# Supplementary material for: Exploration of the molecular mechanism of melatonin against polycystic ovary syndrome based on a network pharmacology approach and experimental validation
Source: Front Endocrinol (Lausanne). 2025 Aug 5;16:1528518. doi: 10.3389/fendo.2025.1528518 (PMC12361247; doi:10.3389/fendo.2025.1528518)
Supplement: Supplementary file 1 [file DataSheet1.zip]

Archive with 123 entries (103 files):
- Raw data/
- Raw data/.DS_Store
- Raw data/BMAL1_CLOCK_PER2.pzfx
- Raw data/HE/
- Raw data/HE/control1.jpg
- Raw data/HE/control2.jpg
- Raw data/HE/control3.jpg
- Raw data/HE/Darkness1.jpg
- Raw data/HE/Darkness2.jpg
- Raw data/HE/Darnness3.jpg
- Raw data/HE/melatonin1.jpg
- Raw data/HE/melatonin2.jpg
- Raw data/HE/melatonin3.jpg
- Raw data/molecular docking/
- Raw data/molecular docking/.DS_Store
- Raw data/molecular docking/AR-melatonin/
- Raw data/molecular docking/AR-melatonin/.DS_Store
- Raw data/molecular docking/AR-melatonin/111.gpf
- Raw data/molecular docking/AR-melatonin/2PIU.pdb
- Raw data/molecular docking/AR-melatonin/2PIU_W.pdb
- Raw data/molecular docking/AR-melatonin/2PIU_W.pdbqt
- Raw data/molecular docking/AR-melatonin/2QWQ.pdb
- Raw data/molecular docking/AR-melatonin/conf.txt
- Raw data/molecular docking/AR-melatonin/lig.pdbqt
- Raw data/molecular docking/AR-melatonin/lig.pdbqt_lizhenyu/
- Raw data/molecular docking/AR-melatonin/lig.pdbqt_lizhenyu/lig.pdbqt_log.txt
- Raw data/molecular docking/AR-melatonin/lig.pdbqt_lizhenyu/lig.pdbqt_out.pdb
- Raw data/molecular docking/AR-melatonin/melatonin_CHEM3D.mol2
- Raw data/molecular docking/AR-melatonin/test.bat
- Raw data/molecular docking/cyp19a1-melatonin/
- Raw data/molecular docking/cyp19a1-melatonin/.DS_Store
- Raw data/molecular docking/cyp19a1-melatonin/111.gpf
- Raw data/molecular docking/cyp19a1-melatonin/5jkv.pdb
- Raw data/molecular docking/cyp19a1-melatonin/5jkv_w.pdb
- Raw data/molecular docking/cyp19a1-melatonin/5jkv_w.pdbqt
- Raw data/molecular docking/cyp19a1-melatonin/conf.txt
- Raw data/molecular docking/cyp19a1-melatonin/lig.pdbqt
- Raw data/molecular docking/cyp19a1-melatonin/lig.pdbqt_lizhenyu/
- Raw data/molecular docking/cyp19a1-melatonin/lig.pdbqt_lizhenyu/lig.pdbqt_log.txt
- Raw data/molecular docking/cyp19a1-melatonin/lig.pdbqt_lizhenyu/lig.pdbqt_out.pdb
- Raw data/molecular docking/cyp19a1-melatonin/test.bat
- Raw data/molecular docking/CYP1A1-melatonin/
- Raw data/molecular docking/CYP1A1-melatonin/.DS_Store
- Raw data/molecular docking/CYP1A1-melatonin/111.gpf
- Raw data/molecular docking/CYP1A1-melatonin/6udl.pdb
- Raw data/molecular docking/CYP1A1-melatonin/6udl_w.pdb
- Raw data/molecular docking/CYP1A1-melatonin/6udl_w.pdbqt
- Raw data/molecular docking/CYP1A1-melatonin/conf.txt
- Raw data/molecular docking/CYP1A1-melatonin/lig.pdbqt
- Raw data/molecular docking/CYP1A1-melatonin/lig.pdbqt_lizhenyu/
- Raw data/molecular docking/CYP1A1-melatonin/lig.pdbqt_lizhenyu/lig.pdbqt_log.txt
- Raw data/molecular docking/CYP1A1-melatonin/lig.pdbqt_lizhenyu/lig.pdbqt_out.pdb
- Raw data/molecular docking/CYP1A1-melatonin/test.bat
- Raw data/molecular docking/IGF1R-melatonin/
- Raw data/molecular docking/IGF1R-melatonin/.DS_Store
- Raw data/molecular docking/IGF1R-melatonin/111.gpf
- Raw data/molecular docking/IGF1R-melatonin/3lw0.pdb
- Raw data/molecular docking/IGF1R-melatonin/3lw0_w.pdb
- Raw data/molecular docking/IGF1R-melatonin/3lw0_w.pdbqt
- Raw data/molecular docking/IGF1R-melatonin/conf.txt
- Raw data/molecular docking/IGF1R-melatonin/lig.pdbqt
- Raw data/molecular docking/IGF1R-melatonin/lig.pdbqt_lizhenyu/
- Raw data/molecular docking/IGF1R-melatonin/lig.pdbqt_lizhenyu/lig.pdbqt_log.txt
- Raw data/molecular docking/IGF1R-melatonin/lig.pdbqt_lizhenyu/lig.pdbqt_out.pdb
- Raw data/molecular docking/IGF1R-melatonin/test.bat
- Raw data/molecular docking/MDM2-melatonin/
- Raw data/molecular docking/MDM2-melatonin/.DS_Store
- Raw data/molecular docking/MDM2-melatonin/111.gpf
- Raw data/molecular docking/MDM2-melatonin/5oai.pdb
- Raw data/molecular docking/MDM2-melatonin/5oai_w.pdb
- Raw data/molecular docking/MDM2-melatonin/5oai_w.pdbqt
- Raw data/molecular docking/MDM2-melatonin/conf.txt
- Raw data/molecular docking/MDM2-melatonin/lig.pdbqt
- Raw data/molecular docking/MDM2-melatonin/lig.pdbqt_lizhenyu/
- Raw data/molecular docking/MDM2-melatonin/lig.pdbqt_lizhenyu/lig.pdbqt_log.txt
- Raw data/molecular docking/MDM2-melatonin/lig.pdbqt_lizhenyu/lig.pdbqt_out.pdb
- Raw data/molecular docking/MDM2-melatonin/test.bat
- Raw data/molecular docking/NR3C1-melatonin/
- Raw data/molecular docking/NR3C1-melatonin/.DS_Store
- Raw data/molecular docking/NR3C1-melatonin/111.gpf
- Raw data/molecular docking/NR3C1-melatonin/3k22.pdb
- Raw data/molecular docking/NR3C1-melatonin/3k22_w.pdb
- Raw data/molecular docking/NR3C1-melatonin/3k22_w.pdbqt
- Raw data/molecular docking/NR3C1-melatonin/conf.txt
- Raw data/molecular docking/NR3C1-melatonin/lig.pdbqt
- Raw data/molecular docking/NR3C1-melatonin/lig.pdbqt_lizhenyu/
- Raw data/molecular docking/NR3C1-melatonin/lig.pdbqt_lizhenyu/lig.pdbqt_log.txt
- Raw data/molecular docking/NR3C1-melatonin/lig.pdbqt_lizhenyu/lig.pdbqt_out.pdb
- Raw data/molecular docking/NR3C1-melatonin/test.bat
- Raw data/molecular docking/PGR-melatonin/
- Raw data/molecular docking/PGR-melatonin/.DS_Store
- Raw data/molecular docking/PGR-melatonin/111.gpf
- Raw data/molecular docking/PGR-melatonin/2ovh.pdb
- Raw data/molecular docking/PGR-melatonin/2ovh_w.pdb
- Raw data/molecular docking/PGR-melatonin/2ovh_w.pdbqt
- Raw data/molecular docking/PGR-melatonin/conf.txt
- Raw data/molecular docking/PGR-melatonin/lig.pdbqt
- Raw data/molecular docking/PGR-melatonin/lig.pdbqt_lizhenyu/
- Raw data/molecular docking/PGR-melatonin/lig.pdbqt_lizhenyu/lig.pdbqt_log.txt
- Raw data/molecular docking/PGR-melatonin/lig.pdbqt_lizhenyu/lig.pdbqt_out.pdb
- Raw data/molecular docking/PGR-melatonin/test.bat
- Raw data/molecular dynamics simulation/
- Raw data/molecular dynamics simulation/AR-Melatonin/
- Raw data/molecular dynamics simulation/AR-Melatonin/.DS_Store
- Raw data/molecular dynamics simulation/AR-Melatonin/gyrate-pro.xvg
- Raw data/molecular dynamics simulation/AR-Melatonin/hbond-pro-lig.xvg
- Raw data/molecular dynamics simulation/AR-Melatonin/rmsd-complex.xvg
- Raw data/molecular dynamics simulation/AR-Melatonin/rmsd-lig.xvg
- Raw data/molecular dynamics simulation/AR-Melatonin/rmsd-pro.xvg
- Raw data/molecular dynamics simulation/AR-Melatonin/rmsf-pro.xvg
- Raw data/molecular dynamics simulation/AR-Melatonin/sasa-pro.xvg
- Raw data/molecular dynamics simulation/CYP19A1-Melatonin/
- Raw data/molecular dynamics simulation/CYP19A1-Melatonin/.DS_Store
- Raw data/molecular dynamics simulation/CYP19A1-Melatonin/gyrate-pro.xvg
- Raw data/molecular dynamics simulation/CYP19A1-Melatonin/hbond-pro-lig.xvg
- Raw data/molecular dynamics simulation/CYP19A1-Melatonin/rmsd-complex.xvg
- Raw data/molecular dynamics simulation/CYP19A1-Melatonin/rmsd-lig.xvg
- Raw data/molecular dynamics simulation/CYP19A1-Melatonin/rmsd-pro.xvg
- Raw data/molecular dynamics simulation/CYP19A1-Melatonin/rmsf-pro.xvg
- Raw data/molecular dynamics simulation/CYP19A1-Melatonin/sasa-pro.xvg
- Raw data/MTNR1A_MTNR1B_CYP19A1_AR.pzfx
- Raw data/PCOS_Melatonin Network Pharmacology.xlsx
- Raw data/Rat weight_LH_T.pzfx
