# Supplementary material for: Exploration of the molecular mechanism of melatonin against polycystic ovary syndrome based on a network pharmacology approach and experimental validation
Source: Front Endocrinol (Lausanne). 2025 Aug 5;16:1528518. doi: 10.3389/fendo.2025.1528518 (PMC12361247; doi:10.3389/fendo.2025.1528518)
Supplement: Supplementary file 1 [file DataSheet1.zip › Raw data/molecular docking/AR-melatonin/2PIU.pdb]

HEADER    HORMONE RECEPTOR                        13-APR-07   2PIU              
TITLE     ANDROGEN RECEPTOR LBD WITH SMALL MOLECULE                             
COMPND    MOL_ID: 1;                                                            
COMPND   2 MOLECULE: ANDROGEN RECEPTOR;                                         
COMPND   3 CHAIN: A;                                                            
COMPND   4 FRAGMENT: LIGAND-BINDING DOMAIN (RESIDUES 669-919);                  
COMPND   5 SYNONYM: DIHYDROTESTOSTERONE RECEPTOR;                               
COMPND   6 ENGINEERED: YES                                                      
SOURCE    MOL_ID: 1;                                                            
SOURCE   2 ORGANISM_SCIENTIFIC: HOMO SAPIENS;                                   
SOURCE   3 ORGANISM_COMMON: HUMAN;                                              
SOURCE   4 ORGANISM_TAXID: 9606;                                                
SOURCE   5 GENE: AR, DHTR, NR3C4;                                               
SOURCE   6 EXPRESSION_SYSTEM: ESCHERICHIA COLI;                                 
SOURCE   7 EXPRESSION_SYSTEM_TAXID: 562                                         
KEYWDS    ANDROGEN RECEPTOR INHIBITORS COACTIVATOR BINDING AF-2, HORMONE        
KEYWDS   2 RECEPTOR                                                             
EXPDTA    X-RAY DIFFRACTION                                                     
AUTHOR    E.ESTEBANEZ-PERPINA,A.A.ARNOLD,J.D.BAXTER,P.WEBB,R.K.GUY,             
AUTHOR   2 K.R.FLETTERICK                                                       
REVDAT   5   18-OCT-17 2PIU    1       REMARK                                   
REVDAT   4   07-APR-09 2PIU    1       REMARK                                   
REVDAT   3   24-FEB-09 2PIU    1       VERSN                                    
REVDAT   2   27-MAY-08 2PIU    1       JRNL                                     
REVDAT   1   25-SEP-07 2PIU    0                                                
JRNL        AUTH   E.ESTEBANEZ-PERPINA,L.A.ARNOLD,A.A.ARNOLD,P.NGUYEN,          
JRNL        AUTH 2 E.D.RODRIGUES,E.MAR,R.BATEMAN,P.PALLAI,K.M.SHOKAT,           
JRNL        AUTH 3 J.D.BAXTER,R.K.GUY,P.WEBB,R.J.FLETTERICK                     
JRNL        TITL   A SURFACE ON THE ANDROGEN RECEPTOR THAT ALLOSTERICALLY       
JRNL        TITL 2 REGULATES COACTIVATOR BINDING.                               
JRNL        REF    PROC.NATL.ACAD.SCI.USA        V. 104 16074 2007              
JRNL        REFN                   ISSN 0027-8424                               
JRNL        PMID   17911242                                                     
JRNL        DOI    10.1073/PNAS.0708036104                                      
REMARK   2                                                                      
REMARK   2 RESOLUTION.    2.12 ANGSTROMS.                                       
REMARK   3                                                                      
REMARK   3 REFINEMENT.                                                          
REMARK   3   PROGRAM     : CNS                                                  
REMARK   3   AUTHORS     : BRUNGER,ADAMS,CLORE,DELANO,GROS,GROSSE-              
REMARK   3               : KUNSTLEVE,JIANG,KUSZEWSKI,NILGES,PANNU,              
REMARK   3               : READ,RICE,SIMONSON,WARREN                            
REMARK   3                                                                      
REMARK   3  REFINEMENT TARGET : NULL                                            
REMARK   3                                                                      
REMARK   3  DATA USED IN REFINEMENT.                                            
REMARK   3   RESOLUTION RANGE HIGH (ANGSTROMS) : 2.12                           
REMARK   3   RESOLUTION RANGE LOW  (ANGSTROMS) : 25.00                          
REMARK   3   DATA CUTOFF            (SIGMA(F)) : NULL                           
REMARK   3   DATA CUTOFF HIGH         (ABS(F)) : NULL                           
REMARK   3   DATA CUTOFF LOW          (ABS(F)) : NULL                           
REMARK   3   COMPLETENESS (WORKING+TEST)   (%) : NULL                           
REMARK   3   NUMBER OF REFLECTIONS             : 15599                          
REMARK   3                                                                      
REMARK   3  FIT TO DATA USED IN REFINEMENT.                                     
REMARK   3   CROSS-VALIDATION METHOD          : NULL                            
REMARK   3   FREE R VALUE TEST SET SELECTION  : NULL                            
REMARK   3   R VALUE            (WORKING SET) : 0.240                           
REMARK   3   FREE R VALUE                     : 0.270                           
REMARK   3   FREE R VALUE TEST SET SIZE   (%) : NULL                            
REMARK   3   FREE R VALUE TEST SET COUNT      : NULL                            
REMARK   3   ESTIMATED ERROR OF FREE R VALUE  : NULL                            
REMARK   3                                                                      
REMARK   3  FIT IN THE HIGHEST RESOLUTION BIN.                                  
REMARK   3   TOTAL NUMBER OF BINS USED           : NULL                         
REMARK   3   BIN RESOLUTION RANGE HIGH       (A) : NULL                         
REMARK   3   BIN RESOLUTION RANGE LOW        (A) : NULL                         
REMARK   3   BIN COMPLETENESS (WORKING+TEST) (%) : NULL                         
REMARK   3   REFLECTIONS IN BIN    (WORKING SET) : NULL                         
REMARK   3   BIN R VALUE           (WORKING SET) : NULL                         
REMARK   3   BIN FREE R VALUE                    : NULL                         
REMARK   3   BIN FREE R VALUE TEST SET SIZE  (%) : NULL                         
REMARK   3   BIN FREE R VALUE TEST SET COUNT     : NULL                         
REMARK   3   ESTIMATED ERROR OF BIN FREE R VALUE : NULL                         
REMARK   3                                                                      
REMARK   3  NUMBER OF NON-HYDROGEN ATOMS USED IN REFINEMENT.                    
REMARK   3   PROTEIN ATOMS            : 2028                                    
REMARK   3   NUCLEIC ACID ATOMS       : 0                                       
REMARK   3   HETEROGEN ATOMS          : 63                                      
REMARK   3   SOLVENT ATOMS            : 160                                     
REMARK   3                                                                      
REMARK   3  B VALUES.                                                           
REMARK   3   FROM WILSON PLOT           (A**2) : NULL                           
REMARK   3   MEAN B VALUE      (OVERALL, A**2) : NULL                           
REMARK   3   OVERALL ANISOTROPIC B VALUE.                                       
REMARK   3    B11 (A**2) : NULL                                                 
REMARK   3    B22 (A**2) : NULL                                                 
REMARK   3    B33 (A**2) : NULL                                                 
REMARK   3    B12 (A**2) : NULL                                                 
REMARK   3    B13 (A**2) : NULL                                                 
REMARK   3    B23 (A**2) : NULL                                                 
REMARK   3                                                                      
REMARK   3  ESTIMATED COORDINATE ERROR.                                         
REMARK   3   ESD FROM LUZZATI PLOT        (A) : NULL                            
REMARK   3   ESD FROM SIGMAA              (A) : NULL                            
REMARK   3   LOW RESOLUTION CUTOFF        (A) : NULL                            
REMARK   3                                                                      
REMARK   3  CROSS-VALIDATED ESTIMATED COORDINATE ERROR.                         
REMARK   3   ESD FROM C-V LUZZATI PLOT    (A) : NULL                            
REMARK   3   ESD FROM C-V SIGMAA          (A) : NULL                            
REMARK   3                                                                      
REMARK   3  RMS DEVIATIONS FROM IDEAL VALUES.                                   
REMARK   3   BOND LENGTHS                 (A) : NULL                            
REMARK   3   BOND ANGLES            (DEGREES) : NULL                            
REMARK   3   DIHEDRAL ANGLES        (DEGREES) : NULL                            
REMARK   3   IMPROPER ANGLES        (DEGREES) : NULL                            
REMARK   3                                                                      
REMARK   3  ISOTROPIC THERMAL MODEL : NULL                                      
REMARK   3                                                                      
REMARK   3  ISOTROPIC THERMAL FACTOR RESTRAINTS.    RMS    SIGMA                
REMARK   3   MAIN-CHAIN BOND              (A**2) : NULL  ; NULL                 
REMARK   3   MAIN-CHAIN ANGLE             (A**2) : NULL  ; NULL                 
REMARK   3   SIDE-CHAIN BOND              (A**2) : NULL  ; NULL                 
REMARK   3   SIDE-CHAIN ANGLE             (A**2) : NULL  ; NULL                 
REMARK   3                                                                      
REMARK   3  BULK SOLVENT MODELING.                                              
REMARK   3   METHOD USED : NULL                                                 
REMARK   3   KSOL        : NULL                                                 
REMARK   3   BSOL        : NULL                                                 
REMARK   3                                                                      
REMARK   3  NCS MODEL : NULL                                                    
REMARK   3                                                                      
REMARK   3  NCS RESTRAINTS.                         RMS   SIGMA/WEIGHT          
REMARK   3   GROUP  1  POSITIONAL            (A) : NULL  ; NULL                 
REMARK   3   GROUP  1  B-FACTOR           (A**2) : NULL  ; NULL                 
REMARK   3                                                                      
REMARK   3  PARAMETER FILE  1  : NULL                                           
REMARK   3  TOPOLOGY FILE  1   : NULL                                           
REMARK   3                                                                      
REMARK   3  OTHER REFINEMENT REMARKS: NULL                                      
REMARK   4                                                                      
REMARK   4 2PIU COMPLIES WITH FORMAT V. 3.30, 13-JUL-11                         
REMARK 100                                                                      
REMARK 100 THIS ENTRY HAS BEEN PROCESSED BY RCSB ON 30-MAY-07.                  
REMARK 100 THE DEPOSITION ID IS D_1000042421.                                   
REMARK 200                                                                      
REMARK 200 EXPERIMENTAL DETAILS                                                 
REMARK 200  EXPERIMENT TYPE                : X-RAY DIFFRACTION                  
REMARK 200  DATE OF DATA COLLECTION        : 17-JUL-05                          
REMARK 200  TEMPERATURE           (KELVIN) : 100                                
REMARK 200  PH                             : NULL                               
REMARK 200  NUMBER OF CRYSTALS USED        : 1                                  
REMARK 200                                                                      
REMARK 200  SYNCHROTRON              (Y/N) : Y                                  
REMARK 200  RADIATION SOURCE               : ALS                                
REMARK 200  BEAMLINE                       : 8.3.1                              
REMARK 200  X-RAY GENERATOR MODEL          : NULL                               
REMARK 200  MONOCHROMATIC OR LAUE    (M/L) : M                                  
REMARK 200  WAVELENGTH OR RANGE        (A) : 1.0                                
REMARK 200  MONOCHROMATOR                  : NULL                               
REMARK 200  OPTICS                         : NULL                               
REMARK 200                                                                      
REMARK 200  DETECTOR TYPE                  : CCD                                
REMARK 200  DETECTOR MANUFACTURER          : ADSC QUANTUM 210                   
REMARK 200  INTENSITY-INTEGRATION SOFTWARE : ELVES                              
REMARK 200  DATA SCALING SOFTWARE          : ELVES                              
REMARK 200                                                                      
REMARK 200  NUMBER OF UNIQUE REFLECTIONS   : 15599                              
REMARK 200  RESOLUTION RANGE HIGH      (A) : 2.120                              
REMARK 200  RESOLUTION RANGE LOW       (A) : 25.000                             
REMARK 200  REJECTION CRITERIA  (SIGMA(I)) : NULL                               
REMARK 200                                                                      
REMARK 200 OVERALL.                                                             
REMARK 200  COMPLETENESS FOR RANGE     (%) : NULL                               
REMARK 200  DATA REDUNDANCY                : NULL                               
REMARK 200  R MERGE                    (I) : 0.10600                            
REMARK 200  R SYM                      (I) : NULL                               
REMARK 200  <I/SIGMA(I)> FOR THE DATA SET  : NULL                               
REMARK 200                                                                      
REMARK 200 IN THE HIGHEST RESOLUTION SHELL.                                     
REMARK 200  HIGHEST RESOLUTION SHELL, RANGE HIGH (A) : 2.12                     
REMARK 200  HIGHEST RESOLUTION SHELL, RANGE LOW  (A) : NULL                     
REMARK 200  COMPLETENESS FOR SHELL     (%) : NULL                               
REMARK 200  DATA REDUNDANCY IN SHELL       : NULL                               
REMARK 200  R MERGE FOR SHELL          (I) : 0.10600                            
REMARK 200  R SYM FOR SHELL            (I) : NULL                               
REMARK 200  <I/SIGMA(I)> FOR SHELL         : NULL                               
REMARK 200                                                                      
REMARK 200 DIFFRACTION PROTOCOL: SINGLE WAVELENGTH                              
REMARK 200 METHOD USED TO DETERMINE THE STRUCTURE: MOLECULAR REPLACEMENT        
REMARK 200 SOFTWARE USED: CNS                                                   
REMARK 200 STARTING MODEL: NULL                                                 
REMARK 200                                                                      
REMARK 200 REMARK: NULL                                                         
REMARK 280                                                                      
REMARK 280 CRYSTAL                                                              
REMARK 280 SOLVENT CONTENT, VS   (%): 46.63                                     
REMARK 280 MATTHEWS COEFFICIENT, VM (ANGSTROMS**3/DA): 2.30                     
REMARK 280                                                                      
REMARK 280 CRYSTALLIZATION CONDITIONS: VAPOR DIFFUSION, SITTING DROP,           
REMARK 280  TEMPERATURE 298K                                                    
REMARK 290                                                                      
REMARK 290 CRYSTALLOGRAPHIC SYMMETRY                                            
REMARK 290 SYMMETRY OPERATORS FOR SPACE GROUP: P 21 21 21                       
REMARK 290                                                                      
REMARK 290      SYMOP   SYMMETRY                                                
REMARK 290     NNNMMM   OPERATOR                                                
REMARK 290       1555   X,Y,Z                                                   
REMARK 290       2555   -X+1/2,-Y,Z+1/2                                         
REMARK 290       3555   -X,Y+1/2,-Z+1/2                                         
REMARK 290       4555   X+1/2,-Y+1/2,-Z                                         
REMARK 290                                                                      
REMARK 290     WHERE NNN -> OPERATOR NUMBER                                     
REMARK 290           MMM -> TRANSLATION VECTOR                                  
REMARK 290                                                                      
REMARK 290 CRYSTALLOGRAPHIC SYMMETRY TRANSFORMATIONS                            
REMARK 290 THE FOLLOWING TRANSFORMATIONS OPERATE ON THE ATOM/HETATM             
REMARK 290 RECORDS IN THIS ENTRY TO PRODUCE CRYSTALLOGRAPHICALLY                
REMARK 290 RELATED MOLECULES.                                                   
REMARK 290   SMTRY1   1  1.000000  0.000000  0.000000        0.00000            
REMARK 290   SMTRY2   1  0.000000  1.000000  0.000000        0.00000            
REMARK 290   SMTRY3   1  0.000000  0.000000  1.000000        0.00000            
REMARK 290   SMTRY1   2 -1.000000  0.000000  0.000000       28.09000            
REMARK 290   SMTRY2   2  0.000000 -1.000000  0.000000        0.00000            
REMARK 290   SMTRY3   2  0.000000  0.000000  1.000000       36.37500            
REMARK 290   SMTRY1   3 -1.000000  0.000000  0.000000        0.00000            
REMARK 290   SMTRY2   3  0.000000  1.000000  0.000000       33.03500            
REMARK 290   SMTRY3   3  0.000000  0.000000 -1.000000       36.37500            
REMARK 290   SMTRY1   4  1.000000  0.000000  0.000000       28.09000            
REMARK 290   SMTRY2   4  0.000000 -1.000000  0.000000       33.03500            
REMARK 290   SMTRY3   4  0.000000  0.000000 -1.000000        0.00000            
REMARK 290                                                                      
REMARK 290 REMARK: NULL                                                         
REMARK 300                                                                      
REMARK 300 BIOMOLECULE: 1                                                       
REMARK 300 SEE REMARK 350 FOR THE AUTHOR PROVIDED AND/OR PROGRAM                
REMARK 300 GENERATED ASSEMBLY INFORMATION FOR THE STRUCTURE IN                  
REMARK 300 THIS ENTRY. THE REMARK MAY ALSO PROVIDE INFORMATION ON               
REMARK 300 BURIED SURFACE AREA.                                                 
REMARK 350                                                                      
REMARK 350 COORDINATES FOR A COMPLETE MULTIMER REPRESENTING THE KNOWN           
REMARK 350 BIOLOGICALLY SIGNIFICANT OLIGOMERIZATION STATE OF THE                
REMARK 350 MOLECULE CAN BE GENERATED BY APPLYING BIOMT TRANSFORMATIONS          
REMARK 350 GIVEN BELOW.  BOTH NON-CRYSTALLOGRAPHIC AND                          
REMARK 350 CRYSTALLOGRAPHIC OPERATIONS ARE GIVEN.                               
REMARK 350                                                                      
REMARK 350 BIOMOLECULE: 1                                                       
REMARK 350 AUTHOR DETERMINED BIOLOGICAL UNIT: MONOMERIC                         
REMARK 350 APPLY THE FOLLOWING TO CHAINS: A                                     
REMARK 350   BIOMT1   1  1.000000  0.000000  0.000000        0.00000            
REMARK 350   BIOMT2   1  0.000000  1.000000  0.000000        0.00000            
REMARK 350   BIOMT3   1  0.000000  0.000000  1.000000        0.00000            
REMARK 465                                                                      
REMARK 465 MISSING RESIDUES                                                     
REMARK 465 THE FOLLOWING RESIDUES WERE NOT LOCATED IN THE                       
REMARK 465 EXPERIMENT. (M=MODEL NUMBER; RES=RESIDUE NAME; C=CHAIN               
REMARK 465 IDENTIFIER; SSSEQ=SEQUENCE NUMBER; I=INSERTION CODE.)                
REMARK 465                                                                      
REMARK 465   M RES C SSSEQI                                                     
REMARK 465     CYS A   669                                                      
REMARK 465     GLN A   670                                                      
REMARK 465     GLN A   919                                                      
REMARK 500                                                                      
REMARK 500 GEOMETRY AND STEREOCHEMISTRY                                         
REMARK 500 SUBTOPIC: TORSION ANGLES                                             
REMARK 500                                                                      
REMARK 500 TORSION ANGLES OUTSIDE THE EXPECTED RAMACHANDRAN REGIONS:            
REMARK 500 (M=MODEL NUMBER; RES=RESIDUE NAME; C=CHAIN IDENTIFIER;               
REMARK 500 SSEQ=SEQUENCE NUMBER; I=INSERTION CODE).                             
REMARK 500                                                                      
REMARK 500 STANDARD TABLE:                                                      
REMARK 500 FORMAT:(10X,I3,1X,A3,1X,A1,I4,A1,4X,F7.2,3X,F7.2)                    
REMARK 500                                                                      
REMARK 500 EXPECTED VALUES: GJ KLEYWEGT AND TA JONES (1996). PHI/PSI-           
REMARK 500 CHOLOGY: RAMACHANDRAN REVISITED. STRUCTURE 4, 1395 - 1400            
REMARK 500                                                                      
REMARK 500  M RES CSSEQI        PSI       PHI                                   
REMARK 500    ARG A 726       -9.89    -59.34                                   
REMARK 500    ASP A 819       31.65    -87.90                                   
REMARK 500    CYS A 844       59.85    -97.10                                   
REMARK 500    LYS A 845      -57.13    176.41                                   
REMARK 500                                                                      
REMARK 500 REMARK: NULL                                                         
REMARK 800                                                                      
REMARK 800 SITE                                                                 
REMARK 800 SITE_IDENTIFIER: AC1                                                 
REMARK 800 EVIDENCE_CODE: SOFTWARE                                              
REMARK 800 SITE_DESCRIPTION: BINDING SITE FOR RESIDUE DHT A 931                 
REMARK 800                                                                      
REMARK 800 SITE_IDENTIFIER: AC2                                                 
REMARK 800 EVIDENCE_CODE: SOFTWARE                                              
REMARK 800 SITE_DESCRIPTION: BINDING SITE FOR RESIDUE 4HY A 932                 
REMARK 800                                                                      
REMARK 800 SITE_IDENTIFIER: AC3                                                 
REMARK 800 EVIDENCE_CODE: SOFTWARE                                              
REMARK 800 SITE_DESCRIPTION: BINDING SITE FOR RESIDUE 4HY A 933                 
REMARK 900                                                                      
REMARK 900 RELATED ENTRIES                                                      
REMARK 900 RELATED ID: 2PIN   RELATED DB: PDB                                   
REMARK 900 RELATED ID: 2PIO   RELATED DB: PDB                                   
REMARK 900 RELATED ID: 2PIP   RELATED DB: PDB                                   
REMARK 900 RELATED ID: 2PIQ   RELATED DB: PDB                                   
REMARK 900 RELATED ID: 2PIR   RELATED DB: PDB                                   
REMARK 900 RELATED ID: 2PIT   RELATED DB: PDB                                   
REMARK 900 RELATED ID: 2PIV   RELATED DB: PDB                                   
REMARK 900 RELATED ID: 2PIW   RELATED DB: PDB                                   
REMARK 900 RELATED ID: 2PIX   RELATED DB: PDB                                   
REMARK 900 RELATED ID: 2PKL   RELATED DB: PDB                                   
DBREF  2PIU A  669   919  UNP    P10275   ANDR_HUMAN     669    919             
SEQRES   1 A  251  CYS GLN PRO ILE PHE LEU ASN VAL LEU GLU ALA ILE GLU          
SEQRES   2 A  251  PRO GLY VAL VAL CYS ALA GLY HIS ASP ASN ASN GLN PRO          
SEQRES   3 A  251  ASP SER PHE ALA ALA LEU LEU SER SER LEU ASN GLU LEU          
SEQRES   4 A  251  GLY GLU ARG GLN LEU VAL HIS VAL VAL LYS TRP ALA LYS          
SEQRES   5 A  251  ALA LEU PRO GLY PHE ARG ASN LEU HIS VAL ASP ASP GLN          
SEQRES   6 A  251  MET ALA VAL ILE GLN TYR SER TRP MET GLY LEU MET VAL          
SEQRES   7 A  251  PHE ALA MET GLY TRP ARG SER PHE THR ASN VAL ASN SER          
SEQRES   8 A  251  ARG MET LEU TYR PHE ALA PRO ASP LEU VAL PHE ASN GLU          
SEQRES   9 A  251  TYR ARG MET HIS LYS SER ARG MET TYR SER GLN CYS VAL          
SEQRES  10 A  251  ARG MET ARG HIS LEU SER GLN GLU PHE GLY TRP LEU GLN          
SEQRES  11 A  251  ILE THR PRO GLN GLU PHE LEU CYS MET LYS ALA LEU LEU          
SEQRES  12 A  251  LEU PHE SER ILE ILE PRO VAL ASP GLY LEU LYS ASN GLN          
SEQRES  13 A  251  LYS PHE PHE ASP GLU LEU ARG MET ASN TYR ILE LYS GLU          
SEQRES  14 A  251  LEU ASP ARG ILE ILE ALA CYS LYS ARG LYS ASN PRO THR          
SEQRES  15 A  251  SER CYS SER ARG ARG PHE TYR GLN LEU THR LYS LEU LEU          
SEQRES  16 A  251  ASP SER VAL GLN PRO ILE ALA ARG GLU LEU HIS GLN PHE          
SEQRES  17 A  251  THR PHE ASP LEU LEU ILE LYS SER HIS MET VAL SER VAL          
SEQRES  18 A  251  ASP PHE PRO GLU MET MET ALA GLU ILE ILE SER VAL GLN          
SEQRES  19 A  251  VAL PRO LYS ILE LEU SER GLY LYS VAL LYS PRO ILE TYR          
SEQRES  20 A  251  PHE HIS THR GLN                                              
HET    DHT  A 931      21                                                       
HET    4HY  A 932      21                                                       
HET    4HY  A 933      21                                                       
HETNAM     DHT 5-ALPHA-DIHYDROTESTOSTERONE                                      
HETNAM     4HY [4-(4-HYDROXY-3-IODO-PHENOXY)-3,5-DIIODO-PHENYL]-ACETIC          
HETNAM   2 4HY  ACID                                                            
FORMUL   2  DHT    C19 H30 O2                                                   
FORMUL   3  4HY    2(C14 H9 I3 O4)                                              
FORMUL   5  HOH   *160(H2 O)                                                    
HELIX    1   1 PRO A  671  GLU A  681  1                                  11    
HELIX    2   2 SER A  696  LYS A  720  1                                  25    
HELIX    3   3 GLY A  724  LEU A  728  5                                   5    
HELIX    4   4 HIS A  729  ASN A  758  1                                  30    
HELIX    5   5 ASN A  771  SER A  778  1                                   8    
HELIX    6   6 MET A  780  LEU A  797  1                                  18    
HELIX    7   7 THR A  800  LEU A  812  1                                  13    
HELIX    8   8 ASN A  823  CYS A  844  1                                  22    
HELIX    9   9 ASN A  848  LYS A  883  1                                  36    
HELIX   10  10 PRO A  892  GLN A  902  1                                  11    
HELIX   11  11 GLN A  902  SER A  908  1                                   7    
SHEET    1   A 2 LEU A 762  ALA A 765  0                                        
SHEET    2   A 2 LEU A 768  PHE A 770 -1  O  PHE A 770   N  LEU A 762           
SHEET    1   B 2 ILE A 815  PRO A 817  0                                        
SHEET    2   B 2 VAL A 911  PRO A 913 -1  O  LYS A 912   N  ILE A 816           
SITE     1 AC1  7 LEU A 704  ASN A 705  GLN A 711  MET A 749                    
SITE     2 AC1  7 ARG A 752  PHE A 764  THR A 877                               
SITE     1 AC2  8 LYS A 717  LYS A 720  MET A 734  ILE A 737                    
SITE     2 AC2  8 MET A 894  ILE A 898  HOH A1079  HOH A1085                    
SITE     1 AC3 10 GLY A 724  PHE A 826  ASN A 833  TYR A 834                    
SITE     2 AC3 10 GLU A 837  ASP A 879  ILE A 882  HOH A1046                    
SITE     3 AC3 10 HOH A1084  HOH A1086                                          
CRYST1   56.180   66.070   72.750  90.00  90.00  90.00 P 21 21 21    4          
ORIGX1      1.000000  0.000000  0.000000        0.00000                         
ORIGX2      0.000000  1.000000  0.000000        0.00000                         
ORIGX3      0.000000  0.000000  1.000000        0.00000                         
SCALE1      0.017800  0.000000  0.000000        0.00000                         
SCALE2      0.000000  0.015135  0.000000        0.00000                         
SCALE3      0.000000  0.000000  0.013746        0.00000                         
ATOM      1  N   PRO A 671      10.555  25.264  21.438  1.00 36.41           N  
ATOM      2  CA  PRO A 671      11.267  25.658  22.670  1.00 34.00           C  
ATOM      3  C   PRO A 671      12.762  25.354  22.587  1.00 31.23           C  
ATOM      4  O   PRO A 671      13.296  25.043  21.519  1.00 31.87           O  
ATOM      5  CB  PRO A 671      10.626  24.879  23.805  1.00 34.94           C  
ATOM      6  CG  PRO A 671      10.204  23.617  23.082  1.00 37.31           C  
ATOM      7  CD  PRO A 671       9.661  24.128  21.730  1.00 38.69           C  
ATOM      8  N   ILE A 672      13.424  25.436  23.734  1.00 27.84           N  
ATOM      9  CA  ILE A 672      14.858  25.197  23.834  1.00 24.76           C  
ATOM     10  C   ILE A 672      15.352  23.896  23.202  1.00 22.06           C  
ATOM     11  O   ILE A 672      16.282  23.911  22.401  1.00 22.72           O  
ATOM     12  CB  ILE A 672      15.303  25.224  25.313  1.00 25.07           C  
ATOM     13  CG1 ILE A 672      14.890  26.557  25.953  1.00 27.95           C  
ATOM     14  CG2 ILE A 672      16.815  25.013  25.421  1.00 25.07           C  
ATOM     15  CD1 ILE A 672      15.391  27.781  25.216  1.00 27.79           C  
ATOM     16  N   PHE A 673      14.749  22.775  23.578  1.00 21.42           N  
ATOM     17  CA  PHE A 673      15.162  21.480  23.054  1.00 22.09           C  
ATOM     18  C   PHE A 673      15.228  21.435  21.525  1.00 22.89           C  
ATOM     19  O   PHE A 673      16.240  21.022  20.954  1.00 24.27           O  
ATOM     20  CB  PHE A 673      14.221  20.381  23.546  1.00 21.55           C  
ATOM     21  CG  PHE A 673      14.711  19.006  23.243  1.00 21.36           C  
ATOM     22  CD1 PHE A 673      15.863  18.519  23.856  1.00 22.21           C  
ATOM     23  CD2 PHE A 673      14.057  18.209  22.309  1.00 22.86           C  
ATOM     24  CE1 PHE A 673      16.363  17.262  23.543  1.00 22.87           C  
ATOM     25  CE2 PHE A 673      14.545  16.947  21.985  1.00 23.74           C  
ATOM     26  CZ  PHE A 673      15.702  16.470  22.601  1.00 24.29           C  
ATOM     27  N   LEU A 674      14.150  21.853  20.869  1.00 23.21           N  
ATOM     28  CA  LEU A 674      14.098  21.855  19.413  1.00 24.75           C  
ATOM     29  C   LEU A 674      15.114  22.789  18.794  1.00 23.93           C  
ATOM     30  O   LEU A 674      15.721  22.447  17.789  1.00 23.71           O  
ATOM     31  CB  LEU A 674      12.701  22.230  18.914  1.00 25.75           C  
ATOM     32  CG  LEU A 674      11.700  21.085  18.795  1.00 28.51           C  
ATOM     33  CD1 LEU A 674      11.679  20.291  20.083  1.00 31.49           C  
ATOM     34  CD2 LEU A 674      10.322  21.646  18.482  1.00 31.12           C  
ATOM     35  N   ASN A 675      15.303  23.968  19.380  1.00 23.03           N  
ATOM     36  CA  ASN A 675      16.282  24.895  18.829  1.00 24.00           C  
ATOM     37  C   ASN A 675      17.640  24.220  18.790  1.00 21.84           C  
ATOM     38  O   ASN A 675      18.378  24.353  17.823  1.00 23.19           O  
ATOM     39  CB  ASN A 675      16.390  26.171  19.667  1.00 24.19           C  
ATOM     40  CG  ASN A 675      15.133  27.019  19.612  1.00 27.25           C  
ATOM     41  OD1 ASN A 675      14.384  26.986  18.628  1.00 24.60           O  
ATOM     42  ND2 ASN A 675      14.904  27.801  20.664  1.00 25.98           N  
ATOM     43  N   VAL A 676      17.969  23.487  19.849  1.00 20.92           N  
ATOM     44  CA  VAL A 676      19.262  22.812  19.909  1.00 18.71           C  
ATOM     45  C   VAL A 676      19.372  21.724  18.842  1.00 19.50           C  
ATOM     46  O   VAL A 676      20.327  21.707  18.068  1.00 18.78           O  
ATOM     47  CB  VAL A 676      19.507  22.200  21.302  1.00 17.10           C  
ATOM     48  CG1 VAL A 676      20.802  21.397  21.301  1.00 14.80           C  
ATOM     49  CG2 VAL A 676      19.574  23.308  22.343  1.00 18.10           C  
ATOM     50  N   LEU A 677      18.397  20.824  18.789  1.00 19.62           N  
ATOM     51  CA  LEU A 677      18.439  19.766  17.792  1.00 20.68           C  
ATOM     52  C   LEU A 677      18.602  20.319  16.382  1.00 21.57           C  
ATOM     53  O   LEU A 677      19.368  19.783  15.583  1.00 21.74           O  
ATOM     54  CB  LEU A 677      17.179  18.907  17.863  1.00 17.09           C  
ATOM     55  CG  LEU A 677      17.007  18.127  19.170  1.00 15.41           C  
ATOM     56  CD1 LEU A 677      15.988  17.028  18.956  1.00 16.76           C  
ATOM     57  CD2 LEU A 677      18.339  17.536  19.610  1.00 15.52           C  
ATOM     58  N   GLU A 678      17.889  21.395  16.076  1.00 22.42           N  
ATOM     59  CA  GLU A 678      17.968  21.985  14.740  1.00 24.14           C  
ATOM     60  C   GLU A 678      19.336  22.622  14.514  1.00 22.38           C  
ATOM     61  O   GLU A 678      19.910  22.502  13.436  1.00 20.86           O  
ATOM     62  CB  GLU A 678      16.850  23.027  14.554  1.00 25.80           C  
ATOM     63  CG  GLU A 678      15.450  22.473  14.830  1.00 33.89           C  
ATOM     64  CD  GLU A 678      14.357  23.538  14.842  1.00 38.47           C  
ATOM     65  OE1 GLU A 678      13.168  23.169  14.998  1.00 42.79           O  
ATOM     66  OE2 GLU A 678      14.678  24.737  14.699  1.00 39.94           O  
ATOM     67  N   ALA A 679      19.868  23.281  15.541  1.00 22.34           N  
ATOM     68  CA  ALA A 679      21.170  23.933  15.423  1.00 22.34           C  
ATOM     69  C   ALA A 679      22.348  22.975  15.218  1.00 23.73           C  
ATOM     70  O   ALA A 679      23.235  23.234  14.397  1.00 21.57           O  
ATOM     71  CB  ALA A 679      21.430  24.801  16.651  1.00 21.91           C  
ATOM     72  N   ILE A 680      22.361  21.869  15.956  1.00 21.94           N  
ATOM     73  CA  ILE A 680      23.470  20.921  15.857  1.00 21.29           C  
ATOM     74  C   ILE A 680      23.374  19.906  14.724  1.00 23.44           C  
ATOM     75  O   ILE A 680      24.292  19.103  14.531  1.00 24.04           O  
ATOM     76  CB  ILE A 680      23.651  20.145  17.175  1.00 18.35           C  
ATOM     77  CG1 ILE A 680      22.499  19.160  17.375  1.00 17.30           C  
ATOM     78  CG2 ILE A 680      23.689  21.123  18.334  1.00 19.52           C  
ATOM     79  CD1 ILE A 680      22.643  18.301  18.625  1.00 14.06           C  
ATOM     80  N   GLU A 681      22.274  19.934  13.979  1.00 23.33           N  
ATOM     81  CA  GLU A 681      22.103  18.994  12.882  1.00 24.01           C  
ATOM     82  C   GLU A 681      23.228  19.183  11.861  1.00 25.60           C  
ATOM     83  O   GLU A 681      23.519  20.301  11.439  1.00 27.34           O  
ATOM     84  CB  GLU A 681      20.733  19.200  12.224  1.00 24.32           C  
ATOM     85  CG  GLU A 681      20.414  18.234  11.078  1.00 23.70           C  
ATOM     86  CD  GLU A 681      20.262  16.783  11.526  1.00 25.69           C  
ATOM     87  OE1 GLU A 681      19.772  15.969  10.715  1.00 24.06           O  
ATOM     88  OE2 GLU A 681      20.629  16.451  12.673  1.00 25.03           O  
ATOM     89  N   PRO A 682      23.896  18.088  11.475  1.00 26.09           N  
ATOM     90  CA  PRO A 682      24.990  18.161  10.503  1.00 26.70           C  
ATOM     91  C   PRO A 682      24.532  18.562   9.106  1.00 27.05           C  
ATOM     92  O   PRO A 682      23.417  18.242   8.690  1.00 25.40           O  
ATOM     93  CB  PRO A 682      25.565  16.747  10.523  1.00 28.50           C  
ATOM     94  CG  PRO A 682      25.276  16.286  11.928  1.00 26.87           C  
ATOM     95  CD  PRO A 682      23.868  16.768  12.131  1.00 27.31           C  
ATOM     96  N   GLY A 683      25.406  19.261   8.387  1.00 26.86           N  
ATOM     97  CA  GLY A 683      25.085  19.671   7.036  1.00 26.94           C  
ATOM     98  C   GLY A 683      25.383  18.551   6.056  1.00 28.65           C  
ATOM     99  O   GLY A 683      25.363  17.372   6.413  1.00 28.53           O  
ATOM    100  N   VAL A 684      25.678  18.925   4.818  1.00 28.35           N  
ATOM    101  CA  VAL A 684      25.979  17.977   3.757  1.00 27.83           C  
ATOM    102  C   VAL A 684      27.367  17.363   3.901  1.00 28.06           C  
ATOM    103  O   VAL A 684      28.321  18.057   4.225  1.00 30.60           O  
ATOM    104  CB  VAL A 684      25.894  18.677   2.383  1.00 28.51           C  
ATOM    105  CG1 VAL A 684      26.231  17.701   1.272  1.00 26.68           C  
ATOM    106  CG2 VAL A 684      24.505  19.266   2.192  1.00 25.48           C  
ATOM    107  N   VAL A 685      27.474  16.061   3.653  1.00 26.67           N  
ATOM    108  CA  VAL A 685      28.753  15.360   3.740  1.00 27.57           C  
ATOM    109  C   VAL A 685      28.970  14.558   2.455  1.00 26.51           C  
ATOM    110  O   VAL A 685      28.206  13.652   2.142  1.00 28.92           O  
ATOM    111  CB  VAL A 685      28.792  14.385   4.947  1.00 27.55           C  
ATOM    112  CG1 VAL A 685      30.156  13.699   5.026  1.00 28.10           C  
ATOM    113  CG2 VAL A 685      28.506  15.136   6.236  1.00 27.61           C  
ATOM    114  N   CYS A 686      30.009  14.899   1.707  1.00 26.32           N  
ATOM    115  CA  CYS A 686      30.289  14.196   0.464  1.00 26.40           C  
ATOM    116  C   CYS A 686      31.023  12.897   0.728  1.00 25.34           C  
ATOM    117  O   CYS A 686      31.628  12.724   1.782  1.00 24.50           O  
ATOM    118  CB  CYS A 686      31.097  15.093  -0.468  1.00 26.15           C  
ATOM    119  SG  CYS A 686      30.218  16.624  -0.896  1.00 33.71           S  
ATOM    120  N   ALA A 687      30.952  11.973  -0.223  1.00 25.89           N  
ATOM    121  CA  ALA A 687      31.615  10.684  -0.071  1.00 27.28           C  
ATOM    122  C   ALA A 687      33.015  10.713  -0.674  1.00 27.41           C  
ATOM    123  O   ALA A 687      33.899   9.977  -0.239  1.00 28.01           O  
ATOM    124  CB  ALA A 687      30.782   9.590  -0.734  1.00 27.55           C  
ATOM    125  N   GLY A 688      33.206  11.565  -1.675  1.00 26.69           N  
ATOM    126  CA  GLY A 688      34.494  11.663  -2.333  1.00 28.27           C  
ATOM    127  C   GLY A 688      34.587  10.683  -3.490  1.00 29.42           C  
ATOM    128  O   GLY A 688      35.656  10.491  -4.066  1.00 29.22           O  
ATOM    129  N   HIS A 689      33.455  10.072  -3.833  1.00 28.01           N  
ATOM    130  CA  HIS A 689      33.383   9.087  -4.909  1.00 29.18           C  
ATOM    131  C   HIS A 689      33.560   9.705  -6.290  1.00 31.67           C  
ATOM    132  O   HIS A 689      33.012  10.766  -6.580  1.00 31.32           O  
ATOM    133  CB  HIS A 689      32.032   8.366  -4.866  1.00 26.85           C  
ATOM    134  CG  HIS A 689      31.878   7.296  -5.903  1.00 26.02           C  
ATOM    135  ND1 HIS A 689      32.529   6.082  -5.826  1.00 24.28           N  
ATOM    136  CD2 HIS A 689      31.132   7.250  -7.034  1.00 25.87           C  
ATOM    137  CE1 HIS A 689      32.188   5.333  -6.860  1.00 26.12           C  
ATOM    138  NE2 HIS A 689      31.342   6.018  -7.609  1.00 25.65           N  
ATOM    139  N   ASP A 690      34.323   9.026  -7.139  1.00 34.43           N  
ATOM    140  CA  ASP A 690      34.552   9.492  -8.499  1.00 37.42           C  
ATOM    141  C   ASP A 690      33.478   8.872  -9.383  1.00 38.25           C  
ATOM    142  O   ASP A 690      33.589   7.716  -9.797  1.00 37.01           O  
ATOM    143  CB  ASP A 690      35.935   9.053  -8.993  1.00 39.25           C  
ATOM    144  CG  ASP A 690      36.293   9.660 -10.341  1.00 39.52           C  
ATOM    145  OD1 ASP A 690      35.500   9.526 -11.299  1.00 39.49           O  
ATOM    146  OD2 ASP A 690      37.374  10.272 -10.437  1.00 41.65           O  
ATOM    147  N   ASN A 691      32.431   9.635  -9.665  1.00 40.64           N  
ATOM    148  CA  ASN A 691      31.353   9.128 -10.498  1.00 43.54           C  
ATOM    149  C   ASN A 691      31.768   8.944 -11.958  1.00 45.65           C  
ATOM    150  O   ASN A 691      30.994   8.437 -12.765  1.00 47.99           O  
ATOM    151  CB  ASN A 691      30.136  10.056 -10.406  1.00 43.34           C  
ATOM    152  CG  ASN A 691      29.395   9.919  -9.083  1.00 42.83           C  
ATOM    153  OD1 ASN A 691      28.668   8.952  -8.861  1.00 40.12           O  
ATOM    154  ND2 ASN A 691      29.587  10.887  -8.194  1.00 43.47           N  
ATOM    155  N   ASN A 692      32.984   9.347 -12.307  1.00 48.10           N  
ATOM    156  CA  ASN A 692      33.433   9.180 -13.686  1.00 51.38           C  
ATOM    157  C   ASN A 692      34.076   7.818 -13.892  1.00 51.84           C  
ATOM    158  O   ASN A 692      34.664   7.545 -14.937  1.00 51.78           O  
ATOM    159  CB  ASN A 692      34.401  10.295 -14.091  1.00 53.09           C  
ATOM    160  CG  ASN A 692      33.682  11.601 -14.401  1.00 54.93           C  
ATOM    161  OD1 ASN A 692      32.736  11.628 -15.196  1.00 55.01           O  
ATOM    162  ND2 ASN A 692      34.129  12.688 -13.780  1.00 55.56           N  
ATOM    163  N   GLN A 693      33.951   6.967 -12.881  1.00 52.49           N  
ATOM    164  CA  GLN A 693      34.487   5.614 -12.936  1.00 53.54           C  
ATOM    165  C   GLN A 693      33.310   4.645 -12.969  1.00 52.34           C  
ATOM    166  O   GLN A 693      32.200   4.996 -12.568  1.00 51.68           O  
ATOM    167  CB  GLN A 693      35.355   5.337 -11.707  1.00 55.68           C  
ATOM    168  CG  GLN A 693      36.597   6.214 -11.610  1.00 58.68           C  
ATOM    169  CD  GLN A 693      37.534   6.030 -12.791  1.00 60.14           C  
ATOM    170  OE1 GLN A 693      37.184   6.334 -13.934  1.00 60.95           O  
ATOM    171  NE2 GLN A 693      38.733   5.524 -12.521  1.00 61.03           N  
ATOM    172  N   PRO A 694      33.530   3.419 -13.470  1.00 51.04           N  
ATOM    173  CA  PRO A 694      32.456   2.420 -13.539  1.00 49.96           C  
ATOM    174  C   PRO A 694      31.939   2.008 -12.158  1.00 48.24           C  
ATOM    175  O   PRO A 694      32.684   2.010 -11.179  1.00 48.71           O  
ATOM    176  CB  PRO A 694      33.114   1.263 -14.288  1.00 50.64           C  
ATOM    177  CG  PRO A 694      34.074   1.972 -15.205  1.00 51.11           C  
ATOM    178  CD  PRO A 694      34.689   2.996 -14.275  1.00 51.32           C  
ATOM    179  N   ASP A 695      30.659   1.657 -12.090  1.00 46.08           N  
ATOM    180  CA  ASP A 695      30.040   1.251 -10.834  1.00 43.45           C  
ATOM    181  C   ASP A 695      30.370  -0.185 -10.468  1.00 41.57           C  
ATOM    182  O   ASP A 695      29.538  -1.071 -10.634  1.00 42.85           O  
ATOM    183  CB  ASP A 695      28.513   1.387 -10.907  1.00 43.49           C  
ATOM    184  CG  ASP A 695      28.050   2.825 -11.029  1.00 42.52           C  
ATOM    185  OD1 ASP A 695      28.574   3.694 -10.299  1.00 41.18           O  
ATOM    186  OD2 ASP A 695      27.142   3.081 -11.850  1.00 44.10           O  
ATOM    187  N   SER A 696      31.576  -0.425  -9.969  1.00 38.14           N  
ATOM    188  CA  SER A 696      31.949  -1.781  -9.578  1.00 34.30           C  
ATOM    189  C   SER A 696      31.747  -1.941  -8.082  1.00 32.44           C  
ATOM    190  O   SER A 696      31.689  -0.956  -7.345  1.00 30.14           O  
ATOM    191  CB  SER A 696      33.413  -2.072  -9.920  1.00 33.33           C  
ATOM    192  OG  SER A 696      34.294  -1.346  -9.081  1.00 33.85           O  
ATOM    193  N   PHE A 697      31.631  -3.188  -7.642  1.00 30.88           N  
ATOM    194  CA  PHE A 697      31.458  -3.487  -6.232  1.00 27.42           C  
ATOM    195  C   PHE A 697      32.566  -2.821  -5.408  1.00 26.57           C  
ATOM    196  O   PHE A 697      32.293  -2.064  -4.479  1.00 24.69           O  
ATOM    197  CB  PHE A 697      31.491  -5.004  -6.023  1.00 26.70           C  
ATOM    198  CG  PHE A 697      31.372  -5.425  -4.585  1.00 25.93           C  
ATOM    199  CD1 PHE A 697      30.221  -5.148  -3.857  1.00 25.34           C  
ATOM    200  CD2 PHE A 697      32.420  -6.096  -3.956  1.00 27.59           C  
ATOM    201  CE1 PHE A 697      30.108  -5.531  -2.521  1.00 28.85           C  
ATOM    202  CE2 PHE A 697      32.322  -6.484  -2.622  1.00 26.04           C  
ATOM    203  CZ  PHE A 697      31.163  -6.202  -1.901  1.00 28.66           C  
ATOM    204  N   ALA A 698      33.817  -3.097  -5.769  1.00 25.28           N  
ATOM    205  CA  ALA A 698      34.970  -2.548  -5.055  1.00 24.52           C  
ATOM    206  C   ALA A 698      34.916  -1.041  -4.832  1.00 24.40           C  
ATOM    207  O   ALA A 698      35.069  -0.565  -3.705  1.00 23.08           O  
ATOM    208  CB  ALA A 698      36.267  -2.920  -5.786  1.00 23.45           C  
ATOM    209  N   ALA A 699      34.702  -0.288  -5.903  1.00 24.60           N  
ATOM    210  CA  ALA A 699      34.655   1.169  -5.802  1.00 24.60           C  
ATOM    211  C   ALA A 699      33.449   1.679  -5.019  1.00 23.15           C  
ATOM    212  O   ALA A 699      33.576   2.570  -4.187  1.00 23.62           O  
ATOM    213  CB  ALA A 699      34.667   1.791  -7.197  1.00 24.28           C  
ATOM    214  N   LEU A 700      32.278   1.121  -5.289  1.00 22.17           N  
ATOM    215  CA  LEU A 700      31.076   1.552  -4.587  1.00 23.17           C  
ATOM    216  C   LEU A 700      31.202   1.390  -3.074  1.00 22.01           C  
ATOM    217  O   LEU A 700      30.986   2.342  -2.325  1.00 21.78           O  
ATOM    218  CB  LEU A 700      29.853   0.788  -5.104  1.00 20.88           C  
ATOM    219  CG  LEU A 700      29.393   1.204  -6.511  1.00 22.01           C  
ATOM    220  CD1 LEU A 700      28.190   0.389  -6.927  1.00 22.04           C  
ATOM    221  CD2 LEU A 700      29.043   2.677  -6.532  1.00 20.99           C  
ATOM    222  N   LEU A 701      31.577   0.198  -2.627  1.00 20.73           N  
ATOM    223  CA  LEU A 701      31.709  -0.059  -1.196  1.00 21.64           C  
ATOM    224  C   LEU A 701      32.852   0.717  -0.557  1.00 23.02           C  
ATOM    225  O   LEU A 701      32.749   1.159   0.590  1.00 23.85           O  
ATOM    226  CB  LEU A 701      31.859  -1.564  -0.943  1.00 19.58           C  
ATOM    227  CG  LEU A 701      30.527  -2.321  -0.832  1.00 21.01           C  
ATOM    228  CD1 LEU A 701      29.743  -1.797   0.383  1.00 17.13           C  
ATOM    229  CD2 LEU A 701      29.705  -2.154  -2.120  1.00 19.67           C  
ATOM    230  N   SER A 702      33.938   0.902  -1.298  1.00 21.68           N  
ATOM    231  CA  SER A 702      35.059   1.662  -0.774  1.00 21.94           C  
ATOM    232  C   SER A 702      34.596   3.097  -0.518  1.00 22.39           C  
ATOM    233  O   SER A 702      35.017   3.725   0.456  1.00 20.72           O  
ATOM    234  CB  SER A 702      36.227   1.645  -1.764  1.00 21.61           C  
ATOM    235  OG  SER A 702      36.717   0.324  -1.937  1.00 23.19           O  
ATOM    236  N   SER A 703      33.722   3.610  -1.388  1.00 21.24           N  
ATOM    237  CA  SER A 703      33.208   4.969  -1.233  1.00 21.21           C  
ATOM    238  C   SER A 703      32.181   5.007  -0.106  1.00 21.95           C  
ATOM    239  O   SER A 703      32.084   5.991   0.620  1.00 23.11           O  
ATOM    240  CB  SER A 703      32.581   5.475  -2.539  1.00 21.94           C  
ATOM    241  OG  SER A 703      33.585   5.833  -3.472  1.00 22.23           O  
ATOM    242  N   LEU A 704      31.408   3.938   0.027  1.00 20.80           N  
ATOM    243  CA  LEU A 704      30.437   3.858   1.107  1.00 21.54           C  
ATOM    244  C   LEU A 704      31.194   3.876   2.429  1.00 19.92           C  
ATOM    245  O   LEU A 704      30.757   4.506   3.392  1.00 21.07           O  
ATOM    246  CB  LEU A 704      29.610   2.571   1.003  1.00 20.06           C  
ATOM    247  CG  LEU A 704      28.371   2.663   0.108  1.00 20.29           C  
ATOM    248  CD1 LEU A 704      27.570   1.371   0.202  1.00 19.55           C  
ATOM    249  CD2 LEU A 704      27.503   3.838   0.544  1.00 20.61           C  
ATOM    250  N   ASN A 705      32.339   3.196   2.466  1.00 19.66           N  
ATOM    251  CA  ASN A 705      33.151   3.145   3.682  1.00 19.71           C  
ATOM    252  C   ASN A 705      33.800   4.484   4.004  1.00 19.28           C  
ATOM    253  O   ASN A 705      33.887   4.872   5.169  1.00 18.46           O  
ATOM    254  CB  ASN A 705      34.230   2.057   3.570  1.00 18.32           C  
ATOM    255  CG  ASN A 705      33.658   0.651   3.703  1.00 17.53           C  
ATOM    256  OD1 ASN A 705      32.604   0.457   4.303  1.00 17.32           O  
ATOM    257  ND2 ASN A 705      34.362  -0.335   3.161  1.00 17.24           N  
ATOM    258  N   GLU A 706      34.265   5.182   2.969  1.00 20.62           N  
ATOM    259  CA  GLU A 706      34.889   6.485   3.150  1.00 18.61           C  
ATOM    260  C   GLU A 706      33.830   7.428   3.695  1.00 18.80           C  
ATOM    261  O   GLU A 706      34.102   8.258   4.569  1.00 14.46           O  
ATOM    262  CB  GLU A 706      35.409   7.010   1.813  1.00 20.99           C  
ATOM    263  CG  GLU A 706      36.048   8.395   1.875  1.00 23.38           C  
ATOM    264  CD  GLU A 706      37.155   8.490   2.907  1.00 25.56           C  
ATOM    265  OE1 GLU A 706      37.896   7.498   3.091  1.00 27.84           O  
ATOM    266  OE2 GLU A 706      37.297   9.564   3.528  1.00 26.10           O  
ATOM    267  N   LEU A 707      32.617   7.291   3.165  1.00 16.97           N  
ATOM    268  CA  LEU A 707      31.505   8.115   3.597  1.00 18.37           C  
ATOM    269  C   LEU A 707      31.166   7.793   5.048  1.00 19.35           C  
ATOM    270  O   LEU A 707      30.783   8.675   5.819  1.00 20.48           O  
ATOM    271  CB  LEU A 707      30.281   7.857   2.720  1.00 18.43           C  
ATOM    272  CG  LEU A 707      29.002   8.576   3.160  1.00 18.33           C  
ATOM    273  CD1 LEU A 707      29.204  10.093   3.128  1.00 15.10           C  
ATOM    274  CD2 LEU A 707      27.864   8.177   2.230  1.00 19.65           C  
ATOM    275  N   GLY A 708      31.298   6.520   5.409  1.00 19.96           N  
ATOM    276  CA  GLY A 708      31.009   6.114   6.768  1.00 20.44           C  
ATOM    277  C   GLY A 708      32.019   6.774   7.674  1.00 20.96           C  
ATOM    278  O   GLY A 708      31.658   7.368   8.691  1.00 19.15           O  
ATOM    279  N   GLU A 709      33.287   6.680   7.283  1.00 20.22           N  
ATOM    280  CA  GLU A 709      34.369   7.268   8.050  1.00 21.61           C  
ATOM    281  C   GLU A 709      34.099   8.754   8.251  1.00 22.83           C  
ATOM    282  O   GLU A 709      34.228   9.263   9.363  1.00 23.48           O  
ATOM    283  CB  GLU A 709      35.705   7.094   7.322  1.00 21.73           C  
ATOM    284  CG  GLU A 709      36.929   7.481   8.165  1.00 25.22           C  
ATOM    285  CD  GLU A 709      37.432   6.342   9.046  1.00 26.27           C  
ATOM    286  OE1 GLU A 709      36.624   5.466   9.426  1.00 27.10           O  
ATOM    287  OE2 GLU A 709      38.640   6.331   9.370  1.00 29.01           O  
ATOM    288  N   ARG A 710      33.719   9.439   7.172  1.00 20.67           N  
ATOM    289  CA  ARG A 710      33.439  10.872   7.225  1.00 20.72           C  
ATOM    290  C   ARG A 710      32.240  11.216   8.097  1.00 21.68           C  
ATOM    291  O   ARG A 710      32.280  12.173   8.880  1.00 18.10           O  
ATOM    292  CB  ARG A 710      33.235  11.419   5.810  1.00 19.83           C  
ATOM    293  CG  ARG A 710      34.496  11.335   4.953  1.00 22.14           C  
ATOM    294  CD  ARG A 710      34.289  11.934   3.579  1.00 24.39           C  
ATOM    295  NE  ARG A 710      35.524  11.936   2.796  1.00 25.48           N  
ATOM    296  CZ  ARG A 710      35.661  12.536   1.616  1.00 23.87           C  
ATOM    297  NH1 ARG A 710      34.641  13.187   1.076  1.00 26.24           N  
ATOM    298  NH2 ARG A 710      36.819  12.490   0.980  1.00 25.72           N  
ATOM    299  N   GLN A 711      31.171  10.442   7.970  1.00 20.91           N  
ATOM    300  CA  GLN A 711      29.999  10.698   8.780  1.00 22.25           C  
ATOM    301  C   GLN A 711      30.276  10.414  10.254  1.00 22.80           C  
ATOM    302  O   GLN A 711      29.653  11.014  11.133  1.00 24.79           O  
ATOM    303  CB  GLN A 711      28.800   9.886   8.265  1.00 25.83           C  
ATOM    304  CG  GLN A 711      28.069  10.594   7.116  1.00 27.34           C  
ATOM    305  CD  GLN A 711      26.851   9.847   6.596  1.00 29.10           C  
ATOM    306  OE1 GLN A 711      26.055   9.302   7.364  1.00 29.29           O  
ATOM    307  NE2 GLN A 711      26.689   9.840   5.281  1.00 29.30           N  
ATOM    308  N   LEU A 712      31.223   9.523  10.533  1.00 22.39           N  
ATOM    309  CA  LEU A 712      31.544   9.202  11.918  1.00 23.92           C  
ATOM    310  C   LEU A 712      31.998  10.449  12.670  1.00 23.31           C  
ATOM    311  O   LEU A 712      31.618  10.664  13.822  1.00 22.16           O  
ATOM    312  CB  LEU A 712      32.643   8.144  11.996  1.00 24.52           C  
ATOM    313  CG  LEU A 712      32.201   6.727  12.355  1.00 31.35           C  
ATOM    314  CD1 LEU A 712      33.444   5.902  12.677  1.00 32.52           C  
ATOM    315  CD2 LEU A 712      31.246   6.750  13.564  1.00 26.43           C  
ATOM    316  N   VAL A 713      32.813  11.266  12.012  1.00 21.85           N  
ATOM    317  CA  VAL A 713      33.315  12.489  12.617  1.00 21.96           C  
ATOM    318  C   VAL A 713      32.175  13.421  13.023  1.00 21.05           C  
ATOM    319  O   VAL A 713      32.172  13.958  14.135  1.00 19.68           O  
ATOM    320  CB  VAL A 713      34.265  13.251  11.651  1.00 23.54           C  
ATOM    321  CG1 VAL A 713      34.811  14.508  12.342  1.00 22.63           C  
ATOM    322  CG2 VAL A 713      35.416  12.338  11.208  1.00 20.68           C  
ATOM    323  N   HIS A 714      31.214  13.617  12.125  1.00 20.66           N  
ATOM    324  CA  HIS A 714      30.078  14.497  12.405  1.00 20.27           C  
ATOM    325  C   HIS A 714      29.172  13.911  13.475  1.00 18.03           C  
ATOM    326  O   HIS A 714      28.576  14.649  14.257  1.00 20.10           O  
ATOM    327  CB  HIS A 714      29.247  14.751  11.138  1.00 21.03           C  
ATOM    328  CG  HIS A 714      29.974  15.517  10.078  1.00 22.49           C  
ATOM    329  ND1 HIS A 714      30.844  14.920   9.191  1.00 25.77           N  
ATOM    330  CD2 HIS A 714      29.975  16.837   9.773  1.00 23.45           C  
ATOM    331  CE1 HIS A 714      31.349  15.839   8.385  1.00 24.50           C  
ATOM    332  NE2 HIS A 714      30.838  17.010   8.718  1.00 23.04           N  
ATOM    333  N   VAL A 715      29.051  12.586  13.499  1.00 16.46           N  
ATOM    334  CA  VAL A 715      28.215  11.936  14.500  1.00 15.45           C  
ATOM    335  C   VAL A 715      28.804  12.177  15.888  1.00 16.12           C  
ATOM    336  O   VAL A 715      28.078  12.495  16.822  1.00 15.18           O  
ATOM    337  CB  VAL A 715      28.087  10.398  14.241  1.00 16.98           C  
ATOM    338  CG1 VAL A 715      27.394   9.718  15.426  1.00 18.99           C  
ATOM    339  CG2 VAL A 715      27.271  10.148  12.977  1.00 12.56           C  
ATOM    340  N   VAL A 716      30.124  12.040  16.024  1.00 14.93           N  
ATOM    341  CA  VAL A 716      30.755  12.265  17.322  1.00 17.04           C  
ATOM    342  C   VAL A 716      30.494  13.705  17.804  1.00 17.18           C  
ATOM    343  O   VAL A 716      30.081  13.915  18.944  1.00 16.50           O  
ATOM    344  CB  VAL A 716      32.286  11.995  17.266  1.00 17.01           C  
ATOM    345  CG1 VAL A 716      32.929  12.339  18.600  1.00 16.09           C  
ATOM    346  CG2 VAL A 716      32.543  10.528  16.929  1.00 17.83           C  
ATOM    347  N   LYS A 717      30.710  14.683  16.925  1.00 17.50           N  
ATOM    348  CA  LYS A 717      30.493  16.094  17.268  1.00 19.20           C  
ATOM    349  C   LYS A 717      29.029  16.391  17.578  1.00 18.62           C  
ATOM    350  O   LYS A 717      28.722  17.089  18.540  1.00 19.36           O  
ATOM    351  CB  LYS A 717      30.979  16.992  16.128  1.00 21.61           C  
ATOM    352  CG  LYS A 717      32.483  16.945  15.922  1.00 27.36           C  
ATOM    353  CD  LYS A 717      32.911  17.790  14.729  1.00 31.98           C  
ATOM    354  CE  LYS A 717      34.424  17.899  14.630  1.00 33.58           C  
ATOM    355  NZ  LYS A 717      34.815  18.887  13.579  1.00 38.28           N  
ATOM    356  N   TRP A 718      28.139  15.857  16.749  1.00 17.88           N  
ATOM    357  CA  TRP A 718      26.701  16.009  16.920  1.00 17.18           C  
ATOM    358  C   TRP A 718      26.308  15.440  18.280  1.00 16.71           C  
ATOM    359  O   TRP A 718      25.668  16.108  19.093  1.00 17.36           O  
ATOM    360  CB  TRP A 718      25.975  15.236  15.805  1.00 18.65           C  
ATOM    361  CG  TRP A 718      24.480  15.059  15.997  1.00 19.75           C  
ATOM    362  CD1 TRP A 718      23.503  15.983  15.759  1.00 16.94           C  
ATOM    363  CD2 TRP A 718      23.809  13.873  16.444  1.00 19.24           C  
ATOM    364  NE1 TRP A 718      22.264  15.446  16.024  1.00 17.90           N  
ATOM    365  CE2 TRP A 718      22.421  14.154  16.449  1.00 19.32           C  
ATOM    366  CE3 TRP A 718      24.245  12.600  16.843  1.00 18.14           C  
ATOM    367  CZ2 TRP A 718      21.464  13.208  16.839  1.00 18.15           C  
ATOM    368  CZ3 TRP A 718      23.295  11.658  17.230  1.00 17.85           C  
ATOM    369  CH2 TRP A 718      21.918  11.969  17.226  1.00 17.81           C  
ATOM    370  N   ALA A 719      26.708  14.198  18.528  1.00 17.26           N  
ATOM    371  CA  ALA A 719      26.379  13.536  19.780  1.00 18.10           C  
ATOM    372  C   ALA A 719      26.821  14.354  20.996  1.00 20.15           C  
ATOM    373  O   ALA A 719      26.032  14.609  21.907  1.00 18.39           O  
ATOM    374  CB  ALA A 719      27.021  12.143  19.814  1.00 18.90           C  
ATOM    375  N   LYS A 720      28.080  14.773  21.006  1.00 21.92           N  
ATOM    376  CA  LYS A 720      28.601  15.553  22.125  1.00 23.63           C  
ATOM    377  C   LYS A 720      27.951  16.934  22.241  1.00 23.31           C  
ATOM    378  O   LYS A 720      28.195  17.660  23.198  1.00 21.85           O  
ATOM    379  CB  LYS A 720      30.117  15.701  21.992  1.00 26.55           C  
ATOM    380  CG  LYS A 720      30.866  14.374  22.007  1.00 26.80           C  
ATOM    381  CD  LYS A 720      32.321  14.575  21.616  1.00 29.53           C  
ATOM    382  CE  LYS A 720      33.278  14.316  22.768  1.00 34.15           C  
ATOM    383  NZ  LYS A 720      33.394  12.868  23.083  1.00 36.50           N  
ATOM    384  N   ALA A 721      27.116  17.291  21.272  1.00 24.03           N  
ATOM    385  CA  ALA A 721      26.441  18.585  21.293  1.00 22.38           C  
ATOM    386  C   ALA A 721      25.018  18.414  21.819  1.00 23.61           C  
ATOM    387  O   ALA A 721      24.316  19.389  22.082  1.00 22.15           O  
ATOM    388  CB  ALA A 721      26.411  19.178  19.891  1.00 24.76           C  
ATOM    389  N   LEU A 722      24.599  17.162  21.970  1.00 22.76           N  
ATOM    390  CA  LEU A 722      23.264  16.853  22.458  1.00 22.36           C  
ATOM    391  C   LEU A 722      23.135  17.123  23.950  1.00 22.78           C  
ATOM    392  O   LEU A 722      24.054  16.857  24.724  1.00 23.27           O  
ATOM    393  CB  LEU A 722      22.933  15.385  22.204  1.00 22.99           C  
ATOM    394  CG  LEU A 722      22.671  14.966  20.761  1.00 23.78           C  
ATOM    395  CD1 LEU A 722      22.651  13.448  20.675  1.00 26.05           C  
ATOM    396  CD2 LEU A 722      21.347  15.547  20.286  1.00 22.70           C  
ATOM    397  N   PRO A 723      21.981  17.654  24.371  1.00 22.35           N  
ATOM    398  CA  PRO A 723      21.747  17.948  25.788  1.00 21.42           C  
ATOM    399  C   PRO A 723      22.011  16.718  26.663  1.00 21.83           C  
ATOM    400  O   PRO A 723      21.509  15.627  26.381  1.00 20.69           O  
ATOM    401  CB  PRO A 723      20.276  18.357  25.814  1.00 22.54           C  
ATOM    402  CG  PRO A 723      20.078  18.993  24.465  1.00 22.31           C  
ATOM    403  CD  PRO A 723      20.828  18.055  23.544  1.00 20.49           C  
ATOM    404  N   GLY A 724      22.822  16.898  27.704  1.00 21.77           N  
ATOM    405  CA  GLY A 724      23.114  15.823  28.639  1.00 23.32           C  
ATOM    406  C   GLY A 724      24.092  14.728  28.258  1.00 23.41           C  
ATOM    407  O   GLY A 724      24.575  14.012  29.132  1.00 25.99           O  
ATOM    408  N   PHE A 725      24.397  14.588  26.975  1.00 23.80           N  
ATOM    409  CA  PHE A 725      25.318  13.548  26.532  1.00 23.56           C  
ATOM    410  C   PHE A 725      26.672  13.612  27.235  1.00 25.23           C  
ATOM    411  O   PHE A 725      27.168  12.597  27.719  1.00 23.26           O  
ATOM    412  CB  PHE A 725      25.542  13.636  25.024  1.00 24.28           C  
ATOM    413  CG  PHE A 725      26.314  12.477  24.463  1.00 22.50           C  
ATOM    414  CD1 PHE A 725      25.711  11.238  24.307  1.00 20.85           C  
ATOM    415  CD2 PHE A 725      27.652  12.621  24.111  1.00 24.48           C  
ATOM    416  CE1 PHE A 725      26.428  10.156  23.807  1.00 23.32           C  
ATOM    417  CE2 PHE A 725      28.378  11.542  23.611  1.00 22.17           C  
ATOM    418  CZ  PHE A 725      27.762  10.312  23.461  1.00 21.70           C  
ATOM    419  N   ARG A 726      27.272  14.798  27.274  1.00 26.35           N  
ATOM    420  CA  ARG A 726      28.570  14.975  27.921  1.00 31.85           C  
ATOM    421  C   ARG A 726      28.569  14.600  29.403  1.00 32.41           C  
ATOM    422  O   ARG A 726      29.623  14.532  30.028  1.00 33.67           O  
ATOM    423  CB  ARG A 726      29.063  16.421  27.764  1.00 33.13           C  
ATOM    424  CG  ARG A 726      29.816  16.706  26.467  1.00 37.03           C  
ATOM    425  CD  ARG A 726      30.437  18.103  26.501  1.00 39.49           C  
ATOM    426  NE  ARG A 726      31.131  18.457  25.260  1.00 42.38           N  
ATOM    427  CZ  ARG A 726      32.302  17.953  24.868  1.00 43.11           C  
ATOM    428  NH1 ARG A 726      32.938  17.058  25.616  1.00 43.24           N  
ATOM    429  NH2 ARG A 726      32.843  18.357  23.727  1.00 41.61           N  
ATOM    430  N   ASN A 727      27.395  14.362  29.977  1.00 34.24           N  
ATOM    431  CA  ASN A 727      27.340  13.983  31.380  1.00 35.42           C  
ATOM    432  C   ASN A 727      27.456  12.476  31.589  1.00 36.28           C  
ATOM    433  O   ASN A 727      27.598  12.014  32.719  1.00 34.90           O  
ATOM    434  CB  ASN A 727      26.061  14.504  32.034  1.00 38.34           C  
ATOM    435  CG  ASN A 727      26.304  15.751  32.865  1.00 40.41           C  
ATOM    436  OD1 ASN A 727      26.654  16.805  32.333  1.00 41.94           O  
ATOM    437  ND2 ASN A 727      26.132  15.632  34.179  1.00 39.41           N  
ATOM    438  N   LEU A 728      27.391  11.711  30.503  1.00 36.62           N  
ATOM    439  CA  LEU A 728      27.523  10.259  30.591  1.00 37.23           C  
ATOM    440  C   LEU A 728      28.999   9.989  30.802  1.00 38.74           C  
ATOM    441  O   LEU A 728      29.837  10.807  30.419  1.00 39.20           O  
ATOM    442  CB  LEU A 728      27.110   9.589  29.283  1.00 36.64           C  
ATOM    443  CG  LEU A 728      25.719   9.832  28.703  1.00 36.79           C  
ATOM    444  CD1 LEU A 728      25.710   9.383  27.248  1.00 37.20           C  
ATOM    445  CD2 LEU A 728      24.670   9.091  29.516  1.00 37.86           C  
ATOM    446  N   HIS A 729      29.330   8.848  31.395  1.00 39.62           N  
ATOM    447  CA  HIS A 729      30.734   8.525  31.592  1.00 40.03           C  
ATOM    448  C   HIS A 729      31.373   8.567  30.200  1.00 40.42           C  
ATOM    449  O   HIS A 729      30.734   8.213  29.204  1.00 39.47           O  
ATOM    450  CB  HIS A 729      30.879   7.134  32.209  1.00 41.62           C  
ATOM    451  CG  HIS A 729      32.275   6.808  32.642  1.00 42.81           C  
ATOM    452  ND1 HIS A 729      33.350   6.843  31.780  1.00 42.97           N  
ATOM    453  CD2 HIS A 729      32.770   6.438  33.847  1.00 42.19           C  
ATOM    454  CE1 HIS A 729      34.447   6.508  32.436  1.00 43.94           C  
ATOM    455  NE2 HIS A 729      34.122   6.257  33.692  1.00 43.58           N  
ATOM    456  N   VAL A 730      32.622   9.009  30.128  1.00 39.25           N  
ATOM    457  CA  VAL A 730      33.310   9.108  28.848  1.00 38.73           C  
ATOM    458  C   VAL A 730      33.323   7.806  28.050  1.00 36.71           C  
ATOM    459  O   VAL A 730      33.055   7.814  26.845  1.00 35.02           O  
ATOM    460  CB  VAL A 730      34.763   9.575  29.031  1.00 40.09           C  
ATOM    461  CG1 VAL A 730      35.541   8.552  29.847  1.00 40.79           C  
ATOM    462  CG2 VAL A 730      35.403   9.789  27.669  1.00 40.31           C  
ATOM    463  N   ASP A 731      33.641   6.695  28.715  1.00 34.67           N  
ATOM    464  CA  ASP A 731      33.680   5.400  28.046  1.00 32.44           C  
ATOM    465  C   ASP A 731      32.316   5.026  27.483  1.00 29.42           C  
ATOM    466  O   ASP A 731      32.232   4.365  26.456  1.00 28.83           O  
ATOM    467  CB  ASP A 731      34.132   4.294  28.999  1.00 33.78           C  
ATOM    468  CG  ASP A 731      35.519   4.525  29.553  1.00 35.19           C  
ATOM    469  OD1 ASP A 731      36.391   5.022  28.808  1.00 33.92           O  
ATOM    470  OD2 ASP A 731      35.738   4.190  30.737  1.00 37.14           O  
ATOM    471  N   ASP A 732      31.250   5.441  28.162  1.00 28.33           N  
ATOM    472  CA  ASP A 732      29.904   5.133  27.695  1.00 28.06           C  
ATOM    473  C   ASP A 732      29.574   5.990  26.476  1.00 27.57           C  
ATOM    474  O   ASP A 732      28.828   5.566  25.597  1.00 28.19           O  
ATOM    475  CB  ASP A 732      28.857   5.385  28.787  1.00 27.22           C  
ATOM    476  CG  ASP A 732      29.033   4.482  30.003  1.00 27.87           C  
ATOM    477  OD1 ASP A 732      29.333   3.280  29.841  1.00 26.36           O  
ATOM    478  OD2 ASP A 732      28.847   4.979  31.133  1.00 28.55           O  
ATOM    479  N   GLN A 733      30.128   7.197  26.429  1.00 26.94           N  
ATOM    480  CA  GLN A 733      29.883   8.092  25.302  1.00 27.00           C  
ATOM    481  C   GLN A 733      30.408   7.458  24.021  1.00 26.19           C  
ATOM    482  O   GLN A 733      29.725   7.441  22.997  1.00 24.48           O  
ATOM    483  CB  GLN A 733      30.577   9.433  25.524  1.00 27.88           C  
ATOM    484  CG  GLN A 733      29.982  10.261  26.647  1.00 28.56           C  
ATOM    485  CD  GLN A 733      30.772  11.529  26.899  1.00 28.49           C  
ATOM    486  OE1 GLN A 733      31.089  12.273  25.968  1.00 25.77           O  
ATOM    487  NE2 GLN A 733      31.093  11.784  28.162  1.00 28.13           N  
ATOM    488  N   MET A 734      31.622   6.929  24.090  1.00 27.04           N  
ATOM    489  CA  MET A 734      32.242   6.291  22.941  1.00 30.39           C  
ATOM    490  C   MET A 734      31.523   4.973  22.662  1.00 28.14           C  
ATOM    491  O   MET A 734      31.327   4.595  21.509  1.00 27.34           O  
ATOM    492  CB  MET A 734      33.734   6.051  23.219  1.00 36.24           C  
ATOM    493  CG  MET A 734      34.504   5.418  22.064  1.00 46.03           C  
ATOM    494  SD  MET A 734      36.318   5.438  22.278  1.00 57.20           S  
ATOM    495  CE  MET A 734      36.846   6.135  20.721  1.00 55.65           C  
ATOM    496  N   ALA A 735      31.110   4.292  23.727  1.00 25.77           N  
ATOM    497  CA  ALA A 735      30.410   3.019  23.597  1.00 22.44           C  
ATOM    498  C   ALA A 735      29.118   3.158  22.785  1.00 20.21           C  
ATOM    499  O   ALA A 735      28.921   2.454  21.788  1.00 18.19           O  
ATOM    500  CB  ALA A 735      30.096   2.454  24.987  1.00 20.70           C  
ATOM    501  N   VAL A 736      28.242   4.068  23.202  1.00 15.46           N  
ATOM    502  CA  VAL A 736      26.971   4.254  22.506  1.00 16.94           C  
ATOM    503  C   VAL A 736      27.110   4.706  21.052  1.00 15.85           C  
ATOM    504  O   VAL A 736      26.321   4.304  20.193  1.00 17.32           O  
ATOM    505  CB  VAL A 736      26.048   5.234  23.279  1.00 16.08           C  
ATOM    506  CG1 VAL A 736      25.606   4.595  24.590  1.00 16.94           C  
ATOM    507  CG2 VAL A 736      26.766   6.534  23.547  1.00 19.42           C  
ATOM    508  N   ILE A 737      28.106   5.541  20.780  1.00 15.30           N  
ATOM    509  CA  ILE A 737      28.354   6.029  19.430  1.00 16.33           C  
ATOM    510  C   ILE A 737      28.822   4.860  18.555  1.00 17.56           C  
ATOM    511  O   ILE A 737      28.341   4.670  17.428  1.00 14.77           O  
ATOM    512  CB  ILE A 737      29.432   7.156  19.453  1.00 17.59           C  
ATOM    513  CG1 ILE A 737      28.821   8.450  20.009  1.00 18.09           C  
ATOM    514  CG2 ILE A 737      29.985   7.394  18.061  1.00 15.17           C  
ATOM    515  CD1 ILE A 737      29.862   9.481  20.430  1.00 21.31           C  
ATOM    516  N   GLN A 738      29.740   4.058  19.092  1.00 15.90           N  
ATOM    517  CA  GLN A 738      30.273   2.918  18.353  1.00 17.39           C  
ATOM    518  C   GLN A 738      29.246   1.823  18.059  1.00 16.32           C  
ATOM    519  O   GLN A 738      29.392   1.088  17.084  1.00 14.17           O  
ATOM    520  CB  GLN A 738      31.479   2.341  19.098  1.00 19.31           C  
ATOM    521  CG  GLN A 738      32.636   3.333  19.153  1.00 24.08           C  
ATOM    522  CD  GLN A 738      33.768   2.883  20.060  1.00 26.72           C  
ATOM    523  OE1 GLN A 738      33.535   2.382  21.161  1.00 29.66           O  
ATOM    524  NE2 GLN A 738      34.996   3.075  19.610  1.00 26.90           N  
ATOM    525  N   TYR A 739      28.207   1.718  18.885  1.00 16.50           N  
ATOM    526  CA  TYR A 739      27.183   0.708  18.660  1.00 17.52           C  
ATOM    527  C   TYR A 739      26.017   1.227  17.818  1.00 16.98           C  
ATOM    528  O   TYR A 739      25.374   0.459  17.090  1.00 17.92           O  
ATOM    529  CB  TYR A 739      26.600   0.191  19.983  1.00 21.07           C  
ATOM    530  CG  TYR A 739      27.596  -0.361  20.976  1.00 23.28           C  
ATOM    531  CD1 TYR A 739      28.676  -1.131  20.563  1.00 25.79           C  
ATOM    532  CD2 TYR A 739      27.438  -0.129  22.342  1.00 25.32           C  
ATOM    533  CE1 TYR A 739      29.577  -1.655  21.485  1.00 27.53           C  
ATOM    534  CE2 TYR A 739      28.330  -0.650  23.274  1.00 23.78           C  
ATOM    535  CZ  TYR A 739      29.396  -1.409  22.837  1.00 28.79           C  
ATOM    536  OH  TYR A 739      30.289  -1.916  23.753  1.00 33.39           O  
ATOM    537  N   SER A 740      25.747   2.524  17.902  1.00 15.99           N  
ATOM    538  CA  SER A 740      24.601   3.093  17.201  1.00 17.05           C  
ATOM    539  C   SER A 740      24.815   3.882  15.919  1.00 15.52           C  
ATOM    540  O   SER A 740      23.842   4.335  15.318  1.00 16.36           O  
ATOM    541  CB  SER A 740      23.808   3.976  18.164  1.00 18.51           C  
ATOM    542  OG  SER A 740      24.505   5.190  18.400  1.00 25.08           O  
ATOM    543  N   TRP A 741      26.054   4.072  15.489  1.00 15.02           N  
ATOM    544  CA  TRP A 741      26.268   4.841  14.270  1.00 16.44           C  
ATOM    545  C   TRP A 741      25.540   4.299  13.030  1.00 17.12           C  
ATOM    546  O   TRP A 741      25.039   5.077  12.217  1.00 18.78           O  
ATOM    547  CB  TRP A 741      27.762   4.962  13.963  1.00 19.77           C  
ATOM    548  CG  TRP A 741      28.452   3.651  13.811  1.00 21.64           C  
ATOM    549  CD1 TRP A 741      28.946   2.860  14.811  1.00 21.71           C  
ATOM    550  CD2 TRP A 741      28.706   2.957  12.584  1.00 22.09           C  
ATOM    551  NE1 TRP A 741      29.496   1.714  14.279  1.00 22.99           N  
ATOM    552  CE2 TRP A 741      29.361   1.747  12.915  1.00 21.39           C  
ATOM    553  CE3 TRP A 741      28.445   3.239  11.235  1.00 19.85           C  
ATOM    554  CZ2 TRP A 741      29.759   0.819  11.946  1.00 19.56           C  
ATOM    555  CZ3 TRP A 741      28.844   2.315  10.273  1.00 20.31           C  
ATOM    556  CH2 TRP A 741      29.495   1.119  10.638  1.00 18.06           C  
ATOM    557  N   MET A 742      25.467   2.980  12.881  1.00 15.10           N  
ATOM    558  CA  MET A 742      24.815   2.419  11.703  1.00 15.05           C  
ATOM    559  C   MET A 742      23.349   2.831  11.650  1.00 15.41           C  
ATOM    560  O   MET A 742      22.876   3.330  10.620  1.00 14.77           O  
ATOM    561  CB  MET A 742      24.947   0.890  11.683  1.00 13.12           C  
ATOM    562  CG  MET A 742      24.372   0.240  10.439  1.00 13.74           C  
ATOM    563  SD  MET A 742      25.405   0.455   8.961  1.00 19.02           S  
ATOM    564  CE  MET A 742      26.617  -0.828   9.244  1.00 15.78           C  
ATOM    565  N   GLY A 743      22.638   2.637  12.759  1.00 15.84           N  
ATOM    566  CA  GLY A 743      21.236   3.015  12.816  1.00 15.76           C  
ATOM    567  C   GLY A 743      21.072   4.507  12.590  1.00 15.58           C  
ATOM    568  O   GLY A 743      20.200   4.937  11.830  1.00 18.00           O  
ATOM    569  N   LEU A 744      21.913   5.303  13.247  1.00 15.66           N  
ATOM    570  CA  LEU A 744      21.865   6.757  13.099  1.00 16.53           C  
ATOM    571  C   LEU A 744      22.026   7.201  11.645  1.00 14.81           C  
ATOM    572  O   LEU A 744      21.214   7.971  11.136  1.00 14.70           O  
ATOM    573  CB  LEU A 744      22.943   7.417  13.969  1.00 15.33           C  
ATOM    574  CG  LEU A 744      22.641   7.405  15.476  1.00 18.89           C  
ATOM    575  CD1 LEU A 744      23.891   7.755  16.258  1.00 17.57           C  
ATOM    576  CD2 LEU A 744      21.514   8.386  15.782  1.00 14.46           C  
ATOM    577  N   MET A 745      23.061   6.702  10.975  1.00 19.04           N  
ATOM    578  CA  MET A 745      23.318   7.068   9.580  1.00 18.55           C  
ATOM    579  C   MET A 745      22.260   6.544   8.605  1.00 19.73           C  
ATOM    580  O   MET A 745      21.906   7.217   7.642  1.00 19.60           O  
ATOM    581  CB  MET A 745      24.707   6.576   9.153  1.00 17.09           C  
ATOM    582  CG  MET A 745      25.863   7.272   9.880  1.00 16.80           C  
ATOM    583  SD  MET A 745      27.487   6.604   9.449  1.00 16.31           S  
ATOM    584  CE  MET A 745      28.544   7.397  10.703  1.00 18.75           C  
ATOM    585  N   VAL A 746      21.756   5.344   8.855  1.00 20.02           N  
ATOM    586  CA  VAL A 746      20.736   4.771   7.996  1.00 19.38           C  
ATOM    587  C   VAL A 746      19.477   5.628   8.065  1.00 20.38           C  
ATOM    588  O   VAL A 746      18.874   5.954   7.041  1.00 20.50           O  
ATOM    589  CB  VAL A 746      20.407   3.323   8.420  1.00 19.27           C  
ATOM    590  CG1 VAL A 746      19.077   2.885   7.822  1.00 20.85           C  
ATOM    591  CG2 VAL A 746      21.514   2.394   7.956  1.00 19.10           C  
ATOM    592  N   PHE A 747      19.099   6.006   9.282  1.00 19.90           N  
ATOM    593  CA  PHE A 747      17.919   6.832   9.508  1.00 17.86           C  
ATOM    594  C   PHE A 747      18.064   8.179   8.796  1.00 18.40           C  
ATOM    595  O   PHE A 747      17.200   8.581   8.014  1.00 17.90           O  
ATOM    596  CB  PHE A 747      17.745   7.063  11.007  1.00 18.64           C  
ATOM    597  CG  PHE A 747      16.376   7.520  11.398  1.00 15.10           C  
ATOM    598  CD1 PHE A 747      15.276   6.694  11.207  1.00 13.24           C  
ATOM    599  CD2 PHE A 747      16.195   8.758  12.005  1.00 16.25           C  
ATOM    600  CE1 PHE A 747      14.013   7.085  11.619  1.00 15.14           C  
ATOM    601  CE2 PHE A 747      14.937   9.168  12.423  1.00 14.69           C  
ATOM    602  CZ  PHE A 747      13.838   8.327  12.231  1.00 18.77           C  
ATOM    603  N   ALA A 748      19.161   8.876   9.075  1.00 17.52           N  
ATOM    604  CA  ALA A 748      19.419  10.172   8.459  1.00 18.01           C  
ATOM    605  C   ALA A 748      19.383  10.028   6.935  1.00 18.08           C  
ATOM    606  O   ALA A 748      18.807  10.849   6.237  1.00 16.69           O  
ATOM    607  CB  ALA A 748      20.786  10.706   8.911  1.00 17.39           C  
ATOM    608  N   MET A 749      19.990   8.968   6.421  1.00 19.39           N  
ATOM    609  CA  MET A 749      20.003   8.751   4.984  1.00 20.21           C  
ATOM    610  C   MET A 749      18.578   8.607   4.442  1.00 19.58           C  
ATOM    611  O   MET A 749      18.208   9.262   3.461  1.00 16.69           O  
ATOM    612  CB  MET A 749      20.832   7.508   4.659  1.00 21.27           C  
ATOM    613  CG  MET A 749      21.075   7.279   3.175  1.00 22.09           C  
ATOM    614  SD  MET A 749      19.769   6.342   2.383  1.00 22.69           S  
ATOM    615  CE  MET A 749      20.165   4.678   2.986  1.00 17.71           C  
ATOM    616  N   GLY A 750      17.784   7.754   5.084  1.00 20.07           N  
ATOM    617  CA  GLY A 750      16.410   7.557   4.657  1.00 21.12           C  
ATOM    618  C   GLY A 750      15.677   8.881   4.557  1.00 23.36           C  
ATOM    619  O   GLY A 750      14.908   9.114   3.617  1.00 22.21           O  
ATOM    620  N   TRP A 751      15.919   9.754   5.531  1.00 23.82           N  
ATOM    621  CA  TRP A 751      15.294  11.067   5.546  1.00 25.13           C  
ATOM    622  C   TRP A 751      15.800  11.917   4.388  1.00 26.30           C  
ATOM    623  O   TRP A 751      15.011  12.578   3.698  1.00 25.76           O  
ATOM    624  CB  TRP A 751      15.579  11.771   6.871  1.00 24.40           C  
ATOM    625  CG  TRP A 751      15.096  13.187   6.921  1.00 23.10           C  
ATOM    626  CD1 TRP A 751      15.831  14.310   6.682  1.00 23.15           C  
ATOM    627  CD2 TRP A 751      13.764  13.632   7.205  1.00 24.34           C  
ATOM    628  NE1 TRP A 751      15.041  15.427   6.799  1.00 24.17           N  
ATOM    629  CE2 TRP A 751      13.768  15.041   7.118  1.00 22.41           C  
ATOM    630  CE3 TRP A 751      12.568  12.977   7.522  1.00 23.38           C  
ATOM    631  CZ2 TRP A 751      12.622  15.808   7.335  1.00 24.54           C  
ATOM    632  CZ3 TRP A 751      11.426  13.742   7.740  1.00 25.19           C  
ATOM    633  CH2 TRP A 751      11.463  15.143   7.645  1.00 24.95           C  
ATOM    634  N   ARG A 752      17.116  11.911   4.182  1.00 26.33           N  
ATOM    635  CA  ARG A 752      17.710  12.674   3.088  1.00 27.13           C  
ATOM    636  C   ARG A 752      17.090  12.216   1.779  1.00 27.54           C  
ATOM    637  O   ARG A 752      16.780  13.020   0.896  1.00 28.32           O  
ATOM    638  CB  ARG A 752      19.220  12.433   2.999  1.00 27.73           C  
ATOM    639  CG  ARG A 752      20.063  13.201   3.977  1.00 25.43           C  
ATOM    640  CD  ARG A 752      21.493  13.268   3.455  1.00 25.73           C  
ATOM    641  NE  ARG A 752      22.118  11.953   3.319  1.00 20.75           N  
ATOM    642  CZ  ARG A 752      22.559  11.224   4.340  1.00 21.05           C  
ATOM    643  NH1 ARG A 752      22.437  11.678   5.580  1.00 17.66           N  
ATOM    644  NH2 ARG A 752      23.157  10.055   4.119  1.00 17.84           N  
ATOM    645  N   SER A 753      16.921  10.906   1.669  1.00 27.39           N  
ATOM    646  CA  SER A 753      16.361  10.298   0.473  1.00 28.16           C  
ATOM    647  C   SER A 753      14.939  10.766   0.222  1.00 29.17           C  
ATOM    648  O   SER A 753      14.546  11.009  -0.920  1.00 28.13           O  
ATOM    649  CB  SER A 753      16.409   8.773   0.602  1.00 27.14           C  
ATOM    650  OG  SER A 753      17.756   8.325   0.665  1.00 24.46           O  
ATOM    651  N   PHE A 754      14.167  10.892   1.294  1.00 31.11           N  
ATOM    652  CA  PHE A 754      12.786  11.334   1.189  1.00 31.26           C  
ATOM    653  C   PHE A 754      12.697  12.797   0.752  1.00 32.08           C  
ATOM    654  O   PHE A 754      11.948  13.135  -0.163  1.00 31.99           O  
ATOM    655  CB  PHE A 754      12.085  11.136   2.535  1.00 33.35           C  
ATOM    656  CG  PHE A 754      10.702  11.712   2.595  1.00 35.44           C  
ATOM    657  CD1 PHE A 754       9.734  11.331   1.674  1.00 37.61           C  
ATOM    658  CD2 PHE A 754      10.363  12.630   3.584  1.00 37.52           C  
ATOM    659  CE1 PHE A 754       8.444  11.856   1.738  1.00 37.02           C  
ATOM    660  CE2 PHE A 754       9.078  13.162   3.658  1.00 38.03           C  
ATOM    661  CZ  PHE A 754       8.117  12.773   2.732  1.00 37.62           C  
ATOM    662  N   THR A 755      13.476  13.659   1.400  1.00 33.89           N  
ATOM    663  CA  THR A 755      13.475  15.086   1.086  1.00 35.46           C  
ATOM    664  C   THR A 755      14.172  15.453  -0.225  1.00 36.36           C  
ATOM    665  O   THR A 755      13.750  16.383  -0.909  1.00 36.60           O  
ATOM    666  CB  THR A 755      14.129  15.910   2.220  1.00 36.42           C  
ATOM    667  OG1 THR A 755      15.513  15.559   2.331  1.00 36.56           O  
ATOM    668  CG2 THR A 755      13.435  15.638   3.551  1.00 35.79           C  
ATOM    669  N   ASN A 756      15.231  14.732  -0.582  1.00 37.88           N  
ATOM    670  CA  ASN A 756      15.960  15.038  -1.816  1.00 39.23           C  
ATOM    671  C   ASN A 756      15.370  14.459  -3.098  1.00 40.14           C  
ATOM    672  O   ASN A 756      15.161  15.188  -4.073  1.00 42.82           O  
ATOM    673  CB  ASN A 756      17.420  14.590  -1.710  1.00 39.45           C  
ATOM    674  CG  ASN A 756      18.216  15.426  -0.736  1.00 40.32           C  
ATOM    675  OD1 ASN A 756      18.211  16.652  -0.807  1.00 40.14           O  
ATOM    676  ND2 ASN A 756      18.914  14.766   0.177  1.00 42.29           N  
ATOM    677  N   VAL A 757      15.115  13.155  -3.111  1.00 38.37           N  
ATOM    678  CA  VAL A 757      14.574  12.515  -4.306  1.00 37.51           C  
ATOM    679  C   VAL A 757      13.290  11.747  -4.037  1.00 37.11           C  
ATOM    680  O   VAL A 757      13.012  10.737  -4.680  1.00 36.55           O  
ATOM    681  CB  VAL A 757      15.614  11.558  -4.944  1.00 37.60           C  
ATOM    682  CG1 VAL A 757      16.838  12.351  -5.394  1.00 35.76           C  
ATOM    683  CG2 VAL A 757      16.016  10.481  -3.952  1.00 37.19           C  
ATOM    684  N   ASN A 758      12.513  12.242  -3.079  1.00 38.32           N  
ATOM    685  CA  ASN A 758      11.240  11.640  -2.699  1.00 38.71           C  
ATOM    686  C   ASN A 758      11.336  10.127  -2.501  1.00 38.66           C  
ATOM    687  O   ASN A 758      10.405   9.393  -2.820  1.00 37.56           O  
ATOM    688  CB  ASN A 758      10.176  11.974  -3.755  1.00 40.91           C  
ATOM    689  CG  ASN A 758       8.757  11.785  -3.240  1.00 42.35           C  
ATOM    690  OD1 ASN A 758       8.338  12.439  -2.283  1.00 43.74           O  
ATOM    691  ND2 ASN A 758       8.010  10.890  -3.876  1.00 43.62           N  
ATOM    692  N   SER A 759      12.469   9.669  -1.974  1.00 39.42           N  
ATOM    693  CA  SER A 759      12.693   8.246  -1.711  1.00 40.17           C  
ATOM    694  C   SER A 759      12.786   7.374  -2.962  1.00 40.63           C  
ATOM    695  O   SER A 759      12.607   6.158  -2.886  1.00 40.56           O  
ATOM    696  CB  SER A 759      11.585   7.698  -0.808  1.00 40.84           C  
ATOM    697  OG  SER A 759      11.378   8.540   0.314  1.00 42.85           O  
ATOM    698  N   ARG A 760      13.067   7.988  -4.107  1.00 39.92           N  
ATOM    699  CA  ARG A 760      13.178   7.250  -5.364  1.00 39.67           C  
ATOM    700  C   ARG A 760      14.513   6.519  -5.471  1.00 38.29           C  
ATOM    701  O   ARG A 760      14.646   5.553  -6.221  1.00 37.88           O  
ATOM    702  CB  ARG A 760      13.031   8.206  -6.548  1.00 41.67           C  
ATOM    703  CG  ARG A 760      11.623   8.738  -6.764  1.00 43.51           C  
ATOM    704  CD  ARG A 760      11.686  10.172  -7.246  1.00 46.66           C  
ATOM    705  NE  ARG A 760      12.927  10.426  -7.974  1.00 45.98           N  
ATOM    706  CZ  ARG A 760      13.433  11.635  -8.179  1.00 45.41           C  
ATOM    707  NH1 ARG A 760      12.796  12.699  -7.711  1.00 42.90           N  
ATOM    708  NH2 ARG A 760      14.581  11.775  -8.831  1.00 44.78           N  
ATOM    709  N   MET A 761      15.502   6.995  -4.725  1.00 34.56           N  
ATOM    710  CA  MET A 761      16.825   6.390  -4.725  1.00 32.61           C  
ATOM    711  C   MET A 761      17.443   6.612  -3.350  1.00 30.82           C  
ATOM    712  O   MET A 761      16.966   7.448  -2.582  1.00 31.03           O  
ATOM    713  CB  MET A 761      17.710   7.047  -5.790  1.00 31.41           C  
ATOM    714  CG  MET A 761      17.199   6.921  -7.218  1.00 33.18           C  
ATOM    715  SD  MET A 761      18.237   7.824  -8.402  1.00 36.23           S  
ATOM    716  CE  MET A 761      17.546   9.487  -8.277  1.00 35.93           C  
ATOM    717  N   LEU A 762      18.499   5.871  -3.037  1.00 27.86           N  
ATOM    718  CA  LEU A 762      19.165   6.041  -1.753  1.00 25.40           C  
ATOM    719  C   LEU A 762      20.148   7.184  -1.900  1.00 24.22           C  
ATOM    720  O   LEU A 762      21.149   7.076  -2.619  1.00 25.77           O  
ATOM    721  CB  LEU A 762      19.882   4.762  -1.343  1.00 24.46           C  
ATOM    722  CG  LEU A 762      18.906   3.607  -1.092  1.00 25.51           C  
ATOM    723  CD1 LEU A 762      19.680   2.344  -0.733  1.00 23.15           C  
ATOM    724  CD2 LEU A 762      17.932   3.994   0.028  1.00 22.35           C  
ATOM    725  N   TYR A 763      19.841   8.288  -1.226  1.00 21.66           N  
ATOM    726  CA  TYR A 763      20.660   9.486  -1.285  1.00 19.76           C  
ATOM    727  C   TYR A 763      21.718   9.487  -0.176  1.00 19.83           C  
ATOM    728  O   TYR A 763      21.622  10.244   0.794  1.00 18.03           O  
ATOM    729  CB  TYR A 763      19.745  10.709  -1.176  1.00 21.06           C  
ATOM    730  CG  TYR A 763      20.344  12.002  -1.673  1.00 24.87           C  
ATOM    731  CD1 TYR A 763      21.310  12.678  -0.926  1.00 26.32           C  
ATOM    732  CD2 TYR A 763      19.955  12.549  -2.903  1.00 26.75           C  
ATOM    733  CE1 TYR A 763      21.876  13.864  -1.385  1.00 29.99           C  
ATOM    734  CE2 TYR A 763      20.519  13.738  -3.375  1.00 29.66           C  
ATOM    735  CZ  TYR A 763      21.480  14.387  -2.608  1.00 31.14           C  
ATOM    736  OH  TYR A 763      22.057  15.550  -3.059  1.00 34.83           O  
ATOM    737  N   PHE A 764      22.714   8.617  -0.323  1.00 19.66           N  
ATOM    738  CA  PHE A 764      23.797   8.492   0.651  1.00 19.10           C  
ATOM    739  C   PHE A 764      24.523   9.826   0.775  1.00 19.81           C  
ATOM    740  O   PHE A 764      24.762  10.323   1.878  1.00 21.22           O  
ATOM    741  CB  PHE A 764      24.783   7.396   0.208  1.00 17.19           C  
ATOM    742  CG  PHE A 764      24.215   5.997   0.280  1.00 18.06           C  
ATOM    743  CD1 PHE A 764      23.878   5.429   1.506  1.00 15.86           C  
ATOM    744  CD2 PHE A 764      24.017   5.250  -0.874  1.00 18.19           C  
ATOM    745  CE1 PHE A 764      23.356   4.148   1.578  1.00 16.75           C  
ATOM    746  CE2 PHE A 764      23.494   3.960  -0.813  1.00 18.23           C  
ATOM    747  CZ  PHE A 764      23.162   3.408   0.417  1.00 19.06           C  
ATOM    748  N   ALA A 765      24.864  10.403  -0.373  1.00 20.74           N  
ATOM    749  CA  ALA A 765      25.562  11.686  -0.427  1.00 21.94           C  
ATOM    750  C   ALA A 765      25.293  12.319  -1.791  1.00 22.52           C  
ATOM    751  O   ALA A 765      24.914  11.619  -2.734  1.00 22.14           O  
ATOM    752  CB  ALA A 765      27.063  11.473  -0.235  1.00 17.32           C  
ATOM    753  N   PRO A 766      25.496  13.645  -1.918  1.00 25.43           N  
ATOM    754  CA  PRO A 766      25.260  14.323  -3.197  1.00 25.75           C  
ATOM    755  C   PRO A 766      26.025  13.628  -4.313  1.00 26.93           C  
ATOM    756  O   PRO A 766      25.534  13.508  -5.436  1.00 27.83           O  
ATOM    757  CB  PRO A 766      25.770  15.735  -2.939  1.00 26.07           C  
ATOM    758  CG  PRO A 766      25.522  15.920  -1.477  1.00 26.91           C  
ATOM    759  CD  PRO A 766      26.002  14.599  -0.916  1.00 25.22           C  
ATOM    760  N   ASP A 767      27.223  13.155  -3.985  1.00 27.39           N  
ATOM    761  CA  ASP A 767      28.055  12.463  -4.956  1.00 29.21           C  
ATOM    762  C   ASP A 767      27.910  10.941  -4.890  1.00 29.04           C  
ATOM    763  O   ASP A 767      28.659  10.212  -5.544  1.00 28.49           O  
ATOM    764  CB  ASP A 767      29.524  12.873  -4.775  1.00 30.34           C  
ATOM    765  CG  ASP A 767      30.087  12.491  -3.408  1.00 31.65           C  
ATOM    766  OD1 ASP A 767      29.313  12.417  -2.427  1.00 25.84           O  
ATOM    767  OD2 ASP A 767      31.319  12.286  -3.318  1.00 30.85           O  
ATOM    768  N   LEU A 768      26.936  10.452  -4.122  1.00 28.64           N  
ATOM    769  CA  LEU A 768      26.747   9.006  -4.020  1.00 29.05           C  
ATOM    770  C   LEU A 768      25.283   8.593  -3.899  1.00 28.76           C  
ATOM    771  O   LEU A 768      24.823   8.176  -2.835  1.00 27.99           O  
ATOM    772  CB  LEU A 768      27.545   8.455  -2.836  1.00 29.48           C  
ATOM    773  CG  LEU A 768      27.748   6.938  -2.859  1.00 30.36           C  
ATOM    774  CD1 LEU A 768      28.437   6.545  -4.161  1.00 29.62           C  
ATOM    775  CD2 LEU A 768      28.574   6.499  -1.651  1.00 28.93           C  
ATOM    776  N   VAL A 769      24.555   8.725  -5.001  1.00 29.40           N  
ATOM    777  CA  VAL A 769      23.144   8.373  -5.053  1.00 27.00           C  
ATOM    778  C   VAL A 769      23.021   7.016  -5.744  1.00 27.90           C  
ATOM    779  O   VAL A 769      23.486   6.830  -6.868  1.00 23.91           O  
ATOM    780  CB  VAL A 769      22.341   9.433  -5.847  1.00 29.03           C  
ATOM    781  CG1 VAL A 769      20.854   9.081  -5.858  1.00 28.45           C  
ATOM    782  CG2 VAL A 769      22.560  10.808  -5.235  1.00 27.89           C  
ATOM    783  N   PHE A 770      22.402   6.063  -5.059  1.00 27.64           N  
ATOM    784  CA  PHE A 770      22.234   4.726  -5.610  1.00 27.93           C  
ATOM    785  C   PHE A 770      20.942   4.576  -6.397  1.00 28.36           C  
ATOM    786  O   PHE A 770      19.866   4.922  -5.915  1.00 27.60           O  
ATOM    787  CB  PHE A 770      22.232   3.686  -4.486  1.00 28.17           C  
ATOM    788  CG  PHE A 770      23.585   3.121  -4.165  1.00 29.25           C  
ATOM    789  CD1 PHE A 770      24.715   3.927  -4.166  1.00 29.50           C  
ATOM    790  CD2 PHE A 770      23.718   1.782  -3.809  1.00 29.82           C  
ATOM    791  CE1 PHE A 770      25.957   3.412  -3.814  1.00 28.70           C  
ATOM    792  CE2 PHE A 770      24.949   1.258  -3.456  1.00 29.75           C  
ATOM    793  CZ  PHE A 770      26.075   2.077  -3.458  1.00 30.49           C  
ATOM    794  N   ASN A 771      21.059   4.071  -7.618  1.00 28.06           N  
ATOM    795  CA  ASN A 771      19.886   3.799  -8.435  1.00 27.88           C  
ATOM    796  C   ASN A 771      19.760   2.281  -8.402  1.00 27.33           C  
ATOM    797  O   ASN A 771      20.522   1.610  -7.691  1.00 26.42           O  
ATOM    798  CB  ASN A 771      20.073   4.295  -9.874  1.00 28.46           C  
ATOM    799  CG  ASN A 771      21.305   3.715 -10.546  1.00 29.01           C  
ATOM    800  OD1 ASN A 771      22.038   2.915  -9.960  1.00 26.15           O  
ATOM    801  ND2 ASN A 771      21.536   4.119 -11.790  1.00 29.78           N  
ATOM    802  N   GLU A 772      18.806   1.738  -9.152  1.00 27.03           N  
ATOM    803  CA  GLU A 772      18.604   0.294  -9.192  1.00 26.75           C  
ATOM    804  C   GLU A 772      19.912  -0.414  -9.518  1.00 25.85           C  
ATOM    805  O   GLU A 772      20.322  -1.350  -8.828  1.00 25.56           O  
ATOM    806  CB  GLU A 772      17.563  -0.081 -10.258  1.00 29.22           C  
ATOM    807  CG  GLU A 772      16.111   0.052  -9.831  1.00 32.35           C  
ATOM    808  CD  GLU A 772      15.657  -1.071  -8.913  1.00 35.38           C  
ATOM    809  OE1 GLU A 772      15.675  -2.248  -9.343  1.00 35.17           O  
ATOM    810  OE2 GLU A 772      15.274  -0.775  -7.761  1.00 39.16           O  
ATOM    811  N   TYR A 773      20.568   0.042 -10.578  1.00 24.51           N  
ATOM    812  CA  TYR A 773      21.811  -0.578 -10.999  1.00 23.24           C  
ATOM    813  C   TYR A 773      22.842  -0.660  -9.877  1.00 21.75           C  
ATOM    814  O   TYR A 773      23.399  -1.719  -9.622  1.00 21.05           O  
ATOM    815  CB  TYR A 773      22.407   0.178 -12.180  1.00 22.49           C  
ATOM    816  CG  TYR A 773      23.535  -0.581 -12.818  1.00 24.12           C  
ATOM    817  CD1 TYR A 773      23.296  -1.794 -13.468  1.00 23.30           C  
ATOM    818  CD2 TYR A 773      24.838  -0.105 -12.764  1.00 24.29           C  
ATOM    819  CE1 TYR A 773      24.335  -2.514 -14.053  1.00 23.84           C  
ATOM    820  CE2 TYR A 773      25.886  -0.821 -13.346  1.00 26.48           C  
ATOM    821  CZ  TYR A 773      25.620  -2.023 -13.988  1.00 24.66           C  
ATOM    822  OH  TYR A 773      26.641  -2.731 -14.573  1.00 29.03           O  
ATOM    823  N   ARG A 774      23.099   0.458  -9.213  1.00 21.17           N  
ATOM    824  CA  ARG A 774      24.069   0.470  -8.127  1.00 20.06           C  
ATOM    825  C   ARG A 774      23.658  -0.400  -6.941  1.00 20.57           C  
ATOM    826  O   ARG A 774      24.509  -1.012  -6.287  1.00 19.41           O  
ATOM    827  CB  ARG A 774      24.324   1.905  -7.680  1.00 20.10           C  
ATOM    828  CG  ARG A 774      25.149   2.689  -8.679  1.00 19.70           C  
ATOM    829  CD  ARG A 774      25.314   4.133  -8.255  1.00 20.72           C  
ATOM    830  NE  ARG A 774      26.444   4.762  -8.937  1.00 22.17           N  
ATOM    831  CZ  ARG A 774      26.868   5.998  -8.688  1.00 24.20           C  
ATOM    832  NH1 ARG A 774      26.259   6.744  -7.777  1.00 21.42           N  
ATOM    833  NH2 ARG A 774      27.908   6.489  -9.345  1.00 25.06           N  
ATOM    834  N   MET A 775      22.358  -0.469  -6.665  1.00 21.72           N  
ATOM    835  CA  MET A 775      21.883  -1.295  -5.568  1.00 22.37           C  
ATOM    836  C   MET A 775      22.307  -2.730  -5.828  1.00 24.52           C  
ATOM    837  O   MET A 775      22.740  -3.440  -4.915  1.00 23.69           O  
ATOM    838  CB  MET A 775      20.364  -1.221  -5.460  1.00 23.87           C  
ATOM    839  CG  MET A 775      19.850   0.021  -4.779  1.00 26.65           C  
ATOM    840  SD  MET A 775      18.071   0.105  -4.913  1.00 31.70           S  
ATOM    841  CE  MET A 775      17.840   1.837  -5.277  1.00 32.74           C  
ATOM    842  N   HIS A 776      22.183  -3.151  -7.084  1.00 25.73           N  
ATOM    843  CA  HIS A 776      22.563  -4.503  -7.469  1.00 25.64           C  
ATOM    844  C   HIS A 776      24.082  -4.686  -7.472  1.00 25.75           C  
ATOM    845  O   HIS A 776      24.596  -5.694  -6.989  1.00 26.16           O  
ATOM    846  CB  HIS A 776      22.024  -4.832  -8.858  1.00 26.75           C  
ATOM    847  CG  HIS A 776      22.440  -6.184  -9.353  1.00 29.92           C  
ATOM    848  ND1 HIS A 776      21.700  -7.324  -9.122  1.00 29.93           N  
ATOM    849  CD2 HIS A 776      23.544  -6.582 -10.030  1.00 28.06           C  
ATOM    850  CE1 HIS A 776      22.329  -8.365  -9.638  1.00 31.26           C  
ATOM    851  NE2 HIS A 776      23.450  -7.942 -10.195  1.00 30.54           N  
ATOM    852  N   LYS A 777      24.795  -3.714  -8.030  1.00 25.32           N  
ATOM    853  CA  LYS A 777      26.247  -3.779  -8.098  1.00 26.45           C  
ATOM    854  C   LYS A 777      26.896  -3.852  -6.715  1.00 27.00           C  
ATOM    855  O   LYS A 777      27.923  -4.509  -6.538  1.00 27.27           O  
ATOM    856  CB  LYS A 777      26.782  -2.567  -8.863  1.00 27.84           C  
ATOM    857  CG  LYS A 777      27.148  -2.832 -10.318  1.00 31.56           C  
ATOM    858  CD  LYS A 777      26.178  -3.777 -11.012  1.00 34.57           C  
ATOM    859  CE  LYS A 777      26.707  -5.201 -10.984  1.00 36.54           C  
ATOM    860  NZ  LYS A 777      28.072  -5.255 -11.597  1.00 39.26           N  
ATOM    861  N   SER A 778      26.285  -3.183  -5.744  1.00 26.32           N  
ATOM    862  CA  SER A 778      26.787  -3.149  -4.368  1.00 27.45           C  
ATOM    863  C   SER A 778      26.666  -4.495  -3.658  1.00 26.45           C  
ATOM    864  O   SER A 778      27.217  -4.677  -2.574  1.00 27.10           O  
ATOM    865  CB  SER A 778      26.013  -2.116  -3.555  1.00 26.59           C  
ATOM    866  OG  SER A 778      24.729  -2.622  -3.232  1.00 28.44           O  
ATOM    867  N   ARG A 779      25.926  -5.425  -4.259  1.00 27.98           N  
ATOM    868  CA  ARG A 779      25.739  -6.756  -3.683  1.00 28.31           C  
ATOM    869  C   ARG A 779      24.955  -6.758  -2.375  1.00 27.63           C  
ATOM    870  O   ARG A 779      25.055  -7.697  -1.589  1.00 27.56           O  
ATOM    871  CB  ARG A 779      27.091  -7.456  -3.475  1.00 28.92           C  
ATOM    872  CG  ARG A 779      27.846  -7.691  -4.773  1.00 29.72           C  
ATOM    873  CD  ARG A 779      29.171  -8.403  -4.559  1.00 32.16           C  
ATOM    874  NE  ARG A 779      29.976  -8.387  -5.780  1.00 35.23           N  
ATOM    875  CZ  ARG A 779      31.226  -8.837  -5.868  1.00 36.60           C  
ATOM    876  NH1 ARG A 779      31.830  -9.349  -4.803  1.00 35.59           N  
ATOM    877  NH2 ARG A 779      31.877  -8.762  -7.024  1.00 34.17           N  
ATOM    878  N   MET A 780      24.181  -5.702  -2.147  1.00 27.42           N  
ATOM    879  CA  MET A 780      23.343  -5.611  -0.951  1.00 28.98           C  
ATOM    880  C   MET A 780      21.983  -5.064  -1.393  1.00 27.41           C  
ATOM    881  O   MET A 780      21.387  -4.204  -0.736  1.00 26.15           O  
ATOM    882  CB  MET A 780      23.998  -4.708   0.115  1.00 30.64           C  
ATOM    883  CG  MET A 780      24.478  -3.346  -0.371  1.00 34.02           C  
ATOM    884  SD  MET A 780      25.291  -2.341   0.930  1.00 38.87           S  
ATOM    885  CE  MET A 780      23.969  -1.277   1.421  1.00 38.02           C  
ATOM    886  N   TYR A 781      21.496  -5.595  -2.515  1.00 25.41           N  
ATOM    887  CA  TYR A 781      20.233  -5.159  -3.098  1.00 24.36           C  
ATOM    888  C   TYR A 781      19.026  -5.227  -2.176  1.00 21.04           C  
ATOM    889  O   TYR A 781      18.276  -4.253  -2.073  1.00 22.23           O  
ATOM    890  CB  TYR A 781      19.933  -5.937  -4.392  1.00 23.40           C  
ATOM    891  CG  TYR A 781      18.667  -5.463  -5.091  1.00 27.46           C  
ATOM    892  CD1 TYR A 781      17.408  -5.925  -4.702  1.00 27.29           C  
ATOM    893  CD2 TYR A 781      18.729  -4.524  -6.118  1.00 29.33           C  
ATOM    894  CE1 TYR A 781      16.242  -5.465  -5.320  1.00 28.34           C  
ATOM    895  CE2 TYR A 781      17.575  -4.055  -6.742  1.00 31.04           C  
ATOM    896  CZ  TYR A 781      16.334  -4.527  -6.340  1.00 30.68           C  
ATOM    897  OH  TYR A 781      15.194  -4.043  -6.955  1.00 31.45           O  
ATOM    898  N   SER A 782      18.824  -6.356  -1.509  1.00 16.73           N  
ATOM    899  CA  SER A 782      17.675  -6.474  -0.624  1.00 18.71           C  
ATOM    900  C   SER A 782      17.770  -5.534   0.574  1.00 18.56           C  
ATOM    901  O   SER A 782      16.759  -5.017   1.036  1.00 18.65           O  
ATOM    902  CB  SER A 782      17.499  -7.923  -0.151  1.00 17.71           C  
ATOM    903  OG  SER A 782      18.664  -8.403   0.495  1.00 25.69           O  
ATOM    904  N   GLN A 783      18.977  -5.309   1.088  1.00 19.12           N  
ATOM    905  CA  GLN A 783      19.118  -4.403   2.219  1.00 21.03           C  
ATOM    906  C   GLN A 783      18.781  -2.992   1.760  1.00 21.08           C  
ATOM    907  O   GLN A 783      18.135  -2.231   2.493  1.00 21.68           O  
ATOM    908  CB  GLN A 783      20.537  -4.455   2.805  1.00 21.15           C  
ATOM    909  CG  GLN A 783      20.919  -5.829   3.345  1.00 21.34           C  
ATOM    910  CD  GLN A 783      21.529  -6.724   2.282  1.00 23.44           C  
ATOM    911  OE1 GLN A 783      21.175  -6.639   1.110  1.00 22.04           O  
ATOM    912  NE2 GLN A 783      22.447  -7.593   2.693  1.00 24.47           N  
ATOM    913  N   CYS A 784      19.200  -2.646   0.541  1.00 20.50           N  
ATOM    914  CA  CYS A 784      18.913  -1.320  -0.001  1.00 19.32           C  
ATOM    915  C   CYS A 784      17.408  -1.157  -0.129  1.00 20.00           C  
ATOM    916  O   CYS A 784      16.868  -0.066   0.066  1.00 21.87           O  
ATOM    917  CB  CYS A 784      19.563  -1.132  -1.373  1.00 19.11           C  
ATOM    918  SG  CYS A 784      21.331  -0.813  -1.329  1.00 21.26           S  
ATOM    919  N   VAL A 785      16.735  -2.250  -0.474  1.00 22.11           N  
ATOM    920  CA  VAL A 785      15.289  -2.238  -0.615  1.00 22.20           C  
ATOM    921  C   VAL A 785      14.666  -1.940   0.744  1.00 22.10           C  
ATOM    922  O   VAL A 785      13.744  -1.131   0.851  1.00 22.44           O  
ATOM    923  CB  VAL A 785      14.777  -3.597  -1.152  1.00 23.29           C  
ATOM    924  CG1 VAL A 785      13.251  -3.663  -1.073  1.00 22.56           C  
ATOM    925  CG2 VAL A 785      15.220  -3.769  -2.604  1.00 21.72           C  
ATOM    926  N   ARG A 786      15.178  -2.588   1.783  1.00 23.37           N  
ATOM    927  CA  ARG A 786      14.664  -2.356   3.125  1.00 23.44           C  
ATOM    928  C   ARG A 786      14.866  -0.889   3.466  1.00 22.97           C  
ATOM    929  O   ARG A 786      13.985  -0.245   4.043  1.00 21.14           O  
ATOM    930  CB  ARG A 786      15.389  -3.238   4.141  1.00 24.76           C  
ATOM    931  CG  ARG A 786      15.163  -4.727   3.923  1.00 28.16           C  
ATOM    932  CD  ARG A 786      15.462  -5.530   5.190  1.00 29.68           C  
ATOM    933  NE  ARG A 786      14.515  -5.209   6.258  1.00 32.50           N  
ATOM    934  CZ  ARG A 786      14.432  -5.859   7.415  1.00 30.34           C  
ATOM    935  NH1 ARG A 786      15.242  -6.878   7.674  1.00 31.07           N  
ATOM    936  NH2 ARG A 786      13.531  -5.493   8.314  1.00 29.91           N  
ATOM    937  N   MET A 787      16.020  -0.357   3.070  1.00 22.93           N  
ATOM    938  CA  MET A 787      16.349   1.041   3.327  1.00 24.49           C  
ATOM    939  C   MET A 787      15.440   2.013   2.590  1.00 25.68           C  
ATOM    940  O   MET A 787      15.089   3.065   3.128  1.00 26.92           O  
ATOM    941  CB  MET A 787      17.819   1.315   2.985  1.00 23.98           C  
ATOM    942  CG  MET A 787      18.778   0.653   3.966  1.00 25.69           C  
ATOM    943  SD  MET A 787      20.450   1.298   3.892  1.00 22.67           S  
ATOM    944  CE  MET A 787      21.208   0.148   2.731  1.00 21.08           C  
ATOM    945  N   ARG A 788      15.056   1.671   1.364  1.00 25.13           N  
ATOM    946  CA  ARG A 788      14.158   2.533   0.610  1.00 25.78           C  
ATOM    947  C   ARG A 788      12.775   2.478   1.261  1.00 24.22           C  
ATOM    948  O   ARG A 788      12.076   3.489   1.329  1.00 23.81           O  
ATOM    949  CB  ARG A 788      14.074   2.084  -0.855  1.00 28.00           C  
ATOM    950  CG  ARG A 788      13.184   2.974  -1.732  1.00 32.70           C  
ATOM    951  CD  ARG A 788      13.247   2.544  -3.198  1.00 35.03           C  
ATOM    952  NE  ARG A 788      12.894   1.136  -3.346  1.00 34.88           N  
ATOM    953  CZ  ARG A 788      13.193   0.392  -4.406  1.00 36.46           C  
ATOM    954  NH1 ARG A 788      13.856   0.918  -5.429  1.00 36.08           N  
ATOM    955  NH2 ARG A 788      12.830  -0.883  -4.436  1.00 34.14           N  
ATOM    956  N   HIS A 789      12.386   1.299   1.746  1.00 24.23           N  
ATOM    957  CA  HIS A 789      11.085   1.146   2.410  1.00 22.38           C  
ATOM    958  C   HIS A 789      11.049   2.049   3.642  1.00 21.53           C  
ATOM    959  O   HIS A 789      10.043   2.708   3.915  1.00 22.64           O  
ATOM    960  CB  HIS A 789      10.842  -0.307   2.851  1.00 23.58           C  
ATOM    961  CG  HIS A 789      10.521  -1.247   1.728  1.00 27.11           C  
ATOM    962  ND1 HIS A 789      10.002  -0.825   0.520  1.00 28.48           N  
ATOM    963  CD2 HIS A 789      10.625  -2.594   1.639  1.00 27.10           C  
ATOM    964  CE1 HIS A 789       9.805  -1.870  -0.262  1.00 26.56           C  
ATOM    965  NE2 HIS A 789      10.175  -2.956   0.391  1.00 25.20           N  
ATOM    966  N   LEU A 790      12.144   2.053   4.397  1.00 20.29           N  
ATOM    967  CA  LEU A 790      12.261   2.894   5.587  1.00 19.83           C  
ATOM    968  C   LEU A 790      12.085   4.345   5.156  1.00 19.40           C  
ATOM    969  O   LEU A 790      11.281   5.085   5.732  1.00 21.08           O  
ATOM    970  CB  LEU A 790      13.644   2.714   6.236  1.00 20.10           C  
ATOM    971  CG  LEU A 790      13.959   3.599   7.449  1.00 21.24           C  
ATOM    972  CD1 LEU A 790      13.092   3.181   8.613  1.00 21.27           C  
ATOM    973  CD2 LEU A 790      15.424   3.482   7.831  1.00 18.18           C  
ATOM    974  N   SER A 791      12.839   4.744   4.132  1.00 18.75           N  
ATOM    975  CA  SER A 791      12.770   6.103   3.609  1.00 19.93           C  
ATOM    976  C   SER A 791      11.339   6.508   3.264  1.00 22.38           C  
ATOM    977  O   SER A 791      10.907   7.627   3.576  1.00 20.82           O  
ATOM    978  CB  SER A 791      13.646   6.241   2.357  1.00 21.64           C  
ATOM    979  OG  SER A 791      13.475   7.518   1.752  1.00 25.59           O  
ATOM    980  N   GLN A 792      10.611   5.595   2.624  1.00 21.82           N  
ATOM    981  CA  GLN A 792       9.228   5.855   2.227  1.00 22.68           C  
ATOM    982  C   GLN A 792       8.314   6.066   3.432  1.00 23.40           C  
ATOM    983  O   GLN A 792       7.359   6.842   3.368  1.00 22.80           O  
ATOM    984  CB  GLN A 792       8.700   4.694   1.380  1.00 22.46           C  
ATOM    985  CG  GLN A 792       9.412   4.519   0.049  1.00 25.53           C  
ATOM    986  CD  GLN A 792       8.856   3.352  -0.762  1.00 30.43           C  
ATOM    987  OE1 GLN A 792       8.887   2.201  -0.324  1.00 33.21           O  
ATOM    988  NE2 GLN A 792       8.344   3.649  -1.951  1.00 31.79           N  
ATOM    989  N   GLU A 793       8.604   5.368   4.525  1.00 24.24           N  
ATOM    990  CA  GLU A 793       7.800   5.495   5.732  1.00 24.73           C  
ATOM    991  C   GLU A 793       7.694   6.950   6.155  1.00 24.56           C  
ATOM    992  O   GLU A 793       6.668   7.371   6.690  1.00 24.52           O  
ATOM    993  CB  GLU A 793       8.408   4.690   6.878  1.00 26.86           C  
ATOM    994  CG  GLU A 793       8.203   3.193   6.786  1.00 31.24           C  
ATOM    995  CD  GLU A 793       6.734   2.794   6.744  1.00 35.11           C  
ATOM    996  OE1 GLU A 793       5.920   3.357   7.516  1.00 32.80           O  
ATOM    997  OE2 GLU A 793       6.400   1.895   5.941  1.00 37.85           O  
ATOM    998  N   PHE A 794       8.760   7.711   5.922  1.00 22.98           N  
ATOM    999  CA  PHE A 794       8.773   9.119   6.282  1.00 24.01           C  
ATOM   1000  C   PHE A 794       7.625   9.821   5.566  1.00 24.47           C  
ATOM   1001  O   PHE A 794       7.040  10.770   6.087  1.00 22.98           O  
ATOM   1002  CB  PHE A 794      10.113   9.756   5.897  1.00 25.12           C  
ATOM   1003  CG  PHE A 794      11.249   9.377   6.806  1.00 24.20           C  
ATOM   1004  CD1 PHE A 794      11.225   9.732   8.155  1.00 24.95           C  
ATOM   1005  CD2 PHE A 794      12.345   8.667   6.320  1.00 26.04           C  
ATOM   1006  CE1 PHE A 794      12.280   9.385   9.008  1.00 22.25           C  
ATOM   1007  CE2 PHE A 794      13.406   8.315   7.168  1.00 24.00           C  
ATOM   1008  CZ  PHE A 794      13.368   8.677   8.514  1.00 20.30           C  
ATOM   1009  N   GLY A 795       7.299   9.331   4.373  1.00 26.31           N  
ATOM   1010  CA  GLY A 795       6.218   9.914   3.604  1.00 27.60           C  
ATOM   1011  C   GLY A 795       4.868   9.385   4.039  1.00 28.06           C  
ATOM   1012  O   GLY A 795       3.961  10.155   4.348  1.00 28.51           O  
ATOM   1013  N   TRP A 796       4.730   8.067   4.075  1.00 28.91           N  
ATOM   1014  CA  TRP A 796       3.466   7.470   4.472  1.00 30.29           C  
ATOM   1015  C   TRP A 796       3.016   8.004   5.813  1.00 29.55           C  
ATOM   1016  O   TRP A 796       1.840   8.287   6.005  1.00 30.32           O  
ATOM   1017  CB  TRP A 796       3.576   5.945   4.550  1.00 32.82           C  
ATOM   1018  CG  TRP A 796       3.777   5.286   3.225  1.00 39.50           C  
ATOM   1019  CD1 TRP A 796       3.079   5.528   2.076  1.00 41.57           C  
ATOM   1020  CD2 TRP A 796       4.722   4.254   2.911  1.00 41.25           C  
ATOM   1021  NE1 TRP A 796       3.532   4.711   1.065  1.00 43.80           N  
ATOM   1022  CE2 TRP A 796       4.540   3.920   1.551  1.00 42.30           C  
ATOM   1023  CE3 TRP A 796       5.706   3.579   3.647  1.00 43.14           C  
ATOM   1024  CZ2 TRP A 796       5.307   2.936   0.908  1.00 44.30           C  
ATOM   1025  CZ3 TRP A 796       6.470   2.600   3.008  1.00 43.62           C  
ATOM   1026  CH2 TRP A 796       6.263   2.290   1.651  1.00 43.57           C  
ATOM   1027  N   LEU A 797       3.956   8.151   6.740  1.00 27.99           N  
ATOM   1028  CA  LEU A 797       3.629   8.628   8.074  1.00 27.87           C  
ATOM   1029  C   LEU A 797       3.684  10.141   8.215  1.00 26.61           C  
ATOM   1030  O   LEU A 797       3.477  10.669   9.306  1.00 28.09           O  
ATOM   1031  CB  LEU A 797       4.557   7.975   9.106  1.00 27.85           C  
ATOM   1032  CG  LEU A 797       4.447   6.455   9.234  1.00 26.57           C  
ATOM   1033  CD1 LEU A 797       5.416   5.965  10.293  1.00 27.51           C  
ATOM   1034  CD2 LEU A 797       3.016   6.068   9.594  1.00 25.54           C  
ATOM   1035  N   GLN A 798       3.964  10.830   7.113  1.00 26.80           N  
ATOM   1036  CA  GLN A 798       4.036  12.290   7.112  1.00 26.80           C  
ATOM   1037  C   GLN A 798       4.851  12.775   8.306  1.00 25.17           C  
ATOM   1038  O   GLN A 798       4.401  13.615   9.087  1.00 27.23           O  
ATOM   1039  CB  GLN A 798       2.618  12.875   7.171  1.00 27.41           C  
ATOM   1040  CG  GLN A 798       1.685  12.306   6.094  1.00 30.90           C  
ATOM   1041  CD  GLN A 798       0.245  12.759   6.256  1.00 31.70           C  
ATOM   1042  OE1 GLN A 798      -0.073  13.939   6.109  1.00 30.88           O  
ATOM   1043  NE2 GLN A 798      -0.635  11.816   6.564  1.00 34.70           N  
ATOM   1044  N   ILE A 799       6.057  12.241   8.445  1.00 24.37           N  
ATOM   1045  CA  ILE A 799       6.913  12.619   9.556  1.00 22.07           C  
ATOM   1046  C   ILE A 799       7.334  14.082   9.458  1.00 20.10           C  
ATOM   1047  O   ILE A 799       7.781  14.534   8.413  1.00 19.28           O  
ATOM   1048  CB  ILE A 799       8.165  11.707   9.607  1.00 20.69           C  
ATOM   1049  CG1 ILE A 799       7.728  10.254   9.819  1.00 20.46           C  
ATOM   1050  CG2 ILE A 799       9.089  12.133  10.738  1.00 17.98           C  
ATOM   1051  CD1 ILE A 799       6.871  10.048  11.064  1.00 15.73           C  
ATOM   1052  N   THR A 800       7.177  14.824  10.549  1.00 21.45           N  
ATOM   1053  CA  THR A 800       7.568  16.225  10.553  1.00 21.78           C  
ATOM   1054  C   THR A 800       9.060  16.331  10.868  1.00 22.92           C  
ATOM   1055  O   THR A 800       9.650  15.424  11.474  1.00 23.80           O  
ATOM   1056  CB  THR A 800       6.789  17.032  11.607  1.00 24.82           C  
ATOM   1057  OG1 THR A 800       7.130  16.563  12.917  1.00 25.45           O  
ATOM   1058  CG2 THR A 800       5.279  16.885  11.391  1.00 21.82           C  
ATOM   1059  N   PRO A 801       9.697  17.436  10.449  1.00 20.98           N  
ATOM   1060  CA  PRO A 801      11.124  17.616  10.714  1.00 20.85           C  
ATOM   1061  C   PRO A 801      11.428  17.526  12.210  1.00 19.78           C  
ATOM   1062  O   PRO A 801      12.476  17.010  12.612  1.00 21.19           O  
ATOM   1063  CB  PRO A 801      11.409  19.006  10.131  1.00 19.89           C  
ATOM   1064  CG  PRO A 801      10.435  19.095   9.009  1.00 18.97           C  
ATOM   1065  CD  PRO A 801       9.176  18.555   9.645  1.00 20.26           C  
ATOM   1066  N   GLN A 802      10.514  18.016  13.038  1.00 18.57           N  
ATOM   1067  CA  GLN A 802      10.724  17.957  14.486  1.00 20.06           C  
ATOM   1068  C   GLN A 802      10.772  16.508  14.972  1.00 21.08           C  
ATOM   1069  O   GLN A 802      11.622  16.143  15.794  1.00 18.67           O  
ATOM   1070  CB  GLN A 802       9.605  18.692  15.226  1.00 23.78           C  
ATOM   1071  CG  GLN A 802       9.567  20.189  14.980  1.00 24.46           C  
ATOM   1072  CD  GLN A 802       9.298  20.525  13.532  1.00 24.70           C  
ATOM   1073  OE1 GLN A 802       8.513  19.854  12.869  1.00 28.06           O  
ATOM   1074  NE2 GLN A 802       9.936  21.576  13.037  1.00 25.28           N  
ATOM   1075  N   GLU A 803       9.854  15.685  14.469  1.00 20.17           N  
ATOM   1076  CA  GLU A 803       9.794  14.278  14.860  1.00 19.62           C  
ATOM   1077  C   GLU A 803      11.043  13.539  14.390  1.00 19.42           C  
ATOM   1078  O   GLU A 803      11.578  12.684  15.100  1.00 19.20           O  
ATOM   1079  CB  GLU A 803       8.532  13.624  14.277  1.00 19.67           C  
ATOM   1080  CG  GLU A 803       7.243  14.313  14.724  1.00 21.17           C  
ATOM   1081  CD  GLU A 803       5.989  13.689  14.131  1.00 22.29           C  
ATOM   1082  OE1 GLU A 803       5.984  13.418  12.911  1.00 18.73           O  
ATOM   1083  OE2 GLU A 803       5.007  13.487  14.888  1.00 22.44           O  
ATOM   1084  N   PHE A 804      11.510  13.875  13.192  1.00 19.40           N  
ATOM   1085  CA  PHE A 804      12.708  13.243  12.659  1.00 18.84           C  
ATOM   1086  C   PHE A 804      13.898  13.539  13.563  1.00 18.66           C  
ATOM   1087  O   PHE A 804      14.677  12.645  13.893  1.00 17.68           O  
ATOM   1088  CB  PHE A 804      13.008  13.753  11.252  1.00 17.34           C  
ATOM   1089  CG  PHE A 804      14.406  13.461  10.796  1.00 20.00           C  
ATOM   1090  CD1 PHE A 804      14.793  12.160  10.472  1.00 17.13           C  
ATOM   1091  CD2 PHE A 804      15.358  14.478  10.747  1.00 16.26           C  
ATOM   1092  CE1 PHE A 804      16.098  11.880  10.113  1.00 15.59           C  
ATOM   1093  CE2 PHE A 804      16.671  14.206  10.391  1.00 16.19           C  
ATOM   1094  CZ  PHE A 804      17.044  12.903  10.073  1.00 17.62           C  
ATOM   1095  N   LEU A 805      14.034  14.798  13.970  1.00 19.47           N  
ATOM   1096  CA  LEU A 805      15.150  15.179  14.822  1.00 18.53           C  
ATOM   1097  C   LEU A 805      15.123  14.470  16.174  1.00 17.20           C  
ATOM   1098  O   LEU A 805      16.126  13.900  16.590  1.00 15.27           O  
ATOM   1099  CB  LEU A 805      15.189  16.706  15.003  1.00 17.91           C  
ATOM   1100  CG  LEU A 805      15.635  17.512  13.767  1.00 17.51           C  
ATOM   1101  CD1 LEU A 805      15.567  18.994  14.052  1.00 22.91           C  
ATOM   1102  CD2 LEU A 805      17.048  17.133  13.370  1.00 15.83           C  
ATOM   1103  N   CYS A 806      13.975  14.478  16.850  1.00 18.74           N  
ATOM   1104  CA  CYS A 806      13.882  13.830  18.157  1.00 17.94           C  
ATOM   1105  C   CYS A 806      14.026  12.314  18.050  1.00 17.24           C  
ATOM   1106  O   CYS A 806      14.634  11.691  18.913  1.00 14.21           O  
ATOM   1107  CB  CYS A 806      12.565  14.186  18.857  1.00 19.35           C  
ATOM   1108  SG  CYS A 806      12.592  13.820  20.657  1.00 29.92           S  
ATOM   1109  N   MET A 807      13.468  11.720  16.995  1.00 17.02           N  
ATOM   1110  CA  MET A 807      13.591  10.279  16.808  1.00 17.85           C  
ATOM   1111  C   MET A 807      15.044   9.895  16.583  1.00 16.25           C  
ATOM   1112  O   MET A 807      15.512   8.887  17.118  1.00 17.50           O  
ATOM   1113  CB  MET A 807      12.770   9.793  15.608  1.00 17.92           C  
ATOM   1114  CG  MET A 807      11.290   9.604  15.893  1.00 19.96           C  
ATOM   1115  SD  MET A 807      10.450   8.848  14.511  1.00 21.45           S  
ATOM   1116  CE  MET A 807      10.352  10.249  13.389  1.00 18.72           C  
ATOM   1117  N   LYS A 808      15.753  10.693  15.790  1.00 14.62           N  
ATOM   1118  CA  LYS A 808      17.155  10.415  15.496  1.00 15.80           C  
ATOM   1119  C   LYS A 808      18.018  10.526  16.755  1.00 15.24           C  
ATOM   1120  O   LYS A 808      18.941   9.742  16.960  1.00 13.54           O  
ATOM   1121  CB  LYS A 808      17.686  11.362  14.408  1.00 17.43           C  
ATOM   1122  CG  LYS A 808      19.150  11.065  14.012  1.00 16.17           C  
ATOM   1123  CD  LYS A 808      19.511  11.590  12.620  1.00 17.33           C  
ATOM   1124  CE  LYS A 808      19.393  13.112  12.521  1.00 16.69           C  
ATOM   1125  NZ  LYS A 808      20.296  13.820  13.472  1.00 20.03           N  
ATOM   1126  N   ALA A 809      17.708  11.504  17.596  1.00 16.20           N  
ATOM   1127  CA  ALA A 809      18.453  11.676  18.827  1.00 17.92           C  
ATOM   1128  C   ALA A 809      18.242  10.406  19.644  1.00 17.53           C  
ATOM   1129  O   ALA A 809      19.158   9.931  20.309  1.00 16.46           O  
ATOM   1130  CB  ALA A 809      17.938  12.901  19.604  1.00 14.33           C  
ATOM   1131  N   LEU A 810      17.036   9.843  19.568  1.00 18.90           N  
ATOM   1132  CA  LEU A 810      16.730   8.629  20.328  1.00 20.30           C  
ATOM   1133  C   LEU A 810      17.493   7.393  19.881  1.00 19.55           C  
ATOM   1134  O   LEU A 810      17.799   6.528  20.699  1.00 20.28           O  
ATOM   1135  CB  LEU A 810      15.230   8.334  20.311  1.00 20.79           C  
ATOM   1136  CG  LEU A 810      14.457   8.873  21.517  1.00 24.62           C  
ATOM   1137  CD1 LEU A 810      14.847   8.114  22.789  1.00 20.65           C  
ATOM   1138  CD2 LEU A 810      14.756  10.344  21.672  1.00 26.47           C  
ATOM   1139  N   LEU A 811      17.798   7.305  18.591  1.00 17.45           N  
ATOM   1140  CA  LEU A 811      18.543   6.164  18.076  1.00 17.10           C  
ATOM   1141  C   LEU A 811      19.921   6.086  18.732  1.00 17.52           C  
ATOM   1142  O   LEU A 811      20.496   5.004  18.857  1.00 17.47           O  
ATOM   1143  CB  LEU A 811      18.669   6.263  16.554  1.00 14.23           C  
ATOM   1144  CG  LEU A 811      17.326   6.025  15.839  1.00 14.96           C  
ATOM   1145  CD1 LEU A 811      17.454   6.340  14.352  1.00  9.87           C  
ATOM   1146  CD2 LEU A 811      16.884   4.553  16.054  1.00  5.83           C  
ATOM   1147  N   LEU A 812      20.450   7.229  19.161  1.00 17.21           N  
ATOM   1148  CA  LEU A 812      21.750   7.240  19.828  1.00 16.50           C  
ATOM   1149  C   LEU A 812      21.660   6.494  21.157  1.00 17.13           C  
ATOM   1150  O   LEU A 812      22.659   5.952  21.646  1.00 16.67           O  
ATOM   1151  CB  LEU A 812      22.219   8.674  20.099  1.00 16.82           C  
ATOM   1152  CG  LEU A 812      23.510   8.799  20.927  1.00 16.68           C  
ATOM   1153  CD1 LEU A 812      24.683   8.156  20.190  1.00 12.40           C  
ATOM   1154  CD2 LEU A 812      23.803  10.262  21.207  1.00 18.29           C  
ATOM   1155  N   PHE A 813      20.461   6.460  21.736  1.00 16.63           N  
ATOM   1156  CA  PHE A 813      20.255   5.800  23.028  1.00 19.56           C  
ATOM   1157  C   PHE A 813      19.451   4.517  22.882  1.00 19.34           C  
ATOM   1158  O   PHE A 813      18.758   4.113  23.811  1.00 20.85           O  
ATOM   1159  CB  PHE A 813      19.488   6.737  23.968  1.00 21.48           C  
ATOM   1160  CG  PHE A 813      20.105   8.092  24.106  1.00 24.60           C  
ATOM   1161  CD1 PHE A 813      21.189   8.295  24.955  1.00 25.97           C  
ATOM   1162  CD2 PHE A 813      19.614   9.165  23.375  1.00 24.69           C  
ATOM   1163  CE1 PHE A 813      21.774   9.551  25.072  1.00 27.48           C  
ATOM   1164  CE2 PHE A 813      20.188  10.423  23.482  1.00 26.71           C  
ATOM   1165  CZ  PHE A 813      21.274  10.617  24.335  1.00 28.48           C  
ATOM   1166  N   SER A 814      19.575   3.859  21.738  1.00 18.53           N  
ATOM   1167  CA  SER A 814      18.782   2.672  21.475  1.00 20.44           C  
ATOM   1168  C   SER A 814      19.501   1.345  21.411  1.00 19.96           C  
ATOM   1169  O   SER A 814      18.901   0.352  20.999  1.00 18.48           O  
ATOM   1170  CB  SER A 814      18.043   2.864  20.159  1.00 21.85           C  
ATOM   1171  OG  SER A 814      18.984   2.800  19.092  1.00 27.27           O  
ATOM   1172  N   ILE A 815      20.778   1.311  21.776  1.00 19.76           N  
ATOM   1173  CA  ILE A 815      21.517   0.053  21.722  1.00 21.48           C  
ATOM   1174  C   ILE A 815      22.655   0.066  22.735  1.00 21.21           C  
ATOM   1175  O   ILE A 815      23.530   0.930  22.702  1.00 21.72           O  
ATOM   1176  CB  ILE A 815      22.048  -0.221  20.275  1.00 21.99           C  
ATOM   1177  CG1 ILE A 815      22.734  -1.586  20.213  1.00 22.59           C  
ATOM   1178  CG2 ILE A 815      23.021   0.876  19.847  1.00 25.79           C  
ATOM   1179  CD1 ILE A 815      23.033  -2.050  18.805  1.00 20.87           C  
ATOM   1180  N   ILE A 816      22.622  -0.892  23.652  1.00 21.38           N  
ATOM   1181  CA  ILE A 816      23.626  -0.979  24.704  1.00 22.29           C  
ATOM   1182  C   ILE A 816      24.008  -2.427  25.014  1.00 22.99           C  
ATOM   1183  O   ILE A 816      23.340  -3.360  24.575  1.00 22.29           O  
ATOM   1184  CB  ILE A 816      23.101  -0.323  26.005  1.00 23.46           C  
ATOM   1185  CG1 ILE A 816      21.820  -1.028  26.456  1.00 22.64           C  
ATOM   1186  CG2 ILE A 816      22.832   1.165  25.776  1.00 23.96           C  
ATOM   1187  CD1 ILE A 816      21.227  -0.477  27.746  1.00 27.41           C  
ATOM   1188  N   PRO A 817      25.102  -2.630  25.769  1.00 24.94           N  
ATOM   1189  CA  PRO A 817      25.537  -3.984  26.120  1.00 27.26           C  
ATOM   1190  C   PRO A 817      24.575  -4.636  27.102  1.00 28.29           C  
ATOM   1191  O   PRO A 817      23.963  -3.963  27.933  1.00 28.10           O  
ATOM   1192  CB  PRO A 817      26.925  -3.760  26.719  1.00 27.08           C  
ATOM   1193  CG  PRO A 817      26.820  -2.397  27.308  1.00 27.67           C  
ATOM   1194  CD  PRO A 817      26.084  -1.635  26.233  1.00 26.90           C  
ATOM   1195  N   VAL A 818      24.433  -5.948  26.995  1.00 28.77           N  
ATOM   1196  CA  VAL A 818      23.535  -6.669  27.880  1.00 31.33           C  
ATOM   1197  C   VAL A 818      23.950  -6.485  29.335  1.00 31.04           C  
ATOM   1198  O   VAL A 818      23.099  -6.399  30.219  1.00 29.39           O  
ATOM   1199  CB  VAL A 818      23.502  -8.176  27.535  1.00 33.01           C  
ATOM   1200  CG1 VAL A 818      22.660  -8.926  28.555  1.00 33.33           C  
ATOM   1201  CG2 VAL A 818      22.925  -8.371  26.137  1.00 32.02           C  
ATOM   1202  N   ASP A 819      25.254  -6.405  29.577  1.00 32.26           N  
ATOM   1203  CA  ASP A 819      25.752  -6.227  30.935  1.00 36.12           C  
ATOM   1204  C   ASP A 819      25.848  -4.750  31.336  1.00 35.45           C  
ATOM   1205  O   ASP A 819      26.723  -4.360  32.111  1.00 36.92           O  
ATOM   1206  CB  ASP A 819      27.117  -6.917  31.091  1.00 38.47           C  
ATOM   1207  CG  ASP A 819      28.218  -6.251  30.278  1.00 41.86           C  
ATOM   1208  OD1 ASP A 819      29.233  -6.929  30.006  1.00 43.20           O  
ATOM   1209  OD2 ASP A 819      28.092  -5.055  29.922  1.00 43.56           O  
ATOM   1210  N   GLY A 820      24.949  -3.935  30.793  1.00 34.04           N  
ATOM   1211  CA  GLY A 820      24.921  -2.517  31.114  1.00 31.97           C  
ATOM   1212  C   GLY A 820      26.169  -1.693  30.846  1.00 31.34           C  
ATOM   1213  O   GLY A 820      27.253  -2.218  30.581  1.00 30.00           O  
ATOM   1214  N   LEU A 821      25.999  -0.376  30.928  1.00 31.41           N  
ATOM   1215  CA  LEU A 821      27.081   0.579  30.707  1.00 30.87           C  
ATOM   1216  C   LEU A 821      27.779   0.924  32.019  1.00 30.32           C  
ATOM   1217  O   LEU A 821      27.327   0.533  33.091  1.00 31.54           O  
ATOM   1218  CB  LEU A 821      26.519   1.854  30.079  1.00 29.77           C  
ATOM   1219  CG  LEU A 821      25.938   1.726  28.665  1.00 28.86           C  
ATOM   1220  CD1 LEU A 821      25.006   2.894  28.389  1.00 28.36           C  
ATOM   1221  CD2 LEU A 821      27.066   1.679  27.644  1.00 28.94           C  
ATOM   1222  N   LYS A 822      28.877   1.663  31.934  1.00 30.98           N  
ATOM   1223  CA  LYS A 822      29.618   2.056  33.128  1.00 31.76           C  
ATOM   1224  C   LYS A 822      28.667   2.751  34.110  1.00 31.71           C  
ATOM   1225  O   LYS A 822      28.766   2.570  35.321  1.00 29.67           O  
ATOM   1226  CB  LYS A 822      30.758   3.003  32.750  1.00 33.33           C  
ATOM   1227  CG  LYS A 822      31.748   3.273  33.865  1.00 36.72           C  
ATOM   1228  CD  LYS A 822      32.979   2.383  33.735  1.00 39.24           C  
ATOM   1229  CE  LYS A 822      33.742   2.697  32.454  1.00 41.82           C  
ATOM   1230  NZ  LYS A 822      34.936   1.823  32.264  1.00 44.11           N  
ATOM   1231  N   ASN A 823      27.747   3.547  33.575  1.00 31.63           N  
ATOM   1232  CA  ASN A 823      26.764   4.258  34.391  1.00 33.81           C  
ATOM   1233  C   ASN A 823      25.374   4.128  33.782  1.00 33.25           C  
ATOM   1234  O   ASN A 823      24.856   5.086  33.210  1.00 32.76           O  
ATOM   1235  CB  ASN A 823      27.118   5.746  34.497  1.00 34.82           C  
ATOM   1236  CG  ASN A 823      28.252   6.012  35.461  1.00 38.30           C  
ATOM   1237  OD1 ASN A 823      28.101   5.859  36.676  1.00 39.38           O  
ATOM   1238  ND2 ASN A 823      29.398   6.412  34.927  1.00 39.21           N  
ATOM   1239  N   GLN A 824      24.774   2.947  33.906  1.00 34.69           N  
ATOM   1240  CA  GLN A 824      23.438   2.698  33.363  1.00 35.97           C  
ATOM   1241  C   GLN A 824      22.375   3.646  33.903  1.00 35.87           C  
ATOM   1242  O   GLN A 824      21.490   4.079  33.164  1.00 35.07           O  
ATOM   1243  CB  GLN A 824      22.989   1.261  33.654  1.00 36.65           C  
ATOM   1244  CG  GLN A 824      23.229   0.259  32.530  1.00 39.36           C  
ATOM   1245  CD  GLN A 824      22.712   0.737  31.186  1.00 38.65           C  
ATOM   1246  OE1 GLN A 824      23.491   1.080  30.307  1.00 39.24           O  
ATOM   1247  NE2 GLN A 824      21.395   0.770  31.026  1.00 39.66           N  
ATOM   1248  N   LYS A 825      22.456   3.952  35.194  1.00 34.63           N  
ATOM   1249  CA  LYS A 825      21.480   4.834  35.829  1.00 35.55           C  
ATOM   1250  C   LYS A 825      21.302   6.127  35.060  1.00 32.92           C  
ATOM   1251  O   LYS A 825      20.197   6.471  34.654  1.00 32.00           O  
ATOM   1252  CB  LYS A 825      21.898   5.169  37.268  1.00 36.26           C  
ATOM   1253  CG  LYS A 825      21.966   3.974  38.208  1.00 39.77           C  
ATOM   1254  CD  LYS A 825      20.629   3.257  38.301  1.00 41.59           C  
ATOM   1255  CE  LYS A 825      20.690   2.088  39.273  1.00 41.70           C  
ATOM   1256  NZ  LYS A 825      20.980   2.553  40.650  1.00 44.82           N  
ATOM   1257  N   PHE A 826      22.402   6.844  34.874  1.00 32.28           N  
ATOM   1258  CA  PHE A 826      22.358   8.103  34.165  1.00 32.41           C  
ATOM   1259  C   PHE A 826      21.891   7.894  32.734  1.00 30.09           C  
ATOM   1260  O   PHE A 826      21.176   8.727  32.179  1.00 28.67           O  
ATOM   1261  CB  PHE A 826      23.732   8.771  34.160  1.00 37.04           C  
ATOM   1262  CG  PHE A 826      23.678  10.224  33.807  1.00 41.14           C  
ATOM   1263  CD1 PHE A 826      23.090  11.136  34.678  1.00 43.69           C  
ATOM   1264  CD2 PHE A 826      24.162  10.679  32.586  1.00 43.49           C  
ATOM   1265  CE1 PHE A 826      22.982  12.481  34.337  1.00 45.63           C  
ATOM   1266  CE2 PHE A 826      24.058  12.022  32.234  1.00 44.87           C  
ATOM   1267  CZ  PHE A 826      23.466  12.925  33.112  1.00 45.13           C  
ATOM   1268  N   PHE A 827      22.296   6.785  32.128  1.00 28.24           N  
ATOM   1269  CA  PHE A 827      21.873   6.518  30.764  1.00 25.60           C  
ATOM   1270  C   PHE A 827      20.361   6.349  30.704  1.00 23.77           C  
ATOM   1271  O   PHE A 827      19.697   6.979  29.875  1.00 21.73           O  
ATOM   1272  CB  PHE A 827      22.560   5.269  30.211  1.00 24.76           C  
ATOM   1273  CG  PHE A 827      22.059   4.859  28.854  1.00 23.25           C  
ATOM   1274  CD1 PHE A 827      20.926   4.065  28.729  1.00 22.80           C  
ATOM   1275  CD2 PHE A 827      22.702   5.296  27.699  1.00 21.07           C  
ATOM   1276  CE1 PHE A 827      20.438   3.712  27.476  1.00 23.41           C  
ATOM   1277  CE2 PHE A 827      22.222   4.948  26.438  1.00 21.54           C  
ATOM   1278  CZ  PHE A 827      21.087   4.155  26.329  1.00 23.47           C  
ATOM   1279  N   ASP A 828      19.817   5.510  31.586  1.00 23.18           N  
ATOM   1280  CA  ASP A 828      18.376   5.274  31.610  1.00 24.20           C  
ATOM   1281  C   ASP A 828      17.599   6.561  31.871  1.00 24.74           C  
ATOM   1282  O   ASP A 828      16.498   6.758  31.352  1.00 25.48           O  
ATOM   1283  CB  ASP A 828      18.022   4.218  32.666  1.00 27.53           C  
ATOM   1284  CG  ASP A 828      18.492   2.821  32.276  1.00 28.78           C  
ATOM   1285  OD1 ASP A 828      18.789   2.612  31.085  1.00 32.23           O  
ATOM   1286  OD2 ASP A 828      18.556   1.930  33.149  1.00 27.55           O  
ATOM   1287  N   GLU A 829      18.184   7.437  32.676  1.00 25.78           N  
ATOM   1288  CA  GLU A 829      17.574   8.720  33.002  1.00 28.37           C  
ATOM   1289  C   GLU A 829      17.578   9.642  31.779  1.00 26.28           C  
ATOM   1290  O   GLU A 829      16.579  10.283  31.458  1.00 23.13           O  
ATOM   1291  CB  GLU A 829      18.363   9.377  34.134  1.00 31.39           C  
ATOM   1292  CG  GLU A 829      18.197  10.876  34.234  1.00 32.20           C  
ATOM   1293  CD  GLU A 829      17.381  11.277  35.441  1.00 37.11           C  
ATOM   1294  OE1 GLU A 829      16.162  10.982  35.464  1.00 37.11           O  
ATOM   1295  OE2 GLU A 829      17.967  11.881  36.367  1.00 34.52           O  
ATOM   1296  N   LEU A 830      18.720   9.714  31.108  1.00 26.78           N  
ATOM   1297  CA  LEU A 830      18.839  10.564  29.934  1.00 26.82           C  
ATOM   1298  C   LEU A 830      17.936  10.076  28.812  1.00 26.06           C  
ATOM   1299  O   LEU A 830      17.249  10.870  28.172  1.00 26.84           O  
ATOM   1300  CB  LEU A 830      20.289  10.607  29.460  1.00 26.21           C  
ATOM   1301  CG  LEU A 830      20.533  11.610  28.331  1.00 27.57           C  
ATOM   1302  CD1 LEU A 830      20.001  12.981  28.737  1.00 28.21           C  
ATOM   1303  CD2 LEU A 830      22.017  11.661  28.005  1.00 24.26           C  
ATOM   1304  N   ARG A 831      17.926   8.766  28.589  1.00 25.91           N  
ATOM   1305  CA  ARG A 831      17.100   8.183  27.541  1.00 26.14           C  
ATOM   1306  C   ARG A 831      15.626   8.456  27.813  1.00 26.11           C  
ATOM   1307  O   ARG A 831      14.836   8.688  26.886  1.00 24.74           O  
ATOM   1308  CB  ARG A 831      17.343   6.670  27.444  1.00 25.82           C  
ATOM   1309  CG  ARG A 831      16.370   5.954  26.521  1.00 24.70           C  
ATOM   1310  CD  ARG A 831      16.453   4.431  26.662  1.00 26.08           C  
ATOM   1311  NE  ARG A 831      15.240   3.778  26.165  1.00 28.12           N  
ATOM   1312  CZ  ARG A 831      14.995   3.500  24.886  1.00 29.17           C  
ATOM   1313  NH1 ARG A 831      15.883   3.804  23.946  1.00 30.36           N  
ATOM   1314  NH2 ARG A 831      13.849   2.932  24.543  1.00 26.60           N  
ATOM   1315  N   MET A 832      15.252   8.428  29.086  1.00 25.91           N  
ATOM   1316  CA  MET A 832      13.868   8.686  29.447  1.00 27.63           C  
ATOM   1317  C   MET A 832      13.519  10.115  29.050  1.00 27.84           C  
ATOM   1318  O   MET A 832      12.502  10.354  28.397  1.00 26.35           O  
ATOM   1319  CB  MET A 832      13.658   8.495  30.953  1.00 29.29           C  
ATOM   1320  CG  MET A 832      12.259   8.864  31.431  1.00 30.13           C  
ATOM   1321  SD  MET A 832      12.048   8.639  33.204  1.00 32.86           S  
ATOM   1322  CE  MET A 832      12.617  10.224  33.820  1.00 31.58           C  
ATOM   1323  N   ASN A 833      14.376  11.058  29.434  1.00 26.32           N  
ATOM   1324  CA  ASN A 833      14.145  12.458  29.115  1.00 27.95           C  
ATOM   1325  C   ASN A 833      14.013  12.721  27.613  1.00 28.52           C  
ATOM   1326  O   ASN A 833      13.237  13.582  27.206  1.00 28.72           O  
ATOM   1327  CB  ASN A 833      15.239  13.339  29.728  1.00 29.39           C  
ATOM   1328  CG  ASN A 833      15.064  13.520  31.234  1.00 33.44           C  
ATOM   1329  OD1 ASN A 833      15.394  12.636  32.023  1.00 34.22           O  
ATOM   1330  ND2 ASN A 833      14.526  14.666  31.633  1.00 36.13           N  
ATOM   1331  N   TYR A 834      14.749  11.975  26.791  1.00 29.19           N  
ATOM   1332  CA  TYR A 834      14.649  12.150  25.345  1.00 27.26           C  
ATOM   1333  C   TYR A 834      13.313  11.610  24.863  1.00 28.00           C  
ATOM   1334  O   TYR A 834      12.714  12.136  23.926  1.00 27.47           O  
ATOM   1335  CB  TYR A 834      15.808  11.452  24.620  1.00 26.95           C  
ATOM   1336  CG  TYR A 834      17.012  12.349  24.466  1.00 26.39           C  
ATOM   1337  CD1 TYR A 834      17.855  12.609  25.543  1.00 27.33           C  
ATOM   1338  CD2 TYR A 834      17.256  13.020  23.264  1.00 26.30           C  
ATOM   1339  CE1 TYR A 834      18.912  13.520  25.431  1.00 25.77           C  
ATOM   1340  CE2 TYR A 834      18.301  13.937  23.148  1.00 25.40           C  
ATOM   1341  CZ  TYR A 834      19.123  14.182  24.236  1.00 26.09           C  
ATOM   1342  OH  TYR A 834      20.141  15.106  24.137  1.00 25.65           O  
ATOM   1343  N   ILE A 835      12.835  10.555  25.506  1.00 27.83           N  
ATOM   1344  CA  ILE A 835      11.546   9.999  25.127  1.00 28.19           C  
ATOM   1345  C   ILE A 835      10.462  11.004  25.546  1.00 29.54           C  
ATOM   1346  O   ILE A 835       9.438  11.163  24.875  1.00 28.92           O  
ATOM   1347  CB  ILE A 835      11.316   8.634  25.794  1.00 27.12           C  
ATOM   1348  CG1 ILE A 835      12.352   7.636  25.269  1.00 27.34           C  
ATOM   1349  CG2 ILE A 835       9.896   8.144  25.514  1.00 26.93           C  
ATOM   1350  CD1 ILE A 835      12.205   6.228  25.812  1.00 27.62           C  
ATOM   1351  N   LYS A 836      10.704  11.699  26.651  1.00 29.93           N  
ATOM   1352  CA  LYS A 836       9.755  12.694  27.122  1.00 32.94           C  
ATOM   1353  C   LYS A 836       9.687  13.815  26.089  1.00 32.60           C  
ATOM   1354  O   LYS A 836       8.605  14.274  25.732  1.00 31.22           O  
ATOM   1355  CB  LYS A 836      10.188  13.252  28.484  1.00 34.34           C  
ATOM   1356  CG  LYS A 836      10.276  12.196  29.584  1.00 39.59           C  
ATOM   1357  CD  LYS A 836       8.957  11.441  29.736  1.00 42.89           C  
ATOM   1358  CE  LYS A 836       9.052  10.329  30.774  1.00 44.37           C  
ATOM   1359  NZ  LYS A 836       7.766   9.580  30.908  1.00 44.03           N  
ATOM   1360  N   GLU A 837      10.846  14.252  25.604  1.00 32.27           N  
ATOM   1361  CA  GLU A 837      10.881  15.315  24.603  1.00 33.02           C  
ATOM   1362  C   GLU A 837      10.040  14.896  23.403  1.00 32.54           C  
ATOM   1363  O   GLU A 837       9.251  15.682  22.878  1.00 31.61           O  
ATOM   1364  CB  GLU A 837      12.317  15.587  24.145  1.00 33.93           C  
ATOM   1365  CG  GLU A 837      13.232  16.204  25.200  1.00 35.77           C  
ATOM   1366  CD  GLU A 837      12.744  17.559  25.697  1.00 38.45           C  
ATOM   1367  OE1 GLU A 837      11.852  18.163  25.062  1.00 36.53           O  
ATOM   1368  OE2 GLU A 837      13.265  18.028  26.728  1.00 41.18           O  
ATOM   1369  N   LEU A 838      10.216  13.653  22.971  1.00 32.24           N  
ATOM   1370  CA  LEU A 838       9.467  13.144  21.837  1.00 33.50           C  
ATOM   1371  C   LEU A 838       7.972  13.266  22.123  1.00 34.86           C  
ATOM   1372  O   LEU A 838       7.177  13.471  21.209  1.00 32.51           O  
ATOM   1373  CB  LEU A 838       9.844  11.685  21.558  1.00 31.64           C  
ATOM   1374  CG  LEU A 838       9.195  11.042  20.327  1.00 32.08           C  
ATOM   1375  CD1 LEU A 838       9.501  11.863  19.070  1.00 28.57           C  
ATOM   1376  CD2 LEU A 838       9.721   9.623  20.175  1.00 29.73           C  
ATOM   1377  N   ASP A 839       7.593  13.142  23.394  1.00 36.52           N  
ATOM   1378  CA  ASP A 839       6.191  13.270  23.774  1.00 38.65           C  
ATOM   1379  C   ASP A 839       5.729  14.701  23.538  1.00 38.89           C  
ATOM   1380  O   ASP A 839       4.703  14.933  22.900  1.00 38.22           O  
ATOM   1381  CB  ASP A 839       5.983  12.927  25.247  1.00 41.48           C  
ATOM   1382  CG  ASP A 839       6.121  11.454  25.527  1.00 44.24           C  
ATOM   1383  OD1 ASP A 839       5.405  10.662  24.877  1.00 45.65           O  
ATOM   1384  OD2 ASP A 839       6.940  11.092  26.400  1.00 46.20           O  
ATOM   1385  N   ARG A 840       6.483  15.658  24.070  1.00 39.86           N  
ATOM   1386  CA  ARG A 840       6.144  17.064  23.903  1.00 40.97           C  
ATOM   1387  C   ARG A 840       5.898  17.352  22.428  1.00 40.30           C  
ATOM   1388  O   ARG A 840       4.875  17.922  22.060  1.00 39.38           O  
ATOM   1389  CB  ARG A 840       7.280  17.967  24.390  1.00 43.73           C  
ATOM   1390  CG  ARG A 840       7.549  17.966  25.885  1.00 48.76           C  
ATOM   1391  CD  ARG A 840       8.449  19.150  26.228  1.00 53.39           C  
ATOM   1392  NE  ARG A 840       8.940  19.134  27.604  1.00 57.50           N  
ATOM   1393  CZ  ARG A 840       9.845  18.276  28.065  1.00 59.44           C  
ATOM   1394  NH1 ARG A 840      10.360  17.355  27.261  1.00 60.74           N  
ATOM   1395  NH2 ARG A 840      10.247  18.348  29.328  1.00 61.34           N  
ATOM   1396  N   ILE A 841       6.853  16.955  21.591  1.00 40.28           N  
ATOM   1397  CA  ILE A 841       6.767  17.168  20.154  1.00 40.77           C  
ATOM   1398  C   ILE A 841       5.494  16.561  19.573  1.00 41.71           C  
ATOM   1399  O   ILE A 841       4.875  17.144  18.686  1.00 42.01           O  
ATOM   1400  CB  ILE A 841       8.006  16.576  19.436  1.00 39.26           C  
ATOM   1401  CG1 ILE A 841       9.267  17.274  19.936  1.00 38.40           C  
ATOM   1402  CG2 ILE A 841       7.880  16.749  17.926  1.00 40.60           C  
ATOM   1403  CD1 ILE A 841      10.553  16.751  19.319  1.00 40.63           C  
ATOM   1404  N   ILE A 842       5.103  15.392  20.072  1.00 43.28           N  
ATOM   1405  CA  ILE A 842       3.889  14.737  19.597  1.00 45.99           C  
ATOM   1406  C   ILE A 842       2.660  15.477  20.123  1.00 47.71           C  
ATOM   1407  O   ILE A 842       1.712  15.728  19.382  1.00 47.76           O  
ATOM   1408  CB  ILE A 842       3.803  13.264  20.072  1.00 45.40           C  
ATOM   1409  CG1 ILE A 842       4.906  12.427  19.417  1.00 46.50           C  
ATOM   1410  CG2 ILE A 842       2.439  12.690  19.726  1.00 45.15           C  
ATOM   1411  CD1 ILE A 842       4.967  10.985  19.919  1.00 44.57           C  
ATOM   1412  N   ALA A 843       2.691  15.825  21.405  1.00 50.40           N  
ATOM   1413  CA  ALA A 843       1.581  16.519  22.048  1.00 53.95           C  
ATOM   1414  C   ALA A 843       1.436  17.981  21.632  1.00 56.42           C  
ATOM   1415  O   ALA A 843       0.425  18.614  21.930  1.00 56.72           O  
ATOM   1416  CB  ALA A 843       1.724  16.424  23.563  1.00 54.01           C  
ATOM   1417  N   CYS A 844       2.441  18.522  20.954  1.00 60.20           N  
ATOM   1418  CA  CYS A 844       2.383  19.913  20.517  1.00 64.84           C  
ATOM   1419  C   CYS A 844       1.923  20.044  19.068  1.00 67.81           C  
ATOM   1420  O   CYS A 844       2.642  20.572  18.219  1.00 68.21           O  
ATOM   1421  CB  CYS A 844       3.744  20.588  20.702  1.00 64.59           C  
ATOM   1422  SG  CYS A 844       4.182  20.879  22.436  1.00 66.73           S  
ATOM   1423  N   LYS A 845       0.714  19.551  18.806  1.00 71.40           N  
ATOM   1424  CA  LYS A 845       0.103  19.599  17.482  1.00 74.83           C  
ATOM   1425  C   LYS A 845      -1.244  18.874  17.488  1.00 76.53           C  
ATOM   1426  O   LYS A 845      -2.274  19.460  17.150  1.00 76.87           O  
ATOM   1427  CB  LYS A 845       1.027  18.964  16.436  1.00 75.82           C  
ATOM   1428  CG  LYS A 845       0.491  19.047  15.012  1.00 77.08           C  
ATOM   1429  CD  LYS A 845       0.214  20.492  14.610  1.00 77.71           C  
ATOM   1430  CE  LYS A 845      -0.364  20.579  13.206  1.00 78.06           C  
ATOM   1431  NZ  LYS A 845      -0.695  21.981  12.828  1.00 78.21           N  
ATOM   1432  N   ARG A 846      -1.229  17.600  17.875  1.00 78.45           N  
ATOM   1433  CA  ARG A 846      -2.444  16.791  17.928  1.00 80.39           C  
ATOM   1434  C   ARG A 846      -3.506  17.426  18.820  1.00 81.53           C  
ATOM   1435  O   ARG A 846      -3.292  17.623  20.017  1.00 81.28           O  
ATOM   1436  CB  ARG A 846      -2.128  15.380  18.438  1.00 80.44           C  
ATOM   1437  CG  ARG A 846      -1.540  14.434  17.395  1.00 80.65           C  
ATOM   1438  CD  ARG A 846      -0.242  14.962  16.808  1.00 81.05           C  
ATOM   1439  NE  ARG A 846       0.361  14.029  15.859  1.00 81.45           N  
ATOM   1440  CZ  ARG A 846      -0.242  13.573  14.766  1.00 81.82           C  
ATOM   1441  NH1 ARG A 846      -1.475  13.961  14.470  1.00 82.34           N  
ATOM   1442  NH2 ARG A 846       0.392  12.728  13.964  1.00 82.04           N  
ATOM   1443  N   LYS A 847      -4.653  17.737  18.224  1.00 82.60           N  
ATOM   1444  CA  LYS A 847      -5.762  18.353  18.943  1.00 83.28           C  
ATOM   1445  C   LYS A 847      -6.380  17.367  19.942  1.00 83.40           C  
ATOM   1446  O   LYS A 847      -6.456  17.651  21.140  1.00 83.51           O  
ATOM   1447  CB  LYS A 847      -6.825  18.824  17.940  1.00 83.52           C  
ATOM   1448  CG  LYS A 847      -7.862  19.790  18.502  1.00 83.62           C  
ATOM   1449  CD  LYS A 847      -7.238  21.132  18.870  1.00 83.74           C  
ATOM   1450  CE  LYS A 847      -8.290  22.133  19.336  1.00 83.64           C  
ATOM   1451  NZ  LYS A 847      -9.292  22.432  18.276  1.00 82.06           N  
ATOM   1452  N   ASN A 848      -6.808  16.208  19.443  1.00 83.31           N  
ATOM   1453  CA  ASN A 848      -7.427  15.174  20.277  1.00 82.50           C  
ATOM   1454  C   ASN A 848      -6.390  14.276  20.969  1.00 81.83           C  
ATOM   1455  O   ASN A 848      -5.221  14.251  20.583  1.00 82.13           O  
ATOM   1456  CB  ASN A 848      -8.379  14.323  19.423  1.00 82.40           C  
ATOM   1457  CG  ASN A 848      -9.540  15.131  18.854  1.00 81.87           C  
ATOM   1458  OD1 ASN A 848     -10.384  15.637  19.595  1.00 81.06           O  
ATOM   1459  ND2 ASN A 848      -9.582  15.257  17.533  1.00 81.44           N  
ATOM   1460  N   PRO A 849      -6.811  13.527  22.006  1.00 80.77           N  
ATOM   1461  CA  PRO A 849      -5.927  12.630  22.762  1.00 79.23           C  
ATOM   1462  C   PRO A 849      -5.666  11.261  22.124  1.00 77.29           C  
ATOM   1463  O   PRO A 849      -4.607  10.664  22.333  1.00 76.92           O  
ATOM   1464  CB  PRO A 849      -6.645  12.506  24.100  1.00 79.71           C  
ATOM   1465  CG  PRO A 849      -8.079  12.479  23.675  1.00 80.39           C  
ATOM   1466  CD  PRO A 849      -8.141  13.598  22.641  1.00 80.91           C  
ATOM   1467  N   THR A 850      -6.634  10.766  21.357  1.00 74.88           N  
ATOM   1468  CA  THR A 850      -6.505   9.466  20.703  1.00 72.06           C  
ATOM   1469  C   THR A 850      -5.469   9.491  19.578  1.00 69.66           C  
ATOM   1470  O   THR A 850      -4.959   8.447  19.170  1.00 68.99           O  
ATOM   1471  CB  THR A 850      -7.862   9.001  20.118  1.00 72.60           C  
ATOM   1472  OG1 THR A 850      -8.861   9.026  21.145  1.00 73.35           O  
ATOM   1473  CG2 THR A 850      -7.753   7.583  19.570  1.00 72.01           C  
ATOM   1474  N   SER A 851      -5.158  10.684  19.079  1.00 66.64           N  
ATOM   1475  CA  SER A 851      -4.184  10.819  18.005  1.00 63.26           C  
ATOM   1476  C   SER A 851      -2.749  10.764  18.525  1.00 60.79           C  
ATOM   1477  O   SER A 851      -1.875  10.203  17.872  1.00 59.99           O  
ATOM   1478  CB  SER A 851      -4.421  12.123  17.233  1.00 63.60           C  
ATOM   1479  OG  SER A 851      -4.429  13.244  18.097  1.00 63.79           O  
ATOM   1480  N   CYS A 852      -2.509  11.338  19.701  1.00 58.71           N  
ATOM   1481  CA  CYS A 852      -1.171  11.333  20.291  1.00 56.75           C  
ATOM   1482  C   CYS A 852      -0.728   9.915  20.609  1.00 54.89           C  
ATOM   1483  O   CYS A 852       0.376   9.498  20.249  1.00 55.05           O  
ATOM   1484  CB  CYS A 852      -1.141  12.162  21.577  1.00 57.07           C  
ATOM   1485  SG  CYS A 852      -1.189  13.940  21.322  1.00 58.70           S  
ATOM   1486  N   SER A 853      -1.593   9.184  21.302  1.00 52.43           N  
ATOM   1487  CA  SER A 853      -1.308   7.806  21.667  1.00 49.67           C  
ATOM   1488  C   SER A 853      -1.010   7.040  20.381  1.00 47.54           C  
ATOM   1489  O   SER A 853      -0.075   6.236  20.322  1.00 47.70           O  
ATOM   1490  CB  SER A 853      -2.520   7.197  22.378  1.00 50.75           C  
ATOM   1491  OG  SER A 853      -2.239   5.899  22.871  1.00 51.16           O  
ATOM   1492  N   ARG A 854      -1.805   7.315  19.349  1.00 43.57           N  
ATOM   1493  CA  ARG A 854      -1.641   6.664  18.063  1.00 40.53           C  
ATOM   1494  C   ARG A 854      -0.325   7.052  17.416  1.00 36.64           C  
ATOM   1495  O   ARG A 854       0.372   6.205  16.866  1.00 35.49           O  
ATOM   1496  CB  ARG A 854      -2.788   7.027  17.118  1.00 42.17           C  
ATOM   1497  CG  ARG A 854      -2.632   6.442  15.719  1.00 42.37           C  
ATOM   1498  CD  ARG A 854      -3.859   6.695  14.867  1.00 46.51           C  
ATOM   1499  NE  ARG A 854      -4.217   8.111  14.832  1.00 50.29           N  
ATOM   1500  CZ  ARG A 854      -5.206   8.615  14.100  1.00 52.45           C  
ATOM   1501  NH1 ARG A 854      -5.940   7.816  13.336  1.00 53.73           N  
ATOM   1502  NH2 ARG A 854      -5.465   9.917  14.137  1.00 53.14           N  
ATOM   1503  N   ARG A 855       0.012   8.333  17.479  1.00 33.67           N  
ATOM   1504  CA  ARG A 855       1.254   8.808  16.882  1.00 31.10           C  
ATOM   1505  C   ARG A 855       2.449   8.173  17.571  1.00 29.45           C  
ATOM   1506  O   ARG A 855       3.351   7.652  16.916  1.00 30.13           O  
ATOM   1507  CB  ARG A 855       1.353  10.332  16.984  1.00 31.28           C  
ATOM   1508  CG  ARG A 855       2.510  10.938  16.200  1.00 29.41           C  
ATOM   1509  CD  ARG A 855       2.417  10.559  14.731  1.00 28.07           C  
ATOM   1510  NE  ARG A 855       3.240  11.405  13.872  1.00 25.00           N  
ATOM   1511  CZ  ARG A 855       3.217  11.349  12.542  1.00 25.86           C  
ATOM   1512  NH1 ARG A 855       2.417  10.484  11.927  1.00 22.80           N  
ATOM   1513  NH2 ARG A 855       3.974  12.166  11.823  1.00 19.72           N  
ATOM   1514  N   PHE A 856       2.453   8.216  18.899  1.00 27.60           N  
ATOM   1515  CA  PHE A 856       3.554   7.641  19.660  1.00 25.87           C  
ATOM   1516  C   PHE A 856       3.760   6.199  19.241  1.00 26.46           C  
ATOM   1517  O   PHE A 856       4.896   5.742  19.103  1.00 27.00           O  
ATOM   1518  CB  PHE A 856       3.259   7.692  21.152  1.00 23.14           C  
ATOM   1519  CG  PHE A 856       4.377   7.178  22.001  1.00 23.64           C  
ATOM   1520  CD1 PHE A 856       5.535   7.927  22.175  1.00 24.67           C  
ATOM   1521  CD2 PHE A 856       4.275   5.948  22.631  1.00 22.22           C  
ATOM   1522  CE1 PHE A 856       6.581   7.453  22.977  1.00 22.08           C  
ATOM   1523  CE2 PHE A 856       5.311   5.467  23.429  1.00 21.99           C  
ATOM   1524  CZ  PHE A 856       6.467   6.226  23.602  1.00 23.44           C  
ATOM   1525  N   TYR A 857       2.653   5.491  19.031  1.00 25.80           N  
ATOM   1526  CA  TYR A 857       2.705   4.096  18.617  1.00 26.32           C  
ATOM   1527  C   TYR A 857       3.358   3.984  17.246  1.00 26.12           C  
ATOM   1528  O   TYR A 857       4.203   3.120  17.022  1.00 26.26           O  
ATOM   1529  CB  TYR A 857       1.297   3.494  18.556  1.00 27.27           C  
ATOM   1530  CG  TYR A 857       1.269   2.065  18.047  1.00 29.12           C  
ATOM   1531  CD1 TYR A 857       1.700   1.002  18.851  1.00 30.60           C  
ATOM   1532  CD2 TYR A 857       0.845   1.779  16.751  1.00 29.64           C  
ATOM   1533  CE1 TYR A 857       1.712  -0.310  18.369  1.00 30.35           C  
ATOM   1534  CE2 TYR A 857       0.852   0.473  16.260  1.00 30.63           C  
ATOM   1535  CZ  TYR A 857       1.287  -0.563  17.071  1.00 31.47           C  
ATOM   1536  OH  TYR A 857       1.300  -1.844  16.576  1.00 30.43           O  
ATOM   1537  N   GLN A 858       2.963   4.861  16.330  1.00 25.33           N  
ATOM   1538  CA  GLN A 858       3.521   4.842  14.982  1.00 26.31           C  
ATOM   1539  C   GLN A 858       5.019   5.141  14.968  1.00 24.95           C  
ATOM   1540  O   GLN A 858       5.794   4.435  14.324  1.00 26.79           O  
ATOM   1541  CB  GLN A 858       2.808   5.859  14.097  1.00 26.02           C  
ATOM   1542  CG  GLN A 858       1.334   5.603  13.890  1.00 29.36           C  
ATOM   1543  CD  GLN A 858       0.707   6.646  12.985  1.00 28.87           C  
ATOM   1544  OE1 GLN A 858       0.839   7.845  13.222  1.00 29.56           O  
ATOM   1545  NE2 GLN A 858       0.025   6.195  11.945  1.00 29.08           N  
ATOM   1546  N   LEU A 859       5.422   6.185  15.683  1.00 24.69           N  
ATOM   1547  CA  LEU A 859       6.825   6.576  15.729  1.00 24.17           C  
ATOM   1548  C   LEU A 859       7.720   5.552  16.427  1.00 22.98           C  
ATOM   1549  O   LEU A 859       8.849   5.321  15.993  1.00 22.57           O  
ATOM   1550  CB  LEU A 859       6.963   7.953  16.387  1.00 22.88           C  
ATOM   1551  CG  LEU A 859       6.115   9.060  15.740  1.00 25.70           C  
ATOM   1552  CD1 LEU A 859       6.518  10.416  16.303  1.00 26.00           C  
ATOM   1553  CD2 LEU A 859       6.301   9.046  14.233  1.00 22.21           C  
ATOM   1554  N   THR A 860       7.228   4.934  17.499  1.00 24.25           N  
ATOM   1555  CA  THR A 860       8.028   3.936  18.201  1.00 22.76           C  
ATOM   1556  C   THR A 860       8.173   2.688  17.339  1.00 23.13           C  
ATOM   1557  O   THR A 860       9.187   1.987  17.407  1.00 24.63           O  
ATOM   1558  CB  THR A 860       7.441   3.590  19.597  1.00 22.83           C  
ATOM   1559  OG1 THR A 860       6.031   3.360  19.508  1.00 23.25           O  
ATOM   1560  CG2 THR A 860       7.705   4.733  20.565  1.00 26.27           C  
ATOM   1561  N   LYS A 861       7.169   2.423  16.510  1.00 21.96           N  
ATOM   1562  CA  LYS A 861       7.223   1.285  15.600  1.00 21.44           C  
ATOM   1563  C   LYS A 861       8.263   1.608  14.531  1.00 20.22           C  
ATOM   1564  O   LYS A 861       9.084   0.768  14.167  1.00 20.41           O  
ATOM   1565  CB  LYS A 861       5.857   1.051  14.944  1.00 24.59           C  
ATOM   1566  CG  LYS A 861       4.936   0.125  15.728  1.00 28.17           C  
ATOM   1567  CD  LYS A 861       5.515  -1.288  15.791  1.00 30.60           C  
ATOM   1568  CE  LYS A 861       4.602  -2.228  16.562  1.00 32.29           C  
ATOM   1569  NZ  LYS A 861       5.179  -3.596  16.697  1.00 32.16           N  
ATOM   1570  N   LEU A 862       8.224   2.838  14.030  1.00 20.57           N  
ATOM   1571  CA  LEU A 862       9.183   3.268  13.026  1.00 19.61           C  
ATOM   1572  C   LEU A 862      10.597   3.144  13.593  1.00 19.96           C  
ATOM   1573  O   LEU A 862      11.471   2.571  12.952  1.00 17.48           O  
ATOM   1574  CB  LEU A 862       8.917   4.717  12.616  1.00 22.86           C  
ATOM   1575  CG  LEU A 862       9.858   5.256  11.530  1.00 21.87           C  
ATOM   1576  CD1 LEU A 862       9.712   4.422  10.265  1.00 21.75           C  
ATOM   1577  CD2 LEU A 862       9.542   6.710  11.253  1.00 20.88           C  
ATOM   1578  N   LEU A 863      10.823   3.683  14.793  1.00 18.03           N  
ATOM   1579  CA  LEU A 863      12.143   3.591  15.417  1.00 17.26           C  
ATOM   1580  C   LEU A 863      12.637   2.146  15.523  1.00 16.29           C  
ATOM   1581  O   LEU A 863      13.790   1.860  15.212  1.00 17.07           O  
ATOM   1582  CB  LEU A 863      12.137   4.228  16.811  1.00 14.95           C  
ATOM   1583  CG  LEU A 863      12.328   5.749  16.924  1.00 18.06           C  
ATOM   1584  CD1 LEU A 863      11.964   6.204  18.338  1.00 15.33           C  
ATOM   1585  CD2 LEU A 863      13.785   6.126  16.609  1.00 17.56           C  
ATOM   1586  N   ASP A 864      11.770   1.240  15.965  1.00 19.25           N  
ATOM   1587  CA  ASP A 864      12.145  -0.163  16.098  1.00 19.96           C  
ATOM   1588  C   ASP A 864      12.544  -0.759  14.760  1.00 19.24           C  
ATOM   1589  O   ASP A 864      13.519  -1.508  14.669  1.00 19.26           O  
ATOM   1590  CB  ASP A 864      10.992  -0.991  16.672  1.00 22.34           C  
ATOM   1591  CG  ASP A 864      10.872  -0.865  18.172  1.00 24.64           C  
ATOM   1592  OD1 ASP A 864      11.776  -0.283  18.807  1.00 25.98           O  
ATOM   1593  OD2 ASP A 864       9.868  -1.364  18.716  1.00 28.15           O  
ATOM   1594  N   SER A 865      11.791  -0.408  13.726  1.00 16.14           N  
ATOM   1595  CA  SER A 865      12.030  -0.922  12.386  1.00 17.57           C  
ATOM   1596  C   SER A 865      13.435  -0.598  11.885  1.00 17.81           C  
ATOM   1597  O   SER A 865      13.933  -1.220  10.949  1.00 14.10           O  
ATOM   1598  CB  SER A 865      10.989  -0.356  11.411  1.00 17.64           C  
ATOM   1599  OG  SER A 865      11.221   1.022  11.153  1.00 18.36           O  
ATOM   1600  N   VAL A 866      14.086   0.373  12.507  1.00 17.91           N  
ATOM   1601  CA  VAL A 866      15.430   0.713  12.067  1.00 16.35           C  
ATOM   1602  C   VAL A 866      16.418  -0.371  12.467  1.00 15.33           C  
ATOM   1603  O   VAL A 866      17.339  -0.697  11.715  1.00 14.55           O  
ATOM   1604  CB  VAL A 866      15.911   2.047  12.678  1.00 17.84           C  
ATOM   1605  CG1 VAL A 866      17.393   2.277  12.327  1.00 19.49           C  
ATOM   1606  CG2 VAL A 866      15.060   3.191  12.164  1.00 17.88           C  
ATOM   1607  N   GLN A 867      16.221  -0.933  13.654  1.00 16.89           N  
ATOM   1608  CA  GLN A 867      17.137  -1.939  14.179  1.00 15.44           C  
ATOM   1609  C   GLN A 867      17.400  -3.148  13.284  1.00 16.57           C  
ATOM   1610  O   GLN A 867      18.560  -3.499  13.052  1.00 12.03           O  
ATOM   1611  CB  GLN A 867      16.685  -2.396  15.573  1.00 18.20           C  
ATOM   1612  CG  GLN A 867      16.634  -1.290  16.634  1.00 18.57           C  
ATOM   1613  CD  GLN A 867      17.926  -0.479  16.734  1.00 23.11           C  
ATOM   1614  OE1 GLN A 867      19.020  -0.992  16.507  1.00 22.85           O  
ATOM   1615  NE2 GLN A 867      17.796   0.795  17.091  1.00 23.04           N  
ATOM   1616  N   PRO A 868      16.341  -3.804  12.768  1.00 16.57           N  
ATOM   1617  CA  PRO A 868      16.562  -4.975  11.898  1.00 18.54           C  
ATOM   1618  C   PRO A 868      17.428  -4.647  10.679  1.00 18.96           C  
ATOM   1619  O   PRO A 868      18.242  -5.461  10.241  1.00 18.54           O  
ATOM   1620  CB  PRO A 868      15.148  -5.377  11.482  1.00 21.03           C  
ATOM   1621  CG  PRO A 868      14.289  -4.902  12.637  1.00 16.59           C  
ATOM   1622  CD  PRO A 868      14.901  -3.553  12.959  1.00 18.61           C  
ATOM   1623  N   ILE A 869      17.228  -3.454  10.126  1.00 18.37           N  
ATOM   1624  CA  ILE A 869      17.980  -3.019   8.956  1.00 18.32           C  
ATOM   1625  C   ILE A 869      19.444  -2.833   9.328  1.00 17.61           C  
ATOM   1626  O   ILE A 869      20.342  -3.279   8.610  1.00 17.39           O  
ATOM   1627  CB  ILE A 869      17.414  -1.698   8.395  1.00 17.71           C  
ATOM   1628  CG1 ILE A 869      15.993  -1.925   7.890  1.00 21.06           C  
ATOM   1629  CG2 ILE A 869      18.305  -1.182   7.268  1.00 18.18           C  
ATOM   1630  CD1 ILE A 869      15.288  -0.658   7.423  1.00 21.84           C  
ATOM   1631  N   ALA A 870      19.675  -2.184  10.465  1.00 18.04           N  
ATOM   1632  CA  ALA A 870      21.029  -1.955  10.959  1.00 18.98           C  
ATOM   1633  C   ALA A 870      21.725  -3.280  11.222  1.00 19.30           C  
ATOM   1634  O   ALA A 870      22.915  -3.437  10.930  1.00 18.62           O  
ATOM   1635  CB  ALA A 870      20.989  -1.134  12.242  1.00 16.47           C  
ATOM   1636  N   ARG A 871      20.991  -4.241  11.774  1.00 20.18           N  
ATOM   1637  CA  ARG A 871      21.602  -5.528  12.068  1.00 22.02           C  
ATOM   1638  C   ARG A 871      22.054  -6.215  10.798  1.00 21.89           C  
ATOM   1639  O   ARG A 871      23.091  -6.868  10.777  1.00 21.45           O  
ATOM   1640  CB  ARG A 871      20.648  -6.458  12.816  1.00 21.85           C  
ATOM   1641  CG  ARG A 871      21.341  -7.754  13.221  1.00 28.70           C  
ATOM   1642  CD  ARG A 871      20.380  -8.811  13.744  1.00 33.13           C  
ATOM   1643  NE  ARG A 871      21.048 -10.105  13.903  1.00 37.55           N  
ATOM   1644  CZ  ARG A 871      22.005 -10.352  14.794  1.00 38.62           C  
ATOM   1645  NH1 ARG A 871      22.413  -9.391  15.618  1.00 36.73           N  
ATOM   1646  NH2 ARG A 871      22.555 -11.560  14.862  1.00 38.57           N  
ATOM   1647  N   GLU A 872      21.268  -6.083   9.737  1.00 22.45           N  
ATOM   1648  CA  GLU A 872      21.640  -6.712   8.481  1.00 22.02           C  
ATOM   1649  C   GLU A 872      22.885  -6.067   7.915  1.00 18.73           C  
ATOM   1650  O   GLU A 872      23.745  -6.754   7.382  1.00 19.87           O  
ATOM   1651  CB  GLU A 872      20.522  -6.600   7.447  1.00 24.19           C  
ATOM   1652  CG  GLU A 872      19.305  -7.446   7.725  1.00 29.86           C  
ATOM   1653  CD  GLU A 872      18.429  -7.561   6.499  1.00 31.83           C  
ATOM   1654  OE1 GLU A 872      18.297  -6.555   5.776  1.00 30.72           O  
ATOM   1655  OE2 GLU A 872      17.872  -8.651   6.257  1.00 36.99           O  
ATOM   1656  N   LEU A 873      22.972  -4.742   8.010  1.00 17.22           N  
ATOM   1657  CA  LEU A 873      24.139  -4.031   7.485  1.00 18.13           C  
ATOM   1658  C   LEU A 873      25.354  -4.358   8.339  1.00 17.27           C  
ATOM   1659  O   LEU A 873      26.480  -4.390   7.847  1.00 18.44           O  
ATOM   1660  CB  LEU A 873      23.881  -2.514   7.447  1.00 15.03           C  
ATOM   1661  CG  LEU A 873      22.767  -2.089   6.463  1.00 17.08           C  
ATOM   1662  CD1 LEU A 873      22.458  -0.596   6.604  1.00 11.59           C  
ATOM   1663  CD2 LEU A 873      23.186  -2.423   5.036  1.00 12.92           C  
ATOM   1664  N   HIS A 874      25.119  -4.604   9.622  1.00 17.06           N  
ATOM   1665  CA  HIS A 874      26.202  -4.956  10.534  1.00 18.88           C  
ATOM   1666  C   HIS A 874      26.813  -6.268  10.046  1.00 20.42           C  
ATOM   1667  O   HIS A 874      28.030  -6.385   9.903  1.00 18.93           O  
ATOM   1668  CB  HIS A 874      25.665  -5.131  11.955  1.00 17.33           C  
ATOM   1669  CG  HIS A 874      25.546  -3.849  12.720  1.00 17.30           C  
ATOM   1670  ND1 HIS A 874      24.538  -3.622  13.631  1.00 16.04           N  
ATOM   1671  CD2 HIS A 874      26.324  -2.739  12.734  1.00 16.09           C  
ATOM   1672  CE1 HIS A 874      24.696  -2.425  14.173  1.00 15.29           C  
ATOM   1673  NE2 HIS A 874      25.773  -1.869  13.646  1.00 13.83           N  
ATOM   1674  N   GLN A 875      25.949  -7.249   9.790  1.00 21.21           N  
ATOM   1675  CA  GLN A 875      26.386  -8.553   9.308  1.00 23.03           C  
ATOM   1676  C   GLN A 875      27.145  -8.386   7.992  1.00 20.49           C  
ATOM   1677  O   GLN A 875      28.242  -8.897   7.834  1.00 19.41           O  
ATOM   1678  CB  GLN A 875      25.170  -9.470   9.115  1.00 26.22           C  
ATOM   1679  CG  GLN A 875      24.438  -9.770  10.427  1.00 35.38           C  
ATOM   1680  CD  GLN A 875      23.225 -10.681  10.265  1.00 39.07           C  
ATOM   1681  OE1 GLN A 875      22.858 -11.414  11.191  1.00 40.63           O  
ATOM   1682  NE2 GLN A 875      22.586 -10.625   9.097  1.00 42.11           N  
ATOM   1683  N   PHE A 876      26.554  -7.645   7.063  1.00 18.71           N  
ATOM   1684  CA  PHE A 876      27.162  -7.406   5.766  1.00 18.93           C  
ATOM   1685  C   PHE A 876      28.548  -6.759   5.828  1.00 19.41           C  
ATOM   1686  O   PHE A 876      29.514  -7.269   5.239  1.00 19.27           O  
ATOM   1687  CB  PHE A 876      26.221  -6.550   4.911  1.00 20.51           C  
ATOM   1688  CG  PHE A 876      26.621  -6.476   3.472  1.00 22.84           C  
ATOM   1689  CD1 PHE A 876      27.496  -5.492   3.027  1.00 22.09           C  
ATOM   1690  CD2 PHE A 876      26.166  -7.432   2.567  1.00 23.40           C  
ATOM   1691  CE1 PHE A 876      27.923  -5.460   1.699  1.00 25.08           C  
ATOM   1692  CE2 PHE A 876      26.586  -7.412   1.232  1.00 26.70           C  
ATOM   1693  CZ  PHE A 876      27.467  -6.425   0.796  1.00 25.44           C  
ATOM   1694  N   THR A 877      28.665  -5.638   6.531  1.00 20.06           N  
ATOM   1695  CA  THR A 877      29.960  -4.976   6.604  1.00 17.91           C  
ATOM   1696  C   THR A 877      30.987  -5.844   7.331  1.00 17.67           C  
ATOM   1697  O   THR A 877      32.147  -5.889   6.931  1.00 16.28           O  
ATOM   1698  CB  THR A 877      29.852  -3.571   7.267  1.00 15.27           C  
ATOM   1699  OG1 THR A 877      31.076  -2.856   7.067  1.00 18.12           O  
ATOM   1700  CG2 THR A 877      29.570  -3.677   8.755  1.00 14.73           C  
ATOM   1701  N   PHE A 878      30.563  -6.553   8.376  1.00 19.68           N  
ATOM   1702  CA  PHE A 878      31.488  -7.424   9.115  1.00 20.65           C  
ATOM   1703  C   PHE A 878      32.103  -8.454   8.182  1.00 20.56           C  
ATOM   1704  O   PHE A 878      33.319  -8.618   8.126  1.00 20.36           O  
ATOM   1705  CB  PHE A 878      30.766  -8.181  10.232  1.00 20.94           C  
ATOM   1706  CG  PHE A 878      31.543  -9.365  10.762  1.00 19.18           C  
ATOM   1707  CD1 PHE A 878      32.615  -9.183  11.633  1.00 21.69           C  
ATOM   1708  CD2 PHE A 878      31.213 -10.657  10.373  1.00 19.39           C  
ATOM   1709  CE1 PHE A 878      33.344 -10.273  12.106  1.00 20.53           C  
ATOM   1710  CE2 PHE A 878      31.928 -11.754  10.838  1.00 19.96           C  
ATOM   1711  CZ  PHE A 878      33.000 -11.563  11.709  1.00 23.93           C  
ATOM   1712  N   ASP A 879      31.239  -9.165   7.468  1.00 22.13           N  
ATOM   1713  CA  ASP A 879      31.672 -10.197   6.540  1.00 24.29           C  
ATOM   1714  C   ASP A 879      32.513  -9.570   5.437  1.00 23.23           C  
ATOM   1715  O   ASP A 879      33.447 -10.186   4.918  1.00 23.20           O  
ATOM   1716  CB  ASP A 879      30.441 -10.902   5.960  1.00 29.75           C  
ATOM   1717  CG  ASP A 879      30.795 -11.948   4.932  1.00 34.97           C  
ATOM   1718  OD1 ASP A 879      30.698 -11.654   3.721  1.00 39.23           O  
ATOM   1719  OD2 ASP A 879      31.178 -13.068   5.335  1.00 38.47           O  
ATOM   1720  N   LEU A 880      32.194  -8.325   5.097  1.00 22.10           N  
ATOM   1721  CA  LEU A 880      32.932  -7.625   4.057  1.00 21.23           C  
ATOM   1722  C   LEU A 880      34.342  -7.243   4.516  1.00 19.09           C  
ATOM   1723  O   LEU A 880      35.286  -7.302   3.740  1.00 19.96           O  
ATOM   1724  CB  LEU A 880      32.166  -6.380   3.617  1.00 20.17           C  
ATOM   1725  CG  LEU A 880      32.805  -5.603   2.456  1.00 21.14           C  
ATOM   1726  CD1 LEU A 880      33.098  -6.547   1.304  1.00 20.51           C  
ATOM   1727  CD2 LEU A 880      31.875  -4.482   2.020  1.00 19.68           C  
ATOM   1728  N   LEU A 881      34.480  -6.851   5.777  1.00 17.11           N  
ATOM   1729  CA  LEU A 881      35.784  -6.480   6.316  1.00 19.83           C  
ATOM   1730  C   LEU A 881      36.694  -7.711   6.334  1.00 20.71           C  
ATOM   1731  O   LEU A 881      37.878  -7.623   6.016  1.00 21.62           O  
ATOM   1732  CB  LEU A 881      35.637  -5.916   7.738  1.00 19.01           C  
ATOM   1733  CG  LEU A 881      36.912  -5.569   8.517  1.00 19.67           C  
ATOM   1734  CD1 LEU A 881      37.716  -4.506   7.776  1.00 19.24           C  
ATOM   1735  CD2 LEU A 881      36.543  -5.082   9.910  1.00 18.86           C  
ATOM   1736  N   ILE A 882      36.130  -8.856   6.701  1.00 20.59           N  
ATOM   1737  CA  ILE A 882      36.890 -10.102   6.752  1.00 22.21           C  
ATOM   1738  C   ILE A 882      37.515 -10.432   5.401  1.00 24.24           C  
ATOM   1739  O   ILE A 882      38.698 -10.766   5.327  1.00 23.86           O  
ATOM   1740  CB  ILE A 882      35.994 -11.296   7.185  1.00 24.22           C  
ATOM   1741  CG1 ILE A 882      35.468 -11.071   8.607  1.00 22.22           C  
ATOM   1742  CG2 ILE A 882      36.783 -12.598   7.114  1.00 23.39           C  
ATOM   1743  CD1 ILE A 882      36.557 -10.861   9.642  1.00 24.07           C  
ATOM   1744  N   LYS A 883      36.731 -10.332   4.331  1.00 25.27           N  
ATOM   1745  CA  LYS A 883      37.250 -10.636   3.000  1.00 28.00           C  
ATOM   1746  C   LYS A 883      37.552  -9.390   2.169  1.00 27.74           C  
ATOM   1747  O   LYS A 883      37.605  -9.445   0.940  1.00 27.00           O  
ATOM   1748  CB  LYS A 883      36.279 -11.554   2.246  1.00 30.26           C  
ATOM   1749  CG  LYS A 883      34.890 -10.985   2.026  1.00 33.32           C  
ATOM   1750  CD  LYS A 883      34.007 -11.983   1.277  1.00 35.48           C  
ATOM   1751  CE  LYS A 883      32.608 -11.422   1.023  1.00 38.34           C  
ATOM   1752  NZ  LYS A 883      31.741 -12.394   0.296  1.00 39.45           N  
ATOM   1753  N   SER A 884      37.774  -8.273   2.855  1.00 29.54           N  
ATOM   1754  CA  SER A 884      38.067  -7.005   2.201  1.00 30.02           C  
ATOM   1755  C   SER A 884      39.280  -7.086   1.267  1.00 32.46           C  
ATOM   1756  O   SER A 884      39.252  -6.546   0.157  1.00 30.69           O  
ATOM   1757  CB  SER A 884      38.292  -5.910   3.255  1.00 29.39           C  
ATOM   1758  OG  SER A 884      39.336  -6.252   4.151  1.00 27.83           O  
ATOM   1759  N   HIS A 885      40.336  -7.764   1.713  1.00 33.20           N  
ATOM   1760  CA  HIS A 885      41.546  -7.891   0.910  1.00 36.91           C  
ATOM   1761  C   HIS A 885      41.334  -8.712  -0.363  1.00 37.66           C  
ATOM   1762  O   HIS A 885      41.959  -8.442  -1.385  1.00 38.31           O  
ATOM   1763  CB  HIS A 885      42.680  -8.503   1.744  1.00 39.29           C  
ATOM   1764  CG  HIS A 885      43.059  -7.689   2.946  1.00 41.86           C  
ATOM   1765  ND1 HIS A 885      43.396  -6.354   2.868  1.00 43.46           N  
ATOM   1766  CD2 HIS A 885      43.178  -8.030   4.252  1.00 42.94           C  
ATOM   1767  CE1 HIS A 885      43.709  -5.909   4.073  1.00 43.55           C  
ATOM   1768  NE2 HIS A 885      43.585  -6.907   4.931  1.00 43.36           N  
ATOM   1769  N   MET A 886      40.449  -9.700  -0.314  1.00 38.87           N  
ATOM   1770  CA  MET A 886      40.205 -10.523  -1.490  1.00 40.48           C  
ATOM   1771  C   MET A 886      39.289  -9.878  -2.529  1.00 39.93           C  
ATOM   1772  O   MET A 886      39.381 -10.192  -3.715  1.00 38.86           O  
ATOM   1773  CB  MET A 886      39.648 -11.889  -1.085  1.00 44.24           C  
ATOM   1774  CG  MET A 886      40.671 -12.802  -0.409  1.00 49.71           C  
ATOM   1775  SD  MET A 886      42.258 -12.906  -1.301  1.00 57.21           S  
ATOM   1776  CE  MET A 886      41.804 -13.928  -2.733  1.00 54.30           C  
ATOM   1777  N   VAL A 887      38.414  -8.974  -2.096  1.00 37.84           N  
ATOM   1778  CA  VAL A 887      37.512  -8.312  -3.029  1.00 36.31           C  
ATOM   1779  C   VAL A 887      37.926  -6.871  -3.315  1.00 35.85           C  
ATOM   1780  O   VAL A 887      37.174  -6.106  -3.920  1.00 36.45           O  
ATOM   1781  CB  VAL A 887      36.056  -8.335  -2.512  1.00 36.45           C  
ATOM   1782  CG1 VAL A 887      35.595  -9.783  -2.330  1.00 36.31           C  
ATOM   1783  CG2 VAL A 887      35.951  -7.571  -1.203  1.00 36.31           C  
ATOM   1784  N   SER A 888      39.124  -6.502  -2.876  1.00 34.02           N  
ATOM   1785  CA  SER A 888      39.645  -5.157  -3.101  1.00 33.08           C  
ATOM   1786  C   SER A 888      38.774  -4.013  -2.585  1.00 31.90           C  
ATOM   1787  O   SER A 888      38.543  -3.038  -3.299  1.00 32.33           O  
ATOM   1788  CB  SER A 888      39.908  -4.938  -4.596  1.00 33.56           C  
ATOM   1789  OG  SER A 888      40.920  -5.803  -5.068  1.00 35.08           O  
ATOM   1790  N   VAL A 889      38.289  -4.123  -1.354  1.00 29.89           N  
ATOM   1791  CA  VAL A 889      37.476  -3.060  -0.778  1.00 28.11           C  
ATOM   1792  C   VAL A 889      38.249  -2.421   0.369  1.00 26.60           C  
ATOM   1793  O   VAL A 889      38.689  -3.105   1.286  1.00 25.09           O  
ATOM   1794  CB  VAL A 889      36.131  -3.591  -0.247  1.00 27.72           C  
ATOM   1795  CG1 VAL A 889      35.423  -2.503   0.549  1.00 30.09           C  
ATOM   1796  CG2 VAL A 889      35.256  -4.030  -1.407  1.00 27.93           C  
ATOM   1797  N   ASP A 890      38.414  -1.107   0.310  1.00 26.00           N  
ATOM   1798  CA  ASP A 890      39.146  -0.382   1.339  1.00 26.69           C  
ATOM   1799  C   ASP A 890      38.268   0.025   2.517  1.00 25.00           C  
ATOM   1800  O   ASP A 890      37.121   0.431   2.337  1.00 22.16           O  
ATOM   1801  CB  ASP A 890      39.784   0.872   0.737  1.00 30.85           C  
ATOM   1802  CG  ASP A 890      40.627   0.563  -0.480  1.00 36.98           C  
ATOM   1803  OD1 ASP A 890      41.563  -0.257  -0.359  1.00 37.92           O  
ATOM   1804  OD2 ASP A 890      40.352   1.140  -1.560  1.00 41.15           O  
ATOM   1805  N   PHE A 891      38.812  -0.103   3.724  1.00 22.94           N  
ATOM   1806  CA  PHE A 891      38.103   0.284   4.941  1.00 24.18           C  
ATOM   1807  C   PHE A 891      38.971   1.296   5.668  1.00 24.87           C  
ATOM   1808  O   PHE A 891      40.103   0.989   6.040  1.00 23.68           O  
ATOM   1809  CB  PHE A 891      37.880  -0.913   5.883  1.00 24.43           C  
ATOM   1810  CG  PHE A 891      36.684  -1.762   5.539  1.00 23.95           C  
ATOM   1811  CD1 PHE A 891      36.741  -2.694   4.513  1.00 22.44           C  
ATOM   1812  CD2 PHE A 891      35.501  -1.641   6.264  1.00 23.40           C  
ATOM   1813  CE1 PHE A 891      35.633  -3.495   4.216  1.00 20.95           C  
ATOM   1814  CE2 PHE A 891      34.394  -2.441   5.970  1.00 23.15           C  
ATOM   1815  CZ  PHE A 891      34.466  -3.367   4.944  1.00 19.64           C  
ATOM   1816  N   PRO A 892      38.465   2.521   5.873  1.00 26.22           N  
ATOM   1817  CA  PRO A 892      39.300   3.495   6.580  1.00 27.06           C  
ATOM   1818  C   PRO A 892      39.626   3.003   7.993  1.00 27.79           C  
ATOM   1819  O   PRO A 892      39.008   2.059   8.497  1.00 26.71           O  
ATOM   1820  CB  PRO A 892      38.435   4.751   6.580  1.00 28.57           C  
ATOM   1821  CG  PRO A 892      37.643   4.610   5.296  1.00 27.26           C  
ATOM   1822  CD  PRO A 892      37.242   3.155   5.352  1.00 26.35           C  
ATOM   1823  N   GLU A 893      40.591   3.655   8.626  1.00 28.55           N  
ATOM   1824  CA  GLU A 893      41.036   3.292   9.971  1.00 31.80           C  
ATOM   1825  C   GLU A 893      39.933   3.131  11.025  1.00 31.05           C  
ATOM   1826  O   GLU A 893      39.767   2.051  11.595  1.00 31.59           O  
ATOM   1827  CB  GLU A 893      42.068   4.319  10.457  1.00 34.33           C  
ATOM   1828  CG  GLU A 893      42.553   4.103  11.883  1.00 40.15           C  
ATOM   1829  CD  GLU A 893      43.650   5.081  12.284  1.00 42.86           C  
ATOM   1830  OE1 GLU A 893      44.076   5.047  13.459  1.00 45.46           O  
ATOM   1831  OE2 GLU A 893      44.090   5.882  11.426  1.00 45.30           O  
ATOM   1832  N   MET A 894      39.193   4.203  11.291  1.00 29.82           N  
ATOM   1833  CA  MET A 894      38.124   4.168  12.293  1.00 30.75           C  
ATOM   1834  C   MET A 894      37.080   3.078  12.010  1.00 28.61           C  
ATOM   1835  O   MET A 894      36.686   2.332  12.903  1.00 26.17           O  
ATOM   1836  CB  MET A 894      37.428   5.533  12.374  1.00 33.52           C  
ATOM   1837  CG  MET A 894      38.297   6.679  12.903  1.00 38.15           C  
ATOM   1838  SD  MET A 894      37.403   8.271  12.937  1.00 45.35           S  
ATOM   1839  CE  MET A 894      38.293   9.237  11.715  1.00 41.22           C  
ATOM   1840  N   MET A 895      36.636   2.992  10.761  1.00 27.09           N  
ATOM   1841  CA  MET A 895      35.640   1.999  10.372  1.00 25.27           C  
ATOM   1842  C   MET A 895      36.149   0.578  10.600  1.00 23.21           C  
ATOM   1843  O   MET A 895      35.438  -0.266  11.138  1.00 20.75           O  
ATOM   1844  CB  MET A 895      35.261   2.195   8.897  1.00 25.52           C  
ATOM   1845  CG  MET A 895      34.480   3.479   8.610  1.00 28.03           C  
ATOM   1846  SD  MET A 895      32.707   3.360   9.002  1.00 27.94           S  
ATOM   1847  CE  MET A 895      32.750   3.398  10.747  1.00 33.59           C  
ATOM   1848  N   ALA A 896      37.389   0.326  10.204  1.00 22.04           N  
ATOM   1849  CA  ALA A 896      37.984  -0.992  10.353  1.00 24.15           C  
ATOM   1850  C   ALA A 896      38.105  -1.442  11.813  1.00 25.62           C  
ATOM   1851  O   ALA A 896      37.866  -2.610  12.128  1.00 25.54           O  
ATOM   1852  CB  ALA A 896      39.348  -1.012   9.687  1.00 23.61           C  
ATOM   1853  N   GLU A 897      38.468  -0.521  12.702  1.00 25.90           N  
ATOM   1854  CA  GLU A 897      38.619  -0.866  14.108  1.00 27.68           C  
ATOM   1855  C   GLU A 897      37.264  -1.093  14.783  1.00 26.87           C  
ATOM   1856  O   GLU A 897      37.089  -2.047  15.542  1.00 24.46           O  
ATOM   1857  CB  GLU A 897      39.382   0.235  14.841  1.00 30.74           C  
ATOM   1858  CG  GLU A 897      40.160  -0.273  16.046  1.00 38.93           C  
ATOM   1859  CD  GLU A 897      40.854   0.837  16.810  1.00 42.23           C  
ATOM   1860  OE1 GLU A 897      41.665   0.516  17.708  1.00 45.41           O  
ATOM   1861  OE2 GLU A 897      40.589   2.027  16.519  1.00 44.83           O  
ATOM   1862  N   ILE A 898      36.302  -0.220  14.494  1.00 24.45           N  
ATOM   1863  CA  ILE A 898      34.977  -0.336  15.083  1.00 24.12           C  
ATOM   1864  C   ILE A 898      34.238  -1.578  14.603  1.00 23.62           C  
ATOM   1865  O   ILE A 898      33.508  -2.215  15.363  1.00 25.37           O  
ATOM   1866  CB  ILE A 898      34.111   0.887  14.745  1.00 24.11           C  
ATOM   1867  CG1 ILE A 898      34.555   2.084  15.583  1.00 23.56           C  
ATOM   1868  CG2 ILE A 898      32.637   0.584  15.003  1.00 22.60           C  
ATOM   1869  CD1 ILE A 898      33.762   3.318  15.291  1.00 24.41           C  
ATOM   1870  N   ILE A 899      34.427  -1.915  13.337  1.00 20.61           N  
ATOM   1871  CA  ILE A 899      33.749  -3.059  12.766  1.00 21.02           C  
ATOM   1872  C   ILE A 899      34.366  -4.387  13.192  1.00 20.61           C  
ATOM   1873  O   ILE A 899      33.724  -5.426  13.109  1.00 20.51           O  
ATOM   1874  CB  ILE A 899      33.705  -2.924  11.224  1.00 21.00           C  
ATOM   1875  CG1 ILE A 899      32.853  -1.695  10.860  1.00 20.77           C  
ATOM   1876  CG2 ILE A 899      33.141  -4.183  10.583  1.00 19.65           C  
ATOM   1877  CD1 ILE A 899      32.954  -1.284   9.426  1.00 21.75           C  
ATOM   1878  N   SER A 900      35.606  -4.351  13.660  1.00 20.28           N  
ATOM   1879  CA  SER A 900      36.270  -5.570  14.095  1.00 21.37           C  
ATOM   1880  C   SER A 900      36.252  -5.672  15.612  1.00 21.70           C  
ATOM   1881  O   SER A 900      36.415  -6.754  16.167  1.00 21.43           O  
ATOM   1882  CB  SER A 900      37.715  -5.613  13.587  1.00 19.70           C  
ATOM   1883  OG  SER A 900      38.468  -4.514  14.062  1.00 18.19           O  
ATOM   1884  N   VAL A 901      36.041  -4.545  16.284  1.00 22.12           N  
ATOM   1885  CA  VAL A 901      36.005  -4.548  17.743  1.00 22.25           C  
ATOM   1886  C   VAL A 901      34.598  -4.389  18.322  1.00 22.72           C  
ATOM   1887  O   VAL A 901      34.236  -5.093  19.264  1.00 21.05           O  
ATOM   1888  CB  VAL A 901      36.900  -3.430  18.342  1.00 21.71           C  
ATOM   1889  CG1 VAL A 901      36.735  -3.393  19.860  1.00 19.81           C  
ATOM   1890  CG2 VAL A 901      38.361  -3.678  17.986  1.00 21.97           C  
ATOM   1891  N   GLN A 902      33.805  -3.478  17.754  1.00 22.63           N  
ATOM   1892  CA  GLN A 902      32.455  -3.212  18.259  1.00 21.63           C  
ATOM   1893  C   GLN A 902      31.308  -3.985  17.605  1.00 21.24           C  
ATOM   1894  O   GLN A 902      30.436  -4.529  18.293  1.00 22.07           O  
ATOM   1895  CB  GLN A 902      32.136  -1.713  18.150  1.00 24.63           C  
ATOM   1896  CG  GLN A 902      33.164  -0.769  18.766  1.00 28.35           C  
ATOM   1897  CD  GLN A 902      33.486  -1.101  20.209  1.00 32.25           C  
ATOM   1898  OE1 GLN A 902      32.607  -1.493  20.984  1.00 32.94           O  
ATOM   1899  NE2 GLN A 902      34.751  -0.930  20.585  1.00 33.27           N  
ATOM   1900  N   VAL A 903      31.273  -4.000  16.280  1.00 20.26           N  
ATOM   1901  CA  VAL A 903      30.203  -4.700  15.587  1.00 18.99           C  
ATOM   1902  C   VAL A 903      30.091  -6.150  16.050  1.00 17.16           C  
ATOM   1903  O   VAL A 903      28.997  -6.635  16.292  1.00 17.93           O  
ATOM   1904  CB  VAL A 903      30.388  -4.638  14.049  1.00 20.49           C  
ATOM   1905  CG1 VAL A 903      29.323  -5.476  13.347  1.00 18.57           C  
ATOM   1906  CG2 VAL A 903      30.292  -3.189  13.579  1.00 18.63           C  
ATOM   1907  N   PRO A 904      31.224  -6.853  16.204  1.00 20.84           N  
ATOM   1908  CA  PRO A 904      31.150  -8.251  16.645  1.00 19.10           C  
ATOM   1909  C   PRO A 904      30.441  -8.454  17.987  1.00 20.06           C  
ATOM   1910  O   PRO A 904      29.882  -9.517  18.240  1.00 21.28           O  
ATOM   1911  CB  PRO A 904      32.612  -8.674  16.691  1.00 16.70           C  
ATOM   1912  CG  PRO A 904      33.220  -7.865  15.590  1.00 20.91           C  
ATOM   1913  CD  PRO A 904      32.602  -6.502  15.821  1.00 18.98           C  
ATOM   1914  N   LYS A 905      30.466  -7.448  18.851  1.00 20.28           N  
ATOM   1915  CA  LYS A 905      29.797  -7.583  20.138  1.00 20.46           C  
ATOM   1916  C   LYS A 905      28.297  -7.568  19.903  1.00 20.71           C  
ATOM   1917  O   LYS A 905      27.531  -8.112  20.691  1.00 21.35           O  
ATOM   1918  CB  LYS A 905      30.183  -6.442  21.071  1.00 19.22           C  
ATOM   1919  CG  LYS A 905      31.629  -6.452  21.489  1.00 22.13           C  
ATOM   1920  CD  LYS A 905      31.904  -5.337  22.484  1.00 23.56           C  
ATOM   1921  CE  LYS A 905      33.368  -5.296  22.873  1.00 27.03           C  
ATOM   1922  NZ  LYS A 905      33.715  -4.043  23.597  1.00 33.60           N  
ATOM   1923  N   ILE A 906      27.886  -6.924  18.815  1.00 20.87           N  
ATOM   1924  CA  ILE A 906      26.478  -6.846  18.468  1.00 21.72           C  
ATOM   1925  C   ILE A 906      26.079  -8.148  17.795  1.00 22.01           C  
ATOM   1926  O   ILE A 906      25.051  -8.734  18.122  1.00 21.77           O  
ATOM   1927  CB  ILE A 906      26.187  -5.696  17.478  1.00 22.33           C  
ATOM   1928  CG1 ILE A 906      26.548  -4.348  18.103  1.00 22.71           C  
ATOM   1929  CG2 ILE A 906      24.718  -5.715  17.086  1.00 22.17           C  
ATOM   1930  CD1 ILE A 906      26.362  -3.170  17.146  1.00 25.37           C  
ATOM   1931  N   LEU A 907      26.904  -8.598  16.854  1.00 20.48           N  
ATOM   1932  CA  LEU A 907      26.615  -9.822  16.135  1.00 22.64           C  
ATOM   1933  C   LEU A 907      26.631 -11.063  17.028  1.00 21.56           C  
ATOM   1934  O   LEU A 907      25.944 -12.031  16.730  1.00 22.94           O  
ATOM   1935  CB  LEU A 907      27.583  -9.982  14.951  1.00 21.30           C  
ATOM   1936  CG  LEU A 907      27.459  -8.851  13.915  1.00 23.77           C  
ATOM   1937  CD1 LEU A 907      28.371  -9.098  12.725  1.00 23.98           C  
ATOM   1938  CD2 LEU A 907      26.007  -8.746  13.454  1.00 26.04           C  
ATOM   1939  N   SER A 908      27.395 -11.032  18.119  1.00 20.93           N  
ATOM   1940  CA  SER A 908      27.455 -12.179  19.023  1.00 20.77           C  
ATOM   1941  C   SER A 908      26.426 -12.062  20.143  1.00 22.30           C  
ATOM   1942  O   SER A 908      26.394 -12.884  21.053  1.00 23.57           O  
ATOM   1943  CB  SER A 908      28.857 -12.339  19.627  1.00 21.97           C  
ATOM   1944  OG  SER A 908      29.164 -11.298  20.536  1.00 25.22           O  
ATOM   1945  N   GLY A 909      25.593 -11.032  20.081  1.00 20.66           N  
ATOM   1946  CA  GLY A 909      24.563 -10.863  21.090  1.00 21.17           C  
ATOM   1947  C   GLY A 909      24.971 -10.244  22.412  1.00 20.48           C  
ATOM   1948  O   GLY A 909      24.172 -10.230  23.342  1.00 20.63           O  
ATOM   1949  N   LYS A 910      26.194  -9.731  22.510  1.00 20.54           N  
ATOM   1950  CA  LYS A 910      26.662  -9.115  23.758  1.00 22.02           C  
ATOM   1951  C   LYS A 910      26.136  -7.688  23.918  1.00 22.08           C  
ATOM   1952  O   LYS A 910      26.038  -7.168  25.031  1.00 22.15           O  
ATOM   1953  CB  LYS A 910      28.192  -9.123  23.798  1.00 22.58           C  
ATOM   1954  CG  LYS A 910      28.754 -10.535  23.862  1.00 25.28           C  
ATOM   1955  CD  LYS A 910      30.249 -10.575  23.614  1.00 27.10           C  
ATOM   1956  CE  LYS A 910      31.024  -9.845  24.679  1.00 25.94           C  
ATOM   1957  NZ  LYS A 910      32.477 -10.114  24.512  1.00 28.53           N  
ATOM   1958  N   VAL A 911      25.810  -7.073  22.785  1.00 22.09           N  
ATOM   1959  CA  VAL A 911      25.266  -5.726  22.723  1.00 22.02           C  
ATOM   1960  C   VAL A 911      23.955  -5.878  21.952  1.00 21.08           C  
ATOM   1961  O   VAL A 911      23.929  -6.478  20.876  1.00 19.79           O  
ATOM   1962  CB  VAL A 911      26.233  -4.779  21.969  1.00 23.92           C  
ATOM   1963  CG1 VAL A 911      25.539  -3.486  21.611  1.00 25.47           C  
ATOM   1964  CG2 VAL A 911      27.452  -4.490  22.839  1.00 24.93           C  
ATOM   1965  N   LYS A 912      22.870  -5.354  22.513  1.00 22.62           N  
ATOM   1966  CA  LYS A 912      21.557  -5.469  21.888  1.00 23.07           C  
ATOM   1967  C   LYS A 912      20.798  -4.158  21.807  1.00 21.49           C  
ATOM   1968  O   LYS A 912      21.024  -3.248  22.594  1.00 19.95           O  
ATOM   1969  CB  LYS A 912      20.692  -6.468  22.655  1.00 27.50           C  
ATOM   1970  CG  LYS A 912      21.163  -7.916  22.613  1.00 31.47           C  
ATOM   1971  CD  LYS A 912      20.241  -8.781  23.461  1.00 33.26           C  
ATOM   1972  CE  LYS A 912      20.533 -10.258  23.291  1.00 36.37           C  
ATOM   1973  NZ  LYS A 912      19.586 -11.077  24.100  1.00 38.94           N  
ATOM   1974  N   PRO A 913      19.882  -4.053  20.839  1.00 22.03           N  
ATOM   1975  CA  PRO A 913      19.068  -2.852  20.642  1.00 22.49           C  
ATOM   1976  C   PRO A 913      17.955  -2.774  21.684  1.00 23.45           C  
ATOM   1977  O   PRO A 913      17.561  -3.787  22.264  1.00 20.91           O  
ATOM   1978  CB  PRO A 913      18.501  -3.042  19.235  1.00 23.35           C  
ATOM   1979  CG  PRO A 913      19.492  -3.987  18.571  1.00 25.52           C  
ATOM   1980  CD  PRO A 913      19.778  -4.953  19.675  1.00 22.90           C  
ATOM   1981  N   ILE A 914      17.454  -1.570  21.929  1.00 23.28           N  
ATOM   1982  CA  ILE A 914      16.367  -1.399  22.876  1.00 24.41           C  
ATOM   1983  C   ILE A 914      15.087  -1.181  22.077  1.00 24.34           C  
ATOM   1984  O   ILE A 914      14.888  -0.128  21.478  1.00 25.20           O  
ATOM   1985  CB  ILE A 914      16.614  -0.201  23.815  1.00 27.25           C  
ATOM   1986  CG1 ILE A 914      17.876  -0.454  24.651  1.00 28.40           C  
ATOM   1987  CG2 ILE A 914      15.410  -0.002  24.736  1.00 26.55           C  
ATOM   1988  CD1 ILE A 914      18.244   0.695  25.588  1.00 27.86           C  
ATOM   1989  N   TYR A 915      14.240  -2.206  22.047  1.00 23.10           N  
ATOM   1990  CA  TYR A 915      12.976  -2.151  21.327  1.00 21.98           C  
ATOM   1991  C   TYR A 915      11.870  -1.648  22.230  1.00 23.93           C  
ATOM   1992  O   TYR A 915      11.881  -1.882  23.437  1.00 22.17           O  
ATOM   1993  CB  TYR A 915      12.569  -3.538  20.817  1.00 20.68           C  
ATOM   1994  CG  TYR A 915      13.371  -4.037  19.641  1.00 20.67           C  
ATOM   1995  CD1 TYR A 915      14.378  -4.983  19.812  1.00 20.67           C  
ATOM   1996  CD2 TYR A 915      13.125  -3.557  18.355  1.00 20.66           C  
ATOM   1997  CE1 TYR A 915      15.123  -5.442  18.728  1.00 22.00           C  
ATOM   1998  CE2 TYR A 915      13.863  -4.007  17.269  1.00 23.30           C  
ATOM   1999  CZ  TYR A 915      14.863  -4.947  17.463  1.00 22.83           C  
ATOM   2000  OH  TYR A 915      15.623  -5.374  16.395  1.00 24.65           O  
ATOM   2001  N   PHE A 916      10.914  -0.942  21.644  1.00 25.01           N  
ATOM   2002  CA  PHE A 916       9.783  -0.476  22.418  1.00 26.25           C  
ATOM   2003  C   PHE A 916       8.802  -1.643  22.458  1.00 27.87           C  
ATOM   2004  O   PHE A 916       8.235  -1.952  23.504  1.00 28.29           O  
ATOM   2005  CB  PHE A 916       9.118   0.738  21.756  1.00 25.95           C  
ATOM   2006  CG  PHE A 916       9.906   2.014  21.886  1.00 25.80           C  
ATOM   2007  CD1 PHE A 916      10.924   2.318  20.990  1.00 23.98           C  
ATOM   2008  CD2 PHE A 916       9.625   2.912  22.912  1.00 25.94           C  
ATOM   2009  CE1 PHE A 916      11.646   3.496  21.112  1.00 24.93           C  
ATOM   2010  CE2 PHE A 916      10.341   4.094  23.044  1.00 24.58           C  
ATOM   2011  CZ  PHE A 916      11.355   4.390  22.144  1.00 25.79           C  
ATOM   2012  N   HIS A 917       8.648  -2.315  21.317  1.00 28.01           N  
ATOM   2013  CA  HIS A 917       7.713  -3.430  21.192  1.00 31.39           C  
ATOM   2014  C   HIS A 917       8.365  -4.800  21.061  1.00 34.11           C  
ATOM   2015  O   HIS A 917       9.588  -4.925  20.942  1.00 33.71           O  
ATOM   2016  CB  HIS A 917       6.810  -3.205  19.977  1.00 30.77           C  
ATOM   2017  CG  HIS A 917       6.222  -1.831  19.907  1.00 30.10           C  
ATOM   2018  ND1 HIS A 917       5.063  -1.483  20.564  1.00 30.06           N  
ATOM   2019  CD2 HIS A 917       6.646  -0.713  19.272  1.00 29.51           C  
ATOM   2020  CE1 HIS A 917       4.794  -0.210  20.333  1.00 30.35           C  
ATOM   2021  NE2 HIS A 917       5.740   0.281  19.553  1.00 29.42           N  
ATOM   2022  N   THR A 918       7.523  -5.830  21.068  1.00 35.16           N  
ATOM   2023  CA  THR A 918       7.980  -7.208  20.939  1.00 38.54           C  
ATOM   2024  C   THR A 918       8.362  -7.498  19.491  1.00 38.03           C  
ATOM   2025  O   THR A 918       7.625  -7.038  18.596  1.00 39.15           O  
ATOM   2026  CB  THR A 918       6.875  -8.189  21.348  1.00 39.32           C  
ATOM   2027  OG1 THR A 918       6.421  -7.870  22.666  1.00 41.62           O  
ATOM   2028  CG2 THR A 918       7.396  -9.612  21.327  1.00 42.16           C  
TER    2029      THR A 918                                                      
HETATM 2030  C1  DHT A 931      27.210   5.440   5.091  1.00 15.75           C  
HETATM 2031  C2  DHT A 931      26.446   6.669   5.589  1.00 14.50           C  
HETATM 2032  C3  DHT A 931      25.001   6.536   5.045  1.00 15.28           C  
HETATM 2033  O3  DHT A 931      24.534   7.485   4.453  1.00 18.67           O  
HETATM 2034  C4  DHT A 931      24.280   5.237   5.266  1.00 15.09           C  
HETATM 2035  C5  DHT A 931      25.107   4.026   4.735  1.00 16.12           C  
HETATM 2036  C6  DHT A 931      24.397   2.647   4.969  1.00 14.92           C  
HETATM 2037  C7  DHT A 931      25.262   1.513   4.402  1.00 17.91           C  
HETATM 2038  C8  DHT A 931      26.700   1.475   5.026  1.00 17.51           C  
HETATM 2039  C9  DHT A 931      27.394   2.865   4.801  1.00 17.43           C  
HETATM 2040  C10 DHT A 931      26.565   4.062   5.401  1.00 16.89           C  
HETATM 2041  C11 DHT A 931      28.847   2.791   5.397  1.00 15.89           C  
HETATM 2042  C12 DHT A 931      29.732   1.651   4.889  1.00 18.73           C  
HETATM 2043  C13 DHT A 931      29.038   0.274   4.976  1.00 18.28           C  
HETATM 2044  C14 DHT A 931      27.580   0.380   4.394  1.00 19.13           C  
HETATM 2045  C15 DHT A 931      27.094  -1.069   4.500  1.00 18.95           C  
HETATM 2046  C16 DHT A 931      28.317  -1.845   3.954  1.00 20.08           C  
HETATM 2047  C17 DHT A 931      29.515  -0.852   4.070  1.00 20.22           C  
HETATM 2048  O17 DHT A 931      30.661  -1.552   4.572  1.00 18.39           O  
HETATM 2049  C18 DHT A 931      29.036  -0.186   6.488  1.00 21.33           C  
HETATM 2050  C19 DHT A 931      26.459   3.886   6.977  1.00 15.45           C  
HETATM 2051  C1  4HY A 932      36.874  13.827  18.590  0.50 62.54           C  
HETATM 2052  C2  4HY A 932      36.816   8.651  17.500  0.50 61.64           C  
HETATM 2053  C3  4HY A 932      36.581  13.257  17.285  0.50 61.45           C  
HETATM 2054  C4  4HY A 932      35.728   8.387  18.295  0.50 61.68           C  
HETATM 2055  C5  4HY A 932      36.810  11.890  17.056  0.50 61.16           C  
HETATM 2056  C6  4HY A 932      34.822   7.432  17.948  0.50 61.90           C  
HETATM 2057  C7  4HY A 932      37.329  11.044  18.078  0.50 62.13           C  
HETATM 2058  C8  4HY A 932      34.983   6.695  16.748  0.50 61.84           C  
HETATM 2059  C9  4HY A 932      37.599  11.628  19.355  0.50 63.32           C  
HETATM 2060  C10 4HY A 932      36.100   6.937  15.915  0.50 61.59           C  
HETATM 2061  C11 4HY A 932      37.362  13.043  19.594  0.50 63.32           C  
HETATM 2062  C12 4HY A 932      37.027   7.927  16.300  0.50 61.62           C  
HETATM 2063  C13 4HY A 932      36.676  15.287  18.823  0.50 62.30           C  
HETATM 2064  C14 4HY A 932      35.180  15.753  18.916  0.50 62.14           C  
HETATM 2065  I1  4HY A 932      36.326  11.109  15.161  0.50 66.86           I  
HETATM 2066  I2  4HY A 932      33.253   7.028  19.198  0.50 63.41           I  
HETATM 2067  I3  4HY A 932      38.328  10.396  20.899  0.50 68.80           I  
HETATM 2068  O3  4HY A 932      34.593  15.987  17.836  0.50 62.34           O  
HETATM 2069  O2  4HY A 932      37.674   9.684  17.909  0.50 61.81           O  
HETATM 2070  O1  4HY A 932      33.999   5.774  16.401  0.50 61.91           O  
HETATM 2071  O4  4HY A 932      34.691  15.856  20.064  0.50 62.47           O  
HETATM 2072  C1  4HY A 933      15.769  19.701  28.356  1.00 46.87           C  
HETATM 2073  C2  4HY A 933      18.737  16.278  30.992  1.00 57.74           C  
HETATM 2074  C3  4HY A 933      15.893  19.683  29.802  1.00 45.91           C  
HETATM 2075  C4  4HY A 933      19.739  17.174  30.619  1.00 62.31           C  
HETATM 2076  C5  4HY A 933      16.444  18.556  30.432  1.00 47.06           C  
HETATM 2077  C6  4HY A 933      20.948  17.228  31.277  1.00 66.51           C  
HETATM 2078  C7  4HY A 933      16.884  17.434  29.704  1.00 45.88           C  
HETATM 2079  C8  4HY A 933      21.192  16.333  32.369  1.00 65.64           C  
HETATM 2080  C9  4HY A 933      16.742  17.459  28.291  1.00 44.37           C  
HETATM 2081  C10 4HY A 933      20.185  15.419  32.760  1.00 63.53           C  
HETATM 2082  C11 4HY A 933      16.176  18.621  27.616  1.00 44.51           C  
HETATM 2083  C12 4HY A 933      18.951  15.391  32.068  1.00 60.62           C  
HETATM 2084  C13 4HY A 933      15.238  20.922  27.669  1.00 47.43           C  
HETATM 2085  C14 4HY A 933      13.732  21.272  27.967  1.00 48.44           C  
HETATM 2086  I1  4HY A 933      16.608  18.532  32.522  1.00 47.65           I  
HETATM 2087  I2  4HY A 933      22.366  18.648  30.714  1.00 78.85           I  
HETATM 2088  I3  4HY A 933      17.306  15.742  27.217  1.00 35.36           I  
HETATM 2089  O3  4HY A 933      12.864  20.747  27.223  1.00 48.19           O  
HETATM 2090  O2  4HY A 933      17.499  16.299  30.284  1.00 50.44           O  
HETATM 2091  O1  4HY A 933      22.438  16.357  33.024  1.00 65.12           O  
HETATM 2092  O4  4HY A 933      13.514  22.055  28.924  1.00 50.18           O  
HETATM 2093  O   HOH A 934      23.302   0.653  14.905  1.00 10.69           O  
HETATM 2094  O   HOH A 935      -3.412   6.280  26.224  1.00 28.67           O  
HETATM 2095  O   HOH A 936      26.786   0.823  14.575  1.00 20.84           O  
HETATM 2096  O   HOH A 937      19.929  17.074  15.430  1.00 16.39           O  
HETATM 2097  O   HOH A 938      20.516  -2.883  15.462  1.00 19.37           O  
HETATM 2098  O   HOH A 939      24.889  14.686   3.547  1.00 20.48           O  
HETATM 2099  O   HOH A 940      22.683   3.469  22.595  1.00 24.50           O  
HETATM 2100  O   HOH A 941      35.443  19.486  23.718  1.00 39.80           O  
HETATM 2101  O   HOH A 942      18.850  14.511  15.761  1.00 12.32           O  
HETATM 2102  O   HOH A 943      41.437  -2.080   4.138  1.00 33.80           O  
HETATM 2103  O   HOH A 944      28.701  -6.619  -8.048  1.00 19.19           O  
HETATM 2104  O   HOH A 945      22.534  -4.611  15.126  1.00 19.18           O  
HETATM 2105  O   HOH A 946      14.818   2.445  21.798  1.00 32.14           O  
HETATM 2106  O   HOH A 947      24.809   5.483  36.324  1.00 36.72           O  
HETATM 2107  O   HOH A 948      37.404   3.388   1.609  1.00 26.52           O  
HETATM 2108  O   HOH A 949      26.263  12.132   3.215  1.00 26.09           O  
HETATM 2109  O   HOH A 950      26.463  17.442  25.343  1.00 20.85           O  
HETATM 2110  O   HOH A 951      17.760  26.197  15.955  1.00 20.34           O  
HETATM 2111  O   HOH A 952      41.652   8.082  13.873  1.00 38.21           O  
HETATM 2112  O   HOH A 953      26.072   9.676  -7.496  1.00 31.52           O  
HETATM 2113  O   HOH A 954       5.933  17.750  14.807  1.00 29.55           O  
HETATM 2114  O   HOH A 955      32.810  13.097  -5.569  1.00 36.92           O  
HETATM 2115  O   HOH A 956      -0.380  24.901  12.703  1.00 45.19           O  
HETATM 2116  O   HOH A 957      26.212 -11.845  10.703  1.00 27.44           O  
HETATM 2117  O   HOH A 958      21.019   0.788  15.368  1.00 22.23           O  
HETATM 2118  O   HOH A 959      31.183  -9.768  -1.984  1.00 39.39           O  
HETATM 2119  O   HOH A 960      17.083   3.932  40.924  1.00 30.92           O  
HETATM 2120  O   HOH A 961      13.832   7.573  -9.849  1.00 36.99           O  
HETATM 2121  O   HOH A 962      10.371  -5.671  23.840  1.00 29.15           O  
HETATM 2122  O   HOH A 963      25.428  21.823  22.204  1.00 18.87           O  
HETATM 2123  O   HOH A 964      28.493   2.068 -14.763  1.00 39.36           O  
HETATM 2124  O   HOH A 965      29.601  -9.207   2.866  1.00 28.17           O  
HETATM 2125  O   HOH A 966       6.347  29.231  26.462  1.00 60.66           O  
HETATM 2126  O   HOH A 967      15.191   2.037  17.691  1.00 27.50           O  
HETATM 2127  O   HOH A 968      29.122  -2.941  33.162  1.00 39.93           O  
HETATM 2128  O   HOH A 969      26.253   0.859  35.442  1.00 36.91           O  
HETATM 2129  O   HOH A 970      32.195  16.447   2.620  1.00 31.94           O  
HETATM 2130  O   HOH A 971      21.630  13.931   6.743  1.00 30.25           O  
HETATM 2131  O   HOH A 972      12.260  14.326  33.597  1.00 41.19           O  
HETATM 2132  O   HOH A 973      10.360  12.142  33.486  1.00 53.69           O  
HETATM 2133  O   HOH A 974      -1.826  16.814  13.799  1.00 44.67           O  
HETATM 2134  O   HOH A 975      34.270  12.879 -17.222  1.00 39.60           O  
HETATM 2135  O   HOH A 976      10.474   0.535   7.827  1.00 30.06           O  
HETATM 2136  O   HOH A 977      24.872   3.092  37.025  1.00 49.15           O  
HETATM 2137  O   HOH A 978      -0.701  16.980   6.925  1.00 49.68           O  
HETATM 2138  O   HOH A 979      24.631  14.976   6.527  1.00 38.04           O  
HETATM 2139  O   HOH A 980      22.424  -7.741  19.092  1.00 24.17           O  
HETATM 2140  O   HOH A 981      30.040  -9.265   0.356  1.00 45.39           O  
HETATM 2141  O   HOH A 982       5.268  -6.336  18.771  1.00 39.06           O  
HETATM 2142  O   HOH A 983      23.511   9.323   6.882  1.00 16.92           O  
HETATM 2143  O   HOH A 984      27.898  19.694   9.465  1.00 37.20           O  
HETATM 2144  O   HOH A 985       2.939  14.366  13.254  1.00 46.41           O  
HETATM 2145  O   HOH A 986      39.459  -8.411  -5.867  1.00 59.98           O  
HETATM 2146  O   HOH A 987       8.460  28.361  28.318  1.00 36.47           O  
HETATM 2147  O   HOH A 988      10.393  22.832  31.810  1.00 43.70           O  
HETATM 2148  O   HOH A 989       6.125  17.411  35.279  1.00 34.77           O  
HETATM 2149  O   HOH A 990       5.323  22.615  27.014  1.00 49.28           O  
HETATM 2150  O   HOH A 991      23.517  12.223  13.242  1.00 36.15           O  
HETATM 2151  O   HOH A 992      28.503  18.763  11.920  1.00 31.27           O  
HETATM 2152  O   HOH A 993      34.937  15.758   3.878  1.00 30.26           O  
HETATM 2153  O   HOH A 994      38.277  15.996  10.127  1.00 31.53           O  
HETATM 2154  O   HOH A 995      37.550  11.270   7.795  1.00 31.18           O  
HETATM 2155  O   HOH A 996      41.228  11.581 -11.361  1.00 32.90           O  
HETATM 2156  O   HOH A 997      43.800  14.785  -9.704  1.00 24.16           O  
HETATM 2157  O   HOH A 998      40.662  -2.484  -8.094  1.00 45.80           O  
HETATM 2158  O   HOH A 999      36.348  -4.821 -11.740  1.00 49.93           O  
HETATM 2159  O   HOH A1000       2.568  11.458  23.915  1.00 29.41           O  
HETATM 2160  O   HOH A1001      43.396  13.076   3.319  1.00 61.32           O  
HETATM 2161  O   HOH A1002      12.460  15.885  -5.704  1.00 31.77           O  
HETATM 2162  O   HOH A1003      41.150   3.684  19.158  1.00 57.03           O  
HETATM 2163  O   HOH A1004      32.035  12.452  32.044  1.00 37.42           O  
HETATM 2164  O   HOH A1005      38.316  12.440  30.094  1.00 34.95           O  
HETATM 2165  O   HOH A1006       9.964  15.379  -1.366  1.00 47.30           O  
HETATM 2166  O   HOH A1007      10.678   4.368  -4.450  1.00 32.75           O  
HETATM 2167  O   HOH A1008       7.745   2.685  -5.626  1.00 52.82           O  
HETATM 2168  O   HOH A1009       6.600   7.941   0.610  1.00 36.91           O  
HETATM 2169  O   HOH A1010      20.125  12.632  -7.844  1.00 30.46           O  
HETATM 2170  O   HOH A1011      21.821   7.622  -9.546  1.00 33.79           O  
HETATM 2171  O   HOH A1012      18.937  -4.119  26.103  1.00 32.95           O  
HETATM 2172  O   HOH A1013      17.309  -1.144  28.484  1.00 29.40           O  
HETATM 2173  O   HOH A1014      12.280  16.538  29.337  1.00 39.88           O  
HETATM 2174  O   HOH A1015       3.138  16.928  26.649  1.00 44.66           O  
HETATM 2175  O   HOH A1016       2.609   2.207  12.515  1.00 33.25           O  
HETATM 2176  O   HOH A1017      11.673  -7.098  10.857  1.00 42.00           O  
HETATM 2177  O   HOH A1018      10.842  -5.715  16.538  1.00 39.43           O  
HETATM 2178  O   HOH A1019      43.962   4.099  -0.743  1.00 45.87           O  
HETATM 2179  O   HOH A1020      45.195  -7.653   0.125  1.00 31.53           O  
HETATM 2180  O   HOH A1021      37.264   0.642  19.221  1.00 37.80           O  
HETATM 2181  O   HOH A1022      43.124   2.626  14.860  1.00 46.50           O  
HETATM 2182  O   HOH A1023      14.763  15.814  35.062  1.00 55.81           O  
HETATM 2183  O   HOH A1024       7.181  28.213  19.594  1.00 55.55           O  
HETATM 2184  O   HOH A1025      36.435   2.174 -21.623  1.00 39.45           O  
HETATM 2185  O   HOH A1026       3.718  30.925  18.712  1.00 75.58           O  
HETATM 2186  O   HOH A1027      38.477   4.648 -16.673  1.00 46.89           O  
HETATM 2187  O   HOH A1028      13.094  30.167  24.920  1.00 46.51           O  
HETATM 2188  O   HOH A1029       8.124  28.437  35.512  1.00 53.46           O  
HETATM 2189  O   HOH A1030      27.703  -7.236  27.527  1.00 32.04           O  
HETATM 2190  O   HOH A1031      28.910  20.970   1.271  1.00 47.53           O  
HETATM 2191  O   HOH A1032      37.642  13.280  -1.515  1.00 41.98           O  
HETATM 2192  O   HOH A1033      36.303  12.171  -6.376  1.00 32.05           O  
HETATM 2193  O   HOH A1034      39.736  11.330  -6.408  1.00 37.02           O  
HETATM 2194  O   HOH A1035      37.075   7.759  -5.936  1.00 35.52           O  
HETATM 2195  O   HOH A1036      36.860   6.425  -2.261  1.00 42.55           O  
HETATM 2196  O   HOH A1037      38.524   0.543  -5.034  1.00 41.27           O  
HETATM 2197  O   HOH A1038      31.068  -3.265 -16.374  1.00 45.40           O  
HETATM 2198  O   HOH A1039      34.207   2.550  25.847  1.00 32.34           O  
HETATM 2199  O   HOH A1040       0.800   4.560   6.002  1.00 38.53           O  
HETATM 2200  O   HOH A1041       0.010   9.044   9.612  1.00 34.73           O  
HETATM 2201  O   HOH A1042       0.467  11.092  29.828  1.00 30.39           O  
HETATM 2202  O   HOH A1043      -7.012  15.964  14.387  1.00 37.80           O  
HETATM 2203  O   HOH A1044      39.143   5.699  24.160  1.00 38.94           O  
HETATM 2204  O   HOH A1045      36.619   0.321  23.519  1.00 50.36           O  
HETATM 2205  O   HOH A1046      11.870  22.477  25.403  1.00 50.52           O  
HETATM 2206  O   HOH A1047      38.094   0.555 -20.062  1.00 42.92           O  
HETATM 2207  O   HOH A1048      23.385  15.341   1.697  1.00 36.65           O  
HETATM 2208  O   HOH A1049      22.827   5.647 -14.434  1.00 39.66           O  
HETATM 2209  O   HOH A1050      23.838   3.539 -13.648  1.00 29.41           O  
HETATM 2210  O   HOH A1051      25.080 -11.590  -5.853  1.00 42.33           O  
HETATM 2211  O   HOH A1052      -0.274   9.812   3.728  1.00 54.69           O  
HETATM 2212  O   HOH A1053      33.755  15.078  -7.945  1.00 40.68           O  
HETATM 2213  O   HOH A1054      31.599   1.902  37.295  1.00 44.24           O  
HETATM 2214  O   HOH A1055      21.176   9.381  37.631  1.00 30.00           O  
HETATM 2215  O   HOH A1056      23.593  16.434  41.143  1.00 39.27           O  
HETATM 2216  O   HOH A1057      -0.952   1.078  11.481  1.00 46.61           O  
HETATM 2217  O   HOH A1058      -1.858   2.544  13.495  1.00 52.55           O  
HETATM 2218  O   HOH A1059      25.443 -13.349  13.410  1.00 32.31           O  
HETATM 2219  O   HOH A1060      23.161  -8.862   5.554  1.00 33.77           O  
HETATM 2220  O   HOH A1061      17.323 -10.528  25.514  1.00 41.08           O  
HETATM 2221  O   HOH A1062      11.041  -8.623  21.552  1.00 50.74           O  
HETATM 2222  O   HOH A1063      18.247  17.732  40.943  1.00 46.58           O  
HETATM 2223  O   HOH A1064     -15.739  12.767  17.216  1.00 63.92           O  
HETATM 2224  O   HOH A1065      41.387   2.834 -16.963  1.00 46.36           O  
HETATM 2225  O   HOH A1066      21.444  23.068   5.541  1.00 49.81           O  
HETATM 2226  O   HOH A1067      32.091  13.292  -9.339  1.00 43.55           O  
HETATM 2227  O   HOH A1068      41.461   4.682   3.883  1.00 40.19           O  
HETATM 2228  O   HOH A1069      15.854  -9.810   5.298  1.00 32.57           O  
HETATM 2229  O   HOH A1070       4.973   2.734  11.970  1.00 30.32           O  
HETATM 2230  O   HOH A1071      17.704  -8.053  10.786  1.00 19.36           O  
HETATM 2231  O   HOH A1072      14.673  -8.774   9.687  1.00 36.84           O  
HETATM 2232  O   HOH A1073      40.807   9.700  18.912  1.00 45.97           O  
HETATM 2233  O   HOH A1074      38.495   4.187  16.340  1.00 37.63           O  
HETATM 2234  O   HOH A1075      33.726  -1.525  23.581  1.00 44.44           O  
HETATM 2235  O   HOH A1076     -13.558  12.948  19.905  1.00 42.13           O  
HETATM 2236  O   HOH A1077      43.635   3.653  18.777  1.00 36.97           O  
HETATM 2237  O   HOH A1078     -12.868  14.903  21.737  1.00 56.75           O  
HETATM 2238  O   HOH A1079      35.643  16.410  22.566  1.00 55.24           O  
HETATM 2239  O   HOH A1080      41.586  16.134  25.446  1.00 54.41           O  
HETATM 2240  O   HOH A1081      32.981  10.473  23.004  1.00 27.98           O  
HETATM 2241  O   HOH A1082      30.994  18.760  19.565  1.00 37.08           O  
HETATM 2242  O   HOH A1083      26.222  19.093  27.452  1.00 26.12           O  
HETATM 2243  O   HOH A1084      12.397  19.925  30.492  1.00 56.40           O  
HETATM 2244  O   HOH A1085      39.733   9.231  16.567  1.00 19.84           O  
HETATM 2245  O   HOH A1086      20.117  12.758  33.215  1.00 19.84           O  
HETATM 2246  O   HOH A1087      39.106   2.830 -18.580  1.00 19.84           O  
HETATM 2247  O   HOH A1088      28.937   3.942 -16.363  1.00 19.84           O  
HETATM 2248  O   HOH A1089      32.339  18.803  28.837  1.00 19.84           O  
HETATM 2249  O   HOH A1090      13.228  18.830   4.250  1.00 19.84           O  
HETATM 2250  O   HOH A1091      16.611  19.241   0.618  1.00 19.84           O  
HETATM 2251  O   HOH A1092      -4.709  23.285  19.135  1.00 19.84           O  
HETATM 2252  O   HOH A1093      -5.207  16.161  16.374  1.00 19.84           O  
CONECT 2030 2031 2040                                                           
CONECT 2031 2030 2032                                                           
CONECT 2032 2031 2033 2034                                                      
CONECT 2033 2032                                                                
CONECT 2034 2032 2035                                                           
CONECT 2035 2034 2036 2040                                                      
CONECT 2036 2035 2037                                                           
CONECT 2037 2036 2038                                                           
CONECT 2038 2037 2039 2044                                                      
CONECT 2039 2038 2040 2041                                                      
CONECT 2040 2030 2035 2039 2050                                                 
CONECT 2041 2039 2042                                                           
CONECT 2042 2041 2043                                                           
CONECT 2043 2042 2044 2047 2049                                                 
CONECT 2044 2038 2043 2045                                                      
CONECT 2045 2044 2046                                                           
CONECT 2046 2045 2047                                                           
CONECT 2047 2043 2046 2048                                                      
CONECT 2048 2047                                                                
CONECT 2049 2043                                                                
CONECT 2050 2040                                                                
CONECT 2051 2053 2061 2063                                                      
CONECT 2052 2054 2062 2069                                                      
CONECT 2053 2051 2055                                                           
CONECT 2054 2052 2056                                                           
CONECT 2055 2053 2057 2065                                                      
CONECT 2056 2054 2058 2066                                                      
CONECT 2057 2055 2059 2069                                                      
CONECT 2058 2056 2060 2070                                                      
CONECT 2059 2057 2061 2067                                                      
CONECT 2060 2058 2062                                                           
CONECT 2061 2051 2059                                                           
CONECT 2062 2052 2060                                                           
CONECT 2063 2051 2064                                                           
CONECT 2064 2063 2068 2071                                                      
CONECT 2065 2055                                                                
CONECT 2066 2056                                                                
CONECT 2067 2059                                                                
CONECT 2068 2064                                                                
CONECT 2069 2052 2057                                                           
CONECT 2070 2058                                                                
CONECT 2071 2064                                                                
CONECT 2072 2074 2082 2084                                                      
CONECT 2073 2075 2083 2090                                                      
CONECT 2074 2072 2076                                                           
CONECT 2075 2073 2077                                                           
CONECT 2076 2074 2078 2086                                                      
CONECT 2077 2075 2079 2087                                                      
CONECT 2078 2076 2080 2090                                                      
CONECT 2079 2077 2081 2091                                                      
CONECT 2080 2078 2082 2088                                                      
CONECT 2081 2079 2083                                                           
CONECT 2082 2072 2080                                                           
CONECT 2083 2073 2081                                                           
CONECT 2084 2072 2085                                                           
CONECT 2085 2084 2089 2092                                                      
CONECT 2086 2076                                                                
CONECT 2087 2077                                                                
CONECT 2088 2080                                                                
CONECT 2089 2085                                                                
CONECT 2090 2073 2078                                                           
CONECT 2091 2079                                                                
CONECT 2092 2085                                                                
MASTER      264    0    3   11    4    0    7    6 2251    1   63   20          
END                                                                             
