# Supplementary material for: Exploration of the molecular mechanism of melatonin against polycystic ovary syndrome based on a network pharmacology approach and experimental validation
Source: Front Endocrinol (Lausanne). 2025 Aug 5;16:1528518. doi: 10.3389/fendo.2025.1528518 (PMC12361247; doi:10.3389/fendo.2025.1528518)
Supplement: Supplementary file 1 [file DataSheet1.zip › Raw data/molecular docking/AR-melatonin/2PIU_W.pdb]

REMARK   4 XXXX COMPLIES WITH FORMAT V. 2.0
ATOM      1  N   PRO A 671      10.555  25.264  21.438  1.00 36.41           N  
ATOM      2  HN1 PRO A 671      10.058  26.047  21.013  1.00  0.00           H  
ATOM      3  HN2 PRO A 671      11.195  25.063  20.670  1.00  0.00           H  
ATOM      4  CA  PRO A 671      11.267  25.658  22.670  1.00 34.00           C  
ATOM      5  HA  PRO A 671      11.123  26.750  22.845  1.00  0.00           H  
ATOM      6  C   PRO A 671      12.762  25.354  22.587  1.00 31.23           C  
ATOM      7  O   PRO A 671      13.296  25.043  21.519  1.00 31.87           O  
ATOM      8  CB  PRO A 671      10.626  24.879  23.805  1.00 34.94           C  
ATOM      9  HB1 PRO A 671       9.815  25.411  24.355  1.00  0.00           H  
ATOM     10  HB2 PRO A 671      11.267  24.726  24.704  1.00  0.00           H  
ATOM     11  CG  PRO A 671      10.204  23.617  23.082  1.00 37.31           C  
ATOM     12  HG1 PRO A 671      11.007  22.848  22.993  1.00  0.00           H  
ATOM     13  HG2 PRO A 671       9.489  22.978  23.652  1.00  0.00           H  
ATOM     14  CD  PRO A 671       9.661  24.128  21.730  1.00 38.69           C  
ATOM     15  HD1 PRO A 671       9.603  23.358  20.926  1.00  0.00           H  
ATOM     16  HD2 PRO A 671       8.573  24.373  21.724  1.00  0.00           H  
ATOM     17  N   ILE A 672      13.424  25.436  23.734  1.00 27.84           N  
ATOM     18  HN  ILE A 672      12.908  25.676  24.580  1.00  0.00           H  
ATOM     19  CA  ILE A 672      14.858  25.197  23.834  1.00 24.76           C  
ATOM     20  HA  ILE A 672      15.374  26.038  23.314  1.00  0.00           H  
ATOM     21  C   ILE A 672      15.352  23.896  23.202  1.00 22.06           C  
ATOM     22  O   ILE A 672      16.282  23.911  22.401  1.00 22.72           O  
ATOM     23  CB  ILE A 672      15.303  25.224  25.313  1.00 25.07           C  
ATOM     24  HB  ILE A 672      14.789  24.396  25.854  1.00  0.00           H  
ATOM     25  CG1 ILE A 672      14.890  26.557  25.953  1.00 27.95           C  
ATOM     26 1HG1 ILE A 672      13.783  26.603  26.078  1.00  0.00           H  
ATOM     27 2HG1 ILE A 672      15.204  26.590  27.022  1.00  0.00           H  
ATOM     28  CG2 ILE A 672      16.815  25.013  25.421  1.00 25.07           C  
ATOM     29 1HG2 ILE A 672      17.136  25.032  26.489  1.00  0.00           H  
ATOM     30 2HG2 ILE A 672      17.382  25.749  24.804  1.00  0.00           H  
ATOM     31 3HG2 ILE A 672      17.141  24.079  24.907  1.00  0.00           H  
ATOM     32  CD1 ILE A 672      15.391  27.781  25.216  1.00 27.79           C  
ATOM     33 1HD1 ILE A 672      15.091  28.749  25.681  1.00  0.00           H  
ATOM     34 2HD1 ILE A 672      15.077  27.748  24.147  1.00  0.00           H  
ATOM     35 3HD1 ILE A 672      16.498  27.735  25.091  1.00  0.00           H  
ATOM     36  N   PHE A 673      14.749  22.775  23.578  1.00 21.42           N  
ATOM     37  HN  PHE A 673      13.981  22.821  24.247  1.00  0.00           H  
ATOM     38  CA  PHE A 673      15.162  21.480  23.054  1.00 22.09           C  
ATOM     39  HA  PHE A 673      16.182  21.260  23.448  1.00  0.00           H  
ATOM     40  C   PHE A 673      15.228  21.435  21.525  1.00 22.89           C  
ATOM     41  O   PHE A 673      16.240  21.022  20.954  1.00 24.27           O  
ATOM     42  CB  PHE A 673      14.221  20.381  23.546  1.00 21.55           C  
ATOM     43  HB1 PHE A 673      13.192  20.532  23.145  1.00  0.00           H  
ATOM     44  HB2 PHE A 673      14.013  20.496  24.635  1.00  0.00           H  
ATOM     45  CG  PHE A 673      14.711  19.006  23.243  1.00 21.36           C  
ATOM     46  CD1 PHE A 673      15.863  18.519  23.856  1.00 22.21           C  
ATOM     47  HD1 PHE A 673      16.386  19.141  24.601  1.00  0.00           H  
ATOM     48  CD2 PHE A 673      14.057  18.209  22.309  1.00 22.86           C  
ATOM     49  HD2 PHE A 673      13.141  18.582  21.820  1.00  0.00           H  
ATOM     50  CE1 PHE A 673      16.363  17.262  23.543  1.00 22.87           C  
ATOM     51  HE1 PHE A 673      17.277  16.891  24.036  1.00  0.00           H  
ATOM     52  CE2 PHE A 673      14.545  16.947  21.985  1.00 23.74           C  
ATOM     53  HE2 PHE A 673      14.018  16.325  21.242  1.00  0.00           H  
ATOM     54  CZ  PHE A 673      15.702  16.470  22.601  1.00 24.29           C  
ATOM     55  HZ  PHE A 673      16.094  15.471  22.345  1.00  0.00           H  
ATOM     56  N   LEU A 674      14.150  21.853  20.869  1.00 23.21           N  
ATOM     57  HN  LEU A 674      13.341  22.180  21.397  1.00  0.00           H  
ATOM     58  CA  LEU A 674      14.098  21.855  19.413  1.00 24.75           C  
ATOM     59  HA  LEU A 674      14.322  20.821  19.060  1.00  0.00           H  
ATOM     60  C   LEU A 674      15.114  22.789  18.794  1.00 23.93           C  
ATOM     61  O   LEU A 674      15.721  22.447  17.789  1.00 23.71           O  
ATOM     62  CB  LEU A 674      12.701  22.230  18.914  1.00 25.75           C  
ATOM     63  HB1 LEU A 674      12.780  22.766  17.939  1.00  0.00           H  
ATOM     64  HB2 LEU A 674      12.276  23.038  19.554  1.00  0.00           H  
ATOM     65  CG  LEU A 674      11.700  21.085  18.795  1.00 28.51           C  
ATOM     66  HG  LEU A 674      12.015  20.414  17.962  1.00  0.00           H  
ATOM     67  CD1 LEU A 674      11.679  20.291  20.083  1.00 31.49           C  
ATOM     68 1HD1 LEU A 674      10.947  19.454  19.996  1.00  0.00           H  
ATOM     69 2HD1 LEU A 674      11.477  20.935  20.970  1.00  0.00           H  
ATOM     70 3HD1 LEU A 674      12.694  19.933  20.372  1.00  0.00           H  
ATOM     71  CD2 LEU A 674      10.322  21.646  18.482  1.00 31.12           C  
ATOM     72 1HD2 LEU A 674       9.590  20.809  18.395  1.00  0.00           H  
ATOM     73 2HD2 LEU A 674      10.328  22.296  17.576  1.00  0.00           H  
ATOM     74 3HD2 LEU A 674      10.000  22.411  19.226  1.00  0.00           H  
ATOM     75  N   ASN A 675      15.303  23.968  19.380  1.00 23.03           N  
ATOM     76  HN  ASN A 675      14.766  24.221  20.209  1.00  0.00           H  
ATOM     77  CA  ASN A 675      16.282  24.895  18.829  1.00 24.00           C  
ATOM     78  HA  ASN A 675      15.981  25.167  17.790  1.00  0.00           H  
ATOM     79  C   ASN A 675      17.640  24.220  18.790  1.00 21.84           C  
ATOM     80  O   ASN A 675      18.378  24.353  17.823  1.00 23.19           O  
ATOM     81  CB  ASN A 675      16.390  26.171  19.667  1.00 24.19           C  
ATOM     82  HB1 ASN A 675      17.286  26.766  19.374  1.00  0.00           H  
ATOM     83  HB2 ASN A 675      16.666  25.934  20.721  1.00  0.00           H  
ATOM     84  CG  ASN A 675      15.133  27.019  19.612  1.00 27.25           C  
ATOM     85  ND2 ASN A 675      14.904  27.801  20.664  1.00 25.98           N  
ATOM     86 1HD2 ASN A 675      15.522  27.828  21.475  1.00  0.00           H  
ATOM     87 2HD2 ASN A 675      14.059  28.371  20.627  1.00  0.00           H  
ATOM     88  OD1 ASN A 675      14.384  26.986  18.628  1.00 24.60           O  
ATOM     89  N   VAL A 676      17.969  23.487  19.849  1.00 20.92           N  
ATOM     90  HN  VAL A 676      17.313  23.396  20.625  1.00  0.00           H  
ATOM     91  CA  VAL A 676      19.262  22.812  19.909  1.00 18.71           C  
ATOM     92  HA  VAL A 676      20.058  23.569  19.717  1.00  0.00           H  
ATOM     93  C   VAL A 676      19.372  21.724  18.842  1.00 19.50           C  
ATOM     94  O   VAL A 676      20.327  21.707  18.068  1.00 18.78           O  
ATOM     95  CB  VAL A 676      19.507  22.200  21.302  1.00 17.10           C  
ATOM     96  HB  VAL A 676      18.660  21.520  21.552  1.00  0.00           H  
ATOM     97  CG1 VAL A 676      20.802  21.397  21.301  1.00 14.80           C  
ATOM     98 1HG1 VAL A 676      20.979  20.954  22.309  1.00  0.00           H  
ATOM     99 2HG1 VAL A 676      21.670  22.005  20.954  1.00  0.00           H  
ATOM    100 3HG1 VAL A 676      20.813  20.624  20.498  1.00  0.00           H  
ATOM    101  CG2 VAL A 676      19.574  23.308  22.343  1.00 18.10           C  
ATOM    102 1HG2 VAL A 676      19.751  22.865  23.351  1.00  0.00           H  
ATOM    103 2HG2 VAL A 676      18.669  23.959  22.323  1.00  0.00           H  
ATOM    104 3HG2 VAL A 676      20.334  24.082  22.085  1.00  0.00           H  
ATOM    105  N   LEU A 677      18.397  20.824  18.789  1.00 19.62           N  
ATOM    106  HN  LEU A 677      17.619  20.875  19.447  1.00  0.00           H  
ATOM    107  CA  LEU A 677      18.439  19.766  17.792  1.00 20.68           C  
ATOM    108  HA  LEU A 677      19.316  19.115  18.013  1.00  0.00           H  
ATOM    109  C   LEU A 677      18.602  20.319  16.382  1.00 21.57           C  
ATOM    110  O   LEU A 677      19.368  19.783  15.583  1.00 21.74           O  
ATOM    111  CB  LEU A 677      17.179  18.907  17.863  1.00 17.09           C  
ATOM    112  HB1 LEU A 677      16.276  19.529  17.662  1.00  0.00           H  
ATOM    113  HB2 LEU A 677      17.134  18.214  16.991  1.00  0.00           H  
ATOM    114  CG  LEU A 677      17.007  18.127  19.170  1.00 15.41           C  
ATOM    115  HG  LEU A 677      16.636  18.819  19.962  1.00  0.00           H  
ATOM    116  CD1 LEU A 677      15.988  17.028  18.956  1.00 16.76           C  
ATOM    117 1HD1 LEU A 677      15.012  17.461  18.634  1.00  0.00           H  
ATOM    118 2HD1 LEU A 677      15.878  16.382  19.858  1.00  0.00           H  
ATOM    119 3HD1 LEU A 677      16.355  16.254  18.242  1.00  0.00           H  
ATOM    120  CD2 LEU A 677      18.339  17.536  19.610  1.00 15.52           C  
ATOM    121 1HD2 LEU A 677      19.089  18.345  19.768  1.00  0.00           H  
ATOM    122 2HD2 LEU A 677      18.706  16.762  18.896  1.00  0.00           H  
ATOM    123 3HD2 LEU A 677      18.229  16.890  20.512  1.00  0.00           H  
ATOM    124  N   GLU A 678      17.889  21.395  16.076  1.00 22.42           N  
ATOM    125  HN  GLU A 678      17.280  21.815  16.779  1.00  0.00           H  
ATOM    126  CA  GLU A 678      17.968  21.985  14.740  1.00 24.14           C  
ATOM    127  HA  GLU A 678      17.826  21.175  13.987  1.00  0.00           H  
ATOM    128  C   GLU A 678      19.336  22.622  14.514  1.00 22.38           C  
ATOM    129  O   GLU A 678      19.910  22.502  13.436  1.00 20.86           O  
ATOM    130  CB  GLU A 678      16.850  23.027  14.554  1.00 25.80           C  
ATOM    131  HB1 GLU A 678      16.901  23.484  13.538  1.00  0.00           H  
ATOM    132  HB2 GLU A 678      17.046  23.932  15.175  1.00  0.00           H  
ATOM    133  CG  GLU A 678      15.450  22.473  14.830  1.00 33.89           C  
ATOM    134  HG1 GLU A 678      15.199  21.661  14.108  1.00  0.00           H  
ATOM    135  HG2 GLU A 678      15.439  21.889  15.780  1.00  0.00           H  
ATOM    136  CD  GLU A 678      14.357  23.538  14.842  1.00 38.47           C  
ATOM    137  OE1 GLU A 678      13.168  23.169  14.998  1.00 42.79           O  
ATOM    138  OE2 GLU A 678      14.678  24.737  14.699  1.00 39.94           O  
ATOM    139  N   ALA A 679      19.868  23.281  15.541  1.00 22.34           N  
ATOM    140  HN  ALA A 679      19.359  23.331  16.423  1.00  0.00           H  
ATOM    141  CA  ALA A 679      21.170  23.933  15.423  1.00 22.34           C  
ATOM    142  HA  ALA A 679      21.128  24.609  14.537  1.00  0.00           H  
ATOM    143  C   ALA A 679      22.348  22.975  15.218  1.00 23.73           C  
ATOM    144  O   ALA A 679      23.235  23.234  14.397  1.00 21.57           O  
ATOM    145  CB  ALA A 679      21.430  24.801  16.651  1.00 21.91           C  
ATOM    146  HB1 ALA A 679      22.424  25.299  16.561  1.00  0.00           H  
ATOM    147  HB2 ALA A 679      21.336  24.223  17.600  1.00  0.00           H  
ATOM    148  HB3 ALA A 679      20.609  25.535  16.826  1.00  0.00           H  
ATOM    149  N   ILE A 680      22.361  21.869  15.956  1.00 21.94           N  
ATOM    150  HN  ILE A 680      21.590  21.680  16.597  1.00  0.00           H  
ATOM    151  CA  ILE A 680      23.470  20.921  15.857  1.00 21.29           C  
ATOM    152  HA  ILE A 680      24.399  21.515  15.692  1.00  0.00           H  
ATOM    153  C   ILE A 680      23.374  19.906  14.724  1.00 23.44           C  
ATOM    154  O   ILE A 680      24.292  19.103  14.531  1.00 24.04           O  
ATOM    155  CB  ILE A 680      23.651  20.145  17.175  1.00 18.35           C  
ATOM    156  HB  ILE A 680      24.613  19.582  17.139  1.00  0.00           H  
ATOM    157  CG1 ILE A 680      22.499  19.160  17.375  1.00 17.30           C  
ATOM    158 1HG1 ILE A 680      21.520  19.693  17.373  1.00  0.00           H  
ATOM    159 2HG1 ILE A 680      22.365  18.521  16.471  1.00  0.00           H  
ATOM    160  CG2 ILE A 680      23.689  21.123  18.334  1.00 19.52           C  
ATOM    161 1HG2 ILE A 680      23.820  20.561  19.288  1.00  0.00           H  
ATOM    162 2HG2 ILE A 680      22.794  21.787  18.355  1.00  0.00           H  
ATOM    163 3HG2 ILE A 680      24.467  21.910  18.197  1.00  0.00           H  
ATOM    164  CD1 ILE A 680      22.643  18.301  18.625  1.00 14.06           C  
ATOM    165 1HD1 ILE A 680      21.803  17.583  18.771  1.00  0.00           H  
ATOM    166 2HD1 ILE A 680      22.777  18.940  19.529  1.00  0.00           H  
ATOM    167 3HD1 ILE A 680      23.622  17.768  18.627  1.00  0.00           H  
ATOM    168  N   GLU A 681      22.274  19.934  13.979  1.00 23.33           N  
ATOM    169  HN  GLU A 681      21.545  20.619  14.178  1.00  0.00           H  
ATOM    170  CA  GLU A 681      22.103  18.994  12.882  1.00 24.01           C  
ATOM    171  HA  GLU A 681      22.155  17.956  13.286  1.00  0.00           H  
ATOM    172  C   GLU A 681      23.228  19.183  11.861  1.00 25.60           C  
ATOM    173  O   GLU A 681      23.519  20.301  11.439  1.00 27.34           O  
ATOM    174  CB  GLU A 681      20.733  19.200  12.224  1.00 24.32           C  
ATOM    175  HB1 GLU A 681      19.927  19.164  12.994  1.00  0.00           H  
ATOM    176  HB2 GLU A 681      20.626  20.255  11.879  1.00  0.00           H  
ATOM    177  CG  GLU A 681      20.414  18.234  11.078  1.00 23.70           C  
ATOM    178  HG1 GLU A 681      19.510  18.571  10.519  1.00  0.00           H  
ATOM    179  HG2 GLU A 681      21.176  18.319  10.268  1.00  0.00           H  
ATOM    180  CD  GLU A 681      20.262  16.783  11.526  1.00 25.69           C  
ATOM    181  OE1 GLU A 681      19.772  15.969  10.715  1.00 24.06           O  
ATOM    182  OE2 GLU A 681      20.629  16.451  12.673  1.00 25.03           O  
ATOM    183  N   PRO A 682      23.896  18.088  11.475  1.00 26.09           N  
ATOM    184  CA  PRO A 682      24.990  18.161  10.503  1.00 26.70           C  
ATOM    185  HA  PRO A 682      25.761  18.882  10.863  1.00  0.00           H  
ATOM    186  C   PRO A 682      24.532  18.562   9.106  1.00 27.05           C  
ATOM    187  O   PRO A 682      23.417  18.242   8.690  1.00 25.40           O  
ATOM    188  CB  PRO A 682      25.565  16.747  10.523  1.00 28.50           C  
ATOM    189  HB1 PRO A 682      25.177  16.075   9.723  1.00  0.00           H  
ATOM    190  HB2 PRO A 682      26.636  16.675  10.220  1.00  0.00           H  
ATOM    191  CG  PRO A 682      25.276  16.286  11.928  1.00 26.87           C  
ATOM    192  HG1 PRO A 682      26.008  16.627  12.697  1.00  0.00           H  
ATOM    193  HG2 PRO A 682      25.433  15.197  12.110  1.00  0.00           H  
ATOM    194  CD  PRO A 682      23.868  16.768  12.131  1.00 27.31           C  
ATOM    195  HD1 PRO A 682      23.075  16.076  11.764  1.00  0.00           H  
ATOM    196  HD2 PRO A 682      23.520  16.775  13.190  1.00  0.00           H  
ATOM    197  N   GLY A 683      25.406  19.261   8.387  1.00 26.86           N  
ATOM    198  HN  GLY A 683      26.309  19.510   8.790  1.00  0.00           H  
ATOM    199  CA  GLY A 683      25.085  19.671   7.036  1.00 26.94           C  
ATOM    200  HA1 GLY A 683      24.032  20.028   6.950  1.00  0.00           H  
ATOM    201  HA2 GLY A 683      25.604  20.617   6.755  1.00  0.00           H  
ATOM    202  C   GLY A 683      25.383  18.551   6.056  1.00 28.65           C  
ATOM    203  O   GLY A 683      25.363  17.372   6.413  1.00 28.53           O  
ATOM    204  N   VAL A 684      25.678  18.925   4.818  1.00 28.35           N  
ATOM    205  HN  VAL A 684      25.694  19.921   4.601  1.00  0.00           H  
ATOM    206  CA  VAL A 684      25.979  17.977   3.757  1.00 27.83           C  
ATOM    207  HA  VAL A 684      25.223  17.158   3.786  1.00  0.00           H  
ATOM    208  C   VAL A 684      27.367  17.363   3.901  1.00 28.06           C  
ATOM    209  O   VAL A 684      28.321  18.057   4.225  1.00 30.60           O  
ATOM    210  CB  VAL A 684      25.894  18.677   2.383  1.00 28.51           C  
ATOM    211  HB  VAL A 684      26.637  19.508   2.362  1.00  0.00           H  
ATOM    212  CG1 VAL A 684      26.231  17.701   1.272  1.00 26.68           C  
ATOM    213 1HG1 VAL A 684      26.170  18.206   0.280  1.00  0.00           H  
ATOM    214 2HG1 VAL A 684      25.593  16.788   1.313  1.00  0.00           H  
ATOM    215 3HG1 VAL A 684      27.223  17.217   1.431  1.00  0.00           H  
ATOM    216  CG2 VAL A 684      24.505  19.266   2.192  1.00 25.48           C  
ATOM    217 1HG2 VAL A 684      24.444  19.771   1.200  1.00  0.00           H  
ATOM    218 2HG2 VAL A 684      24.219  19.946   3.028  1.00  0.00           H  
ATOM    219 3HG2 VAL A 684      23.703  18.502   2.324  1.00  0.00           H  
ATOM    220  N   VAL A 685      27.474  16.061   3.653  1.00 26.67           N  
ATOM    221  HN  VAL A 685      26.639  15.536   3.394  1.00  0.00           H  
ATOM    222  CA  VAL A 685      28.753  15.360   3.740  1.00 27.57           C  
ATOM    223  HA  VAL A 685      29.573  16.108   3.847  1.00  0.00           H  
ATOM    224  C   VAL A 685      28.970  14.558   2.455  1.00 26.51           C  
ATOM    225  O   VAL A 685      28.206  13.652   2.142  1.00 28.92           O  
ATOM    226  CB  VAL A 685      28.792  14.385   4.947  1.00 27.55           C  
ATOM    227  HB  VAL A 685      28.007  13.606   4.804  1.00  0.00           H  
ATOM    228  CG1 VAL A 685      30.156  13.699   5.026  1.00 28.10           C  
ATOM    229 1HG1 VAL A 685      30.366  13.148   4.080  1.00  0.00           H  
ATOM    230 2HG1 VAL A 685      30.238  13.038   5.920  1.00  0.00           H  
ATOM    231 3HG1 VAL A 685      30.970  14.418   5.278  1.00  0.00           H  
ATOM    232  CG2 VAL A 685      28.506  15.136   6.236  1.00 27.61           C  
ATOM    233 1HG2 VAL A 685      27.511  15.636   6.178  1.00  0.00           H  
ATOM    234 2HG2 VAL A 685      29.320  15.855   6.488  1.00  0.00           H  
ATOM    235 3HG2 VAL A 685      28.588  14.475   7.130  1.00  0.00           H  
ATOM    236  N   CYS A 686      30.009  14.899   1.707  1.00 26.32           N  
ATOM    237  HN  CYS A 686      30.618  15.661   2.005  1.00  0.00           H  
ATOM    238  CA  CYS A 686      30.289  14.196   0.464  1.00 26.40           C  
ATOM    239  HA  CYS A 686      29.319  13.957  -0.031  1.00  0.00           H  
ATOM    240  C   CYS A 686      31.023  12.897   0.728  1.00 25.34           C  
ATOM    241  O   CYS A 686      31.628  12.724   1.782  1.00 24.50           O  
ATOM    242  CB  CYS A 686      31.097  15.093  -0.468  1.00 26.15           C  
ATOM    243  HB1 CYS A 686      31.410  14.541  -1.385  1.00  0.00           H  
ATOM    244  HB2 CYS A 686      32.102  15.314  -0.040  1.00  0.00           H  
ATOM    245  SG  CYS A 686      30.218  16.624  -0.896  1.00 33.71           S  
ATOM    246  N   ALA A 687      30.952  11.973  -0.223  1.00 25.89           N  
ATOM    247  HN  ALA A 687      30.425  12.169  -1.074  1.00  0.00           H  
ATOM    248  CA  ALA A 687      31.615  10.684  -0.071  1.00 27.28           C  
ATOM    249  HA  ALA A 687      31.701  10.455   1.017  1.00  0.00           H  
ATOM    250  C   ALA A 687      33.015  10.713  -0.674  1.00 27.41           C  
ATOM    251  O   ALA A 687      33.899   9.977  -0.239  1.00 28.01           O  
ATOM    252  CB  ALA A 687      30.782   9.590  -0.734  1.00 27.55           C  
ATOM    253  HB1 ALA A 687      29.758   9.569  -0.293  1.00  0.00           H  
ATOM    254  HB2 ALA A 687      31.281   8.594  -0.679  1.00  0.00           H  
ATOM    255  HB3 ALA A 687      30.757   9.699  -1.843  1.00  0.00           H  
ATOM    256  N   GLY A 688      33.206  11.565  -1.675  1.00 26.69           N  
ATOM    257  HN  GLY A 688      32.436  12.158  -1.985  1.00  0.00           H  
ATOM    258  CA  GLY A 688      34.494  11.663  -2.333  1.00 28.27           C  
ATOM    259  HA1 GLY A 688      34.712  12.707  -2.659  1.00  0.00           H  
ATOM    260  HA2 GLY A 688      35.335  11.532  -1.613  1.00  0.00           H  
ATOM    261  C   GLY A 688      34.587  10.683  -3.490  1.00 29.42           C  
ATOM    262  O   GLY A 688      35.656  10.491  -4.066  1.00 29.22           O  
ATOM    263  N   HIS A 689      33.455  10.072  -3.833  1.00 28.01           N  
ATOM    264  HN  HIS A 689      32.602  10.301  -3.323  1.00  0.00           H  
ATOM    265  CA  HIS A 689      33.383   9.087  -4.909  1.00 29.18           C  
ATOM    266  HA  HIS A 689      34.190   8.334  -4.753  1.00  0.00           H  
ATOM    267  C   HIS A 689      33.560   9.705  -6.290  1.00 31.67           C  
ATOM    268  O   HIS A 689      33.012  10.766  -6.580  1.00 31.32           O  
ATOM    269  CB  HIS A 689      32.032   8.366  -4.866  1.00 26.85           C  
ATOM    270  HB1 HIS A 689      31.841   7.954  -3.848  1.00  0.00           H  
ATOM    271  HB2 HIS A 689      31.195   9.099  -4.933  1.00  0.00           H  
ATOM    272  CG  HIS A 689      31.878   7.296  -5.903  1.00 26.02           C  
ATOM    273  CD2 HIS A 689      31.132   7.250  -7.034  1.00 25.87           C  
ATOM    274  HD2 HIS A 689      30.479   8.050  -7.421  1.00  0.00           H  
ATOM    275  ND1 HIS A 689      32.529   6.082  -5.826  1.00 24.28           N  
ATOM    276  HD1 HIS A 689      33.174   5.805  -5.086  1.00  0.00           H  
ATOM    277  CE1 HIS A 689      32.188   5.333  -6.860  1.00 26.12           C  
ATOM    278  HE1 HIS A 689      32.548   4.310  -7.063  1.00  0.00           H  
ATOM    279  NE2 HIS A 689      31.342   6.018  -7.609  1.00 25.65           N  
ATOM    280  HE2 HIS A 689      30.914   5.687  -8.474  1.00  0.00           H  
ATOM    281  N   ASP A 690      34.323   9.026  -7.139  1.00 34.43           N  
ATOM    282  HN  ASP A 690      34.759   8.157  -6.831  1.00  0.00           H  
ATOM    283  CA  ASP A 690      34.552   9.492  -8.499  1.00 37.42           C  
ATOM    284  HA  ASP A 690      34.474  10.604  -8.535  1.00  0.00           H  
ATOM    285  C   ASP A 690      33.478   8.872  -9.383  1.00 38.25           C  
ATOM    286  O   ASP A 690      33.589   7.716  -9.797  1.00 37.01           O  
ATOM    287  CB  ASP A 690      35.935   9.053  -8.993  1.00 39.25           C  
ATOM    288  HB1 ASP A 690      36.721   9.273  -8.233  1.00  0.00           H  
ATOM    289  HB2 ASP A 690      36.017   7.941  -9.019  1.00  0.00           H  
ATOM    290  CG  ASP A 690      36.293   9.660 -10.341  1.00 39.52           C  
ATOM    291  OD1 ASP A 690      35.500   9.526 -11.299  1.00 39.49           O  
ATOM    292  OD2 ASP A 690      37.374  10.272 -10.437  1.00 41.65           O  
ATOM    293  N   ASN A 691      32.431   9.635  -9.665  1.00 40.64           N  
ATOM    294  HN  ASN A 691      32.382  10.584  -9.295  1.00  0.00           H  
ATOM    295  CA  ASN A 691      31.353   9.128 -10.498  1.00 43.54           C  
ATOM    296  HA  ASN A 691      31.053   8.131 -10.100  1.00  0.00           H  
ATOM    297  C   ASN A 691      31.768   8.944 -11.958  1.00 45.65           C  
ATOM    298  O   ASN A 691      30.994   8.437 -12.765  1.00 47.99           O  
ATOM    299  CB  ASN A 691      30.136  10.056 -10.406  1.00 43.34           C  
ATOM    300  HB1 ASN A 691      30.425  11.116 -10.596  1.00  0.00           H  
ATOM    301  HB2 ASN A 691      29.447   9.901 -11.269  1.00  0.00           H  
ATOM    302  CG  ASN A 691      29.395   9.919  -9.083  1.00 42.83           C  
ATOM    303  ND2 ASN A 691      29.587  10.887  -8.194  1.00 43.47           N  
ATOM    304 1HD2 ASN A 691      30.190  11.689  -8.378  1.00  0.00           H  
ATOM    305 2HD2 ASN A 691      29.091  10.795  -7.308  1.00  0.00           H  
ATOM    306  OD1 ASN A 691      28.668   8.952  -8.861  1.00 40.12           O  
ATOM    307  N   ASN A 692      32.984   9.347 -12.307  1.00 48.10           N  
ATOM    308  HN  ASN A 692      33.602   9.771 -11.615  1.00  0.00           H  
ATOM    309  CA  ASN A 692      33.433   9.180 -13.686  1.00 51.38           C  
ATOM    310  HA  ASN A 692      32.539   9.243 -14.349  1.00  0.00           H  
ATOM    311  C   ASN A 692      34.076   7.818 -13.892  1.00 51.84           C  
ATOM    312  O   ASN A 692      34.664   7.545 -14.937  1.00 51.78           O  
ATOM    313  CB  ASN A 692      34.401  10.295 -14.091  1.00 53.09           C  
ATOM    314  HB1 ASN A 692      35.046   9.978 -14.944  1.00  0.00           H  
ATOM    315  HB2 ASN A 692      35.190  10.444 -13.317  1.00  0.00           H  
ATOM    316  CG  ASN A 692      33.682  11.601 -14.401  1.00 54.93           C  
ATOM    317  ND2 ASN A 692      34.129  12.688 -13.780  1.00 55.56           N  
ATOM    318 1HD2 ASN A 692      33.647  13.563 -13.988  1.00  0.00           H  
ATOM    319 2HD2 ASN A 692      34.910  12.666 -13.124  1.00  0.00           H  
ATOM    320  OD1 ASN A 692      32.736  11.628 -15.196  1.00 55.01           O  
ATOM    321  N   GLN A 693      33.951   6.967 -12.881  1.00 52.49           N  
ATOM    322  HN  GLN A 693      33.464   7.271 -12.038  1.00  0.00           H  
ATOM    323  CA  GLN A 693      34.487   5.614 -12.936  1.00 53.54           C  
ATOM    324  HA  GLN A 693      35.098   5.491 -13.861  1.00  0.00           H  
ATOM    325  C   GLN A 693      33.310   4.645 -12.969  1.00 52.34           C  
ATOM    326  O   GLN A 693      32.200   4.996 -12.568  1.00 51.68           O  
ATOM    327  CB  GLN A 693      35.355   5.337 -11.707  1.00 55.68           C  
ATOM    328  HB1 GLN A 693      35.634   4.258 -11.661  1.00  0.00           H  
ATOM    329  HB2 GLN A 693      34.748   5.415 -10.775  1.00  0.00           H  
ATOM    330  CG  GLN A 693      36.597   6.214 -11.610  1.00 58.68           C  
ATOM    331  HG1 GLN A 693      36.321   7.287 -11.480  1.00  0.00           H  
ATOM    332  HG2 GLN A 693      37.131   6.048 -10.645  1.00  0.00           H  
ATOM    333  CD  GLN A 693      37.534   6.030 -12.791  1.00 60.14           C  
ATOM    334  NE2 GLN A 693      38.733   5.524 -12.521  1.00 61.03           N  
ATOM    335 1HE2 GLN A 693      39.022   5.273 -11.576  1.00  0.00           H  
ATOM    336 2HE2 GLN A 693      39.362   5.400 -13.314  1.00  0.00           H  
ATOM    337  OE1 GLN A 693      37.184   6.334 -13.934  1.00 60.95           O  
ATOM    338  N   PRO A 694      33.530   3.419 -13.470  1.00 51.04           N  
ATOM    339  CA  PRO A 694      32.456   2.420 -13.539  1.00 49.96           C  
ATOM    340  HA  PRO A 694      31.612   2.823 -14.146  1.00  0.00           H  
ATOM    341  C   PRO A 694      31.939   2.008 -12.158  1.00 48.24           C  
ATOM    342  O   PRO A 694      32.684   2.010 -11.179  1.00 48.71           O  
ATOM    343  CB  PRO A 694      33.114   1.263 -14.288  1.00 50.64           C  
ATOM    344  HB1 PRO A 694      33.576   0.485 -13.636  1.00  0.00           H  
ATOM    345  HB2 PRO A 694      32.404   0.570 -14.797  1.00  0.00           H  
ATOM    346  CG  PRO A 694      34.074   1.972 -15.205  1.00 51.11           C  
ATOM    347  HG1 PRO A 694      33.621   2.388 -16.135  1.00  0.00           H  
ATOM    348  HG2 PRO A 694      34.802   1.312 -15.731  1.00  0.00           H  
ATOM    349  CD  PRO A 694      34.689   2.996 -14.275  1.00 51.32           C  
ATOM    350  HD1 PRO A 694      35.238   3.824 -14.782  1.00  0.00           H  
ATOM    351  HD2 PRO A 694      35.564   2.633 -13.687  1.00  0.00           H  
ATOM    352  N   ASP A 695      30.659   1.657 -12.090  1.00 46.08           N  
ATOM    353  HN  ASP A 695      30.094   1.672 -12.939  1.00  0.00           H  
ATOM    354  CA  ASP A 695      30.040   1.251 -10.834  1.00 43.45           C  
ATOM    355  HA  ASP A 695      30.416   1.918 -10.023  1.00  0.00           H  
ATOM    356  C   ASP A 695      30.370  -0.185 -10.468  1.00 41.57           C  
ATOM    357  O   ASP A 695      29.538  -1.071 -10.634  1.00 42.85           O  
ATOM    358  CB  ASP A 695      28.513   1.387 -10.907  1.00 43.49           C  
ATOM    359  HB1 ASP A 695      28.097   0.764 -11.733  1.00  0.00           H  
ATOM    360  HB2 ASP A 695      28.027   0.885 -10.038  1.00  0.00           H  
ATOM    361  CG  ASP A 695      28.050   2.825 -11.029  1.00 42.52           C  
ATOM    362  OD1 ASP A 695      28.574   3.694 -10.299  1.00 41.18           O  
ATOM    363  OD2 ASP A 695      27.142   3.081 -11.850  1.00 44.10           O  
ATOM    364  N   SER A 696      31.576  -0.425  -9.969  1.00 38.14           N  
ATOM    365  HN  SER A 696      32.243   0.339  -9.859  1.00  0.00           H  
ATOM    366  CA  SER A 696      31.949  -1.781  -9.578  1.00 34.30           C  
ATOM    367  HA  SER A 696      31.297  -2.509 -10.115  1.00  0.00           H  
ATOM    368  C   SER A 696      31.747  -1.941  -8.082  1.00 32.44           C  
ATOM    369  O   SER A 696      31.689  -0.956  -7.345  1.00 30.14           O  
ATOM    370  CB  SER A 696      33.413  -2.072  -9.920  1.00 33.33           C  
ATOM    371  HB1 SER A 696      33.626  -1.882 -10.998  1.00  0.00           H  
ATOM    372  HB2 SER A 696      33.630  -3.165  -9.891  1.00  0.00           H  
ATOM    373  OG  SER A 696      34.294  -1.346  -9.081  1.00 33.85           O  
ATOM    374  HG  SER A 696      35.202  -1.527  -9.293  1.00  0.00           H  
ATOM    375  N   PHE A 697      31.631  -3.188  -7.642  1.00 30.88           N  
ATOM    376  HN  PHE A 697      31.664  -3.956  -8.312  1.00  0.00           H  
ATOM    377  CA  PHE A 697      31.458  -3.487  -6.232  1.00 27.42           C  
ATOM    378  HA  PHE A 697      30.470  -3.095  -5.896  1.00  0.00           H  
ATOM    379  C   PHE A 697      32.566  -2.821  -5.408  1.00 26.57           C  
ATOM    380  O   PHE A 697      32.293  -2.064  -4.479  1.00 24.69           O  
ATOM    381  CB  PHE A 697      31.491  -5.004  -6.023  1.00 26.70           C  
ATOM    382  HB1 PHE A 697      30.709  -5.502  -6.643  1.00  0.00           H  
ATOM    383  HB2 PHE A 697      32.406  -5.443  -6.485  1.00  0.00           H  
ATOM    384  CG  PHE A 697      31.372  -5.425  -4.585  1.00 25.93           C  
ATOM    385  CD1 PHE A 697      30.221  -5.148  -3.857  1.00 25.34           C  
ATOM    386  HD1 PHE A 697      29.385  -4.618  -4.343  1.00  0.00           H  
ATOM    387  CD2 PHE A 697      32.420  -6.096  -3.956  1.00 27.59           C  
ATOM    388  HD2 PHE A 697      33.339  -6.323  -4.522  1.00  0.00           H  
ATOM    389  CE1 PHE A 697      30.108  -5.531  -2.521  1.00 28.85           C  
ATOM    390  HE1 PHE A 697      29.188  -5.304  -1.956  1.00  0.00           H  
ATOM    391  CE2 PHE A 697      32.322  -6.484  -2.622  1.00 26.04           C  
ATOM    392  HE2 PHE A 697      33.160  -7.013  -2.137  1.00  0.00           H  
ATOM    393  CZ  PHE A 697      31.163  -6.202  -1.901  1.00 28.66           C  
ATOM    394  HZ  PHE A 697      31.080  -6.508  -0.845  1.00  0.00           H  
ATOM    395  N   ALA A 698      33.817  -3.097  -5.769  1.00 25.28           N  
ATOM    396  HN  ALA A 698      33.977  -3.710  -6.568  1.00  0.00           H  
ATOM    397  CA  ALA A 698      34.970  -2.548  -5.055  1.00 24.52           C  
ATOM    398  HA  ALA A 698      35.002  -3.033  -4.051  1.00  0.00           H  
ATOM    399  C   ALA A 698      34.916  -1.041  -4.832  1.00 24.40           C  
ATOM    400  O   ALA A 698      35.069  -0.565  -3.705  1.00 23.08           O  
ATOM    401  CB  ALA A 698      36.267  -2.920  -5.786  1.00 23.45           C  
ATOM    402  HB1 ALA A 698      37.146  -2.502  -5.242  1.00  0.00           H  
ATOM    403  HB2 ALA A 698      36.249  -2.605  -6.855  1.00  0.00           H  
ATOM    404  HB3 ALA A 698      36.358  -4.020  -5.942  1.00  0.00           H  
ATOM    405  N   ALA A 699      34.702  -0.288  -5.903  1.00 24.60           N  
ATOM    406  HN  ALA A 699      34.568  -0.733  -6.811  1.00  0.00           H  
ATOM    407  CA  ALA A 699      34.655   1.169  -5.802  1.00 24.60           C  
ATOM    408  HA  ALA A 699      35.575   1.505  -5.270  1.00  0.00           H  
ATOM    409  C   ALA A 699      33.449   1.679  -5.019  1.00 23.15           C  
ATOM    410  O   ALA A 699      33.576   2.570  -4.187  1.00 23.62           O  
ATOM    411  CB  ALA A 699      34.667   1.791  -7.197  1.00 24.28           C  
ATOM    412  HB1 ALA A 699      35.548   1.418  -7.769  1.00  0.00           H  
ATOM    413  HB2 ALA A 699      34.632   2.905  -7.160  1.00  0.00           H  
ATOM    414  HB3 ALA A 699      33.710   1.617  -7.742  1.00  0.00           H  
ATOM    415  N   LEU A 700      32.278   1.121  -5.289  1.00 22.17           N  
ATOM    416  HN  LEU A 700      32.218   0.385  -5.993  1.00  0.00           H  
ATOM    417  CA  LEU A 700      31.076   1.552  -4.587  1.00 23.17           C  
ATOM    418  HA  LEU A 700      30.921   2.635  -4.804  1.00  0.00           H  
ATOM    419  C   LEU A 700      31.202   1.390  -3.074  1.00 22.01           C  
ATOM    420  O   LEU A 700      30.986   2.342  -2.325  1.00 21.78           O  
ATOM    421  CB  LEU A 700      29.853   0.788  -5.104  1.00 20.88           C  
ATOM    422  HB1 LEU A 700      30.035  -0.311  -5.064  1.00  0.00           H  
ATOM    423  HB2 LEU A 700      29.009   0.868  -4.379  1.00  0.00           H  
ATOM    424  CG  LEU A 700      29.393   1.204  -6.511  1.00 22.01           C  
ATOM    425  HG  LEU A 700      30.223   1.019  -7.233  1.00  0.00           H  
ATOM    426  CD1 LEU A 700      28.190   0.389  -6.927  1.00 22.04           C  
ATOM    427 1HD1 LEU A 700      28.448  -0.696  -6.912  1.00  0.00           H  
ATOM    428 2HD1 LEU A 700      27.786   0.711  -7.915  1.00  0.00           H  
ATOM    429 3HD1 LEU A 700      27.293   0.617  -6.305  1.00  0.00           H  
ATOM    430  CD2 LEU A 700      29.043   2.677  -6.532  1.00 20.99           C  
ATOM    431 1HD2 LEU A 700      29.930   3.278  -6.225  1.00  0.00           H  
ATOM    432 2HD2 LEU A 700      28.146   2.905  -5.910  1.00  0.00           H  
ATOM    433 3HD2 LEU A 700      28.639   2.999  -7.520  1.00  0.00           H  
ATOM    434  N   LEU A 701      31.577   0.198  -2.627  1.00 20.73           N  
ATOM    435  HN  LEU A 701      31.776  -0.549  -3.293  1.00  0.00           H  
ATOM    436  CA  LEU A 701      31.709  -0.059  -1.196  1.00 21.64           C  
ATOM    437  HA  LEU A 701      30.763   0.272  -0.706  1.00  0.00           H  
ATOM    438  C   LEU A 701      32.852   0.717  -0.557  1.00 23.02           C  
ATOM    439  O   LEU A 701      32.749   1.159   0.590  1.00 23.85           O  
ATOM    440  CB  LEU A 701      31.859  -1.564  -0.943  1.00 19.58           C  
ATOM    441  HB1 LEU A 701      32.488  -1.747  -0.040  1.00  0.00           H  
ATOM    442  HB2 LEU A 701      32.507  -2.028  -1.723  1.00  0.00           H  
ATOM    443  CG  LEU A 701      30.527  -2.321  -0.832  1.00 21.01           C  
ATOM    444  HG  LEU A 701      30.741  -3.405  -0.681  1.00  0.00           H  
ATOM    445  CD1 LEU A 701      29.743  -1.797   0.383  1.00 17.13           C  
ATOM    446 1HD1 LEU A 701      30.339  -1.918   1.317  1.00  0.00           H  
ATOM    447 2HD1 LEU A 701      28.740  -2.277   0.467  1.00  0.00           H  
ATOM    448 3HD1 LEU A 701      29.411  -0.742   0.238  1.00  0.00           H  
ATOM    449  CD2 LEU A 701      29.705  -2.154  -2.120  1.00 19.67           C  
ATOM    450 1HD2 LEU A 701      30.273  -2.534  -3.001  1.00  0.00           H  
ATOM    451 2HD2 LEU A 701      29.373  -1.099  -2.265  1.00  0.00           H  
ATOM    452 3HD2 LEU A 701      28.702  -2.634  -2.036  1.00  0.00           H  
ATOM    453  N   SER A 702      33.938   0.902  -1.298  1.00 21.68           N  
ATOM    454  HN  SER A 702      33.985   0.509  -2.238  1.00  0.00           H  
ATOM    455  CA  SER A 702      35.059   1.662  -0.774  1.00 21.94           C  
ATOM    456  HA  SER A 702      35.390   1.208   0.189  1.00  0.00           H  
ATOM    457  C   SER A 702      34.596   3.097  -0.518  1.00 22.39           C  
ATOM    458  O   SER A 702      35.017   3.725   0.456  1.00 20.72           O  
ATOM    459  CB  SER A 702      36.227   1.645  -1.764  1.00 21.61           C  
ATOM    460  HB1 SER A 702      37.036   2.350  -1.461  1.00  0.00           H  
ATOM    461  HB2 SER A 702      35.951   2.115  -2.737  1.00  0.00           H  
ATOM    462  OG  SER A 702      36.717   0.324  -1.937  1.00 23.19           O  
ATOM    463  HG  SER A 702      37.442   0.313  -2.551  1.00  0.00           H  
ATOM    464  N   SER A 703      33.722   3.610  -1.388  1.00 21.24           N  
ATOM    465  HN  SER A 703      33.408   3.043  -2.175  1.00  0.00           H  
ATOM    466  CA  SER A 703      33.208   4.969  -1.233  1.00 21.21           C  
ATOM    467  HA  SER A 703      34.056   5.641  -0.963  1.00  0.00           H  
ATOM    468  C   SER A 703      32.181   5.007  -0.106  1.00 21.95           C  
ATOM    469  O   SER A 703      32.084   5.991   0.620  1.00 23.11           O  
ATOM    470  CB  SER A 703      32.581   5.475  -2.539  1.00 21.94           C  
ATOM    471  HB1 SER A 703      31.868   6.313  -2.357  1.00  0.00           H  
ATOM    472  HB2 SER A 703      31.865   4.735  -2.967  1.00  0.00           H  
ATOM    473  OG  SER A 703      33.585   5.833  -3.472  1.00 22.23           O  
ATOM    474  HG  SER A 703      33.197   6.146  -4.281  1.00  0.00           H  
ATOM    475  N   LEU A 704      31.408   3.938   0.027  1.00 20.80           N  
ATOM    476  HN  LEU A 704      31.495   3.165  -0.633  1.00  0.00           H  
ATOM    477  CA  LEU A 704      30.437   3.858   1.107  1.00 21.54           C  
ATOM    478  HA  LEU A 704      29.756   4.740   1.059  1.00  0.00           H  
ATOM    479  C   LEU A 704      31.194   3.876   2.429  1.00 19.92           C  
ATOM    480  O   LEU A 704      30.757   4.506   3.392  1.00 21.07           O  
ATOM    481  CB  LEU A 704      29.610   2.571   1.003  1.00 20.06           C  
ATOM    482  HB1 LEU A 704      30.258   1.724   0.676  1.00  0.00           H  
ATOM    483  HB2 LEU A 704      29.323   2.216   2.020  1.00  0.00           H  
ATOM    484  CG  LEU A 704      28.371   2.663   0.108  1.00 20.29           C  
ATOM    485  HG  LEU A 704      28.693   2.818  -0.948  1.00  0.00           H  
ATOM    486  CD1 LEU A 704      27.570   1.371   0.202  1.00 19.55           C  
ATOM    487 1HD1 LEU A 704      26.668   1.438  -0.450  1.00  0.00           H  
ATOM    488 2HD1 LEU A 704      27.308   1.116   1.255  1.00  0.00           H  
ATOM    489 3HD1 LEU A 704      28.191   0.475  -0.032  1.00  0.00           H  
ATOM    490  CD2 LEU A 704      27.503   3.838   0.544  1.00 20.61           C  
ATOM    491 1HD2 LEU A 704      26.601   3.905  -0.108  1.00  0.00           H  
ATOM    492 2HD2 LEU A 704      28.075   4.795   0.567  1.00  0.00           H  
ATOM    493 3HD2 LEU A 704      27.236   3.783   1.625  1.00  0.00           H  
ATOM    494  N   ASN A 705      32.339   3.196   2.466  1.00 19.66           N  
ATOM    495  HN  ASN A 705      32.655   2.702   1.632  1.00  0.00           H  
ATOM    496  CA  ASN A 705      33.151   3.145   3.682  1.00 19.71           C  
ATOM    497  HA  ASN A 705      32.480   2.876   4.531  1.00  0.00           H  
ATOM    498  C   ASN A 705      33.800   4.484   4.004  1.00 19.28           C  
ATOM    499  O   ASN A 705      33.887   4.872   5.169  1.00 18.46           O  
ATOM    500  CB  ASN A 705      34.230   2.057   3.570  1.00 18.32           C  
ATOM    501  HB1 ASN A 705      35.050   2.228   4.306  1.00  0.00           H  
ATOM    502  HB2 ASN A 705      34.812   2.165   2.625  1.00  0.00           H  
ATOM    503  CG  ASN A 705      33.658   0.651   3.703  1.00 17.53           C  
ATOM    504  ND2 ASN A 705      34.362  -0.335   3.161  1.00 17.24           N  
ATOM    505 1HD2 ASN A 705      35.237  -0.174   2.663  1.00  0.00           H  
ATOM    506 2HD2 ASN A 705      33.979  -1.276   3.250  1.00  0.00           H  
ATOM    507  OD1 ASN A 705      32.604   0.457   4.303  1.00 17.32           O  
ATOM    508  N   GLU A 706      34.265   5.182   2.969  1.00 20.62           N  
ATOM    509  HN  GLU A 706      34.182   4.795   2.029  1.00  0.00           H  
ATOM    510  CA  GLU A 706      34.889   6.485   3.150  1.00 18.61           C  
ATOM    511  HA  GLU A 706      35.731   6.403   3.876  1.00  0.00           H  
ATOM    512  C   GLU A 706      33.830   7.428   3.695  1.00 18.80           C  
ATOM    513  O   GLU A 706      34.102   8.258   4.569  1.00 14.46           O  
ATOM    514  CB  GLU A 706      35.409   7.010   1.813  1.00 20.99           C  
ATOM    515  HB1 GLU A 706      36.117   6.278   1.359  1.00  0.00           H  
ATOM    516  HB2 GLU A 706      34.597   6.993   1.049  1.00  0.00           H  
ATOM    517  CG  GLU A 706      36.048   8.395   1.875  1.00 23.38           C  
ATOM    518  HG1 GLU A 706      35.277   9.182   2.045  1.00  0.00           H  
ATOM    519  HG2 GLU A 706      36.412   8.711   0.870  1.00  0.00           H  
ATOM    520  CD  GLU A 706      37.155   8.490   2.907  1.00 25.56           C  
ATOM    521  OE1 GLU A 706      37.896   7.498   3.091  1.00 27.84           O  
ATOM    522  OE2 GLU A 706      37.297   9.564   3.528  1.00 26.10           O  
ATOM    523  N   LEU A 707      32.617   7.291   3.165  1.00 16.97           N  
ATOM    524  HN  LEU A 707      32.466   6.591   2.439  1.00  0.00           H  
ATOM    525  CA  LEU A 707      31.505   8.115   3.597  1.00 18.37           C  
ATOM    526  HA  LEU A 707      31.793   9.189   3.518  1.00  0.00           H  
ATOM    527  C   LEU A 707      31.166   7.793   5.048  1.00 19.35           C  
ATOM    528  O   LEU A 707      30.783   8.675   5.819  1.00 20.48           O  
ATOM    529  CB  LEU A 707      30.281   7.857   2.720  1.00 18.43           C  
ATOM    530  HB1 LEU A 707      30.512   8.101   1.657  1.00  0.00           H  
ATOM    531  HB2 LEU A 707      30.095   6.761   2.633  1.00  0.00           H  
ATOM    532  CG  LEU A 707      29.002   8.576   3.160  1.00 18.33           C  
ATOM    533  HG  LEU A 707      28.749   8.264   4.200  1.00  0.00           H  
ATOM    534  CD1 LEU A 707      29.204  10.093   3.128  1.00 15.10           C  
ATOM    535 1HD1 LEU A 707      28.273  10.616   3.448  1.00  0.00           H  
ATOM    536 2HD1 LEU A 707      29.555  10.444   2.130  1.00  0.00           H  
ATOM    537 3HD1 LEU A 707      30.086  10.407   3.733  1.00  0.00           H  
ATOM    538  CD2 LEU A 707      27.864   8.177   2.230  1.00 19.65           C  
ATOM    539 1HD2 LEU A 707      26.933   8.700   2.550  1.00  0.00           H  
ATOM    540 2HD2 LEU A 707      27.731   7.071   2.172  1.00  0.00           H  
ATOM    541 3HD2 LEU A 707      28.107   8.362   1.158  1.00  0.00           H  
ATOM    542  N   GLY A 708      31.298   6.520   5.409  1.00 19.96           N  
ATOM    543  HN  GLY A 708      31.604   5.827   4.726  1.00  0.00           H  
ATOM    544  CA  GLY A 708      31.009   6.114   6.768  1.00 20.44           C  
ATOM    545  HA1 GLY A 708      29.956   6.326   7.068  1.00  0.00           H  
ATOM    546  HA2 GLY A 708      30.978   5.006   6.890  1.00  0.00           H  
ATOM    547  C   GLY A 708      32.019   6.774   7.674  1.00 20.96           C  
ATOM    548  O   GLY A 708      31.658   7.368   8.691  1.00 19.15           O  
ATOM    549  N   GLU A 709      33.287   6.680   7.283  1.00 20.22           N  
ATOM    550  HN  GLU A 709      33.504   6.181   6.420  1.00  0.00           H  
ATOM    551  CA  GLU A 709      34.369   7.268   8.050  1.00 21.61           C  
ATOM    552  HA  GLU A 709      34.426   6.768   9.045  1.00  0.00           H  
ATOM    553  C   GLU A 709      34.099   8.754   8.251  1.00 22.83           C  
ATOM    554  O   GLU A 709      34.228   9.263   9.363  1.00 23.48           O  
ATOM    555  CB  GLU A 709      35.705   7.094   7.322  1.00 21.73           C  
ATOM    556  HB1 GLU A 709      35.701   7.653   6.357  1.00  0.00           H  
ATOM    557  HB2 GLU A 709      35.808   6.053   6.936  1.00  0.00           H  
ATOM    558  CG  GLU A 709      36.929   7.481   8.165  1.00 25.22           C  
ATOM    559  HG1 GLU A 709      36.721   8.392   8.773  1.00  0.00           H  
ATOM    560  HG2 GLU A 709      37.748   7.876   7.519  1.00  0.00           H  
ATOM    561  CD  GLU A 709      37.432   6.342   9.046  1.00 26.27           C  
ATOM    562  OE1 GLU A 709      36.624   5.466   9.426  1.00 27.10           O  
ATOM    563  OE2 GLU A 709      38.640   6.331   9.370  1.00 29.01           O  
ATOM    564  N   ARG A 710      33.719   9.439   7.172  1.00 20.67           N  
ATOM    565  HN  ARG A 710      33.621   8.948   6.283  1.00  0.00           H  
ATOM    566  CA  ARG A 710      33.439  10.872   7.225  1.00 20.72           C  
ATOM    567  HA  ARG A 710      34.333  11.378   7.660  1.00  0.00           H  
ATOM    568  C   ARG A 710      32.240  11.216   8.097  1.00 21.68           C  
ATOM    569  O   ARG A 710      32.280  12.173   8.880  1.00 18.10           O  
ATOM    570  CB  ARG A 710      33.235  11.419   5.810  1.00 19.83           C  
ATOM    571  HB1 ARG A 710      32.841  12.462   5.839  1.00  0.00           H  
ATOM    572  HB2 ARG A 710      32.377  10.915   5.307  1.00  0.00           H  
ATOM    573  CG  ARG A 710      34.496  11.335   4.953  1.00 22.14           C  
ATOM    574  HG1 ARG A 710      35.368  11.800   5.470  1.00  0.00           H  
ATOM    575  HG2 ARG A 710      34.870  10.287   4.885  1.00  0.00           H  
ATOM    576  CD  ARG A 710      34.289  11.934   3.579  1.00 24.39           C  
ATOM    577  HD1 ARG A 710      33.848  12.956   3.644  1.00  0.00           H  
ATOM    578  HD2 ARG A 710      33.463  11.422   3.033  1.00  0.00           H  
ATOM    579  NE  ARG A 710      35.524  11.936   2.796  1.00 25.48           N  
ATOM    580  HE  ARG A 710      36.333  11.446   3.179  1.00  0.00           H  
ATOM    581  CZ  ARG A 710      35.661  12.536   1.616  1.00 23.87           C  
ATOM    582  NH1 ARG A 710      34.641  13.187   1.076  1.00 26.24           N  
ATOM    583 1HH1 ARG A 710      34.746  13.647   0.172  1.00  0.00           H  
ATOM    584 2HH1 ARG A 710      33.748  13.222   1.567  1.00  0.00           H  
ATOM    585  NH2 ARG A 710      36.819  12.490   0.980  1.00 25.72           N  
ATOM    586 1HH2 ARG A 710      36.924  12.950   0.076  1.00  0.00           H  
ATOM    587 2HH2 ARG A 710      37.604  11.989   1.396  1.00  0.00           H  
ATOM    588  N   GLN A 711      31.171  10.442   7.970  1.00 20.91           N  
ATOM    589  HN  GLN A 711      31.174   9.669   7.304  1.00  0.00           H  
ATOM    590  CA  GLN A 711      29.999  10.698   8.780  1.00 22.25           C  
ATOM    591  HA  GLN A 711      29.746  11.780   8.682  1.00  0.00           H  
ATOM    592  C   GLN A 711      30.276  10.414  10.254  1.00 22.80           C  
ATOM    593  O   GLN A 711      29.653  11.014  11.133  1.00 24.79           O  
ATOM    594  CB  GLN A 711      28.800   9.886   8.265  1.00 25.83           C  
ATOM    595  HB1 GLN A 711      29.107   8.855   7.972  1.00  0.00           H  
ATOM    596  HB2 GLN A 711      28.098   9.633   9.094  1.00  0.00           H  
ATOM    597  CG  GLN A 711      28.069  10.594   7.116  1.00 27.34           C  
ATOM    598  HG1 GLN A 711      28.776  10.816   6.282  1.00  0.00           H  
ATOM    599  HG2 GLN A 711      27.792  11.633   7.412  1.00  0.00           H  
ATOM    600  CD  GLN A 711      26.851   9.847   6.596  1.00 29.10           C  
ATOM    601  NE2 GLN A 711      26.689   9.840   5.281  1.00 29.30           N  
ATOM    602 1HE2 GLN A 711      25.872   9.339   4.932  1.00  0.00           H  
ATOM    603 2HE2 GLN A 711      27.347  10.291   4.646  1.00  0.00           H  
ATOM    604  OE1 GLN A 711      26.055   9.302   7.364  1.00 29.29           O  
ATOM    605  N   LEU A 712      31.223   9.523  10.533  1.00 22.39           N  
ATOM    606  HN  LEU A 712      31.727   9.063   9.775  1.00  0.00           H  
ATOM    607  CA  LEU A 712      31.544   9.202  11.918  1.00 23.92           C  
ATOM    608  HA  LEU A 712      30.628   8.802  12.412  1.00  0.00           H  
ATOM    609  C   LEU A 712      31.998  10.449  12.670  1.00 23.31           C  
ATOM    610  O   LEU A 712      31.618  10.664  13.822  1.00 22.16           O  
ATOM    611  CB  LEU A 712      32.643   8.144  11.996  1.00 24.52           C  
ATOM    612  HB1 LEU A 712      33.216   8.127  11.040  1.00  0.00           H  
ATOM    613  HB2 LEU A 712      33.437   8.480  12.703  1.00  0.00           H  
ATOM    614  CG  LEU A 712      32.201   6.727  12.355  1.00 31.35           C  
ATOM    615  HG  LEU A 712      31.676   6.274  11.482  1.00  0.00           H  
ATOM    616  CD1 LEU A 712      33.444   5.902  12.677  1.00 32.52           C  
ATOM    617 1HD1 LEU A 712      34.135   5.885  11.802  1.00  0.00           H  
ATOM    618 2HD1 LEU A 712      33.183   4.874  13.020  1.00  0.00           H  
ATOM    619 3HD1 LEU A 712      33.953   6.261  13.602  1.00  0.00           H  
ATOM    620  CD2 LEU A 712      31.246   6.750  13.564  1.00 26.43           C  
ATOM    621 1HD2 LEU A 712      30.338   7.353  13.329  1.00  0.00           H  
ATOM    622 2HD2 LEU A 712      31.755   7.109  14.489  1.00  0.00           H  
ATOM    623 3HD2 LEU A 712      30.985   5.722  13.907  1.00  0.00           H  
ATOM    624  N   VAL A 713      32.813  11.266  12.012  1.00 21.85           N  
ATOM    625  HN  VAL A 713      33.093  11.030  11.060  1.00  0.00           H  
ATOM    626  CA  VAL A 713      33.315  12.489  12.617  1.00 21.96           C  
ATOM    627  HA  VAL A 713      33.890  12.217  13.533  1.00  0.00           H  
ATOM    628  C   VAL A 713      32.175  13.421  13.023  1.00 21.05           C  
ATOM    629  O   VAL A 713      32.172  13.958  14.135  1.00 19.68           O  
ATOM    630  CB  VAL A 713      34.265  13.251  11.651  1.00 23.54           C  
ATOM    631  HB  VAL A 713      33.686  13.561  10.750  1.00  0.00           H  
ATOM    632  CG1 VAL A 713      34.811  14.508  12.342  1.00 22.63           C  
ATOM    633 1HG1 VAL A 713      35.492  15.055  11.649  1.00  0.00           H  
ATOM    634 2HG1 VAL A 713      35.303  14.271  13.314  1.00  0.00           H  
ATOM    635 3HG1 VAL A 713      33.995  15.161  12.729  1.00  0.00           H  
ATOM    636  CG2 VAL A 713      35.416  12.338  11.208  1.00 20.68           C  
ATOM    637 1HG2 VAL A 713      36.097  12.885  10.515  1.00  0.00           H  
ATOM    638 2HG2 VAL A 713      35.044  11.386  10.761  1.00  0.00           H  
ATOM    639 3HG2 VAL A 713      35.965  11.908  12.078  1.00  0.00           H  
ATOM    640  N   HIS A 714      31.214  13.617  12.125  1.00 20.66           N  
ATOM    641  HN  HIS A 714      31.269  13.145  11.223  1.00  0.00           H  
ATOM    642  CA  HIS A 714      30.078  14.497  12.405  1.00 20.27           C  
ATOM    643  HA  HIS A 714      30.471  15.474  12.771  1.00  0.00           H  
ATOM    644  C   HIS A 714      29.172  13.911  13.475  1.00 18.03           C  
ATOM    645  O   HIS A 714      28.576  14.649  14.257  1.00 20.10           O  
ATOM    646  CB  HIS A 714      29.247  14.751  11.138  1.00 21.03           C  
ATOM    647  HB1 HIS A 714      28.854  13.791  10.728  1.00  0.00           H  
ATOM    648  HB2 HIS A 714      28.285  15.254  11.395  1.00  0.00           H  
ATOM    649  CG  HIS A 714      29.974  15.517  10.078  1.00 22.49           C  
ATOM    650  CD2 HIS A 714      29.975  16.837   9.773  1.00 23.45           C  
ATOM    651  HD2 HIS A 714      29.392  17.626  10.278  1.00  0.00           H  
ATOM    652  ND1 HIS A 714      30.844  14.920   9.191  1.00 25.77           N  
ATOM    653  HD1 HIS A 714      31.064  13.924   9.161  1.00  0.00           H  
ATOM    654  CE1 HIS A 714      31.349  15.839   8.385  1.00 24.50           C  
ATOM    655  HE1 HIS A 714      32.073  15.658   7.573  1.00  0.00           H  
ATOM    656  NE2 HIS A 714      30.838  17.010   8.718  1.00 23.04           N  
ATOM    657  HE2 HIS A 714      31.050  17.899   8.265  1.00  0.00           H  
ATOM    658  N   VAL A 715      29.051  12.586  13.499  1.00 16.46           N  
ATOM    659  HN  VAL A 715      29.548  12.020  12.811  1.00  0.00           H  
ATOM    660  CA  VAL A 715      28.215  11.936  14.500  1.00 15.45           C  
ATOM    661  HA  VAL A 715      27.197  12.389  14.462  1.00  0.00           H  
ATOM    662  C   VAL A 715      28.804  12.177  15.888  1.00 16.12           C  
ATOM    663  O   VAL A 715      28.078  12.495  16.822  1.00 15.18           O  
ATOM    664  CB  VAL A 715      28.087  10.398  14.241  1.00 16.98           C  
ATOM    665  HB  VAL A 715      29.105   9.962  14.112  1.00  0.00           H  
ATOM    666  CG1 VAL A 715      27.394   9.718  15.426  1.00 18.99           C  
ATOM    667 1HG1 VAL A 715      27.303   8.622  15.241  1.00  0.00           H  
ATOM    668 2HG1 VAL A 715      26.408  10.185  15.656  1.00  0.00           H  
ATOM    669 3HG1 VAL A 715      27.908   9.937  16.391  1.00  0.00           H  
ATOM    670  CG2 VAL A 715      27.271  10.148  12.977  1.00 12.56           C  
ATOM    671 1HG2 VAL A 715      27.180   9.052  12.792  1.00  0.00           H  
ATOM    672 2HG2 VAL A 715      27.690  10.687  12.095  1.00  0.00           H  
ATOM    673 3HG2 VAL A 715      26.276  10.649  13.016  1.00  0.00           H  
ATOM    674  N   VAL A 716      30.124  12.040  16.024  1.00 14.93           N  
ATOM    675  HN  VAL A 716      30.694  11.778  15.220  1.00  0.00           H  
ATOM    676  CA  VAL A 716      30.755  12.265  17.322  1.00 17.04           C  
ATOM    677  HA  VAL A 716      30.302  11.561  18.059  1.00  0.00           H  
ATOM    678  C   VAL A 716      30.494  13.705  17.804  1.00 17.18           C  
ATOM    679  O   VAL A 716      30.081  13.915  18.944  1.00 16.50           O  
ATOM    680  CB  VAL A 716      32.286  11.995  17.266  1.00 17.01           C  
ATOM    681  HB  VAL A 716      32.737  12.634  16.471  1.00  0.00           H  
ATOM    682  CG1 VAL A 716      32.929  12.339  18.600  1.00 16.09           C  
ATOM    683 1HG1 VAL A 716      34.026  12.145  18.560  1.00  0.00           H  
ATOM    684 2HG1 VAL A 716      32.442  11.803  19.448  1.00  0.00           H  
ATOM    685 3HG1 VAL A 716      32.702  13.384  18.915  1.00  0.00           H  
ATOM    686  CG2 VAL A 716      32.543  10.528  16.929  1.00 17.83           C  
ATOM    687 1HG2 VAL A 716      33.640  10.334  16.889  1.00  0.00           H  
ATOM    688 2HG2 VAL A 716      32.029  10.218  15.990  1.00  0.00           H  
ATOM    689 3HG2 VAL A 716      32.022   9.839  17.634  1.00  0.00           H  
ATOM    690  N   LYS A 717      30.710  14.683  16.925  1.00 17.50           N  
ATOM    691  HN  LYS A 717      31.035  14.445  15.988  1.00  0.00           H  
ATOM    692  CA  LYS A 717      30.493  16.094  17.268  1.00 19.20           C  
ATOM    693  HA  LYS A 717      31.096  16.328  18.176  1.00  0.00           H  
ATOM    694  C   LYS A 717      29.029  16.391  17.578  1.00 18.62           C  
ATOM    695  O   LYS A 717      28.722  17.089  18.540  1.00 19.36           O  
ATOM    696  CB  LYS A 717      30.979  16.992  16.128  1.00 21.61           C  
ATOM    697  HB1 LYS A 717      30.633  18.041  16.276  1.00  0.00           H  
ATOM    698  HB2 LYS A 717      30.443  16.753  15.180  1.00  0.00           H  
ATOM    699  CG  LYS A 717      32.483  16.945  15.922  1.00 27.36           C  
ATOM    700  HG1 LYS A 717      32.849  15.896  15.831  1.00  0.00           H  
ATOM    701  HG2 LYS A 717      33.031  17.240  16.848  1.00  0.00           H  
ATOM    702  CD  LYS A 717      32.911  17.790  14.729  1.00 31.98           C  
ATOM    703  HD1 LYS A 717      32.432  18.796  14.751  1.00  0.00           H  
ATOM    704  HD2 LYS A 717      32.468  17.407  13.780  1.00  0.00           H  
ATOM    705  CE  LYS A 717      34.424  17.899  14.630  1.00 33.58           C  
ATOM    706  HE1 LYS A 717      34.900  16.905  14.460  1.00  0.00           H  
ATOM    707  HE2 LYS A 717      34.886  18.140  15.616  1.00  0.00           H  
ATOM    708  NZ  LYS A 717      34.815  18.887  13.579  1.00 38.28           N  
ATOM    709  HZ1 LYS A 717      35.830  18.960  13.513  1.00  0.00           H  
ATOM    710  HZ2 LYS A 717      34.380  19.796  13.734  1.00  0.00           H  
ATOM    711  HZ3 LYS A 717      34.392  18.667  12.677  1.00  0.00           H  
ATOM    712  N   TRP A 718      28.139  15.857  16.749  1.00 17.88           N  
ATOM    713  HN  TRP A 718      28.479  15.315  15.955  1.00  0.00           H  
ATOM    714  CA  TRP A 718      26.701  16.009  16.920  1.00 17.18           C  
ATOM    715  HA  TRP A 718      26.427  17.089  16.870  1.00  0.00           H  
ATOM    716  C   TRP A 718      26.308  15.440  18.280  1.00 16.71           C  
ATOM    717  O   TRP A 718      25.668  16.108  19.093  1.00 17.36           O  
ATOM    718  CB  TRP A 718      25.975  15.236  15.805  1.00 18.65           C  
ATOM    719  HB1 TRP A 718      26.179  15.711  14.817  1.00  0.00           H  
ATOM    720  HB2 TRP A 718      26.460  14.244  15.651  1.00  0.00           H  
ATOM    721  CG  TRP A 718      24.480  15.059  15.997  1.00 19.75           C  
ATOM    722  CD1 TRP A 718      23.503  15.983  15.759  1.00 16.94           C  
ATOM    723  HD1 TRP A 718      23.681  17.012  15.405  1.00  0.00           H  
ATOM    724  CD2 TRP A 718      23.809  13.873  16.444  1.00 19.24           C  
ATOM    725  CE2 TRP A 718      22.421  14.154  16.449  1.00 19.32           C  
ATOM    726  CE3 TRP A 718      24.245  12.600  16.843  1.00 18.14           C  
ATOM    727  HE3 TRP A 718      25.319  12.350  16.850  1.00  0.00           H  
ATOM    728  NE1 TRP A 718      22.264  15.446  16.024  1.00 17.90           N  
ATOM    729  HE1 TRP A 718      21.373  15.932  15.921  1.00  0.00           H  
ATOM    730  CZ2 TRP A 718      21.464  13.208  16.839  1.00 18.15           C  
ATOM    731  HZ2 TRP A 718      20.387  13.448  16.836  1.00  0.00           H  
ATOM    732  CZ3 TRP A 718      23.295  11.658  17.230  1.00 17.85           C  
ATOM    733  HZ3 TRP A 718      23.624  10.653  17.545  1.00  0.00           H  
ATOM    734  CH2 TRP A 718      21.918  11.969  17.226  1.00 17.81           C  
ATOM    735  HH2 TRP A 718      21.191  11.202  17.540  1.00  0.00           H  
ATOM    736  N   ALA A 719      26.708  14.198  18.528  1.00 17.26           N  
ATOM    737  HN  ALA A 719      27.256  13.699  17.827  1.00  0.00           H  
ATOM    738  CA  ALA A 719      26.379  13.536  19.780  1.00 18.10           C  
ATOM    739  HA  ALA A 719      25.272  13.411  19.828  1.00  0.00           H  
ATOM    740  C   ALA A 719      26.821  14.354  20.996  1.00 20.15           C  
ATOM    741  O   ALA A 719      26.032  14.609  21.907  1.00 18.39           O  
ATOM    742  CB  ALA A 719      27.021  12.143  19.814  1.00 18.90           C  
ATOM    743  HB1 ALA A 719      26.699  11.547  18.928  1.00  0.00           H  
ATOM    744  HB2 ALA A 719      26.811  11.612  20.771  1.00  0.00           H  
ATOM    745  HB3 ALA A 719      28.132  12.199  19.896  1.00  0.00           H  
ATOM    746  N   LYS A 720      28.080  14.773  21.006  1.00 21.92           N  
ATOM    747  HN  LYS A 720      28.692  14.547  20.222  1.00  0.00           H  
ATOM    748  CA  LYS A 720      28.601  15.553  22.125  1.00 23.63           C  
ATOM    749  HA  LYS A 720      28.390  14.992  23.065  1.00  0.00           H  
ATOM    750  C   LYS A 720      27.951  16.934  22.241  1.00 23.31           C  
ATOM    751  O   LYS A 720      28.195  17.660  23.198  1.00 21.85           O  
ATOM    752  CB  LYS A 720      30.117  15.701  21.992  1.00 26.55           C  
ATOM    753  HB1 LYS A 720      30.516  16.386  22.776  1.00  0.00           H  
ATOM    754  HB2 LYS A 720      30.376  16.289  21.081  1.00  0.00           H  
ATOM    755  CG  LYS A 720      30.866  14.374  22.007  1.00 26.80           C  
ATOM    756  HG1 LYS A 720      30.770  13.856  22.990  1.00  0.00           H  
ATOM    757  HG2 LYS A 720      30.367  13.610  21.366  1.00  0.00           H  
ATOM    758  CD  LYS A 720      32.321  14.575  21.616  1.00 29.53           C  
ATOM    759  HD1 LYS A 720      32.482  15.589  21.182  1.00  0.00           H  
ATOM    760  HD2 LYS A 720      32.586  13.955  20.728  1.00  0.00           H  
ATOM    761  CE  LYS A 720      33.278  14.316  22.768  1.00 34.15           C  
ATOM    762  HE1 LYS A 720      34.278  14.768  22.572  1.00  0.00           H  
ATOM    763  HE2 LYS A 720      32.992  14.904  23.671  1.00  0.00           H  
ATOM    764  NZ  LYS A 720      33.394  12.868  23.083  1.00 36.50           N  
ATOM    765  HZ1 LYS A 720      34.036  12.694  23.856  1.00  0.00           H  
ATOM    766  HZ2 LYS A 720      33.656  12.330  22.257  1.00  0.00           H  
ATOM    767  HZ3 LYS A 720      32.479  12.454  23.262  1.00  0.00           H  
ATOM    768  N   ALA A 721      27.116  17.291  21.272  1.00 24.03           N  
ATOM    769  HN  ALA A 721      26.943  16.649  20.499  1.00  0.00           H  
ATOM    770  CA  ALA A 721      26.441  18.585  21.293  1.00 22.38           C  
ATOM    771  HA  ALA A 721      26.998  19.275  21.968  1.00  0.00           H  
ATOM    772  C   ALA A 721      25.018  18.414  21.819  1.00 23.61           C  
ATOM    773  O   ALA A 721      24.316  19.389  22.082  1.00 22.15           O  
ATOM    774  CB  ALA A 721      26.411  19.178  19.891  1.00 24.76           C  
ATOM    775  HB1 ALA A 721      25.895  20.166  19.907  1.00  0.00           H  
ATOM    776  HB2 ALA A 721      25.954  18.480  19.151  1.00  0.00           H  
ATOM    777  HB3 ALA A 721      27.430  19.245  19.443  1.00  0.00           H  
ATOM    778  N   LEU A 722      24.599  17.162  21.970  1.00 22.76           N  
ATOM    779  HN  LEU A 722      25.231  16.396  21.737  1.00  0.00           H  
ATOM    780  CA  LEU A 722      23.264  16.853  22.458  1.00 22.36           C  
ATOM    781  HA  LEU A 722      22.526  17.487  21.913  1.00  0.00           H  
ATOM    782  C   LEU A 722      23.135  17.123  23.950  1.00 22.78           C  
ATOM    783  O   LEU A 722      24.054  16.857  24.724  1.00 23.27           O  
ATOM    784  CB  LEU A 722      22.933  15.385  22.204  1.00 22.99           C  
ATOM    785  HB1 LEU A 722      22.067  15.086  22.839  1.00  0.00           H  
ATOM    786  HB2 LEU A 722      23.738  14.745  22.635  1.00  0.00           H  
ATOM    787  CG  LEU A 722      22.671  14.966  20.761  1.00 23.78           C  
ATOM    788  HG  LEU A 722      23.492  15.356  20.115  1.00  0.00           H  
ATOM    789  CD1 LEU A 722      22.651  13.448  20.675  1.00 26.05           C  
ATOM    790 1HD1 LEU A 722      22.459  13.142  19.620  1.00  0.00           H  
ATOM    791 2HD1 LEU A 722      21.922  12.994  21.386  1.00  0.00           H  
ATOM    792 3HD1 LEU A 722      23.580  12.989  21.086  1.00  0.00           H  
ATOM    793  CD2 LEU A 722      21.347  15.547  20.286  1.00 22.70           C  
ATOM    794 1HD2 LEU A 722      21.155  15.241  19.231  1.00  0.00           H  
ATOM    795 2HD2 LEU A 722      21.305  16.654  20.415  1.00  0.00           H  
ATOM    796 3HD2 LEU A 722      20.503  15.273  20.961  1.00  0.00           H  
ATOM    797  N   PRO A 723      21.981  17.654  24.371  1.00 22.35           N  
ATOM    798  CA  PRO A 723      21.747  17.948  25.788  1.00 21.42           C  
ATOM    799  HA  PRO A 723      22.389  18.799  26.116  1.00  0.00           H  
ATOM    800  C   PRO A 723      22.011  16.718  26.663  1.00 21.83           C  
ATOM    801  O   PRO A 723      21.509  15.627  26.381  1.00 20.69           O  
ATOM    802  CB  PRO A 723      20.276  18.357  25.814  1.00 22.54           C  
ATOM    803  HB1 PRO A 723      19.987  18.999  26.678  1.00  0.00           H  
ATOM    804  HB2 PRO A 723      19.567  17.529  26.047  1.00  0.00           H  
ATOM    805  CG  PRO A 723      20.078  18.993  24.465  1.00 22.31           C  
ATOM    806  HG1 PRO A 723      20.391  20.061  24.401  1.00  0.00           H  
ATOM    807  HG2 PRO A 723      19.014  19.173  24.184  1.00  0.00           H  
ATOM    808  CD  PRO A 723      20.828  18.055  23.544  1.00 20.49           C  
ATOM    809  HD1 PRO A 723      20.223  17.210  23.141  1.00  0.00           H  
ATOM    810  HD2 PRO A 723      21.091  18.484  22.549  1.00  0.00           H  
ATOM    811  N   GLY A 724      22.822  16.898  27.704  1.00 21.77           N  
ATOM    812  HN  GLY A 724      23.249  17.813  27.849  1.00  0.00           H  
ATOM    813  CA  GLY A 724      23.114  15.823  28.639  1.00 23.32           C  
ATOM    814  HA1 GLY A 724      23.449  16.275  29.601  1.00  0.00           H  
ATOM    815  HA2 GLY A 724      22.152  15.347  28.939  1.00  0.00           H  
ATOM    816  C   GLY A 724      24.092  14.728  28.258  1.00 23.41           C  
ATOM    817  O   GLY A 724      24.575  14.012  29.132  1.00 25.99           O  
ATOM    818  N   PHE A 725      24.397  14.588  26.975  1.00 23.80           N  
ATOM    819  HN  PHE A 725      23.981  15.217  26.288  1.00  0.00           H  
ATOM    820  CA  PHE A 725      25.318  13.548  26.532  1.00 23.56           C  
ATOM    821  HA  PHE A 725      24.857  12.558  26.757  1.00  0.00           H  
ATOM    822  C   PHE A 725      26.672  13.612  27.235  1.00 25.23           C  
ATOM    823  O   PHE A 725      27.168  12.597  27.719  1.00 23.26           O  
ATOM    824  CB  PHE A 725      25.542  13.636  25.024  1.00 24.28           C  
ATOM    825  HB1 PHE A 725      24.572  13.760  24.488  1.00  0.00           H  
ATOM    826  HB2 PHE A 725      26.029  14.602  24.753  1.00  0.00           H  
ATOM    827  CG  PHE A 725      26.314  12.477  24.463  1.00 22.50           C  
ATOM    828  CD1 PHE A 725      25.711  11.238  24.307  1.00 20.85           C  
ATOM    829  HD1 PHE A 725      24.651  11.109  24.583  1.00  0.00           H  
ATOM    830  CD2 PHE A 725      27.652  12.621  24.111  1.00 24.48           C  
ATOM    831  HD2 PHE A 725      28.144  13.601  24.229  1.00  0.00           H  
ATOM    832  CE1 PHE A 725      26.428  10.156  23.807  1.00 23.32           C  
ATOM    833  HE1 PHE A 725      25.937   9.176  23.686  1.00  0.00           H  
ATOM    834  CE2 PHE A 725      28.378  11.542  23.611  1.00 22.17           C  
ATOM    835  HE2 PHE A 725      29.439  11.668  23.336  1.00  0.00           H  
ATOM    836  CZ  PHE A 725      27.762  10.312  23.461  1.00 21.70           C  
ATOM    837  HZ  PHE A 725      28.333   9.455  23.066  1.00  0.00           H  
ATOM    838  N   ARG A 726      27.272  14.798  27.274  1.00 26.35           N  
ATOM    839  HN  ARG A 726      26.816  15.602  26.843  1.00  0.00           H  
ATOM    840  CA  ARG A 726      28.570  14.975  27.921  1.00 31.85           C  
ATOM    841  HA  ARG A 726      29.300  14.310  27.404  1.00  0.00           H  
ATOM    842  C   ARG A 726      28.569  14.600  29.403  1.00 32.41           C  
ATOM    843  O   ARG A 726      29.623  14.532  30.028  1.00 33.67           O  
ATOM    844  CB  ARG A 726      29.063  16.421  27.764  1.00 33.13           C  
ATOM    845  HB1 ARG A 726      28.213  17.133  27.881  1.00  0.00           H  
ATOM    846  HB2 ARG A 726      29.684  16.714  28.643  1.00  0.00           H  
ATOM    847  CG  ARG A 726      29.816  16.706  26.467  1.00 37.03           C  
ATOM    848  HG1 ARG A 726      30.576  15.920  26.249  1.00  0.00           H  
ATOM    849  HG2 ARG A 726      29.167  16.563  25.572  1.00  0.00           H  
ATOM    850  CD  ARG A 726      30.437  18.103  26.501  1.00 39.49           C  
ATOM    851  HD1 ARG A 726      29.671  18.871  26.760  1.00  0.00           H  
ATOM    852  HD2 ARG A 726      31.114  18.215  27.380  1.00  0.00           H  
ATOM    853  NE  ARG A 726      31.131  18.457  25.260  1.00 42.38           N  
ATOM    854  HE  ARG A 726      30.684  19.141  24.649  1.00  0.00           H  
ATOM    855  CZ  ARG A 726      32.302  17.953  24.868  1.00 43.11           C  
ATOM    856  NH1 ARG A 726      32.938  17.058  25.616  1.00 43.24           N  
ATOM    857 1HH1 ARG A 726      32.522  16.747  26.494  1.00  0.00           H  
ATOM    858 2HH1 ARG A 726      33.834  16.673  25.316  1.00  0.00           H  
ATOM    859  NH2 ARG A 726      32.843  18.357  23.727  1.00 41.61           N  
ATOM    860 1HH2 ARG A 726      32.355  19.044  23.153  1.00  0.00           H  
ATOM    861 2HH2 ARG A 726      33.739  17.972  23.427  1.00  0.00           H  
ATOM    862  N   ASN A 727      27.395  14.362  29.977  1.00 34.24           N  
ATOM    863  HN  ASN A 727      26.535  14.445  29.435  1.00  0.00           H  
ATOM    864  CA  ASN A 727      27.340  13.983  31.380  1.00 35.42           C  
ATOM    865  HA  ASN A 727      28.204  14.464  31.895  1.00  0.00           H  
ATOM    866  C   ASN A 727      27.456  12.476  31.589  1.00 36.28           C  
ATOM    867  O   ASN A 727      27.598  12.014  32.719  1.00 34.90           O  
ATOM    868  CB  ASN A 727      26.061  14.504  32.034  1.00 38.34           C  
ATOM    869  HB1 ASN A 727      25.262  14.676  31.275  1.00  0.00           H  
ATOM    870  HB2 ASN A 727      25.565  13.709  32.638  1.00  0.00           H  
ATOM    871  CG  ASN A 727      26.304  15.751  32.865  1.00 40.41           C  
ATOM    872  ND2 ASN A 727      26.132  15.632  34.179  1.00 39.41           N  
ATOM    873 1HD2 ASN A 727      26.295  16.470  34.737  1.00  0.00           H  
ATOM    874 2HD2 ASN A 727      25.842  14.759  34.620  1.00  0.00           H  
ATOM    875  OD1 ASN A 727      26.654  16.805  32.333  1.00 41.94           O  
ATOM    876  N   LEU A 728      27.391  11.711  30.503  1.00 36.62           N  
ATOM    877  HN  LEU A 728      27.246  12.146  29.592  1.00  0.00           H  
ATOM    878  CA  LEU A 728      27.523  10.259  30.591  1.00 37.23           C  
ATOM    879  HA  LEU A 728      26.924   9.861  31.443  1.00  0.00           H  
ATOM    880  C   LEU A 728      28.999   9.989  30.802  1.00 38.74           C  
ATOM    881  O   LEU A 728      29.837  10.807  30.419  1.00 39.20           O  
ATOM    882  CB  LEU A 728      27.110   9.589  29.283  1.00 36.64           C  
ATOM    883  HB1 LEU A 728      27.865   9.844  28.504  1.00  0.00           H  
ATOM    884  HB2 LEU A 728      27.260   8.489  29.389  1.00  0.00           H  
ATOM    885  CG  LEU A 728      25.719   9.832  28.703  1.00 36.79           C  
ATOM    886  HG  LEU A 728      25.499  10.924  28.743  1.00  0.00           H  
ATOM    887  CD1 LEU A 728      25.710   9.383  27.248  1.00 37.20           C  
ATOM    888 1HD1 LEU A 728      26.479   9.927  26.652  1.00  0.00           H  
ATOM    889 2HD1 LEU A 728      24.696   9.482  26.795  1.00  0.00           H  
ATOM    890 3HD1 LEU A 728      25.829   8.278  27.160  1.00  0.00           H  
ATOM    891  CD2 LEU A 728      24.670   9.091  29.516  1.00 37.86           C  
ATOM    892 1HD2 LEU A 728      24.677   9.420  30.581  1.00  0.00           H  
ATOM    893 2HD2 LEU A 728      24.789   7.986  29.428  1.00  0.00           H  
ATOM    894 3HD2 LEU A 728      23.656   9.190  29.063  1.00  0.00           H  
ATOM    895  N   HIS A 729      29.330   8.848  31.395  1.00 39.62           N  
ATOM    896  HN  HIS A 729      28.605   8.203  31.710  1.00  0.00           H  
ATOM    897  CA  HIS A 729      30.734   8.525  31.592  1.00 40.03           C  
ATOM    898  HA  HIS A 729      31.211   9.286  32.253  1.00  0.00           H  
ATOM    899  C   HIS A 729      31.373   8.567  30.200  1.00 40.42           C  
ATOM    900  O   HIS A 729      30.734   8.213  29.204  1.00 39.47           O  
ATOM    901  CB  HIS A 729      30.879   7.134  32.209  1.00 41.62           C  
ATOM    902  HB1 HIS A 729      30.491   6.353  31.514  1.00  0.00           H  
ATOM    903  HB2 HIS A 729      30.165   7.003  33.055  1.00  0.00           H  
ATOM    904  CG  HIS A 729      32.275   6.808  32.642  1.00 42.81           C  
ATOM    905  CD2 HIS A 729      32.770   6.438  33.847  1.00 42.19           C  
ATOM    906  HD2 HIS A 729      32.195   6.307  34.779  1.00  0.00           H  
ATOM    907  ND1 HIS A 729      33.350   6.843  31.780  1.00 42.97           N  
ATOM    908  HD1 HIS A 729      33.306   7.089  30.791  1.00  0.00           H  
ATOM    909  CE1 HIS A 729      34.447   6.508  32.436  1.00 43.94           C  
ATOM    910  HE1 HIS A 729      35.462   6.448  32.008  1.00  0.00           H  
ATOM    911  NE2 HIS A 729      34.122   6.257  33.692  1.00 43.58           N  
ATOM    912  HE2 HIS A 729      34.770   5.975  34.427  1.00  0.00           H  
ATOM    913  N   VAL A 730      32.622   9.009  30.128  1.00 39.25           N  
ATOM    914  HN  VAL A 730      33.108   9.284  30.982  1.00  0.00           H  
ATOM    915  CA  VAL A 730      33.310   9.108  28.848  1.00 38.73           C  
ATOM    916  HA  VAL A 730      32.781   9.876  28.237  1.00  0.00           H  
ATOM    917  C   VAL A 730      33.323   7.806  28.050  1.00 36.71           C  
ATOM    918  O   VAL A 730      33.055   7.814  26.845  1.00 35.02           O  
ATOM    919  CB  VAL A 730      34.763   9.575  29.031  1.00 40.09           C  
ATOM    920  HB  VAL A 730      34.761  10.545  29.581  1.00  0.00           H  
ATOM    921  CG1 VAL A 730      35.541   8.552  29.847  1.00 40.79           C  
ATOM    922 1HG1 VAL A 730      36.595   8.891  29.980  1.00  0.00           H  
ATOM    923 2HG1 VAL A 730      35.483   7.531  29.402  1.00  0.00           H  
ATOM    924 3HG1 VAL A 730      35.047   8.333  30.822  1.00  0.00           H  
ATOM    925  CG2 VAL A 730      35.403   9.789  27.669  1.00 40.31           C  
ATOM    926 1HG2 VAL A 730      36.457  10.128  27.802  1.00  0.00           H  
ATOM    927 2HG2 VAL A 730      34.813  10.488  27.032  1.00  0.00           H  
ATOM    928 3HG2 VAL A 730      35.330   8.884  27.022  1.00  0.00           H  
ATOM    929  N   ASP A 731      33.641   6.695  28.715  1.00 34.67           N  
ATOM    930  HN  ASP A 731      33.861   6.752  29.709  1.00  0.00           H  
ATOM    931  CA  ASP A 731      33.680   5.400  28.046  1.00 32.44           C  
ATOM    932  HA  ASP A 731      34.407   5.459  27.203  1.00  0.00           H  
ATOM    933  C   ASP A 731      32.316   5.026  27.483  1.00 29.42           C  
ATOM    934  O   ASP A 731      32.232   4.365  26.456  1.00 28.83           O  
ATOM    935  CB  ASP A 731      34.132   4.294  28.999  1.00 33.78           C  
ATOM    936  HB1 ASP A 731      33.393   4.150  29.822  1.00  0.00           H  
ATOM    937  HB2 ASP A 731      34.059   3.294  28.512  1.00  0.00           H  
ATOM    938  CG  ASP A 731      35.519   4.525  29.553  1.00 35.19           C  
ATOM    939  OD1 ASP A 731      36.391   5.022  28.808  1.00 33.92           O  
ATOM    940  OD2 ASP A 731      35.738   4.190  30.737  1.00 37.14           O  
ATOM    941  N   ASP A 732      31.250   5.441  28.162  1.00 28.33           N  
ATOM    942  HN  ASP A 732      31.376   5.980  29.018  1.00  0.00           H  
ATOM    943  CA  ASP A 732      29.904   5.133  27.695  1.00 28.06           C  
ATOM    944  HA  ASP A 732      29.864   4.059  27.400  1.00  0.00           H  
ATOM    945  C   ASP A 732      29.574   5.990  26.476  1.00 27.57           C  
ATOM    946  O   ASP A 732      28.828   5.566  25.597  1.00 28.19           O  
ATOM    947  CB  ASP A 732      28.857   5.385  28.787  1.00 27.22           C  
ATOM    948  HB1 ASP A 732      28.846   6.459  29.087  1.00  0.00           H  
ATOM    949  HB2 ASP A 732      27.824   5.300  28.375  1.00  0.00           H  
ATOM    950  CG  ASP A 732      29.033   4.482  30.003  1.00 27.87           C  
ATOM    951  OD1 ASP A 732      29.333   3.280  29.841  1.00 26.36           O  
ATOM    952  OD2 ASP A 732      28.847   4.979  31.133  1.00 28.55           O  
ATOM    953  N   GLN A 733      30.128   7.197  26.429  1.00 26.94           N  
ATOM    954  HN  GLN A 733      30.733   7.502  27.191  1.00  0.00           H  
ATOM    955  CA  GLN A 733      29.883   8.092  25.302  1.00 27.00           C  
ATOM    956  HA  GLN A 733      28.785   8.261  25.202  1.00  0.00           H  
ATOM    957  C   GLN A 733      30.408   7.458  24.021  1.00 26.19           C  
ATOM    958  O   GLN A 733      29.725   7.441  22.997  1.00 24.48           O  
ATOM    959  CB  GLN A 733      30.577   9.433  25.524  1.00 27.88           C  
ATOM    960  HB1 GLN A 733      30.603  10.021  24.577  1.00  0.00           H  
ATOM    961  HB2 GLN A 733      31.670   9.285  25.685  1.00  0.00           H  
ATOM    962  CG  GLN A 733      29.982  10.261  26.647  1.00 28.56           C  
ATOM    963  HG1 GLN A 733      28.906  10.486  26.457  1.00  0.00           H  
ATOM    964  HG2 GLN A 733      29.875   9.659  27.580  1.00  0.00           H  
ATOM    965  CD  GLN A 733      30.772  11.529  26.899  1.00 28.49           C  
ATOM    966  NE2 GLN A 733      31.093  11.784  28.162  1.00 28.13           N  
ATOM    967 1HE2 GLN A 733      31.625  12.638  28.332  1.00  0.00           H  
ATOM    968 2HE2 GLN A 733      30.831  11.169  28.932  1.00  0.00           H  
ATOM    969  OE1 GLN A 733      31.089  12.273  25.968  1.00 25.77           O  
ATOM    970  N   MET A 734      31.622   6.929  24.090  1.00 27.04           N  
ATOM    971  HN  MET A 734      32.133   6.971  24.972  1.00  0.00           H  
ATOM    972  CA  MET A 734      32.242   6.291  22.941  1.00 30.39           C  
ATOM    973  HA  MET A 734      32.139   6.958  22.053  1.00  0.00           H  
ATOM    974  C   MET A 734      31.523   4.973  22.662  1.00 28.14           C  
ATOM    975  O   MET A 734      31.327   4.595  21.509  1.00 27.34           O  
ATOM    976  CB  MET A 734      33.734   6.051  23.219  1.00 36.24           C  
ATOM    977  HB1 MET A 734      33.862   5.446  24.147  1.00  0.00           H  
ATOM    978  HB2 MET A 734      34.226   7.000  23.538  1.00  0.00           H  
ATOM    979  CG  MET A 734      34.504   5.418  22.064  1.00 46.03           C  
ATOM    980  HG1 MET A 734      34.144   4.380  21.877  1.00  0.00           H  
ATOM    981  HG2 MET A 734      34.219   5.894  21.097  1.00  0.00           H  
ATOM    982  SD  MET A 734      36.318   5.438  22.278  1.00 57.20           S  
ATOM    983  CE  MET A 734      36.846   6.135  20.721  1.00 55.65           C  
ATOM    984  HE1 MET A 734      37.953   6.147  20.852  1.00  0.00           H  
ATOM    985  HE2 MET A 734      36.386   7.116  20.457  1.00  0.00           H  
ATOM    986  HE3 MET A 734      36.479   5.605  19.812  1.00  0.00           H  
ATOM    987  N   ALA A 735      31.110   4.292  23.727  1.00 25.77           N  
ATOM    988  HN  ALA A 735      31.287   4.669  24.658  1.00  0.00           H  
ATOM    989  CA  ALA A 735      30.410   3.019  23.597  1.00 22.44           C  
ATOM    990  HA  ALA A 735      31.081   2.301  23.070  1.00  0.00           H  
ATOM    991  C   ALA A 735      29.118   3.158  22.785  1.00 20.21           C  
ATOM    992  O   ALA A 735      28.921   2.454  21.788  1.00 18.19           O  
ATOM    993  CB  ALA A 735      30.096   2.454  24.987  1.00 20.70           C  
ATOM    994  HB1 ALA A 735      31.036   2.353  25.578  1.00  0.00           H  
ATOM    995  HB2 ALA A 735      29.532   1.494  24.931  1.00  0.00           H  
ATOM    996  HB3 ALA A 735      29.329   3.061  25.522  1.00  0.00           H  
ATOM    997  N   VAL A 736      28.242   4.068  23.202  1.00 15.46           N  
ATOM    998  HN  VAL A 736      28.460   4.642  24.016  1.00  0.00           H  
ATOM    999  CA  VAL A 736      26.971   4.254  22.506  1.00 16.94           C  
ATOM   1000  HA  VAL A 736      26.458   3.264  22.493  1.00  0.00           H  
ATOM   1001  C   VAL A 736      27.110   4.706  21.052  1.00 15.85           C  
ATOM   1002  O   VAL A 736      26.321   4.304  20.193  1.00 17.32           O  
ATOM   1003  CB  VAL A 736      26.048   5.234  23.279  1.00 16.08           C  
ATOM   1004  HB  VAL A 736      25.145   5.443  22.659  1.00  0.00           H  
ATOM   1005  CG1 VAL A 736      25.606   4.595  24.590  1.00 16.94           C  
ATOM   1006 1HG1 VAL A 736      24.943   5.299  25.145  1.00  0.00           H  
ATOM   1007 2HG1 VAL A 736      26.472   4.259  25.207  1.00  0.00           H  
ATOM   1008 3HG1 VAL A 736      25.126   3.601  24.432  1.00  0.00           H  
ATOM   1009  CG2 VAL A 736      26.766   6.534  23.547  1.00 19.42           C  
ATOM   1010 1HG2 VAL A 736      26.103   7.238  24.102  1.00  0.00           H  
ATOM   1011 2HG2 VAL A 736      27.163   6.990  22.610  1.00  0.00           H  
ATOM   1012 3HG2 VAL A 736      27.734   6.372  24.076  1.00  0.00           H  
ATOM   1013  N   ILE A 737      28.106   5.541  20.780  1.00 15.30           N  
ATOM   1014  HN  ILE A 737      28.715   5.850  21.538  1.00  0.00           H  
ATOM   1015  CA  ILE A 737      28.354   6.029  19.430  1.00 16.33           C  
ATOM   1016  HA  ILE A 737      27.406   6.440  19.012  1.00  0.00           H  
ATOM   1017  C   ILE A 737      28.822   4.860  18.555  1.00 17.56           C  
ATOM   1018  O   ILE A 737      28.341   4.670  17.428  1.00 14.77           O  
ATOM   1019  CB  ILE A 737      29.432   7.156  19.453  1.00 17.59           C  
ATOM   1020  HB  ILE A 737      30.267   6.839  20.120  1.00  0.00           H  
ATOM   1021  CG1 ILE A 737      28.821   8.450  20.009  1.00 18.09           C  
ATOM   1022 1HG1 ILE A 737      28.100   8.891  19.281  1.00  0.00           H  
ATOM   1023 2HG1 ILE A 737      28.123   8.228  20.850  1.00  0.00           H  
ATOM   1024  CG2 ILE A 737      29.985   7.394  18.061  1.00 15.17           C  
ATOM   1025 1HG2 ILE A 737      30.429   6.454  17.657  1.00  0.00           H  
ATOM   1026 2HG2 ILE A 737      30.711   8.240  18.040  1.00  0.00           H  
ATOM   1027 3HG2 ILE A 737      29.217   7.820  17.375  1.00  0.00           H  
ATOM   1028  CD1 ILE A 737      29.862   9.481  20.430  1.00 21.31           C  
ATOM   1029 1HD1 ILE A 737      29.418  10.421  20.834  1.00  0.00           H  
ATOM   1030 2HD1 ILE A 737      30.560   9.703  19.589  1.00  0.00           H  
ATOM   1031 3HD1 ILE A 737      30.583   9.040  21.158  1.00  0.00           H  
ATOM   1032  N   GLN A 738      29.740   4.058  19.092  1.00 15.90           N  
ATOM   1033  HN  GLN A 738      30.077   4.244  20.037  1.00  0.00           H  
ATOM   1034  CA  GLN A 738      30.273   2.918  18.353  1.00 17.39           C  
ATOM   1035  HA  GLN A 738      30.640   3.301  17.372  1.00  0.00           H  
ATOM   1036  C   GLN A 738      29.246   1.823  18.059  1.00 16.32           C  
ATOM   1037  O   GLN A 738      29.392   1.088  17.084  1.00 14.17           O  
ATOM   1038  CB  GLN A 738      31.479   2.341  19.098  1.00 19.31           C  
ATOM   1039  HB1 GLN A 738      31.197   1.989  20.118  1.00  0.00           H  
ATOM   1040  HB2 GLN A 738      31.799   1.367  18.660  1.00  0.00           H  
ATOM   1041  CG  GLN A 738      32.636   3.333  19.153  1.00 24.08           C  
ATOM   1042  HG1 GLN A 738      33.014   3.558  18.129  1.00  0.00           H  
ATOM   1043  HG2 GLN A 738      32.275   4.347  19.443  1.00  0.00           H  
ATOM   1044  CD  GLN A 738      33.768   2.883  20.060  1.00 26.72           C  
ATOM   1045  NE2 GLN A 738      34.996   3.075  19.610  1.00 26.90           N  
ATOM   1046 1HE2 GLN A 738      35.756   2.773  20.219  1.00  0.00           H  
ATOM   1047 2HE2 GLN A 738      35.189   3.490  18.698  1.00  0.00           H  
ATOM   1048  OE1 GLN A 738      33.535   2.382  21.161  1.00 29.66           O  
ATOM   1049  N   TYR A 739      28.207   1.718  18.885  1.00 16.50           N  
ATOM   1050  HN  TYR A 739      28.128   2.350  19.682  1.00  0.00           H  
ATOM   1051  CA  TYR A 739      27.183   0.708  18.660  1.00 17.52           C  
ATOM   1052  HA  TYR A 739      27.649  -0.151  18.123  1.00  0.00           H  
ATOM   1053  C   TYR A 739      26.017   1.227  17.818  1.00 16.98           C  
ATOM   1054  O   TYR A 739      25.374   0.459  17.090  1.00 17.92           O  
ATOM   1055  CB  TYR A 739      26.600   0.191  19.983  1.00 21.07           C  
ATOM   1056  HB1 TYR A 739      25.811  -0.569  19.777  1.00  0.00           H  
ATOM   1057  HB2 TYR A 739      25.989   0.990  20.465  1.00  0.00           H  
ATOM   1058  CG  TYR A 739      27.596  -0.361  20.976  1.00 23.28           C  
ATOM   1059  CD1 TYR A 739      28.676  -1.131  20.563  1.00 25.79           C  
ATOM   1060  HD1 TYR A 739      28.822  -1.330  19.488  1.00  0.00           H  
ATOM   1061  CD2 TYR A 739      27.438  -0.129  22.342  1.00 25.32           C  
ATOM   1062  HD2 TYR A 739      26.588   0.481  22.691  1.00  0.00           H  
ATOM   1063  CE1 TYR A 739      29.577  -1.655  21.485  1.00 27.53           C  
ATOM   1064  HE1 TYR A 739      30.431  -2.263  21.142  1.00  0.00           H  
ATOM   1065  CE2 TYR A 739      28.330  -0.650  23.274  1.00 23.78           C  
ATOM   1066  HE2 TYR A 739      28.186  -0.458  24.351  1.00  0.00           H  
ATOM   1067  CZ  TYR A 739      29.396  -1.409  22.837  1.00 28.79           C  
ATOM   1068  OH  TYR A 739      30.289  -1.916  23.753  1.00 33.39           O  
ATOM   1069  HH  TYR A 739      31.023  -2.439  23.452  1.00  0.00           H  
ATOM   1070  N   SER A 740      25.747   2.524  17.902  1.00 15.99           N  
ATOM   1071  HN  SER A 740      26.347   3.129  18.463  1.00  0.00           H  
ATOM   1072  CA  SER A 740      24.601   3.093  17.201  1.00 17.05           C  
ATOM   1073  HA  SER A 740      23.936   2.238  16.937  1.00  0.00           H  
ATOM   1074  C   SER A 740      24.815   3.882  15.919  1.00 15.52           C  
ATOM   1075  O   SER A 740      23.842   4.335  15.318  1.00 16.36           O  
ATOM   1076  CB  SER A 740      23.808   3.976  18.164  1.00 18.51           C  
ATOM   1077  HB1 SER A 740      23.564   3.444  19.113  1.00  0.00           H  
ATOM   1078  HB2 SER A 740      22.768   4.155  17.805  1.00  0.00           H  
ATOM   1079  OG  SER A 740      24.505   5.190  18.400  1.00 25.08           O  
ATOM   1080  HG  SER A 740      24.012   5.739  18.999  1.00  0.00           H  
ATOM   1081  N   TRP A 741      26.054   4.072  15.489  1.00 15.02           N  
ATOM   1082  HN  TRP A 741      26.846   3.686  16.003  1.00  0.00           H  
ATOM   1083  CA  TRP A 741      26.268   4.841  14.270  1.00 16.44           C  
ATOM   1084  HA  TRP A 741      25.884   5.871  14.456  1.00  0.00           H  
ATOM   1085  C   TRP A 741      25.540   4.299  13.030  1.00 17.12           C  
ATOM   1086  O   TRP A 741      25.039   5.077  12.217  1.00 18.78           O  
ATOM   1087  CB  TRP A 741      27.762   4.962  13.963  1.00 19.77           C  
ATOM   1088  HB1 TRP A 741      28.272   5.587  14.733  1.00  0.00           H  
ATOM   1089  HB2 TRP A 741      27.928   5.600  13.064  1.00  0.00           H  
ATOM   1090  CG  TRP A 741      28.452   3.651  13.811  1.00 21.64           C  
ATOM   1091  CD1 TRP A 741      28.946   2.860  14.811  1.00 21.71           C  
ATOM   1092  HD1 TRP A 741      28.910   3.104  15.886  1.00  0.00           H  
ATOM   1093  CD2 TRP A 741      28.706   2.957  12.584  1.00 22.09           C  
ATOM   1094  CE2 TRP A 741      29.361   1.747  12.915  1.00 21.39           C  
ATOM   1095  CE3 TRP A 741      28.445   3.239  11.235  1.00 19.85           C  
ATOM   1096  HE3 TRP A 741      27.935   4.172  10.943  1.00  0.00           H  
ATOM   1097  NE1 TRP A 741      29.496   1.714  14.279  1.00 22.99           N  
ATOM   1098  HE1 TRP A 741      29.933   0.963  14.813  1.00  0.00           H  
ATOM   1099  CZ2 TRP A 741      29.759   0.819  11.946  1.00 19.56           C  
ATOM   1100  HZ2 TRP A 741      30.267  -0.119  12.227  1.00  0.00           H  
ATOM   1101  CZ3 TRP A 741      28.844   2.315  10.273  1.00 20.31           C  
ATOM   1102  HZ3 TRP A 741      28.647   2.522   9.208  1.00  0.00           H  
ATOM   1103  CH2 TRP A 741      29.495   1.119  10.638  1.00 18.06           C  
ATOM   1104  HH2 TRP A 741      29.798   0.409   9.851  1.00  0.00           H  
ATOM   1105  N   MET A 742      25.467   2.980  12.881  1.00 15.10           N  
ATOM   1106  HN  MET A 742      25.866   2.362  13.588  1.00  0.00           H  
ATOM   1107  CA  MET A 742      24.815   2.419  11.703  1.00 15.05           C  
ATOM   1108  HA  MET A 742      25.324   2.824  10.797  1.00  0.00           H  
ATOM   1109  C   MET A 742      23.349   2.831  11.650  1.00 15.41           C  
ATOM   1110  O   MET A 742      22.876   3.330  10.620  1.00 14.77           O  
ATOM   1111  CB  MET A 742      24.947   0.890  11.683  1.00 13.12           C  
ATOM   1112  HB1 MET A 742      26.010   0.586  11.829  1.00  0.00           H  
ATOM   1113  HB2 MET A 742      24.497   0.446  12.601  1.00  0.00           H  
ATOM   1114  CG  MET A 742      24.372   0.240  10.439  1.00 13.74           C  
ATOM   1115  HG1 MET A 742      24.163  -0.840  10.620  1.00  0.00           H  
ATOM   1116  HG2 MET A 742      23.334   0.601  10.250  1.00  0.00           H  
ATOM   1117  SD  MET A 742      25.405   0.455   8.961  1.00 19.02           S  
ATOM   1118  CE  MET A 742      26.617  -0.828   9.244  1.00 15.78           C  
ATOM   1119  HE1 MET A 742      27.251  -0.696   8.337  1.00  0.00           H  
ATOM   1120  HE2 MET A 742      26.211  -1.853   9.409  1.00  0.00           H  
ATOM   1121  HE3 MET A 742      27.151  -0.786  10.222  1.00  0.00           H  
ATOM   1122  N   GLY A 743      22.638   2.637  12.759  1.00 15.84           N  
ATOM   1123  HN  GLY A 743      23.082   2.219  13.577  1.00  0.00           H  
ATOM   1124  CA  GLY A 743      21.236   3.015  12.816  1.00 15.76           C  
ATOM   1125  HA1 GLY A 743      20.758   2.687  13.768  1.00  0.00           H  
ATOM   1126  HA2 GLY A 743      20.618   2.419  12.104  1.00  0.00           H  
ATOM   1127  C   GLY A 743      21.072   4.507  12.590  1.00 15.58           C  
ATOM   1128  O   GLY A 743      20.200   4.937  11.830  1.00 18.00           O  
ATOM   1129  N   LEU A 744      21.913   5.303  13.247  1.00 15.66           N  
ATOM   1130  HN  LEU A 744      22.608   4.889  13.869  1.00  0.00           H  
ATOM   1131  CA  LEU A 744      21.865   6.757  13.099  1.00 16.53           C  
ATOM   1132  HA  LEU A 744      20.869   7.108  13.458  1.00  0.00           H  
ATOM   1133  C   LEU A 744      22.026   7.201  11.645  1.00 14.81           C  
ATOM   1134  O   LEU A 744      21.214   7.971  11.136  1.00 14.70           O  
ATOM   1135  CB  LEU A 744      22.943   7.417  13.969  1.00 15.33           C  
ATOM   1136  HB1 LEU A 744      23.140   8.458  13.621  1.00  0.00           H  
ATOM   1137  HB2 LEU A 744      23.939   6.957  13.769  1.00  0.00           H  
ATOM   1138  CG  LEU A 744      22.641   7.405  15.476  1.00 18.89           C  
ATOM   1139  HG  LEU A 744      22.312   6.380  15.767  1.00  0.00           H  
ATOM   1140  CD1 LEU A 744      23.891   7.755  16.258  1.00 17.57           C  
ATOM   1141 1HD1 LEU A 744      24.715   7.038  16.034  1.00  0.00           H  
ATOM   1142 2HD1 LEU A 744      23.687   7.820  17.352  1.00  0.00           H  
ATOM   1143 3HD1 LEU A 744      24.205   8.810  16.082  1.00  0.00           H  
ATOM   1144  CD2 LEU A 744      21.514   8.386  15.782  1.00 14.46           C  
ATOM   1145 1HD2 LEU A 744      20.594   8.128  15.207  1.00  0.00           H  
ATOM   1146 2HD2 LEU A 744      21.828   9.441  15.606  1.00  0.00           H  
ATOM   1147 3HD2 LEU A 744      21.310   8.451  16.876  1.00  0.00           H  
ATOM   1148  N   MET A 745      23.061   6.702  10.975  1.00 19.04           N  
ATOM   1149  HN  MET A 745      23.690   6.050  11.443  1.00  0.00           H  
ATOM   1150  CA  MET A 745      23.318   7.068   9.580  1.00 18.55           C  
ATOM   1151  HA  MET A 745      23.317   8.181   9.515  1.00  0.00           H  
ATOM   1152  C   MET A 745      22.260   6.544   8.605  1.00 19.73           C  
ATOM   1153  O   MET A 745      21.906   7.217   7.642  1.00 19.60           O  
ATOM   1154  CB  MET A 745      24.707   6.576   9.153  1.00 17.09           C  
ATOM   1155  HB1 MET A 745      24.831   6.661   8.048  1.00  0.00           H  
ATOM   1156  HB2 MET A 745      24.783   5.469   9.266  1.00  0.00           H  
ATOM   1157  CG  MET A 745      25.863   7.272   9.880  1.00 16.80           C  
ATOM   1158  HG1 MET A 745      25.707   7.250  10.984  1.00  0.00           H  
ATOM   1159  HG2 MET A 745      25.831   8.374   9.711  1.00  0.00           H  
ATOM   1160  SD  MET A 745      27.487   6.604   9.449  1.00 16.31           S  
ATOM   1161  CE  MET A 745      28.544   7.397  10.703  1.00 18.75           C  
ATOM   1162  HE1 MET A 745      29.545   6.985  10.437  1.00  0.00           H  
ATOM   1163  HE2 MET A 745      28.229   7.240  11.761  1.00  0.00           H  
ATOM   1164  HE3 MET A 745      28.482   8.509  10.745  1.00  0.00           H  
ATOM   1165  N   VAL A 746      21.756   5.344   8.855  1.00 20.02           N  
ATOM   1166  HN  VAL A 746      22.089   4.816   9.662  1.00  0.00           H  
ATOM   1167  CA  VAL A 746      20.736   4.771   7.996  1.00 19.38           C  
ATOM   1168  HA  VAL A 746      21.111   4.764   6.946  1.00  0.00           H  
ATOM   1169  C   VAL A 746      19.477   5.628   8.065  1.00 20.38           C  
ATOM   1170  O   VAL A 746      18.874   5.954   7.041  1.00 20.50           O  
ATOM   1171  CB  VAL A 746      20.407   3.323   8.420  1.00 19.27           C  
ATOM   1172  HB  VAL A 746      20.337   3.277   9.532  1.00  0.00           H  
ATOM   1173  CG1 VAL A 746      19.077   2.885   7.822  1.00 20.85           C  
ATOM   1174 1HG1 VAL A 746      18.839   1.839   8.128  1.00  0.00           H  
ATOM   1175 2HG1 VAL A 746      19.059   3.008   6.714  1.00  0.00           H  
ATOM   1176 3HG1 VAL A 746      18.253   3.591   8.080  1.00  0.00           H  
ATOM   1177  CG2 VAL A 746      21.514   2.394   7.956  1.00 19.10           C  
ATOM   1178 1HG2 VAL A 746      21.276   1.348   8.262  1.00  0.00           H  
ATOM   1179 2HG2 VAL A 746      22.517   2.721   8.317  1.00  0.00           H  
ATOM   1180 3HG2 VAL A 746      21.703   2.479   6.860  1.00  0.00           H  
ATOM   1181  N   PHE A 747      19.099   6.006   9.282  1.00 19.90           N  
ATOM   1182  HN  PHE A 747      19.653   5.708  10.085  1.00  0.00           H  
ATOM   1183  CA  PHE A 747      17.919   6.832   9.508  1.00 17.86           C  
ATOM   1184  HA  PHE A 747      17.021   6.303   9.112  1.00  0.00           H  
ATOM   1185  C   PHE A 747      18.064   8.179   8.796  1.00 18.40           C  
ATOM   1186  O   PHE A 747      17.200   8.581   8.014  1.00 17.90           O  
ATOM   1187  CB  PHE A 747      17.745   7.063  11.007  1.00 18.64           C  
ATOM   1188  HB1 PHE A 747      18.517   7.772  11.386  1.00  0.00           H  
ATOM   1189  HB2 PHE A 747      18.031   6.150  11.579  1.00  0.00           H  
ATOM   1190  CG  PHE A 747      16.376   7.520  11.398  1.00 15.10           C  
ATOM   1191  CD1 PHE A 747      15.276   6.694  11.207  1.00 13.24           C  
ATOM   1192  HD1 PHE A 747      15.410   5.713  10.721  1.00  0.00           H  
ATOM   1193  CD2 PHE A 747      16.195   8.758  12.005  1.00 16.25           C  
ATOM   1194  HD2 PHE A 747      17.062   9.422  12.156  1.00  0.00           H  
ATOM   1195  CE1 PHE A 747      14.013   7.085  11.619  1.00 15.14           C  
ATOM   1196  HE1 PHE A 747      13.149   6.417  11.464  1.00  0.00           H  
ATOM   1197  CE2 PHE A 747      14.937   9.168  12.423  1.00 14.69           C  
ATOM   1198  HE2 PHE A 747      14.805  10.152  12.904  1.00  0.00           H  
ATOM   1199  CZ  PHE A 747      13.838   8.327  12.231  1.00 18.77           C  
ATOM   1200  HZ  PHE A 747      12.835   8.644  12.562  1.00  0.00           H  
ATOM   1201  N   ALA A 748      19.161   8.876   9.075  1.00 17.52           N  
ATOM   1202  HN  ALA A 748      19.838   8.495   9.736  1.00  0.00           H  
ATOM   1203  CA  ALA A 748      19.419  10.172   8.459  1.00 18.01           C  
ATOM   1204  HA  ALA A 748      18.626  10.889   8.775  1.00  0.00           H  
ATOM   1205  C   ALA A 748      19.383  10.028   6.935  1.00 18.08           C  
ATOM   1206  O   ALA A 748      18.807  10.849   6.237  1.00 16.69           O  
ATOM   1207  CB  ALA A 748      20.786  10.706   8.911  1.00 17.39           C  
ATOM   1208  HB1 ALA A 748      20.983  11.697   8.440  1.00  0.00           H  
ATOM   1209  HB2 ALA A 748      21.606   9.978   8.711  1.00  0.00           H  
ATOM   1210  HB3 ALA A 748      20.872  10.747  10.022  1.00  0.00           H  
ATOM   1211  N   MET A 749      19.990   8.968   6.421  1.00 19.39           N  
ATOM   1212  HN  MET A 749      20.451   8.300   7.038  1.00  0.00           H  
ATOM   1213  CA  MET A 749      20.003   8.751   4.984  1.00 20.21           C  
ATOM   1214  HA  MET A 749      20.480   9.633   4.497  1.00  0.00           H  
ATOM   1215  C   MET A 749      18.578   8.607   4.442  1.00 19.58           C  
ATOM   1216  O   MET A 749      18.208   9.262   3.461  1.00 16.69           O  
ATOM   1217  CB  MET A 749      20.832   7.508   4.659  1.00 21.27           C  
ATOM   1218  HB1 MET A 749      21.801   7.533   5.211  1.00  0.00           H  
ATOM   1219  HB2 MET A 749      20.371   6.603   5.120  1.00  0.00           H  
ATOM   1220  CG  MET A 749      21.075   7.279   3.175  1.00 22.09           C  
ATOM   1221  HG1 MET A 749      22.067   6.799   3.005  1.00  0.00           H  
ATOM   1222  HG2 MET A 749      21.246   8.246   2.647  1.00  0.00           H  
ATOM   1223  SD  MET A 749      19.769   6.342   2.383  1.00 22.69           S  
ATOM   1224  CE  MET A 749      20.165   4.678   2.986  1.00 17.71           C  
ATOM   1225  HE1 MET A 749      19.352   4.095   2.493  1.00  0.00           H  
ATOM   1226  HE2 MET A 749      20.240   4.567   4.093  1.00  0.00           H  
ATOM   1227  HE3 MET A 749      21.204   4.325   2.790  1.00  0.00           H  
ATOM   1228  N   GLY A 750      17.784   7.754   5.084  1.00 20.07           N  
ATOM   1229  HN  GLY A 750      18.144   7.233   5.884  1.00  0.00           H  
ATOM   1230  CA  GLY A 750      16.410   7.557   4.657  1.00 21.12           C  
ATOM   1231  HA1 GLY A 750      15.873   6.838   5.319  1.00  0.00           H  
ATOM   1232  HA2 GLY A 750      16.354   6.983   3.703  1.00  0.00           H  
ATOM   1233  C   GLY A 750      15.677   8.881   4.557  1.00 23.36           C  
ATOM   1234  O   GLY A 750      14.908   9.114   3.617  1.00 22.21           O  
ATOM   1235  N   TRP A 751      15.919   9.754   5.531  1.00 23.82           N  
ATOM   1236  HN  TRP A 751      16.557   9.497   6.284  1.00  0.00           H  
ATOM   1237  CA  TRP A 751      15.294  11.067   5.546  1.00 25.13           C  
ATOM   1238  HA  TRP A 751      14.192  10.939   5.440  1.00  0.00           H  
ATOM   1239  C   TRP A 751      15.800  11.917   4.388  1.00 26.30           C  
ATOM   1240  O   TRP A 751      15.011  12.578   3.698  1.00 25.76           O  
ATOM   1241  CB  TRP A 751      15.579  11.771   6.871  1.00 24.40           C  
ATOM   1242  HB1 TRP A 751      16.665  11.718   7.118  1.00  0.00           H  
ATOM   1243  HB2 TRP A 751      15.164  11.185   7.724  1.00  0.00           H  
ATOM   1244  CG  TRP A 751      15.096  13.187   6.921  1.00 23.10           C  
ATOM   1245  CD1 TRP A 751      15.831  14.310   6.682  1.00 23.15           C  
ATOM   1246  HD1 TRP A 751      16.905  14.320   6.431  1.00  0.00           H  
ATOM   1247  CD2 TRP A 751      13.764  13.632   7.205  1.00 24.34           C  
ATOM   1248  CE2 TRP A 751      13.768  15.041   7.118  1.00 22.41           C  
ATOM   1249  CE3 TRP A 751      12.568  12.977   7.522  1.00 23.38           C  
ATOM   1250  HE3 TRP A 751      12.532  11.877   7.597  1.00  0.00           H  
ATOM   1251  NE1 TRP A 751      15.041  15.427   6.799  1.00 24.17           N  
ATOM   1252  HE1 TRP A 751      15.353  16.389   6.669  1.00  0.00           H  
ATOM   1253  CZ2 TRP A 751      12.622  15.808   7.335  1.00 24.54           C  
ATOM   1254  HZ2 TRP A 751      12.648  16.908   7.260  1.00  0.00           H  
ATOM   1255  CZ3 TRP A 751      11.426  13.742   7.740  1.00 25.19           C  
ATOM   1256  HZ3 TRP A 751      10.477  13.240   7.991  1.00  0.00           H  
ATOM   1257  CH2 TRP A 751      11.463  15.143   7.645  1.00 24.95           C  
ATOM   1258  HH2 TRP A 751      10.540  15.721   7.823  1.00  0.00           H  
ATOM   1259  N   ARG A 752      17.116  11.911   4.182  1.00 26.33           N  
ATOM   1260  HN  ARG A 752      17.718  11.365   4.798  1.00  0.00           H  
ATOM   1261  CA  ARG A 752      17.710  12.674   3.088  1.00 27.13           C  
ATOM   1262  HA  ARG A 752      17.512  13.761   3.237  1.00  0.00           H  
ATOM   1263  C   ARG A 752      17.090  12.216   1.779  1.00 27.54           C  
ATOM   1264  O   ARG A 752      16.780  13.020   0.896  1.00 28.32           O  
ATOM   1265  CB  ARG A 752      19.220  12.433   2.999  1.00 27.73           C  
ATOM   1266  HB1 ARG A 752      19.436  11.343   3.085  1.00  0.00           H  
ATOM   1267  HB2 ARG A 752      19.575  12.625   1.959  1.00  0.00           H  
ATOM   1268  CG  ARG A 752      20.063  13.201   3.977  1.00 25.43           C  
ATOM   1269  HG1 ARG A 752      20.007  12.780   5.008  1.00  0.00           H  
ATOM   1270  HG2 ARG A 752      19.644  14.210   4.197  1.00  0.00           H  
ATOM   1271  CD  ARG A 752      21.493  13.268   3.455  1.00 25.73           C  
ATOM   1272  HD1 ARG A 752      22.116  13.940   4.090  1.00  0.00           H  
ATOM   1273  HD2 ARG A 752      21.539  13.830   2.493  1.00  0.00           H  
ATOM   1274  NE  ARG A 752      22.118  11.953   3.319  1.00 20.75           N  
ATOM   1275  HE  ARG A 752      22.223  11.570   2.379  1.00  0.00           H  
ATOM   1276  CZ  ARG A 752      22.559  11.224   4.340  1.00 21.05           C  
ATOM   1277  NH1 ARG A 752      22.437  11.678   5.580  1.00 17.66           N  
ATOM   1278 1HH1 ARG A 752      21.979  12.573   5.749  1.00  0.00           H  
ATOM   1279 2HH1 ARG A 752      22.775  11.119   6.363  1.00  0.00           H  
ATOM   1280  NH2 ARG A 752      23.157  10.055   4.119  1.00 17.84           N  
ATOM   1281 1HH2 ARG A 752      23.251   9.706   3.165  1.00  0.00           H  
ATOM   1282 2HH2 ARG A 752      23.495   9.496   4.902  1.00  0.00           H  
ATOM   1283  N   SER A 753      16.921  10.906   1.669  1.00 27.39           N  
ATOM   1284  HN  SER A 753      17.192  10.306   2.448  1.00  0.00           H  
ATOM   1285  CA  SER A 753      16.361  10.298   0.473  1.00 28.16           C  
ATOM   1286  HA  SER A 753      16.988  10.597  -0.399  1.00  0.00           H  
ATOM   1287  C   SER A 753      14.939  10.766   0.222  1.00 29.17           C  
ATOM   1288  O   SER A 753      14.546  11.009  -0.920  1.00 28.13           O  
ATOM   1289  CB  SER A 753      16.409   8.773   0.602  1.00 27.14           C  
ATOM   1290  HB1 SER A 753      15.841   8.269  -0.214  1.00  0.00           H  
ATOM   1291  HB2 SER A 753      15.809   8.410   1.469  1.00  0.00           H  
ATOM   1292  OG  SER A 753      17.756   8.325   0.665  1.00 24.46           O  
ATOM   1293  HG  SER A 753      17.786   7.379   0.745  1.00  0.00           H  
ATOM   1294  N   PHE A 754      14.167  10.892   1.294  1.00 31.11           N  
ATOM   1295  HN  PHE A 754      14.552  10.674   2.213  1.00  0.00           H  
ATOM   1296  CA  PHE A 754      12.786  11.334   1.189  1.00 31.26           C  
ATOM   1297  HA  PHE A 754      12.271  10.705   0.426  1.00  0.00           H  
ATOM   1298  C   PHE A 754      12.697  12.797   0.752  1.00 32.08           C  
ATOM   1299  O   PHE A 754      11.948  13.135  -0.163  1.00 31.99           O  
ATOM   1300  CB  PHE A 754      12.085  11.136   2.535  1.00 33.35           C  
ATOM   1301  HB1 PHE A 754      12.071  10.056   2.814  1.00  0.00           H  
ATOM   1302  HB2 PHE A 754      12.712  11.537   3.365  1.00  0.00           H  
ATOM   1303  CG  PHE A 754      10.702  11.712   2.595  1.00 35.44           C  
ATOM   1304  CD1 PHE A 754       9.734  11.331   1.674  1.00 37.61           C  
ATOM   1305  HD1 PHE A 754       9.989  10.605   0.884  1.00  0.00           H  
ATOM   1306  CD2 PHE A 754      10.363  12.630   3.584  1.00 37.52           C  
ATOM   1307  HD2 PHE A 754      11.123  12.941   4.320  1.00  0.00           H  
ATOM   1308  CE1 PHE A 754       8.444  11.856   1.738  1.00 37.02           C  
ATOM   1309  HE1 PHE A 754       7.684  11.545   1.002  1.00  0.00           H  
ATOM   1310  CE2 PHE A 754       9.078  13.162   3.658  1.00 38.03           C  
ATOM   1311  HE2 PHE A 754       8.824  13.889   4.448  1.00  0.00           H  
ATOM   1312  CZ  PHE A 754       8.117  12.773   2.732  1.00 37.62           C  
ATOM   1313  HZ  PHE A 754       7.097  13.190   2.785  1.00  0.00           H  
ATOM   1314  N   THR A 755      13.476  13.659   1.400  1.00 33.89           N  
ATOM   1315  HN  THR A 755      14.091  13.314   2.137  1.00  0.00           H  
ATOM   1316  CA  THR A 755      13.475  15.086   1.086  1.00 35.46           C  
ATOM   1317  HA  THR A 755      12.412  15.411   1.004  1.00  0.00           H  
ATOM   1318  C   THR A 755      14.172  15.453  -0.225  1.00 36.36           C  
ATOM   1319  O   THR A 755      13.750  16.383  -0.909  1.00 36.60           O  
ATOM   1320  CB  THR A 755      14.129  15.910   2.220  1.00 36.42           C  
ATOM   1321  HB  THR A 755      14.045  16.995   1.979  1.00  0.00           H  
ATOM   1322  CG2 THR A 755      13.435  15.638   3.551  1.00 35.79           C  
ATOM   1323 1HG2 THR A 755      12.357  15.911   3.465  1.00  0.00           H  
ATOM   1324 2HG2 THR A 755      13.936  16.154   4.403  1.00  0.00           H  
ATOM   1325 3HG2 THR A 755      13.579  14.588   3.897  1.00  0.00           H  
ATOM   1326  OG1 THR A 755      15.513  15.559   2.331  1.00 36.56           O  
ATOM   1327  HG1 THR A 755      15.945  15.728   1.502  1.00  0.00           H  
ATOM   1328  N   ASN A 756      15.231  14.732  -0.582  1.00 37.88           N  
ATOM   1329  HN  ASN A 756      15.539  13.959   0.008  1.00  0.00           H  
ATOM   1330  CA  ASN A 756      15.960  15.038  -1.816  1.00 39.23           C  
ATOM   1331  HA  ASN A 756      15.964  16.147  -1.928  1.00  0.00           H  
ATOM   1332  C   ASN A 756      15.370  14.459  -3.098  1.00 40.14           C  
ATOM   1333  O   ASN A 756      15.161  15.188  -4.073  1.00 42.82           O  
ATOM   1334  CB  ASN A 756      17.420  14.590  -1.710  1.00 39.45           C  
ATOM   1335  HB1 ASN A 756      17.907  14.572  -2.713  1.00  0.00           H  
ATOM   1336  HB2 ASN A 756      17.489  13.506  -1.457  1.00  0.00           H  
ATOM   1337  CG  ASN A 756      18.216  15.426  -0.736  1.00 40.32           C  
ATOM   1338  ND2 ASN A 756      18.914  14.766   0.177  1.00 42.29           N  
ATOM   1339 1HD2 ASN A 756      19.452  15.331   0.835  1.00  0.00           H  
ATOM   1340 2HD2 ASN A 756      18.918  13.748   0.236  1.00  0.00           H  
ATOM   1341  OD1 ASN A 756      18.211  16.652  -0.807  1.00 40.14           O  
ATOM   1342  N   VAL A 757      15.115  13.155  -3.111  1.00 38.37           N  
ATOM   1343  HN  VAL A 757      15.299  12.596  -2.278  1.00  0.00           H  
ATOM   1344  CA  VAL A 757      14.574  12.515  -4.306  1.00 37.51           C  
ATOM   1345  HA  VAL A 757      14.345  13.315  -5.048  1.00  0.00           H  
ATOM   1346  C   VAL A 757      13.290  11.747  -4.037  1.00 37.11           C  
ATOM   1347  O   VAL A 757      13.012  10.737  -4.680  1.00 36.55           O  
ATOM   1348  CB  VAL A 757      15.614  11.558  -4.944  1.00 37.60           C  
ATOM   1349  HB  VAL A 757      15.154  11.071  -5.836  1.00  0.00           H  
ATOM   1350  CG1 VAL A 757      16.838  12.351  -5.394  1.00 35.76           C  
ATOM   1351 1HG1 VAL A 757      16.543  13.142  -6.122  1.00  0.00           H  
ATOM   1352 2HG1 VAL A 757      17.636  11.687  -5.802  1.00  0.00           H  
ATOM   1353 3HG1 VAL A 757      17.401  12.773  -4.529  1.00  0.00           H  
ATOM   1354  CG2 VAL A 757      16.016  10.481  -3.952  1.00 37.19           C  
ATOM   1355 1HG2 VAL A 757      15.122   9.902  -3.623  1.00  0.00           H  
ATOM   1356 2HG2 VAL A 757      16.579  10.903  -3.087  1.00  0.00           H  
ATOM   1357 3HG2 VAL A 757      16.814   9.817  -4.360  1.00  0.00           H  
ATOM   1358  N   ASN A 758      12.513  12.242  -3.079  1.00 38.32           N  
ATOM   1359  HN  ASN A 758      12.821  13.081  -2.587  1.00  0.00           H  
ATOM   1360  CA  ASN A 758      11.240  11.640  -2.699  1.00 38.71           C  
ATOM   1361  HA  ASN A 758      10.920  12.094  -1.732  1.00  0.00           H  
ATOM   1362  C   ASN A 758      11.336  10.127  -2.501  1.00 38.66           C  
ATOM   1363  O   ASN A 758      10.405   9.393  -2.820  1.00 37.56           O  
ATOM   1364  CB  ASN A 758      10.176  11.974  -3.755  1.00 40.91           C  
ATOM   1365  HB1 ASN A 758      10.321  13.004  -4.157  1.00  0.00           H  
ATOM   1366  HB2 ASN A 758      10.343  11.390  -4.690  1.00  0.00           H  
ATOM   1367  CG  ASN A 758       8.757  11.785  -3.240  1.00 42.35           C  
ATOM   1368  ND2 ASN A 758       8.010  10.890  -3.876  1.00 43.62           N  
ATOM   1369 1HD2 ASN A 758       8.357  10.349  -4.668  1.00  0.00           H  
ATOM   1370 2HD2 ASN A 758       7.059  10.763  -3.531  1.00  0.00           H  
ATOM   1371  OD1 ASN A 758       8.338  12.439  -2.283  1.00 43.74           O  
ATOM   1372  N   SER A 759      12.469   9.669  -1.974  1.00 39.42           N  
ATOM   1373  HN  SER A 759      13.208  10.333  -1.745  1.00  0.00           H  
ATOM   1374  CA  SER A 759      12.693   8.246  -1.711  1.00 40.17           C  
ATOM   1375  HA  SER A 759      13.657   8.151  -1.159  1.00  0.00           H  
ATOM   1376  C   SER A 759      12.786   7.374  -2.962  1.00 40.63           C  
ATOM   1377  O   SER A 759      12.607   6.158  -2.886  1.00 40.56           O  
ATOM   1378  CB  SER A 759      11.585   7.698  -0.808  1.00 40.84           C  
ATOM   1379  HB1 SER A 759      11.789   6.646  -0.500  1.00  0.00           H  
ATOM   1380  HB2 SER A 759      10.640   7.529  -1.374  1.00  0.00           H  
ATOM   1381  OG  SER A 759      11.378   8.540   0.314  1.00 42.85           O  
ATOM   1382  HG  SER A 759      10.690   8.200   0.874  1.00  0.00           H  
ATOM   1383  N   ARG A 760      13.067   7.988  -4.107  1.00 39.92           N  
ATOM   1384  HN  ARG A 760      13.209   8.998  -4.109  1.00  0.00           H  
ATOM   1385  CA  ARG A 760      13.178   7.250  -5.364  1.00 39.67           C  
ATOM   1386  HA  ARG A 760      12.356   6.498  -5.409  1.00  0.00           H  
ATOM   1387  C   ARG A 760      14.513   6.519  -5.471  1.00 38.29           C  
ATOM   1388  O   ARG A 760      14.646   5.553  -6.221  1.00 37.88           O  
ATOM   1389  CB  ARG A 760      13.031   8.206  -6.548  1.00 41.67           C  
ATOM   1390  HB1 ARG A 760      13.754   9.050  -6.456  1.00  0.00           H  
ATOM   1391  HB2 ARG A 760      13.411   7.728  -7.481  1.00  0.00           H  
ATOM   1392  CG  ARG A 760      11.623   8.738  -6.764  1.00 43.51           C  
ATOM   1393  HG1 ARG A 760      10.989   8.629  -5.853  1.00  0.00           H  
ATOM   1394  HG2 ARG A 760      11.031   8.090  -7.451  1.00  0.00           H  
ATOM   1395  CD  ARG A 760      11.686  10.172  -7.246  1.00 46.66           C  
ATOM   1396  HD1 ARG A 760      10.791  10.441  -7.853  1.00  0.00           H  
ATOM   1397  HD2 ARG A 760      11.546  10.894  -6.408  1.00  0.00           H  
ATOM   1398  NE  ARG A 760      12.927  10.426  -7.974  1.00 45.98           N  
ATOM   1399  HE  ARG A 760      13.436   9.625  -8.348  1.00  0.00           H  
ATOM   1400  CZ  ARG A 760      13.433  11.635  -8.179  1.00 45.41           C  
ATOM   1401  NH1 ARG A 760      12.796  12.699  -7.711  1.00 42.90           N  
ATOM   1402 1HH1 ARG A 760      13.185  13.629  -7.869  1.00  0.00           H  
ATOM   1403 2HH1 ARG A 760      11.914  12.591  -7.210  1.00  0.00           H  
ATOM   1404  NH2 ARG A 760      14.581  11.775  -8.831  1.00 44.78           N  
ATOM   1405 1HH2 ARG A 760      14.970  12.705  -8.989  1.00  0.00           H  
ATOM   1406 2HH2 ARG A 760      15.071  10.956  -9.191  1.00  0.00           H  
ATOM   1407  N   MET A 761      15.502   6.995  -4.725  1.00 34.56           N  
ATOM   1408  HN  MET A 761      15.330   7.809  -4.135  1.00  0.00           H  
ATOM   1409  CA  MET A 761      16.825   6.390  -4.725  1.00 32.61           C  
ATOM   1410  HA  MET A 761      16.740   5.297  -4.928  1.00  0.00           H  
ATOM   1411  C   MET A 761      17.443   6.612  -3.350  1.00 30.82           C  
ATOM   1412  O   MET A 761      16.966   7.448  -2.582  1.00 31.03           O  
ATOM   1413  CB  MET A 761      17.710   7.047  -5.790  1.00 31.41           C  
ATOM   1414  HB1 MET A 761      18.752   6.657  -5.718  1.00  0.00           H  
ATOM   1415  HB2 MET A 761      17.885   8.119  -5.537  1.00  0.00           H  
ATOM   1416  CG  MET A 761      17.199   6.921  -7.218  1.00 33.18           C  
ATOM   1417  HG1 MET A 761      17.088   5.852  -7.513  1.00  0.00           H  
ATOM   1418  HG2 MET A 761      16.133   7.238  -7.294  1.00  0.00           H  
ATOM   1419  SD  MET A 761      18.237   7.824  -8.402  1.00 36.23           S  
ATOM   1420  CE  MET A 761      17.546   9.487  -8.277  1.00 35.93           C  
ATOM   1421  HE1 MET A 761      18.184  10.042  -9.004  1.00  0.00           H  
ATOM   1422  HE2 MET A 761      17.513   9.914  -7.248  1.00  0.00           H  
ATOM   1423  HE3 MET A 761      16.447   9.562  -8.451  1.00  0.00           H  
ATOM   1424  N   LEU A 762      18.499   5.871  -3.037  1.00 27.86           N  
ATOM   1425  HN  LEU A 762      18.846   5.178  -3.700  1.00  0.00           H  
ATOM   1426  CA  LEU A 762      19.165   6.041  -1.753  1.00 25.40           C  
ATOM   1427  HA  LEU A 762      18.408   6.304  -0.978  1.00  0.00           H  
ATOM   1428  C   LEU A 762      20.148   7.184  -1.900  1.00 24.22           C  
ATOM   1429  O   LEU A 762      21.149   7.076  -2.619  1.00 25.77           O  
ATOM   1430  CB  LEU A 762      19.882   4.762  -1.343  1.00 24.46           C  
ATOM   1431  HB1 LEU A 762      20.660   4.478  -2.090  1.00  0.00           H  
ATOM   1432  HB2 LEU A 762      20.540   4.934  -0.459  1.00  0.00           H  
ATOM   1433  CG  LEU A 762      18.906   3.607  -1.092  1.00 25.51           C  
ATOM   1434  HG  LEU A 762      18.325   3.419  -2.025  1.00  0.00           H  
ATOM   1435  CD1 LEU A 762      19.680   2.344  -0.733  1.00 23.15           C  
ATOM   1436 1HD1 LEU A 762      20.388   2.063  -1.547  1.00  0.00           H  
ATOM   1437 2HD1 LEU A 762      18.996   1.502  -0.475  1.00  0.00           H  
ATOM   1438 3HD1 LEU A 762      20.201   2.446   0.247  1.00  0.00           H  
ATOM   1439  CD2 LEU A 762      17.932   3.994   0.028  1.00 22.35           C  
ATOM   1440 1HD2 LEU A 762      17.366   4.918  -0.235  1.00  0.00           H  
ATOM   1441 2HD2 LEU A 762      18.453   4.096   1.008  1.00  0.00           H  
ATOM   1442 3HD2 LEU A 762      17.248   3.152   0.286  1.00  0.00           H  
ATOM   1443  N   TYR A 763      19.841   8.288  -1.226  1.00 21.66           N  
ATOM   1444  HN  TYR A 763      19.001   8.294  -0.647  1.00  0.00           H  
ATOM   1445  CA  TYR A 763      20.660   9.486  -1.285  1.00 19.76           C  
ATOM   1446  HA  TYR A 763      21.178   9.515  -2.272  1.00  0.00           H  
ATOM   1447  C   TYR A 763      21.718   9.487  -0.176  1.00 19.83           C  
ATOM   1448  O   TYR A 763      21.622  10.244   0.794  1.00 18.03           O  
ATOM   1449  CB  TYR A 763      19.745  10.709  -1.176  1.00 21.06           C  
ATOM   1450  HB1 TYR A 763      19.387  10.829  -0.127  1.00  0.00           H  
ATOM   1451  HB2 TYR A 763      18.776  10.511  -1.691  1.00  0.00           H  
ATOM   1452  CG  TYR A 763      20.344  12.002  -1.673  1.00 24.87           C  
ATOM   1453  CD1 TYR A 763      21.310  12.678  -0.926  1.00 26.32           C  
ATOM   1454  HD1 TYR A 763      21.631  12.265   0.045  1.00  0.00           H  
ATOM   1455  CD2 TYR A 763      19.955  12.549  -2.903  1.00 26.75           C  
ATOM   1456  HD2 TYR A 763      19.191  12.033  -3.509  1.00  0.00           H  
ATOM   1457  CE1 TYR A 763      21.876  13.864  -1.385  1.00 29.99           C  
ATOM   1458  HE1 TYR A 763      22.636  14.386  -0.779  1.00  0.00           H  
ATOM   1459  CE2 TYR A 763      20.519  13.738  -3.375  1.00 29.66           C  
ATOM   1460  HE2 TYR A 763      20.205  14.157  -4.346  1.00  0.00           H  
ATOM   1461  CZ  TYR A 763      21.480  14.387  -2.608  1.00 31.14           C  
ATOM   1462  OH  TYR A 763      22.057  15.550  -3.059  1.00 34.83           O  
ATOM   1463  HH  TYR A 763      22.714  15.993  -2.535  1.00  0.00           H  
ATOM   1464  N   PHE A 764      22.714   8.617  -0.323  1.00 19.66           N  
ATOM   1465  HN  PHE A 764      22.722   8.015  -1.146  1.00  0.00           H  
ATOM   1466  CA  PHE A 764      23.797   8.492   0.651  1.00 19.10           C  
ATOM   1467  HA  PHE A 764      23.367   8.217   1.642  1.00  0.00           H  
ATOM   1468  C   PHE A 764      24.523   9.826   0.775  1.00 19.81           C  
ATOM   1469  O   PHE A 764      24.762  10.323   1.878  1.00 21.22           O  
ATOM   1470  CB  PHE A 764      24.783   7.396   0.208  1.00 17.19           C  
ATOM   1471  HB1 PHE A 764      25.732   7.464   0.789  1.00  0.00           H  
ATOM   1472  HB2 PHE A 764      25.173   7.609  -0.815  1.00  0.00           H  
ATOM   1473  CG  PHE A 764      24.215   5.997   0.280  1.00 18.06           C  
ATOM   1474  CD1 PHE A 764      23.878   5.429   1.506  1.00 15.86           C  
ATOM   1475  HD1 PHE A 764      24.029   6.007   2.433  1.00  0.00           H  
ATOM   1476  CD2 PHE A 764      24.017   5.250  -0.874  1.00 18.19           C  
ATOM   1477  HD2 PHE A 764      24.278   5.685  -1.854  1.00  0.00           H  
ATOM   1478  CE1 PHE A 764      23.356   4.148   1.578  1.00 16.75           C  
ATOM   1479  HE1 PHE A 764      23.094   3.714   2.558  1.00  0.00           H  
ATOM   1480  CE2 PHE A 764      23.494   3.960  -0.813  1.00 18.23           C  
ATOM   1481  HE2 PHE A 764      23.344   3.379  -1.739  1.00  0.00           H  
ATOM   1482  CZ  PHE A 764      23.162   3.408   0.417  1.00 19.06           C  
ATOM   1483  HZ  PHE A 764      22.747   2.388   0.473  1.00  0.00           H  
ATOM   1484  N   ALA A 765      24.864  10.403  -0.373  1.00 20.74           N  
ATOM   1485  HN  ALA A 765      24.630   9.933  -1.248  1.00  0.00           H  
ATOM   1486  CA  ALA A 765      25.562  11.686  -0.427  1.00 21.94           C  
ATOM   1487  HA  ALA A 765      25.175  12.355   0.377  1.00  0.00           H  
ATOM   1488  C   ALA A 765      25.293  12.319  -1.791  1.00 22.52           C  
ATOM   1489  O   ALA A 765      24.914  11.619  -2.734  1.00 22.14           O  
ATOM   1490  CB  ALA A 765      27.063  11.473  -0.235  1.00 17.32           C  
ATOM   1491  HB1 ALA A 765      27.595  12.452  -0.276  1.00  0.00           H  
ATOM   1492  HB2 ALA A 765      27.478  10.740  -0.966  1.00  0.00           H  
ATOM   1493  HB3 ALA A 765      27.289  10.913   0.703  1.00  0.00           H  
ATOM   1494  N   PRO A 766      25.496  13.645  -1.918  1.00 25.43           N  
ATOM   1495  CA  PRO A 766      25.260  14.323  -3.197  1.00 25.75           C  
ATOM   1496  HA  PRO A 766      24.170  14.342  -3.429  1.00  0.00           H  
ATOM   1497  C   PRO A 766      26.025  13.628  -4.313  1.00 26.93           C  
ATOM   1498  O   PRO A 766      25.534  13.508  -5.436  1.00 27.83           O  
ATOM   1499  CB  PRO A 766      25.770  15.735  -2.939  1.00 26.07           C  
ATOM   1500  HB1 PRO A 766      25.318  16.519  -3.590  1.00  0.00           H  
ATOM   1501  HB2 PRO A 766      26.823  15.915  -3.259  1.00  0.00           H  
ATOM   1502  CG  PRO A 766      25.522  15.920  -1.477  1.00 26.91           C  
ATOM   1503  HG1 PRO A 766      24.478  16.200  -1.204  1.00  0.00           H  
ATOM   1504  HG2 PRO A 766      25.992  16.826  -1.027  1.00  0.00           H  
ATOM   1505  CD  PRO A 766      26.002  14.599  -0.916  1.00 25.22           C  
ATOM   1506  HD1 PRO A 766      25.693  14.390   0.135  1.00  0.00           H  
ATOM   1507  HD2 PRO A 766      27.097  14.539  -0.716  1.00  0.00           H  
ATOM   1508  N   ASP A 767      27.223  13.155  -3.985  1.00 27.39           N  
ATOM   1509  HN  ASP A 767      27.566  13.280  -3.032  1.00  0.00           H  
ATOM   1510  CA  ASP A 767      28.055  12.463  -4.956  1.00 29.21           C  
ATOM   1511  HA  ASP A 767      27.734  12.791  -5.972  1.00  0.00           H  
ATOM   1512  C   ASP A 767      27.910  10.941  -4.890  1.00 29.04           C  
ATOM   1513  O   ASP A 767      28.659  10.212  -5.544  1.00 28.49           O  
ATOM   1514  CB  ASP A 767      29.524  12.873  -4.775  1.00 30.34           C  
ATOM   1515  HB1 ASP A 767      30.156  12.460  -5.595  1.00  0.00           H  
ATOM   1516  HB2 ASP A 767      29.660  13.962  -4.971  1.00  0.00           H  
ATOM   1517  CG  ASP A 767      30.087  12.491  -3.408  1.00 31.65           C  
ATOM   1518  OD1 ASP A 767      29.313  12.417  -2.427  1.00 25.84           O  
ATOM   1519  OD2 ASP A 767      31.319  12.286  -3.318  1.00 30.85           O  
ATOM   1520  N   LEU A 768      26.936  10.452  -4.122  1.00 28.64           N  
ATOM   1521  HN  LEU A 768      26.324  11.085  -3.607  1.00  0.00           H  
ATOM   1522  CA  LEU A 768      26.747   9.006  -4.020  1.00 29.05           C  
ATOM   1523  HA  LEU A 768      27.155   8.544  -4.949  1.00  0.00           H  
ATOM   1524  C   LEU A 768      25.283   8.593  -3.899  1.00 28.76           C  
ATOM   1525  O   LEU A 768      24.823   8.176  -2.835  1.00 27.99           O  
ATOM   1526  CB  LEU A 768      27.545   8.455  -2.836  1.00 29.48           C  
ATOM   1527  HB1 LEU A 768      28.527   8.977  -2.753  1.00  0.00           H  
ATOM   1528  HB2 LEU A 768      27.079   8.770  -1.873  1.00  0.00           H  
ATOM   1529  CG  LEU A 768      27.748   6.938  -2.859  1.00 30.36           C  
ATOM   1530  HG  LEU A 768      26.751   6.440  -2.814  1.00  0.00           H  
ATOM   1531  CD1 LEU A 768      28.437   6.545  -4.161  1.00 29.62           C  
ATOM   1532 1HD1 LEU A 768      28.585   5.440  -4.178  1.00  0.00           H  
ATOM   1533 2HD1 LEU A 768      29.389   7.102  -4.321  1.00  0.00           H  
ATOM   1534 3HD1 LEU A 768      27.887   6.912  -5.059  1.00  0.00           H  
ATOM   1535  CD2 LEU A 768      28.574   6.499  -1.651  1.00 28.93           C  
ATOM   1536 1HD2 LEU A 768      28.722   5.394  -1.668  1.00  0.00           H  
ATOM   1537 2HD2 LEU A 768      28.125   6.845  -0.691  1.00  0.00           H  
ATOM   1538 3HD2 LEU A 768      29.542   7.048  -1.586  1.00  0.00           H  
ATOM   1539  N   VAL A 769      24.555   8.725  -5.001  1.00 29.40           N  
ATOM   1540  HN  VAL A 769      25.002   9.087  -5.844  1.00  0.00           H  
ATOM   1541  CA  VAL A 769      23.144   8.373  -5.053  1.00 27.00           C  
ATOM   1542  HA  VAL A 769      22.740   8.300  -4.016  1.00  0.00           H  
ATOM   1543  C   VAL A 769      23.021   7.016  -5.744  1.00 27.90           C  
ATOM   1544  O   VAL A 769      23.486   6.830  -6.868  1.00 23.91           O  
ATOM   1545  CB  VAL A 769      22.341   9.433  -5.847  1.00 29.03           C  
ATOM   1546  HB  VAL A 769      22.712   9.447  -6.898  1.00  0.00           H  
ATOM   1547  CG1 VAL A 769      20.854   9.081  -5.858  1.00 28.45           C  
ATOM   1548 1HG1 VAL A 769      20.693   8.073  -6.307  1.00  0.00           H  
ATOM   1549 2HG1 VAL A 769      20.247   9.864  -6.370  1.00  0.00           H  
ATOM   1550 3HG1 VAL A 769      20.403   9.159  -4.841  1.00  0.00           H  
ATOM   1551  CG2 VAL A 769      22.560  10.808  -5.235  1.00 27.89           C  
ATOM   1552 1HG2 VAL A 769      23.645  11.065  -5.227  1.00  0.00           H  
ATOM   1553 2HG2 VAL A 769      22.109  10.886  -4.218  1.00  0.00           H  
ATOM   1554 3HG2 VAL A 769      21.953  11.591  -5.747  1.00  0.00           H  
ATOM   1555  N   PHE A 770      22.402   6.063  -5.059  1.00 27.64           N  
ATOM   1556  HN  PHE A 770      22.037   6.271  -4.129  1.00  0.00           H  
ATOM   1557  CA  PHE A 770      22.234   4.726  -5.610  1.00 27.93           C  
ATOM   1558  HA  PHE A 770      23.091   4.512  -6.290  1.00  0.00           H  
ATOM   1559  C   PHE A 770      20.942   4.576  -6.397  1.00 28.36           C  
ATOM   1560  O   PHE A 770      19.866   4.922  -5.915  1.00 27.60           O  
ATOM   1561  CB  PHE A 770      22.232   3.686  -4.486  1.00 28.17           C  
ATOM   1562  HB1 PHE A 770      21.512   2.866  -4.715  1.00  0.00           H  
ATOM   1563  HB2 PHE A 770      21.757   4.105  -3.568  1.00  0.00           H  
ATOM   1564  CG  PHE A 770      23.585   3.121  -4.165  1.00 29.25           C  
ATOM   1565  CD1 PHE A 770      24.715   3.927  -4.166  1.00 29.50           C  
ATOM   1566  HD1 PHE A 770      24.626   4.989  -4.450  1.00  0.00           H  
ATOM   1567  CD2 PHE A 770      23.718   1.782  -3.809  1.00 29.82           C  
ATOM   1568  HD2 PHE A 770      22.829   1.129  -3.808  1.00  0.00           H  
ATOM   1569  CE1 PHE A 770      25.957   3.412  -3.814  1.00 28.70           C  
ATOM   1570  HE1 PHE A 770      26.847   4.064  -3.818  1.00  0.00           H  
ATOM   1571  CE2 PHE A 770      24.949   1.258  -3.456  1.00 29.75           C  
ATOM   1572  HE2 PHE A 770      25.038   0.195  -3.174  1.00  0.00           H  
ATOM   1573  CZ  PHE A 770      26.075   2.077  -3.458  1.00 30.49           C  
ATOM   1574  HZ  PHE A 770      27.059   1.665  -3.177  1.00  0.00           H  
ATOM   1575  N   ASN A 771      21.059   4.071  -7.618  1.00 28.06           N  
ATOM   1576  HN  ASN A 771      21.987   3.870  -7.991  1.00  0.00           H  
ATOM   1577  CA  ASN A 771      19.886   3.799  -8.435  1.00 27.88           C  
ATOM   1578  HA  ASN A 771      18.983   4.270  -7.980  1.00  0.00           H  
ATOM   1579  C   ASN A 771      19.760   2.281  -8.402  1.00 27.33           C  
ATOM   1580  O   ASN A 771      20.522   1.610  -7.691  1.00 26.42           O  
ATOM   1581  CB  ASN A 771      20.073   4.295  -9.874  1.00 28.46           C  
ATOM   1582  HB1 ASN A 771      19.159   4.102 -10.483  1.00  0.00           H  
ATOM   1583  HB2 ASN A 771      20.086   5.409  -9.912  1.00  0.00           H  
ATOM   1584  CG  ASN A 771      21.305   3.715 -10.546  1.00 29.01           C  
ATOM   1585  ND2 ASN A 771      21.536   4.119 -11.790  1.00 29.78           N  
ATOM   1586 1HD2 ASN A 771      20.930   4.781 -12.275  1.00  0.00           H  
ATOM   1587 2HD2 ASN A 771      22.364   3.729 -12.241  1.00  0.00           H  
ATOM   1588  OD1 ASN A 771      22.038   2.915  -9.960  1.00 26.15           O  
ATOM   1589  N   GLU A 772      18.806   1.738  -9.152  1.00 27.03           N  
ATOM   1590  HN  GLU A 772      18.204   2.343  -9.710  1.00  0.00           H  
ATOM   1591  CA  GLU A 772      18.604   0.294  -9.192  1.00 26.75           C  
ATOM   1592  HA  GLU A 772      18.243  -0.050  -8.195  1.00  0.00           H  
ATOM   1593  C   GLU A 772      19.912  -0.414  -9.518  1.00 25.85           C  
ATOM   1594  O   GLU A 772      20.322  -1.350  -8.828  1.00 25.56           O  
ATOM   1595  CB  GLU A 772      17.563  -0.081 -10.258  1.00 29.22           C  
ATOM   1596  HB1 GLU A 772      17.742   0.506 -11.189  1.00  0.00           H  
ATOM   1597  HB2 GLU A 772      17.757  -1.113 -10.634  1.00  0.00           H  
ATOM   1598  CG  GLU A 772      16.111   0.052  -9.831  1.00 32.35           C  
ATOM   1599  HG1 GLU A 772      15.441   0.136 -10.718  1.00  0.00           H  
ATOM   1600  HG2 GLU A 772      15.923   1.047  -9.365  1.00  0.00           H  
ATOM   1601  CD  GLU A 772      15.657  -1.071  -8.913  1.00 35.38           C  
ATOM   1602  OE1 GLU A 772      15.675  -2.248  -9.343  1.00 35.17           O  
ATOM   1603  OE2 GLU A 772      15.274  -0.775  -7.761  1.00 39.16           O  
ATOM   1604  N   TYR A 773      20.568   0.042 -10.578  1.00 24.51           N  
ATOM   1605  HN  TYR A 773      20.196   0.835 -11.101  1.00  0.00           H  
ATOM   1606  CA  TYR A 773      21.811  -0.578 -10.999  1.00 23.24           C  
ATOM   1607  HA  TYR A 773      21.582  -1.617 -11.334  1.00  0.00           H  
ATOM   1608  C   TYR A 773      22.842  -0.660  -9.877  1.00 21.75           C  
ATOM   1609  O   TYR A 773      23.399  -1.719  -9.622  1.00 21.05           O  
ATOM   1610  CB  TYR A 773      22.407   0.178 -12.180  1.00 22.49           C  
ATOM   1611  HB1 TYR A 773      22.725   1.205 -11.885  1.00  0.00           H  
ATOM   1612  HB2 TYR A 773      21.624   0.445 -12.927  1.00  0.00           H  
ATOM   1613  CG  TYR A 773      23.535  -0.581 -12.818  1.00 24.12           C  
ATOM   1614  CD1 TYR A 773      23.296  -1.794 -13.468  1.00 23.30           C  
ATOM   1615  HD1 TYR A 773      22.267  -2.188 -13.519  1.00  0.00           H  
ATOM   1616  CD2 TYR A 773      24.838  -0.105 -12.764  1.00 24.29           C  
ATOM   1617  HD2 TYR A 773      25.048   0.851 -12.255  1.00  0.00           H  
ATOM   1618  CE1 TYR A 773      24.335  -2.514 -14.053  1.00 23.84           C  
ATOM   1619  HE1 TYR A 773      24.130  -3.470 -14.564  1.00  0.00           H  
ATOM   1620  CE2 TYR A 773      25.886  -0.821 -13.346  1.00 26.48           C  
ATOM   1621  HE2 TYR A 773      26.918  -0.434 -13.296  1.00  0.00           H  
ATOM   1622  CZ  TYR A 773      25.620  -2.023 -13.988  1.00 24.66           C  
ATOM   1623  OH  TYR A 773      26.641  -2.731 -14.573  1.00 29.03           O  
ATOM   1624  HH  TYR A 773      27.527  -2.392 -14.528  1.00  0.00           H  
ATOM   1625  N   ARG A 774      23.099   0.458  -9.213  1.00 21.17           N  
ATOM   1626  HN  ARG A 774      22.613   1.318  -9.465  1.00  0.00           H  
ATOM   1627  CA  ARG A 774      24.069   0.470  -8.127  1.00 20.06           C  
ATOM   1628  HA  ARG A 774      25.028   0.065  -8.526  1.00  0.00           H  
ATOM   1629  C   ARG A 774      23.658  -0.400  -6.941  1.00 20.57           C  
ATOM   1630  O   ARG A 774      24.509  -1.012  -6.287  1.00 19.41           O  
ATOM   1631  CB  ARG A 774      24.324   1.905  -7.680  1.00 20.10           C  
ATOM   1632  HB1 ARG A 774      24.790   1.932  -6.667  1.00  0.00           H  
ATOM   1633  HB2 ARG A 774      23.367   2.429  -7.452  1.00  0.00           H  
ATOM   1634  CG  ARG A 774      25.149   2.689  -8.679  1.00 19.70           C  
ATOM   1635  HG1 ARG A 774      24.724   2.613  -9.707  1.00  0.00           H  
ATOM   1636  HG2 ARG A 774      26.136   2.203  -8.863  1.00  0.00           H  
ATOM   1637  CD  ARG A 774      25.314   4.133  -8.255  1.00 20.72           C  
ATOM   1638  HD1 ARG A 774      24.373   4.713  -8.403  1.00  0.00           H  
ATOM   1639  HD2 ARG A 774      25.401   4.227  -7.147  1.00  0.00           H  
ATOM   1640  NE  ARG A 774      26.444   4.762  -8.937  1.00 22.17           N  
ATOM   1641  HE  ARG A 774      26.937   4.220  -9.647  1.00  0.00           H  
ATOM   1642  CZ  ARG A 774      26.868   5.998  -8.688  1.00 24.20           C  
ATOM   1643  NH1 ARG A 774      26.259   6.744  -7.777  1.00 21.42           N  
ATOM   1644 1HH1 ARG A 774      26.584   7.692  -7.586  1.00  0.00           H  
ATOM   1645 2HH1 ARG A 774      25.458   6.366  -7.271  1.00  0.00           H  
ATOM   1646  NH2 ARG A 774      27.908   6.489  -9.345  1.00 25.06           N  
ATOM   1647 1HH2 ARG A 774      28.233   7.437  -9.154  1.00  0.00           H  
ATOM   1648 2HH2 ARG A 774      28.377   5.915 -10.046  1.00  0.00           H  
ATOM   1649  N   MET A 775      22.358  -0.469  -6.665  1.00 21.72           N  
ATOM   1650  HN  MET A 775      21.691   0.061  -7.227  1.00  0.00           H  
ATOM   1651  CA  MET A 775      21.883  -1.295  -5.568  1.00 22.37           C  
ATOM   1652  HA  MET A 775      22.339  -0.941  -4.614  1.00  0.00           H  
ATOM   1653  C   MET A 775      22.307  -2.730  -5.828  1.00 24.52           C  
ATOM   1654  O   MET A 775      22.740  -3.440  -4.915  1.00 23.69           O  
ATOM   1655  CB  MET A 775      20.364  -1.221  -5.460  1.00 23.87           C  
ATOM   1656  HB1 MET A 775      19.964  -2.133  -4.959  1.00  0.00           H  
ATOM   1657  HB2 MET A 775      19.896  -1.336  -6.466  1.00  0.00           H  
ATOM   1658  CG  MET A 775      19.850   0.021  -4.779  1.00 26.65           C  
ATOM   1659  HG1 MET A 775      20.341   0.943  -5.168  1.00  0.00           H  
ATOM   1660  HG2 MET A 775      20.192   0.087  -3.720  1.00  0.00           H  
ATOM   1661  SD  MET A 775      18.071   0.105  -4.913  1.00 31.70           S  
ATOM   1662  CE  MET A 775      17.840   1.837  -5.277  1.00 32.74           C  
ATOM   1663  HE1 MET A 775      16.729   1.889  -5.361  1.00  0.00           H  
ATOM   1664  HE2 MET A 775      18.406   2.222  -6.157  1.00  0.00           H  
ATOM   1665  HE3 MET A 775      18.300   2.545  -4.549  1.00  0.00           H  
ATOM   1666  N   HIS A 776      22.183  -3.151  -7.084  1.00 25.73           N  
ATOM   1667  HN  HIS A 776      21.815  -2.515  -7.791  1.00  0.00           H  
ATOM   1668  CA  HIS A 776      22.563  -4.503  -7.469  1.00 25.64           C  
ATOM   1669  HA  HIS A 776      22.120  -5.219  -6.737  1.00  0.00           H  
ATOM   1670  C   HIS A 776      24.082  -4.686  -7.472  1.00 25.75           C  
ATOM   1671  O   HIS A 776      24.596  -5.694  -6.989  1.00 26.16           O  
ATOM   1672  CB  HIS A 776      22.024  -4.832  -8.858  1.00 26.75           C  
ATOM   1673  HB1 HIS A 776      20.915  -4.724  -8.887  1.00  0.00           H  
ATOM   1674  HB2 HIS A 776      22.306  -4.039  -9.590  1.00  0.00           H  
ATOM   1675  CG  HIS A 776      22.440  -6.184  -9.353  1.00 29.92           C  
ATOM   1676  CD2 HIS A 776      23.544  -6.582 -10.030  1.00 28.06           C  
ATOM   1677  HD2 HIS A 776      24.365  -5.935 -10.383  1.00  0.00           H  
ATOM   1678  ND1 HIS A 776      21.700  -7.324  -9.122  1.00 29.93           N  
ATOM   1679  HD1 HIS A 776      20.807  -7.358  -8.630  1.00  0.00           H  
ATOM   1680  CE1 HIS A 776      22.329  -8.365  -9.638  1.00 31.26           C  
ATOM   1681  HE1 HIS A 776      21.978  -9.410  -9.609  1.00  0.00           H  
ATOM   1682  NE2 HIS A 776      23.450  -7.942 -10.195  1.00 30.54           N  
ATOM   1683  HE2 HIS A 776      24.134  -8.530 -10.670  1.00  0.00           H  
ATOM   1684  N   LYS A 777      24.795  -3.714  -8.030  1.00 25.32           N  
ATOM   1685  HN  LYS A 777      24.314  -2.904  -8.420  1.00  0.00           H  
ATOM   1686  CA  LYS A 777      26.247  -3.779  -8.098  1.00 26.45           C  
ATOM   1687  HA  LYS A 777      26.528  -4.698  -8.663  1.00  0.00           H  
ATOM   1688  C   LYS A 777      26.896  -3.852  -6.715  1.00 27.00           C  
ATOM   1689  O   LYS A 777      27.923  -4.509  -6.538  1.00 27.27           O  
ATOM   1690  CB  LYS A 777      26.782  -2.567  -8.863  1.00 27.84           C  
ATOM   1691  HB1 LYS A 777      27.651  -2.124  -8.323  1.00  0.00           H  
ATOM   1692  HB2 LYS A 777      26.059  -1.721  -8.796  1.00  0.00           H  
ATOM   1693  CG  LYS A 777      27.148  -2.832 -10.318  1.00 31.56           C  
ATOM   1694  HG1 LYS A 777      27.247  -1.876 -10.884  1.00  0.00           H  
ATOM   1695  HG2 LYS A 777      28.196  -3.204 -10.404  1.00  0.00           H  
ATOM   1696  CD  LYS A 777      26.178  -3.777 -11.012  1.00 34.57           C  
ATOM   1697  HD1 LYS A 777      25.152  -3.708 -10.580  1.00  0.00           H  
ATOM   1698  HD2 LYS A 777      25.945  -3.442 -12.050  1.00  0.00           H  
ATOM   1699  CE  LYS A 777      26.707  -5.201 -10.984  1.00 36.54           C  
ATOM   1700  HE1 LYS A 777      26.694  -5.631  -9.955  1.00  0.00           H  
ATOM   1701  HE2 LYS A 777      26.003  -5.917 -11.469  1.00  0.00           H  
ATOM   1702  NZ  LYS A 777      28.072  -5.255 -11.597  1.00 39.26           N  
ATOM   1703  HZ1 LYS A 777      28.427  -6.211 -11.578  1.00  0.00           H  
ATOM   1704  HZ2 LYS A 777      28.716  -4.600 -11.153  1.00  0.00           H  
ATOM   1705  HZ3 LYS A 777      28.084  -4.862 -12.538  1.00  0.00           H  
ATOM   1706  N   SER A 778      26.285  -3.183  -5.744  1.00 26.32           N  
ATOM   1707  HN  SER A 778      25.431  -2.672  -5.965  1.00  0.00           H  
ATOM   1708  CA  SER A 778      26.787  -3.149  -4.368  1.00 27.45           C  
ATOM   1709  HA  SER A 778      27.862  -2.853  -4.389  1.00  0.00           H  
ATOM   1710  C   SER A 778      26.666  -4.495  -3.658  1.00 26.45           C  
ATOM   1711  O   SER A 778      27.217  -4.677  -2.574  1.00 27.10           O  
ATOM   1712  CB  SER A 778      26.013  -2.116  -3.555  1.00 26.59           C  
ATOM   1713  HB1 SER A 778      25.957  -1.131  -4.074  1.00  0.00           H  
ATOM   1714  HB2 SER A 778      26.575  -1.789  -2.649  1.00  0.00           H  
ATOM   1715  OG  SER A 778      24.729  -2.622  -3.232  1.00 28.44           O  
ATOM   1716  HG  SER A 778      24.247  -1.979  -2.726  1.00  0.00           H  
ATOM   1717  N   ARG A 779      25.926  -5.425  -4.259  1.00 27.98           N  
ATOM   1718  HN  ARG A 779      25.477  -5.202  -5.147  1.00  0.00           H  
ATOM   1719  CA  ARG A 779      25.739  -6.756  -3.683  1.00 28.31           C  
ATOM   1720  HA  ARG A 779      25.160  -7.360  -4.420  1.00  0.00           H  
ATOM   1721  C   ARG A 779      24.955  -6.758  -2.375  1.00 27.63           C  
ATOM   1722  O   ARG A 779      25.055  -7.697  -1.589  1.00 27.56           O  
ATOM   1723  CB  ARG A 779      27.091  -7.456  -3.475  1.00 28.92           C  
ATOM   1724  HB1 ARG A 779      27.720  -6.896  -2.745  1.00  0.00           H  
ATOM   1725  HB2 ARG A 779      26.962  -8.410  -2.912  1.00  0.00           H  
ATOM   1726  CG  ARG A 779      27.846  -7.691  -4.773  1.00 29.72           C  
ATOM   1727  HG1 ARG A 779      27.990  -6.736  -5.331  1.00  0.00           H  
ATOM   1728  HG2 ARG A 779      27.213  -8.237  -5.511  1.00  0.00           H  
ATOM   1729  CD  ARG A 779      29.171  -8.403  -4.559  1.00 32.16           C  
ATOM   1730  HD1 ARG A 779      29.024  -9.440  -4.176  1.00  0.00           H  
ATOM   1731  HD2 ARG A 779      29.730  -7.980  -3.692  1.00  0.00           H  
ATOM   1732  NE  ARG A 779      29.976  -8.387  -5.780  1.00 35.23           N  
ATOM   1733  HE  ARG A 779      29.550  -8.004  -6.624  1.00  0.00           H  
ATOM   1734  CZ  ARG A 779      31.226  -8.837  -5.868  1.00 36.60           C  
ATOM   1735  NH1 ARG A 779      31.830  -9.349  -4.803  1.00 35.59           N  
ATOM   1736 1HH1 ARG A 779      32.788  -9.694  -4.870  1.00  0.00           H  
ATOM   1737 2HH1 ARG A 779      31.330  -9.407  -3.916  1.00  0.00           H  
ATOM   1738  NH2 ARG A 779      31.877  -8.762  -7.024  1.00 34.17           N  
ATOM   1739 1HH2 ARG A 779      32.835  -9.107  -7.091  1.00  0.00           H  
ATOM   1740 2HH2 ARG A 779      31.413  -8.368  -7.843  1.00  0.00           H  
ATOM   1741  N   MET A 780      24.181  -5.702  -2.147  1.00 27.42           N  
ATOM   1742  HN  MET A 780      24.171  -4.937  -2.822  1.00  0.00           H  
ATOM   1743  CA  MET A 780      23.343  -5.611  -0.951  1.00 28.98           C  
ATOM   1744  HA  MET A 780      23.203  -6.632  -0.526  1.00  0.00           H  
ATOM   1745  C   MET A 780      21.983  -5.064  -1.393  1.00 27.41           C  
ATOM   1746  O   MET A 780      21.387  -4.204  -0.736  1.00 26.15           O  
ATOM   1747  CB  MET A 780      23.998  -4.708   0.115  1.00 30.64           C  
ATOM   1748  HB1 MET A 780      24.837  -5.252   0.609  1.00  0.00           H  
ATOM   1749  HB2 MET A 780      23.306  -4.580   0.980  1.00  0.00           H  
ATOM   1750  CG  MET A 780      24.478  -3.346  -0.371  1.00 34.02           C  
ATOM   1751  HG1 MET A 780      23.640  -2.779  -0.840  1.00  0.00           H  
ATOM   1752  HG2 MET A 780      25.147  -3.458  -1.256  1.00  0.00           H  
ATOM   1753  SD  MET A 780      25.291  -2.341   0.930  1.00 38.87           S  
ATOM   1754  CE  MET A 780      23.969  -1.277   1.421  1.00 38.02           C  
ATOM   1755  HE1 MET A 780      24.463  -0.666   2.212  1.00  0.00           H  
ATOM   1756  HE2 MET A 780      23.031  -1.794   1.733  1.00  0.00           H  
ATOM   1757  HE3 MET A 780      23.493  -0.696   0.597  1.00  0.00           H  
ATOM   1758  N   TYR A 781      21.496  -5.595  -2.515  1.00 25.41           N  
ATOM   1759  HN  TYR A 781      22.025  -6.332  -2.981  1.00  0.00           H  
ATOM   1760  CA  TYR A 781      20.233  -5.159  -3.098  1.00 24.36           C  
ATOM   1761  HA  TYR A 781      20.361  -4.089  -3.385  1.00  0.00           H  
ATOM   1762  C   TYR A 781      19.026  -5.227  -2.176  1.00 21.04           C  
ATOM   1763  O   TYR A 781      18.276  -4.253  -2.073  1.00 22.23           O  
ATOM   1764  CB  TYR A 781      19.933  -5.937  -4.392  1.00 23.40           C  
ATOM   1765  HB1 TYR A 781      19.893  -7.034  -4.197  1.00  0.00           H  
ATOM   1766  HB2 TYR A 781      20.806  -5.907  -5.086  1.00  0.00           H  
ATOM   1767  CG  TYR A 781      18.667  -5.463  -5.091  1.00 27.46           C  
ATOM   1768  CD1 TYR A 781      17.408  -5.925  -4.702  1.00 27.29           C  
ATOM   1769  HD1 TYR A 781      17.332  -6.668  -3.890  1.00  0.00           H  
ATOM   1770  CD2 TYR A 781      18.729  -4.524  -6.118  1.00 29.33           C  
ATOM   1771  HD2 TYR A 781      19.712  -4.144  -6.444  1.00  0.00           H  
ATOM   1772  CE1 TYR A 781      16.242  -5.465  -5.320  1.00 28.34           C  
ATOM   1773  HE1 TYR A 781      15.257  -5.844  -5.000  1.00  0.00           H  
ATOM   1774  CE2 TYR A 781      17.575  -4.055  -6.742  1.00 31.04           C  
ATOM   1775  HE2 TYR A 781      17.648  -3.311  -7.553  1.00  0.00           H  
ATOM   1776  CZ  TYR A 781      16.334  -4.527  -6.340  1.00 30.68           C  
ATOM   1777  OH  TYR A 781      15.194  -4.043  -6.955  1.00 31.45           O  
ATOM   1778  HH  TYR A 781      15.257  -3.401  -7.653  1.00  0.00           H  
ATOM   1779  N   SER A 782      18.824  -6.356  -1.509  1.00 16.73           N  
ATOM   1780  HN  SER A 782      19.471  -7.137  -1.616  1.00  0.00           H  
ATOM   1781  CA  SER A 782      17.675  -6.474  -0.624  1.00 18.71           C  
ATOM   1782  HA  SER A 782      16.766  -6.193  -1.206  1.00  0.00           H  
ATOM   1783  C   SER A 782      17.770  -5.534   0.574  1.00 18.56           C  
ATOM   1784  O   SER A 782      16.759  -5.017   1.036  1.00 18.65           O  
ATOM   1785  CB  SER A 782      17.499  -7.923  -0.151  1.00 17.71           C  
ATOM   1786  HB1 SER A 782      16.598  -8.034   0.497  1.00  0.00           H  
ATOM   1787  HB2 SER A 782      17.193  -8.591  -0.989  1.00  0.00           H  
ATOM   1788  OG  SER A 782      18.664  -8.403   0.495  1.00 25.69           O  
ATOM   1789  HG  SER A 782      18.555  -9.300   0.788  1.00  0.00           H  
ATOM   1790  N   GLN A 783      18.977  -5.309   1.088  1.00 19.12           N  
ATOM   1791  HN  GLN A 783      19.797  -5.768   0.692  1.00  0.00           H  
ATOM   1792  CA  GLN A 783      19.118  -4.403   2.219  1.00 21.03           C  
ATOM   1793  HA  GLN A 783      18.393  -4.704   3.011  1.00  0.00           H  
ATOM   1794  C   GLN A 783      18.781  -2.992   1.760  1.00 21.08           C  
ATOM   1795  O   GLN A 783      18.135  -2.231   2.493  1.00 21.68           O  
ATOM   1796  CB  GLN A 783      20.537  -4.455   2.805  1.00 21.15           C  
ATOM   1797  HB1 GLN A 783      20.671  -3.672   3.587  1.00  0.00           H  
ATOM   1798  HB2 GLN A 783      21.286  -4.101   2.059  1.00  0.00           H  
ATOM   1799  CG  GLN A 783      20.919  -5.829   3.345  1.00 21.34           C  
ATOM   1800  HG1 GLN A 783      20.048  -6.324   3.834  1.00  0.00           H  
ATOM   1801  HG2 GLN A 783      21.593  -5.739   4.228  1.00  0.00           H  
ATOM   1802  CD  GLN A 783      21.529  -6.724   2.282  1.00 23.44           C  
ATOM   1803  NE2 GLN A 783      22.447  -7.593   2.693  1.00 24.47           N  
ATOM   1804 1HE2 GLN A 783      22.741  -7.664   3.667  1.00  0.00           H  
ATOM   1805 2HE2 GLN A 783      22.857  -8.195   1.979  1.00  0.00           H  
ATOM   1806  OE1 GLN A 783      21.175  -6.639   1.110  1.00 22.04           O  
ATOM   1807  N   CYS A 784      19.200  -2.646   0.541  1.00 20.50           N  
ATOM   1808  HN  CYS A 784      19.727  -3.316  -0.019  1.00  0.00           H  
ATOM   1809  CA  CYS A 784      18.913  -1.320  -0.001  1.00 19.32           C  
ATOM   1810  HA  CYS A 784      19.306  -0.546   0.699  1.00  0.00           H  
ATOM   1811  C   CYS A 784      17.408  -1.157  -0.129  1.00 20.00           C  
ATOM   1812  O   CYS A 784      16.868  -0.066   0.066  1.00 21.87           O  
ATOM   1813  CB  CYS A 784      19.563  -1.132  -1.373  1.00 19.11           C  
ATOM   1814  HB1 CYS A 784      19.344  -2.007  -2.028  1.00  0.00           H  
ATOM   1815  HB2 CYS A 784      19.039  -0.329  -1.943  1.00  0.00           H  
ATOM   1816  SG  CYS A 784      21.331  -0.813  -1.329  1.00 21.26           S  
ATOM   1817  N   VAL A 785      16.735  -2.250  -0.474  1.00 22.11           N  
ATOM   1818  HN  VAL A 785      17.245  -3.117  -0.644  1.00  0.00           H  
ATOM   1819  CA  VAL A 785      15.289  -2.238  -0.615  1.00 22.20           C  
ATOM   1820  HA  VAL A 785      15.001  -1.433  -1.331  1.00  0.00           H  
ATOM   1821  C   VAL A 785      14.666  -1.940   0.744  1.00 22.10           C  
ATOM   1822  O   VAL A 785      13.744  -1.131   0.851  1.00 22.44           O  
ATOM   1823  CB  VAL A 785      14.777  -3.597  -1.152  1.00 23.29           C  
ATOM   1824  HB  VAL A 785      15.211  -4.420  -0.537  1.00  0.00           H  
ATOM   1825  CG1 VAL A 785      13.251  -3.663  -1.073  1.00 22.56           C  
ATOM   1826 1HG1 VAL A 785      12.928  -3.537  -0.013  1.00  0.00           H  
ATOM   1827 2HG1 VAL A 785      12.845  -4.596  -1.530  1.00  0.00           H  
ATOM   1828 3HG1 VAL A 785      12.762  -2.927  -1.753  1.00  0.00           H  
ATOM   1829  CG2 VAL A 785      15.220  -3.769  -2.604  1.00 21.72           C  
ATOM   1830 1HG2 VAL A 785      16.332  -3.721  -2.662  1.00  0.00           H  
ATOM   1831 2HG2 VAL A 785      14.731  -3.033  -3.284  1.00  0.00           H  
ATOM   1832 3HG2 VAL A 785      14.814  -4.702  -3.061  1.00  0.00           H  
ATOM   1833  N   ARG A 786      15.178  -2.588   1.783  1.00 23.37           N  
ATOM   1834  HN  ARG A 786      15.937  -3.254   1.640  1.00  0.00           H  
ATOM   1835  CA  ARG A 786      14.664  -2.356   3.125  1.00 23.44           C  
ATOM   1836  HA  ARG A 786      13.574  -2.591   3.146  1.00  0.00           H  
ATOM   1837  C   ARG A 786      14.866  -0.889   3.466  1.00 22.97           C  
ATOM   1838  O   ARG A 786      13.985  -0.245   4.043  1.00 21.14           O  
ATOM   1839  CB  ARG A 786      15.389  -3.238   4.141  1.00 24.76           C  
ATOM   1840  HB1 ARG A 786      15.117  -2.946   5.182  1.00  0.00           H  
ATOM   1841  HB2 ARG A 786      16.479  -3.003   4.161  1.00  0.00           H  
ATOM   1842  CG  ARG A 786      15.163  -4.727   3.923  1.00 28.16           C  
ATOM   1843  HG1 ARG A 786      15.748  -5.105   3.052  1.00  0.00           H  
ATOM   1844  HG2 ARG A 786      14.135  -4.932   3.543  1.00  0.00           H  
ATOM   1845  CD  ARG A 786      15.462  -5.530   5.190  1.00 29.68           C  
ATOM   1846  HD1 ARG A 786      15.490  -6.625   4.983  1.00  0.00           H  
ATOM   1847  HD2 ARG A 786      16.517  -5.391   5.523  1.00  0.00           H  
ATOM   1848  NE  ARG A 786      14.515  -5.209   6.258  1.00 32.50           N  
ATOM   1849  HE  ARG A 786      13.873  -4.432   6.104  1.00  0.00           H  
ATOM   1850  CZ  ARG A 786      14.432  -5.859   7.415  1.00 30.34           C  
ATOM   1851  NH1 ARG A 786      15.242  -6.878   7.674  1.00 31.07           N  
ATOM   1852 1HH1 ARG A 786      15.936  -7.160   6.982  1.00  0.00           H  
ATOM   1853 2HH1 ARG A 786      15.178  -7.377   8.562  1.00  0.00           H  
ATOM   1854  NH2 ARG A 786      13.531  -5.493   8.314  1.00 29.91           N  
ATOM   1855 1HH2 ARG A 786      12.909  -4.710   8.115  1.00  0.00           H  
ATOM   1856 2HH2 ARG A 786      13.467  -5.992   9.202  1.00  0.00           H  
ATOM   1857  N   MET A 787      16.020  -0.357   3.070  1.00 22.93           N  
ATOM   1858  HN  MET A 787      16.692  -0.942   2.574  1.00  0.00           H  
ATOM   1859  CA  MET A 787      16.349   1.041   3.327  1.00 24.49           C  
ATOM   1860  HA  MET A 787      16.219   1.222   4.420  1.00  0.00           H  
ATOM   1861  C   MET A 787      15.440   2.013   2.590  1.00 25.68           C  
ATOM   1862  O   MET A 787      15.089   3.065   3.128  1.00 26.92           O  
ATOM   1863  CB  MET A 787      17.819   1.315   2.985  1.00 23.98           C  
ATOM   1864  HB1 MET A 787      18.049   1.017   1.935  1.00  0.00           H  
ATOM   1865  HB2 MET A 787      18.016   2.410   2.908  1.00  0.00           H  
ATOM   1866  CG  MET A 787      18.778   0.653   3.966  1.00 25.69           C  
ATOM   1867  HG1 MET A 787      18.778  -0.454   3.829  1.00  0.00           H  
ATOM   1868  HG2 MET A 787      18.380   0.713   5.006  1.00  0.00           H  
ATOM   1869  SD  MET A 787      20.450   1.298   3.892  1.00 22.67           S  
ATOM   1870  CE  MET A 787      21.208   0.148   2.731  1.00 21.08           C  
ATOM   1871  HE1 MET A 787      22.247   0.549   2.685  1.00  0.00           H  
ATOM   1872  HE2 MET A 787      20.689   0.046   1.749  1.00  0.00           H  
ATOM   1873  HE3 MET A 787      21.121  -0.931   2.999  1.00  0.00           H  
ATOM   1874  N   ARG A 788      15.056   1.671   1.364  1.00 25.13           N  
ATOM   1875  HN  ARG A 788      15.392   0.801   0.950  1.00  0.00           H  
ATOM   1876  CA  ARG A 788      14.158   2.533   0.610  1.00 25.78           C  
ATOM   1877  HA  ARG A 788      14.539   3.580   0.650  1.00  0.00           H  
ATOM   1878  C   ARG A 788      12.775   2.478   1.261  1.00 24.22           C  
ATOM   1879  O   ARG A 788      12.076   3.489   1.329  1.00 23.81           O  
ATOM   1880  CB  ARG A 788      14.074   2.084  -0.855  1.00 28.00           C  
ATOM   1881  HB1 ARG A 788      15.094   1.996  -1.296  1.00  0.00           H  
ATOM   1882  HB2 ARG A 788      13.748   1.020  -0.920  1.00  0.00           H  
ATOM   1883  CG  ARG A 788      13.184   2.974  -1.732  1.00 32.70           C  
ATOM   1884  HG1 ARG A 788      12.134   3.001  -1.357  1.00  0.00           H  
ATOM   1885  HG2 ARG A 788      13.436   4.053  -1.610  1.00  0.00           H  
ATOM   1886  CD  ARG A 788      13.247   2.544  -3.198  1.00 35.03           C  
ATOM   1887  HD1 ARG A 788      12.616   3.196  -3.845  1.00  0.00           H  
ATOM   1888  HD2 ARG A 788      14.241   2.768  -3.650  1.00  0.00           H  
ATOM   1889  NE  ARG A 788      12.894   1.136  -3.346  1.00 34.88           N  
ATOM   1890  HE  ARG A 788      12.382   0.692  -2.583  1.00  0.00           H  
ATOM   1891  CZ  ARG A 788      13.193   0.392  -4.406  1.00 36.46           C  
ATOM   1892  NH1 ARG A 788      13.856   0.918  -5.429  1.00 36.08           N  
ATOM   1893 1HH1 ARG A 788      14.135   1.899  -5.406  1.00  0.00           H  
ATOM   1894 2HH1 ARG A 788      14.085   0.347  -6.242  1.00  0.00           H  
ATOM   1895  NH2 ARG A 788      12.830  -0.883  -4.436  1.00 34.14           N  
ATOM   1896 1HH2 ARG A 788      12.321  -1.287  -3.650  1.00  0.00           H  
ATOM   1897 2HH2 ARG A 788      13.059  -1.454  -5.249  1.00  0.00           H  
ATOM   1898  N   HIS A 789      12.386   1.299   1.746  1.00 24.23           N  
ATOM   1899  HN  HIS A 789      13.001   0.491   1.655  1.00  0.00           H  
ATOM   1900  CA  HIS A 789      11.085   1.146   2.410  1.00 22.38           C  
ATOM   1901  HA  HIS A 789      10.277   1.455   1.707  1.00  0.00           H  
ATOM   1902  C   HIS A 789      11.049   2.049   3.642  1.00 21.53           C  
ATOM   1903  O   HIS A 789      10.043   2.708   3.915  1.00 22.64           O  
ATOM   1904  CB  HIS A 789      10.842  -0.307   2.851  1.00 23.58           C  
ATOM   1905  HB1 HIS A 789      11.710  -0.686   3.440  1.00  0.00           H  
ATOM   1906  HB2 HIS A 789      10.048  -0.349   3.633  1.00  0.00           H  
ATOM   1907  CG  HIS A 789      10.521  -1.247   1.728  1.00 27.11           C  
ATOM   1908  CD2 HIS A 789      10.625  -2.594   1.639  1.00 27.10           C  
ATOM   1909  HD2 HIS A 789      11.001  -3.274   2.422  1.00  0.00           H  
ATOM   1910  ND1 HIS A 789      10.002  -0.825   0.520  1.00 28.48           N  
ATOM   1911  HD1 HIS A 789       9.802   0.144   0.271  1.00  0.00           H  
ATOM   1912  CE1 HIS A 789       9.805  -1.870  -0.262  1.00 26.56           C  
ATOM   1913  HE1 HIS A 789       9.400  -1.841  -1.287  1.00  0.00           H  
ATOM   1914  NE2 HIS A 789      10.175  -2.956   0.391  1.00 25.20           N  
ATOM   1915  HE2 HIS A 789      10.134  -3.909   0.029  1.00  0.00           H  
ATOM   1916  N   LEU A 790      12.144   2.053   4.397  1.00 20.29           N  
ATOM   1917  HN  LEU A 790      12.926   1.451   4.138  1.00  0.00           H  
ATOM   1918  CA  LEU A 790      12.261   2.894   5.587  1.00 19.83           C  
ATOM   1919  HA  LEU A 790      11.465   2.621   6.319  1.00  0.00           H  
ATOM   1920  C   LEU A 790      12.085   4.345   5.156  1.00 19.40           C  
ATOM   1921  O   LEU A 790      11.281   5.085   5.732  1.00 21.08           O  
ATOM   1922  CB  LEU A 790      13.644   2.714   6.236  1.00 20.10           C  
ATOM   1923  HB1 LEU A 790      13.793   1.643   6.507  1.00  0.00           H  
ATOM   1924  HB2 LEU A 790      14.438   2.842   5.464  1.00  0.00           H  
ATOM   1925  CG  LEU A 790      13.959   3.599   7.449  1.00 21.24           C  
ATOM   1926  HG  LEU A 790      13.735   4.660   7.192  1.00  0.00           H  
ATOM   1927  CD1 LEU A 790      13.092   3.181   8.613  1.00 21.27           C  
ATOM   1928 1HD1 LEU A 790      12.016   3.267   8.333  1.00  0.00           H  
ATOM   1929 2HD1 LEU A 790      13.331   3.753   9.540  1.00  0.00           H  
ATOM   1930 3HD1 LEU A 790      13.349   2.161   8.982  1.00  0.00           H  
ATOM   1931  CD2 LEU A 790      15.424   3.482   7.831  1.00 18.18           C  
ATOM   1932 1HD2 LEU A 790      16.064   3.791   6.972  1.00  0.00           H  
ATOM   1933 2HD2 LEU A 790      15.681   2.462   8.200  1.00  0.00           H  
ATOM   1934 3HD2 LEU A 790      15.663   4.054   8.758  1.00  0.00           H  
ATOM   1935  N   SER A 791      12.839   4.744   4.132  1.00 18.75           N  
ATOM   1936  HN  SER A 791      13.483   4.080   3.702  1.00  0.00           H  
ATOM   1937  CA  SER A 791      12.770   6.103   3.609  1.00 19.93           C  
ATOM   1938  HA  SER A 791      13.156   6.801   4.388  1.00  0.00           H  
ATOM   1939  C   SER A 791      11.339   6.508   3.264  1.00 22.38           C  
ATOM   1940  O   SER A 791      10.907   7.627   3.576  1.00 20.82           O  
ATOM   1941  CB  SER A 791      13.646   6.241   2.357  1.00 21.64           C  
ATOM   1942  HB1 SER A 791      14.718   6.032   2.581  1.00  0.00           H  
ATOM   1943  HB2 SER A 791      13.460   5.415   1.632  1.00  0.00           H  
ATOM   1944  OG  SER A 791      13.475   7.518   1.752  1.00 25.59           O  
ATOM   1945  HG  SER A 791      14.017   7.603   0.977  1.00  0.00           H  
ATOM   1946  N   GLN A 792      10.611   5.595   2.624  1.00 21.82           N  
ATOM   1947  HN  GLN A 792      11.029   4.691   2.405  1.00  0.00           H  
ATOM   1948  CA  GLN A 792       9.228   5.855   2.227  1.00 22.68           C  
ATOM   1949  HA  GLN A 792       9.209   6.780   1.605  1.00  0.00           H  
ATOM   1950  C   GLN A 792       8.314   6.066   3.432  1.00 23.40           C  
ATOM   1951  O   GLN A 792       7.359   6.842   3.368  1.00 22.80           O  
ATOM   1952  CB  GLN A 792       8.700   4.694   1.380  1.00 22.46           C  
ATOM   1953  HB1 GLN A 792       8.724   3.744   1.963  1.00  0.00           H  
ATOM   1954  HB2 GLN A 792       7.600   4.794   1.224  1.00  0.00           H  
ATOM   1955  CG  GLN A 792       9.412   4.519   0.049  1.00 25.53           C  
ATOM   1956  HG1 GLN A 792      10.513   4.419   0.193  1.00  0.00           H  
ATOM   1957  HG2 GLN A 792       9.394   5.464  -0.543  1.00  0.00           H  
ATOM   1958  CD  GLN A 792       8.856   3.352  -0.762  1.00 30.43           C  
ATOM   1959  NE2 GLN A 792       8.344   3.649  -1.951  1.00 31.79           N  
ATOM   1960 1HE2 GLN A 792       8.318   4.602  -2.314  1.00  0.00           H  
ATOM   1961 2HE2 GLN A 792       7.972   2.869  -2.493  1.00  0.00           H  
ATOM   1962  OE1 GLN A 792       8.887   2.201  -0.324  1.00 33.21           O  
ATOM   1963  N   GLU A 793       8.604   5.368   4.525  1.00 24.24           N  
ATOM   1964  HN  GLU A 793       9.402   4.733   4.518  1.00  0.00           H  
ATOM   1965  CA  GLU A 793       7.800   5.495   5.732  1.00 24.73           C  
ATOM   1966  HA  GLU A 793       6.776   5.106   5.524  1.00  0.00           H  
ATOM   1967  C   GLU A 793       7.694   6.950   6.155  1.00 24.56           C  
ATOM   1968  O   GLU A 793       6.668   7.371   6.690  1.00 24.52           O  
ATOM   1969  CB  GLU A 793       8.408   4.690   6.878  1.00 26.86           C  
ATOM   1970  HB1 GLU A 793       9.493   4.925   6.980  1.00  0.00           H  
ATOM   1971  HB2 GLU A 793       8.034   5.071   7.857  1.00  0.00           H  
ATOM   1972  CG  GLU A 793       8.203   3.193   6.786  1.00 31.24           C  
ATOM   1973  HG1 GLU A 793       8.755   2.769   5.915  1.00  0.00           H  
ATOM   1974  HG2 GLU A 793       8.734   2.667   7.613  1.00  0.00           H  
ATOM   1975  CD  GLU A 793       6.734   2.794   6.744  1.00 35.11           C  
ATOM   1976  OE1 GLU A 793       5.920   3.357   7.516  1.00 32.80           O  
ATOM   1977  OE2 GLU A 793       6.400   1.895   5.941  1.00 37.85           O  
ATOM   1978  N   PHE A 794       8.760   7.711   5.922  1.00 22.98           N  
ATOM   1979  HN  PHE A 794       9.583   7.299   5.483  1.00  0.00           H  
ATOM   1980  CA  PHE A 794       8.773   9.119   6.282  1.00 24.01           C  
ATOM   1981  HA  PHE A 794       8.628   9.214   7.383  1.00  0.00           H  
ATOM   1982  C   PHE A 794       7.625   9.821   5.566  1.00 24.47           C  
ATOM   1983  O   PHE A 794       7.040  10.770   6.087  1.00 22.98           O  
ATOM   1984  CB  PHE A 794      10.113   9.756   5.897  1.00 25.12           C  
ATOM   1985  HB1 PHE A 794      10.366   9.527   4.836  1.00  0.00           H  
ATOM   1986  HB2 PHE A 794      10.016  10.865   5.831  1.00  0.00           H  
ATOM   1987  CG  PHE A 794      11.249   9.377   6.806  1.00 24.20           C  
ATOM   1988  CD1 PHE A 794      11.225   9.732   8.155  1.00 24.95           C  
ATOM   1989  HD1 PHE A 794      10.364  10.293   8.555  1.00  0.00           H  
ATOM   1990  CD2 PHE A 794      12.345   8.667   6.320  1.00 26.04           C  
ATOM   1991  HD2 PHE A 794      12.379   8.378   5.256  1.00  0.00           H  
ATOM   1992  CE1 PHE A 794      12.280   9.385   9.008  1.00 22.25           C  
ATOM   1993  HE1 PHE A 794      12.247   9.674  10.072  1.00  0.00           H  
ATOM   1994  CE2 PHE A 794      13.406   8.315   7.168  1.00 24.00           C  
ATOM   1995  HE2 PHE A 794      14.268   7.753   6.771  1.00  0.00           H  
ATOM   1996  CZ  PHE A 794      13.368   8.677   8.514  1.00 20.30           C  
ATOM   1997  HZ  PHE A 794      14.200   8.402   9.184  1.00  0.00           H  
ATOM   1998  N   GLY A 795       7.299   9.331   4.373  1.00 26.31           N  
ATOM   1999  HN  GLY A 795       7.815   8.536   3.996  1.00  0.00           H  
ATOM   2000  CA  GLY A 795       6.218   9.914   3.604  1.00 27.60           C  
ATOM   2001  HA1 GLY A 795       6.376   9.771   2.509  1.00  0.00           H  
ATOM   2002  HA2 GLY A 795       6.248  11.028   3.641  1.00  0.00           H  
ATOM   2003  C   GLY A 795       4.868   9.385   4.039  1.00 28.06           C  
ATOM   2004  O   GLY A 795       3.961  10.155   4.348  1.00 28.51           O  
ATOM   2005  N   TRP A 796       4.730   8.067   4.075  1.00 28.91           N  
ATOM   2006  HN  TRP A 796       5.516   7.468   3.822  1.00  0.00           H  
ATOM   2007  CA  TRP A 796       3.466   7.470   4.472  1.00 30.29           C  
ATOM   2008  HA  TRP A 796       2.695   7.731   3.710  1.00  0.00           H  
ATOM   2009  C   TRP A 796       3.016   8.004   5.813  1.00 29.55           C  
ATOM   2010  O   TRP A 796       1.840   8.287   6.005  1.00 30.32           O  
ATOM   2011  CB  TRP A 796       3.576   5.945   4.550  1.00 32.82           C  
ATOM   2012  HB1 TRP A 796       4.379   5.645   5.263  1.00  0.00           H  
ATOM   2013  HB2 TRP A 796       2.690   5.514   5.073  1.00  0.00           H  
ATOM   2014  CG  TRP A 796       3.777   5.286   3.225  1.00 39.50           C  
ATOM   2015  CD1 TRP A 796       3.079   5.528   2.076  1.00 41.57           C  
ATOM   2016  HD1 TRP A 796       2.270   6.270   1.973  1.00  0.00           H  
ATOM   2017  CD2 TRP A 796       4.722   4.254   2.911  1.00 41.25           C  
ATOM   2018  CE2 TRP A 796       4.540   3.920   1.551  1.00 42.30           C  
ATOM   2019  CE3 TRP A 796       5.706   3.579   3.647  1.00 43.14           C  
ATOM   2020  HE3 TRP A 796       5.874   3.817   4.711  1.00  0.00           H  
ATOM   2021  NE1 TRP A 796       3.532   4.711   1.065  1.00 43.80           N  
ATOM   2022  HE1 TRP A 796       3.175   4.697   0.109  1.00  0.00           H  
ATOM   2023  CZ2 TRP A 796       5.307   2.936   0.908  1.00 44.30           C  
ATOM   2024  HZ2 TRP A 796       5.147   2.691  -0.155  1.00  0.00           H  
ATOM   2025  CZ3 TRP A 796       6.470   2.600   3.008  1.00 43.62           C  
ATOM   2026  HZ3 TRP A 796       7.248   2.062   3.576  1.00  0.00           H  
ATOM   2027  CH2 TRP A 796       6.263   2.290   1.651  1.00 43.57           C  
ATOM   2028  HH2 TRP A 796       6.882   1.511   1.175  1.00  0.00           H  
ATOM   2029  N   LEU A 797       3.956   8.151   6.740  1.00 27.99           N  
ATOM   2030  HN  LEU A 797       4.924   7.925   6.512  1.00  0.00           H  
ATOM   2031  CA  LEU A 797       3.629   8.628   8.074  1.00 27.87           C  
ATOM   2032  HA  LEU A 797       2.587   8.304   8.303  1.00  0.00           H  
ATOM   2033  C   LEU A 797       3.684  10.141   8.215  1.00 26.61           C  
ATOM   2034  O   LEU A 797       3.477  10.669   9.306  1.00 28.09           O  
ATOM   2035  CB  LEU A 797       4.557   7.975   9.106  1.00 27.85           C  
ATOM   2036  HB1 LEU A 797       4.410   8.451  10.103  1.00  0.00           H  
ATOM   2037  HB2 LEU A 797       5.615   8.263   8.901  1.00  0.00           H  
ATOM   2038  CG  LEU A 797       4.447   6.455   9.234  1.00 26.57           C  
ATOM   2039  HG  LEU A 797       4.713   5.989   8.257  1.00  0.00           H  
ATOM   2040  CD1 LEU A 797       5.416   5.965  10.293  1.00 27.51           C  
ATOM   2041 1HD1 LEU A 797       6.462   6.248  10.030  1.00  0.00           H  
ATOM   2042 2HD1 LEU A 797       5.316   4.869  10.470  1.00  0.00           H  
ATOM   2043 3HD1 LEU A 797       5.134   6.324  11.310  1.00  0.00           H  
ATOM   2044  CD2 LEU A 797       3.016   6.068   9.594  1.00 25.54           C  
ATOM   2045 1HD2 LEU A 797       2.304   6.428   8.816  1.00  0.00           H  
ATOM   2046 2HD2 LEU A 797       2.734   6.427  10.611  1.00  0.00           H  
ATOM   2047 3HD2 LEU A 797       2.916   4.972   9.771  1.00  0.00           H  
ATOM   2048  N   GLN A 798       3.964  10.830   7.113  1.00 26.80           N  
ATOM   2049  HN  GLN A 798       4.133  10.325   6.243  1.00  0.00           H  
ATOM   2050  CA  GLN A 798       4.036  12.290   7.112  1.00 26.80           C  
ATOM   2051  HA  GLN A 798       4.531  12.629   6.172  1.00  0.00           H  
ATOM   2052  C   GLN A 798       4.851  12.775   8.306  1.00 25.17           C  
ATOM   2053  O   GLN A 798       4.401  13.615   9.087  1.00 27.23           O  
ATOM   2054  CB  GLN A 798       2.618  12.875   7.171  1.00 27.41           C  
ATOM   2055  HB1 GLN A 798       2.646  13.989   7.124  1.00  0.00           H  
ATOM   2056  HB2 GLN A 798       2.177  12.745   8.187  1.00  0.00           H  
ATOM   2057  CG  GLN A 798       1.685  12.306   6.094  1.00 30.90           C  
ATOM   2058  HG1 GLN A 798       1.750  11.193   6.058  1.00  0.00           H  
ATOM   2059  HG2 GLN A 798       2.064  12.544   5.073  1.00  0.00           H  
ATOM   2060  CD  GLN A 798       0.245  12.759   6.256  1.00 31.70           C  
ATOM   2061  NE2 GLN A 798      -0.635  11.816   6.564  1.00 34.70           N  
ATOM   2062 1HE2 GLN A 798      -1.602  12.120   6.673  1.00  0.00           H  
ATOM   2063 2HE2 GLN A 798      -0.371  10.838   6.686  1.00  0.00           H  
ATOM   2064  OE1 GLN A 798      -0.073  13.939   6.109  1.00 30.88           O  
ATOM   2065  N   ILE A 799       6.057  12.241   8.445  1.00 24.37           N  
ATOM   2066  HN  ILE A 799       6.387  11.557   7.764  1.00  0.00           H  
ATOM   2067  CA  ILE A 799       6.913  12.619   9.556  1.00 22.07           C  
ATOM   2068  HA  ILE A 799       6.340  12.482  10.503  1.00  0.00           H  
ATOM   2069  C   ILE A 799       7.334  14.082   9.458  1.00 20.10           C  
ATOM   2070  O   ILE A 799       7.781  14.534   8.413  1.00 19.28           O  
ATOM   2071  CB  ILE A 799       8.165  11.707   9.607  1.00 20.69           C  
ATOM   2072  HB  ILE A 799       8.713  11.785   8.639  1.00  0.00           H  
ATOM   2073  CG1 ILE A 799       7.728  10.254   9.819  1.00 20.46           C  
ATOM   2074 1HG1 ILE A 799       7.207   9.863   8.914  1.00  0.00           H  
ATOM   2075 2HG1 ILE A 799       8.612   9.575   9.833  1.00  0.00           H  
ATOM   2076  CG2 ILE A 799       9.089  12.133  10.738  1.00 17.98           C  
ATOM   2077 1HG2 ILE A 799       9.990  11.477  10.775  1.00  0.00           H  
ATOM   2078 2HG2 ILE A 799       8.558  12.163  11.718  1.00  0.00           H  
ATOM   2079 3HG2 ILE A 799       9.364  13.211  10.665  1.00  0.00           H  
ATOM   2080  CD1 ILE A 799       6.871  10.048  11.064  1.00 15.73           C  
ATOM   2081 1HD1 ILE A 799       6.553   8.991  11.218  1.00  0.00           H  
ATOM   2082 2HD1 ILE A 799       5.987  10.727  11.050  1.00  0.00           H  
ATOM   2083 3HD1 ILE A 799       7.392  10.439  11.969  1.00  0.00           H  
ATOM   2084  N   THR A 800       7.177  14.824  10.549  1.00 21.45           N  
ATOM   2085  HN  THR A 800       6.779  14.408  11.391  1.00  0.00           H  
ATOM   2086  CA  THR A 800       7.568  16.225  10.553  1.00 21.78           C  
ATOM   2087  HA  THR A 800       7.376  16.660   9.545  1.00  0.00           H  
ATOM   2088  C   THR A 800       9.060  16.331  10.868  1.00 22.92           C  
ATOM   2089  O   THR A 800       9.650  15.424  11.474  1.00 23.80           O  
ATOM   2090  CB  THR A 800       6.789  17.032  11.607  1.00 24.82           C  
ATOM   2091  HB  THR A 800       7.067  18.108  11.521  1.00  0.00           H  
ATOM   2092  CG2 THR A 800       5.279  16.885  11.391  1.00 21.82           C  
ATOM   2093 1HG2 THR A 800       5.014  17.250  10.371  1.00  0.00           H  
ATOM   2094 2HG2 THR A 800       4.687  17.393  12.188  1.00  0.00           H  
ATOM   2095 3HG2 THR A 800       4.926  15.843  11.571  1.00  0.00           H  
ATOM   2096  OG1 THR A 800       7.130  16.563  12.917  1.00 25.45           O  
ATOM   2097  HG1 THR A 800       8.066  16.654  13.051  1.00  0.00           H  
ATOM   2098  N   PRO A 801       9.697  17.436  10.449  1.00 20.98           N  
ATOM   2099  CA  PRO A 801      11.124  17.616  10.714  1.00 20.85           C  
ATOM   2100  HA  PRO A 801      11.712  16.846  10.161  1.00  0.00           H  
ATOM   2101  C   PRO A 801      11.428  17.526  12.210  1.00 19.78           C  
ATOM   2102  O   PRO A 801      12.476  17.010  12.612  1.00 21.19           O  
ATOM   2103  CB  PRO A 801      11.409  19.006  10.131  1.00 19.89           C  
ATOM   2104  HB1 PRO A 801      12.471  19.184   9.843  1.00  0.00           H  
ATOM   2105  HB2 PRO A 801      11.353  19.842  10.866  1.00  0.00           H  
ATOM   2106  CG  PRO A 801      10.435  19.095   9.009  1.00 18.97           C  
ATOM   2107  HG1 PRO A 801      10.748  18.582   8.070  1.00  0.00           H  
ATOM   2108  HG2 PRO A 801      10.336  20.105   8.548  1.00  0.00           H  
ATOM   2109  CD  PRO A 801       9.176  18.555   9.645  1.00 20.26           C  
ATOM   2110  HD1 PRO A 801       8.574  19.303  10.211  1.00  0.00           H  
ATOM   2111  HD2 PRO A 801       8.363  18.286   8.931  1.00  0.00           H  
ATOM   2112  N   GLN A 802      10.514  18.016  13.038  1.00 18.57           N  
ATOM   2113  HN  GLN A 802       9.662  18.435  12.665  1.00  0.00           H  
ATOM   2114  CA  GLN A 802      10.724  17.957  14.486  1.00 20.06           C  
ATOM   2115  HA  GLN A 802      11.696  18.448  14.727  1.00  0.00           H  
ATOM   2116  C   GLN A 802      10.772  16.508  14.972  1.00 21.08           C  
ATOM   2117  O   GLN A 802      11.622  16.143  15.794  1.00 18.67           O  
ATOM   2118  CB  GLN A 802       9.605  18.692  15.226  1.00 23.78           C  
ATOM   2119  HB1 GLN A 802       8.616  18.234  14.989  1.00  0.00           H  
ATOM   2120  HB2 GLN A 802       9.657  18.479  16.319  1.00  0.00           H  
ATOM   2121  CG  GLN A 802       9.567  20.189  14.980  1.00 24.46           C  
ATOM   2122  HG1 GLN A 802      10.501  20.680  15.341  1.00  0.00           H  
ATOM   2123  HG2 GLN A 802       8.832  20.689  15.653  1.00  0.00           H  
ATOM   2124  CD  GLN A 802       9.298  20.525  13.532  1.00 24.70           C  
ATOM   2125  NE2 GLN A 802       9.936  21.576  13.037  1.00 25.28           N  
ATOM   2126 1HE2 GLN A 802      10.588  22.134  13.588  1.00  0.00           H  
ATOM   2127 2HE2 GLN A 802       9.754  21.803  12.059  1.00  0.00           H  
ATOM   2128  OE1 GLN A 802       8.513  19.854  12.869  1.00 28.06           O  
ATOM   2129  N   GLU A 803       9.854  15.685  14.469  1.00 20.17           N  
ATOM   2130  HN  GLU A 803       9.177  16.045  13.796  1.00  0.00           H  
ATOM   2131  CA  GLU A 803       9.794  14.278  14.860  1.00 19.62           C  
ATOM   2132  HA  GLU A 803       9.744  14.220  15.972  1.00  0.00           H  
ATOM   2133  C   GLU A 803      11.043  13.539  14.390  1.00 19.42           C  
ATOM   2134  O   GLU A 803      11.578  12.684  15.100  1.00 19.20           O  
ATOM   2135  CB  GLU A 803       8.532  13.624  14.277  1.00 19.67           C  
ATOM   2136  HB1 GLU A 803       8.503  12.534  14.512  1.00  0.00           H  
ATOM   2137  HB2 GLU A 803       8.589  13.569  13.165  1.00  0.00           H  
ATOM   2138  CG  GLU A 803       7.243  14.313  14.724  1.00 21.17           C  
ATOM   2139  HG1 GLU A 803       7.179  14.349  15.837  1.00  0.00           H  
ATOM   2140  HG2 GLU A 803       7.282  15.406  14.506  1.00  0.00           H  
ATOM   2141  CD  GLU A 803       5.989  13.689  14.131  1.00 22.29           C  
ATOM   2142  OE1 GLU A 803       5.984  13.418  12.911  1.00 18.73           O  
ATOM   2143  OE2 GLU A 803       5.007  13.487  14.888  1.00 22.44           O  
ATOM   2144  N   PHE A 804      11.510  13.875  13.192  1.00 19.40           N  
ATOM   2145  HN  PHE A 804      11.024  14.583  12.641  1.00  0.00           H  
ATOM   2146  CA  PHE A 804      12.708  13.243  12.659  1.00 18.84           C  
ATOM   2147  HA  PHE A 804      12.549  12.140  12.619  1.00  0.00           H  
ATOM   2148  C   PHE A 804      13.898  13.539  13.563  1.00 18.66           C  
ATOM   2149  O   PHE A 804      14.677  12.645  13.893  1.00 17.68           O  
ATOM   2150  CB  PHE A 804      13.008  13.753  11.252  1.00 17.34           C  
ATOM   2151  HB1 PHE A 804      12.786  14.843  11.171  1.00  0.00           H  
ATOM   2152  HB2 PHE A 804      12.264  13.358  10.522  1.00  0.00           H  
ATOM   2153  CG  PHE A 804      14.406  13.461  10.796  1.00 20.00           C  
ATOM   2154  CD1 PHE A 804      14.793  12.160  10.472  1.00 17.13           C  
ATOM   2155  HD1 PHE A 804      14.049  11.346  10.503  1.00  0.00           H  
ATOM   2156  CD2 PHE A 804      15.358  14.478  10.747  1.00 16.26           C  
ATOM   2157  HD2 PHE A 804      15.064  15.512  10.994  1.00  0.00           H  
ATOM   2158  CE1 PHE A 804      16.098  11.880  10.113  1.00 15.59           C  
ATOM   2159  HE1 PHE A 804      16.391  10.848   9.858  1.00  0.00           H  
ATOM   2160  CE2 PHE A 804      16.671  14.206  10.391  1.00 16.19           C  
ATOM   2161  HE2 PHE A 804      17.416  15.019  10.360  1.00  0.00           H  
ATOM   2162  CZ  PHE A 804      17.044  12.903  10.073  1.00 17.62           C  
ATOM   2163  HZ  PHE A 804      18.087  12.680   9.790  1.00  0.00           H  
ATOM   2164  N   LEU A 805      14.034  14.798  13.970  1.00 19.47           N  
ATOM   2165  HN  LEU A 805      13.352  15.500  13.683  1.00  0.00           H  
ATOM   2166  CA  LEU A 805      15.150  15.179  14.822  1.00 18.53           C  
ATOM   2167  HA  LEU A 805      16.089  14.877  14.302  1.00  0.00           H  
ATOM   2168  C   LEU A 805      15.123  14.470  16.174  1.00 17.20           C  
ATOM   2169  O   LEU A 805      16.126  13.900  16.590  1.00 15.27           O  
ATOM   2170  CB  LEU A 805      15.189  16.706  15.003  1.00 17.91           C  
ATOM   2171  HB1 LEU A 805      15.825  16.970  15.880  1.00  0.00           H  
ATOM   2172  HB2 LEU A 805      14.198  17.073  15.360  1.00  0.00           H  
ATOM   2173  CG  LEU A 805      15.635  17.512  13.767  1.00 17.51           C  
ATOM   2174  HG  LEU A 805      14.949  17.278  12.920  1.00  0.00           H  
ATOM   2175  CD1 LEU A 805      15.567  18.994  14.052  1.00 22.91           C  
ATOM   2176 1HD1 LEU A 805      15.890  19.577  13.158  1.00  0.00           H  
ATOM   2177 2HD1 LEU A 805      16.152  19.269  14.960  1.00  0.00           H  
ATOM   2178 3HD1 LEU A 805      14.556  19.303  14.406  1.00  0.00           H  
ATOM   2179  CD2 LEU A 805      17.048  17.133  13.370  1.00 15.83           C  
ATOM   2180 1HD2 LEU A 805      17.371  17.716  12.476  1.00  0.00           H  
ATOM   2181 2HD2 LEU A 805      17.154  16.035  13.210  1.00  0.00           H  
ATOM   2182 3HD2 LEU A 805      17.762  17.246  14.219  1.00  0.00           H  
ATOM   2183  N   CYS A 806      13.975  14.478  16.850  1.00 18.74           N  
ATOM   2184  HN  CYS A 806      13.156  14.939  16.453  1.00  0.00           H  
ATOM   2185  CA  CYS A 806      13.882  13.830  18.157  1.00 17.94           C  
ATOM   2186  HA  CYS A 806      14.719  14.210  18.788  1.00  0.00           H  
ATOM   2187  C   CYS A 806      14.026  12.314  18.050  1.00 17.24           C  
ATOM   2188  O   CYS A 806      14.634  11.691  18.913  1.00 14.21           O  
ATOM   2189  CB  CYS A 806      12.565  14.186  18.857  1.00 19.35           C  
ATOM   2190  HB1 CYS A 806      11.701  13.685  18.361  1.00  0.00           H  
ATOM   2191  HB2 CYS A 806      12.289  15.250  18.670  1.00  0.00           H  
ATOM   2192  SG  CYS A 806      12.592  13.820  20.657  1.00 29.92           S  
ATOM   2193  N   MET A 807      13.468  11.720  16.995  1.00 17.02           N  
ATOM   2194  HN  MET A 807      12.952  12.277  16.314  1.00  0.00           H  
ATOM   2195  CA  MET A 807      13.591  10.279  16.808  1.00 17.85           C  
ATOM   2196  HA  MET A 807      13.222   9.765  17.726  1.00  0.00           H  
ATOM   2197  C   MET A 807      15.044   9.895  16.583  1.00 16.25           C  
ATOM   2198  O   MET A 807      15.512   8.887  17.118  1.00 17.50           O  
ATOM   2199  CB  MET A 807      12.770   9.793  15.608  1.00 17.92           C  
ATOM   2200  HB1 MET A 807      12.914  10.475  14.737  1.00  0.00           H  
ATOM   2201  HB2 MET A 807      13.208   8.856  15.192  1.00  0.00           H  
ATOM   2202  CG  MET A 807      11.290   9.604  15.893  1.00 19.96           C  
ATOM   2203  HG1 MET A 807      11.126   9.030  16.834  1.00  0.00           H  
ATOM   2204  HG2 MET A 807      10.806  10.563  16.190  1.00  0.00           H  
ATOM   2205  SD  MET A 807      10.450   8.848  14.511  1.00 21.45           S  
ATOM   2206  CE  MET A 807      10.352  10.249  13.389  1.00 18.72           C  
ATOM   2207  HE1 MET A 807       9.827   9.777  12.526  1.00  0.00           H  
ATOM   2208  HE2 MET A 807      11.320  10.748  13.152  1.00  0.00           H  
ATOM   2209  HE3 MET A 807       9.874  11.168  13.802  1.00  0.00           H  
ATOM   2210  N   LYS A 808      15.753  10.693  15.790  1.00 14.62           N  
ATOM   2211  HN  LYS A 808      15.309  11.514  15.380  1.00  0.00           H  
ATOM   2212  CA  LYS A 808      17.155  10.415  15.496  1.00 15.80           C  
ATOM   2213  HA  LYS A 808      17.230   9.370  15.114  1.00  0.00           H  
ATOM   2214  C   LYS A 808      18.018  10.526  16.755  1.00 15.24           C  
ATOM   2215  O   LYS A 808      18.941   9.742  16.960  1.00 13.54           O  
ATOM   2216  CB  LYS A 808      17.686  11.362  14.408  1.00 17.43           C  
ATOM   2217  HB1 LYS A 808      17.564  12.427  14.713  1.00  0.00           H  
ATOM   2218  HB2 LYS A 808      17.022  11.352  13.513  1.00  0.00           H  
ATOM   2219  CG  LYS A 808      19.150  11.065  14.012  1.00 16.17           C  
ATOM   2220  HG1 LYS A 808      19.372   9.976  14.097  1.00  0.00           H  
ATOM   2221  HG2 LYS A 808      19.857  11.455  14.780  1.00  0.00           H  
ATOM   2222  CD  LYS A 808      19.511  11.590  12.620  1.00 17.33           C  
ATOM   2223  HD1 LYS A 808      20.525  11.245  12.311  1.00  0.00           H  
ATOM   2224  HD2 LYS A 808      18.903  11.088  11.831  1.00  0.00           H  
ATOM   2225  CE  LYS A 808      19.393  13.112  12.521  1.00 16.69           C  
ATOM   2226  HE1 LYS A 808      18.336  13.441  12.652  1.00  0.00           H  
ATOM   2227  HE2 LYS A 808      19.561  13.460  11.475  1.00  0.00           H  
ATOM   2228  NZ  LYS A 808      20.296  13.820  13.472  1.00 20.03           N  
ATOM   2229  HZ1 LYS A 808      20.217  14.835  13.406  1.00  0.00           H  
ATOM   2230  HZ2 LYS A 808      21.263  13.519  13.352  1.00  0.00           H  
ATOM   2231  HZ3 LYS A 808      20.142  13.502  14.429  1.00  0.00           H  
ATOM   2232  N   ALA A 809      17.708  11.504  17.596  1.00 16.20           N  
ATOM   2233  HN  ALA A 809      16.941  12.139  17.375  1.00  0.00           H  
ATOM   2234  CA  ALA A 809      18.453  11.676  18.827  1.00 17.92           C  
ATOM   2235  HA  ALA A 809      19.537  11.802  18.598  1.00  0.00           H  
ATOM   2236  C   ALA A 809      18.242  10.406  19.644  1.00 17.53           C  
ATOM   2237  O   ALA A 809      19.158   9.931  20.309  1.00 16.46           O  
ATOM   2238  CB  ALA A 809      17.938  12.901  19.604  1.00 14.33           C  
ATOM   2239  HB1 ALA A 809      18.092  13.830  19.007  1.00  0.00           H  
ATOM   2240  HB2 ALA A 809      18.399  12.976  20.616  1.00  0.00           H  
ATOM   2241  HB3 ALA A 809      16.875  12.779  19.916  1.00  0.00           H  
ATOM   2242  N   LEU A 810      17.036   9.843  19.568  1.00 18.90           N  
ATOM   2243  HN  LEU A 810      16.320  10.262  18.975  1.00  0.00           H  
ATOM   2244  CA  LEU A 810      16.730   8.629  20.328  1.00 20.30           C  
ATOM   2245  HA  LEU A 810      17.014   8.825  21.388  1.00  0.00           H  
ATOM   2246  C   LEU A 810      17.493   7.393  19.881  1.00 19.55           C  
ATOM   2247  O   LEU A 810      17.799   6.528  20.699  1.00 20.28           O  
ATOM   2248  CB  LEU A 810      15.230   8.334  20.311  1.00 20.79           C  
ATOM   2249  HB1 LEU A 810      14.774   8.704  19.363  1.00  0.00           H  
ATOM   2250  HB2 LEU A 810      15.053   7.239  20.196  1.00  0.00           H  
ATOM   2251  CG  LEU A 810      14.457   8.873  21.517  1.00 24.62           C  
ATOM   2252  HG  LEU A 810      13.365   8.742  21.336  1.00  0.00           H  
ATOM   2253  CD1 LEU A 810      14.847   8.114  22.789  1.00 20.65           C  
ATOM   2254 1HD1 LEU A 810      14.284   8.507  23.668  1.00  0.00           H  
ATOM   2255 2HD1 LEU A 810      15.948   8.133  22.961  1.00  0.00           H  
ATOM   2256 3HD1 LEU A 810      14.715   7.013  22.671  1.00  0.00           H  
ATOM   2257  CD2 LEU A 810      14.756  10.344  21.672  1.00 26.47           C  
ATOM   2258 1HD2 LEU A 810      14.193  10.737  22.551  1.00  0.00           H  
ATOM   2259 2HD2 LEU A 810      14.547  10.921  20.741  1.00  0.00           H  
ATOM   2260 3HD2 LEU A 810      15.850  10.551  21.741  1.00  0.00           H  
ATOM   2261  N   LEU A 811      17.798   7.305  18.591  1.00 17.45           N  
ATOM   2262  HN  LEU A 811      17.507   8.046  17.953  1.00  0.00           H  
ATOM   2263  CA  LEU A 811      18.543   6.164  18.076  1.00 17.10           C  
ATOM   2264  HA  LEU A 811      17.981   5.234  18.324  1.00  0.00           H  
ATOM   2265  C   LEU A 811      19.921   6.086  18.732  1.00 17.52           C  
ATOM   2266  O   LEU A 811      20.496   5.004  18.857  1.00 17.47           O  
ATOM   2267  CB  LEU A 811      18.669   6.263  16.554  1.00 14.23           C  
ATOM   2268  HB1 LEU A 811      19.120   7.236  16.250  1.00  0.00           H  
ATOM   2269  HB2 LEU A 811      19.457   5.574  16.170  1.00  0.00           H  
ATOM   2270  CG  LEU A 811      17.326   6.025  15.839  1.00 14.96           C  
ATOM   2271  HG  LEU A 811      16.558   6.699  16.284  1.00  0.00           H  
ATOM   2272  CD1 LEU A 811      17.454   6.340  14.352  1.00  9.87           C  
ATOM   2273 1HD1 LEU A 811      17.772   7.398  14.198  1.00  0.00           H  
ATOM   2274 2HD1 LEU A 811      16.515   6.106  13.798  1.00  0.00           H  
ATOM   2275 3HD1 LEU A 811      18.136   5.625  13.836  1.00  0.00           H  
ATOM   2276  CD2 LEU A 811      16.884   4.553  16.054  1.00  5.83           C  
ATOM   2277 1HD2 LEU A 811      16.790   4.323  17.141  1.00  0.00           H  
ATOM   2278 2HD2 LEU A 811      17.566   3.838  15.538  1.00  0.00           H  
ATOM   2279 3HD2 LEU A 811      15.945   4.319  15.500  1.00  0.00           H  
ATOM   2280  N   LEU A 812      20.450   7.229  19.161  1.00 17.21           N  
ATOM   2281  HN  LEU A 812      19.944   8.104  19.023  1.00  0.00           H  
ATOM   2282  CA  LEU A 812      21.750   7.240  19.828  1.00 16.50           C  
ATOM   2283  HA  LEU A 812      22.497   6.731  19.176  1.00  0.00           H  
ATOM   2284  C   LEU A 812      21.660   6.494  21.157  1.00 17.13           C  
ATOM   2285  O   LEU A 812      22.659   5.952  21.646  1.00 16.67           O  
ATOM   2286  CB  LEU A 812      22.219   8.674  20.099  1.00 16.82           C  
ATOM   2287  HB1 LEU A 812      21.400   9.261  20.576  1.00  0.00           H  
ATOM   2288  HB2 LEU A 812      22.325   9.230  19.138  1.00  0.00           H  
ATOM   2289  CG  LEU A 812      23.510   8.799  20.927  1.00 16.68           C  
ATOM   2290  HG  LEU A 812      23.365   8.271  21.898  1.00  0.00           H  
ATOM   2291  CD1 LEU A 812      24.683   8.156  20.190  1.00 12.40           C  
ATOM   2292 1HD1 LEU A 812      25.618   8.247  20.790  1.00  0.00           H  
ATOM   2293 2HD1 LEU A 812      24.807   8.574  19.164  1.00  0.00           H  
ATOM   2294 3HD1 LEU A 812      24.469   7.097  19.914  1.00  0.00           H  
ATOM   2295  CD2 LEU A 812      23.803  10.262  21.207  1.00 18.29           C  
ATOM   2296 1HD2 LEU A 812      24.738  10.353  21.807  1.00  0.00           H  
ATOM   2297 2HD2 LEU A 812      22.942  10.776  21.694  1.00  0.00           H  
ATOM   2298 3HD2 LEU A 812      23.845  10.867  20.272  1.00  0.00           H  
ATOM   2299  N   PHE A 813      20.461   6.460  21.736  1.00 16.63           N  
ATOM   2300  HN  PHE A 813      19.669   6.903  21.270  1.00  0.00           H  
ATOM   2301  CA  PHE A 813      20.255   5.800  23.028  1.00 19.56           C  
ATOM   2302  HA  PHE A 813      21.246   5.561  23.479  1.00  0.00           H  
ATOM   2303  C   PHE A 813      19.451   4.517  22.882  1.00 19.34           C  
ATOM   2304  O   PHE A 813      18.758   4.113  23.811  1.00 20.85           O  
ATOM   2305  CB  PHE A 813      19.488   6.737  23.968  1.00 21.48           C  
ATOM   2306  HB1 PHE A 813      19.352   6.264  24.968  1.00  0.00           H  
ATOM   2307  HB2 PHE A 813      18.422   6.821  23.654  1.00  0.00           H  
ATOM   2308  CG  PHE A 813      20.105   8.092  24.106  1.00 24.60           C  
ATOM   2309  CD1 PHE A 813      21.189   8.295  24.955  1.00 25.97           C  
ATOM   2310  HD1 PHE A 813      21.588   7.450  25.541  1.00  0.00           H  
ATOM   2311  CD2 PHE A 813      19.614   9.165  23.375  1.00 24.69           C  
ATOM   2312  HD2 PHE A 813      18.755   9.015  22.699  1.00  0.00           H  
ATOM   2313  CE1 PHE A 813      21.774   9.551  25.072  1.00 27.48           C  
ATOM   2314  HE1 PHE A 813      22.633   9.700  25.748  1.00  0.00           H  
ATOM   2315  CE2 PHE A 813      20.188  10.423  23.482  1.00 26.71           C  
ATOM   2316  HE2 PHE A 813      19.787  11.266  22.895  1.00  0.00           H  
ATOM   2317  CZ  PHE A 813      21.274  10.617  24.335  1.00 28.48           C  
ATOM   2318  HZ  PHE A 813      21.735  11.615  24.424  1.00  0.00           H  
ATOM   2319  N   SER A 814      19.575   3.859  21.738  1.00 18.53           N  
ATOM   2320  HN  SER A 814      20.235   4.191  21.035  1.00  0.00           H  
ATOM   2321  CA  SER A 814      18.782   2.672  21.475  1.00 20.44           C  
ATOM   2322  HA  SER A 814      18.015   2.598  22.281  1.00  0.00           H  
ATOM   2323  C   SER A 814      19.501   1.345  21.411  1.00 19.96           C  
ATOM   2324  O   SER A 814      18.901   0.352  20.999  1.00 18.48           O  
ATOM   2325  CB  SER A 814      18.043   2.864  20.159  1.00 21.85           C  
ATOM   2326  HB1 SER A 814      17.204   2.140  20.032  1.00  0.00           H  
ATOM   2327  HB2 SER A 814      17.441   3.803  20.141  1.00  0.00           H  
ATOM   2328  OG  SER A 814      18.984   2.800  19.092  1.00 27.27           O  
ATOM   2329  HG  SER A 814      18.523   2.920  18.270  1.00  0.00           H  
ATOM   2330  N   ILE A 815      20.778   1.311  21.776  1.00 19.76           N  
ATOM   2331  HN  ILE A 815      21.241   2.162  22.093  1.00  0.00           H  
ATOM   2332  CA  ILE A 815      21.517   0.053  21.722  1.00 21.48           C  
ATOM   2333  HA  ILE A 815      20.818  -0.771  21.997  1.00  0.00           H  
ATOM   2334  C   ILE A 815      22.655   0.066  22.735  1.00 21.21           C  
ATOM   2335  O   ILE A 815      23.530   0.930  22.702  1.00 21.72           O  
ATOM   2336  CB  ILE A 815      22.048  -0.221  20.275  1.00 21.99           C  
ATOM   2337  HB  ILE A 815      21.183  -0.224  19.572  1.00  0.00           H  
ATOM   2338  CG1 ILE A 815      22.734  -1.586  20.213  1.00 22.59           C  
ATOM   2339 1HG1 ILE A 815      23.660  -1.590  20.834  1.00  0.00           H  
ATOM   2340 2HG1 ILE A 815      22.138  -2.352  20.762  1.00  0.00           H  
ATOM   2341  CG2 ILE A 815      23.021   0.876  19.847  1.00 25.79           C  
ATOM   2342 1HG2 ILE A 815      22.521   1.871  19.892  1.00  0.00           H  
ATOM   2343 2HG2 ILE A 815      23.460   0.675  18.842  1.00  0.00           H  
ATOM   2344 3HG2 ILE A 815      23.962   0.855  20.444  1.00  0.00           H  
ATOM   2345  CD1 ILE A 815      23.033  -2.050  18.805  1.00 20.87           C  
ATOM   2346 1HD1 ILE A 815      23.533  -3.045  18.760  1.00  0.00           H  
ATOM   2347 2HD1 ILE A 815      23.629  -1.284  18.256  1.00  0.00           H  
ATOM   2348 3HD1 ILE A 815      22.107  -2.046  18.184  1.00  0.00           H  
ATOM   2349  N   ILE A 816      22.622  -0.892  23.652  1.00 21.38           N  
ATOM   2350  HN  ILE A 816      21.875  -1.585  23.620  1.00  0.00           H  
ATOM   2351  CA  ILE A 816      23.626  -0.979  24.704  1.00 22.29           C  
ATOM   2352  HA  ILE A 816      24.539  -0.432  24.372  1.00  0.00           H  
ATOM   2353  C   ILE A 816      24.008  -2.427  25.014  1.00 22.99           C  
ATOM   2354  O   ILE A 816      23.340  -3.360  24.575  1.00 22.29           O  
ATOM   2355  CB  ILE A 816      23.101  -0.323  26.005  1.00 23.46           C  
ATOM   2356  HB  ILE A 816      23.873  -0.432  26.802  1.00  0.00           H  
ATOM   2357  CG1 ILE A 816      21.820  -1.028  26.456  1.00 22.64           C  
ATOM   2358 1HG1 ILE A 816      21.988  -2.127  26.542  1.00  0.00           H  
ATOM   2359 2HG1 ILE A 816      21.060  -1.016  25.640  1.00  0.00           H  
ATOM   2360  CG2 ILE A 816      22.832   1.165  25.776  1.00 23.96           C  
ATOM   2361 1HG2 ILE A 816      22.454   1.637  26.713  1.00  0.00           H  
ATOM   2362 2HG2 ILE A 816      22.143   1.336  24.916  1.00  0.00           H  
ATOM   2363 3HG2 ILE A 816      23.729   1.693  25.376  1.00  0.00           H  
ATOM   2364  CD1 ILE A 816      21.227  -0.477  27.746  1.00 27.41           C  
ATOM   2365 1HD1 ILE A 816      20.294  -0.991  28.075  1.00  0.00           H  
ATOM   2366 2HD1 ILE A 816      21.059   0.622  27.660  1.00  0.00           H  
ATOM   2367 3HD1 ILE A 816      21.987  -0.489  28.562  1.00  0.00           H  
ATOM   2368  N   PRO A 817      25.102  -2.630  25.769  1.00 24.94           N  
ATOM   2369  CA  PRO A 817      25.537  -3.984  26.120  1.00 27.26           C  
ATOM   2370  HA  PRO A 817      25.618  -4.607  25.199  1.00  0.00           H  
ATOM   2371  C   PRO A 817      24.575  -4.636  27.102  1.00 28.29           C  
ATOM   2372  O   PRO A 817      23.963  -3.963  27.933  1.00 28.10           O  
ATOM   2373  CB  PRO A 817      26.925  -3.760  26.719  1.00 27.08           C  
ATOM   2374  HB1 PRO A 817      27.768  -3.893  26.002  1.00  0.00           H  
ATOM   2375  HB2 PRO A 817      27.257  -4.550  27.432  1.00  0.00           H  
ATOM   2376  CG  PRO A 817      26.820  -2.397  27.308  1.00 27.67           C  
ATOM   2377  HG1 PRO A 817      27.790  -1.946  27.623  1.00  0.00           H  
ATOM   2378  HG2 PRO A 817      26.349  -2.357  28.318  1.00  0.00           H  
ATOM   2379  CD  PRO A 817      26.084  -1.635  26.233  1.00 26.90           C  
ATOM   2380  HD1 PRO A 817      25.651  -0.660  26.558  1.00  0.00           H  
ATOM   2381  HD2 PRO A 817      26.731  -1.202  25.434  1.00  0.00           H  
ATOM   2382  N   VAL A 818      24.433  -5.948  26.995  1.00 28.77           N  
ATOM   2383  HN  VAL A 818      24.959  -6.457  26.285  1.00  0.00           H  
ATOM   2384  CA  VAL A 818      23.535  -6.669  27.880  1.00 31.33           C  
ATOM   2385  HA  VAL A 818      22.507  -6.256  27.752  1.00  0.00           H  
ATOM   2386  C   VAL A 818      23.950  -6.485  29.335  1.00 31.04           C  
ATOM   2387  O   VAL A 818      23.099  -6.399  30.219  1.00 29.39           O  
ATOM   2388  CB  VAL A 818      23.502  -8.176  27.535  1.00 33.01           C  
ATOM   2389  HB  VAL A 818      24.542  -8.577  27.558  1.00  0.00           H  
ATOM   2390  CG1 VAL A 818      22.660  -8.926  28.555  1.00 33.33           C  
ATOM   2391 1HG1 VAL A 818      23.082  -8.783  29.577  1.00  0.00           H  
ATOM   2392 2HG1 VAL A 818      22.551 -10.005  28.295  1.00  0.00           H  
ATOM   2393 3HG1 VAL A 818      21.585  -8.636  28.503  1.00  0.00           H  
ATOM   2394  CG2 VAL A 818      22.925  -8.371  26.137  1.00 32.02           C  
ATOM   2395 1HG2 VAL A 818      23.542  -7.821  25.389  1.00  0.00           H  
ATOM   2396 2HG2 VAL A 818      21.850  -8.081  26.085  1.00  0.00           H  
ATOM   2397 3HG2 VAL A 818      22.816  -9.450  25.877  1.00  0.00           H  
ATOM   2398  N   ASP A 819      25.254  -6.405  29.577  1.00 32.26           N  
ATOM   2399  HN  ASP A 819      25.915  -6.469  28.803  1.00  0.00           H  
ATOM   2400  CA  ASP A 819      25.752  -6.227  30.935  1.00 36.12           C  
ATOM   2401  HA  ASP A 819      25.036  -6.724  31.630  1.00  0.00           H  
ATOM   2402  C   ASP A 819      25.848  -4.750  31.336  1.00 35.45           C  
ATOM   2403  O   ASP A 819      26.723  -4.360  32.111  1.00 36.92           O  
ATOM   2404  CB  ASP A 819      27.117  -6.917  31.091  1.00 38.47           C  
ATOM   2405  HB1 ASP A 819      27.044  -8.003  30.847  1.00  0.00           H  
ATOM   2406  HB2 ASP A 819      27.405  -6.990  32.166  1.00  0.00           H  
ATOM   2407  CG  ASP A 819      28.218  -6.251  30.278  1.00 41.86           C  
ATOM   2408  OD1 ASP A 819      29.233  -6.929  30.006  1.00 43.20           O  
ATOM   2409  OD2 ASP A 819      28.092  -5.055  29.922  1.00 43.56           O  
ATOM   2410  N   GLY A 820      24.949  -3.935  30.793  1.00 34.04           N  
ATOM   2411  HN  GLY A 820      24.265  -4.312  30.138  1.00  0.00           H  
ATOM   2412  CA  GLY A 820      24.921  -2.517  31.114  1.00 31.97           C  
ATOM   2413  HA1 GLY A 820      24.055  -2.044  30.595  1.00  0.00           H  
ATOM   2414  HA2 GLY A 820      24.625  -2.392  32.182  1.00  0.00           H  
ATOM   2415  C   GLY A 820      26.169  -1.693  30.846  1.00 31.34           C  
ATOM   2416  O   GLY A 820      27.253  -2.218  30.581  1.00 30.00           O  
ATOM   2417  N   LEU A 821      25.999  -0.376  30.928  1.00 31.41           N  
ATOM   2418  HN  LEU A 821      25.072  -0.018  31.155  1.00  0.00           H  
ATOM   2419  CA  LEU A 821      27.081   0.579  30.707  1.00 30.87           C  
ATOM   2420  HA  LEU A 821      27.825   0.129  30.009  1.00  0.00           H  
ATOM   2421  C   LEU A 821      27.779   0.924  32.019  1.00 30.32           C  
ATOM   2422  O   LEU A 821      27.327   0.533  33.091  1.00 31.54           O  
ATOM   2423  CB  LEU A 821      26.519   1.854  30.079  1.00 29.77           C  
ATOM   2424  HB1 LEU A 821      27.297   2.652  30.093  1.00  0.00           H  
ATOM   2425  HB2 LEU A 821      25.756   2.301  30.758  1.00  0.00           H  
ATOM   2426  CG  LEU A 821      25.938   1.726  28.665  1.00 28.86           C  
ATOM   2427  HG  LEU A 821      25.355   0.778  28.600  1.00  0.00           H  
ATOM   2428  CD1 LEU A 821      25.006   2.894  28.389  1.00 28.36           C  
ATOM   2429 1HD1 LEU A 821      24.584   2.801  27.361  1.00  0.00           H  
ATOM   2430 2HD1 LEU A 821      25.505   3.878  28.551  1.00  0.00           H  
ATOM   2431 3HD1 LEU A 821      24.210   2.989  29.164  1.00  0.00           H  
ATOM   2432  CD2 LEU A 821      27.066   1.679  27.644  1.00 28.94           C  
ATOM   2433 1HD2 LEU A 821      26.644   1.586  26.616  1.00  0.00           H  
ATOM   2434 2HD2 LEU A 821      27.801   0.872  27.869  1.00  0.00           H  
ATOM   2435 3HD2 LEU A 821      27.752   2.553  27.737  1.00  0.00           H  
ATOM   2436  N   LYS A 822      28.877   1.663  31.934  1.00 30.98           N  
ATOM   2437  HN  LYS A 822      29.210   1.962  31.017  1.00  0.00           H  
ATOM   2438  CA  LYS A 822      29.618   2.056  33.128  1.00 31.76           C  
ATOM   2439  HA  LYS A 822      30.043   1.146  33.612  1.00  0.00           H  
ATOM   2440  C   LYS A 822      28.667   2.751  34.110  1.00 31.71           C  
ATOM   2441  O   LYS A 822      28.766   2.570  35.321  1.00 29.67           O  
ATOM   2442  CB  LYS A 822      30.758   3.003  32.750  1.00 33.33           C  
ATOM   2443  HB1 LYS A 822      30.350   3.962  32.353  1.00  0.00           H  
ATOM   2444  HB2 LYS A 822      31.288   2.629  31.843  1.00  0.00           H  
ATOM   2445  CG  LYS A 822      31.748   3.273  33.865  1.00 36.72           C  
ATOM   2446  HG1 LYS A 822      32.025   4.352  33.915  1.00  0.00           H  
ATOM   2447  HG2 LYS A 822      31.273   3.172  34.869  1.00  0.00           H  
ATOM   2448  CD  LYS A 822      32.979   2.383  33.735  1.00 39.24           C  
ATOM   2449  HD1 LYS A 822      32.715   1.302  33.803  1.00  0.00           H  
ATOM   2450  HD2 LYS A 822      33.635   2.453  34.634  1.00  0.00           H  
ATOM   2451  CE  LYS A 822      33.742   2.697  32.454  1.00 41.82           C  
ATOM   2452  HE1 LYS A 822      34.025   3.775  32.411  1.00  0.00           H  
ATOM   2453  HE2 LYS A 822      33.068   2.652  31.567  1.00  0.00           H  
ATOM   2454  NZ  LYS A 822      34.936   1.823  32.264  1.00 44.11           N  
ATOM   2455  HZ1 LYS A 822      35.447   2.033  31.406  1.00  0.00           H  
ATOM   2456  HZ2 LYS A 822      34.677   0.837  32.303  1.00  0.00           H  
ATOM   2457  HZ3 LYS A 822      35.552   1.864  33.076  1.00  0.00           H  
ATOM   2458  N   ASN A 823      27.747   3.547  33.575  1.00 31.63           N  
ATOM   2459  HN  ASN A 823      27.726   3.666  32.562  1.00  0.00           H  
ATOM   2460  CA  ASN A 823      26.764   4.258  34.391  1.00 33.81           C  
ATOM   2461  HA  ASN A 823      26.754   3.815  35.414  1.00  0.00           H  
ATOM   2462  C   ASN A 823      25.374   4.128  33.782  1.00 33.25           C  
ATOM   2463  O   ASN A 823      24.856   5.086  33.210  1.00 32.76           O  
ATOM   2464  CB  ASN A 823      27.118   5.746  34.497  1.00 34.82           C  
ATOM   2465  HB1 ASN A 823      26.220   6.352  34.760  1.00  0.00           H  
ATOM   2466  HB2 ASN A 823      27.339   6.176  33.492  1.00  0.00           H  
ATOM   2467  CG  ASN A 823      28.252   6.012  35.461  1.00 38.30           C  
ATOM   2468  ND2 ASN A 823      29.398   6.412  34.927  1.00 39.21           N  
ATOM   2469 1HD2 ASN A 823      30.163   6.591  35.577  1.00  0.00           H  
ATOM   2470 2HD2 ASN A 823      29.523   6.538  33.923  1.00  0.00           H  
ATOM   2471  OD1 ASN A 823      28.101   5.859  36.676  1.00 39.38           O  
ATOM   2472  N   GLN A 824      24.774   2.947  33.906  1.00 34.69           N  
ATOM   2473  HN  GLN A 824      25.259   2.194  34.393  1.00  0.00           H  
ATOM   2474  CA  GLN A 824      23.438   2.698  33.363  1.00 35.97           C  
ATOM   2475  HA  GLN A 824      23.486   2.827  32.257  1.00  0.00           H  
ATOM   2476  C   GLN A 824      22.375   3.646  33.903  1.00 35.87           C  
ATOM   2477  O   GLN A 824      21.490   4.079  33.164  1.00 35.07           O  
ATOM   2478  CB  GLN A 824      22.989   1.261  33.654  1.00 36.65           C  
ATOM   2479  HB1 GLN A 824      21.915   1.250  33.953  1.00  0.00           H  
ATOM   2480  HB2 GLN A 824      23.460   0.897  34.597  1.00  0.00           H  
ATOM   2481  CG  GLN A 824      23.229   0.259  32.530  1.00 39.36           C  
ATOM   2482  HG1 GLN A 824      24.308  -0.015  32.466  1.00  0.00           H  
ATOM   2483  HG2 GLN A 824      22.802  -0.738  32.788  1.00  0.00           H  
ATOM   2484  CD  GLN A 824      22.712   0.737  31.186  1.00 38.65           C  
ATOM   2485  NE2 GLN A 824      21.395   0.770  31.026  1.00 39.66           N  
ATOM   2486 1HE2 GLN A 824      21.047   1.091  30.122  1.00  0.00           H  
ATOM   2487 2HE2 GLN A 824      20.746   0.484  31.759  1.00  0.00           H  
ATOM   2488  OE1 GLN A 824      23.491   1.080  30.307  1.00 39.24           O  
ATOM   2489  N   LYS A 825      22.456   3.952  35.194  1.00 34.63           N  
ATOM   2490  HN  LYS A 825      23.215   3.563  35.753  1.00  0.00           H  
ATOM   2491  CA  LYS A 825      21.480   4.834  35.829  1.00 35.55           C  
ATOM   2492  HA  LYS A 825      20.498   4.306  35.862  1.00  0.00           H  
ATOM   2493  C   LYS A 825      21.302   6.127  35.060  1.00 32.92           C  
ATOM   2494  O   LYS A 825      20.197   6.471  34.654  1.00 32.00           O  
ATOM   2495  CB  LYS A 825      21.898   5.169  37.268  1.00 36.26           C  
ATOM   2496  HB1 LYS A 825      22.869   5.718  37.270  1.00  0.00           H  
ATOM   2497  HB2 LYS A 825      21.230   5.955  37.691  1.00  0.00           H  
ATOM   2498  CG  LYS A 825      21.966   3.974  38.208  1.00 39.77           C  
ATOM   2499  HG1 LYS A 825      22.784   3.274  37.918  1.00  0.00           H  
ATOM   2500  HG2 LYS A 825      22.340   4.270  39.216  1.00  0.00           H  
ATOM   2501  CD  LYS A 825      20.629   3.257  38.301  1.00 41.59           C  
ATOM   2502  HD1 LYS A 825      20.268   2.934  37.297  1.00  0.00           H  
ATOM   2503  HD2 LYS A 825      19.805   3.962  38.562  1.00  0.00           H  
ATOM   2504  CE  LYS A 825      20.690   2.088  39.273  1.00 41.70           C  
ATOM   2505  HE1 LYS A 825      21.420   1.314  38.939  1.00  0.00           H  
ATOM   2506  HE2 LYS A 825      19.761   1.473  39.235  1.00  0.00           H  
ATOM   2507  NZ  LYS A 825      20.980   2.553  40.650  1.00 44.82           N  
ATOM   2508  HZ1 LYS A 825      21.021   1.769  41.302  1.00  0.00           H  
ATOM   2509  HZ2 LYS A 825      20.312   3.261  40.956  1.00  0.00           H  
ATOM   2510  HZ3 LYS A 825      21.830   3.115  40.685  1.00  0.00           H  
ATOM   2511  N   PHE A 826      22.402   6.844  34.874  1.00 32.28           N  
ATOM   2512  HN  PHE A 826      23.292   6.502  35.236  1.00  0.00           H  
ATOM   2513  CA  PHE A 826      22.358   8.103  34.165  1.00 32.41           C  
ATOM   2514  HA  PHE A 826      21.635   8.778  34.681  1.00  0.00           H  
ATOM   2515  C   PHE A 826      21.891   7.894  32.734  1.00 30.09           C  
ATOM   2516  O   PHE A 826      21.176   8.727  32.179  1.00 28.67           O  
ATOM   2517  CB  PHE A 826      23.732   8.771  34.160  1.00 37.04           C  
ATOM   2518  HB1 PHE A 826      24.436   8.225  33.490  1.00  0.00           H  
ATOM   2519  HB2 PHE A 826      24.251   8.618  35.135  1.00  0.00           H  
ATOM   2520  CG  PHE A 826      23.678  10.224  33.807  1.00 41.14           C  
ATOM   2521  CD1 PHE A 826      23.090  11.136  34.678  1.00 43.69           C  
ATOM   2522  HD1 PHE A 826      22.705  10.789  35.651  1.00  0.00           H  
ATOM   2523  CD2 PHE A 826      24.162  10.679  32.586  1.00 43.49           C  
ATOM   2524  HD2 PHE A 826      24.634   9.968  31.888  1.00  0.00           H  
ATOM   2525  CE1 PHE A 826      22.982  12.481  34.337  1.00 45.63           C  
ATOM   2526  HE1 PHE A 826      22.513  13.193  35.037  1.00  0.00           H  
ATOM   2527  CE2 PHE A 826      24.058  12.022  32.234  1.00 44.87           C  
ATOM   2528  HE2 PHE A 826      24.444  12.370  31.261  1.00  0.00           H  
ATOM   2529  CZ  PHE A 826      23.466  12.925  33.112  1.00 45.13           C  
ATOM   2530  HZ  PHE A 826      23.381  13.990  32.837  1.00  0.00           H  
ATOM   2531  N   PHE A 827      22.296   6.785  32.128  1.00 28.24           N  
ATOM   2532  HN  PHE A 827      22.900   6.124  32.617  1.00  0.00           H  
ATOM   2533  CA  PHE A 827      21.873   6.518  30.764  1.00 25.60           C  
ATOM   2534  HA  PHE A 827      22.157   7.389  30.128  1.00  0.00           H  
ATOM   2535  C   PHE A 827      20.361   6.349  30.704  1.00 23.77           C  
ATOM   2536  O   PHE A 827      19.697   6.979  29.875  1.00 21.73           O  
ATOM   2537  CB  PHE A 827      22.560   5.269  30.211  1.00 24.76           C  
ATOM   2538  HB1 PHE A 827      23.667   5.400  30.200  1.00  0.00           H  
ATOM   2539  HB2 PHE A 827      22.481   4.423  30.933  1.00  0.00           H  
ATOM   2540  CG  PHE A 827      22.059   4.859  28.854  1.00 23.25           C  
ATOM   2541  CD1 PHE A 827      20.926   4.065  28.729  1.00 22.80           C  
ATOM   2542  HD1 PHE A 827      20.407   3.710  29.635  1.00  0.00           H  
ATOM   2543  CD2 PHE A 827      22.702   5.296  27.699  1.00 21.07           C  
ATOM   2544  HD2 PHE A 827      23.603   5.926  27.783  1.00  0.00           H  
ATOM   2545  CE1 PHE A 827      20.438   3.712  27.476  1.00 23.41           C  
ATOM   2546  HE1 PHE A 827      19.537   3.081  27.392  1.00  0.00           H  
ATOM   2547  CE2 PHE A 827      22.222   4.948  26.438  1.00 21.54           C  
ATOM   2548  HE2 PHE A 827      22.741   5.301  25.531  1.00  0.00           H  
ATOM   2549  CZ  PHE A 827      21.087   4.155  26.329  1.00 23.47           C  
ATOM   2550  HZ  PHE A 827      20.701   3.877  25.334  1.00  0.00           H  
ATOM   2551  N   ASP A 828      19.817   5.510  31.586  1.00 23.18           N  
ATOM   2552  HN  ASP A 828      20.416   5.026  32.254  1.00  0.00           H  
ATOM   2553  CA  ASP A 828      18.376   5.274  31.610  1.00 24.20           C  
ATOM   2554  HA  ASP A 828      18.072   4.882  30.612  1.00  0.00           H  
ATOM   2555  C   ASP A 828      17.599   6.561  31.871  1.00 24.74           C  
ATOM   2556  O   ASP A 828      16.498   6.758  31.352  1.00 25.48           O  
ATOM   2557  CB  ASP A 828      18.022   4.218  32.666  1.00 27.53           C  
ATOM   2558  HB1 ASP A 828      18.413   4.507  33.669  1.00  0.00           H  
ATOM   2559  HB2 ASP A 828      16.930   4.226  32.890  1.00  0.00           H  
ATOM   2560  CG  ASP A 828      18.492   2.821  32.276  1.00 28.78           C  
ATOM   2561  OD1 ASP A 828      18.789   2.612  31.085  1.00 32.23           O  
ATOM   2562  OD2 ASP A 828      18.556   1.930  33.149  1.00 27.55           O  
ATOM   2563  N   GLU A 829      18.184   7.437  32.676  1.00 25.78           N  
ATOM   2564  HN  GLU A 829      19.091   7.205  33.081  1.00  0.00           H  
ATOM   2565  CA  GLU A 829      17.574   8.720  33.002  1.00 28.37           C  
ATOM   2566  HA  GLU A 829      16.523   8.554  33.334  1.00  0.00           H  
ATOM   2567  C   GLU A 829      17.578   9.642  31.779  1.00 26.28           C  
ATOM   2568  O   GLU A 829      16.579  10.283  31.458  1.00 23.13           O  
ATOM   2569  CB  GLU A 829      18.363   9.377  34.134  1.00 31.39           C  
ATOM   2570  HB1 GLU A 829      18.115   8.895  35.108  1.00  0.00           H  
ATOM   2571  HB2 GLU A 829      19.443   9.112  34.057  1.00  0.00           H  
ATOM   2572  CG  GLU A 829      18.197  10.876  34.234  1.00 32.20           C  
ATOM   2573  HG1 GLU A 829      17.766  11.299  33.296  1.00  0.00           H  
ATOM   2574  HG2 GLU A 829      19.184  11.394  34.223  1.00  0.00           H  
ATOM   2575  CD  GLU A 829      17.381  11.277  35.441  1.00 37.11           C  
ATOM   2576  OE1 GLU A 829      16.162  10.982  35.464  1.00 37.11           O  
ATOM   2577  OE2 GLU A 829      17.967  11.881  36.367  1.00 34.52           O  
ATOM   2578  N   LEU A 830      18.720   9.714  31.108  1.00 26.78           N  
ATOM   2579  HN  LEU A 830      19.523   9.167  31.419  1.00  0.00           H  
ATOM   2580  CA  LEU A 830      18.839  10.564  29.934  1.00 26.82           C  
ATOM   2581  HA  LEU A 830      18.528  11.598  30.213  1.00  0.00           H  
ATOM   2582  C   LEU A 830      17.936  10.076  28.812  1.00 26.06           C  
ATOM   2583  O   LEU A 830      17.249  10.870  28.172  1.00 26.84           O  
ATOM   2584  CB  LEU A 830      20.289  10.607  29.460  1.00 26.21           C  
ATOM   2585  HB1 LEU A 830      20.638   9.590  29.166  1.00  0.00           H  
ATOM   2586  HB2 LEU A 830      20.978  10.800  30.315  1.00  0.00           H  
ATOM   2587  CG  LEU A 830      20.533  11.610  28.331  1.00 27.57           C  
ATOM   2588  HG  LEU A 830      19.981  11.268  27.425  1.00  0.00           H  
ATOM   2589  CD1 LEU A 830      20.001  12.981  28.737  1.00 28.21           C  
ATOM   2590 1HD1 LEU A 830      20.179  13.712  27.914  1.00  0.00           H  
ATOM   2591 2HD1 LEU A 830      20.430  13.327  29.706  1.00  0.00           H  
ATOM   2592 3HD1 LEU A 830      18.929  12.942  29.040  1.00  0.00           H  
ATOM   2593  CD2 LEU A 830      22.017  11.661  28.005  1.00 24.26           C  
ATOM   2594 1HD2 LEU A 830      22.195  12.392  27.182  1.00  0.00           H  
ATOM   2595 2HD2 LEU A 830      22.430  10.653  27.768  1.00  0.00           H  
ATOM   2596 3HD2 LEU A 830      22.638  11.882  28.905  1.00  0.00           H  
ATOM   2597  N   ARG A 831      17.926   8.766  28.589  1.00 25.91           N  
ATOM   2598  HN  ARG A 831      18.509   8.157  29.163  1.00  0.00           H  
ATOM   2599  CA  ARG A 831      17.100   8.183  27.541  1.00 26.14           C  
ATOM   2600  HA  ARG A 831      17.376   8.652  26.568  1.00  0.00           H  
ATOM   2601  C   ARG A 831      15.626   8.456  27.813  1.00 26.11           C  
ATOM   2602  O   ARG A 831      14.836   8.688  26.886  1.00 24.74           O  
ATOM   2603  CB  ARG A 831      17.343   6.670  27.444  1.00 25.82           C  
ATOM   2604  HB1 ARG A 831      17.339   6.205  28.457  1.00  0.00           H  
ATOM   2605  HB2 ARG A 831      18.396   6.459  27.146  1.00  0.00           H  
ATOM   2606  CG  ARG A 831      16.370   5.954  26.521  1.00 24.70           C  
ATOM   2607  HG1 ARG A 831      16.513   6.269  25.461  1.00  0.00           H  
ATOM   2608  HG2 ARG A 831      15.327   6.317  26.675  1.00  0.00           H  
ATOM   2609  CD  ARG A 831      16.453   4.431  26.662  1.00 26.08           C  
ATOM   2610  HD1 ARG A 831      17.366   4.025  26.168  1.00  0.00           H  
ATOM   2611  HD2 ARG A 831      16.677   4.130  27.712  1.00  0.00           H  
ATOM   2612  NE  ARG A 831      15.240   3.778  26.165  1.00 28.12           N  
ATOM   2613  HE  ARG A 831      14.530   3.517  26.849  1.00  0.00           H  
ATOM   2614  CZ  ARG A 831      14.995   3.500  24.886  1.00 29.17           C  
ATOM   2615  NH1 ARG A 831      15.883   3.804  23.946  1.00 30.36           N  
ATOM   2616 1HH1 ARG A 831      15.695   3.591  22.966  1.00  0.00           H  
ATOM   2617 2HH1 ARG A 831      16.766   4.242  24.210  1.00  0.00           H  
ATOM   2618  NH2 ARG A 831      13.849   2.932  24.543  1.00 26.60           N  
ATOM   2619 1HH2 ARG A 831      13.661   2.719  23.563  1.00  0.00           H  
ATOM   2620 2HH2 ARG A 831      13.167   2.699  25.265  1.00  0.00           H  
ATOM   2621  N   MET A 832      15.252   8.428  29.086  1.00 25.91           N  
ATOM   2622  HN  MET A 832      15.938   8.225  29.813  1.00  0.00           H  
ATOM   2623  CA  MET A 832      13.868   8.686  29.447  1.00 27.63           C  
ATOM   2624  HA  MET A 832      13.207   7.980  28.892  1.00  0.00           H  
ATOM   2625  C   MET A 832      13.519  10.115  29.050  1.00 27.84           C  
ATOM   2626  O   MET A 832      12.502  10.354  28.397  1.00 26.35           O  
ATOM   2627  CB  MET A 832      13.658   8.495  30.953  1.00 29.29           C  
ATOM   2628  HB1 MET A 832      13.914   7.453  31.256  1.00  0.00           H  
ATOM   2629  HB2 MET A 832      14.431   9.054  31.531  1.00  0.00           H  
ATOM   2630  CG  MET A 832      12.259   8.864  31.431  1.00 30.13           C  
ATOM   2631  HG1 MET A 832      11.481   8.304  30.862  1.00  0.00           H  
ATOM   2632  HG2 MET A 832      11.993   9.903  31.125  1.00  0.00           H  
ATOM   2633  SD  MET A 832      12.048   8.639  33.204  1.00 32.86           S  
ATOM   2634  CE  MET A 832      12.617  10.224  33.820  1.00 31.58           C  
ATOM   2635  HE1 MET A 832      12.486  10.085  34.918  1.00  0.00           H  
ATOM   2636  HE2 MET A 832      12.109  11.117  33.386  1.00  0.00           H  
ATOM   2637  HE3 MET A 832      13.640  10.526  33.494  1.00  0.00           H  
ATOM   2638  N   ASN A 833      14.376  11.058  29.434  1.00 26.32           N  
ATOM   2639  HN  ASN A 833      15.209  10.794  29.961  1.00  0.00           H  
ATOM   2640  CA  ASN A 833      14.145  12.458  29.115  1.00 27.95           C  
ATOM   2641  HA  ASN A 833      13.179  12.751  29.589  1.00  0.00           H  
ATOM   2642  C   ASN A 833      14.013  12.721  27.613  1.00 28.52           C  
ATOM   2643  O   ASN A 833      13.237  13.582  27.206  1.00 28.72           O  
ATOM   2644  CB  ASN A 833      15.239  13.339  29.728  1.00 29.39           C  
ATOM   2645  HB1 ASN A 833      15.300  14.324  29.209  1.00  0.00           H  
ATOM   2646  HB2 ASN A 833      16.254  12.947  29.485  1.00  0.00           H  
ATOM   2647  CG  ASN A 833      15.064  13.520  31.234  1.00 33.44           C  
ATOM   2648  ND2 ASN A 833      14.526  14.666  31.633  1.00 36.13           N  
ATOM   2649 1HD2 ASN A 833      14.409  14.787  32.639  1.00  0.00           H  
ATOM   2650 2HD2 ASN A 833      14.252  15.399  30.979  1.00  0.00           H  
ATOM   2651  OD1 ASN A 833      15.394  12.636  32.023  1.00 34.22           O  
ATOM   2652  N   TYR A 834      14.749  11.975  26.791  1.00 29.19           N  
ATOM   2653  HN  TYR A 834      15.387  11.277  27.174  1.00  0.00           H  
ATOM   2654  CA  TYR A 834      14.649  12.150  25.345  1.00 27.26           C  
ATOM   2655  HA  TYR A 834      14.694  13.240  25.116  1.00  0.00           H  
ATOM   2656  C   TYR A 834      13.313  11.610  24.863  1.00 28.00           C  
ATOM   2657  O   TYR A 834      12.714  12.136  23.926  1.00 27.47           O  
ATOM   2658  CB  TYR A 834      15.808  11.452  24.620  1.00 26.95           C  
ATOM   2659  HB1 TYR A 834      16.081  10.496  25.125  1.00  0.00           H  
ATOM   2660  HB2 TYR A 834      15.480  11.046  23.635  1.00  0.00           H  
ATOM   2661  CG  TYR A 834      17.012  12.349  24.466  1.00 26.39           C  
ATOM   2662  CD1 TYR A 834      17.855  12.609  25.543  1.00 27.33           C  
ATOM   2663  HD1 TYR A 834      17.687  12.088  26.501  1.00  0.00           H  
ATOM   2664  CD2 TYR A 834      17.256  13.020  23.264  1.00 26.30           C  
ATOM   2665  HD2 TYR A 834      16.611  12.821  22.392  1.00  0.00           H  
ATOM   2666  CE1 TYR A 834      18.912  13.520  25.431  1.00 25.77           C  
ATOM   2667  HE1 TYR A 834      19.574  13.709  26.293  1.00  0.00           H  
ATOM   2668  CE2 TYR A 834      18.301  13.937  23.148  1.00 25.40           C  
ATOM   2669  HE2 TYR A 834      18.472  14.464  22.195  1.00  0.00           H  
ATOM   2670  CZ  TYR A 834      19.123  14.182  24.236  1.00 26.09           C  
ATOM   2671  OH  TYR A 834      20.141  15.106  24.137  1.00 25.65           O  
ATOM   2672  HH  TYR A 834      20.705  15.274  24.883  1.00  0.00           H  
ATOM   2673  N   ILE A 835      12.835  10.555  25.506  1.00 27.83           N  
ATOM   2674  HN  ILE A 835      13.370  10.134  26.265  1.00  0.00           H  
ATOM   2675  CA  ILE A 835      11.546   9.999  25.127  1.00 28.19           C  
ATOM   2676  HA  ILE A 835      11.516   9.872  24.020  1.00  0.00           H  
ATOM   2677  C   ILE A 835      10.462  11.004  25.546  1.00 29.54           C  
ATOM   2678  O   ILE A 835       9.438  11.163  24.875  1.00 28.92           O  
ATOM   2679  CB  ILE A 835      11.316   8.634  25.794  1.00 27.12           C  
ATOM   2680  HB  ILE A 835      11.448   8.745  26.896  1.00  0.00           H  
ATOM   2681  CG1 ILE A 835      12.352   7.636  25.269  1.00 27.34           C  
ATOM   2682 1HG1 ILE A 835      13.384   8.016  25.453  1.00  0.00           H  
ATOM   2683 2HG1 ILE A 835      12.347   7.624  24.154  1.00  0.00           H  
ATOM   2684  CG2 ILE A 835       9.896   8.144  25.514  1.00 26.93           C  
ATOM   2685 1HG2 ILE A 835       9.729   7.153  25.998  1.00  0.00           H  
ATOM   2686 2HG2 ILE A 835       9.672   8.118  24.422  1.00  0.00           H  
ATOM   2687 3HG2 ILE A 835       9.129   8.892  25.821  1.00  0.00           H  
ATOM   2688  CD1 ILE A 835      12.205   6.228  25.812  1.00 27.62           C  
ATOM   2689 1HD1 ILE A 835      12.959   5.501  25.430  1.00  0.00           H  
ATOM   2690 2HD1 ILE A 835      11.173   5.848  25.628  1.00  0.00           H  
ATOM   2691 3HD1 ILE A 835      12.210   6.240  26.927  1.00  0.00           H  
ATOM   2692  N   LYS A 836      10.704  11.699  26.651  1.00 29.93           N  
ATOM   2693  HN  LYS A 836      11.564  11.533  27.174  1.00  0.00           H  
ATOM   2694  CA  LYS A 836       9.755  12.694  27.122  1.00 32.94           C  
ATOM   2695  HA  LYS A 836       8.749  12.224  27.221  1.00  0.00           H  
ATOM   2696  C   LYS A 836       9.687  13.815  26.089  1.00 32.60           C  
ATOM   2697  O   LYS A 836       8.605  14.274  25.732  1.00 31.22           O  
ATOM   2698  CB  LYS A 836      10.188  13.252  28.484  1.00 34.34           C  
ATOM   2699  HB1 LYS A 836       9.520  14.089  28.796  1.00  0.00           H  
ATOM   2700  HB2 LYS A 836      11.152  13.805  28.393  1.00  0.00           H  
ATOM   2701  CG  LYS A 836      10.276  12.196  29.584  1.00 39.59           C  
ATOM   2702  HG1 LYS A 836      11.129  11.499  29.414  1.00  0.00           H  
ATOM   2703  HG2 LYS A 836      10.607  12.640  30.552  1.00  0.00           H  
ATOM   2704  CD  LYS A 836       8.957  11.441  29.736  1.00 42.89           C  
ATOM   2705  HD1 LYS A 836       8.116  12.137  29.964  1.00  0.00           H  
ATOM   2706  HD2 LYS A 836       8.600  11.049  28.755  1.00  0.00           H  
ATOM   2707  CE  LYS A 836       9.052  10.329  30.774  1.00 44.37           C  
ATOM   2708  HE1 LYS A 836       9.901   9.640  30.554  1.00  0.00           H  
ATOM   2709  HE2 LYS A 836       9.396  10.722  31.759  1.00  0.00           H  
ATOM   2710  NZ  LYS A 836       7.766   9.580  30.908  1.00 44.03           N  
ATOM   2711  HZ1 LYS A 836       7.830   8.836  31.603  1.00  0.00           H  
ATOM   2712  HZ2 LYS A 836       7.451   9.220  30.007  1.00  0.00           H  
ATOM   2713  HZ3 LYS A 836       6.989  10.210  31.110  1.00  0.00           H  
ATOM   2714  N   GLU A 837      10.846  14.252  25.604  1.00 32.27           N  
ATOM   2715  HN  GLU A 837      11.719  13.841  25.934  1.00  0.00           H  
ATOM   2716  CA  GLU A 837      10.881  15.315  24.603  1.00 33.02           C  
ATOM   2717  HA  GLU A 837      10.454  16.246  25.043  1.00  0.00           H  
ATOM   2718  C   GLU A 837      10.040  14.896  23.403  1.00 32.54           C  
ATOM   2719  O   GLU A 837       9.251  15.682  22.878  1.00 31.61           O  
ATOM   2720  CB  GLU A 837      12.317  15.587  24.145  1.00 33.93           C  
ATOM   2721  HB1 GLU A 837      12.773  14.654  23.741  1.00  0.00           H  
ATOM   2722  HB2 GLU A 837      12.313  16.218  23.225  1.00  0.00           H  
ATOM   2723  CG  GLU A 837      13.232  16.204  25.200  1.00 35.77           C  
ATOM   2724  HG1 GLU A 837      14.280  16.272  24.826  1.00  0.00           H  
ATOM   2725  HG2 GLU A 837      13.387  15.501  26.051  1.00  0.00           H  
ATOM   2726  CD  GLU A 837      12.744  17.559  25.697  1.00 38.45           C  
ATOM   2727  OE1 GLU A 837      11.852  18.163  25.062  1.00 36.53           O  
ATOM   2728  OE2 GLU A 837      13.265  18.028  26.728  1.00 41.18           O  
ATOM   2729  N   LEU A 838      10.216  13.653  22.971  1.00 32.24           N  
ATOM   2730  HN  LEU A 838      10.887  13.047  23.443  1.00  0.00           H  
ATOM   2731  CA  LEU A 838       9.467  13.144  21.837  1.00 33.50           C  
ATOM   2732  HA  LEU A 838       9.713  13.757  20.939  1.00  0.00           H  
ATOM   2733  C   LEU A 838       7.972  13.266  22.123  1.00 34.86           C  
ATOM   2734  O   LEU A 838       7.177  13.471  21.209  1.00 32.51           O  
ATOM   2735  CB  LEU A 838       9.844  11.685  21.558  1.00 31.64           C  
ATOM   2736  HB1 LEU A 838      10.953  11.588  21.494  1.00  0.00           H  
ATOM   2737  HB2 LEU A 838       9.639  11.063  22.461  1.00  0.00           H  
ATOM   2738  CG  LEU A 838       9.195  11.042  20.327  1.00 32.08           C  
ATOM   2739  HG  LEU A 838       8.091  11.005  20.477  1.00  0.00           H  
ATOM   2740  CD1 LEU A 838       9.501  11.863  19.070  1.00 28.57           C  
ATOM   2741 1HD1 LEU A 838       9.029  11.395  18.175  1.00  0.00           H  
ATOM   2742 2HD1 LEU A 838      10.597  12.014  18.930  1.00  0.00           H  
ATOM   2743 3HD1 LEU A 838       9.200  12.930  19.188  1.00  0.00           H  
ATOM   2744  CD2 LEU A 838       9.721   9.623  20.175  1.00 29.73           C  
ATOM   2745 1HD2 LEU A 838       9.249   9.155  19.280  1.00  0.00           H  
ATOM   2746 2HD2 LEU A 838       9.576   9.015  21.098  1.00  0.00           H  
ATOM   2747 3HD2 LEU A 838      10.835   9.585  20.137  1.00  0.00           H  
ATOM   2748  N   ASP A 839       7.593  13.142  23.394  1.00 36.52           N  
ATOM   2749  HN  ASP A 839       8.293  12.955  24.112  1.00  0.00           H  
ATOM   2750  CA  ASP A 839       6.191  13.270  23.774  1.00 38.65           C  
ATOM   2751  HA  ASP A 839       5.578  12.580  23.148  1.00  0.00           H  
ATOM   2752  C   ASP A 839       5.729  14.701  23.538  1.00 38.89           C  
ATOM   2753  O   ASP A 839       4.703  14.933  22.900  1.00 38.22           O  
ATOM   2754  CB  ASP A 839       5.983  12.927  25.247  1.00 41.48           C  
ATOM   2755  HB1 ASP A 839       6.666  13.523  25.896  1.00  0.00           H  
ATOM   2756  HB2 ASP A 839       5.003  13.313  25.613  1.00  0.00           H  
ATOM   2757  CG  ASP A 839       6.121  11.454  25.527  1.00 44.24           C  
ATOM   2758  OD1 ASP A 839       5.405  10.662  24.877  1.00 45.65           O  
ATOM   2759  OD2 ASP A 839       6.940  11.092  26.400  1.00 46.20           O  
ATOM   2760  N   ARG A 840       6.483  15.658  24.070  1.00 39.86           N  
ATOM   2761  HN  ARG A 840       7.313  15.403  24.604  1.00  0.00           H  
ATOM   2762  CA  ARG A 840       6.144  17.064  23.903  1.00 40.97           C  
ATOM   2763  HA  ARG A 840       5.219  17.291  24.482  1.00  0.00           H  
ATOM   2764  C   ARG A 840       5.898  17.352  22.428  1.00 40.30           C  
ATOM   2765  O   ARG A 840       4.875  17.922  22.060  1.00 39.38           O  
ATOM   2766  CB  ARG A 840       7.280  17.967  24.390  1.00 43.73           C  
ATOM   2767  HB1 ARG A 840       7.107  19.011  24.040  1.00  0.00           H  
ATOM   2768  HB2 ARG A 840       8.218  17.722  23.839  1.00  0.00           H  
ATOM   2769  CG  ARG A 840       7.549  17.966  25.885  1.00 48.76           C  
ATOM   2770  HG1 ARG A 840       7.969  16.996  26.240  1.00  0.00           H  
ATOM   2771  HG2 ARG A 840       6.610  17.958  26.486  1.00  0.00           H  
ATOM   2772  CD  ARG A 840       8.449  19.150  26.228  1.00 53.39           C  
ATOM   2773  HD1 ARG A 840       7.934  20.113  26.005  1.00  0.00           H  
ATOM   2774  HD2 ARG A 840       9.297  19.221  25.508  1.00  0.00           H  
ATOM   2775  NE  ARG A 840       8.940  19.134  27.604  1.00 57.50           N  
ATOM   2776  HE  ARG A 840       8.564  19.826  28.253  1.00  0.00           H  
ATOM   2777  CZ  ARG A 840       9.845  18.276  28.065  1.00 59.44           C  
ATOM   2778  NH1 ARG A 840      10.360  17.355  27.261  1.00 60.74           N  
ATOM   2779 1HH1 ARG A 840      11.054  16.697  27.615  1.00  0.00           H  
ATOM   2780 2HH1 ARG A 840      10.051  17.300  26.290  1.00  0.00           H  
ATOM   2781  NH2 ARG A 840      10.247  18.348  29.328  1.00 61.34           N  
ATOM   2782 1HH2 ARG A 840      10.941  17.690  29.682  1.00  0.00           H  
ATOM   2783 2HH2 ARG A 840       9.851  19.056  29.946  1.00  0.00           H  
ATOM   2784  N   ILE A 841       6.853  16.955  21.591  1.00 40.28           N  
ATOM   2785  HN  ILE A 841       7.675  16.485  21.970  1.00  0.00           H  
ATOM   2786  CA  ILE A 841       6.767  17.168  20.154  1.00 40.77           C  
ATOM   2787  HA  ILE A 841       6.747  18.267  19.965  1.00  0.00           H  
ATOM   2788  C   ILE A 841       5.494  16.561  19.573  1.00 41.71           C  
ATOM   2789  O   ILE A 841       4.875  17.144  18.686  1.00 42.01           O  
ATOM   2790  CB  ILE A 841       8.006  16.576  19.436  1.00 39.26           C  
ATOM   2791  HB  ILE A 841       8.076  15.488  19.672  1.00  0.00           H  
ATOM   2792  CG1 ILE A 841       9.267  17.274  19.936  1.00 38.40           C  
ATOM   2793 1HG1 ILE A 841       9.322  17.231  21.049  1.00  0.00           H  
ATOM   2794 2HG1 ILE A 841       9.186  18.377  19.793  1.00  0.00           H  
ATOM   2795  CG2 ILE A 841       7.880  16.749  17.926  1.00 40.60           C  
ATOM   2796 1HG2 ILE A 841       6.958  16.239  17.561  1.00  0.00           H  
ATOM   2797 2HG2 ILE A 841       8.792  16.401  17.387  1.00  0.00           H  
ATOM   2798 3HG2 ILE A 841       7.912  17.822  17.624  1.00  0.00           H  
ATOM   2799  CD1 ILE A 841      10.553  16.751  19.319  1.00 40.63           C  
ATOM   2800 1HD1 ILE A 841      11.475  17.261  19.684  1.00  0.00           H  
ATOM   2801 2HD1 ILE A 841      10.498  16.794  18.206  1.00  0.00           H  
ATOM   2802 3HD1 ILE A 841      10.634  15.648  19.462  1.00  0.00           H  
ATOM   2803  N   ILE A 842       5.103  15.392  20.072  1.00 43.28           N  
ATOM   2804  HN  ILE A 842       5.662  14.946  20.799  1.00  0.00           H  
ATOM   2805  CA  ILE A 842       3.889  14.737  19.597  1.00 45.99           C  
ATOM   2806  HA  ILE A 842       3.877  14.760  18.482  1.00  0.00           H  
ATOM   2807  C   ILE A 842       2.660  15.477  20.123  1.00 47.71           C  
ATOM   2808  O   ILE A 842       1.712  15.728  19.382  1.00 47.76           O  
ATOM   2809  CB  ILE A 842       3.803  13.264  20.072  1.00 45.40           C  
ATOM   2810  HB  ILE A 842       3.937  13.234  21.179  1.00  0.00           H  
ATOM   2811  CG1 ILE A 842       4.906  12.427  19.417  1.00 46.50           C  
ATOM   2812 1HG1 ILE A 842       4.811  12.452  18.306  1.00  0.00           H  
ATOM   2813 2HG1 ILE A 842       5.897  12.925  19.532  1.00  0.00           H  
ATOM   2814  CG2 ILE A 842       2.439  12.690  19.726  1.00 45.15           C  
ATOM   2815 1HG2 ILE A 842       2.377  11.630  20.068  1.00  0.00           H  
ATOM   2816 2HG2 ILE A 842       2.203  12.795  18.641  1.00  0.00           H  
ATOM   2817 3HG2 ILE A 842       1.607  13.311  20.133  1.00  0.00           H  
ATOM   2818  CD1 ILE A 842       4.967  10.985  19.919  1.00 44.57           C  
ATOM   2819 1HD1 ILE A 842       5.770  10.376  19.442  1.00  0.00           H  
ATOM   2820 2HD1 ILE A 842       3.976  10.487  19.804  1.00  0.00           H  
ATOM   2821 3HD1 ILE A 842       5.062  10.960  21.030  1.00  0.00           H  
ATOM   2822  N   ALA A 843       2.691  15.825  21.405  1.00 50.40           N  
ATOM   2823  HN  ALA A 843       3.518  15.599  21.958  1.00  0.00           H  
ATOM   2824  CA  ALA A 843       1.581  16.519  22.048  1.00 53.95           C  
ATOM   2825  HA  ALA A 843       0.641  15.991  21.763  1.00  0.00           H  
ATOM   2826  C   ALA A 843       1.436  17.981  21.632  1.00 56.42           C  
ATOM   2827  O   ALA A 843       0.425  18.614  21.930  1.00 56.72           O  
ATOM   2828  CB  ALA A 843       1.724  16.424  23.563  1.00 54.01           C  
ATOM   2829  HB1 ALA A 843       0.875  16.955  24.055  1.00  0.00           H  
ATOM   2830  HB2 ALA A 843       2.714  16.798  23.916  1.00  0.00           H  
ATOM   2831  HB3 ALA A 843       1.817  15.369  23.911  1.00  0.00           H  
ATOM   2832  N   CYS A 844       2.441  18.522  20.954  1.00 60.20           N  
ATOM   2833  HN  CYS A 844       3.263  17.959  20.736  1.00  0.00           H  
ATOM   2834  CA  CYS A 844       2.383  19.913  20.517  1.00 64.84           C  
ATOM   2835  HA  CYS A 844       1.645  20.445  21.161  1.00  0.00           H  
ATOM   2836  C   CYS A 844       1.923  20.044  19.068  1.00 67.81           C  
ATOM   2837  O   CYS A 844       2.642  20.572  18.219  1.00 68.21           O  
ATOM   2838  CB  CYS A 844       3.744  20.588  20.702  1.00 64.59           C  
ATOM   2839  HB1 CYS A 844       3.795  21.537  20.118  1.00  0.00           H  
ATOM   2840  HB2 CYS A 844       4.544  20.008  20.186  1.00  0.00           H  
ATOM   2841  SG  CYS A 844       4.182  20.879  22.436  1.00 66.73           S  
ATOM   2842  N   LYS A 845       0.714  19.551  18.806  1.00 71.40           N  
ATOM   2843  HN  LYS A 845       0.190  19.119  19.567  1.00  0.00           H  
ATOM   2844  CA  LYS A 845       0.103  19.599  17.482  1.00 74.83           C  
ATOM   2845  HA  LYS A 845      -0.067  20.666  17.206  1.00  0.00           H  
ATOM   2846  C   LYS A 845      -1.244  18.874  17.488  1.00 76.53           C  
ATOM   2847  O   LYS A 845      -2.274  19.460  17.150  1.00 76.87           O  
ATOM   2848  CB  LYS A 845       1.027  18.964  16.436  1.00 75.82           C  
ATOM   2849  HB1 LYS A 845       1.260  17.908  16.707  1.00  0.00           H  
ATOM   2850  HB2 LYS A 845       2.050  19.403  16.497  1.00  0.00           H  
ATOM   2851  CG  LYS A 845       0.491  19.047  15.012  1.00 77.08           C  
ATOM   2852  HG1 LYS A 845       1.173  18.544  14.287  1.00  0.00           H  
ATOM   2853  HG2 LYS A 845      -0.409  18.404  14.875  1.00  0.00           H  
ATOM   2854  CD  LYS A 845       0.214  20.492  14.610  1.00 77.71           C  
ATOM   2855  HD1 LYS A 845       1.125  21.127  14.716  1.00  0.00           H  
ATOM   2856  HD2 LYS A 845      -0.441  21.004  15.353  1.00  0.00           H  
ATOM   2857  CE  LYS A 845      -0.364  20.579  13.206  1.00 78.06           C  
ATOM   2858  HE1 LYS A 845       0.315  20.107  12.458  1.00  0.00           H  
ATOM   2859  HE2 LYS A 845      -1.247  19.908  13.089  1.00  0.00           H  
ATOM   2860  NZ  LYS A 845      -0.695  21.981  12.828  1.00 78.21           N  
ATOM   2861  HZ1 LYS A 845      -1.083  22.039  11.886  1.00  0.00           H  
ATOM   2862  HZ2 LYS A 845       0.113  22.595  12.935  1.00  0.00           H  
ATOM   2863  HZ3 LYS A 845      -1.316  22.413  13.512  1.00  0.00           H  
ATOM   2864  N   ARG A 846      -1.229  17.600  17.875  1.00 78.45           N  
ATOM   2865  HN  ARG A 846      -0.341  17.176  18.143  1.00  0.00           H  
ATOM   2866  CA  ARG A 846      -2.444  16.791  17.928  1.00 80.39           C  
ATOM   2867  HA  ARG A 846      -2.856  16.708  16.895  1.00  0.00           H  
ATOM   2868  C   ARG A 846      -3.506  17.426  18.820  1.00 81.53           C  
ATOM   2869  O   ARG A 846      -3.292  17.623  20.017  1.00 81.28           O  
ATOM   2870  CB  ARG A 846      -2.128  15.380  18.438  1.00 80.44           C  
ATOM   2871  HB1 ARG A 846      -1.460  15.433  19.329  1.00  0.00           H  
ATOM   2872  HB2 ARG A 846      -3.035  14.926  18.902  1.00  0.00           H  
ATOM   2873  CG  ARG A 846      -1.540  14.434  17.395  1.00 80.65           C  
ATOM   2874  HG1 ARG A 846      -1.407  13.408  17.811  1.00  0.00           H  
ATOM   2875  HG2 ARG A 846      -2.281  14.206  16.594  1.00  0.00           H  
ATOM   2876  CD  ARG A 846      -0.242  14.962  16.808  1.00 81.05           C  
ATOM   2877  HD1 ARG A 846      -0.389  15.966  16.346  1.00  0.00           H  
ATOM   2878  HD2 ARG A 846       0.479  15.239  17.612  1.00  0.00           H  
ATOM   2879  NE  ARG A 846       0.361  14.029  15.859  1.00 81.45           N  
ATOM   2880  HE  ARG A 846       1.310  13.706  16.048  1.00  0.00           H  
ATOM   2881  CZ  ARG A 846      -0.242  13.573  14.766  1.00 81.82           C  
ATOM   2882  NH1 ARG A 846      -1.475  13.961  14.470  1.00 82.34           N  
ATOM   2883 1HH1 ARG A 846      -1.963  14.611  15.087  1.00  0.00           H  
ATOM   2884 2HH1 ARG A 846      -1.938  13.611  13.631  1.00  0.00           H  
ATOM   2885  NH2 ARG A 846       0.392  12.728  13.964  1.00 82.04           N  
ATOM   2886 1HH2 ARG A 846       1.340  12.430  14.192  1.00  0.00           H  
ATOM   2887 2HH2 ARG A 846      -0.071  12.378  13.125  1.00  0.00           H  
ATOM   2888  N   LYS A 847      -4.653  17.737  18.224  1.00 82.60           N  
ATOM   2889  HN  LYS A 847      -4.761  17.538  17.229  1.00  0.00           H  
ATOM   2890  CA  LYS A 847      -5.762  18.353  18.943  1.00 83.28           C  
ATOM   2891  HA  LYS A 847      -5.379  19.238  19.503  1.00  0.00           H  
ATOM   2892  C   LYS A 847      -6.380  17.367  19.942  1.00 83.40           C  
ATOM   2893  O   LYS A 847      -6.456  17.651  21.140  1.00 83.51           O  
ATOM   2894  CB  LYS A 847      -6.825  18.824  17.940  1.00 83.52           C  
ATOM   2895  HB1 LYS A 847      -6.336  19.266  17.041  1.00  0.00           H  
ATOM   2896  HB2 LYS A 847      -7.330  17.946  17.475  1.00  0.00           H  
ATOM   2897  CG  LYS A 847      -7.862  19.790  18.502  1.00 83.62           C  
ATOM   2898  HG1 LYS A 847      -8.408  19.344  19.366  1.00  0.00           H  
ATOM   2899  HG2 LYS A 847      -8.720  19.918  17.802  1.00  0.00           H  
ATOM   2900  CD  LYS A 847      -7.238  21.132  18.870  1.00 83.74           C  
ATOM   2901  HD1 LYS A 847      -6.429  21.010  19.627  1.00  0.00           H  
ATOM   2902  HD2 LYS A 847      -6.630  21.542  18.030  1.00  0.00           H  
ATOM   2903  CE  LYS A 847      -8.290  22.133  19.336  1.00 83.64           C  
ATOM   2904  HE1 LYS A 847      -8.786  21.789  20.274  1.00  0.00           H  
ATOM   2905  HE2 LYS A 847      -7.816  23.067  19.718  1.00  0.00           H  
ATOM   2906  NZ  LYS A 847      -9.292  22.432  18.276  1.00 82.06           N  
ATOM   2907  HZ1 LYS A 847      -9.996  23.101  18.588  1.00  0.00           H  
ATOM   2908  HZ2 LYS A 847      -9.725  21.577  17.927  1.00  0.00           H  
ATOM   2909  HZ3 LYS A 847      -8.839  22.746  17.418  1.00  0.00           H  
ATOM   2910  N   ASN A 848      -6.808  16.208  19.443  1.00 83.31           N  
ATOM   2911  HN  ASN A 848      -6.701  16.034  18.444  1.00  0.00           H  
ATOM   2912  CA  ASN A 848      -7.427  15.174  20.277  1.00 82.50           C  
ATOM   2913  HA  ASN A 848      -8.029  15.680  21.067  1.00  0.00           H  
ATOM   2914  C   ASN A 848      -6.390  14.276  20.969  1.00 81.83           C  
ATOM   2915  O   ASN A 848      -5.221  14.251  20.583  1.00 82.13           O  
ATOM   2916  CB  ASN A 848      -8.379  14.323  19.423  1.00 82.40           C  
ATOM   2917  HB1 ASN A 848      -7.825  13.794  18.613  1.00  0.00           H  
ATOM   2918  HB2 ASN A 848      -8.748  13.440  19.995  1.00  0.00           H  
ATOM   2919  CG  ASN A 848      -9.540  15.131  18.854  1.00 81.87           C  
ATOM   2920  ND2 ASN A 848      -9.582  15.257  17.533  1.00 81.44           N  
ATOM   2921 1HD2 ASN A 848      -8.883  14.838  16.919  1.00  0.00           H  
ATOM   2922 2HD2 ASN A 848     -10.359  15.798  17.152  1.00  0.00           H  
ATOM   2923  OD1 ASN A 848     -10.384  15.637  19.595  1.00 81.06           O  
ATOM   2924  N   PRO A 849      -6.811  13.527  22.006  1.00 80.77           N  
ATOM   2925  CA  PRO A 849      -5.927  12.630  22.762  1.00 79.23           C  
ATOM   2926  HA  PRO A 849      -4.950  13.142  22.925  1.00  0.00           H  
ATOM   2927  C   PRO A 849      -5.666  11.261  22.124  1.00 77.29           C  
ATOM   2928  O   PRO A 849      -4.607  10.664  22.333  1.00 76.92           O  
ATOM   2929  CB  PRO A 849      -6.645  12.506  24.100  1.00 79.71           C  
ATOM   2930  HB1 PRO A 849      -6.388  13.290  24.850  1.00  0.00           H  
ATOM   2931  HB2 PRO A 849      -6.322  11.647  24.733  1.00  0.00           H  
ATOM   2932  CG  PRO A 849      -8.079  12.479  23.675  1.00 80.39           C  
ATOM   2933  HG1 PRO A 849      -8.816  12.569  24.507  1.00  0.00           H  
ATOM   2934  HG2 PRO A 849      -8.442  11.488  23.315  1.00  0.00           H  
ATOM   2935  CD  PRO A 849      -8.141  13.598  22.641  1.00 80.91           C  
ATOM   2936  HD1 PRO A 849      -9.001  13.534  21.934  1.00  0.00           H  
ATOM   2937  HD2 PRO A 849      -8.410  14.599  23.051  1.00  0.00           H  
ATOM   2938  N   THR A 850      -6.634  10.766  21.357  1.00 74.88           N  
ATOM   2939  HN  THR A 850      -7.488  11.308  21.222  1.00  0.00           H  
ATOM   2940  CA  THR A 850      -6.505   9.466  20.703  1.00 72.06           C  
ATOM   2941  HA  THR A 850      -6.178   8.721  21.465  1.00  0.00           H  
ATOM   2942  C   THR A 850      -5.469   9.491  19.578  1.00 69.66           C  
ATOM   2943  O   THR A 850      -4.959   8.447  19.170  1.00 68.99           O  
ATOM   2944  CB  THR A 850      -7.862   9.001  20.118  1.00 72.60           C  
ATOM   2945  HB  THR A 850      -8.163   9.691  19.295  1.00  0.00           H  
ATOM   2946  CG2 THR A 850      -7.753   7.583  19.570  1.00 72.01           C  
ATOM   2947 1HG2 THR A 850      -6.976   7.564  18.771  1.00  0.00           H  
ATOM   2948 2HG2 THR A 850      -8.734   7.186  19.219  1.00  0.00           H  
ATOM   2949 3HG2 THR A 850      -7.559   6.831  20.370  1.00  0.00           H  
ATOM   2950  OG1 THR A 850      -8.861   9.026  21.145  1.00 73.35           O  
ATOM   2951  HG1 THR A 850      -8.929   9.910  21.487  1.00  0.00           H  
ATOM   2952  N   SER A 851      -5.158  10.684  19.079  1.00 66.64           N  
ATOM   2953  HN  SER A 851      -5.609  11.518  19.455  1.00  0.00           H  
ATOM   2954  CA  SER A 851      -4.184  10.819  18.005  1.00 63.26           C  
ATOM   2955  HA  SER A 851      -4.328   9.968  17.299  1.00  0.00           H  
ATOM   2956  C   SER A 851      -2.749  10.764  18.525  1.00 60.79           C  
ATOM   2957  O   SER A 851      -1.875  10.203  17.872  1.00 59.99           O  
ATOM   2958  CB  SER A 851      -4.421  12.123  17.233  1.00 63.60           C  
ATOM   2959  HB1 SER A 851      -3.681  12.249  16.409  1.00  0.00           H  
ATOM   2960  HB2 SER A 851      -5.353  12.072  16.623  1.00  0.00           H  
ATOM   2961  OG  SER A 851      -4.429  13.244  18.097  1.00 63.79           O  
ATOM   2962  HG  SER A 851      -4.576  14.052  17.619  1.00  0.00           H  
ATOM   2963  N   CYS A 852      -2.509  11.338  19.701  1.00 58.71           N  
ATOM   2964  HN  CYS A 852      -3.274  11.791  20.201  1.00  0.00           H  
ATOM   2965  CA  CYS A 852      -1.171  11.333  20.291  1.00 56.75           C  
ATOM   2966  HA  CYS A 852      -0.455  11.777  19.561  1.00  0.00           H  
ATOM   2967  C   CYS A 852      -0.728   9.915  20.609  1.00 54.89           C  
ATOM   2968  O   CYS A 852       0.376   9.498  20.249  1.00 55.05           O  
ATOM   2969  CB  CYS A 852      -1.141  12.162  21.577  1.00 57.07           C  
ATOM   2970  HB1 CYS A 852      -1.963  11.846  22.261  1.00  0.00           H  
ATOM   2971  HB2 CYS A 852      -0.257  11.883  22.197  1.00  0.00           H  
ATOM   2972  SG  CYS A 852      -1.189  13.940  21.322  1.00 58.70           S  
ATOM   2973  N   SER A 853      -1.593   9.184  21.302  1.00 52.43           N  
ATOM   2974  HN  SER A 853      -2.480   9.600  21.586  1.00  0.00           H  
ATOM   2975  CA  SER A 853      -1.308   7.806  21.667  1.00 49.67           C  
ATOM   2976  HA  SER A 853      -0.420   7.771  22.340  1.00  0.00           H  
ATOM   2977  C   SER A 853      -1.010   7.040  20.381  1.00 47.54           C  
ATOM   2978  O   SER A 853      -0.075   6.236  20.322  1.00 47.70           O  
ATOM   2979  CB  SER A 853      -2.520   7.197  22.378  1.00 50.75           C  
ATOM   2980  HB1 SER A 853      -3.420   7.196  21.720  1.00  0.00           H  
ATOM   2981  HB2 SER A 853      -2.897   7.867  23.186  1.00  0.00           H  
ATOM   2982  OG  SER A 853      -2.239   5.899  22.871  1.00 51.16           O  
ATOM   2983  HG  SER A 853      -2.991   5.521  23.312  1.00  0.00           H  
ATOM   2984  N   ARG A 854      -1.805   7.315  19.349  1.00 43.57           N  
ATOM   2985  HN  ARG A 854      -2.550   8.002  19.466  1.00  0.00           H  
ATOM   2986  CA  ARG A 854      -1.641   6.664  18.063  1.00 40.53           C  
ATOM   2987  HA  ARG A 854      -1.647   5.560  18.221  1.00  0.00           H  
ATOM   2988  C   ARG A 854      -0.325   7.052  17.416  1.00 36.64           C  
ATOM   2989  O   ARG A 854       0.372   6.205  16.866  1.00 35.49           O  
ATOM   2990  CB  ARG A 854      -2.788   7.027  17.118  1.00 42.17           C  
ATOM   2991  HB1 ARG A 854      -3.770   6.737  17.560  1.00  0.00           H  
ATOM   2992  HB2 ARG A 854      -2.925   8.133  17.070  1.00  0.00           H  
ATOM   2993  CG  ARG A 854      -2.632   6.442  15.719  1.00 42.37           C  
ATOM   2994  HG1 ARG A 854      -1.707   6.817  15.222  1.00  0.00           H  
ATOM   2995  HG2 ARG A 854      -2.380   5.356  15.758  1.00  0.00           H  
ATOM   2996  CD  ARG A 854      -3.859   6.695  14.867  1.00 46.51           C  
ATOM   2997  HD1 ARG A 854      -3.729   6.285  13.838  1.00  0.00           H  
ATOM   2998  HD2 ARG A 854      -4.719   6.068  15.199  1.00  0.00           H  
ATOM   2999  NE  ARG A 854      -4.217   8.111  14.832  1.00 50.29           N  
ATOM   3000  HE  ARG A 854      -3.673   8.755  15.406  1.00  0.00           H  
ATOM   3001  CZ  ARG A 854      -5.206   8.615  14.100  1.00 52.45           C  
ATOM   3002  NH1 ARG A 854      -5.940   7.816  13.336  1.00 53.73           N  
ATOM   3003 1HH1 ARG A 854      -6.699   8.203  12.774  1.00  0.00           H  
ATOM   3004 2HH1 ARG A 854      -5.741   6.816  13.308  1.00  0.00           H  
ATOM   3005  NH2 ARG A 854      -5.465   9.917  14.137  1.00 53.14           N  
ATOM   3006 1HH2 ARG A 854      -6.224  10.304  13.575  1.00  0.00           H  
ATOM   3007 2HH2 ARG A 854      -4.901  10.531  14.724  1.00  0.00           H  
ATOM   3008  N   ARG A 855       0.012   8.333  17.479  1.00 33.67           N  
ATOM   3009  HN  ARG A 855      -0.605   8.994  17.951  1.00  0.00           H  
ATOM   3010  CA  ARG A 855       1.254   8.808  16.882  1.00 31.10           C  
ATOM   3011  HA  ARG A 855       1.267   8.520  15.805  1.00  0.00           H  
ATOM   3012  C   ARG A 855       2.449   8.173  17.571  1.00 29.45           C  
ATOM   3013  O   ARG A 855       3.351   7.652  16.916  1.00 30.13           O  
ATOM   3014  CB  ARG A 855       1.353  10.332  16.984  1.00 31.28           C  
ATOM   3015  HB1 ARG A 855       0.389  10.806  16.685  1.00  0.00           H  
ATOM   3016  HB2 ARG A 855       1.398  10.649  18.052  1.00  0.00           H  
ATOM   3017  CG  ARG A 855       2.510  10.938  16.200  1.00 29.41           C  
ATOM   3018  HG1 ARG A 855       3.497  10.660  16.638  1.00  0.00           H  
ATOM   3019  HG2 ARG A 855       2.571  12.043  16.339  1.00  0.00           H  
ATOM   3020  CD  ARG A 855       2.417  10.559  14.731  1.00 28.07           C  
ATOM   3021  HD1 ARG A 855       1.356  10.554  14.387  1.00  0.00           H  
ATOM   3022  HD2 ARG A 855       2.662   9.482  14.581  1.00  0.00           H  
ATOM   3023  NE  ARG A 855       3.240  11.405  13.872  1.00 25.00           N  
ATOM   3024  HE  ARG A 855       3.867  12.076  14.315  1.00  0.00           H  
ATOM   3025  CZ  ARG A 855       3.217  11.349  12.542  1.00 25.86           C  
ATOM   3026  NH1 ARG A 855       2.417  10.484  11.927  1.00 22.80           N  
ATOM   3027 1HH1 ARG A 855       1.835   9.855  12.480  1.00  0.00           H  
ATOM   3028 2HH1 ARG A 855       2.399  10.441  10.908  1.00  0.00           H  
ATOM   3029  NH2 ARG A 855       3.974  12.166  11.823  1.00 19.72           N  
ATOM   3030 1HH2 ARG A 855       4.588  12.830  12.295  1.00  0.00           H  
ATOM   3031 2HH2 ARG A 855       3.956  12.123  10.804  1.00  0.00           H  
ATOM   3032  N   PHE A 856       2.453   8.216  18.899  1.00 27.60           N  
ATOM   3033  HN  PHE A 856       1.676   8.657  19.391  1.00  0.00           H  
ATOM   3034  CA  PHE A 856       3.554   7.641  19.660  1.00 25.87           C  
ATOM   3035  HA  PHE A 856       4.484   8.219  19.451  1.00  0.00           H  
ATOM   3036  C   PHE A 856       3.760   6.199  19.241  1.00 26.46           C  
ATOM   3037  O   PHE A 856       4.896   5.742  19.103  1.00 27.00           O  
ATOM   3038  CB  PHE A 856       3.259   7.692  21.152  1.00 23.14           C  
ATOM   3039  HB1 PHE A 856       2.309   7.156  21.384  1.00  0.00           H  
ATOM   3040  HB2 PHE A 856       2.971   8.724  21.462  1.00  0.00           H  
ATOM   3041  CG  PHE A 856       4.377   7.178  22.001  1.00 23.64           C  
ATOM   3042  CD1 PHE A 856       5.535   7.927  22.175  1.00 24.67           C  
ATOM   3043  HD1 PHE A 856       5.631   8.906  21.676  1.00  0.00           H  
ATOM   3044  CD2 PHE A 856       4.275   5.948  22.631  1.00 22.22           C  
ATOM   3045  HD2 PHE A 856       3.363   5.342  22.499  1.00  0.00           H  
ATOM   3046  CE1 PHE A 856       6.581   7.453  22.977  1.00 22.08           C  
ATOM   3047  HE1 PHE A 856       7.494   8.058  23.109  1.00  0.00           H  
ATOM   3048  CE2 PHE A 856       5.311   5.467  23.429  1.00 21.99           C  
ATOM   3049  HE2 PHE A 856       5.216   4.486  23.924  1.00  0.00           H  
ATOM   3050  CZ  PHE A 856       6.467   6.226  23.602  1.00 23.44           C  
ATOM   3051  HZ  PHE A 856       7.288   5.849  24.235  1.00  0.00           H  
ATOM   3052  N   TYR A 857       2.653   5.491  19.031  1.00 25.80           N  
ATOM   3053  HN  TYR A 857       1.745   5.937  19.163  1.00  0.00           H  
ATOM   3054  CA  TYR A 857       2.705   4.096  18.617  1.00 26.32           C  
ATOM   3055  HA  TYR A 857       3.312   3.522  19.355  1.00  0.00           H  
ATOM   3056  C   TYR A 857       3.358   3.984  17.246  1.00 26.12           C  
ATOM   3057  O   TYR A 857       4.203   3.120  17.022  1.00 26.26           O  
ATOM   3058  CB  TYR A 857       1.297   3.494  18.556  1.00 27.27           C  
ATOM   3059  HB1 TYR A 857       0.793   3.569  19.548  1.00  0.00           H  
ATOM   3060  HB2 TYR A 857       0.618   4.141  17.953  1.00  0.00           H  
ATOM   3061  CG  TYR A 857       1.269   2.065  18.047  1.00 29.12           C  
ATOM   3062  CD1 TYR A 857       1.700   1.002  18.851  1.00 30.60           C  
ATOM   3063  HD1 TYR A 857       2.036   1.204  19.882  1.00  0.00           H  
ATOM   3064  CD2 TYR A 857       0.845   1.779  16.751  1.00 29.64           C  
ATOM   3065  HD2 TYR A 857       0.498   2.600  16.101  1.00  0.00           H  
ATOM   3066  CE1 TYR A 857       1.712  -0.310  18.369  1.00 30.35           C  
ATOM   3067  HE1 TYR A 857       2.056  -1.137  19.013  1.00  0.00           H  
ATOM   3068  CE2 TYR A 857       0.852   0.473  16.260  1.00 30.63           C  
ATOM   3069  HE2 TYR A 857       0.513   0.266  15.231  1.00  0.00           H  
ATOM   3070  CZ  TYR A 857       1.287  -0.563  17.071  1.00 31.47           C  
ATOM   3071  OH  TYR A 857       1.300  -1.844  16.576  1.00 30.43           O  
ATOM   3072  HH  TYR A 857       1.598  -2.554  17.132  1.00  0.00           H  
ATOM   3073  N   GLN A 858       2.963   4.861  16.330  1.00 25.33           N  
ATOM   3074  HN  GLN A 858       2.259   5.558  16.573  1.00  0.00           H  
ATOM   3075  CA  GLN A 858       3.521   4.842  14.982  1.00 26.31           C  
ATOM   3076  HA  GLN A 858       3.361   3.827  14.550  1.00  0.00           H  
ATOM   3077  C   GLN A 858       5.019   5.141  14.968  1.00 24.95           C  
ATOM   3078  O   GLN A 858       5.794   4.435  14.324  1.00 26.79           O  
ATOM   3079  CB  GLN A 858       2.808   5.859  14.097  1.00 26.02           C  
ATOM   3080  HB1 GLN A 858       3.326   5.943  13.113  1.00  0.00           H  
ATOM   3081  HB2 GLN A 858       2.968   6.890  14.490  1.00  0.00           H  
ATOM   3082  CG  GLN A 858       1.334   5.603  13.890  1.00 29.36           C  
ATOM   3083  HG1 GLN A 858       1.149   4.571  13.510  1.00  0.00           H  
ATOM   3084  HG2 GLN A 858       0.793   5.530  14.862  1.00  0.00           H  
ATOM   3085  CD  GLN A 858       0.707   6.646  12.985  1.00 28.87           C  
ATOM   3086  NE2 GLN A 858       0.025   6.195  11.945  1.00 29.08           N  
ATOM   3087 1HE2 GLN A 858      -0.085   5.200  11.748  1.00  0.00           H  
ATOM   3088 2HE2 GLN A 858      -0.397   6.896  11.336  1.00  0.00           H  
ATOM   3089  OE1 GLN A 858       0.839   7.845  13.222  1.00 29.56           O  
ATOM   3090  N   LEU A 859       5.422   6.185  15.683  1.00 24.69           N  
ATOM   3091  HN  LEU A 859       4.736   6.724  16.211  1.00  0.00           H  
ATOM   3092  CA  LEU A 859       6.825   6.576  15.729  1.00 24.17           C  
ATOM   3093  HA  LEU A 859       7.181   6.670  14.677  1.00  0.00           H  
ATOM   3094  C   LEU A 859       7.720   5.552  16.427  1.00 22.98           C  
ATOM   3095  O   LEU A 859       8.849   5.321  15.993  1.00 22.57           O  
ATOM   3096  CB  LEU A 859       6.963   7.953  16.387  1.00 22.88           C  
ATOM   3097  HB1 LEU A 859       8.035   8.258  16.425  1.00  0.00           H  
ATOM   3098  HB2 LEU A 859       6.744   7.885  17.478  1.00  0.00           H  
ATOM   3099  CG  LEU A 859       6.115   9.060  15.740  1.00 25.70           C  
ATOM   3100  HG  LEU A 859       5.040   8.876  15.974  1.00  0.00           H  
ATOM   3101  CD1 LEU A 859       6.518  10.416  16.303  1.00 26.00           C  
ATOM   3102 1HD1 LEU A 859       6.381  10.426  17.410  1.00  0.00           H  
ATOM   3103 2HD1 LEU A 859       5.973  11.253  15.807  1.00  0.00           H  
ATOM   3104 3HD1 LEU A 859       7.555  10.699  16.008  1.00  0.00           H  
ATOM   3105  CD2 LEU A 859       6.301   9.046  14.233  1.00 22.21           C  
ATOM   3106 1HD2 LEU A 859       6.006   8.053  13.821  1.00  0.00           H  
ATOM   3107 2HD2 LEU A 859       7.338   9.329  13.938  1.00  0.00           H  
ATOM   3108 3HD2 LEU A 859       5.756   9.883  13.737  1.00  0.00           H  
ATOM   3109  N   THR A 860       7.228   4.934  17.499  1.00 24.25           N  
ATOM   3110  HN  THR A 860       6.290   5.159  17.830  1.00  0.00           H  
ATOM   3111  CA  THR A 860       8.028   3.936  18.201  1.00 22.76           C  
ATOM   3112  HA  THR A 860       9.046   4.363  18.356  1.00  0.00           H  
ATOM   3113  C   THR A 860       8.173   2.688  17.339  1.00 23.13           C  
ATOM   3114  O   THR A 860       9.187   1.987  17.407  1.00 24.63           O  
ATOM   3115  CB  THR A 860       7.441   3.590  19.597  1.00 22.83           C  
ATOM   3116  HB  THR A 860       7.936   2.667  19.981  1.00  0.00           H  
ATOM   3117  CG2 THR A 860       7.705   4.733  20.565  1.00 26.27           C  
ATOM   3118 1HG2 THR A 860       7.284   4.485  21.567  1.00  0.00           H  
ATOM   3119 2HG2 THR A 860       7.322   5.706  20.179  1.00  0.00           H  
ATOM   3120 3HG2 THR A 860       8.787   4.995  20.619  1.00  0.00           H  
ATOM   3121  OG1 THR A 860       6.031   3.360  19.508  1.00 23.25           O  
ATOM   3122  HG1 THR A 860       5.672   3.148  20.362  1.00  0.00           H  
ATOM   3123  N   LYS A 861       7.169   2.423  16.510  1.00 21.96           N  
ATOM   3124  HN  LYS A 861       6.346   3.026  16.510  1.00  0.00           H  
ATOM   3125  CA  LYS A 861       7.223   1.285  15.600  1.00 21.44           C  
ATOM   3126  HA  LYS A 861       7.532   0.371  16.160  1.00  0.00           H  
ATOM   3127  C   LYS A 861       8.263   1.608  14.531  1.00 20.22           C  
ATOM   3128  O   LYS A 861       9.084   0.768  14.167  1.00 20.41           O  
ATOM   3129  CB  LYS A 861       5.857   1.051  14.944  1.00 24.59           C  
ATOM   3130  HB1 LYS A 861       5.984   0.681  13.900  1.00  0.00           H  
ATOM   3131  HB2 LYS A 861       5.351   2.023  14.741  1.00  0.00           H  
ATOM   3132  CG  LYS A 861       4.936   0.125  15.728  1.00 28.17           C  
ATOM   3133  HG1 LYS A 861       4.715   0.526  16.744  1.00  0.00           H  
ATOM   3134  HG2 LYS A 861       3.900   0.129  15.317  1.00  0.00           H  
ATOM   3135  CD  LYS A 861       5.515  -1.288  15.791  1.00 30.60           C  
ATOM   3136  HD1 LYS A 861       6.548  -1.288  16.210  1.00  0.00           H  
ATOM   3137  HD2 LYS A 861       5.742  -1.682  14.773  1.00  0.00           H  
ATOM   3138  CE  LYS A 861       4.602  -2.228  16.562  1.00 32.29           C  
ATOM   3139  HE1 LYS A 861       4.337  -1.803  17.558  1.00  0.00           H  
ATOM   3140  HE2 LYS A 861       3.585  -2.264  16.107  1.00  0.00           H  
ATOM   3141  NZ  LYS A 861       5.179  -3.596  16.697  1.00 32.16           N  
ATOM   3142  HZ1 LYS A 861       4.566  -4.227  17.214  1.00  0.00           H  
ATOM   3143  HZ2 LYS A 861       6.110  -3.563  17.113  1.00  0.00           H  
ATOM   3144  HZ3 LYS A 861       5.422  -3.984  15.786  1.00  0.00           H  
ATOM   3145  N   LEU A 862       8.224   2.838  14.030  1.00 20.57           N  
ATOM   3146  HN  LEU A 862       7.510   3.490  14.355  1.00  0.00           H  
ATOM   3147  CA  LEU A 862       9.183   3.268  13.026  1.00 19.61           C  
ATOM   3148  HA  LEU A 862       9.091   2.612  12.129  1.00  0.00           H  
ATOM   3149  C   LEU A 862      10.597   3.144  13.593  1.00 19.96           C  
ATOM   3150  O   LEU A 862      11.471   2.571  12.952  1.00 17.48           O  
ATOM   3151  CB  LEU A 862       8.917   4.717  12.616  1.00 22.86           C  
ATOM   3152  HB1 LEU A 862       7.854   4.843  12.305  1.00  0.00           H  
ATOM   3153  HB2 LEU A 862       8.936   5.383  13.510  1.00  0.00           H  
ATOM   3154  CG  LEU A 862       9.858   5.256  11.530  1.00 21.87           C  
ATOM   3155  HG  LEU A 862      10.909   5.179  11.893  1.00  0.00           H  
ATOM   3156  CD1 LEU A 862       9.712   4.422  10.265  1.00 21.75           C  
ATOM   3157 1HD1 LEU A 862       9.945   3.351  10.469  1.00  0.00           H  
ATOM   3158 2HD1 LEU A 862      10.330   4.827   9.430  1.00  0.00           H  
ATOM   3159 3HD1 LEU A 862       8.705   4.545   9.803  1.00  0.00           H  
ATOM   3160  CD2 LEU A 862       9.542   6.710  11.253  1.00 20.88           C  
ATOM   3161 1HD2 LEU A 862       9.649   7.321  12.180  1.00  0.00           H  
ATOM   3162 2HD2 LEU A 862       8.535   6.833  10.791  1.00  0.00           H  
ATOM   3163 3HD2 LEU A 862      10.160   7.115  10.418  1.00  0.00           H  
ATOM   3164  N   LEU A 863      10.823   3.683  14.793  1.00 18.03           N  
ATOM   3165  HN  LEU A 863      10.067   4.164  15.280  1.00  0.00           H  
ATOM   3166  CA  LEU A 863      12.143   3.591  15.417  1.00 17.26           C  
ATOM   3167  HA  LEU A 863      12.865   4.157  14.782  1.00  0.00           H  
ATOM   3168  C   LEU A 863      12.637   2.146  15.523  1.00 16.29           C  
ATOM   3169  O   LEU A 863      13.790   1.860  15.212  1.00 17.07           O  
ATOM   3170  CB  LEU A 863      12.137   4.228  16.811  1.00 14.95           C  
ATOM   3171  HB1 LEU A 863      11.196   3.941  17.336  1.00  0.00           H  
ATOM   3172  HB2 LEU A 863      12.900   3.719  17.445  1.00  0.00           H  
ATOM   3173  CG  LEU A 863      12.328   5.749  16.924  1.00 18.06           C  
ATOM   3174  HG  LEU A 863      11.655   6.256  16.194  1.00  0.00           H  
ATOM   3175  CD1 LEU A 863      11.964   6.204  18.338  1.00 15.33           C  
ATOM   3176 1HD1 LEU A 863      10.907   5.931  18.566  1.00  0.00           H  
ATOM   3177 2HD1 LEU A 863      12.156   7.292  18.489  1.00  0.00           H  
ATOM   3178 3HD1 LEU A 863      12.673   5.806  19.101  1.00  0.00           H  
ATOM   3179  CD2 LEU A 863      13.785   6.126  16.609  1.00 17.56           C  
ATOM   3180 1HD2 LEU A 863      14.050   5.794  15.578  1.00  0.00           H  
ATOM   3181 2HD2 LEU A 863      14.494   5.728  17.372  1.00  0.00           H  
ATOM   3182 3HD2 LEU A 863      13.977   7.214  16.760  1.00  0.00           H  
ATOM   3183  N   ASP A 864      11.770   1.240  15.965  1.00 19.25           N  
ATOM   3184  HN  ASP A 864      10.825   1.532  16.216  1.00  0.00           H  
ATOM   3185  CA  ASP A 864      12.145  -0.163  16.098  1.00 19.96           C  
ATOM   3186  HA  ASP A 864      13.014  -0.234  16.793  1.00  0.00           H  
ATOM   3187  C   ASP A 864      12.544  -0.759  14.760  1.00 19.24           C  
ATOM   3188  O   ASP A 864      13.519  -1.508  14.669  1.00 19.26           O  
ATOM   3189  CB  ASP A 864      10.992  -0.991  16.672  1.00 22.34           C  
ATOM   3190  HB1 ASP A 864      11.077  -2.060  16.366  1.00  0.00           H  
ATOM   3191  HB2 ASP A 864      10.029  -0.736  16.171  1.00  0.00           H  
ATOM   3192  CG  ASP A 864      10.872  -0.865  18.172  1.00 24.64           C  
ATOM   3193  OD1 ASP A 864      11.776  -0.283  18.807  1.00 25.98           O  
ATOM   3194  OD2 ASP A 864       9.868  -1.364  18.716  1.00 28.15           O  
ATOM   3195  N   SER A 865      11.791  -0.408  13.726  1.00 16.14           N  
ATOM   3196  HN  SER A 865      11.020   0.243  13.875  1.00  0.00           H  
ATOM   3197  CA  SER A 865      12.030  -0.922  12.386  1.00 17.57           C  
ATOM   3198  HA  SER A 865      11.916  -2.031  12.412  1.00  0.00           H  
ATOM   3199  C   SER A 865      13.435  -0.598  11.885  1.00 17.81           C  
ATOM   3200  O   SER A 865      13.933  -1.220  10.949  1.00 14.10           O  
ATOM   3201  CB  SER A 865      10.989  -0.356  11.411  1.00 17.64           C  
ATOM   3202  HB1 SER A 865       9.949  -0.536  11.772  1.00  0.00           H  
ATOM   3203  HB2 SER A 865      10.947  -0.948  10.467  1.00  0.00           H  
ATOM   3204  OG  SER A 865      11.221   1.022  11.153  1.00 18.36           O  
ATOM   3205  HG  SER A 865      10.577   1.372  10.549  1.00  0.00           H  
ATOM   3206  N   VAL A 866      14.086   0.373  12.507  1.00 17.91           N  
ATOM   3207  HN  VAL A 866      13.652   0.874  13.282  1.00  0.00           H  
ATOM   3208  CA  VAL A 866      15.430   0.713  12.067  1.00 16.35           C  
ATOM   3209  HA  VAL A 866      15.431   0.807  10.956  1.00  0.00           H  
ATOM   3210  C   VAL A 866      16.418  -0.371  12.467  1.00 15.33           C  
ATOM   3211  O   VAL A 866      17.339  -0.697  11.715  1.00 14.55           O  
ATOM   3212  CB  VAL A 866      15.911   2.047  12.678  1.00 17.84           C  
ATOM   3213  HB  VAL A 866      15.808   1.992  13.787  1.00  0.00           H  
ATOM   3214  CG1 VAL A 866      17.393   2.277  12.327  1.00 19.49           C  
ATOM   3215 1HG1 VAL A 866      18.019   1.435  12.705  1.00  0.00           H  
ATOM   3216 2HG1 VAL A 866      17.758   3.264  12.696  1.00  0.00           H  
ATOM   3217 3HG1 VAL A 866      17.539   2.444  11.234  1.00  0.00           H  
ATOM   3218  CG2 VAL A 866      15.060   3.191  12.164  1.00 17.88           C  
ATOM   3219 1HG2 VAL A 866      13.987   3.025  12.418  1.00  0.00           H  
ATOM   3220 2HG2 VAL A 866      15.206   3.358  11.071  1.00  0.00           H  
ATOM   3221 3HG2 VAL A 866      15.425   4.178  12.533  1.00  0.00           H  
ATOM   3222  N   GLN A 867      16.221  -0.933  13.654  1.00 16.89           N  
ATOM   3223  HN  GLN A 867      15.412  -0.655  14.210  1.00  0.00           H  
ATOM   3224  CA  GLN A 867      17.137  -1.939  14.179  1.00 15.44           C  
ATOM   3225  HA  GLN A 867      18.119  -1.430  14.317  1.00  0.00           H  
ATOM   3226  C   GLN A 867      17.400  -3.148  13.284  1.00 16.57           C  
ATOM   3227  O   GLN A 867      18.560  -3.499  13.052  1.00 12.03           O  
ATOM   3228  CB  GLN A 867      16.685  -2.396  15.573  1.00 18.20           C  
ATOM   3229  HB1 GLN A 867      15.699  -2.912  15.508  1.00  0.00           H  
ATOM   3230  HB2 GLN A 867      17.323  -3.239  15.927  1.00  0.00           H  
ATOM   3231  CG  GLN A 867      16.634  -1.290  16.634  1.00 18.57           C  
ATOM   3232  HG1 GLN A 867      16.354  -1.710  17.628  1.00  0.00           H  
ATOM   3233  HG2 GLN A 867      15.760  -0.619  16.463  1.00  0.00           H  
ATOM   3234  CD  GLN A 867      17.926  -0.479  16.734  1.00 23.11           C  
ATOM   3235  NE2 GLN A 867      17.796   0.795  17.091  1.00 23.04           N  
ATOM   3236 1HE2 GLN A 867      16.888   1.221  17.279  1.00  0.00           H  
ATOM   3237 2HE2 GLN A 867      18.658   1.336  17.158  1.00  0.00           H  
ATOM   3238  OE1 GLN A 867      19.020  -0.992  16.507  1.00 22.85           O  
ATOM   3239  N   PRO A 868      16.341  -3.804  12.768  1.00 16.57           N  
ATOM   3240  CA  PRO A 868      16.562  -4.975  11.898  1.00 18.54           C  
ATOM   3241  HA  PRO A 868      17.032  -5.798  12.485  1.00  0.00           H  
ATOM   3242  C   PRO A 868      17.428  -4.647  10.679  1.00 18.96           C  
ATOM   3243  O   PRO A 868      18.242  -5.461  10.241  1.00 18.54           O  
ATOM   3244  CB  PRO A 868      15.148  -5.377  11.482  1.00 21.03           C  
ATOM   3245  HB1 PRO A 868      14.833  -4.992  10.484  1.00  0.00           H  
ATOM   3246  HB2 PRO A 868      15.030  -6.457  11.233  1.00  0.00           H  
ATOM   3247  CG  PRO A 868      14.289  -4.902  12.637  1.00 16.59           C  
ATOM   3248  HG1 PRO A 868      14.226  -5.608  13.498  1.00  0.00           H  
ATOM   3249  HG2 PRO A 868      13.193  -4.885  12.432  1.00  0.00           H  
ATOM   3250  CD  PRO A 868      14.901  -3.553  12.959  1.00 18.61           C  
ATOM   3251  HD1 PRO A 868      14.625  -3.139  13.957  1.00  0.00           H  
ATOM   3252  HD2 PRO A 868      14.491  -2.699  12.370  1.00  0.00           H  
ATOM   3253  N   ILE A 869      17.228  -3.454  10.126  1.00 18.37           N  
ATOM   3254  HN  ILE A 869      16.531  -2.828  10.531  1.00  0.00           H  
ATOM   3255  CA  ILE A 869      17.980  -3.019   8.956  1.00 18.32           C  
ATOM   3256  HA  ILE A 869      17.906  -3.805   8.169  1.00  0.00           H  
ATOM   3257  C   ILE A 869      19.444  -2.833   9.328  1.00 17.61           C  
ATOM   3258  O   ILE A 869      20.342  -3.279   8.610  1.00 17.39           O  
ATOM   3259  CB  ILE A 869      17.414  -1.698   8.395  1.00 17.71           C  
ATOM   3260  HB  ILE A 869      17.390  -0.940   9.212  1.00  0.00           H  
ATOM   3261  CG1 ILE A 869      15.993  -1.925   7.890  1.00 21.06           C  
ATOM   3262 1HG1 ILE A 869      15.983  -2.697   7.085  1.00  0.00           H  
ATOM   3263 2HG1 ILE A 869      15.383  -2.449   8.662  1.00  0.00           H  
ATOM   3264  CG2 ILE A 869      18.305  -1.182   7.268  1.00 18.18           C  
ATOM   3265 1HG2 ILE A 869      17.896  -0.227   6.863  1.00  0.00           H  
ATOM   3266 2HG2 ILE A 869      18.451  -1.946   6.469  1.00  0.00           H  
ATOM   3267 3HG2 ILE A 869      19.367  -1.077   7.591  1.00  0.00           H  
ATOM   3268  CD1 ILE A 869      15.288  -0.658   7.423  1.00 21.84           C  
ATOM   3269 1HD1 ILE A 869      14.249  -0.824   7.054  1.00  0.00           H  
ATOM   3270 2HD1 ILE A 869      15.898  -0.134   6.651  1.00  0.00           H  
ATOM   3271 3HD1 ILE A 869      15.298   0.114   8.228  1.00  0.00           H  
ATOM   3272  N   ALA A 870      19.675  -2.184  10.465  1.00 18.04           N  
ATOM   3273  HN  ALA A 870      18.884  -1.836  11.007  1.00  0.00           H  
ATOM   3274  CA  ALA A 870      21.029  -1.955  10.959  1.00 18.98           C  
ATOM   3275  HA  ALA A 870      21.604  -1.392  10.188  1.00  0.00           H  
ATOM   3276  C   ALA A 870      21.725  -3.280  11.222  1.00 19.30           C  
ATOM   3277  O   ALA A 870      22.915  -3.437  10.930  1.00 18.62           O  
ATOM   3278  CB  ALA A 870      20.989  -1.134  12.242  1.00 16.47           C  
ATOM   3279  HB1 ALA A 870      22.023  -0.959  12.619  1.00  0.00           H  
ATOM   3280  HB2 ALA A 870      20.337  -1.602  13.016  1.00  0.00           H  
ATOM   3281  HB3 ALA A 870      20.427  -0.180  12.109  1.00  0.00           H  
ATOM   3282  N   ARG A 871      20.991  -4.241  11.774  1.00 20.18           N  
ATOM   3283  HN  ARG A 871      20.008  -4.077  11.990  1.00  0.00           H  
ATOM   3284  CA  ARG A 871      21.602  -5.528  12.068  1.00 22.02           C  
ATOM   3285  HA  ARG A 871      22.497  -5.353  12.710  1.00  0.00           H  
ATOM   3286  C   ARG A 871      22.054  -6.215  10.798  1.00 21.89           C  
ATOM   3287  O   ARG A 871      23.091  -6.868  10.777  1.00 21.45           O  
ATOM   3288  CB  ARG A 871      20.648  -6.458  12.816  1.00 21.85           C  
ATOM   3289  HB1 ARG A 871      19.723  -6.656  12.226  1.00  0.00           H  
ATOM   3290  HB2 ARG A 871      20.186  -5.950  13.694  1.00  0.00           H  
ATOM   3291  CG  ARG A 871      21.341  -7.754  13.221  1.00 28.70           C  
ATOM   3292  HG1 ARG A 871      22.152  -7.556  13.960  1.00  0.00           H  
ATOM   3293  HG2 ARG A 871      21.953  -8.156  12.380  1.00  0.00           H  
ATOM   3294  CD  ARG A 871      20.380  -8.811  13.744  1.00 33.13           C  
ATOM   3295  HD1 ARG A 871      19.888  -8.485  14.690  1.00  0.00           H  
ATOM   3296  HD2 ARG A 871      19.474  -8.895  13.100  1.00  0.00           H  
ATOM   3297  NE  ARG A 871      21.048 -10.105  13.903  1.00 37.55           N  
ATOM   3298  HE  ARG A 871      20.760 -10.868  13.290  1.00  0.00           H  
ATOM   3299  CZ  ARG A 871      22.005 -10.352  14.794  1.00 38.62           C  
ATOM   3300  NH1 ARG A 871      22.413  -9.391  15.618  1.00 36.73           N  
ATOM   3301 1HH1 ARG A 871      23.147  -9.580  16.301  1.00  0.00           H  
ATOM   3302 2HH1 ARG A 871      21.991  -8.464  15.566  1.00  0.00           H  
ATOM   3303  NH2 ARG A 871      22.555 -11.560  14.862  1.00 38.57           N  
ATOM   3304 1HH2 ARG A 871      23.289 -11.749  15.545  1.00  0.00           H  
ATOM   3305 2HH2 ARG A 871      22.242 -12.297  14.230  1.00  0.00           H  
ATOM   3306  N   GLU A 872      21.268  -6.083   9.737  1.00 22.45           N  
ATOM   3307  HN  GLU A 872      20.406  -5.542   9.803  1.00  0.00           H  
ATOM   3308  CA  GLU A 872      21.640  -6.712   8.481  1.00 22.02           C  
ATOM   3309  HA  GLU A 872      21.849  -7.791   8.668  1.00  0.00           H  
ATOM   3310  C   GLU A 872      22.885  -6.067   7.915  1.00 18.73           C  
ATOM   3311  O   GLU A 872      23.745  -6.754   7.382  1.00 19.87           O  
ATOM   3312  CB  GLU A 872      20.522  -6.600   7.447  1.00 24.19           C  
ATOM   3313  HB1 GLU A 872      20.226  -5.533   7.316  1.00  0.00           H  
ATOM   3314  HB2 GLU A 872      20.918  -6.820   6.428  1.00  0.00           H  
ATOM   3315  CG  GLU A 872      19.305  -7.446   7.725  1.00 29.86           C  
ATOM   3316  HG1 GLU A 872      18.733  -7.066   8.604  1.00  0.00           H  
ATOM   3317  HG2 GLU A 872      19.585  -8.449   8.125  1.00  0.00           H  
ATOM   3318  CD  GLU A 872      18.429  -7.561   6.499  1.00 31.83           C  
ATOM   3319  OE1 GLU A 872      18.297  -6.555   5.776  1.00 30.72           O  
ATOM   3320  OE2 GLU A 872      17.872  -8.651   6.257  1.00 36.99           O  
ATOM   3321  N   LEU A 873      22.972  -4.742   8.010  1.00 17.22           N  
ATOM   3322  HN  LEU A 873      22.218  -4.217   8.453  1.00  0.00           H  
ATOM   3323  CA  LEU A 873      24.139  -4.031   7.485  1.00 18.13           C  
ATOM   3324  HA  LEU A 873      24.331  -4.384   6.445  1.00  0.00           H  
ATOM   3325  C   LEU A 873      25.354  -4.358   8.339  1.00 17.27           C  
ATOM   3326  O   LEU A 873      26.480  -4.390   7.847  1.00 18.44           O  
ATOM   3327  CB  LEU A 873      23.881  -2.514   7.447  1.00 15.03           C  
ATOM   3328  HB1 LEU A 873      24.825  -1.962   7.231  1.00  0.00           H  
ATOM   3329  HB2 LEU A 873      23.667  -2.128   8.471  1.00  0.00           H  
ATOM   3330  CG  LEU A 873      22.767  -2.089   6.463  1.00 17.08           C  
ATOM   3331  HG  LEU A 873      21.844  -2.665   6.704  1.00  0.00           H  
ATOM   3332  CD1 LEU A 873      22.458  -0.596   6.604  1.00 11.59           C  
ATOM   3333 1HD1 LEU A 873      22.152  -0.352   7.648  1.00  0.00           H  
ATOM   3334 2HD1 LEU A 873      21.697  -0.260   5.861  1.00  0.00           H  
ATOM   3335 3HD1 LEU A 873      23.313   0.036   6.266  1.00  0.00           H  
ATOM   3336  CD2 LEU A 873      23.186  -2.423   5.036  1.00 12.92           C  
ATOM   3337 1HD2 LEU A 873      23.411  -3.510   4.933  1.00  0.00           H  
ATOM   3338 2HD2 LEU A 873      24.041  -1.791   4.698  1.00  0.00           H  
ATOM   3339 3HD2 LEU A 873      22.425  -2.087   4.293  1.00  0.00           H  
ATOM   3340  N   HIS A 874      25.119  -4.604   9.622  1.00 17.06           N  
ATOM   3341  HN  HIS A 874      24.164  -4.546   9.977  1.00  0.00           H  
ATOM   3342  CA  HIS A 874      26.202  -4.956  10.534  1.00 18.88           C  
ATOM   3343  HA  HIS A 874      26.977  -4.155  10.522  1.00  0.00           H  
ATOM   3344  C   HIS A 874      26.813  -6.268  10.046  1.00 20.42           C  
ATOM   3345  O   HIS A 874      28.030  -6.385   9.903  1.00 18.93           O  
ATOM   3346  CB  HIS A 874      25.665  -5.131  11.955  1.00 17.33           C  
ATOM   3347  HB1 HIS A 874      26.282  -5.869  12.519  1.00  0.00           H  
ATOM   3348  HB2 HIS A 874      24.690  -5.672  11.942  1.00  0.00           H  
ATOM   3349  CG  HIS A 874      25.546  -3.849  12.720  1.00 17.30           C  
ATOM   3350  CD2 HIS A 874      26.324  -2.739  12.734  1.00 16.09           C  
ATOM   3351  HD2 HIS A 874      27.229  -2.566  12.128  1.00  0.00           H  
ATOM   3352  ND1 HIS A 874      24.538  -3.622  13.631  1.00 16.04           N  
ATOM   3353  HD1 HIS A 874      23.787  -4.275  13.853  1.00  0.00           H  
ATOM   3354  CE1 HIS A 874      24.696  -2.425  14.173  1.00 15.29           C  
ATOM   3355  HE1 HIS A 874      24.041  -1.969  14.934  1.00  0.00           H  
ATOM   3356  NE2 HIS A 874      25.773  -1.869  13.646  1.00 13.83           N  
ATOM   3357  HE2 HIS A 874      26.137  -0.945  13.878  1.00  0.00           H  
ATOM   3358  N   GLN A 875      25.949  -7.249   9.790  1.00 21.21           N  
ATOM   3359  HN  GLN A 875      24.953  -7.083   9.935  1.00  0.00           H  
ATOM   3360  CA  GLN A 875      26.386  -8.553   9.308  1.00 23.03           C  
ATOM   3361  HA  GLN A 875      27.067  -9.009  10.064  1.00  0.00           H  
ATOM   3362  C   GLN A 875      27.145  -8.386   7.992  1.00 20.49           C  
ATOM   3363  O   GLN A 875      28.242  -8.897   7.834  1.00 19.41           O  
ATOM   3364  CB  GLN A 875      25.170  -9.470   9.115  1.00 26.22           C  
ATOM   3365  HB1 GLN A 875      24.471  -9.051   8.354  1.00  0.00           H  
ATOM   3366  HB2 GLN A 875      25.459 -10.413   8.595  1.00  0.00           H  
ATOM   3367  CG  GLN A 875      24.438  -9.770  10.427  1.00 35.38           C  
ATOM   3368  HG1 GLN A 875      25.144 -10.188  11.183  1.00  0.00           H  
ATOM   3369  HG2 GLN A 875      24.151  -8.823  10.941  1.00  0.00           H  
ATOM   3370  CD  GLN A 875      23.225 -10.681  10.265  1.00 39.07           C  
ATOM   3371  NE2 GLN A 875      22.586 -10.625   9.097  1.00 42.11           N  
ATOM   3372 1HE2 GLN A 875      21.775 -11.234   8.989  1.00  0.00           H  
ATOM   3373 2HE2 GLN A 875      22.889 -10.020   8.333  1.00  0.00           H  
ATOM   3374  OE1 GLN A 875      22.858 -11.414  11.191  1.00 40.63           O  
ATOM   3375  N   PHE A 876      26.554  -7.645   7.063  1.00 18.71           N  
ATOM   3376  HN  PHE A 876      25.644  -7.230   7.266  1.00  0.00           H  
ATOM   3377  CA  PHE A 876      27.162  -7.406   5.766  1.00 18.93           C  
ATOM   3378  HA  PHE A 876      27.273  -8.393   5.259  1.00  0.00           H  
ATOM   3379  C   PHE A 876      28.548  -6.759   5.828  1.00 19.41           C  
ATOM   3380  O   PHE A 876      29.514  -7.269   5.239  1.00 19.27           O  
ATOM   3381  CB  PHE A 876      26.221  -6.550   4.911  1.00 20.51           C  
ATOM   3382  HB1 PHE A 876      26.116  -5.528   5.344  1.00  0.00           H  
ATOM   3383  HB2 PHE A 876      25.168  -6.903   5.010  1.00  0.00           H  
ATOM   3384  CG  PHE A 876      26.621  -6.476   3.472  1.00 22.84           C  
ATOM   3385  CD1 PHE A 876      27.496  -5.492   3.027  1.00 22.09           C  
ATOM   3386  HD1 PHE A 876      27.858  -4.726   3.733  1.00  0.00           H  
ATOM   3387  CD2 PHE A 876      26.166  -7.432   2.567  1.00 23.40           C  
ATOM   3388  HD2 PHE A 876      25.466  -8.214   2.906  1.00  0.00           H  
ATOM   3389  CE1 PHE A 876      27.923  -5.460   1.699  1.00 25.08           C  
ATOM   3390  HE1 PHE A 876      28.620  -4.674   1.362  1.00  0.00           H  
ATOM   3391  CE2 PHE A 876      26.586  -7.412   1.232  1.00 26.70           C  
ATOM   3392  HE2 PHE A 876      26.220  -8.177   0.526  1.00  0.00           H  
ATOM   3393  CZ  PHE A 876      27.467  -6.425   0.796  1.00 25.44           C  
ATOM   3394  HZ  PHE A 876      27.803  -6.405  -0.255  1.00  0.00           H  
ATOM   3395  N   THR A 877      28.665  -5.638   6.531  1.00 20.06           N  
ATOM   3396  HN  THR A 877      27.857  -5.245   7.014  1.00  0.00           H  
ATOM   3397  CA  THR A 877      29.960  -4.976   6.604  1.00 17.91           C  
ATOM   3398  HA  THR A 877      30.322  -4.829   5.560  1.00  0.00           H  
ATOM   3399  C   THR A 877      30.987  -5.844   7.331  1.00 17.67           C  
ATOM   3400  O   THR A 877      32.147  -5.889   6.931  1.00 16.28           O  
ATOM   3401  CB  THR A 877      29.852  -3.571   7.267  1.00 15.27           C  
ATOM   3402  HB  THR A 877      29.022  -3.007   6.782  1.00  0.00           H  
ATOM   3403  CG2 THR A 877      29.570  -3.677   8.755  1.00 14.73           C  
ATOM   3404 1HG2 THR A 877      28.617  -4.234   8.911  1.00  0.00           H  
ATOM   3405 2HG2 THR A 877      29.564  -2.681   9.256  1.00  0.00           H  
ATOM   3406 3HG2 THR A 877      30.421  -4.131   9.315  1.00  0.00           H  
ATOM   3407  OG1 THR A 877      31.076  -2.856   7.067  1.00 18.12           O  
ATOM   3408  HG1 THR A 877      31.252  -2.790   6.136  1.00  0.00           H  
ATOM   3409  N   PHE A 878      30.563  -6.553   8.376  1.00 19.68           N  
ATOM   3410  HN  PHE A 878      29.587  -6.491   8.666  1.00  0.00           H  
ATOM   3411  CA  PHE A 878      31.488  -7.424   9.115  1.00 20.65           C  
ATOM   3412  HA  PHE A 878      32.300  -6.802   9.560  1.00  0.00           H  
ATOM   3413  C   PHE A 878      32.103  -8.454   8.182  1.00 20.56           C  
ATOM   3414  O   PHE A 878      33.319  -8.618   8.126  1.00 20.36           O  
ATOM   3415  CB  PHE A 878      30.766  -8.181  10.232  1.00 20.94           C  
ATOM   3416  HB1 PHE A 878      30.488  -7.489  11.061  1.00  0.00           H  
ATOM   3417  HB2 PHE A 878      29.748  -8.494   9.902  1.00  0.00           H  
ATOM   3418  CG  PHE A 878      31.543  -9.365  10.762  1.00 19.18           C  
ATOM   3419  CD1 PHE A 878      32.615  -9.183  11.633  1.00 21.69           C  
ATOM   3420  HD1 PHE A 878      32.890  -8.164  11.952  1.00  0.00           H  
ATOM   3421  CD2 PHE A 878      31.213 -10.657  10.373  1.00 19.39           C  
ATOM   3422  HD2 PHE A 878      30.368 -10.815   9.682  1.00  0.00           H  
ATOM   3423  CE1 PHE A 878      33.344 -10.273  12.106  1.00 20.53           C  
ATOM   3424  HE1 PHE A 878      34.192 -10.114  12.793  1.00  0.00           H  
ATOM   3425  CE2 PHE A 878      31.928 -11.754  10.838  1.00 19.96           C  
ATOM   3426  HE2 PHE A 878      31.649 -12.772  10.519  1.00  0.00           H  
ATOM   3427  CZ  PHE A 878      33.000 -11.563  11.709  1.00 23.93           C  
ATOM   3428  HZ  PHE A 878      33.573 -12.429  12.082  1.00  0.00           H  
ATOM   3429  N   ASP A 879      31.239  -9.165   7.468  1.00 22.13           N  
ATOM   3430  HN  ASP A 879      30.241  -8.982   7.574  1.00  0.00           H  
ATOM   3431  CA  ASP A 879      31.672 -10.197   6.540  1.00 24.29           C  
ATOM   3432  HA  ASP A 879      32.292 -10.943   7.090  1.00  0.00           H  
ATOM   3433  C   ASP A 879      32.513  -9.570   5.437  1.00 23.23           C  
ATOM   3434  O   ASP A 879      33.447 -10.186   4.918  1.00 23.20           O  
ATOM   3435  CB  ASP A 879      30.441 -10.902   5.960  1.00 29.75           C  
ATOM   3436  HB1 ASP A 879      29.811 -11.337   6.771  1.00  0.00           H  
ATOM   3437  HB2 ASP A 879      29.717 -10.163   5.544  1.00  0.00           H  
ATOM   3438  CG  ASP A 879      30.795 -11.948   4.932  1.00 34.97           C  
ATOM   3439  OD1 ASP A 879      30.698 -11.654   3.721  1.00 39.23           O  
ATOM   3440  OD2 ASP A 879      31.178 -13.068   5.335  1.00 38.47           O  
ATOM   3441  N   LEU A 880      32.194  -8.325   5.097  1.00 22.10           N  
ATOM   3442  HN  LEU A 880      31.423  -7.855   5.571  1.00  0.00           H  
ATOM   3443  CA  LEU A 880      32.932  -7.625   4.057  1.00 21.23           C  
ATOM   3444  HA  LEU A 880      33.025  -8.305   3.178  1.00  0.00           H  
ATOM   3445  C   LEU A 880      34.342  -7.243   4.516  1.00 19.09           C  
ATOM   3446  O   LEU A 880      35.286  -7.302   3.740  1.00 19.96           O  
ATOM   3447  CB  LEU A 880      32.166  -6.380   3.617  1.00 20.17           C  
ATOM   3448  HB1 LEU A 880      31.998  -5.703   4.487  1.00  0.00           H  
ATOM   3449  HB2 LEU A 880      31.111  -6.644   3.370  1.00  0.00           H  
ATOM   3450  CG  LEU A 880      32.805  -5.603   2.456  1.00 21.14           C  
ATOM   3451  HG  LEU A 880      33.765  -5.157   2.808  1.00  0.00           H  
ATOM   3452  CD1 LEU A 880      33.098  -6.547   1.304  1.00 20.51           C  
ATOM   3453 1HD1 LEU A 880      33.780  -7.369   1.624  1.00  0.00           H  
ATOM   3454 2HD1 LEU A 880      33.499  -6.002   0.418  1.00  0.00           H  
ATOM   3455 3HD1 LEU A 880      32.161  -6.944   0.849  1.00  0.00           H  
ATOM   3456  CD2 LEU A 880      31.875  -4.482   2.020  1.00 19.68           C  
ATOM   3457 1HD2 LEU A 880      31.660  -3.789   2.866  1.00  0.00           H  
ATOM   3458 2HD2 LEU A 880      30.938  -4.879   1.565  1.00  0.00           H  
ATOM   3459 3HD2 LEU A 880      32.276  -3.937   1.134  1.00  0.00           H  
ATOM   3460  N   LEU A 881      34.480  -6.851   5.777  1.00 17.11           N  
ATOM   3461  HN  LEU A 881      33.659  -6.808   6.380  1.00  0.00           H  
ATOM   3462  CA  LEU A 881      35.784  -6.480   6.316  1.00 19.83           C  
ATOM   3463  HA  LEU A 881      36.240  -5.701   5.661  1.00  0.00           H  
ATOM   3464  C   LEU A 881      36.694  -7.711   6.334  1.00 20.71           C  
ATOM   3465  O   LEU A 881      37.878  -7.623   6.016  1.00 21.62           O  
ATOM   3466  CB  LEU A 881      35.637  -5.916   7.738  1.00 19.01           C  
ATOM   3467  HB1 LEU A 881      35.019  -6.618   8.346  1.00  0.00           H  
ATOM   3468  HB2 LEU A 881      34.974  -5.020   7.707  1.00  0.00           H  
ATOM   3469  CG  LEU A 881      36.912  -5.569   8.517  1.00 19.67           C  
ATOM   3470  HG  LEU A 881      37.535  -6.489   8.612  1.00  0.00           H  
ATOM   3471  CD1 LEU A 881      37.716  -4.506   7.776  1.00 19.24           C  
ATOM   3472 1HD1 LEU A 881      38.643  -4.254   8.342  1.00  0.00           H  
ATOM   3473 2HD1 LEU A 881      37.104  -3.600   7.557  1.00  0.00           H  
ATOM   3474 3HD1 LEU A 881      37.941  -4.811   6.727  1.00  0.00           H  
ATOM   3475  CD2 LEU A 881      36.543  -5.082   9.910  1.00 18.86           C  
ATOM   3476 1HD2 LEU A 881      37.470  -4.830  10.476  1.00  0.00           H  
ATOM   3477 2HD2 LEU A 881      35.903  -5.814  10.456  1.00  0.00           H  
ATOM   3478 3HD2 LEU A 881      35.823  -4.231   9.881  1.00  0.00           H  
ATOM   3479  N   ILE A 882      36.130  -8.856   6.701  1.00 20.59           N  
ATOM   3480  HN  ILE A 882      35.142  -8.865   6.953  1.00  0.00           H  
ATOM   3481  CA  ILE A 882      36.890 -10.102   6.752  1.00 22.21           C  
ATOM   3482  HA  ILE A 882      37.708  -9.986   7.500  1.00  0.00           H  
ATOM   3483  C   ILE A 882      37.515 -10.432   5.401  1.00 24.24           C  
ATOM   3484  O   ILE A 882      38.698 -10.766   5.327  1.00 23.86           O  
ATOM   3485  CB  ILE A 882      35.994 -11.296   7.185  1.00 24.22           C  
ATOM   3486  HB  ILE A 882      35.126 -11.364   6.488  1.00  0.00           H  
ATOM   3487  CG1 ILE A 882      35.468 -11.071   8.607  1.00 22.22           C  
ATOM   3488 1HG1 ILE A 882      34.794 -11.906   8.912  1.00  0.00           H  
ATOM   3489 2HG1 ILE A 882      34.741 -10.225   8.626  1.00  0.00           H  
ATOM   3490  CG2 ILE A 882      36.783 -12.598   7.114  1.00 23.39           C  
ATOM   3491 1HG2 ILE A 882      37.166 -12.762   6.080  1.00  0.00           H  
ATOM   3492 2HG2 ILE A 882      36.187 -13.466   7.479  1.00  0.00           H  
ATOM   3493 3HG2 ILE A 882      37.601 -12.630   7.870  1.00  0.00           H  
ATOM   3494  CD1 ILE A 882      36.557 -10.861   9.642  1.00 24.07           C  
ATOM   3495 1HD1 ILE A 882      36.174 -10.697  10.676  1.00  0.00           H  
ATOM   3496 2HD1 ILE A 882      37.231 -10.026   9.337  1.00  0.00           H  
ATOM   3497 3HD1 ILE A 882      37.284 -11.707   9.623  1.00  0.00           H  
ATOM   3498  N   LYS A 883      36.731 -10.332   4.331  1.00 25.27           N  
ATOM   3499  HN  LYS A 883      35.760 -10.041   4.441  1.00  0.00           H  
ATOM   3500  CA  LYS A 883      37.250 -10.636   3.000  1.00 28.00           C  
ATOM   3501  HA  LYS A 883      38.207 -11.193   3.131  1.00  0.00           H  
ATOM   3502  C   LYS A 883      37.552  -9.390   2.169  1.00 27.74           C  
ATOM   3503  O   LYS A 883      37.605  -9.445   0.940  1.00 27.00           O  
ATOM   3504  CB  LYS A 883      36.279 -11.554   2.246  1.00 30.26           C  
ATOM   3505  HB1 LYS A 883      36.724 -11.866   1.272  1.00  0.00           H  
ATOM   3506  HB2 LYS A 883      36.212 -12.543   2.757  1.00  0.00           H  
ATOM   3507  CG  LYS A 883      34.890 -10.985   2.026  1.00 33.32           C  
ATOM   3508  HG1 LYS A 883      34.926  -9.997   1.510  1.00  0.00           H  
ATOM   3509  HG2 LYS A 883      34.422 -10.657   2.984  1.00  0.00           H  
ATOM   3510  CD  LYS A 883      34.007 -11.983   1.277  1.00 35.48           C  
ATOM   3511  HD1 LYS A 883      34.488 -12.320   0.329  1.00  0.00           H  
ATOM   3512  HD2 LYS A 883      33.962 -12.963   1.807  1.00  0.00           H  
ATOM   3513  CE  LYS A 883      32.608 -11.422   1.023  1.00 38.34           C  
ATOM   3514  HE1 LYS A 883      32.129 -11.083   1.971  1.00  0.00           H  
ATOM   3515  HE2 LYS A 883      32.655 -10.444   0.490  1.00  0.00           H  
ATOM   3516  NZ  LYS A 883      31.741 -12.394   0.296  1.00 39.45           N  
ATOM   3517  HZ1 LYS A 883      30.807 -12.020   0.127  1.00  0.00           H  
ATOM   3518  HZ2 LYS A 883      31.698 -13.289   0.783  1.00  0.00           H  
ATOM   3519  HZ3 LYS A 883      32.179 -12.704  -0.571  1.00  0.00           H  
ATOM   3520  N   SER A 884      37.774  -8.273   2.855  1.00 29.54           N  
ATOM   3521  HN  SER A 884      37.738  -8.305   3.874  1.00  0.00           H  
ATOM   3522  CA  SER A 884      38.067  -7.005   2.201  1.00 30.02           C  
ATOM   3523  HA  SER A 884      37.179  -6.719   1.590  1.00  0.00           H  
ATOM   3524  C   SER A 884      39.280  -7.086   1.267  1.00 32.46           C  
ATOM   3525  O   SER A 884      39.252  -6.546   0.157  1.00 30.69           O  
ATOM   3526  CB  SER A 884      38.292  -5.910   3.255  1.00 29.39           C  
ATOM   3527  HB1 SER A 884      37.350  -5.671   3.801  1.00  0.00           H  
ATOM   3528  HB2 SER A 884      38.473  -4.918   2.779  1.00  0.00           H  
ATOM   3529  OG  SER A 884      39.336  -6.252   4.151  1.00 27.83           O  
ATOM   3530  HG  SER A 884      39.475  -5.575   4.803  1.00  0.00           H  
ATOM   3531  N   HIS A 885      40.336  -7.764   1.713  1.00 33.20           N  
ATOM   3532  HN  HIS A 885      40.297  -8.202   2.633  1.00  0.00           H  
ATOM   3533  CA  HIS A 885      41.546  -7.891   0.910  1.00 36.91           C  
ATOM   3534  HA  HIS A 885      41.862  -6.866   0.606  1.00  0.00           H  
ATOM   3535  C   HIS A 885      41.334  -8.712  -0.363  1.00 37.66           C  
ATOM   3536  O   HIS A 885      41.959  -8.442  -1.385  1.00 38.31           O  
ATOM   3537  CB  HIS A 885      42.680  -8.503   1.744  1.00 39.29           C  
ATOM   3538  HB1 HIS A 885      43.573  -8.700   1.106  1.00  0.00           H  
ATOM   3539  HB2 HIS A 885      42.428  -9.548   2.042  1.00  0.00           H  
ATOM   3540  CG  HIS A 885      43.059  -7.689   2.946  1.00 41.86           C  
ATOM   3541  CD2 HIS A 885      43.178  -8.030   4.252  1.00 42.94           C  
ATOM   3542  HD2 HIS A 885      42.984  -9.024   4.689  1.00  0.00           H  
ATOM   3543  ND1 HIS A 885      43.396  -6.354   2.868  1.00 43.46           N  
ATOM   3544  HD1 HIS A 885      43.403  -5.797   2.014  1.00  0.00           H  
ATOM   3545  CE1 HIS A 885      43.709  -5.909   4.073  1.00 43.55           C  
ATOM   3546  HE1 HIS A 885      44.021  -4.880   4.320  1.00  0.00           H  
ATOM   3547  NE2 HIS A 885      43.585  -6.907   4.931  1.00 43.36           N  
ATOM   3548  HE2 HIS A 885      43.763  -6.852   5.934  1.00  0.00           H  
ATOM   3549  N   MET A 886      40.449  -9.700  -0.314  1.00 38.87           N  
ATOM   3550  HN  MET A 886      39.938  -9.883   0.550  1.00  0.00           H  
ATOM   3551  CA  MET A 886      40.205 -10.523  -1.490  1.00 40.48           C  
ATOM   3552  HA  MET A 886      41.190 -10.699  -1.981  1.00  0.00           H  
ATOM   3553  C   MET A 886      39.289  -9.878  -2.529  1.00 39.93           C  
ATOM   3554  O   MET A 886      39.381 -10.192  -3.715  1.00 38.86           O  
ATOM   3555  CB  MET A 886      39.648 -11.889  -1.085  1.00 44.24           C  
ATOM   3556  HB1 MET A 886      38.745 -11.769  -0.442  1.00  0.00           H  
ATOM   3557  HB2 MET A 886      39.187 -12.400  -1.963  1.00  0.00           H  
ATOM   3558  CG  MET A 886      40.671 -12.802  -0.409  1.00 49.71           C  
ATOM   3559  HG1 MET A 886      40.244 -13.819  -0.245  1.00  0.00           H  
ATOM   3560  HG2 MET A 886      40.834 -12.495   0.651  1.00  0.00           H  
ATOM   3561  SD  MET A 886      42.258 -12.906  -1.301  1.00 57.21           S  
ATOM   3562  CE  MET A 886      41.804 -13.928  -2.733  1.00 54.30           C  
ATOM   3563  HE1 MET A 886      42.774 -13.992  -3.278  1.00  0.00           H  
ATOM   3564  HE2 MET A 886      40.945 -13.549  -3.334  1.00  0.00           H  
ATOM   3565  HE3 MET A 886      41.332 -14.908  -2.487  1.00  0.00           H  
ATOM   3566  N   VAL A 887      38.414  -8.974  -2.096  1.00 37.84           N  
ATOM   3567  HN  VAL A 887      38.374  -8.743  -1.103  1.00  0.00           H  
ATOM   3568  CA  VAL A 887      37.512  -8.312  -3.029  1.00 36.31           C  
ATOM   3569  HA  VAL A 887      37.542  -8.874  -3.991  1.00  0.00           H  
ATOM   3570  C   VAL A 887      37.926  -6.871  -3.315  1.00 35.85           C  
ATOM   3571  O   VAL A 887      37.174  -6.106  -3.920  1.00 36.45           O  
ATOM   3572  CB  VAL A 887      36.056  -8.335  -2.512  1.00 36.45           C  
ATOM   3573  HB  VAL A 887      35.400  -7.843  -3.267  1.00  0.00           H  
ATOM   3574  CG1 VAL A 887      35.595  -9.783  -2.330  1.00 36.31           C  
ATOM   3575 1HG1 VAL A 887      35.672 -10.344  -3.291  1.00  0.00           H  
ATOM   3576 2HG1 VAL A 887      34.568  -9.839  -1.900  1.00  0.00           H  
ATOM   3577 3HG1 VAL A 887      36.149 -10.293  -1.508  1.00  0.00           H  
ATOM   3578  CG2 VAL A 887      35.951  -7.571  -1.203  1.00 36.31           C  
ATOM   3579 1HG2 VAL A 887      36.287  -6.516  -1.336  1.00  0.00           H  
ATOM   3580 2HG2 VAL A 887      36.505  -8.081  -0.381  1.00  0.00           H  
ATOM   3581 3HG2 VAL A 887      34.924  -7.627  -0.773  1.00  0.00           H  
ATOM   3582  N   SER A 888      39.124  -6.502  -2.876  1.00 34.02           N  
ATOM   3583  HN  SER A 888      39.696  -7.177  -2.368  1.00  0.00           H  
ATOM   3584  CA  SER A 888      39.645  -5.157  -3.101  1.00 33.08           C  
ATOM   3585  HA  SER A 888      40.627  -5.089  -2.577  1.00  0.00           H  
ATOM   3586  C   SER A 888      38.774  -4.013  -2.585  1.00 31.90           C  
ATOM   3587  O   SER A 888      38.543  -3.038  -3.299  1.00 32.33           O  
ATOM   3588  CB  SER A 888      39.908  -4.938  -4.596  1.00 33.56           C  
ATOM   3589  HB1 SER A 888      38.973  -5.035  -5.195  1.00  0.00           H  
ATOM   3590  HB2 SER A 888      40.143  -3.871  -4.819  1.00  0.00           H  
ATOM   3591  OG  SER A 888      40.920  -5.803  -5.068  1.00 35.08           O  
ATOM   3592  HG  SER A 888      41.083  -5.667  -5.994  1.00  0.00           H  
ATOM   3593  N   VAL A 889      38.289  -4.123  -1.354  1.00 29.89           N  
ATOM   3594  HN  VAL A 889      38.488  -4.960  -0.806  1.00  0.00           H  
ATOM   3595  CA  VAL A 889      37.476  -3.060  -0.778  1.00 28.11           C  
ATOM   3596  HA  VAL A 889      37.280  -2.289  -1.559  1.00  0.00           H  
ATOM   3597  C   VAL A 889      38.249  -2.421   0.369  1.00 26.60           C  
ATOM   3598  O   VAL A 889      38.689  -3.105   1.286  1.00 25.09           O  
ATOM   3599  CB  VAL A 889      36.131  -3.591  -0.247  1.00 27.72           C  
ATOM   3600  HB  VAL A 889      36.321  -4.465   0.418  1.00  0.00           H  
ATOM   3601  CG1 VAL A 889      35.423  -2.503   0.549  1.00 30.09           C  
ATOM   3602 1HG1 VAL A 889      36.066  -2.181   1.401  1.00  0.00           H  
ATOM   3603 2HG1 VAL A 889      34.409  -2.822   0.886  1.00  0.00           H  
ATOM   3604 3HG1 VAL A 889      35.117  -1.645  -0.094  1.00  0.00           H  
ATOM   3605  CG2 VAL A 889      35.256  -4.030  -1.407  1.00 27.93           C  
ATOM   3606 1HG2 VAL A 889      35.774  -4.827  -1.990  1.00  0.00           H  
ATOM   3607 2HG2 VAL A 889      34.950  -3.172  -2.050  1.00  0.00           H  
ATOM   3608 3HG2 VAL A 889      34.242  -4.349  -1.070  1.00  0.00           H  
ATOM   3609  N   ASP A 890      38.414  -1.107   0.310  1.00 26.00           N  
ATOM   3610  HN  ASP A 890      38.018  -0.591  -0.476  1.00  0.00           H  
ATOM   3611  CA  ASP A 890      39.146  -0.382   1.339  1.00 26.69           C  
ATOM   3612  HA  ASP A 890      39.960  -1.041   1.720  1.00  0.00           H  
ATOM   3613  C   ASP A 890      38.268   0.025   2.517  1.00 25.00           C  
ATOM   3614  O   ASP A 890      37.121   0.431   2.337  1.00 22.16           O  
ATOM   3615  CB  ASP A 890      39.784   0.872   0.737  1.00 30.85           C  
ATOM   3616  HB1 ASP A 890      39.013   1.644   0.506  1.00  0.00           H  
ATOM   3617  HB2 ASP A 890      40.372   1.430   1.502  1.00  0.00           H  
ATOM   3618  CG  ASP A 890      40.627   0.563  -0.480  1.00 36.98           C  
ATOM   3619  OD1 ASP A 890      41.563  -0.257  -0.359  1.00 37.92           O  
ATOM   3620  OD2 ASP A 890      40.352   1.140  -1.560  1.00 41.15           O  
ATOM   3621  N   PHE A 891      38.812  -0.103   3.724  1.00 22.94           N  
ATOM   3622  HN  PHE A 891      39.755  -0.484   3.802  1.00  0.00           H  
ATOM   3623  CA  PHE A 891      38.103   0.284   4.941  1.00 24.18           C  
ATOM   3624  HA  PHE A 891      37.123   0.746   4.677  1.00  0.00           H  
ATOM   3625  C   PHE A 891      38.971   1.296   5.668  1.00 24.87           C  
ATOM   3626  O   PHE A 891      40.103   0.989   6.040  1.00 23.68           O  
ATOM   3627  CB  PHE A 891      37.880  -0.913   5.883  1.00 24.43           C  
ATOM   3628  HB1 PHE A 891      38.800  -1.541   5.938  1.00  0.00           H  
ATOM   3629  HB2 PHE A 891      37.821  -0.569   6.942  1.00  0.00           H  
ATOM   3630  CG  PHE A 891      36.684  -1.762   5.539  1.00 23.95           C  
ATOM   3631  CD1 PHE A 891      36.741  -2.694   4.513  1.00 22.44           C  
ATOM   3632  HD1 PHE A 891      37.668  -2.805   3.926  1.00  0.00           H  
ATOM   3633  CD2 PHE A 891      35.501  -1.641   6.264  1.00 23.40           C  
ATOM   3634  HD2 PHE A 891      35.437  -0.903   7.082  1.00  0.00           H  
ATOM   3635  CE1 PHE A 891      35.633  -3.495   4.216  1.00 20.95           C  
ATOM   3636  HE1 PHE A 891      35.692  -4.232   3.397  1.00  0.00           H  
ATOM   3637  CE2 PHE A 891      34.394  -2.441   5.970  1.00 23.15           C  
ATOM   3638  HE2 PHE A 891      33.465  -2.335   6.554  1.00  0.00           H  
ATOM   3639  CZ  PHE A 891      34.466  -3.367   4.944  1.00 19.64           C  
ATOM   3640  HZ  PHE A 891      33.594  -4.001   4.708  1.00  0.00           H  
ATOM   3641  N   PRO A 892      38.465   2.521   5.873  1.00 26.22           N  
ATOM   3642  CA  PRO A 892      39.300   3.495   6.580  1.00 27.06           C  
ATOM   3643  HA  PRO A 892      40.241   3.678   6.011  1.00  0.00           H  
ATOM   3644  C   PRO A 892      39.626   3.003   7.993  1.00 27.79           C  
ATOM   3645  O   PRO A 892      39.008   2.059   8.497  1.00 26.71           O  
ATOM   3646  CB  PRO A 892      38.435   4.751   6.580  1.00 28.57           C  
ATOM   3647  HB1 PRO A 892      39.000   5.707   6.678  1.00  0.00           H  
ATOM   3648  HB2 PRO A 892      37.817   4.893   7.497  1.00  0.00           H  
ATOM   3649  CG  PRO A 892      37.643   4.610   5.296  1.00 27.26           C  
ATOM   3650  HG1 PRO A 892      38.179   4.921   4.369  1.00  0.00           H  
ATOM   3651  HG2 PRO A 892      36.802   5.332   5.173  1.00  0.00           H  
ATOM   3652  CD  PRO A 892      37.242   3.155   5.352  1.00 26.35           C  
ATOM   3653  HD1 PRO A 892      36.315   2.942   5.934  1.00  0.00           H  
ATOM   3654  HD2 PRO A 892      36.863   2.732   4.393  1.00  0.00           H  
ATOM   3655  N   GLU A 893      40.591   3.655   8.626  1.00 28.55           N  
ATOM   3656  HN  GLU A 893      41.041   4.441   8.157  1.00  0.00           H  
ATOM   3657  CA  GLU A 893      41.036   3.292   9.971  1.00 31.80           C  
ATOM   3658  HA  GLU A 893      41.560   2.311   9.891  1.00  0.00           H  
ATOM   3659  C   GLU A 893      39.933   3.131  11.025  1.00 31.05           C  
ATOM   3660  O   GLU A 893      39.767   2.051  11.595  1.00 31.59           O  
ATOM   3661  CB  GLU A 893      42.068   4.319  10.457  1.00 34.33           C  
ATOM   3662  HB1 GLU A 893      42.934   4.361   9.755  1.00  0.00           H  
ATOM   3663  HB2 GLU A 893      41.672   5.354  10.335  1.00  0.00           H  
ATOM   3664  CG  GLU A 893      42.553   4.103  11.883  1.00 40.15           C  
ATOM   3665  HG1 GLU A 893      41.703   4.137  12.604  1.00  0.00           H  
ATOM   3666  HG2 GLU A 893      42.880   3.049  12.039  1.00  0.00           H  
ATOM   3667  CD  GLU A 893      43.650   5.081  12.284  1.00 42.86           C  
ATOM   3668  OE1 GLU A 893      44.076   5.047  13.459  1.00 45.46           O  
ATOM   3669  OE2 GLU A 893      44.090   5.882  11.426  1.00 45.30           O  
ATOM   3670  N   MET A 894      39.193   4.203  11.291  1.00 29.82           N  
ATOM   3671  HN  MET A 894      39.374   5.070  10.786  1.00  0.00           H  
ATOM   3672  CA  MET A 894      38.124   4.168  12.293  1.00 30.75           C  
ATOM   3673  HA  MET A 894      38.586   3.956  13.285  1.00  0.00           H  
ATOM   3674  C   MET A 894      37.080   3.078  12.010  1.00 28.61           C  
ATOM   3675  O   MET A 894      36.686   2.332  12.903  1.00 26.17           O  
ATOM   3676  CB  MET A 894      37.428   5.533  12.374  1.00 33.52           C  
ATOM   3677  HB1 MET A 894      36.999   5.804  11.381  1.00  0.00           H  
ATOM   3678  HB2 MET A 894      36.493   5.451  12.976  1.00  0.00           H  
ATOM   3679  CG  MET A 894      38.297   6.679  12.903  1.00 38.15           C  
ATOM   3680  HG1 MET A 894      39.247   6.763  12.325  1.00  0.00           H  
ATOM   3681  HG2 MET A 894      38.720   6.434  13.905  1.00  0.00           H  
ATOM   3682  SD  MET A 894      37.403   8.271  12.937  1.00 45.35           S  
ATOM   3683  CE  MET A 894      38.293   9.237  11.715  1.00 41.22           C  
ATOM   3684  HE1 MET A 894      37.747  10.209  11.736  1.00  0.00           H  
ATOM   3685  HE2 MET A 894      38.372   8.764  10.708  1.00  0.00           H  
ATOM   3686  HE3 MET A 894      39.392   9.312  11.885  1.00  0.00           H  
ATOM   3687  N   MET A 895      36.636   2.992  10.761  1.00 27.09           N  
ATOM   3688  HN  MET A 895      37.000   3.635  10.058  1.00  0.00           H  
ATOM   3689  CA  MET A 895      35.640   1.999  10.372  1.00 25.27           C  
ATOM   3690  HA  MET A 895      34.728   2.151  10.994  1.00  0.00           H  
ATOM   3691  C   MET A 895      36.149   0.578  10.600  1.00 23.21           C  
ATOM   3692  O   MET A 895      35.438  -0.266  11.138  1.00 20.75           O  
ATOM   3693  CB  MET A 895      35.261   2.195   8.897  1.00 25.52           C  
ATOM   3694  HB1 MET A 895      36.169   2.140   8.252  1.00  0.00           H  
ATOM   3695  HB2 MET A 895      34.703   1.307   8.518  1.00  0.00           H  
ATOM   3696  CG  MET A 895      34.480   3.479   8.610  1.00 28.03           C  
ATOM   3697  HG1 MET A 895      34.942   4.346   9.137  1.00  0.00           H  
ATOM   3698  HG2 MET A 895      34.628   3.802   7.553  1.00  0.00           H  
ATOM   3699  SD  MET A 895      32.707   3.360   9.002  1.00 27.94           S  
ATOM   3700  CE  MET A 895      32.750   3.398  10.747  1.00 33.59           C  
ATOM   3701  HE1 MET A 895      31.664   3.325  10.987  1.00  0.00           H  
ATOM   3702  HE2 MET A 895      33.283   4.269  11.195  1.00  0.00           H  
ATOM   3703  HE3 MET A 895      33.400   2.630  11.228  1.00  0.00           H  
ATOM   3704  N   ALA A 896      37.389   0.326  10.204  1.00 22.04           N  
ATOM   3705  HN  ALA A 896      37.939   1.075   9.784  1.00  0.00           H  
ATOM   3706  CA  ALA A 896      37.984  -0.992  10.353  1.00 24.15           C  
ATOM   3707  HA  ALA A 896      37.332  -1.724   9.822  1.00  0.00           H  
ATOM   3708  C   ALA A 896      38.105  -1.442  11.813  1.00 25.62           C  
ATOM   3709  O   ALA A 896      37.866  -2.610  12.128  1.00 25.54           O  
ATOM   3710  CB  ALA A 896      39.348  -1.012   9.687  1.00 23.61           C  
ATOM   3711  HB1 ALA A 896      39.804  -2.023   9.801  1.00  0.00           H  
ATOM   3712  HB2 ALA A 896      40.015  -0.204  10.069  1.00  0.00           H  
ATOM   3713  HB3 ALA A 896      39.300  -0.690   8.621  1.00  0.00           H  
ATOM   3714  N   GLU A 897      38.468  -0.521  12.702  1.00 25.90           N  
ATOM   3715  HN  GLU A 897      38.642   0.436  12.395  1.00  0.00           H  
ATOM   3716  CA  GLU A 897      38.619  -0.866  14.108  1.00 27.68           C  
ATOM   3717  HA  GLU A 897      39.209  -1.809  14.177  1.00  0.00           H  
ATOM   3718  C   GLU A 897      37.264  -1.093  14.783  1.00 26.87           C  
ATOM   3719  O   GLU A 897      37.089  -2.047  15.542  1.00 24.46           O  
ATOM   3720  CB  GLU A 897      39.382   0.235  14.841  1.00 30.74           C  
ATOM   3721  HB1 GLU A 897      40.052   0.787  14.141  1.00  0.00           H  
ATOM   3722  HB2 GLU A 897      38.697   1.065  15.133  1.00  0.00           H  
ATOM   3723  CG  GLU A 897      40.160  -0.273  16.046  1.00 38.93           C  
ATOM   3724  HG1 GLU A 897      39.504  -0.872  16.720  1.00  0.00           H  
ATOM   3725  HG2 GLU A 897      40.885  -1.065  15.747  1.00  0.00           H  
ATOM   3726  CD  GLU A 897      40.854   0.837  16.810  1.00 42.23           C  
ATOM   3727  OE1 GLU A 897      41.665   0.516  17.708  1.00 45.41           O  
ATOM   3728  OE2 GLU A 897      40.589   2.027  16.519  1.00 44.83           O  
ATOM   3729  N   ILE A 898      36.302  -0.220  14.494  1.00 24.45           N  
ATOM   3730  HN  ILE A 898      36.497   0.544  13.848  1.00  0.00           H  
ATOM   3731  CA  ILE A 898      34.977  -0.336  15.083  1.00 24.12           C  
ATOM   3732  HA  ILE A 898      35.087  -0.396  16.191  1.00  0.00           H  
ATOM   3733  C   ILE A 898      34.238  -1.578  14.603  1.00 23.62           C  
ATOM   3734  O   ILE A 898      33.508  -2.215  15.363  1.00 25.37           O  
ATOM   3735  CB  ILE A 898      34.111   0.887  14.745  1.00 24.11           C  
ATOM   3736  HB  ILE A 898      34.244   1.134  13.666  1.00  0.00           H  
ATOM   3737  CG1 ILE A 898      34.555   2.084  15.583  1.00 23.56           C  
ATOM   3738 1HG1 ILE A 898      35.647   2.273  15.464  1.00  0.00           H  
ATOM   3739 2HG1 ILE A 898      34.532   1.841  16.671  1.00  0.00           H  
ATOM   3740  CG2 ILE A 898      32.637   0.584  15.003  1.00 22.60           C  
ATOM   3741 1HG2 ILE A 898      32.008   1.472  14.758  1.00  0.00           H  
ATOM   3742 2HG2 ILE A 898      32.463   0.227  16.045  1.00  0.00           H  
ATOM   3743 3HG2 ILE A 898      32.299  -0.328  14.457  1.00  0.00           H  
ATOM   3744  CD1 ILE A 898      33.762   3.318  15.291  1.00 24.41           C  
ATOM   3745 1HD1 ILE A 898      34.086   4.192  15.903  1.00  0.00           H  
ATOM   3746 2HD1 ILE A 898      32.670   3.129  15.410  1.00  0.00           H  
ATOM   3747 3HD1 ILE A 898      33.785   3.561  14.203  1.00  0.00           H  
ATOM   3748  N   ILE A 899      34.427  -1.915  13.337  1.00 20.61           N  
ATOM   3749  HN  ILE A 899      35.058  -1.362  12.757  1.00  0.00           H  
ATOM   3750  CA  ILE A 899      33.749  -3.059  12.766  1.00 21.02           C  
ATOM   3751  HA  ILE A 899      32.697  -3.044  13.135  1.00  0.00           H  
ATOM   3752  C   ILE A 899      34.366  -4.387  13.192  1.00 20.61           C  
ATOM   3753  O   ILE A 899      33.724  -5.426  13.109  1.00 20.51           O  
ATOM   3754  CB  ILE A 899      33.705  -2.924  11.224  1.00 21.00           C  
ATOM   3755  HB  ILE A 899      34.743  -2.765  10.848  1.00  0.00           H  
ATOM   3756  CG1 ILE A 899      32.853  -1.695  10.860  1.00 20.77           C  
ATOM   3757 1HG1 ILE A 899      31.788  -1.860  11.145  1.00  0.00           H  
ATOM   3758 2HG1 ILE A 899      33.097  -0.838  11.530  1.00  0.00           H  
ATOM   3759  CG2 ILE A 899      33.141  -4.183  10.583  1.00 19.65           C  
ATOM   3760 1HG2 ILE A 899      33.758  -5.073  10.847  1.00  0.00           H  
ATOM   3761 2HG2 ILE A 899      33.031  -4.070   9.479  1.00  0.00           H  
ATOM   3762 3HG2 ILE A 899      32.068  -4.333  10.845  1.00  0.00           H  
ATOM   3763  CD1 ILE A 899      32.954  -1.284   9.426  1.00 21.75           C  
ATOM   3764 1HD1 ILE A 899      32.337  -0.394   9.162  1.00  0.00           H  
ATOM   3765 2HD1 ILE A 899      32.710  -2.141   8.756  1.00  0.00           H  
ATOM   3766 3HD1 ILE A 899      34.019  -1.119   9.141  1.00  0.00           H  
ATOM   3767  N   SER A 900      35.606  -4.351  13.660  1.00 20.28           N  
ATOM   3768  HN  SER A 900      36.099  -3.460  13.716  1.00  0.00           H  
ATOM   3769  CA  SER A 900      36.270  -5.570  14.095  1.00 21.37           C  
ATOM   3770  HA  SER A 900      35.720  -6.444  13.674  1.00  0.00           H  
ATOM   3771  C   SER A 900      36.252  -5.672  15.612  1.00 21.70           C  
ATOM   3772  O   SER A 900      36.415  -6.754  16.167  1.00 21.43           O  
ATOM   3773  CB  SER A 900      37.715  -5.613  13.587  1.00 19.70           C  
ATOM   3774  HB1 SER A 900      37.753  -5.682  12.475  1.00  0.00           H  
ATOM   3775  HB2 SER A 900      38.206  -6.582  13.839  1.00  0.00           H  
ATOM   3776  OG  SER A 900      38.468  -4.514  14.062  1.00 18.19           O  
ATOM   3777  HG  SER A 900      39.364  -4.541  13.747  1.00  0.00           H  
ATOM   3778  N   VAL A 901      36.041  -4.545  16.284  1.00 22.12           N  
ATOM   3779  HN  VAL A 901      35.903  -3.671  15.776  1.00  0.00           H  
ATOM   3780  CA  VAL A 901      36.005  -4.548  17.743  1.00 22.25           C  
ATOM   3781  HA  VAL A 901      36.407  -5.528  18.091  1.00  0.00           H  
ATOM   3782  C   VAL A 901      34.598  -4.389  18.322  1.00 22.72           C  
ATOM   3783  O   VAL A 901      34.236  -5.093  19.264  1.00 21.05           O  
ATOM   3784  CB  VAL A 901      36.900  -3.430  18.342  1.00 21.71           C  
ATOM   3785  HB  VAL A 901      36.585  -2.448  17.919  1.00  0.00           H  
ATOM   3786  CG1 VAL A 901      36.735  -3.393  19.860  1.00 19.81           C  
ATOM   3787 1HG1 VAL A 901      35.666  -3.212  20.120  1.00  0.00           H  
ATOM   3788 2HG1 VAL A 901      37.415  -2.649  20.337  1.00  0.00           H  
ATOM   3789 3HG1 VAL A 901      37.135  -4.313  20.347  1.00  0.00           H  
ATOM   3790  CG2 VAL A 901      38.361  -3.678  17.986  1.00 21.97           C  
ATOM   3791 1HG2 VAL A 901      38.481  -3.705  16.878  1.00  0.00           H  
ATOM   3792 2HG2 VAL A 901      38.761  -4.598  18.473  1.00  0.00           H  
ATOM   3793 3HG2 VAL A 901      39.041  -2.934  18.463  1.00  0.00           H  
ATOM   3794  N   GLN A 902      33.805  -3.478  17.754  1.00 22.63           N  
ATOM   3795  HN  GLN A 902      34.147  -2.954  16.949  1.00  0.00           H  
ATOM   3796  CA  GLN A 902      32.455  -3.212  18.259  1.00 21.63           C  
ATOM   3797  HA  GLN A 902      32.452  -3.472  19.343  1.00  0.00           H  
ATOM   3798  C   GLN A 902      31.308  -3.985  17.605  1.00 21.24           C  
ATOM   3799  O   GLN A 902      30.436  -4.529  18.293  1.00 22.07           O  
ATOM   3800  CB  GLN A 902      32.136  -1.713  18.150  1.00 24.63           C  
ATOM   3801  HB1 GLN A 902      31.127  -1.507  18.578  1.00  0.00           H  
ATOM   3802  HB2 GLN A 902      31.960  -1.439  17.084  1.00  0.00           H  
ATOM   3803  CG  GLN A 902      33.164  -0.769  18.766  1.00 28.35           C  
ATOM   3804  HG1 GLN A 902      32.839   0.293  18.665  1.00  0.00           H  
ATOM   3805  HG2 GLN A 902      34.092  -0.735  18.149  1.00  0.00           H  
ATOM   3806  CD  GLN A 902      33.486  -1.101  20.209  1.00 32.25           C  
ATOM   3807  NE2 GLN A 902      34.751  -0.930  20.585  1.00 33.27           N  
ATOM   3808 1HE2 GLN A 902      34.968  -1.153  21.556  1.00  0.00           H  
ATOM   3809 2HE2 GLN A 902      35.477  -0.606  19.945  1.00  0.00           H  
ATOM   3810  OE1 GLN A 902      32.607  -1.493  20.984  1.00 32.94           O  
ATOM   3811  N   VAL A 903      31.273  -4.000  16.280  1.00 20.26           N  
ATOM   3812  HN  VAL A 903      31.997  -3.520  15.746  1.00  0.00           H  
ATOM   3813  CA  VAL A 903      30.203  -4.700  15.587  1.00 18.99           C  
ATOM   3814  HA  VAL A 903      29.244  -4.188  15.836  1.00  0.00           H  
ATOM   3815  C   VAL A 903      30.091  -6.150  16.050  1.00 17.16           C  
ATOM   3816  O   VAL A 903      28.997  -6.635  16.292  1.00 17.93           O  
ATOM   3817  CB  VAL A 903      30.388  -4.638  14.049  1.00 20.49           C  
ATOM   3818  HB  VAL A 903      31.395  -5.038  13.788  1.00  0.00           H  
ATOM   3819  CG1 VAL A 903      29.323  -5.476  13.347  1.00 18.57           C  
ATOM   3820 1HG1 VAL A 903      29.393  -6.535  13.690  1.00  0.00           H  
ATOM   3821 2HG1 VAL A 903      29.384  -5.389  12.237  1.00  0.00           H  
ATOM   3822 3HG1 VAL A 903      28.299  -5.056  13.485  1.00  0.00           H  
ATOM   3823  CG2 VAL A 903      30.292  -3.189  13.579  1.00 18.63           C  
ATOM   3824 1HG2 VAL A 903      31.070  -2.577  14.092  1.00  0.00           H  
ATOM   3825 2HG2 VAL A 903      29.268  -2.769  13.717  1.00  0.00           H  
ATOM   3826 3HG2 VAL A 903      30.353  -3.102  12.469  1.00  0.00           H  
ATOM   3827  N   PRO A 904      31.224  -6.853  16.204  1.00 20.84           N  
ATOM   3828  CA  PRO A 904      31.150  -8.251  16.645  1.00 19.10           C  
ATOM   3829  HA  PRO A 904      30.625  -8.849  15.864  1.00  0.00           H  
ATOM   3830  C   PRO A 904      30.441  -8.454  17.987  1.00 20.06           C  
ATOM   3831  O   PRO A 904      29.882  -9.517  18.240  1.00 21.28           O  
ATOM   3832  CB  PRO A 904      32.612  -8.674  16.691  1.00 16.70           C  
ATOM   3833  HB1 PRO A 904      33.103  -8.555  17.685  1.00  0.00           H  
ATOM   3834  HB2 PRO A 904      32.784  -9.773  16.614  1.00  0.00           H  
ATOM   3835  CG  PRO A 904      33.220  -7.865  15.590  1.00 20.91           C  
ATOM   3836  HG1 PRO A 904      34.334  -7.878  15.555  1.00  0.00           H  
ATOM   3837  HG2 PRO A 904      33.077  -8.280  14.565  1.00  0.00           H  
ATOM   3838  CD  PRO A 904      32.602  -6.502  15.821  1.00 18.98           C  
ATOM   3839  HD1 PRO A 904      32.688  -5.793  14.965  1.00  0.00           H  
ATOM   3840  HD2 PRO A 904      33.144  -5.854  16.549  1.00  0.00           H  
ATOM   3841  N   LYS A 905      30.466  -7.448  18.851  1.00 20.28           N  
ATOM   3842  HN  LYS A 905      30.952  -6.583  18.615  1.00  0.00           H  
ATOM   3843  CA  LYS A 905      29.797  -7.583  20.138  1.00 20.46           C  
ATOM   3844  HA  LYS A 905      30.087  -8.554  20.604  1.00  0.00           H  
ATOM   3845  C   LYS A 905      28.297  -7.568  19.903  1.00 20.71           C  
ATOM   3846  O   LYS A 905      27.531  -8.112  20.691  1.00 21.35           O  
ATOM   3847  CB  LYS A 905      30.183  -6.442  21.071  1.00 19.22           C  
ATOM   3848  HB1 LYS A 905      29.518  -6.427  21.966  1.00  0.00           H  
ATOM   3849  HB2 LYS A 905      29.914  -5.459  20.618  1.00  0.00           H  
ATOM   3850  CG  LYS A 905      31.629  -6.452  21.489  1.00 22.13           C  
ATOM   3851  HG1 LYS A 905      32.314  -6.402  20.611  1.00  0.00           H  
ATOM   3852  HG2 LYS A 905      31.939  -7.447  21.886  1.00  0.00           H  
ATOM   3853  CD  LYS A 905      31.904  -5.337  22.484  1.00 23.56           C  
ATOM   3854  HD1 LYS A 905      31.244  -5.416  23.380  1.00  0.00           H  
ATOM   3855  HD2 LYS A 905      31.555  -4.350  22.100  1.00  0.00           H  
ATOM   3856  CE  LYS A 905      33.368  -5.296  22.873  1.00 27.03           C  
ATOM   3857  HE1 LYS A 905      33.656  -6.198  23.462  1.00  0.00           H  
ATOM   3858  HE2 LYS A 905      34.027  -5.448  21.987  1.00  0.00           H  
ATOM   3859  NZ  LYS A 905      33.715  -4.043  23.597  1.00 33.60           N  
ATOM   3860  HZ1 LYS A 905      34.700  -4.015  23.859  1.00  0.00           H  
ATOM   3861  HZ2 LYS A 905      33.112  -3.904  24.408  1.00  0.00           H  
ATOM   3862  HZ3 LYS A 905      33.451  -3.218  23.058  1.00  0.00           H  
ATOM   3863  N   ILE A 906      27.886  -6.924  18.815  1.00 20.87           N  
ATOM   3864  HN  ILE A 906      28.574  -6.475  18.211  1.00  0.00           H  
ATOM   3865  CA  ILE A 906      26.478  -6.846  18.468  1.00 21.72           C  
ATOM   3866  HA  ILE A 906      25.873  -6.704  19.394  1.00  0.00           H  
ATOM   3867  C   ILE A 906      26.079  -8.148  17.795  1.00 22.01           C  
ATOM   3868  O   ILE A 906      25.051  -8.734  18.122  1.00 21.77           O  
ATOM   3869  CB  ILE A 906      26.187  -5.696  17.478  1.00 22.33           C  
ATOM   3870  HB  ILE A 906      26.805  -5.845  16.562  1.00  0.00           H  
ATOM   3871  CG1 ILE A 906      26.548  -4.348  18.103  1.00 22.71           C  
ATOM   3872 1HG1 ILE A 906      27.585  -4.366  18.513  1.00  0.00           H  
ATOM   3873 2HG1 ILE A 906      25.980  -4.184  19.048  1.00  0.00           H  
ATOM   3874  CG2 ILE A 906      24.718  -5.715  17.086  1.00 22.17           C  
ATOM   3875 1HG2 ILE A 906      24.455  -6.698  16.630  1.00  0.00           H  
ATOM   3876 2HG2 ILE A 906      24.454  -4.862  16.419  1.00  0.00           H  
ATOM   3877 3HG2 ILE A 906      24.054  -5.463  17.945  1.00  0.00           H  
ATOM   3878  CD1 ILE A 906      26.362  -3.170  17.146  1.00 25.37           C  
ATOM   3879 1HD1 ILE A 906      26.625  -2.187  17.602  1.00  0.00           H  
ATOM   3880 2HD1 ILE A 906      25.325  -3.152  16.736  1.00  0.00           H  
ATOM   3881 3HD1 ILE A 906      26.930  -3.334  16.201  1.00  0.00           H  
ATOM   3882  N   LEU A 907      26.904  -8.598  16.854  1.00 20.48           N  
ATOM   3883  HN  LEU A 907      27.752  -8.074  16.636  1.00  0.00           H  
ATOM   3884  CA  LEU A 907      26.615  -9.822  16.135  1.00 22.64           C  
ATOM   3885  HA  LEU A 907      25.587  -9.727  15.715  1.00  0.00           H  
ATOM   3886  C   LEU A 907      26.631 -11.063  17.028  1.00 21.56           C  
ATOM   3887  O   LEU A 907      25.944 -12.031  16.730  1.00 22.94           O  
ATOM   3888  CB  LEU A 907      27.583  -9.982  14.951  1.00 21.30           C  
ATOM   3889  HB1 LEU A 907      28.635 -10.081  15.308  1.00  0.00           H  
ATOM   3890  HB2 LEU A 907      27.459 -10.979  14.468  1.00  0.00           H  
ATOM   3891  CG  LEU A 907      27.459  -8.851  13.915  1.00 23.77           C  
ATOM   3892  HG  LEU A 907      27.752  -7.889  14.397  1.00  0.00           H  
ATOM   3893  CD1 LEU A 907      28.371  -9.098  12.725  1.00 23.98           C  
ATOM   3894 1HD1 LEU A 907      28.281  -8.278  11.974  1.00  0.00           H  
ATOM   3895 2HD1 LEU A 907      28.186 -10.097  12.266  1.00  0.00           H  
ATOM   3896 3HD1 LEU A 907      29.429  -9.250  13.043  1.00  0.00           H  
ATOM   3897  CD2 LEU A 907      26.007  -8.746  13.454  1.00 26.04           C  
ATOM   3898 1HD2 LEU A 907      25.917  -7.926  12.703  1.00  0.00           H  
ATOM   3899 2HD2 LEU A 907      25.301  -8.617  14.307  1.00  0.00           H  
ATOM   3900 3HD2 LEU A 907      25.614  -9.716  13.070  1.00  0.00           H  
ATOM   3901  N   SER A 908      27.395 -11.032  18.119  1.00 20.93           N  
ATOM   3902  HN  SER A 908      27.945 -10.198  18.326  1.00  0.00           H  
ATOM   3903  CA  SER A 908      27.455 -12.179  19.023  1.00 20.77           C  
ATOM   3904  HA  SER A 908      27.224 -13.097  18.434  1.00  0.00           H  
ATOM   3905  C   SER A 908      26.426 -12.062  20.143  1.00 22.30           C  
ATOM   3906  O   SER A 908      26.394 -12.884  21.053  1.00 23.57           O  
ATOM   3907  CB  SER A 908      28.857 -12.339  19.627  1.00 21.97           C  
ATOM   3908  HB1 SER A 908      28.982 -13.340  20.101  1.00  0.00           H  
ATOM   3909  HB2 SER A 908      29.633 -12.424  18.831  1.00  0.00           H  
ATOM   3910  OG  SER A 908      29.164 -11.298  20.536  1.00 25.22           O  
ATOM   3911  HG  SER A 908      30.032 -11.397  20.910  1.00  0.00           H  
ATOM   3912  N   GLY A 909      25.593 -11.032  20.081  1.00 20.66           N  
ATOM   3913  HN  GLY A 909      25.676 -10.356  19.322  1.00  0.00           H  
ATOM   3914  CA  GLY A 909      24.563 -10.863  21.090  1.00 21.17           C  
ATOM   3915  HA1 GLY A 909      24.069 -11.844  21.280  1.00  0.00           H  
ATOM   3916  HA2 GLY A 909      23.715 -10.282  20.657  1.00  0.00           H  
ATOM   3917  C   GLY A 909      24.971 -10.244  22.412  1.00 20.48           C  
ATOM   3918  O   GLY A 909      24.172 -10.230  23.342  1.00 20.63           O  
ATOM   3919  N   LYS A 910      26.194  -9.731  22.510  1.00 20.54           N  
ATOM   3920  HN  LYS A 910      26.818  -9.766  21.704  1.00  0.00           H  
ATOM   3921  CA  LYS A 910      26.662  -9.115  23.758  1.00 22.02           C  
ATOM   3922  HA  LYS A 910      26.286  -9.725  24.612  1.00  0.00           H  
ATOM   3923  C   LYS A 910      26.136  -7.688  23.918  1.00 22.08           C  
ATOM   3924  O   LYS A 910      26.038  -7.168  25.031  1.00 22.15           O  
ATOM   3925  CB  LYS A 910      28.192  -9.123  23.798  1.00 22.58           C  
ATOM   3926  HB1 LYS A 910      28.578  -8.496  24.635  1.00  0.00           H  
ATOM   3927  HB2 LYS A 910      28.622  -8.555  22.940  1.00  0.00           H  
ATOM   3928  CG  LYS A 910      28.754 -10.535  23.862  1.00 25.28           C  
ATOM   3929  HG1 LYS A 910      28.213 -11.215  23.163  1.00  0.00           H  
ATOM   3930  HG2 LYS A 910      28.494 -11.027  24.828  1.00  0.00           H  
ATOM   3931  CD  LYS A 910      30.249 -10.575  23.614  1.00 27.10           C  
ATOM   3932  HD1 LYS A 910      30.499 -10.190  22.598  1.00  0.00           H  
ATOM   3933  HD2 LYS A 910      30.611 -11.624  23.500  1.00  0.00           H  
ATOM   3934  CE  LYS A 910      31.024  -9.845  24.679  1.00 25.94           C  
ATOM   3935  HE1 LYS A 910      30.666 -10.094  25.705  1.00  0.00           H  
ATOM   3936  HE2 LYS A 910      30.797  -8.753  24.690  1.00  0.00           H  
ATOM   3937  NZ  LYS A 910      32.477 -10.114  24.512  1.00 28.53           N  
ATOM   3938  HZ1 LYS A 910      33.002  -9.620  25.233  1.00  0.00           H  
ATOM   3939  HZ2 LYS A 910      32.805  -9.886  23.573  1.00  0.00           H  
ATOM   3940  HZ3 LYS A 910      32.685 -11.113  24.502  1.00  0.00           H  
ATOM   3941  N   VAL A 911      25.810  -7.073  22.785  1.00 22.09           N  
ATOM   3942  HN  VAL A 911      25.950  -7.575  21.908  1.00  0.00           H  
ATOM   3943  CA  VAL A 911      25.266  -5.726  22.723  1.00 22.02           C  
ATOM   3944  HA  VAL A 911      25.069  -5.340  23.750  1.00  0.00           H  
ATOM   3945  C   VAL A 911      23.955  -5.878  21.952  1.00 21.08           C  
ATOM   3946  O   VAL A 911      23.929  -6.478  20.876  1.00 19.79           O  
ATOM   3947  CB  VAL A 911      26.233  -4.779  21.969  1.00 23.92           C  
ATOM   3948  HB  VAL A 911      26.570  -5.279  21.031  1.00  0.00           H  
ATOM   3949  CG1 VAL A 911      25.539  -3.486  21.611  1.00 25.47           C  
ATOM   3950 1HG1 VAL A 911      26.235  -2.804  21.068  1.00  0.00           H  
ATOM   3951 2HG1 VAL A 911      25.092  -2.994  22.507  1.00  0.00           H  
ATOM   3952 3HG1 VAL A 911      24.602  -3.665  21.034  1.00  0.00           H  
ATOM   3953  CG2 VAL A 911      27.452  -4.490  22.839  1.00 24.93           C  
ATOM   3954 1HG2 VAL A 911      28.148  -3.808  22.296  1.00  0.00           H  
ATOM   3955 2HG2 VAL A 911      27.958  -5.424  23.177  1.00  0.00           H  
ATOM   3956 3HG2 VAL A 911      27.168  -4.090  23.840  1.00  0.00           H  
ATOM   3957  N   LYS A 912      22.870  -5.354  22.513  1.00 22.62           N  
ATOM   3958  HN  LYS A 912      22.957  -4.860  23.401  1.00  0.00           H  
ATOM   3959  CA  LYS A 912      21.557  -5.469  21.888  1.00 23.07           C  
ATOM   3960  HA  LYS A 912      21.698  -5.854  20.851  1.00  0.00           H  
ATOM   3961  C   LYS A 912      20.798  -4.158  21.807  1.00 21.49           C  
ATOM   3962  O   LYS A 912      21.024  -3.248  22.594  1.00 19.95           O  
ATOM   3963  CB  LYS A 912      20.692  -6.468  22.655  1.00 27.50           C  
ATOM   3964  HB1 LYS A 912      20.575  -6.136  23.713  1.00  0.00           H  
ATOM   3965  HB2 LYS A 912      19.635  -6.401  22.308  1.00  0.00           H  
ATOM   3966  CG  LYS A 912      21.163  -7.916  22.613  1.00 31.47           C  
ATOM   3967  HG1 LYS A 912      21.254  -8.298  21.569  1.00  0.00           H  
ATOM   3968  HG2 LYS A 912      22.231  -8.019  22.916  1.00  0.00           H  
ATOM   3969  CD  LYS A 912      20.241  -8.781  23.461  1.00 33.26           C  
ATOM   3970  HD1 LYS A 912      20.280  -8.482  24.534  1.00  0.00           H  
ATOM   3971  HD2 LYS A 912      19.169  -8.554  23.254  1.00  0.00           H  
ATOM   3972  CE  LYS A 912      20.533 -10.258  23.291  1.00 36.37           C  
ATOM   3973  HE1 LYS A 912      20.528 -10.560  22.218  1.00  0.00           H  
ATOM   3974  HE2 LYS A 912      21.595 -10.500  23.528  1.00  0.00           H  
ATOM   3975  NZ  LYS A 912      19.586 -11.077  24.100  1.00 38.94           N  
ATOM   3976  HZ1 LYS A 912      19.783 -12.071  23.986  1.00  0.00           H  
ATOM   3977  HZ2 LYS A 912      18.614 -10.856  23.883  1.00  0.00           H  
ATOM   3978  HZ3 LYS A 912      19.590 -10.801  25.082  1.00  0.00           H  
ATOM   3979  N   PRO A 913      19.882  -4.053  20.839  1.00 22.03           N  
ATOM   3980  CA  PRO A 913      19.068  -2.852  20.642  1.00 22.49           C  
ATOM   3981  HA  PRO A 913      19.706  -1.938  20.685  1.00  0.00           H  
ATOM   3982  C   PRO A 913      17.955  -2.774  21.684  1.00 23.45           C  
ATOM   3983  O   PRO A 913      17.561  -3.787  22.264  1.00 20.91           O  
ATOM   3984  CB  PRO A 913      18.501  -3.042  19.235  1.00 23.35           C  
ATOM   3985  HB1 PRO A 913      17.443  -3.392  19.209  1.00  0.00           H  
ATOM   3986  HB2 PRO A 913      18.326  -2.093  18.677  1.00  0.00           H  
ATOM   3987  CG  PRO A 913      19.492  -3.987  18.571  1.00 25.52           C  
ATOM   3988  HG1 PRO A 913      20.389  -3.497  18.126  1.00  0.00           H  
ATOM   3989  HG2 PRO A 913      19.142  -4.447  17.617  1.00  0.00           H  
ATOM   3990  CD  PRO A 913      19.778  -4.953  19.675  1.00 22.90           C  
ATOM   3991  HD1 PRO A 913      20.658  -5.617  19.508  1.00  0.00           H  
ATOM   3992  HD2 PRO A 913      19.042  -5.784  19.782  1.00  0.00           H  
ATOM   3993  N   ILE A 914      17.454  -1.570  21.929  1.00 23.28           N  
ATOM   3994  HN  ILE A 914      17.836  -0.756  21.447  1.00  0.00           H  
ATOM   3995  CA  ILE A 914      16.367  -1.399  22.876  1.00 24.41           C  
ATOM   3996  HA  ILE A 914      16.264  -2.327  23.486  1.00  0.00           H  
ATOM   3997  C   ILE A 914      15.087  -1.181  22.077  1.00 24.34           C  
ATOM   3998  O   ILE A 914      14.888  -0.128  21.478  1.00 25.20           O  
ATOM   3999  CB  ILE A 914      16.614  -0.201  23.815  1.00 27.25           C  
ATOM   4000  HB  ILE A 914      16.761   0.719  23.202  1.00  0.00           H  
ATOM   4001  CG1 ILE A 914      17.876  -0.454  24.651  1.00 28.40           C  
ATOM   4002 1HG1 ILE A 914      18.737  -0.711  23.991  1.00  0.00           H  
ATOM   4003 2HG1 ILE A 914      17.783  -1.408  25.220  1.00  0.00           H  
ATOM   4004  CG2 ILE A 914      15.410  -0.002  24.736  1.00 26.55           C  
ATOM   4005 1HG2 ILE A 914      14.493   0.182  24.129  1.00  0.00           H  
ATOM   4006 2HG2 ILE A 914      15.585   0.806  25.485  1.00  0.00           H  
ATOM   4007 3HG2 ILE A 914      15.279  -0.854  25.444  1.00  0.00           H  
ATOM   4008  CD1 ILE A 914      18.244   0.695  25.588  1.00 27.86           C  
ATOM   4009 1HD1 ILE A 914      19.161   0.511  26.195  1.00  0.00           H  
ATOM   4010 2HD1 ILE A 914      17.383   0.952  26.248  1.00  0.00           H  
ATOM   4011 3HD1 ILE A 914      18.337   1.649  25.019  1.00  0.00           H  
ATOM   4012  N   TYR A 915      14.240  -2.206  22.047  1.00 23.10           N  
ATOM   4013  HN  TYR A 915      14.485  -3.061  22.546  1.00  0.00           H  
ATOM   4014  CA  TYR A 915      12.976  -2.151  21.327  1.00 21.98           C  
ATOM   4015  HA  TYR A 915      13.081  -1.459  20.459  1.00  0.00           H  
ATOM   4016  C   TYR A 915      11.870  -1.648  22.230  1.00 23.93           C  
ATOM   4017  O   TYR A 915      11.881  -1.882  23.437  1.00 22.17           O  
ATOM   4018  CB  TYR A 915      12.569  -3.538  20.817  1.00 20.68           C  
ATOM   4019  HB1 TYR A 915      11.480  -3.559  20.579  1.00  0.00           H  
ATOM   4020  HB2 TYR A 915      12.599  -4.280  21.649  1.00  0.00           H  
ATOM   4021  CG  TYR A 915      13.371  -4.037  19.641  1.00 20.67           C  
ATOM   4022  CD1 TYR A 915      14.378  -4.983  19.812  1.00 20.67           C  
ATOM   4023  HD1 TYR A 915      14.589  -5.375  20.821  1.00  0.00           H  
ATOM   4024  CD2 TYR A 915      13.125  -3.557  18.355  1.00 20.66           C  
ATOM   4025  HD2 TYR A 915      12.331  -2.808  18.198  1.00  0.00           H  
ATOM   4026  CE1 TYR A 915      15.123  -5.442  18.728  1.00 22.00           C  
ATOM   4027  HE1 TYR A 915      15.915  -6.195  18.878  1.00  0.00           H  
ATOM   4028  CE2 TYR A 915      13.863  -4.007  17.269  1.00 23.30           C  
ATOM   4029  HE2 TYR A 915      13.655  -3.619  16.258  1.00  0.00           H  
ATOM   4030  CZ  TYR A 915      14.863  -4.947  17.463  1.00 22.83           C  
ATOM   4031  OH  TYR A 915      15.623  -5.374  16.395  1.00 24.65           O  
ATOM   4032  HH  TYR A 915      15.444  -5.034  15.526  1.00  0.00           H  
ATOM   4033  N   PHE A 916      10.914  -0.942  21.644  1.00 25.01           N  
ATOM   4034  HN  PHE A 916      10.975  -0.727  20.649  1.00  0.00           H  
ATOM   4035  CA  PHE A 916       9.783  -0.476  22.418  1.00 26.25           C  
ATOM   4036  HA  PHE A 916      10.109  -0.216  23.452  1.00  0.00           H  
ATOM   4037  C   PHE A 916       8.802  -1.643  22.458  1.00 27.87           C  
ATOM   4038  O   PHE A 916       8.235  -1.952  23.504  1.00 28.29           O  
ATOM   4039  CB  PHE A 916       9.118   0.738  21.756  1.00 25.95           C  
ATOM   4040  HB1 PHE A 916       8.082   0.877  22.144  1.00  0.00           H  
ATOM   4041  HB2 PHE A 916       8.892   0.525  20.685  1.00  0.00           H  
ATOM   4042  CG  PHE A 916       9.906   2.014  21.886  1.00 25.80           C  
ATOM   4043  CD1 PHE A 916      10.924   2.318  20.990  1.00 23.98           C  
ATOM   4044  HD1 PHE A 916      11.160   1.615  20.173  1.00  0.00           H  
ATOM   4045  CD2 PHE A 916       9.625   2.912  22.912  1.00 25.94           C  
ATOM   4046  HD2 PHE A 916       8.821   2.681  23.631  1.00  0.00           H  
ATOM   4047  CE1 PHE A 916      11.646   3.496  21.112  1.00 24.93           C  
ATOM   4048  HE1 PHE A 916      12.450   3.727  20.393  1.00  0.00           H  
ATOM   4049  CE2 PHE A 916      10.341   4.094  23.044  1.00 24.58           C  
ATOM   4050  HE2 PHE A 916      10.105   4.796  23.862  1.00  0.00           H  
ATOM   4051  CZ  PHE A 916      11.355   4.390  22.144  1.00 25.79           C  
ATOM   4052  HZ  PHE A 916      11.928   5.327  22.244  1.00  0.00           H  
ATOM   4053  N   HIS A 917       8.648  -2.315  21.317  1.00 28.01           N  
ATOM   4054  HN  HIS A 917       9.201  -2.042  20.505  1.00  0.00           H  
ATOM   4055  CA  HIS A 917       7.713  -3.430  21.192  1.00 31.39           C  
ATOM   4056  HA  HIS A 917       7.068  -3.442  22.102  1.00  0.00           H  
ATOM   4057  C   HIS A 917       8.365  -4.800  21.061  1.00 34.11           C  
ATOM   4058  O   HIS A 917       9.588  -4.925  20.942  1.00 33.71           O  
ATOM   4059  CB  HIS A 917       6.810  -3.205  19.977  1.00 30.77           C  
ATOM   4060  HB1 HIS A 917       7.353  -3.448  19.034  1.00  0.00           H  
ATOM   4061  HB2 HIS A 917       6.007  -3.978  19.936  1.00  0.00           H  
ATOM   4062  CG  HIS A 917       6.222  -1.831  19.907  1.00 30.10           C  
ATOM   4063  CD2 HIS A 917       6.646  -0.713  19.272  1.00 29.51           C  
ATOM   4064  HD2 HIS A 917       7.549  -0.618  18.646  1.00  0.00           H  
ATOM   4065  ND1 HIS A 917       5.063  -1.483  20.564  1.00 30.06           N  
ATOM   4066  HD1 HIS A 917       4.500  -2.110  21.139  1.00  0.00           H  
ATOM   4067  CE1 HIS A 917       4.794  -0.210  20.333  1.00 30.35           C  
ATOM   4068  HE1 HIS A 917       3.927   0.348  20.725  1.00  0.00           H  
ATOM   4069  NE2 HIS A 917       5.740   0.281  19.553  1.00 29.42           N  
ATOM   4070  HE2 HIS A 917       5.790   1.242  19.214  1.00  0.00           H  
ATOM   4071  N   THR A 918       7.523  -5.830  21.068  1.00 35.16           N  
ATOM   4072  HN  THR A 918       6.524  -5.649  21.167  1.00  0.00           H  
ATOM   4073  CA  THR A 918       7.980  -7.208  20.939  1.00 38.54           C  
ATOM   4074  HA  THR A 918       8.870  -7.363  21.592  1.00  0.00           H  
ATOM   4075  C   THR A 918       8.362  -7.498  19.491  1.00 38.03           C  
ATOM   4076  HC  THR A 918       9.257  -8.093  19.244  1.00  0.00           H  
ATOM   4077  O   THR A 918       7.625  -7.038  18.596  1.00 39.15           O  
ATOM   4078  CB  THR A 918       6.875  -8.189  21.348  1.00 39.32           C  
ATOM   4079  HB  THR A 918       6.023  -8.100  20.635  1.00  0.00           H  
ATOM   4080  CG2 THR A 918       7.396  -9.612  21.327  1.00 42.16           C  
ATOM   4081 1HG2 THR A 918       6.592 -10.325  21.624  1.00  0.00           H  
ATOM   4082 2HG2 THR A 918       8.309  -9.729  21.957  1.00  0.00           H  
ATOM   4083 3HG2 THR A 918       7.841  -9.876  20.339  1.00  0.00           H  
ATOM   4084  OG1 THR A 918       6.421  -7.870  22.666  1.00 41.62           O  
ATOM   4085  HG1 THR A 918       5.736  -8.478  22.919  1.00  0.00           H  
TER    4086      THR A 918 
CONECT    1    3
CONECT    1    2
CONECT    4    5
CONECT    8   10
CONECT    8    9
CONECT   11   13
CONECT   11   12
CONECT   14   16
CONECT   14   15
CONECT   17   18
CONECT   19   20
CONECT   23   24
CONECT   25   27
CONECT   25   26
CONECT   28   31
CONECT   28   30
CONECT   28   29
CONECT   32   35
CONECT   32   34
CONECT   32   33
CONECT   36   37
CONECT   38   39
CONECT   42   44
CONECT   42   43
CONECT   46   47
CONECT   48   49
CONECT   50   51
CONECT   52   53
CONECT   54   55
CONECT   56   57
CONECT   58   59
CONECT   62   64
CONECT   62   63
CONECT   65   66
CONECT   67   70
CONECT   67   69
CONECT   67   68
CONECT   71   74
CONECT   71   73
CONECT   71   72
CONECT   75   76
CONECT   77   78
CONECT   81   83
CONECT   81   82
CONECT   85   87
CONECT   85   86
CONECT   89   90
CONECT   91   92
CONECT   95   96
CONECT   97  100
CONECT   97   99
CONECT   97   98
CONECT  101  104
CONECT  101  103
CONECT  101  102
CONECT  105  106
CONECT  107  108
CONECT  111  113
CONECT  111  112
CONECT  114  115
CONECT  116  119
CONECT  116  118
CONECT  116  117
CONECT  120  123
CONECT  120  122
CONECT  120  121
CONECT  124  125
CONECT  126  127
CONECT  130  132
CONECT  130  131
CONECT  133  135
CONECT  133  134
CONECT  139  140
CONECT  141  142
CONECT  145  148
CONECT  145  147
CONECT  145  146
CONECT  149  150
CONECT  151  152
CONECT  155  156
CONECT  157  159
CONECT  157  158
CONECT  160  163
CONECT  160  162
CONECT  160  161
CONECT  164  167
CONECT  164  166
CONECT  164  165
CONECT  168  169
CONECT  170  171
CONECT  174  176
CONECT  174  175
CONECT  177  179
CONECT  177  178
CONECT  184  185
CONECT  188  190
CONECT  188  189
CONECT  191  193
CONECT  191  192
CONECT  194  196
CONECT  194  195
CONECT  197  198
CONECT  199  201
CONECT  199  200
CONECT  204  205
CONECT  206  207
CONECT  210  211
CONECT  212  215
CONECT  212  214
CONECT  212  213
CONECT  216  219
CONECT  216  218
CONECT  216  217
CONECT  220  221
CONECT  222  223
CONECT  226  227
CONECT  228  231
CONECT  228  230
CONECT  228  229
CONECT  232  235
CONECT  232  234
CONECT  232  233
CONECT  236  237
CONECT  238  239
CONECT  242  244
CONECT  242  243
CONECT  246  247
CONECT  248  249
CONECT  252  255
CONECT  252  254
CONECT  252  253
CONECT  256  257
CONECT  258  260
CONECT  258  259
CONECT  263  264
CONECT  265  266
CONECT  269  271
CONECT  269  270
CONECT  273  274
CONECT  275  276
CONECT  277  278
CONECT  279  280
CONECT  281  282
CONECT  283  284
CONECT  287  289
CONECT  287  288
CONECT  293  294
CONECT  295  296
CONECT  299  301
CONECT  299  300
CONECT  303  305
CONECT  303  304
CONECT  307  308
CONECT  309  310
CONECT  313  315
CONECT  313  314
CONECT  317  319
CONECT  317  318
CONECT  321  322
CONECT  323  324
CONECT  327  329
CONECT  327  328
CONECT  330  332
CONECT  330  331
CONECT  334  336
CONECT  334  335
CONECT  339  340
CONECT  343  345
CONECT  343  344
CONECT  346  348
CONECT  346  347
CONECT  349  351
CONECT  349  350
CONECT  352  353
CONECT  354  355
CONECT  358  360
CONECT  358  359
CONECT  364  365
CONECT  366  367
CONECT  370  372
CONECT  370  371
CONECT  373  374
CONECT  375  376
CONECT  377  378
CONECT  381  383
CONECT  381  382
CONECT  385  386
CONECT  387  388
CONECT  389  390
CONECT  391  392
CONECT  393  394
CONECT  395  396
CONECT  397  398
CONECT  401  404
CONECT  401  403
CONECT  401  402
CONECT  405  406
CONECT  407  408
CONECT  411  414
CONECT  411  413
CONECT  411  412
CONECT  415  416
CONECT  417  418
CONECT  421  423
CONECT  421  422
CONECT  424  425
CONECT  426  429
CONECT  426  428
CONECT  426  427
CONECT  430  433
CONECT  430  432
CONECT  430  431
CONECT  434  435
CONECT  436  437
CONECT  440  442
CONECT  440  441
CONECT  443  444
CONECT  445  448
CONECT  445  447
CONECT  445  446
CONECT  449  452
CONECT  449  451
CONECT  449  450
CONECT  453  454
CONECT  455  456
CONECT  459  461
CONECT  459  460
CONECT  462  463
CONECT  464  465
CONECT  466  467
CONECT  470  472
CONECT  470  471
CONECT  473  474
CONECT  475  476
CONECT  477  478
CONECT  481  483
CONECT  481  482
CONECT  484  485
CONECT  486  489
CONECT  486  488
CONECT  486  487
CONECT  490  493
CONECT  490  492
CONECT  490  491
CONECT  494  495
CONECT  496  497
CONECT  500  502
CONECT  500  501
CONECT  504  506
CONECT  504  505
CONECT  508  509
CONECT  510  511
CONECT  514  516
CONECT  514  515
CONECT  517  519
CONECT  517  518
CONECT  523  524
CONECT  525  526
CONECT  529  531
CONECT  529  530
CONECT  532  533
CONECT  534  537
CONECT  534  536
CONECT  534  535
CONECT  538  541
CONECT  538  540
CONECT  538  539
CONECT  542  543
CONECT  544  546
CONECT  544  545
CONECT  549  550
CONECT  551  552
CONECT  555  557
CONECT  555  556
CONECT  558  560
CONECT  558  559
CONECT  564  565
CONECT  566  567
CONECT  570  572
CONECT  570  571
CONECT  573  575
CONECT  573  574
CONECT  576  578
CONECT  576  577
CONECT  579  580
CONECT  582  584
CONECT  582  583
CONECT  585  587
CONECT  585  586
CONECT  588  589
CONECT  590  591
CONECT  594  596
CONECT  594  595
CONECT  597  599
CONECT  597  598
CONECT  601  603
CONECT  601  602
CONECT  605  606
CONECT  607  608
CONECT  611  613
CONECT  611  612
CONECT  614  615
CONECT  616  619
CONECT  616  618
CONECT  616  617
CONECT  620  623
CONECT  620  622
CONECT  620  621
CONECT  624  625
CONECT  626  627
CONECT  630  631
CONECT  632  635
CONECT  632  634
CONECT  632  633
CONECT  636  639
CONECT  636  638
CONECT  636  637
CONECT  640  641
CONECT  642  643
CONECT  646  648
CONECT  646  647
CONECT  650  651
CONECT  652  653
CONECT  654  655
CONECT  656  657
CONECT  658  659
CONECT  660  661
CONECT  664  665
CONECT  666  669
CONECT  666  668
CONECT  666  667
CONECT  670  673
CONECT  670  672
CONECT  670  671
CONECT  674  675
CONECT  676  677
CONECT  680  681
CONECT  682  685
CONECT  682  684
CONECT  682  683
CONECT  686  689
CONECT  686  688
CONECT  686  687
CONECT  690  691
CONECT  692  693
CONECT  696  698
CONECT  696  697
CONECT  699  701
CONECT  699  700
CONECT  702  704
CONECT  702  703
CONECT  705  707
CONECT  705  706
CONECT  708  711
CONECT  708  710
CONECT  708  709
CONECT  712  713
CONECT  714  715
CONECT  718  720
CONECT  718  719
CONECT  722  723
CONECT  726  727
CONECT  728  729
CONECT  730  731
CONECT  732  733
CONECT  734  735
CONECT  736  737
CONECT  738  739
CONECT  742  745
CONECT  742  744
CONECT  742  743
CONECT  746  747
CONECT  748  749
CONECT  752  754
CONECT  752  753
CONECT  755  757
CONECT  755  756
CONECT  758  760
CONECT  758  759
CONECT  761  763
CONECT  761  762
CONECT  764  767
CONECT  764  766
CONECT  764  765
CONECT  768  769
CONECT  770  771
CONECT  774  777
CONECT  774  776
CONECT  774  775
CONECT  778  779
CONECT  780  781
CONECT  784  786
CONECT  784  785
CONECT  787  788
CONECT  789  792
CONECT  789  791
CONECT  789  790
CONECT  793  796
CONECT  793  795
CONECT  793  794
CONECT  798  799
CONECT  802  804
CONECT  802  803
CONECT  805  807
CONECT  805  806
CONECT  808  810
CONECT  808  809
CONECT  811  812
CONECT  813  815
CONECT  813  814
CONECT  818  819
CONECT  820  821
CONECT  824  826
CONECT  824  825
CONECT  828  829
CONECT  830  831
CONECT  832  833
CONECT  834  835
CONECT  836  837
CONECT  838  839
CONECT  840  841
CONECT  844  846
CONECT  844  845
CONECT  847  849
CONECT  847  848
CONECT  850  852
CONECT  850  851
CONECT  853  854
CONECT  856  858
CONECT  856  857
CONECT  859  861
CONECT  859  860
CONECT  862  863
CONECT  864  865
CONECT  868  870
CONECT  868  869
CONECT  872  874
CONECT  872  873
CONECT  876  877
CONECT  878  879
CONECT  882  884
CONECT  882  883
CONECT  885  886
CONECT  887  890
CONECT  887  889
CONECT  887  888
CONECT  891  894
CONECT  891  893
CONECT  891  892
CONECT  895  896
CONECT  897  898
CONECT  901  903
CONECT  901  902
CONECT  905  906
CONECT  907  908
CONECT  909  910
CONECT  911  912
CONECT  913  914
CONECT  915  916
CONECT  919  920
CONECT  921  924
CONECT  921  923
CONECT  921  922
CONECT  925  928
CONECT  925  927
CONECT  925  926
CONECT  929  930
CONECT  931  932
CONECT  935  937
CONECT  935  936
CONECT  941  942
CONECT  943  944
CONECT  947  949
CONECT  947  948
CONECT  953  954
CONECT  955  956
CONECT  959  961
CONECT  959  960
CONECT  962  964
CONECT  962  963
CONECT  966  968
CONECT  966  967
CONECT  970  971
CONECT  972  973
CONECT  976  978
CONECT  976  977
CONECT  979  981
CONECT  979  980
CONECT  983  986
CONECT  983  985
CONECT  983  984
CONECT  987  988
CONECT  989  990
CONECT  993  996
CONECT  993  995
CONECT  993  994
CONECT  997  998
CONECT  999 1000
CONECT 1003 1004
CONECT 1005 1008
CONECT 1005 1007
CONECT 1005 1006
CONECT 1009 1012
CONECT 1009 1011
CONECT 1009 1010
CONECT 1013 1014
CONECT 1015 1016
CONECT 1019 1020
CONECT 1021 1023
CONECT 1021 1022
CONECT 1024 1027
CONECT 1024 1026
CONECT 1024 1025
CONECT 1028 1031
CONECT 1028 1030
CONECT 1028 1029
CONECT 1032 1033
CONECT 1034 1035
CONECT 1038 1040
CONECT 1038 1039
CONECT 1041 1043
CONECT 1041 1042
CONECT 1045 1047
CONECT 1045 1046
CONECT 1049 1050
CONECT 1051 1052
CONECT 1055 1057
CONECT 1055 1056
CONECT 1059 1060
CONECT 1061 1062
CONECT 1063 1064
CONECT 1065 1066
CONECT 1068 1069
CONECT 1070 1071
CONECT 1072 1073
CONECT 1076 1078
CONECT 1076 1077
CONECT 1079 1080
CONECT 1081 1082
CONECT 1083 1084
CONECT 1087 1089
CONECT 1087 1088
CONECT 1091 1092
CONECT 1095 1096
CONECT 1097 1098
CONECT 1099 1100
CONECT 1101 1102
CONECT 1103 1104
CONECT 1105 1106
CONECT 1107 1108
CONECT 1111 1113
CONECT 1111 1112
CONECT 1114 1116
CONECT 1114 1115
CONECT 1118 1121
CONECT 1118 1120
CONECT 1118 1119
CONECT 1122 1123
CONECT 1124 1126
CONECT 1124 1125
CONECT 1129 1130
CONECT 1131 1132
CONECT 1135 1137
CONECT 1135 1136
CONECT 1138 1139
CONECT 1140 1143
CONECT 1140 1142
CONECT 1140 1141
CONECT 1144 1147
CONECT 1144 1146
CONECT 1144 1145
CONECT 1148 1149
CONECT 1150 1151
CONECT 1154 1156
CONECT 1154 1155
CONECT 1157 1159
CONECT 1157 1158
CONECT 1161 1164
CONECT 1161 1163
CONECT 1161 1162
CONECT 1165 1166
CONECT 1167 1168
CONECT 1171 1172
CONECT 1173 1176
CONECT 1173 1175
CONECT 1173 1174
CONECT 1177 1180
CONECT 1177 1179
CONECT 1177 1178
CONECT 1181 1182
CONECT 1183 1184
CONECT 1187 1189
CONECT 1187 1188
CONECT 1191 1192
CONECT 1193 1194
CONECT 1195 1196
CONECT 1197 1198
CONECT 1199 1200
CONECT 1201 1202
CONECT 1203 1204
CONECT 1207 1210
CONECT 1207 1209
CONECT 1207 1208
CONECT 1211 1212
CONECT 1213 1214
CONECT 1217 1219
CONECT 1217 1218
CONECT 1220 1222
CONECT 1220 1221
CONECT 1224 1227
CONECT 1224 1226
CONECT 1224 1225
CONECT 1228 1229
CONECT 1230 1232
CONECT 1230 1231
CONECT 1235 1236
CONECT 1237 1238
CONECT 1241 1243
CONECT 1241 1242
CONECT 1245 1246
CONECT 1249 1250
CONECT 1251 1252
CONECT 1253 1254
CONECT 1255 1256
CONECT 1257 1258
CONECT 1259 1260
CONECT 1261 1262
CONECT 1265 1267
CONECT 1265 1266
CONECT 1268 1270
CONECT 1268 1269
CONECT 1271 1273
CONECT 1271 1272
CONECT 1274 1275
CONECT 1277 1279
CONECT 1277 1278
CONECT 1280 1282
CONECT 1280 1281
CONECT 1283 1284
CONECT 1285 1286
CONECT 1289 1291
CONECT 1289 1290
CONECT 1292 1293
CONECT 1294 1295
CONECT 1296 1297
CONECT 1300 1302
CONECT 1300 1301
CONECT 1304 1305
CONECT 1306 1307
CONECT 1308 1309
CONECT 1310 1311
CONECT 1312 1313
CONECT 1314 1315
CONECT 1316 1317
CONECT 1320 1321
CONECT 1322 1325
CONECT 1322 1324
CONECT 1322 1323
CONECT 1326 1327
CONECT 1328 1329
CONECT 1330 1331
CONECT 1334 1336
CONECT 1334 1335
CONECT 1338 1340
CONECT 1338 1339
CONECT 1342 1343
CONECT 1344 1345
CONECT 1348 1349
CONECT 1350 1353
CONECT 1350 1352
CONECT 1350 1351
CONECT 1354 1357
CONECT 1354 1356
CONECT 1354 1355
CONECT 1358 1359
CONECT 1360 1361
CONECT 1364 1366
CONECT 1364 1365
CONECT 1368 1370
CONECT 1368 1369
CONECT 1372 1373
CONECT 1374 1375
CONECT 1378 1380
CONECT 1378 1379
CONECT 1381 1382
CONECT 1383 1384
CONECT 1385 1386
CONECT 1389 1391
CONECT 1389 1390
CONECT 1392 1394
CONECT 1392 1393
CONECT 1395 1397
CONECT 1395 1396
CONECT 1398 1399
CONECT 1401 1403
CONECT 1401 1402
CONECT 1404 1406
CONECT 1404 1405
CONECT 1407 1408
CONECT 1409 1410
CONECT 1413 1415
CONECT 1413 1414
CONECT 1416 1418
CONECT 1416 1417
CONECT 1420 1423
CONECT 1420 1422
CONECT 1420 1421
CONECT 1424 1425
CONECT 1426 1427
CONECT 1430 1432
CONECT 1430 1431
CONECT 1433 1434
CONECT 1435 1438
CONECT 1435 1437
CONECT 1435 1436
CONECT 1439 1442
CONECT 1439 1441
CONECT 1439 1440
CONECT 1443 1444
CONECT 1445 1446
CONECT 1449 1451
CONECT 1449 1450
CONECT 1453 1454
CONECT 1455 1456
CONECT 1457 1458
CONECT 1459 1460
CONECT 1462 1463
CONECT 1464 1465
CONECT 1466 1467
CONECT 1470 1472
CONECT 1470 1471
CONECT 1474 1475
CONECT 1476 1477
CONECT 1478 1479
CONECT 1480 1481
CONECT 1482 1483
CONECT 1484 1485
CONECT 1486 1487
CONECT 1490 1493
CONECT 1490 1492
CONECT 1490 1491
CONECT 1495 1496
CONECT 1499 1501
CONECT 1499 1500
CONECT 1502 1504
CONECT 1502 1503
CONECT 1505 1507
CONECT 1505 1506
CONECT 1508 1509
CONECT 1510 1511
CONECT 1514 1516
CONECT 1514 1515
CONECT 1520 1521
CONECT 1522 1523
CONECT 1526 1528
CONECT 1526 1527
CONECT 1529 1530
CONECT 1531 1534
CONECT 1531 1533
CONECT 1531 1532
CONECT 1535 1538
CONECT 1535 1537
CONECT 1535 1536
CONECT 1539 1540
CONECT 1541 1542
CONECT 1545 1546
CONECT 1547 1550
CONECT 1547 1549
CONECT 1547 1548
CONECT 1551 1554
CONECT 1551 1553
CONECT 1551 1552
CONECT 1555 1556
CONECT 1557 1558
CONECT 1561 1563
CONECT 1561 1562
CONECT 1565 1566
CONECT 1567 1568
CONECT 1569 1570
CONECT 1571 1572
CONECT 1573 1574
CONECT 1575 1576
CONECT 1577 1578
CONECT 1581 1583
CONECT 1581 1582
CONECT 1585 1587
CONECT 1585 1586
CONECT 1589 1590
CONECT 1591 1592
CONECT 1595 1597
CONECT 1595 1596
CONECT 1598 1600
CONECT 1598 1599
CONECT 1604 1605
CONECT 1606 1607
CONECT 1610 1612
CONECT 1610 1611
CONECT 1614 1615
CONECT 1616 1617
CONECT 1618 1619
CONECT 1620 1621
CONECT 1623 1624
CONECT 1625 1626
CONECT 1627 1628
CONECT 1631 1633
CONECT 1631 1632
CONECT 1634 1636
CONECT 1634 1635
CONECT 1637 1639
CONECT 1637 1638
CONECT 1640 1641
CONECT 1643 1645
CONECT 1643 1644
CONECT 1646 1648
CONECT 1646 1647
CONECT 1649 1650
CONECT 1651 1652
CONECT 1655 1657
CONECT 1655 1656
CONECT 1658 1660
CONECT 1658 1659
CONECT 1662 1665
CONECT 1662 1664
CONECT 1662 1663
CONECT 1666 1667
CONECT 1668 1669
CONECT 1672 1674
CONECT 1672 1673
CONECT 1676 1677
CONECT 1678 1679
CONECT 1680 1681
CONECT 1682 1683
CONECT 1684 1685
CONECT 1686 1687
CONECT 1690 1692
CONECT 1690 1691
CONECT 1693 1695
CONECT 1693 1694
CONECT 1696 1698
CONECT 1696 1697
CONECT 1699 1701
CONECT 1699 1700
CONECT 1702 1705
CONECT 1702 1704
CONECT 1702 1703
CONECT 1706 1707
CONECT 1708 1709
CONECT 1712 1714
CONECT 1712 1713
CONECT 1715 1716
CONECT 1717 1718
CONECT 1719 1720
CONECT 1723 1725
CONECT 1723 1724
CONECT 1726 1728
CONECT 1726 1727
CONECT 1729 1731
CONECT 1729 1730
CONECT 1732 1733
CONECT 1735 1737
CONECT 1735 1736
CONECT 1738 1740
CONECT 1738 1739
CONECT 1741 1742
CONECT 1743 1744
CONECT 1747 1749
CONECT 1747 1748
CONECT 1750 1752
CONECT 1750 1751
CONECT 1754 1757
CONECT 1754 1756
CONECT 1754 1755
CONECT 1758 1759
CONECT 1760 1761
CONECT 1764 1766
CONECT 1764 1765
CONECT 1768 1769
CONECT 1770 1771
CONECT 1772 1773
CONECT 1774 1775
CONECT 1777 1778
CONECT 1779 1780
CONECT 1781 1782
CONECT 1785 1787
CONECT 1785 1786
CONECT 1788 1789
CONECT 1790 1791
CONECT 1792 1793
CONECT 1796 1798
CONECT 1796 1797
CONECT 1799 1801
CONECT 1799 1800
CONECT 1803 1805
CONECT 1803 1804
CONECT 1807 1808
CONECT 1809 1810
CONECT 1813 1815
CONECT 1813 1814
CONECT 1817 1818
CONECT 1819 1820
CONECT 1823 1824
CONECT 1825 1828
CONECT 1825 1827
CONECT 1825 1826
CONECT 1829 1832
CONECT 1829 1831
CONECT 1829 1830
CONECT 1833 1834
CONECT 1835 1836
CONECT 1839 1841
CONECT 1839 1840
CONECT 1842 1844
CONECT 1842 1843
CONECT 1845 1847
CONECT 1845 1846
CONECT 1848 1849
CONECT 1851 1853
CONECT 1851 1852
CONECT 1854 1856
CONECT 1854 1855
CONECT 1857 1858
CONECT 1859 1860
CONECT 1863 1865
CONECT 1863 1864
CONECT 1866 1868
CONECT 1866 1867
CONECT 1870 1873
CONECT 1870 1872
CONECT 1870 1871
CONECT 1874 1875
CONECT 1876 1877
CONECT 1880 1882
CONECT 1880 1881
CONECT 1883 1885
CONECT 1883 1884
CONECT 1886 1888
CONECT 1886 1887
CONECT 1889 1890
CONECT 1892 1894
CONECT 1892 1893
CONECT 1895 1897
CONECT 1895 1896
CONECT 1898 1899
CONECT 1900 1901
CONECT 1904 1906
CONECT 1904 1905
CONECT 1908 1909
CONECT 1910 1911
CONECT 1912 1913
CONECT 1914 1915
CONECT 1916 1917
CONECT 1918 1919
CONECT 1922 1924
CONECT 1922 1923
CONECT 1925 1926
CONECT 1927 1930
CONECT 1927 1929
CONECT 1927 1928
CONECT 1931 1934
CONECT 1931 1933
CONECT 1931 1932
CONECT 1935 1936
CONECT 1937 1938
CONECT 1941 1943
CONECT 1941 1942
CONECT 1944 1945
CONECT 1946 1947
CONECT 1948 1949
CONECT 1952 1954
CONECT 1952 1953
CONECT 1955 1957
CONECT 1955 1956
CONECT 1959 1961
CONECT 1959 1960
CONECT 1963 1964
CONECT 1965 1966
CONECT 1969 1971
CONECT 1969 1970
CONECT 1972 1974
CONECT 1972 1973
CONECT 1978 1979
CONECT 1980 1981
CONECT 1984 1986
CONECT 1984 1985
CONECT 1988 1989
CONECT 1990 1991
CONECT 1992 1993
CONECT 1994 1995
CONECT 1996 1997
CONECT 1998 1999
CONECT 2000 2002
CONECT 2000 2001
CONECT 2005 2006
CONECT 2007 2008
CONECT 2011 2013
CONECT 2011 2012
CONECT 2015 2016
CONECT 2019 2020
CONECT 2021 2022
CONECT 2023 2024
CONECT 2025 2026
CONECT 2027 2028
CONECT 2029 2030
CONECT 2031 2032
CONECT 2035 2037
CONECT 2035 2036
CONECT 2038 2039
CONECT 2040 2043
CONECT 2040 2042
CONECT 2040 2041
CONECT 2044 2047
CONECT 2044 2046
CONECT 2044 2045
CONECT 2048 2049
CONECT 2050 2051
CONECT 2054 2056
CONECT 2054 2055
CONECT 2057 2059
CONECT 2057 2058
CONECT 2061 2063
CONECT 2061 2062
CONECT 2065 2066
CONECT 2067 2068
CONECT 2071 2072
CONECT 2073 2075
CONECT 2073 2074
CONECT 2076 2079
CONECT 2076 2078
CONECT 2076 2077
CONECT 2080 2083
CONECT 2080 2082
CONECT 2080 2081
CONECT 2084 2085
CONECT 2086 2087
CONECT 2090 2091
CONECT 2092 2095
CONECT 2092 2094
CONECT 2092 2093
CONECT 2096 2097
CONECT 2099 2100
CONECT 2103 2105
CONECT 2103 2104
CONECT 2106 2108
CONECT 2106 2107
CONECT 2109 2111
CONECT 2109 2110
CONECT 2112 2113
CONECT 2114 2115
CONECT 2118 2120
CONECT 2118 2119
CONECT 2121 2123
CONECT 2121 2122
CONECT 2125 2127
CONECT 2125 2126
CONECT 2129 2130
CONECT 2131 2132
CONECT 2135 2137
CONECT 2135 2136
CONECT 2138 2140
CONECT 2138 2139
CONECT 2144 2145
CONECT 2146 2147
CONECT 2150 2152
CONECT 2150 2151
CONECT 2154 2155
CONECT 2156 2157
CONECT 2158 2159
CONECT 2160 2161
CONECT 2162 2163
CONECT 2164 2165
CONECT 2166 2167
CONECT 2170 2172
CONECT 2170 2171
CONECT 2173 2174
CONECT 2175 2178
CONECT 2175 2177
CONECT 2175 2176
CONECT 2179 2182
CONECT 2179 2181
CONECT 2179 2180
CONECT 2183 2184
CONECT 2185 2186
CONECT 2189 2191
CONECT 2189 2190
CONECT 2193 2194
CONECT 2195 2196
CONECT 2199 2201
CONECT 2199 2200
CONECT 2202 2204
CONECT 2202 2203
CONECT 2206 2209
CONECT 2206 2208
CONECT 2206 2207
CONECT 2210 2211
CONECT 2212 2213
CONECT 2216 2218
CONECT 2216 2217
CONECT 2219 2221
CONECT 2219 2220
CONECT 2222 2224
CONECT 2222 2223
CONECT 2225 2227
CONECT 2225 2226
CONECT 2228 2231
CONECT 2228 2230
CONECT 2228 2229
CONECT 2232 2233
CONECT 2234 2235
CONECT 2238 2241
CONECT 2238 2240
CONECT 2238 2239
CONECT 2242 2243
CONECT 2244 2245
CONECT 2248 2250
CONECT 2248 2249
CONECT 2251 2252
CONECT 2253 2256
CONECT 2253 2255
CONECT 2253 2254
CONECT 2257 2260
CONECT 2257 2259
CONECT 2257 2258
CONECT 2261 2262
CONECT 2263 2264
CONECT 2267 2269
CONECT 2267 2268
CONECT 2270 2271
CONECT 2272 2275
CONECT 2272 2274
CONECT 2272 2273
CONECT 2276 2279
CONECT 2276 2278
CONECT 2276 2277
CONECT 2280 2281
CONECT 2282 2283
CONECT 2286 2288
CONECT 2286 2287
CONECT 2289 2290
CONECT 2291 2294
CONECT 2291 2293
CONECT 2291 2292
CONECT 2295 2298
CONECT 2295 2297
CONECT 2295 2296
CONECT 2299 2300
CONECT 2301 2302
CONECT 2305 2307
CONECT 2305 2306
CONECT 2309 2310
CONECT 2311 2312
CONECT 2313 2314
CONECT 2315 2316
CONECT 2317 2318
CONECT 2319 2320
CONECT 2321 2322
CONECT 2325 2327
CONECT 2325 2326
CONECT 2328 2329
CONECT 2330 2331
CONECT 2332 2333
CONECT 2336 2337
CONECT 2338 2340
CONECT 2338 2339
CONECT 2341 2344
CONECT 2341 2343
CONECT 2341 2342
CONECT 2345 2348
CONECT 2345 2347
CONECT 2345 2346
CONECT 2349 2350
CONECT 2351 2352
CONECT 2355 2356
CONECT 2357 2359
CONECT 2357 2358
CONECT 2360 2363
CONECT 2360 2362
CONECT 2360 2361
CONECT 2364 2367
CONECT 2364 2366
CONECT 2364 2365
CONECT 2369 2370
CONECT 2373 2375
CONECT 2373 2374
CONECT 2376 2378
CONECT 2376 2377
CONECT 2379 2381
CONECT 2379 2380
CONECT 2382 2383
CONECT 2384 2385
CONECT 2388 2389
CONECT 2390 2393
CONECT 2390 2392
CONECT 2390 2391
CONECT 2394 2397
CONECT 2394 2396
CONECT 2394 2395
CONECT 2398 2399
CONECT 2400 2401
CONECT 2404 2406
CONECT 2404 2405
CONECT 2410 2411
CONECT 2412 2414
CONECT 2412 2413
CONECT 2417 2418
CONECT 2419 2420
CONECT 2423 2425
CONECT 2423 2424
CONECT 2426 2427
CONECT 2428 2431
CONECT 2428 2430
CONECT 2428 2429
CONECT 2432 2435
CONECT 2432 2434
CONECT 2432 2433
CONECT 2436 2437
CONECT 2438 2439
CONECT 2442 2444
CONECT 2442 2443
CONECT 2445 2447
CONECT 2445 2446
CONECT 2448 2450
CONECT 2448 2449
CONECT 2451 2453
CONECT 2451 2452
CONECT 2454 2457
CONECT 2454 2456
CONECT 2454 2455
CONECT 2458 2459
CONECT 2460 2461
CONECT 2464 2466
CONECT 2464 2465
CONECT 2468 2470
CONECT 2468 2469
CONECT 2472 2473
CONECT 2474 2475
CONECT 2478 2480
CONECT 2478 2479
CONECT 2481 2483
CONECT 2481 2482
CONECT 2485 2487
CONECT 2485 2486
CONECT 2489 2490
CONECT 2491 2492
CONECT 2495 2497
CONECT 2495 2496
CONECT 2498 2500
CONECT 2498 2499
CONECT 2501 2503
CONECT 2501 2502
CONECT 2504 2506
CONECT 2504 2505
CONECT 2507 2510
CONECT 2507 2509
CONECT 2507 2508
CONECT 2511 2512
CONECT 2513 2514
CONECT 2517 2519
CONECT 2517 2518
CONECT 2521 2522
CONECT 2523 2524
CONECT 2525 2526
CONECT 2527 2528
CONECT 2529 2530
CONECT 2531 2532
CONECT 2533 2534
CONECT 2537 2539
CONECT 2537 2538
CONECT 2541 2542
CONECT 2543 2544
CONECT 2545 2546
CONECT 2547 2548
CONECT 2549 2550
CONECT 2551 2552
CONECT 2553 2554
CONECT 2557 2559
CONECT 2557 2558
CONECT 2563 2564
CONECT 2565 2566
CONECT 2569 2571
CONECT 2569 2570
CONECT 2572 2574
CONECT 2572 2573
CONECT 2578 2579
CONECT 2580 2581
CONECT 2584 2586
CONECT 2584 2585
CONECT 2587 2588
CONECT 2589 2592
CONECT 2589 2591
CONECT 2589 2590
CONECT 2593 2596
CONECT 2593 2595
CONECT 2593 2594
CONECT 2597 2598
CONECT 2599 2600
CONECT 2603 2605
CONECT 2603 2604
CONECT 2606 2608
CONECT 2606 2607
CONECT 2609 2611
CONECT 2609 2610
CONECT 2612 2613
CONECT 2615 2617
CONECT 2615 2616
CONECT 2618 2620
CONECT 2618 2619
CONECT 2621 2622
CONECT 2623 2624
CONECT 2627 2629
CONECT 2627 2628
CONECT 2630 2632
CONECT 2630 2631
CONECT 2634 2637
CONECT 2634 2636
CONECT 2634 2635
CONECT 2638 2639
CONECT 2640 2641
CONECT 2644 2646
CONECT 2644 2645
CONECT 2648 2650
CONECT 2648 2649
CONECT 2652 2653
CONECT 2654 2655
CONECT 2658 2660
CONECT 2658 2659
CONECT 2662 2663
CONECT 2664 2665
CONECT 2666 2667
CONECT 2668 2669
CONECT 2671 2672
CONECT 2673 2674
CONECT 2675 2676
CONECT 2679 2680
CONECT 2681 2683
CONECT 2681 2682
CONECT 2684 2687
CONECT 2684 2686
CONECT 2684 2685
CONECT 2688 2691
CONECT 2688 2690
CONECT 2688 2689
CONECT 2692 2693
CONECT 2694 2695
CONECT 2698 2700
CONECT 2698 2699
CONECT 2701 2703
CONECT 2701 2702
CONECT 2704 2706
CONECT 2704 2705
CONECT 2707 2709
CONECT 2707 2708
CONECT 2710 2713
CONECT 2710 2712
CONECT 2710 2711
CONECT 2714 2715
CONECT 2716 2717
CONECT 2720 2722
CONECT 2720 2721
CONECT 2723 2725
CONECT 2723 2724
CONECT 2729 2730
CONECT 2731 2732
CONECT 2735 2737
CONECT 2735 2736
CONECT 2738 2739
CONECT 2740 2743
CONECT 2740 2742
CONECT 2740 2741
CONECT 2744 2747
CONECT 2744 2746
CONECT 2744 2745
CONECT 2748 2749
CONECT 2750 2751
CONECT 2754 2756
CONECT 2754 2755
CONECT 2760 2761
CONECT 2762 2763
CONECT 2766 2768
CONECT 2766 2767
CONECT 2769 2771
CONECT 2769 2770
CONECT 2772 2774
CONECT 2772 2773
CONECT 2775 2776
CONECT 2778 2780
CONECT 2778 2779
CONECT 2781 2783
CONECT 2781 2782
CONECT 2784 2785
CONECT 2786 2787
CONECT 2790 2791
CONECT 2792 2794
CONECT 2792 2793
CONECT 2795 2798
CONECT 2795 2797
CONECT 2795 2796
CONECT 2799 2802
CONECT 2799 2801
CONECT 2799 2800
CONECT 2803 2804
CONECT 2805 2806
CONECT 2809 2810
CONECT 2811 2813
CONECT 2811 2812
CONECT 2814 2817
CONECT 2814 2816
CONECT 2814 2815
CONECT 2818 2821
CONECT 2818 2820
CONECT 2818 2819
CONECT 2822 2823
CONECT 2824 2825
CONECT 2828 2831
CONECT 2828 2830
CONECT 2828 2829
CONECT 2832 2833
CONECT 2834 2835
CONECT 2838 2840
CONECT 2838 2839
CONECT 2842 2843
CONECT 2844 2845
CONECT 2848 2850
CONECT 2848 2849
CONECT 2851 2853
CONECT 2851 2852
CONECT 2854 2856
CONECT 2854 2855
CONECT 2857 2859
CONECT 2857 2858
CONECT 2860 2863
CONECT 2860 2862
CONECT 2860 2861
CONECT 2864 2865
CONECT 2866 2867
CONECT 2870 2872
CONECT 2870 2871
CONECT 2873 2875
CONECT 2873 2874
CONECT 2876 2878
CONECT 2876 2877
CONECT 2879 2880
CONECT 2882 2884
CONECT 2882 2883
CONECT 2885 2887
CONECT 2885 2886
CONECT 2888 2889
CONECT 2890 2891
CONECT 2894 2896
CONECT 2894 2895
CONECT 2897 2899
CONECT 2897 2898
CONECT 2900 2902
CONECT 2900 2901
CONECT 2903 2905
CONECT 2903 2904
CONECT 2906 2909
CONECT 2906 2908
CONECT 2906 2907
CONECT 2910 2911
CONECT 2912 2913
CONECT 2916 2918
CONECT 2916 2917
CONECT 2920 2922
CONECT 2920 2921
CONECT 2925 2926
CONECT 2929 2931
CONECT 2929 2930
CONECT 2932 2934
CONECT 2932 2933
CONECT 2935 2937
CONECT 2935 2936
CONECT 2938 2939
CONECT 2940 2941
CONECT 2944 2945
CONECT 2946 2949
CONECT 2946 2948
CONECT 2946 2947
CONECT 2950 2951
CONECT 2952 2953
CONECT 2954 2955
CONECT 2958 2960
CONECT 2958 2959
CONECT 2961 2962
CONECT 2963 2964
CONECT 2965 2966
CONECT 2969 2971
CONECT 2969 2970
CONECT 2973 2974
CONECT 2975 2976
CONECT 2979 2981
CONECT 2979 2980
CONECT 2982 2983
CONECT 2984 2985
CONECT 2986 2987
CONECT 2990 2992
CONECT 2990 2991
CONECT 2993 2995
CONECT 2993 2994
CONECT 2996 2998
CONECT 2996 2997
CONECT 2999 3000
CONECT 3002 3004
CONECT 3002 3003
CONECT 3005 3007
CONECT 3005 3006
CONECT 3008 3009
CONECT 3010 3011
CONECT 3014 3016
CONECT 3014 3015
CONECT 3017 3019
CONECT 3017 3018
CONECT 3020 3022
CONECT 3020 3021
CONECT 3023 3024
CONECT 3026 3028
CONECT 3026 3027
CONECT 3029 3031
CONECT 3029 3030
CONECT 3032 3033
CONECT 3034 3035
CONECT 3038 3040
CONECT 3038 3039
CONECT 3042 3043
CONECT 3044 3045
CONECT 3046 3047
CONECT 3048 3049
CONECT 3050 3051
CONECT 3052 3053
CONECT 3054 3055
CONECT 3058 3060
CONECT 3058 3059
CONECT 3062 3063
CONECT 3064 3065
CONECT 3066 3067
CONECT 3068 3069
CONECT 3071 3072
CONECT 3073 3074
CONECT 3075 3076
CONECT 3079 3081
CONECT 3079 3080
CONECT 3082 3084
CONECT 3082 3083
CONECT 3086 3088
CONECT 3086 3087
CONECT 3090 3091
CONECT 3092 3093
CONECT 3096 3098
CONECT 3096 3097
CONECT 3099 3100
CONECT 3101 3104
CONECT 3101 3103
CONECT 3101 3102
CONECT 3105 3108
CONECT 3105 3107
CONECT 3105 3106
CONECT 3109 3110
CONECT 3111 3112
CONECT 3115 3116
CONECT 3117 3120
CONECT 3117 3119
CONECT 3117 3118
CONECT 3121 3122
CONECT 3123 3124
CONECT 3125 3126
CONECT 3129 3131
CONECT 3129 3130
CONECT 3132 3134
CONECT 3132 3133
CONECT 3135 3137
CONECT 3135 3136
CONECT 3138 3140
CONECT 3138 3139
CONECT 3141 3144
CONECT 3141 3143
CONECT 3141 3142
CONECT 3145 3146
CONECT 3147 3148
CONECT 3151 3153
CONECT 3151 3152
CONECT 3154 3155
CONECT 3156 3159
CONECT 3156 3158
CONECT 3156 3157
CONECT 3160 3163
CONECT 3160 3162
CONECT 3160 3161
CONECT 3164 3165
CONECT 3166 3167
CONECT 3170 3172
CONECT 3170 3171
CONECT 3173 3174
CONECT 3175 3178
CONECT 3175 3177
CONECT 3175 3176
CONECT 3179 3182
CONECT 3179 3181
CONECT 3179 3180
CONECT 3183 3184
CONECT 3185 3186
CONECT 3189 3191
CONECT 3189 3190
CONECT 3195 3196
CONECT 3197 3198
CONECT 3201 3203
CONECT 3201 3202
CONECT 3204 3205
CONECT 3206 3207
CONECT 3208 3209
CONECT 3212 3213
CONECT 3214 3217
CONECT 3214 3216
CONECT 3214 3215
CONECT 3218 3221
CONECT 3218 3220
CONECT 3218 3219
CONECT 3222 3223
CONECT 3224 3225
CONECT 3228 3230
CONECT 3228 3229
CONECT 3231 3233
CONECT 3231 3232
CONECT 3235 3237
CONECT 3235 3236
CONECT 3240 3241
CONECT 3244 3246
CONECT 3244 3245
CONECT 3247 3249
CONECT 3247 3248
CONECT 3250 3252
CONECT 3250 3251
CONECT 3253 3254
CONECT 3255 3256
CONECT 3259 3260
CONECT 3261 3263
CONECT 3261 3262
CONECT 3264 3267
CONECT 3264 3266
CONECT 3264 3265
CONECT 3268 3271
CONECT 3268 3270
CONECT 3268 3269
CONECT 3272 3273
CONECT 3274 3275
CONECT 3278 3281
CONECT 3278 3280
CONECT 3278 3279
CONECT 3282 3283
CONECT 3284 3285
CONECT 3288 3290
CONECT 3288 3289
CONECT 3291 3293
CONECT 3291 3292
CONECT 3294 3296
CONECT 3294 3295
CONECT 3297 3298
CONECT 3300 3302
CONECT 3300 3301
CONECT 3303 3305
CONECT 3303 3304
CONECT 3306 3307
CONECT 3308 3309
CONECT 3312 3314
CONECT 3312 3313
CONECT 3315 3317
CONECT 3315 3316
CONECT 3321 3322
CONECT 3323 3324
CONECT 3327 3329
CONECT 3327 3328
CONECT 3330 3331
CONECT 3332 3335
CONECT 3332 3334
CONECT 3332 3333
CONECT 3336 3339
CONECT 3336 3338
CONECT 3336 3337
CONECT 3340 3341
CONECT 3342 3343
CONECT 3346 3348
CONECT 3346 3347
CONECT 3350 3351
CONECT 3352 3353
CONECT 3354 3355
CONECT 3356 3357
CONECT 3358 3359
CONECT 3360 3361
CONECT 3364 3366
CONECT 3364 3365
CONECT 3367 3369
CONECT 3367 3368
CONECT 3371 3373
CONECT 3371 3372
CONECT 3375 3376
CONECT 3377 3378
CONECT 3381 3383
CONECT 3381 3382
CONECT 3385 3386
CONECT 3387 3388
CONECT 3389 3390
CONECT 3391 3392
CONECT 3393 3394
CONECT 3395 3396
CONECT 3397 3398
CONECT 3401 3402
CONECT 3403 3406
CONECT 3403 3405
CONECT 3403 3404
CONECT 3407 3408
CONECT 3409 3410
CONECT 3411 3412
CONECT 3415 3417
CONECT 3415 3416
CONECT 3419 3420
CONECT 3421 3422
CONECT 3423 3424
CONECT 3425 3426
CONECT 3427 3428
CONECT 3429 3430
CONECT 3431 3432
CONECT 3435 3437
CONECT 3435 3436
CONECT 3441 3442
CONECT 3443 3444
CONECT 3447 3449
CONECT 3447 3448
CONECT 3450 3451
CONECT 3452 3455
CONECT 3452 3454
CONECT 3452 3453
CONECT 3456 3459
CONECT 3456 3458
CONECT 3456 3457
CONECT 3460 3461
CONECT 3462 3463
CONECT 3466 3468
CONECT 3466 3467
CONECT 3469 3470
CONECT 3471 3474
CONECT 3471 3473
CONECT 3471 3472
CONECT 3475 3478
CONECT 3475 3477
CONECT 3475 3476
CONECT 3479 3480
CONECT 3481 3482
CONECT 3485 3486
CONECT 3487 3489
CONECT 3487 3488
CONECT 3490 3493
CONECT 3490 3492
CONECT 3490 3491
CONECT 3494 3497
CONECT 3494 3496
CONECT 3494 3495
CONECT 3498 3499
CONECT 3500 3501
CONECT 3504 3506
CONECT 3504 3505
CONECT 3507 3509
CONECT 3507 3508
CONECT 3510 3512
CONECT 3510 3511
CONECT 3513 3515
CONECT 3513 3514
CONECT 3516 3519
CONECT 3516 3518
CONECT 3516 3517
CONECT 3520 3521
CONECT 3522 3523
CONECT 3526 3528
CONECT 3526 3527
CONECT 3529 3530
CONECT 3531 3532
CONECT 3533 3534
CONECT 3537 3539
CONECT 3537 3538
CONECT 3541 3542
CONECT 3543 3544
CONECT 3545 3546
CONECT 3547 3548
CONECT 3549 3550
CONECT 3551 3552
CONECT 3555 3557
CONECT 3555 3556
CONECT 3558 3560
CONECT 3558 3559
CONECT 3562 3565
CONECT 3562 3564
CONECT 3562 3563
CONECT 3566 3567
CONECT 3568 3569
CONECT 3572 3573
CONECT 3574 3577
CONECT 3574 3576
CONECT 3574 3575
CONECT 3578 3581
CONECT 3578 3580
CONECT 3578 3579
CONECT 3582 3583
CONECT 3584 3585
CONECT 3588 3590
CONECT 3588 3589
CONECT 3591 3592
CONECT 3593 3594
CONECT 3595 3596
CONECT 3599 3600
CONECT 3601 3604
CONECT 3601 3603
CONECT 3601 3602
CONECT 3605 3608
CONECT 3605 3607
CONECT 3605 3606
CONECT 3609 3610
CONECT 3611 3612
CONECT 3615 3617
CONECT 3615 3616
CONECT 3621 3622
CONECT 3623 3624
CONECT 3627 3629
CONECT 3627 3628
CONECT 3631 3632
CONECT 3633 3634
CONECT 3635 3636
CONECT 3637 3638
CONECT 3639 3640
CONECT 3642 3643
CONECT 3646 3648
CONECT 3646 3647
CONECT 3649 3651
CONECT 3649 3650
CONECT 3652 3654
CONECT 3652 3653
CONECT 3655 3656
CONECT 3657 3658
CONECT 3661 3663
CONECT 3661 3662
CONECT 3664 3666
CONECT 3664 3665
CONECT 3670 3671
CONECT 3672 3673
CONECT 3676 3678
CONECT 3676 3677
CONECT 3679 3681
CONECT 3679 3680
CONECT 3683 3686
CONECT 3683 3685
CONECT 3683 3684
CONECT 3687 3688
CONECT 3689 3690
CONECT 3693 3695
CONECT 3693 3694
CONECT 3696 3698
CONECT 3696 3697
CONECT 3700 3703
CONECT 3700 3702
CONECT 3700 3701
CONECT 3704 3705
CONECT 3706 3707
CONECT 3710 3713
CONECT 3710 3712
CONECT 3710 3711
CONECT 3714 3715
CONECT 3716 3717
CONECT 3720 3722
CONECT 3720 3721
CONECT 3723 3725
CONECT 3723 3724
CONECT 3729 3730
CONECT 3731 3732
CONECT 3735 3736
CONECT 3737 3739
CONECT 3737 3738
CONECT 3740 3743
CONECT 3740 3742
CONECT 3740 3741
CONECT 3744 3747
CONECT 3744 3746
CONECT 3744 3745
CONECT 3748 3749
CONECT 3750 3751
CONECT 3754 3755
CONECT 3756 3758
CONECT 3756 3757
CONECT 3759 3762
CONECT 3759 3761
CONECT 3759 3760
CONECT 3763 3766
CONECT 3763 3765
CONECT 3763 3764
CONECT 3767 3768
CONECT 3769 3770
CONECT 3773 3775
CONECT 3773 3774
CONECT 3776 3777
CONECT 3778 3779
CONECT 3780 3781
CONECT 3784 3785
CONECT 3786 3789
CONECT 3786 3788
CONECT 3786 3787
CONECT 3790 3793
CONECT 3790 3792
CONECT 3790 3791
CONECT 3794 3795
CONECT 3796 3797
CONECT 3800 3802
CONECT 3800 3801
CONECT 3803 3805
CONECT 3803 3804
CONECT 3807 3809
CONECT 3807 3808
CONECT 3811 3812
CONECT 3813 3814
CONECT 3817 3818
CONECT 3819 3822
CONECT 3819 3821
CONECT 3819 3820
CONECT 3823 3826
CONECT 3823 3825
CONECT 3823 3824
CONECT 3828 3829
CONECT 3832 3834
CONECT 3832 3833
CONECT 3835 3837
CONECT 3835 3836
CONECT 3838 3840
CONECT 3838 3839
CONECT 3841 3842
CONECT 3843 3844
CONECT 3847 3849
CONECT 3847 3848
CONECT 3850 3852
CONECT 3850 3851
CONECT 3853 3855
CONECT 3853 3854
CONECT 3856 3858
CONECT 3856 3857
CONECT 3859 3862
CONECT 3859 3861
CONECT 3859 3860
CONECT 3863 3864
CONECT 3865 3866
CONECT 3869 3870
CONECT 3871 3873
CONECT 3871 3872
CONECT 3874 3877
CONECT 3874 3876
CONECT 3874 3875
CONECT 3878 3881
CONECT 3878 3880
CONECT 3878 3879
CONECT 3882 3883
CONECT 3884 3885
CONECT 3888 3890
CONECT 3888 3889
CONECT 3891 3892
CONECT 3893 3896
CONECT 3893 3895
CONECT 3893 3894
CONECT 3897 3900
CONECT 3897 3899
CONECT 3897 3898
CONECT 3901 3902
CONECT 3903 3904
CONECT 3907 3909
CONECT 3907 3908
CONECT 3910 3911
CONECT 3912 3913
CONECT 3914 3916
CONECT 3914 3915
CONECT 3919 3920
CONECT 3921 3922
CONECT 3925 3927
CONECT 3925 3926
CONECT 3928 3930
CONECT 3928 3929
CONECT 3931 3933
CONECT 3931 3932
CONECT 3934 3936
CONECT 3934 3935
CONECT 3937 3940
CONECT 3937 3939
CONECT 3937 3938
CONECT 3941 3942
CONECT 3943 3944
CONECT 3947 3948
CONECT 3949 3952
CONECT 3949 3951
CONECT 3949 3950
CONECT 3953 3956
CONECT 3953 3955
CONECT 3953 3954
CONECT 3957 3958
CONECT 3959 3960
CONECT 3963 3965
CONECT 3963 3964
CONECT 3966 3968
CONECT 3966 3967
CONECT 3969 3971
CONECT 3969 3970
CONECT 3972 3974
CONECT 3972 3973
CONECT 3975 3978
CONECT 3975 3977
CONECT 3975 3976
CONECT 3980 3981
CONECT 3984 3986
CONECT 3984 3985
CONECT 3987 3989
CONECT 3987 3988
CONECT 3990 3992
CONECT 3990 3991
CONECT 3993 3994
CONECT 3995 3996
CONECT 3999 4000
CONECT 4001 4003
CONECT 4001 4002
CONECT 4004 4007
CONECT 4004 4006
CONECT 4004 4005
CONECT 4008 4011
CONECT 4008 4010
CONECT 4008 4009
CONECT 4012 4013
CONECT 4014 4015
CONECT 4018 4020
CONECT 4018 4019
CONECT 4022 4023
CONECT 4024 4025
CONECT 4026 4027
CONECT 4028 4029
CONECT 4031 4032
CONECT 4033 4034
CONECT 4035 4036
CONECT 4039 4041
CONECT 4039 4040
CONECT 4043 4044
CONECT 4045 4046
CONECT 4047 4048
CONECT 4049 4050
CONECT 4051 4052
CONECT 4053 4054
CONECT 4055 4056
CONECT 4059 4061
CONECT 4059 4060
CONECT 4063 4064
CONECT 4065 4066
CONECT 4067 4068
CONECT 4069 4070
CONECT 4071 4072
CONECT 4073 4074
CONECT 4075 4076
CONECT 4078 4079
CONECT 4080 4083
CONECT 4080 4082
CONECT 4080 4081
CONECT 4084 4085
