# Supplementary material for: Exploration of the molecular mechanism of melatonin against polycystic ovary syndrome based on a network pharmacology approach and experimental validation
Source: Front Endocrinol (Lausanne). 2025 Aug 5;16:1528518. doi: 10.3389/fendo.2025.1528518 (PMC12361247; doi:10.3389/fendo.2025.1528518)
Supplement: Supplementary file 1 [file DataSheet1.zip › Raw data/molecular docking/AR-melatonin/2PIU_W.pdbqt]

REMARK   4 XXXX COMPLIES WITH FORMAT V. 2.0
ATOM      1  N   PRO A 671      10.555  25.264  21.438  1.00 36.41    -0.062 N 
ATOM      2  HN1 PRO A 671      10.058  26.047  21.013  1.00  0.00     0.278 HD
ATOM      3  HN2 PRO A 671      11.195  25.063  20.670  1.00  0.00     0.278 HD
ATOM      4  CA  PRO A 671      11.267  25.658  22.670  1.00 34.00     0.277 C 
ATOM      5  C   PRO A 671      12.762  25.354  22.587  1.00 31.23     0.249 C 
ATOM      6  O   PRO A 671      13.296  25.043  21.519  1.00 31.87    -0.271 OA
ATOM      7  CB  PRO A 671      10.626  24.879  23.805  1.00 34.94     0.044 C 
ATOM      8  CG  PRO A 671      10.204  23.617  23.082  1.00 37.31     0.030 C 
ATOM      9  CD  PRO A 671       9.661  24.128  21.730  1.00 38.69     0.233 C 
ATOM     10  N   ILE A 672      13.424  25.436  23.734  1.00 27.84    -0.346 N 
ATOM     11  HN  ILE A 672      12.908  25.676  24.580  1.00  0.00     0.163 HD
ATOM     12  CA  ILE A 672      14.858  25.197  23.834  1.00 24.76     0.180 C 
ATOM     13  C   ILE A 672      15.352  23.896  23.202  1.00 22.06     0.241 C 
ATOM     14  O   ILE A 672      16.282  23.911  22.401  1.00 22.72    -0.271 OA
ATOM     15  CB  ILE A 672      15.303  25.224  25.313  1.00 25.07     0.013 C 
ATOM     16  CG1 ILE A 672      14.890  26.557  25.953  1.00 27.95     0.002 C 
ATOM     17  CG2 ILE A 672      16.815  25.013  25.421  1.00 25.07     0.012 C 
ATOM     18  CD1 ILE A 672      15.391  27.781  25.216  1.00 27.79     0.005 C 
ATOM     19  N   PHE A 673      14.749  22.775  23.578  1.00 21.42    -0.346 N 
ATOM     20  HN  PHE A 673      13.981  22.821  24.247  1.00  0.00     0.163 HD
ATOM     21  CA  PHE A 673      15.162  21.480  23.054  1.00 22.09     0.180 C 
ATOM     22  C   PHE A 673      15.228  21.435  21.525  1.00 22.89     0.241 C 
ATOM     23  O   PHE A 673      16.240  21.022  20.954  1.00 24.27    -0.271 OA
ATOM     24  CB  PHE A 673      14.221  20.381  23.546  1.00 21.55     0.073 C 
ATOM     25  CG  PHE A 673      14.711  19.006  23.243  1.00 21.36    -0.056 A 
ATOM     26  CD1 PHE A 673      15.863  18.519  23.856  1.00 22.21     0.007 A 
ATOM     27  CD2 PHE A 673      14.057  18.209  22.309  1.00 22.86     0.007 A 
ATOM     28  CE1 PHE A 673      16.363  17.262  23.543  1.00 22.87     0.001 A 
ATOM     29  CE2 PHE A 673      14.545  16.947  21.985  1.00 23.74     0.001 A 
ATOM     30  CZ  PHE A 673      15.702  16.470  22.601  1.00 24.29     0.000 A 
ATOM     31  N   LEU A 674      14.150  21.853  20.869  1.00 23.21    -0.346 N 
ATOM     32  HN  LEU A 674      13.341  22.180  21.397  1.00  0.00     0.163 HD
ATOM     33  CA  LEU A 674      14.098  21.855  19.413  1.00 24.75     0.177 C 
ATOM     34  C   LEU A 674      15.114  22.789  18.794  1.00 23.93     0.241 C 
ATOM     35  O   LEU A 674      15.721  22.447  17.789  1.00 23.71    -0.271 OA
ATOM     36  CB  LEU A 674      12.701  22.230  18.914  1.00 25.75     0.038 C 
ATOM     37  CG  LEU A 674      11.700  21.085  18.795  1.00 28.51    -0.020 C 
ATOM     38  CD1 LEU A 674      11.679  20.291  20.083  1.00 31.49     0.009 C 
ATOM     39  CD2 LEU A 674      10.322  21.646  18.482  1.00 31.12     0.009 C 
ATOM     40  N   ASN A 675      15.303  23.968  19.380  1.00 23.03    -0.346 N 
ATOM     41  HN  ASN A 675      14.766  24.221  20.209  1.00  0.00     0.163 HD
ATOM     42  CA  ASN A 675      16.282  24.895  18.829  1.00 24.00     0.185 C 
ATOM     43  C   ASN A 675      17.640  24.220  18.790  1.00 21.84     0.241 C 
ATOM     44  O   ASN A 675      18.378  24.353  17.823  1.00 23.19    -0.271 OA
ATOM     45  CB  ASN A 675      16.390  26.171  19.667  1.00 24.19     0.137 C 
ATOM     46  CG  ASN A 675      15.133  27.019  19.612  1.00 27.25     0.217 C 
ATOM     47  ND2 ASN A 675      14.904  27.801  20.664  1.00 25.98    -0.370 N 
ATOM     48 1HD2 ASN A 675      15.522  27.828  21.475  1.00  0.00     0.159 HD
ATOM     49 2HD2 ASN A 675      14.059  28.371  20.627  1.00  0.00     0.159 HD
ATOM     50  OD1 ASN A 675      14.384  26.986  18.628  1.00 24.60    -0.274 OA
ATOM     51  N   VAL A 676      17.969  23.487  19.849  1.00 20.92    -0.346 N 
ATOM     52  HN  VAL A 676      17.313  23.396  20.625  1.00  0.00     0.163 HD
ATOM     53  CA  VAL A 676      19.262  22.812  19.909  1.00 18.71     0.180 C 
ATOM     54  C   VAL A 676      19.372  21.724  18.842  1.00 19.50     0.241 C 
ATOM     55  O   VAL A 676      20.327  21.707  18.068  1.00 18.78    -0.271 OA
ATOM     56  CB  VAL A 676      19.507  22.200  21.302  1.00 17.10     0.009 C 
ATOM     57  CG1 VAL A 676      20.802  21.397  21.301  1.00 14.80     0.012 C 
ATOM     58  CG2 VAL A 676      19.574  23.308  22.343  1.00 18.10     0.012 C 
ATOM     59  N   LEU A 677      18.397  20.824  18.789  1.00 19.62    -0.346 N 
ATOM     60  HN  LEU A 677      17.619  20.875  19.447  1.00  0.00     0.163 HD
ATOM     61  CA  LEU A 677      18.439  19.766  17.792  1.00 20.68     0.177 C 
ATOM     62  C   LEU A 677      18.602  20.319  16.382  1.00 21.57     0.241 C 
ATOM     63  O   LEU A 677      19.368  19.783  15.583  1.00 21.74    -0.271 OA
ATOM     64  CB  LEU A 677      17.179  18.907  17.863  1.00 17.09     0.038 C 
ATOM     65  CG  LEU A 677      17.007  18.127  19.170  1.00 15.41    -0.020 C 
ATOM     66  CD1 LEU A 677      15.988  17.028  18.956  1.00 16.76     0.009 C 
ATOM     67  CD2 LEU A 677      18.339  17.536  19.610  1.00 15.52     0.009 C 
ATOM     68  N   GLU A 678      17.889  21.395  16.076  1.00 22.42    -0.346 N 
ATOM     69  HN  GLU A 678      17.280  21.815  16.779  1.00  0.00     0.163 HD
ATOM     70  CA  GLU A 678      17.968  21.985  14.740  1.00 24.14     0.177 C 
ATOM     71  C   GLU A 678      19.336  22.622  14.514  1.00 22.38     0.241 C 
ATOM     72  O   GLU A 678      19.910  22.502  13.436  1.00 20.86    -0.271 OA
ATOM     73  CB  GLU A 678      16.850  23.027  14.554  1.00 25.80     0.045 C 
ATOM     74  CG  GLU A 678      15.450  22.473  14.830  1.00 33.89     0.116 C 
ATOM     75  CD  GLU A 678      14.357  23.538  14.842  1.00 38.47     0.172 C 
ATOM     76  OE1 GLU A 678      13.168  23.169  14.998  1.00 42.79    -0.648 OA
ATOM     77  OE2 GLU A 678      14.678  24.737  14.699  1.00 39.94    -0.648 OA
ATOM     78  N   ALA A 679      19.868  23.281  15.541  1.00 22.34    -0.346 N 
ATOM     79  HN  ALA A 679      19.359  23.331  16.423  1.00  0.00     0.163 HD
ATOM     80  CA  ALA A 679      21.170  23.933  15.423  1.00 22.34     0.172 C 
ATOM     81  C   ALA A 679      22.348  22.975  15.218  1.00 23.73     0.240 C 
ATOM     82  O   ALA A 679      23.235  23.234  14.397  1.00 21.57    -0.271 OA
ATOM     83  CB  ALA A 679      21.430  24.801  16.651  1.00 21.91     0.042 C 
ATOM     84  N   ILE A 680      22.361  21.869  15.956  1.00 21.94    -0.346 N 
ATOM     85  HN  ILE A 680      21.590  21.680  16.597  1.00  0.00     0.163 HD
ATOM     86  CA  ILE A 680      23.470  20.921  15.857  1.00 21.29     0.180 C 
ATOM     87  C   ILE A 680      23.374  19.906  14.724  1.00 23.44     0.241 C 
ATOM     88  O   ILE A 680      24.292  19.103  14.531  1.00 24.04    -0.271 OA
ATOM     89  CB  ILE A 680      23.651  20.145  17.175  1.00 18.35     0.013 C 
ATOM     90  CG1 ILE A 680      22.499  19.160  17.375  1.00 17.30     0.002 C 
ATOM     91  CG2 ILE A 680      23.689  21.123  18.334  1.00 19.52     0.012 C 
ATOM     92  CD1 ILE A 680      22.643  18.301  18.625  1.00 14.06     0.005 C 
ATOM     93  N   GLU A 681      22.274  19.934  13.979  1.00 23.33    -0.346 N 
ATOM     94  HN  GLU A 681      21.545  20.619  14.178  1.00  0.00     0.163 HD
ATOM     95  CA  GLU A 681      22.103  18.994  12.882  1.00 24.01     0.177 C 
ATOM     96  C   GLU A 681      23.228  19.183  11.861  1.00 25.60     0.243 C 
ATOM     97  O   GLU A 681      23.519  20.301  11.439  1.00 27.34    -0.271 OA
ATOM     98  CB  GLU A 681      20.733  19.200  12.224  1.00 24.32     0.045 C 
ATOM     99  CG  GLU A 681      20.414  18.234  11.078  1.00 23.70     0.116 C 
ATOM    100  CD  GLU A 681      20.262  16.783  11.526  1.00 25.69     0.172 C 
ATOM    101  OE1 GLU A 681      19.772  15.969  10.715  1.00 24.06    -0.648 OA
ATOM    102  OE2 GLU A 681      20.629  16.451  12.673  1.00 25.03    -0.648 OA
ATOM    103  N   PRO A 682      23.896  18.088  11.475  1.00 26.09    -0.337 N 
ATOM    104  CA  PRO A 682      24.990  18.161  10.503  1.00 26.70     0.179 C 
ATOM    105  C   PRO A 682      24.532  18.562   9.106  1.00 27.05     0.241 C 
ATOM    106  O   PRO A 682      23.417  18.242   8.690  1.00 25.40    -0.271 OA
ATOM    107  CB  PRO A 682      25.565  16.747  10.523  1.00 28.50     0.037 C 
ATOM    108  CG  PRO A 682      25.276  16.286  11.928  1.00 26.87     0.022 C 
ATOM    109  CD  PRO A 682      23.868  16.768  12.131  1.00 27.31     0.127 C 
ATOM    110  N   GLY A 683      25.406  19.261   8.387  1.00 26.86    -0.351 N 
ATOM    111  HN  GLY A 683      26.309  19.510   8.790  1.00  0.00     0.163 HD
ATOM    112  CA  GLY A 683      25.085  19.671   7.036  1.00 26.94     0.225 C 
ATOM    113  C   GLY A 683      25.383  18.551   6.056  1.00 28.65     0.236 C 
ATOM    114  O   GLY A 683      25.363  17.372   6.413  1.00 28.53    -0.272 OA
ATOM    115  N   VAL A 684      25.678  18.925   4.818  1.00 28.35    -0.346 N 
ATOM    116  HN  VAL A 684      25.694  19.921   4.601  1.00  0.00     0.163 HD
ATOM    117  CA  VAL A 684      25.979  17.977   3.757  1.00 27.83     0.180 C 
ATOM    118  C   VAL A 684      27.367  17.363   3.901  1.00 28.06     0.241 C 
ATOM    119  O   VAL A 684      28.321  18.057   4.225  1.00 30.60    -0.271 OA
ATOM    120  CB  VAL A 684      25.894  18.677   2.383  1.00 28.51     0.009 C 
ATOM    121  CG1 VAL A 684      26.231  17.701   1.272  1.00 26.68     0.012 C 
ATOM    122  CG2 VAL A 684      24.505  19.266   2.192  1.00 25.48     0.012 C 
ATOM    123  N   VAL A 685      27.474  16.061   3.653  1.00 26.67    -0.346 N 
ATOM    124  HN  VAL A 685      26.639  15.536   3.394  1.00  0.00     0.163 HD
ATOM    125  CA  VAL A 685      28.753  15.360   3.740  1.00 27.57     0.180 C 
ATOM    126  C   VAL A 685      28.970  14.558   2.455  1.00 26.51     0.241 C 
ATOM    127  O   VAL A 685      28.206  13.652   2.142  1.00 28.92    -0.271 OA
ATOM    128  CB  VAL A 685      28.792  14.385   4.947  1.00 27.55     0.009 C 
ATOM    129  CG1 VAL A 685      30.156  13.699   5.026  1.00 28.10     0.012 C 
ATOM    130  CG2 VAL A 685      28.506  15.136   6.236  1.00 27.61     0.012 C 
ATOM    131  N   CYS A 686      30.009  14.899   1.707  1.00 26.32    -0.345 N 
ATOM    132  HN  CYS A 686      30.618  15.661   2.005  1.00  0.00     0.163 HD
ATOM    133  CA  CYS A 686      30.289  14.196   0.464  1.00 26.40     0.186 C 
ATOM    134  C   CYS A 686      31.023  12.897   0.728  1.00 25.34     0.241 C 
ATOM    135  O   CYS A 686      31.628  12.724   1.782  1.00 24.50    -0.271 OA
ATOM    136  CB  CYS A 686      31.097  15.093  -0.468  1.00 26.15     0.121 C 
ATOM    137  SG  CYS A 686      30.218  16.624  -0.896  1.00 33.71    -0.095 SA
ATOM    138  N   ALA A 687      30.952  11.973  -0.223  1.00 25.89    -0.346 N 
ATOM    139  HN  ALA A 687      30.425  12.169  -1.074  1.00  0.00     0.163 HD
ATOM    140  CA  ALA A 687      31.615  10.684  -0.071  1.00 27.28     0.172 C 
ATOM    141  C   ALA A 687      33.015  10.713  -0.674  1.00 27.41     0.240 C 
ATOM    142  O   ALA A 687      33.899   9.977  -0.239  1.00 28.01    -0.271 OA
ATOM    143  CB  ALA A 687      30.782   9.590  -0.734  1.00 27.55     0.042 C 
ATOM    144  N   GLY A 688      33.206  11.565  -1.675  1.00 26.69    -0.351 N 
ATOM    145  HN  GLY A 688      32.436  12.158  -1.985  1.00  0.00     0.163 HD
ATOM    146  CA  GLY A 688      34.494  11.663  -2.333  1.00 28.27     0.225 C 
ATOM    147  C   GLY A 688      34.587  10.683  -3.490  1.00 29.42     0.236 C 
ATOM    148  O   GLY A 688      35.656  10.491  -4.066  1.00 29.22    -0.272 OA
ATOM    149  N   HIS A 689      33.455  10.072  -3.833  1.00 28.01    -0.346 N 
ATOM    150  HN  HIS A 689      32.602  10.301  -3.323  1.00  0.00     0.163 HD
ATOM    151  CA  HIS A 689      33.383   9.087  -4.909  1.00 29.18     0.182 C 
ATOM    152  C   HIS A 689      33.560   9.705  -6.290  1.00 31.67     0.241 C 
ATOM    153  O   HIS A 689      33.012  10.766  -6.580  1.00 31.32    -0.271 OA
ATOM    154  CB  HIS A 689      32.032   8.366  -4.866  1.00 26.85     0.093 C 
ATOM    155  CG  HIS A 689      31.878   7.296  -5.903  1.00 26.02     0.028 A 
ATOM    156  CD2 HIS A 689      31.132   7.250  -7.034  1.00 25.87     0.114 A 
ATOM    157  ND1 HIS A 689      32.529   6.082  -5.826  1.00 24.28    -0.354 N 
ATOM    158  HD1 HIS A 689      33.174   5.805  -5.086  1.00  0.00     0.166 HD
ATOM    159  CE1 HIS A 689      32.188   5.333  -6.860  1.00 26.12     0.180 A 
ATOM    160  NE2 HIS A 689      31.342   6.018  -7.609  1.00 25.65    -0.360 N 
ATOM    161  HE2 HIS A 689      30.914   5.687  -8.474  1.00  0.00     0.166 HD
ATOM    162  N   ASP A 690      34.323   9.026  -7.139  1.00 34.43    -0.345 N 
ATOM    163  HN  ASP A 690      34.759   8.157  -6.831  1.00  0.00     0.163 HD
ATOM    164  CA  ASP A 690      34.552   9.492  -8.499  1.00 37.42     0.186 C 
ATOM    165  C   ASP A 690      33.478   8.872  -9.383  1.00 38.25     0.241 C 
ATOM    166  O   ASP A 690      33.589   7.716  -9.797  1.00 37.01    -0.271 OA
ATOM    167  CB  ASP A 690      35.935   9.053  -8.993  1.00 39.25     0.147 C 
ATOM    168  CG  ASP A 690      36.293   9.660 -10.341  1.00 39.52     0.175 C 
ATOM    169  OD1 ASP A 690      35.500   9.526 -11.299  1.00 39.49    -0.648 OA
ATOM    170  OD2 ASP A 690      37.374  10.272 -10.437  1.00 41.65    -0.648 OA
ATOM    171  N   ASN A 691      32.431   9.635  -9.665  1.00 40.64    -0.346 N 
ATOM    172  HN  ASN A 691      32.382  10.584  -9.295  1.00  0.00     0.163 HD
ATOM    173  CA  ASN A 691      31.353   9.128 -10.498  1.00 43.54     0.185 C 
ATOM    174  C   ASN A 691      31.768   8.944 -11.958  1.00 45.65     0.241 C 
ATOM    175  O   ASN A 691      30.994   8.437 -12.765  1.00 47.99    -0.271 OA
ATOM    176  CB  ASN A 691      30.136  10.056 -10.406  1.00 43.34     0.137 C 
ATOM    177  CG  ASN A 691      29.395   9.919  -9.083  1.00 42.83     0.217 C 
ATOM    178  ND2 ASN A 691      29.587  10.887  -8.194  1.00 43.47    -0.370 N 
ATOM    179 1HD2 ASN A 691      30.190  11.689  -8.378  1.00  0.00     0.159 HD
ATOM    180 2HD2 ASN A 691      29.091  10.795  -7.308  1.00  0.00     0.159 HD
ATOM    181  OD1 ASN A 691      28.668   8.952  -8.861  1.00 40.12    -0.274 OA
ATOM    182  N   ASN A 692      32.984   9.347 -12.307  1.00 48.10    -0.346 N 
ATOM    183  HN  ASN A 692      33.602   9.771 -11.615  1.00  0.00     0.163 HD
ATOM    184  CA  ASN A 692      33.433   9.180 -13.686  1.00 51.38     0.185 C 
ATOM    185  C   ASN A 692      34.076   7.818 -13.892  1.00 51.84     0.241 C 
ATOM    186  O   ASN A 692      34.664   7.545 -14.937  1.00 51.78    -0.271 OA
ATOM    187  CB  ASN A 692      34.401  10.295 -14.091  1.00 53.09     0.137 C 
ATOM    188  CG  ASN A 692      33.682  11.601 -14.401  1.00 54.93     0.217 C 
ATOM    189  ND2 ASN A 692      34.129  12.688 -13.780  1.00 55.56    -0.370 N 
ATOM    190 1HD2 ASN A 692      33.647  13.563 -13.988  1.00  0.00     0.159 HD
ATOM    191 2HD2 ASN A 692      34.910  12.666 -13.124  1.00  0.00     0.159 HD
ATOM    192  OD1 ASN A 692      32.736  11.628 -15.196  1.00 55.01    -0.274 OA
ATOM    193  N   GLN A 693      33.951   6.967 -12.881  1.00 52.49    -0.346 N 
ATOM    194  HN  GLN A 693      33.464   7.271 -12.038  1.00  0.00     0.163 HD
ATOM    195  CA  GLN A 693      34.487   5.614 -12.936  1.00 53.54     0.177 C 
ATOM    196  C   GLN A 693      33.310   4.645 -12.969  1.00 52.34     0.243 C 
ATOM    197  O   GLN A 693      32.200   4.996 -12.568  1.00 51.68    -0.271 OA
ATOM    198  CB  GLN A 693      35.355   5.337 -11.707  1.00 55.68     0.044 C 
ATOM    199  CG  GLN A 693      36.597   6.214 -11.610  1.00 58.68     0.105 C 
ATOM    200  CD  GLN A 693      37.534   6.030 -12.791  1.00 60.14     0.215 C 
ATOM    201  NE2 GLN A 693      38.733   5.524 -12.521  1.00 61.03    -0.370 N 
ATOM    202 1HE2 GLN A 693      39.022   5.273 -11.576  1.00  0.00     0.159 HD
ATOM    203 2HE2 GLN A 693      39.362   5.400 -13.314  1.00  0.00     0.159 HD
ATOM    204  OE1 GLN A 693      37.184   6.334 -13.934  1.00 60.95    -0.274 OA
ATOM    205  N   PRO A 694      33.530   3.419 -13.470  1.00 51.04    -0.337 N 
ATOM    206  CA  PRO A 694      32.456   2.420 -13.539  1.00 49.96     0.179 C 
ATOM    207  C   PRO A 694      31.939   2.008 -12.158  1.00 48.24     0.241 C 
ATOM    208  O   PRO A 694      32.684   2.010 -11.179  1.00 48.71    -0.271 OA
ATOM    209  CB  PRO A 694      33.114   1.263 -14.288  1.00 50.64     0.037 C 
ATOM    210  CG  PRO A 694      34.074   1.972 -15.205  1.00 51.11     0.022 C 
ATOM    211  CD  PRO A 694      34.689   2.996 -14.275  1.00 51.32     0.127 C 
ATOM    212  N   ASP A 695      30.659   1.657 -12.090  1.00 46.08    -0.346 N 
ATOM    213  HN  ASP A 695      30.094   1.672 -12.939  1.00  0.00     0.163 HD
ATOM    214  CA  ASP A 695      30.040   1.251 -10.834  1.00 43.45     0.186 C 
ATOM    215  C   ASP A 695      30.370  -0.185 -10.468  1.00 41.57     0.241 C 
ATOM    216  O   ASP A 695      29.538  -1.071 -10.634  1.00 42.85    -0.271 OA
ATOM    217  CB  ASP A 695      28.513   1.387 -10.907  1.00 43.49     0.147 C 
ATOM    218  CG  ASP A 695      28.050   2.825 -11.029  1.00 42.52     0.175 C 
ATOM    219  OD1 ASP A 695      28.574   3.694 -10.299  1.00 41.18    -0.648 OA
ATOM    220  OD2 ASP A 695      27.142   3.081 -11.850  1.00 44.10    -0.648 OA
ATOM    221  N   SER A 696      31.576  -0.425  -9.969  1.00 38.14    -0.344 N 
ATOM    222  HN  SER A 696      32.243   0.339  -9.859  1.00  0.00     0.163 HD
ATOM    223  CA  SER A 696      31.949  -1.781  -9.578  1.00 34.30     0.200 C 
ATOM    224  C   SER A 696      31.747  -1.941  -8.082  1.00 32.44     0.243 C 
ATOM    225  O   SER A 696      31.689  -0.956  -7.345  1.00 30.14    -0.271 OA
ATOM    226  CB  SER A 696      33.413  -2.072  -9.920  1.00 33.33     0.199 C 
ATOM    227  OG  SER A 696      34.294  -1.346  -9.081  1.00 33.85    -0.398 OA
ATOM    228  HG  SER A 696      35.202  -1.527  -9.293  1.00  0.00     0.209 HD
ATOM    229  N   PHE A 697      31.631  -3.188  -7.642  1.00 30.88    -0.346 N 
ATOM    230  HN  PHE A 697      31.664  -3.956  -8.312  1.00  0.00     0.163 HD
ATOM    231  CA  PHE A 697      31.458  -3.487  -6.232  1.00 27.42     0.180 C 
ATOM    232  C   PHE A 697      32.566  -2.821  -5.408  1.00 26.57     0.241 C 
ATOM    233  O   PHE A 697      32.293  -2.064  -4.479  1.00 24.69    -0.271 OA
ATOM    234  CB  PHE A 697      31.491  -5.004  -6.023  1.00 26.70     0.073 C 
ATOM    235  CG  PHE A 697      31.372  -5.425  -4.585  1.00 25.93    -0.056 A 
ATOM    236  CD1 PHE A 697      30.221  -5.148  -3.857  1.00 25.34     0.007 A 
ATOM    237  CD2 PHE A 697      32.420  -6.096  -3.956  1.00 27.59     0.007 A 
ATOM    238  CE1 PHE A 697      30.108  -5.531  -2.521  1.00 28.85     0.001 A 
ATOM    239  CE2 PHE A 697      32.322  -6.484  -2.622  1.00 26.04     0.001 A 
ATOM    240  CZ  PHE A 697      31.163  -6.202  -1.901  1.00 28.66     0.000 A 
ATOM    241  N   ALA A 698      33.817  -3.097  -5.769  1.00 25.28    -0.346 N 
ATOM    242  HN  ALA A 698      33.977  -3.710  -6.568  1.00  0.00     0.163 HD
ATOM    243  CA  ALA A 698      34.970  -2.548  -5.055  1.00 24.52     0.172 C 
ATOM    244  C   ALA A 698      34.916  -1.041  -4.832  1.00 24.40     0.240 C 
ATOM    245  O   ALA A 698      35.069  -0.565  -3.705  1.00 23.08    -0.271 OA
ATOM    246  CB  ALA A 698      36.267  -2.920  -5.786  1.00 23.45     0.042 C 
ATOM    247  N   ALA A 699      34.702  -0.288  -5.903  1.00 24.60    -0.346 N 
ATOM    248  HN  ALA A 699      34.568  -0.733  -6.811  1.00  0.00     0.163 HD
ATOM    249  CA  ALA A 699      34.655   1.169  -5.802  1.00 24.60     0.172 C 
ATOM    250  C   ALA A 699      33.449   1.679  -5.019  1.00 23.15     0.240 C 
ATOM    251  O   ALA A 699      33.576   2.570  -4.187  1.00 23.62    -0.271 OA
ATOM    252  CB  ALA A 699      34.667   1.791  -7.197  1.00 24.28     0.042 C 
ATOM    253  N   LEU A 700      32.278   1.121  -5.289  1.00 22.17    -0.346 N 
ATOM    254  HN  LEU A 700      32.218   0.385  -5.993  1.00  0.00     0.163 HD
ATOM    255  CA  LEU A 700      31.076   1.552  -4.587  1.00 23.17     0.177 C 
ATOM    256  C   LEU A 700      31.202   1.390  -3.074  1.00 22.01     0.241 C 
ATOM    257  O   LEU A 700      30.986   2.342  -2.325  1.00 21.78    -0.271 OA
ATOM    258  CB  LEU A 700      29.853   0.788  -5.104  1.00 20.88     0.038 C 
ATOM    259  CG  LEU A 700      29.393   1.204  -6.511  1.00 22.01    -0.020 C 
ATOM    260  CD1 LEU A 700      28.190   0.389  -6.927  1.00 22.04     0.009 C 
ATOM    261  CD2 LEU A 700      29.043   2.677  -6.532  1.00 20.99     0.009 C 
ATOM    262  N   LEU A 701      31.577   0.198  -2.627  1.00 20.73    -0.346 N 
ATOM    263  HN  LEU A 701      31.776  -0.549  -3.293  1.00  0.00     0.163 HD
ATOM    264  CA  LEU A 701      31.709  -0.059  -1.196  1.00 21.64     0.177 C 
ATOM    265  C   LEU A 701      32.852   0.717  -0.557  1.00 23.02     0.241 C 
ATOM    266  O   LEU A 701      32.749   1.159   0.590  1.00 23.85    -0.271 OA
ATOM    267  CB  LEU A 701      31.859  -1.564  -0.943  1.00 19.58     0.038 C 
ATOM    268  CG  LEU A 701      30.527  -2.321  -0.832  1.00 21.01    -0.020 C 
ATOM    269  CD1 LEU A 701      29.743  -1.797   0.383  1.00 17.13     0.009 C 
ATOM    270  CD2 LEU A 701      29.705  -2.154  -2.120  1.00 19.67     0.009 C 
ATOM    271  N   SER A 702      33.938   0.902  -1.298  1.00 21.68    -0.344 N 
ATOM    272  HN  SER A 702      33.985   0.509  -2.238  1.00  0.00     0.163 HD
ATOM    273  CA  SER A 702      35.059   1.662  -0.774  1.00 21.94     0.200 C 
ATOM    274  C   SER A 702      34.596   3.097  -0.518  1.00 22.39     0.243 C 
ATOM    275  O   SER A 702      35.017   3.725   0.456  1.00 20.72    -0.271 OA
ATOM    276  CB  SER A 702      36.227   1.645  -1.764  1.00 21.61     0.199 C 
ATOM    277  OG  SER A 702      36.717   0.324  -1.937  1.00 23.19    -0.398 OA
ATOM    278  HG  SER A 702      37.442   0.313  -2.551  1.00  0.00     0.209 HD
ATOM    279  N   SER A 703      33.722   3.610  -1.388  1.00 21.24    -0.344 N 
ATOM    280  HN  SER A 703      33.408   3.043  -2.175  1.00  0.00     0.163 HD
ATOM    281  CA  SER A 703      33.208   4.969  -1.233  1.00 21.21     0.200 C 
ATOM    282  C   SER A 703      32.181   5.007  -0.106  1.00 21.95     0.243 C 
ATOM    283  O   SER A 703      32.084   5.991   0.620  1.00 23.11    -0.271 OA
ATOM    284  CB  SER A 703      32.581   5.475  -2.539  1.00 21.94     0.199 C 
ATOM    285  OG  SER A 703      33.585   5.833  -3.472  1.00 22.23    -0.398 OA
ATOM    286  HG  SER A 703      33.197   6.146  -4.281  1.00  0.00     0.209 HD
ATOM    287  N   LEU A 704      31.408   3.938   0.027  1.00 20.80    -0.346 N 
ATOM    288  HN  LEU A 704      31.495   3.165  -0.633  1.00  0.00     0.163 HD
ATOM    289  CA  LEU A 704      30.437   3.858   1.107  1.00 21.54     0.177 C 
ATOM    290  C   LEU A 704      31.194   3.876   2.429  1.00 19.92     0.241 C 
ATOM    291  O   LEU A 704      30.757   4.506   3.392  1.00 21.07    -0.271 OA
ATOM    292  CB  LEU A 704      29.610   2.571   1.003  1.00 20.06     0.038 C 
ATOM    293  CG  LEU A 704      28.371   2.663   0.108  1.00 20.29    -0.020 C 
ATOM    294  CD1 LEU A 704      27.570   1.371   0.202  1.00 19.55     0.009 C 
ATOM    295  CD2 LEU A 704      27.503   3.838   0.544  1.00 20.61     0.009 C 
ATOM    296  N   ASN A 705      32.339   3.196   2.466  1.00 19.66    -0.346 N 
ATOM    297  HN  ASN A 705      32.655   2.702   1.632  1.00  0.00     0.163 HD
ATOM    298  CA  ASN A 705      33.151   3.145   3.682  1.00 19.71     0.185 C 
ATOM    299  C   ASN A 705      33.800   4.484   4.004  1.00 19.28     0.241 C 
ATOM    300  O   ASN A 705      33.887   4.872   5.169  1.00 18.46    -0.271 OA
ATOM    301  CB  ASN A 705      34.230   2.057   3.570  1.00 18.32     0.137 C 
ATOM    302  CG  ASN A 705      33.658   0.651   3.703  1.00 17.53     0.217 C 
ATOM    303  ND2 ASN A 705      34.362  -0.335   3.161  1.00 17.24    -0.370 N 
ATOM    304 1HD2 ASN A 705      35.237  -0.174   2.663  1.00  0.00     0.159 HD
ATOM    305 2HD2 ASN A 705      33.979  -1.276   3.250  1.00  0.00     0.159 HD
ATOM    306  OD1 ASN A 705      32.604   0.457   4.303  1.00 17.32    -0.274 OA
ATOM    307  N   GLU A 706      34.265   5.182   2.969  1.00 20.62    -0.346 N 
ATOM    308  HN  GLU A 706      34.182   4.795   2.029  1.00  0.00     0.163 HD
ATOM    309  CA  GLU A 706      34.889   6.485   3.150  1.00 18.61     0.177 C 
ATOM    310  C   GLU A 706      33.830   7.428   3.695  1.00 18.80     0.241 C 
ATOM    311  O   GLU A 706      34.102   8.258   4.569  1.00 14.46    -0.271 OA
ATOM    312  CB  GLU A 706      35.409   7.010   1.813  1.00 20.99     0.045 C 
ATOM    313  CG  GLU A 706      36.048   8.395   1.875  1.00 23.38     0.116 C 
ATOM    314  CD  GLU A 706      37.155   8.490   2.907  1.00 25.56     0.172 C 
ATOM    315  OE1 GLU A 706      37.896   7.498   3.091  1.00 27.84    -0.648 OA
ATOM    316  OE2 GLU A 706      37.297   9.564   3.528  1.00 26.10    -0.648 OA
ATOM    317  N   LEU A 707      32.617   7.291   3.165  1.00 16.97    -0.346 N 
ATOM    318  HN  LEU A 707      32.466   6.591   2.439  1.00  0.00     0.163 HD
ATOM    319  CA  LEU A 707      31.505   8.115   3.597  1.00 18.37     0.177 C 
ATOM    320  C   LEU A 707      31.166   7.793   5.048  1.00 19.35     0.240 C 
ATOM    321  O   LEU A 707      30.783   8.675   5.819  1.00 20.48    -0.271 OA
ATOM    322  CB  LEU A 707      30.281   7.857   2.720  1.00 18.43     0.038 C 
ATOM    323  CG  LEU A 707      29.002   8.576   3.160  1.00 18.33    -0.020 C 
ATOM    324  CD1 LEU A 707      29.204  10.093   3.128  1.00 15.10     0.009 C 
ATOM    325  CD2 LEU A 707      27.864   8.177   2.230  1.00 19.65     0.009 C 
ATOM    326  N   GLY A 708      31.298   6.520   5.409  1.00 19.96    -0.351 N 
ATOM    327  HN  GLY A 708      31.604   5.827   4.726  1.00  0.00     0.163 HD
ATOM    328  CA  GLY A 708      31.009   6.114   6.768  1.00 20.44     0.225 C 
ATOM    329  C   GLY A 708      32.019   6.774   7.674  1.00 20.96     0.236 C 
ATOM    330  O   GLY A 708      31.658   7.368   8.691  1.00 19.15    -0.272 OA
ATOM    331  N   GLU A 709      33.287   6.680   7.283  1.00 20.22    -0.346 N 
ATOM    332  HN  GLU A 709      33.504   6.181   6.420  1.00  0.00     0.163 HD
ATOM    333  CA  GLU A 709      34.369   7.268   8.050  1.00 21.61     0.177 C 
ATOM    334  C   GLU A 709      34.099   8.754   8.251  1.00 22.83     0.241 C 
ATOM    335  O   GLU A 709      34.228   9.263   9.363  1.00 23.48    -0.271 OA
ATOM    336  CB  GLU A 709      35.705   7.094   7.322  1.00 21.73     0.045 C 
ATOM    337  CG  GLU A 709      36.929   7.481   8.165  1.00 25.22     0.116 C 
ATOM    338  CD  GLU A 709      37.432   6.342   9.046  1.00 26.27     0.172 C 
ATOM    339  OE1 GLU A 709      36.624   5.466   9.426  1.00 27.10    -0.648 OA
ATOM    340  OE2 GLU A 709      38.640   6.331   9.370  1.00 29.01    -0.648 OA
ATOM    341  N   ARG A 710      33.719   9.439   7.172  1.00 20.67    -0.346 N 
ATOM    342  HN  ARG A 710      33.621   8.948   6.283  1.00  0.00     0.163 HD
ATOM    343  CA  ARG A 710      33.439  10.872   7.225  1.00 20.72     0.176 C 
ATOM    344  C   ARG A 710      32.240  11.216   8.097  1.00 21.68     0.241 C 
ATOM    345  O   ARG A 710      32.280  12.173   8.880  1.00 18.10    -0.271 OA
ATOM    346  CB  ARG A 710      33.235  11.419   5.810  1.00 19.83     0.036 C 
ATOM    347  CG  ARG A 710      34.496  11.335   4.953  1.00 22.14     0.023 C 
ATOM    348  CD  ARG A 710      34.289  11.934   3.579  1.00 24.39     0.138 C 
ATOM    349  NE  ARG A 710      35.524  11.936   2.796  1.00 25.48    -0.227 N 
ATOM    350  HE  ARG A 710      36.333  11.446   3.179  1.00  0.00     0.177 HD
ATOM    351  CZ  ARG A 710      35.661  12.536   1.616  1.00 23.87     0.665 C 
ATOM    352  NH1 ARG A 710      34.641  13.187   1.076  1.00 26.24    -0.235 N 
ATOM    353 1HH1 ARG A 710      34.746  13.647   0.172  1.00  0.00     0.174 HD
ATOM    354 2HH1 ARG A 710      33.748  13.222   1.567  1.00  0.00     0.174 HD
ATOM    355  NH2 ARG A 710      36.819  12.490   0.980  1.00 25.72    -0.235 N 
ATOM    356 1HH2 ARG A 710      36.924  12.950   0.076  1.00  0.00     0.174 HD
ATOM    357 2HH2 ARG A 710      37.604  11.989   1.396  1.00  0.00     0.174 HD
ATOM    358  N   GLN A 711      31.171  10.442   7.970  1.00 20.91    -0.346 N 
ATOM    359  HN  GLN A 711      31.174   9.669   7.304  1.00  0.00     0.163 HD
ATOM    360  CA  GLN A 711      29.999  10.698   8.780  1.00 22.25     0.177 C 
ATOM    361  C   GLN A 711      30.276  10.414  10.254  1.00 22.80     0.241 C 
ATOM    362  O   GLN A 711      29.653  11.014  11.133  1.00 24.79    -0.271 OA
ATOM    363  CB  GLN A 711      28.800   9.886   8.265  1.00 25.83     0.044 C 
ATOM    364  CG  GLN A 711      28.069  10.594   7.116  1.00 27.34     0.105 C 
ATOM    365  CD  GLN A 711      26.851   9.847   6.596  1.00 29.10     0.215 C 
ATOM    366  NE2 GLN A 711      26.689   9.840   5.281  1.00 29.30    -0.370 N 
ATOM    367 1HE2 GLN A 711      25.872   9.339   4.932  1.00  0.00     0.159 HD
ATOM    368 2HE2 GLN A 711      27.347  10.291   4.646  1.00  0.00     0.159 HD
ATOM    369  OE1 GLN A 711      26.055   9.302   7.364  1.00 29.29    -0.274 OA
ATOM    370  N   LEU A 712      31.223   9.523  10.533  1.00 22.39    -0.346 N 
ATOM    371  HN  LEU A 712      31.727   9.063   9.775  1.00  0.00     0.163 HD
ATOM    372  CA  LEU A 712      31.544   9.202  11.918  1.00 23.92     0.177 C 
ATOM    373  C   LEU A 712      31.998  10.449  12.670  1.00 23.31     0.241 C 
ATOM    374  O   LEU A 712      31.618  10.664  13.822  1.00 22.16    -0.271 OA
ATOM    375  CB  LEU A 712      32.643   8.144  11.996  1.00 24.52     0.038 C 
ATOM    376  CG  LEU A 712      32.201   6.727  12.355  1.00 31.35    -0.020 C 
ATOM    377  CD1 LEU A 712      33.444   5.902  12.677  1.00 32.52     0.009 C 
ATOM    378  CD2 LEU A 712      31.246   6.750  13.564  1.00 26.43     0.009 C 
ATOM    379  N   VAL A 713      32.813  11.266  12.012  1.00 21.85    -0.346 N 
ATOM    380  HN  VAL A 713      33.093  11.030  11.060  1.00  0.00     0.163 HD
ATOM    381  CA  VAL A 713      33.315  12.489  12.617  1.00 21.96     0.180 C 
ATOM    382  C   VAL A 713      32.175  13.421  13.023  1.00 21.05     0.241 C 
ATOM    383  O   VAL A 713      32.172  13.958  14.135  1.00 19.68    -0.271 OA
ATOM    384  CB  VAL A 713      34.265  13.251  11.651  1.00 23.54     0.009 C 
ATOM    385  CG1 VAL A 713      34.811  14.508  12.342  1.00 22.63     0.012 C 
ATOM    386  CG2 VAL A 713      35.416  12.338  11.208  1.00 20.68     0.012 C 
ATOM    387  N   HIS A 714      31.214  13.617  12.125  1.00 20.66    -0.346 N 
ATOM    388  HN  HIS A 714      31.269  13.145  11.223  1.00  0.00     0.163 HD
ATOM    389  CA  HIS A 714      30.078  14.497  12.405  1.00 20.27     0.182 C 
ATOM    390  C   HIS A 714      29.172  13.911  13.475  1.00 18.03     0.241 C 
ATOM    391  O   HIS A 714      28.576  14.649  14.257  1.00 20.10    -0.271 OA
ATOM    392  CB  HIS A 714      29.247  14.751  11.138  1.00 21.03     0.093 C 
ATOM    393  CG  HIS A 714      29.974  15.517  10.078  1.00 22.49     0.028 A 
ATOM    394  CD2 HIS A 714      29.975  16.837   9.773  1.00 23.45     0.114 A 
ATOM    395  ND1 HIS A 714      30.844  14.920   9.191  1.00 25.77    -0.354 N 
ATOM    396  HD1 HIS A 714      31.064  13.924   9.161  1.00  0.00     0.166 HD
ATOM    397  CE1 HIS A 714      31.349  15.839   8.385  1.00 24.50     0.180 A 
ATOM    398  NE2 HIS A 714      30.838  17.010   8.718  1.00 23.04    -0.360 N 
ATOM    399  HE2 HIS A 714      31.050  17.899   8.265  1.00  0.00     0.166 HD
ATOM    400  N   VAL A 715      29.051  12.586  13.499  1.00 16.46    -0.346 N 
ATOM    401  HN  VAL A 715      29.548  12.020  12.811  1.00  0.00     0.163 HD
ATOM    402  CA  VAL A 715      28.215  11.936  14.500  1.00 15.45     0.180 C 
ATOM    403  C   VAL A 715      28.804  12.177  15.888  1.00 16.12     0.241 C 
ATOM    404  O   VAL A 715      28.078  12.495  16.822  1.00 15.18    -0.271 OA
ATOM    405  CB  VAL A 715      28.087  10.398  14.241  1.00 16.98     0.009 C 
ATOM    406  CG1 VAL A 715      27.394   9.718  15.426  1.00 18.99     0.012 C 
ATOM    407  CG2 VAL A 715      27.271  10.148  12.977  1.00 12.56     0.012 C 
ATOM    408  N   VAL A 716      30.124  12.040  16.024  1.00 14.93    -0.346 N 
ATOM    409  HN  VAL A 716      30.694  11.778  15.220  1.00  0.00     0.163 HD
ATOM    410  CA  VAL A 716      30.755  12.265  17.322  1.00 17.04     0.180 C 
ATOM    411  C   VAL A 716      30.494  13.705  17.804  1.00 17.18     0.241 C 
ATOM    412  O   VAL A 716      30.081  13.915  18.944  1.00 16.50    -0.271 OA
ATOM    413  CB  VAL A 716      32.286  11.995  17.266  1.00 17.01     0.009 C 
ATOM    414  CG1 VAL A 716      32.929  12.339  18.600  1.00 16.09     0.012 C 
ATOM    415  CG2 VAL A 716      32.543  10.528  16.929  1.00 17.83     0.012 C 
ATOM    416  N   LYS A 717      30.710  14.683  16.925  1.00 17.50    -0.346 N 
ATOM    417  HN  LYS A 717      31.035  14.445  15.988  1.00  0.00     0.163 HD
ATOM    418  CA  LYS A 717      30.493  16.094  17.268  1.00 19.20     0.176 C 
ATOM    419  C   LYS A 717      29.029  16.391  17.578  1.00 18.62     0.241 C 
ATOM    420  O   LYS A 717      28.722  17.089  18.540  1.00 19.36    -0.271 OA
ATOM    421  CB  LYS A 717      30.979  16.992  16.128  1.00 21.61     0.035 C 
ATOM    422  CG  LYS A 717      32.483  16.945  15.922  1.00 27.36     0.004 C 
ATOM    423  CD  LYS A 717      32.911  17.790  14.729  1.00 31.98     0.027 C 
ATOM    424  CE  LYS A 717      34.424  17.899  14.630  1.00 33.58     0.229 C 
ATOM    425  NZ  LYS A 717      34.815  18.887  13.579  1.00 38.28    -0.079 N 
ATOM    426  HZ1 LYS A 717      35.830  18.960  13.513  1.00  0.00     0.274 HD
ATOM    427  HZ2 LYS A 717      34.380  19.796  13.734  1.00  0.00     0.274 HD
ATOM    428  HZ3 LYS A 717      34.392  18.667  12.677  1.00  0.00     0.274 HD
ATOM    429  N   TRP A 718      28.139  15.857  16.749  1.00 17.88    -0.346 N 
ATOM    430  HN  TRP A 718      28.479  15.315  15.955  1.00  0.00     0.163 HD
ATOM    431  CA  TRP A 718      26.701  16.009  16.920  1.00 17.18     0.181 C 
ATOM    432  C   TRP A 718      26.308  15.440  18.280  1.00 16.71     0.241 C 
ATOM    433  O   TRP A 718      25.668  16.108  19.093  1.00 17.36    -0.271 OA
ATOM    434  CB  TRP A 718      25.975  15.236  15.805  1.00 18.65     0.075 C 
ATOM    435  CG  TRP A 718      24.480  15.059  15.997  1.00 19.75    -0.028 A 
ATOM    436  CD1 TRP A 718      23.503  15.983  15.759  1.00 16.94     0.096 A 
ATOM    437  CD2 TRP A 718      23.809  13.873  16.444  1.00 19.24    -0.002 A 
ATOM    438  CE2 TRP A 718      22.421  14.154  16.449  1.00 19.32     0.042 A 
ATOM    439  CE3 TRP A 718      24.245  12.600  16.843  1.00 18.14     0.014 A 
ATOM    440  NE1 TRP A 718      22.264  15.446  16.024  1.00 17.90    -0.365 N 
ATOM    441  HE1 TRP A 718      21.373  15.932  15.921  1.00  0.00     0.165 HD
ATOM    442  CZ2 TRP A 718      21.464  13.208  16.839  1.00 18.15     0.030 A 
ATOM    443  CZ3 TRP A 718      23.295  11.658  17.230  1.00 17.85     0.001 A 
ATOM    444  CH2 TRP A 718      21.918  11.969  17.226  1.00 17.81     0.002 A 
ATOM    445  N   ALA A 719      26.708  14.198  18.528  1.00 17.26    -0.346 N 
ATOM    446  HN  ALA A 719      27.256  13.699  17.827  1.00  0.00     0.163 HD
ATOM    447  CA  ALA A 719      26.379  13.536  19.780  1.00 18.10     0.172 C 
ATOM    448  C   ALA A 719      26.821  14.354  20.996  1.00 20.15     0.240 C 
ATOM    449  O   ALA A 719      26.032  14.609  21.907  1.00 18.39    -0.271 OA
ATOM    450  CB  ALA A 719      27.021  12.143  19.814  1.00 18.90     0.042 C 
ATOM    451  N   LYS A 720      28.080  14.773  21.006  1.00 21.92    -0.346 N 
ATOM    452  HN  LYS A 720      28.692  14.547  20.222  1.00  0.00     0.163 HD
ATOM    453  CA  LYS A 720      28.601  15.553  22.125  1.00 23.63     0.176 C 
ATOM    454  C   LYS A 720      27.951  16.934  22.241  1.00 23.31     0.241 C 
ATOM    455  O   LYS A 720      28.195  17.660  23.198  1.00 21.85    -0.271 OA
ATOM    456  CB  LYS A 720      30.117  15.701  21.992  1.00 26.55     0.035 C 
ATOM    457  CG  LYS A 720      30.866  14.374  22.007  1.00 26.80     0.004 C 
ATOM    458  CD  LYS A 720      32.321  14.575  21.616  1.00 29.53     0.027 C 
ATOM    459  CE  LYS A 720      33.278  14.316  22.768  1.00 34.15     0.229 C 
ATOM    460  NZ  LYS A 720      33.394  12.868  23.083  1.00 36.50    -0.079 N 
ATOM    461  HZ1 LYS A 720      34.036  12.694  23.856  1.00  0.00     0.274 HD
ATOM    462  HZ2 LYS A 720      33.656  12.330  22.257  1.00  0.00     0.274 HD
ATOM    463  HZ3 LYS A 720      32.479  12.454  23.262  1.00  0.00     0.274 HD
ATOM    464  N   ALA A 721      27.116  17.291  21.272  1.00 24.03    -0.346 N 
ATOM    465  HN  ALA A 721      26.943  16.649  20.499  1.00  0.00     0.163 HD
ATOM    466  CA  ALA A 721      26.441  18.585  21.293  1.00 22.38     0.172 C 
ATOM    467  C   ALA A 721      25.018  18.414  21.819  1.00 23.61     0.240 C 
ATOM    468  O   ALA A 721      24.316  19.389  22.082  1.00 22.15    -0.271 OA
ATOM    469  CB  ALA A 721      26.411  19.178  19.891  1.00 24.76     0.042 C 
ATOM    470  N   LEU A 722      24.599  17.162  21.970  1.00 22.76    -0.346 N 
ATOM    471  HN  LEU A 722      25.231  16.396  21.737  1.00  0.00     0.163 HD
ATOM    472  CA  LEU A 722      23.264  16.853  22.458  1.00 22.36     0.177 C 
ATOM    473  C   LEU A 722      23.135  17.123  23.950  1.00 22.78     0.243 C 
ATOM    474  O   LEU A 722      24.054  16.857  24.724  1.00 23.27    -0.271 OA
ATOM    475  CB  LEU A 722      22.933  15.385  22.204  1.00 22.99     0.038 C 
ATOM    476  CG  LEU A 722      22.671  14.966  20.761  1.00 23.78    -0.020 C 
ATOM    477  CD1 LEU A 722      22.651  13.448  20.675  1.00 26.05     0.009 C 
ATOM    478  CD2 LEU A 722      21.347  15.547  20.286  1.00 22.70     0.009 C 
ATOM    479  N   PRO A 723      21.981  17.654  24.371  1.00 22.35    -0.337 N 
ATOM    480  CA  PRO A 723      21.747  17.948  25.788  1.00 21.42     0.179 C 
ATOM    481  C   PRO A 723      22.011  16.718  26.663  1.00 21.83     0.241 C 
ATOM    482  O   PRO A 723      21.509  15.627  26.381  1.00 20.69    -0.271 OA
ATOM    483  CB  PRO A 723      20.276  18.357  25.814  1.00 22.54     0.037 C 
ATOM    484  CG  PRO A 723      20.078  18.993  24.465  1.00 22.31     0.022 C 
ATOM    485  CD  PRO A 723      20.828  18.055  23.544  1.00 20.49     0.127 C 
ATOM    486  N   GLY A 724      22.822  16.898  27.704  1.00 21.77    -0.351 N 
ATOM    487  HN  GLY A 724      23.249  17.813  27.849  1.00  0.00     0.163 HD
ATOM    488  CA  GLY A 724      23.114  15.823  28.639  1.00 23.32     0.225 C 
ATOM    489  C   GLY A 724      24.092  14.728  28.258  1.00 23.41     0.236 C 
ATOM    490  O   GLY A 724      24.575  14.012  29.132  1.00 25.99    -0.272 OA
ATOM    491  N   PHE A 725      24.397  14.588  26.975  1.00 23.80    -0.346 N 
ATOM    492  HN  PHE A 725      23.981  15.217  26.288  1.00  0.00     0.163 HD
ATOM    493  CA  PHE A 725      25.318  13.548  26.532  1.00 23.56     0.180 C 
ATOM    494  C   PHE A 725      26.672  13.612  27.235  1.00 25.23     0.241 C 
ATOM    495  O   PHE A 725      27.168  12.597  27.719  1.00 23.26    -0.271 OA
ATOM    496  CB  PHE A 725      25.542  13.636  25.024  1.00 24.28     0.073 C 
ATOM    497  CG  PHE A 725      26.314  12.477  24.463  1.00 22.50    -0.056 A 
ATOM    498  CD1 PHE A 725      25.711  11.238  24.307  1.00 20.85     0.007 A 
ATOM    499  CD2 PHE A 725      27.652  12.621  24.111  1.00 24.48     0.007 A 
ATOM    500  CE1 PHE A 725      26.428  10.156  23.807  1.00 23.32     0.001 A 
ATOM    501  CE2 PHE A 725      28.378  11.542  23.611  1.00 22.17     0.001 A 
ATOM    502  CZ  PHE A 725      27.762  10.312  23.461  1.00 21.70     0.000 A 
ATOM    503  N   ARG A 726      27.272  14.798  27.274  1.00 26.35    -0.346 N 
ATOM    504  HN  ARG A 726      26.816  15.602  26.843  1.00  0.00     0.163 HD
ATOM    505  CA  ARG A 726      28.570  14.975  27.921  1.00 31.85     0.176 C 
ATOM    506  C   ARG A 726      28.569  14.600  29.403  1.00 32.41     0.241 C 
ATOM    507  O   ARG A 726      29.623  14.532  30.028  1.00 33.67    -0.271 OA
ATOM    508  CB  ARG A 726      29.063  16.421  27.764  1.00 33.13     0.036 C 
ATOM    509  CG  ARG A 726      29.816  16.706  26.467  1.00 37.03     0.023 C 
ATOM    510  CD  ARG A 726      30.437  18.103  26.501  1.00 39.49     0.138 C 
ATOM    511  NE  ARG A 726      31.131  18.457  25.260  1.00 42.38    -0.227 N 
ATOM    512  HE  ARG A 726      30.684  19.141  24.649  1.00  0.00     0.177 HD
ATOM    513  CZ  ARG A 726      32.302  17.953  24.868  1.00 43.11     0.665 C 
ATOM    514  NH1 ARG A 726      32.938  17.058  25.616  1.00 43.24    -0.235 N 
ATOM    515 1HH1 ARG A 726      32.522  16.747  26.494  1.00  0.00     0.174 HD
ATOM    516 2HH1 ARG A 726      33.834  16.673  25.316  1.00  0.00     0.174 HD
ATOM    517  NH2 ARG A 726      32.843  18.357  23.727  1.00 41.61    -0.235 N 
ATOM    518 1HH2 ARG A 726      32.355  19.044  23.153  1.00  0.00     0.174 HD
ATOM    519 2HH2 ARG A 726      33.739  17.972  23.427  1.00  0.00     0.174 HD
ATOM    520  N   ASN A 727      27.395  14.362  29.977  1.00 34.24    -0.346 N 
ATOM    521  HN  ASN A 727      26.535  14.445  29.435  1.00  0.00     0.163 HD
ATOM    522  CA  ASN A 727      27.340  13.983  31.380  1.00 35.42     0.185 C 
ATOM    523  C   ASN A 727      27.456  12.476  31.589  1.00 36.28     0.241 C 
ATOM    524  O   ASN A 727      27.598  12.014  32.719  1.00 34.90    -0.271 OA
ATOM    525  CB  ASN A 727      26.061  14.504  32.034  1.00 38.34     0.137 C 
ATOM    526  CG  ASN A 727      26.304  15.751  32.865  1.00 40.41     0.217 C 
ATOM    527  ND2 ASN A 727      26.132  15.632  34.179  1.00 39.41    -0.370 N 
ATOM    528 1HD2 ASN A 727      26.295  16.470  34.737  1.00  0.00     0.159 HD
ATOM    529 2HD2 ASN A 727      25.842  14.759  34.620  1.00  0.00     0.159 HD
ATOM    530  OD1 ASN A 727      26.654  16.805  32.333  1.00 41.94    -0.274 OA
ATOM    531  N   LEU A 728      27.391  11.711  30.503  1.00 36.62    -0.346 N 
ATOM    532  HN  LEU A 728      27.246  12.146  29.592  1.00  0.00     0.163 HD
ATOM    533  CA  LEU A 728      27.523  10.259  30.591  1.00 37.23     0.177 C 
ATOM    534  C   LEU A 728      28.999   9.989  30.802  1.00 38.74     0.241 C 
ATOM    535  O   LEU A 728      29.837  10.807  30.419  1.00 39.20    -0.271 OA
ATOM    536  CB  LEU A 728      27.110   9.589  29.283  1.00 36.64     0.038 C 
ATOM    537  CG  LEU A 728      25.719   9.832  28.703  1.00 36.79    -0.020 C 
ATOM    538  CD1 LEU A 728      25.710   9.383  27.248  1.00 37.20     0.009 C 
ATOM    539  CD2 LEU A 728      24.670   9.091  29.516  1.00 37.86     0.009 C 
ATOM    540  N   HIS A 729      29.330   8.848  31.395  1.00 39.62    -0.346 N 
ATOM    541  HN  HIS A 729      28.605   8.203  31.710  1.00  0.00     0.163 HD
ATOM    542  CA  HIS A 729      30.734   8.525  31.592  1.00 40.03     0.182 C 
ATOM    543  C   HIS A 729      31.373   8.567  30.200  1.00 40.42     0.241 C 
ATOM    544  O   HIS A 729      30.734   8.213  29.204  1.00 39.47    -0.271 OA
ATOM    545  CB  HIS A 729      30.879   7.134  32.209  1.00 41.62     0.093 C 
ATOM    546  CG  HIS A 729      32.275   6.808  32.642  1.00 42.81     0.028 A 
ATOM    547  CD2 HIS A 729      32.770   6.438  33.847  1.00 42.19     0.114 A 
ATOM    548  ND1 HIS A 729      33.350   6.843  31.780  1.00 42.97    -0.354 N 
ATOM    549  HD1 HIS A 729      33.306   7.089  30.791  1.00  0.00     0.166 HD
ATOM    550  CE1 HIS A 729      34.447   6.508  32.436  1.00 43.94     0.180 A 
ATOM    551  NE2 HIS A 729      34.122   6.257  33.692  1.00 43.58    -0.360 N 
ATOM    552  HE2 HIS A 729      34.770   5.975  34.427  1.00  0.00     0.166 HD
ATOM    553  N   VAL A 730      32.622   9.009  30.128  1.00 39.25    -0.346 N 
ATOM    554  HN  VAL A 730      33.108   9.284  30.982  1.00  0.00     0.163 HD
ATOM    555  CA  VAL A 730      33.310   9.108  28.848  1.00 38.73     0.180 C 
ATOM    556  C   VAL A 730      33.323   7.806  28.050  1.00 36.71     0.241 C 
ATOM    557  O   VAL A 730      33.055   7.814  26.845  1.00 35.02    -0.271 OA
ATOM    558  CB  VAL A 730      34.763   9.575  29.031  1.00 40.09     0.009 C 
ATOM    559  CG1 VAL A 730      35.541   8.552  29.847  1.00 40.79     0.012 C 
ATOM    560  CG2 VAL A 730      35.403   9.789  27.669  1.00 40.31     0.012 C 
ATOM    561  N   ASP A 731      33.641   6.695  28.715  1.00 34.67    -0.345 N 
ATOM    562  HN  ASP A 731      33.861   6.752  29.709  1.00  0.00     0.163 HD
ATOM    563  CA  ASP A 731      33.680   5.400  28.046  1.00 32.44     0.186 C 
ATOM    564  C   ASP A 731      32.316   5.026  27.483  1.00 29.42     0.241 C 
ATOM    565  O   ASP A 731      32.232   4.365  26.456  1.00 28.83    -0.271 OA
ATOM    566  CB  ASP A 731      34.132   4.294  28.999  1.00 33.78     0.147 C 
ATOM    567  CG  ASP A 731      35.519   4.525  29.553  1.00 35.19     0.175 C 
ATOM    568  OD1 ASP A 731      36.391   5.022  28.808  1.00 33.92    -0.648 OA
ATOM    569  OD2 ASP A 731      35.738   4.190  30.737  1.00 37.14    -0.648 OA
ATOM    570  N   ASP A 732      31.250   5.441  28.162  1.00 28.33    -0.345 N 
ATOM    571  HN  ASP A 732      31.376   5.980  29.018  1.00  0.00     0.163 HD
ATOM    572  CA  ASP A 732      29.904   5.133  27.695  1.00 28.06     0.186 C 
ATOM    573  C   ASP A 732      29.574   5.990  26.476  1.00 27.57     0.241 C 
ATOM    574  O   ASP A 732      28.828   5.566  25.597  1.00 28.19    -0.271 OA
ATOM    575  CB  ASP A 732      28.857   5.385  28.787  1.00 27.22     0.147 C 
ATOM    576  CG  ASP A 732      29.033   4.482  30.003  1.00 27.87     0.175 C 
ATOM    577  OD1 ASP A 732      29.333   3.280  29.841  1.00 26.36    -0.648 OA
ATOM    578  OD2 ASP A 732      28.847   4.979  31.133  1.00 28.55    -0.648 OA
ATOM    579  N   GLN A 733      30.128   7.197  26.429  1.00 26.94    -0.346 N 
ATOM    580  HN  GLN A 733      30.733   7.502  27.191  1.00  0.00     0.163 HD
ATOM    581  CA  GLN A 733      29.883   8.092  25.302  1.00 27.00     0.177 C 
ATOM    582  C   GLN A 733      30.408   7.458  24.021  1.00 26.19     0.241 C 
ATOM    583  O   GLN A 733      29.725   7.441  22.997  1.00 24.48    -0.271 OA
ATOM    584  CB  GLN A 733      30.577   9.433  25.524  1.00 27.88     0.044 C 
ATOM    585  CG  GLN A 733      29.982  10.261  26.647  1.00 28.56     0.105 C 
ATOM    586  CD  GLN A 733      30.772  11.529  26.899  1.00 28.49     0.215 C 
ATOM    587  NE2 GLN A 733      31.093  11.784  28.162  1.00 28.13    -0.370 N 
ATOM    588 1HE2 GLN A 733      31.625  12.638  28.332  1.00  0.00     0.159 HD
ATOM    589 2HE2 GLN A 733      30.831  11.169  28.932  1.00  0.00     0.159 HD
ATOM    590  OE1 GLN A 733      31.089  12.273  25.968  1.00 25.77    -0.274 OA
ATOM    591  N   MET A 734      31.622   6.929  24.090  1.00 27.04    -0.346 N 
ATOM    592  HN  MET A 734      32.133   6.971  24.972  1.00  0.00     0.163 HD
ATOM    593  CA  MET A 734      32.242   6.291  22.941  1.00 30.39     0.177 C 
ATOM    594  C   MET A 734      31.523   4.973  22.662  1.00 28.14     0.241 C 
ATOM    595  O   MET A 734      31.327   4.595  21.509  1.00 27.34    -0.271 OA
ATOM    596  CB  MET A 734      33.734   6.051  23.219  1.00 36.24     0.045 C 
ATOM    597  CG  MET A 734      34.504   5.418  22.064  1.00 46.03     0.076 C 
ATOM    598  SD  MET A 734      36.318   5.438  22.278  1.00 57.20    -0.173 SA
ATOM    599  CE  MET A 734      36.846   6.135  20.721  1.00 55.65     0.089 C 
ATOM    600  N   ALA A 735      31.110   4.292  23.727  1.00 25.77    -0.346 N 
ATOM    601  HN  ALA A 735      31.287   4.669  24.658  1.00  0.00     0.163 HD
ATOM    602  CA  ALA A 735      30.410   3.019  23.597  1.00 22.44     0.172 C 
ATOM    603  C   ALA A 735      29.118   3.158  22.785  1.00 20.21     0.240 C 
ATOM    604  O   ALA A 735      28.921   2.454  21.788  1.00 18.19    -0.271 OA
ATOM    605  CB  ALA A 735      30.096   2.454  24.987  1.00 20.70     0.042 C 
ATOM    606  N   VAL A 736      28.242   4.068  23.202  1.00 15.46    -0.346 N 
ATOM    607  HN  VAL A 736      28.460   4.642  24.016  1.00  0.00     0.163 HD
ATOM    608  CA  VAL A 736      26.971   4.254  22.506  1.00 16.94     0.180 C 
ATOM    609  C   VAL A 736      27.110   4.706  21.052  1.00 15.85     0.241 C 
ATOM    610  O   VAL A 736      26.321   4.304  20.193  1.00 17.32    -0.271 OA
ATOM    611  CB  VAL A 736      26.048   5.234  23.279  1.00 16.08     0.009 C 
ATOM    612  CG1 VAL A 736      25.606   4.595  24.590  1.00 16.94     0.012 C 
ATOM    613  CG2 VAL A 736      26.766   6.534  23.547  1.00 19.42     0.012 C 
ATOM    614  N   ILE A 737      28.106   5.541  20.780  1.00 15.30    -0.346 N 
ATOM    615  HN  ILE A 737      28.715   5.850  21.538  1.00  0.00     0.163 HD
ATOM    616  CA  ILE A 737      28.354   6.029  19.430  1.00 16.33     0.180 C 
ATOM    617  C   ILE A 737      28.822   4.860  18.555  1.00 17.56     0.241 C 
ATOM    618  O   ILE A 737      28.341   4.670  17.428  1.00 14.77    -0.271 OA
ATOM    619  CB  ILE A 737      29.432   7.156  19.453  1.00 17.59     0.013 C 
ATOM    620  CG1 ILE A 737      28.821   8.450  20.009  1.00 18.09     0.002 C 
ATOM    621  CG2 ILE A 737      29.985   7.394  18.061  1.00 15.17     0.012 C 
ATOM    622  CD1 ILE A 737      29.862   9.481  20.430  1.00 21.31     0.005 C 
ATOM    623  N   GLN A 738      29.740   4.058  19.092  1.00 15.90    -0.346 N 
ATOM    624  HN  GLN A 738      30.077   4.244  20.037  1.00  0.00     0.163 HD
ATOM    625  CA  GLN A 738      30.273   2.918  18.353  1.00 17.39     0.177 C 
ATOM    626  C   GLN A 738      29.246   1.823  18.059  1.00 16.32     0.241 C 
ATOM    627  O   GLN A 738      29.392   1.088  17.084  1.00 14.17    -0.271 OA
ATOM    628  CB  GLN A 738      31.479   2.341  19.098  1.00 19.31     0.044 C 
ATOM    629  CG  GLN A 738      32.636   3.333  19.153  1.00 24.08     0.105 C 
ATOM    630  CD  GLN A 738      33.768   2.883  20.060  1.00 26.72     0.215 C 
ATOM    631  NE2 GLN A 738      34.996   3.075  19.610  1.00 26.90    -0.370 N 
ATOM    632 1HE2 GLN A 738      35.756   2.773  20.219  1.00  0.00     0.159 HD
ATOM    633 2HE2 GLN A 738      35.189   3.490  18.698  1.00  0.00     0.159 HD
ATOM    634  OE1 GLN A 738      33.535   2.382  21.161  1.00 29.66    -0.274 OA
ATOM    635  N   TYR A 739      28.207   1.718  18.885  1.00 16.50    -0.346 N 
ATOM    636  HN  TYR A 739      28.128   2.350  19.682  1.00  0.00     0.163 HD
ATOM    637  CA  TYR A 739      27.183   0.708  18.660  1.00 17.52     0.180 C 
ATOM    638  C   TYR A 739      26.017   1.227  17.818  1.00 16.98     0.241 C 
ATOM    639  O   TYR A 739      25.374   0.459  17.090  1.00 17.92    -0.271 OA
ATOM    640  CB  TYR A 739      26.600   0.191  19.983  1.00 21.07     0.073 C 
ATOM    641  CG  TYR A 739      27.596  -0.361  20.976  1.00 23.28    -0.056 A 
ATOM    642  CD1 TYR A 739      28.676  -1.131  20.563  1.00 25.79     0.010 A 
ATOM    643  CD2 TYR A 739      27.438  -0.129  22.342  1.00 25.32     0.010 A 
ATOM    644  CE1 TYR A 739      29.577  -1.655  21.485  1.00 27.53     0.037 A 
ATOM    645  CE2 TYR A 739      28.330  -0.650  23.274  1.00 23.78     0.037 A 
ATOM    646  CZ  TYR A 739      29.396  -1.409  22.837  1.00 28.79     0.065 A 
ATOM    647  OH  TYR A 739      30.289  -1.916  23.753  1.00 33.39    -0.361 OA
ATOM    648  HH  TYR A 739      31.023  -2.439  23.452  1.00  0.00     0.217 HD
ATOM    649  N   SER A 740      25.747   2.524  17.902  1.00 15.99    -0.344 N 
ATOM    650  HN  SER A 740      26.347   3.129  18.463  1.00  0.00     0.163 HD
ATOM    651  CA  SER A 740      24.601   3.093  17.201  1.00 17.05     0.200 C 
ATOM    652  C   SER A 740      24.815   3.882  15.919  1.00 15.52     0.243 C 
ATOM    653  O   SER A 740      23.842   4.335  15.318  1.00 16.36    -0.271 OA
ATOM    654  CB  SER A 740      23.808   3.976  18.164  1.00 18.51     0.199 C 
ATOM    655  OG  SER A 740      24.505   5.190  18.400  1.00 25.08    -0.398 OA
ATOM    656  HG  SER A 740      24.012   5.739  18.999  1.00  0.00     0.209 HD
ATOM    657  N   TRP A 741      26.054   4.072  15.489  1.00 15.02    -0.346 N 
ATOM    658  HN  TRP A 741      26.846   3.686  16.003  1.00  0.00     0.163 HD
ATOM    659  CA  TRP A 741      26.268   4.841  14.270  1.00 16.44     0.181 C 
ATOM    660  C   TRP A 741      25.540   4.299  13.030  1.00 17.12     0.241 C 
ATOM    661  O   TRP A 741      25.039   5.077  12.217  1.00 18.78    -0.271 OA
ATOM    662  CB  TRP A 741      27.762   4.962  13.963  1.00 19.77     0.075 C 
ATOM    663  CG  TRP A 741      28.452   3.651  13.811  1.00 21.64    -0.028 A 
ATOM    664  CD1 TRP A 741      28.946   2.860  14.811  1.00 21.71     0.096 A 
ATOM    665  CD2 TRP A 741      28.706   2.957  12.584  1.00 22.09    -0.002 A 
ATOM    666  CE2 TRP A 741      29.361   1.747  12.915  1.00 21.39     0.042 A 
ATOM    667  CE3 TRP A 741      28.445   3.239  11.235  1.00 19.85     0.014 A 
ATOM    668  NE1 TRP A 741      29.496   1.714  14.279  1.00 22.99    -0.365 N 
ATOM    669  HE1 TRP A 741      29.933   0.963  14.813  1.00  0.00     0.165 HD
ATOM    670  CZ2 TRP A 741      29.759   0.819  11.946  1.00 19.56     0.030 A 
ATOM    671  CZ3 TRP A 741      28.844   2.315  10.273  1.00 20.31     0.001 A 
ATOM    672  CH2 TRP A 741      29.495   1.119  10.638  1.00 18.06     0.002 A 
ATOM    673  N   MET A 742      25.467   2.980  12.881  1.00 15.10    -0.346 N 
ATOM    674  HN  MET A 742      25.866   2.362  13.588  1.00  0.00     0.163 HD
ATOM    675  CA  MET A 742      24.815   2.419  11.703  1.00 15.05     0.177 C 
ATOM    676  C   MET A 742      23.349   2.831  11.650  1.00 15.41     0.240 C 
ATOM    677  O   MET A 742      22.876   3.330  10.620  1.00 14.77    -0.271 OA
ATOM    678  CB  MET A 742      24.947   0.890  11.683  1.00 13.12     0.045 C 
ATOM    679  CG  MET A 742      24.372   0.240  10.439  1.00 13.74     0.076 C 
ATOM    680  SD  MET A 742      25.405   0.455   8.961  1.00 19.02    -0.173 SA
ATOM    681  CE  MET A 742      26.617  -0.828   9.244  1.00 15.78     0.089 C 
ATOM    682  N   GLY A 743      22.638   2.637  12.759  1.00 15.84    -0.351 N 
ATOM    683  HN  GLY A 743      23.082   2.219  13.577  1.00  0.00     0.163 HD
ATOM    684  CA  GLY A 743      21.236   3.015  12.816  1.00 15.76     0.225 C 
ATOM    685  C   GLY A 743      21.072   4.507  12.590  1.00 15.58     0.236 C 
ATOM    686  O   GLY A 743      20.200   4.937  11.830  1.00 18.00    -0.272 OA
ATOM    687  N   LEU A 744      21.913   5.303  13.247  1.00 15.66    -0.346 N 
ATOM    688  HN  LEU A 744      22.608   4.889  13.869  1.00  0.00     0.163 HD
ATOM    689  CA  LEU A 744      21.865   6.757  13.099  1.00 16.53     0.177 C 
ATOM    690  C   LEU A 744      22.026   7.201  11.645  1.00 14.81     0.241 C 
ATOM    691  O   LEU A 744      21.214   7.971  11.136  1.00 14.70    -0.271 OA
ATOM    692  CB  LEU A 744      22.943   7.417  13.969  1.00 15.33     0.038 C 
ATOM    693  CG  LEU A 744      22.641   7.405  15.476  1.00 18.89    -0.020 C 
ATOM    694  CD1 LEU A 744      23.891   7.755  16.258  1.00 17.57     0.009 C 
ATOM    695  CD2 LEU A 744      21.514   8.386  15.782  1.00 14.46     0.009 C 
ATOM    696  N   MET A 745      23.061   6.702  10.975  1.00 19.04    -0.346 N 
ATOM    697  HN  MET A 745      23.690   6.050  11.443  1.00  0.00     0.163 HD
ATOM    698  CA  MET A 745      23.318   7.068   9.580  1.00 18.55     0.177 C 
ATOM    699  C   MET A 745      22.260   6.544   8.605  1.00 19.73     0.241 C 
ATOM    700  O   MET A 745      21.906   7.217   7.642  1.00 19.60    -0.271 OA
ATOM    701  CB  MET A 745      24.707   6.576   9.153  1.00 17.09     0.045 C 
ATOM    702  CG  MET A 745      25.863   7.272   9.880  1.00 16.80     0.076 C 
ATOM    703  SD  MET A 745      27.487   6.604   9.449  1.00 16.31    -0.173 SA
ATOM    704  CE  MET A 745      28.544   7.397  10.703  1.00 18.75     0.089 C 
ATOM    705  N   VAL A 746      21.756   5.344   8.855  1.00 20.02    -0.346 N 
ATOM    706  HN  VAL A 746      22.089   4.816   9.662  1.00  0.00     0.163 HD
ATOM    707  CA  VAL A 746      20.736   4.771   7.996  1.00 19.38     0.180 C 
ATOM    708  C   VAL A 746      19.477   5.628   8.065  1.00 20.38     0.241 C 
ATOM    709  O   VAL A 746      18.874   5.954   7.041  1.00 20.50    -0.271 OA
ATOM    710  CB  VAL A 746      20.407   3.323   8.420  1.00 19.27     0.009 C 
ATOM    711  CG1 VAL A 746      19.077   2.885   7.822  1.00 20.85     0.012 C 
ATOM    712  CG2 VAL A 746      21.514   2.394   7.956  1.00 19.10     0.012 C 
ATOM    713  N   PHE A 747      19.099   6.006   9.282  1.00 19.90    -0.346 N 
ATOM    714  HN  PHE A 747      19.653   5.708  10.085  1.00  0.00     0.163 HD
ATOM    715  CA  PHE A 747      17.919   6.832   9.508  1.00 17.86     0.180 C 
ATOM    716  C   PHE A 747      18.064   8.179   8.796  1.00 18.40     0.241 C 
ATOM    717  O   PHE A 747      17.200   8.581   8.014  1.00 17.90    -0.271 OA
ATOM    718  CB  PHE A 747      17.745   7.063  11.007  1.00 18.64     0.073 C 
ATOM    719  CG  PHE A 747      16.376   7.520  11.398  1.00 15.10    -0.056 A 
ATOM    720  CD1 PHE A 747      15.276   6.694  11.207  1.00 13.24     0.007 A 
ATOM    721  CD2 PHE A 747      16.195   8.758  12.005  1.00 16.25     0.007 A 
ATOM    722  CE1 PHE A 747      14.013   7.085  11.619  1.00 15.14     0.001 A 
ATOM    723  CE2 PHE A 747      14.937   9.168  12.423  1.00 14.69     0.001 A 
ATOM    724  CZ  PHE A 747      13.838   8.327  12.231  1.00 18.77     0.000 A 
ATOM    725  N   ALA A 748      19.161   8.876   9.075  1.00 17.52    -0.346 N 
ATOM    726  HN  ALA A 748      19.838   8.495   9.736  1.00  0.00     0.163 HD
ATOM    727  CA  ALA A 748      19.419  10.172   8.459  1.00 18.01     0.172 C 
ATOM    728  C   ALA A 748      19.383  10.028   6.935  1.00 18.08     0.240 C 
ATOM    729  O   ALA A 748      18.807  10.849   6.237  1.00 16.69    -0.271 OA
ATOM    730  CB  ALA A 748      20.786  10.706   8.911  1.00 17.39     0.042 C 
ATOM    731  N   MET A 749      19.990   8.968   6.421  1.00 19.39    -0.346 N 
ATOM    732  HN  MET A 749      20.451   8.300   7.038  1.00  0.00     0.163 HD
ATOM    733  CA  MET A 749      20.003   8.751   4.984  1.00 20.21     0.177 C 
ATOM    734  C   MET A 749      18.578   8.607   4.442  1.00 19.58     0.240 C 
ATOM    735  O   MET A 749      18.208   9.262   3.461  1.00 16.69    -0.271 OA
ATOM    736  CB  MET A 749      20.832   7.508   4.659  1.00 21.27     0.045 C 
ATOM    737  CG  MET A 749      21.075   7.279   3.175  1.00 22.09     0.076 C 
ATOM    738  SD  MET A 749      19.769   6.342   2.383  1.00 22.69    -0.173 SA
ATOM    739  CE  MET A 749      20.165   4.678   2.986  1.00 17.71     0.089 C 
ATOM    740  N   GLY A 750      17.784   7.754   5.084  1.00 20.07    -0.351 N 
ATOM    741  HN  GLY A 750      18.144   7.233   5.884  1.00  0.00     0.163 HD
ATOM    742  CA  GLY A 750      16.410   7.557   4.657  1.00 21.12     0.225 C 
ATOM    743  C   GLY A 750      15.677   8.881   4.557  1.00 23.36     0.236 C 
ATOM    744  O   GLY A 750      14.908   9.114   3.617  1.00 22.21    -0.272 OA
ATOM    745  N   TRP A 751      15.919   9.754   5.531  1.00 23.82    -0.346 N 
ATOM    746  HN  TRP A 751      16.557   9.497   6.284  1.00  0.00     0.163 HD
ATOM    747  CA  TRP A 751      15.294  11.067   5.546  1.00 25.13     0.181 C 
ATOM    748  C   TRP A 751      15.800  11.917   4.388  1.00 26.30     0.241 C 
ATOM    749  O   TRP A 751      15.011  12.578   3.698  1.00 25.76    -0.271 OA
ATOM    750  CB  TRP A 751      15.579  11.771   6.871  1.00 24.40     0.075 C 
ATOM    751  CG  TRP A 751      15.096  13.187   6.921  1.00 23.10    -0.028 A 
ATOM    752  CD1 TRP A 751      15.831  14.310   6.682  1.00 23.15     0.096 A 
ATOM    753  CD2 TRP A 751      13.764  13.632   7.205  1.00 24.34    -0.002 A 
ATOM    754  CE2 TRP A 751      13.768  15.041   7.118  1.00 22.41     0.042 A 
ATOM    755  CE3 TRP A 751      12.568  12.977   7.522  1.00 23.38     0.014 A 
ATOM    756  NE1 TRP A 751      15.041  15.427   6.799  1.00 24.17    -0.365 N 
ATOM    757  HE1 TRP A 751      15.353  16.389   6.669  1.00  0.00     0.165 HD
ATOM    758  CZ2 TRP A 751      12.622  15.808   7.335  1.00 24.54     0.030 A 
ATOM    759  CZ3 TRP A 751      11.426  13.742   7.740  1.00 25.19     0.001 A 
ATOM    760  CH2 TRP A 751      11.463  15.143   7.645  1.00 24.95     0.002 A 
ATOM    761  N   ARG A 752      17.116  11.911   4.182  1.00 26.33    -0.346 N 
ATOM    762  HN  ARG A 752      17.718  11.365   4.798  1.00  0.00     0.163 HD
ATOM    763  CA  ARG A 752      17.710  12.674   3.088  1.00 27.13     0.176 C 
ATOM    764  C   ARG A 752      17.090  12.216   1.779  1.00 27.54     0.241 C 
ATOM    765  O   ARG A 752      16.780  13.020   0.896  1.00 28.32    -0.271 OA
ATOM    766  CB  ARG A 752      19.220  12.433   2.999  1.00 27.73     0.036 C 
ATOM    767  CG  ARG A 752      20.063  13.201   3.977  1.00 25.43     0.023 C 
ATOM    768  CD  ARG A 752      21.493  13.268   3.455  1.00 25.73     0.138 C 
ATOM    769  NE  ARG A 752      22.118  11.953   3.319  1.00 20.75    -0.227 N 
ATOM    770  HE  ARG A 752      22.223  11.570   2.379  1.00  0.00     0.177 HD
ATOM    771  CZ  ARG A 752      22.559  11.224   4.340  1.00 21.05     0.665 C 
ATOM    772  NH1 ARG A 752      22.437  11.678   5.580  1.00 17.66    -0.235 N 
ATOM    773 1HH1 ARG A 752      21.979  12.573   5.749  1.00  0.00     0.174 HD
ATOM    774 2HH1 ARG A 752      22.775  11.119   6.363  1.00  0.00     0.174 HD
ATOM    775  NH2 ARG A 752      23.157  10.055   4.119  1.00 17.84    -0.235 N 
ATOM    776 1HH2 ARG A 752      23.251   9.706   3.165  1.00  0.00     0.174 HD
ATOM    777 2HH2 ARG A 752      23.495   9.496   4.902  1.00  0.00     0.174 HD
ATOM    778  N   SER A 753      16.921  10.906   1.669  1.00 27.39    -0.344 N 
ATOM    779  HN  SER A 753      17.192  10.306   2.448  1.00  0.00     0.163 HD
ATOM    780  CA  SER A 753      16.361  10.298   0.473  1.00 28.16     0.200 C 
ATOM    781  C   SER A 753      14.939  10.766   0.222  1.00 29.17     0.243 C 
ATOM    782  O   SER A 753      14.546  11.009  -0.920  1.00 28.13    -0.271 OA
ATOM    783  CB  SER A 753      16.409   8.773   0.602  1.00 27.14     0.199 C 
ATOM    784  OG  SER A 753      17.756   8.325   0.665  1.00 24.46    -0.398 OA
ATOM    785  HG  SER A 753      17.786   7.379   0.745  1.00  0.00     0.209 HD
ATOM    786  N   PHE A 754      14.167  10.892   1.294  1.00 31.11    -0.346 N 
ATOM    787  HN  PHE A 754      14.552  10.674   2.213  1.00  0.00     0.163 HD
ATOM    788  CA  PHE A 754      12.786  11.334   1.189  1.00 31.26     0.180 C 
ATOM    789  C   PHE A 754      12.697  12.797   0.752  1.00 32.08     0.241 C 
ATOM    790  O   PHE A 754      11.948  13.135  -0.163  1.00 31.99    -0.271 OA
ATOM    791  CB  PHE A 754      12.085  11.136   2.535  1.00 33.35     0.073 C 
ATOM    792  CG  PHE A 754      10.702  11.712   2.595  1.00 35.44    -0.056 A 
ATOM    793  CD1 PHE A 754       9.734  11.331   1.674  1.00 37.61     0.007 A 
ATOM    794  CD2 PHE A 754      10.363  12.630   3.584  1.00 37.52     0.007 A 
ATOM    795  CE1 PHE A 754       8.444  11.856   1.738  1.00 37.02     0.001 A 
ATOM    796  CE2 PHE A 754       9.078  13.162   3.658  1.00 38.03     0.001 A 
ATOM    797  CZ  PHE A 754       8.117  12.773   2.732  1.00 37.62     0.000 A 
ATOM    798  N   THR A 755      13.476  13.659   1.400  1.00 33.89    -0.344 N 
ATOM    799  HN  THR A 755      14.091  13.314   2.137  1.00  0.00     0.163 HD
ATOM    800  CA  THR A 755      13.475  15.086   1.086  1.00 35.46     0.205 C 
ATOM    801  C   THR A 755      14.172  15.453  -0.225  1.00 36.36     0.243 C 
ATOM    802  O   THR A 755      13.750  16.383  -0.909  1.00 36.60    -0.271 OA
ATOM    803  CB  THR A 755      14.129  15.910   2.220  1.00 36.42     0.146 C 
ATOM    804  CG2 THR A 755      13.435  15.638   3.551  1.00 35.79     0.042 C 
ATOM    805  OG1 THR A 755      15.513  15.559   2.331  1.00 36.56    -0.393 OA
ATOM    806  HG1 THR A 755      15.945  15.728   1.502  1.00  0.00     0.210 HD
ATOM    807  N   ASN A 756      15.231  14.732  -0.582  1.00 37.88    -0.345 N 
ATOM    808  HN  ASN A 756      15.539  13.959   0.008  1.00  0.00     0.163 HD
ATOM    809  CA  ASN A 756      15.960  15.038  -1.816  1.00 39.23     0.185 C 
ATOM    810  C   ASN A 756      15.370  14.459  -3.098  1.00 40.14     0.241 C 
ATOM    811  O   ASN A 756      15.161  15.188  -4.073  1.00 42.82    -0.271 OA
ATOM    812  CB  ASN A 756      17.420  14.590  -1.710  1.00 39.45     0.137 C 
ATOM    813  CG  ASN A 756      18.216  15.426  -0.736  1.00 40.32     0.217 C 
ATOM    814  ND2 ASN A 756      18.914  14.766   0.177  1.00 42.29    -0.370 N 
ATOM    815 1HD2 ASN A 756      19.452  15.331   0.835  1.00  0.00     0.159 HD
ATOM    816 2HD2 ASN A 756      18.918  13.748   0.236  1.00  0.00     0.159 HD
ATOM    817  OD1 ASN A 756      18.211  16.652  -0.807  1.00 40.14    -0.274 OA
ATOM    818  N   VAL A 757      15.115  13.155  -3.111  1.00 38.37    -0.346 N 
ATOM    819  HN  VAL A 757      15.299  12.596  -2.278  1.00  0.00     0.163 HD
ATOM    820  CA  VAL A 757      14.574  12.515  -4.306  1.00 37.51     0.180 C 
ATOM    821  C   VAL A 757      13.290  11.747  -4.037  1.00 37.11     0.241 C 
ATOM    822  O   VAL A 757      13.012  10.737  -4.680  1.00 36.55    -0.271 OA
ATOM    823  CB  VAL A 757      15.614  11.558  -4.944  1.00 37.60     0.009 C 
ATOM    824  CG1 VAL A 757      16.838  12.351  -5.394  1.00 35.76     0.012 C 
ATOM    825  CG2 VAL A 757      16.016  10.481  -3.952  1.00 37.19     0.012 C 
ATOM    826  N   ASN A 758      12.513  12.242  -3.079  1.00 38.32    -0.346 N 
ATOM    827  HN  ASN A 758      12.821  13.081  -2.587  1.00  0.00     0.163 HD
ATOM    828  CA  ASN A 758      11.240  11.640  -2.699  1.00 38.71     0.185 C 
ATOM    829  C   ASN A 758      11.336  10.127  -2.501  1.00 38.66     0.241 C 
ATOM    830  O   ASN A 758      10.405   9.393  -2.820  1.00 37.56    -0.271 OA
ATOM    831  CB  ASN A 758      10.176  11.974  -3.755  1.00 40.91     0.137 C 
ATOM    832  CG  ASN A 758       8.757  11.785  -3.240  1.00 42.35     0.217 C 
ATOM    833  ND2 ASN A 758       8.010  10.890  -3.876  1.00 43.62    -0.370 N 
ATOM    834 1HD2 ASN A 758       8.357  10.349  -4.668  1.00  0.00     0.159 HD
ATOM    835 2HD2 ASN A 758       7.059  10.763  -3.531  1.00  0.00     0.159 HD
ATOM    836  OD1 ASN A 758       8.338  12.439  -2.283  1.00 43.74    -0.274 OA
ATOM    837  N   SER A 759      12.469   9.669  -1.974  1.00 39.42    -0.344 N 
ATOM    838  HN  SER A 759      13.208  10.333  -1.745  1.00  0.00     0.163 HD
ATOM    839  CA  SER A 759      12.693   8.246  -1.711  1.00 40.17     0.200 C 
ATOM    840  C   SER A 759      12.786   7.374  -2.962  1.00 40.63     0.243 C 
ATOM    841  O   SER A 759      12.607   6.158  -2.886  1.00 40.56    -0.271 OA
ATOM    842  CB  SER A 759      11.585   7.698  -0.808  1.00 40.84     0.199 C 
ATOM    843  OG  SER A 759      11.378   8.540   0.314  1.00 42.85    -0.398 OA
ATOM    844  HG  SER A 759      10.690   8.200   0.874  1.00  0.00     0.209 HD
ATOM    845  N   ARG A 760      13.067   7.988  -4.107  1.00 39.92    -0.346 N 
ATOM    846  HN  ARG A 760      13.209   8.998  -4.109  1.00  0.00     0.163 HD
ATOM    847  CA  ARG A 760      13.178   7.250  -5.364  1.00 39.67     0.176 C 
ATOM    848  C   ARG A 760      14.513   6.519  -5.471  1.00 38.29     0.241 C 
ATOM    849  O   ARG A 760      14.646   5.553  -6.221  1.00 37.88    -0.271 OA
ATOM    850  CB  ARG A 760      13.031   8.206  -6.548  1.00 41.67     0.036 C 
ATOM    851  CG  ARG A 760      11.623   8.738  -6.764  1.00 43.51     0.023 C 
ATOM    852  CD  ARG A 760      11.686  10.172  -7.246  1.00 46.66     0.138 C 
ATOM    853  NE  ARG A 760      12.927  10.426  -7.974  1.00 45.98    -0.227 N 
ATOM    854  HE  ARG A 760      13.436   9.625  -8.348  1.00  0.00     0.177 HD
ATOM    855  CZ  ARG A 760      13.433  11.635  -8.179  1.00 45.41     0.665 C 
ATOM    856  NH1 ARG A 760      12.796  12.699  -7.711  1.00 42.90    -0.235 N 
ATOM    857 1HH1 ARG A 760      13.185  13.629  -7.869  1.00  0.00     0.174 HD
ATOM    858 2HH1 ARG A 760      11.914  12.591  -7.210  1.00  0.00     0.174 HD
ATOM    859  NH2 ARG A 760      14.581  11.775  -8.831  1.00 44.78    -0.235 N 
ATOM    860 1HH2 ARG A 760      14.970  12.705  -8.989  1.00  0.00     0.174 HD
ATOM    861 2HH2 ARG A 760      15.071  10.956  -9.191  1.00  0.00     0.174 HD
ATOM    862  N   MET A 761      15.502   6.995  -4.725  1.00 34.56    -0.346 N 
ATOM    863  HN  MET A 761      15.330   7.809  -4.135  1.00  0.00     0.163 HD
ATOM    864  CA  MET A 761      16.825   6.390  -4.725  1.00 32.61     0.177 C 
ATOM    865  C   MET A 761      17.443   6.612  -3.350  1.00 30.82     0.241 C 
ATOM    866  O   MET A 761      16.966   7.448  -2.582  1.00 31.03    -0.271 OA
ATOM    867  CB  MET A 761      17.710   7.047  -5.790  1.00 31.41     0.045 C 
ATOM    868  CG  MET A 761      17.199   6.921  -7.218  1.00 33.18     0.076 C 
ATOM    869  SD  MET A 761      18.237   7.824  -8.402  1.00 36.23    -0.173 SA
ATOM    870  CE  MET A 761      17.546   9.487  -8.277  1.00 35.93     0.089 C 
ATOM    871  N   LEU A 762      18.499   5.871  -3.037  1.00 27.86    -0.346 N 
ATOM    872  HN  LEU A 762      18.846   5.178  -3.700  1.00  0.00     0.163 HD
ATOM    873  CA  LEU A 762      19.165   6.041  -1.753  1.00 25.40     0.177 C 
ATOM    874  C   LEU A 762      20.148   7.184  -1.900  1.00 24.22     0.241 C 
ATOM    875  O   LEU A 762      21.149   7.076  -2.619  1.00 25.77    -0.271 OA
ATOM    876  CB  LEU A 762      19.882   4.762  -1.343  1.00 24.46     0.038 C 
ATOM    877  CG  LEU A 762      18.906   3.607  -1.092  1.00 25.51    -0.020 C 
ATOM    878  CD1 LEU A 762      19.680   2.344  -0.733  1.00 23.15     0.009 C 
ATOM    879  CD2 LEU A 762      17.932   3.994   0.028  1.00 22.35     0.009 C 
ATOM    880  N   TYR A 763      19.841   8.288  -1.226  1.00 21.66    -0.346 N 
ATOM    881  HN  TYR A 763      19.001   8.294  -0.647  1.00  0.00     0.163 HD
ATOM    882  CA  TYR A 763      20.660   9.486  -1.285  1.00 19.76     0.180 C 
ATOM    883  C   TYR A 763      21.718   9.487  -0.176  1.00 19.83     0.241 C 
ATOM    884  O   TYR A 763      21.622  10.244   0.794  1.00 18.03    -0.271 OA
ATOM    885  CB  TYR A 763      19.745  10.709  -1.176  1.00 21.06     0.073 C 
ATOM    886  CG  TYR A 763      20.344  12.002  -1.673  1.00 24.87    -0.056 A 
ATOM    887  CD1 TYR A 763      21.310  12.678  -0.926  1.00 26.32     0.010 A 
ATOM    888  CD2 TYR A 763      19.955  12.549  -2.903  1.00 26.75     0.010 A 
ATOM    889  CE1 TYR A 763      21.876  13.864  -1.385  1.00 29.99     0.037 A 
ATOM    890  CE2 TYR A 763      20.519  13.738  -3.375  1.00 29.66     0.037 A 
ATOM    891  CZ  TYR A 763      21.480  14.387  -2.608  1.00 31.14     0.065 A 
ATOM    892  OH  TYR A 763      22.057  15.550  -3.059  1.00 34.83    -0.361 OA
ATOM    893  HH  TYR A 763      22.714  15.993  -2.535  1.00  0.00     0.217 HD
ATOM    894  N   PHE A 764      22.714   8.617  -0.323  1.00 19.66    -0.346 N 
ATOM    895  HN  PHE A 764      22.722   8.015  -1.146  1.00  0.00     0.163 HD
ATOM    896  CA  PHE A 764      23.797   8.492   0.651  1.00 19.10     0.180 C 
ATOM    897  C   PHE A 764      24.523   9.826   0.775  1.00 19.81     0.241 C 
ATOM    898  O   PHE A 764      24.762  10.323   1.878  1.00 21.22    -0.271 OA
ATOM    899  CB  PHE A 764      24.783   7.396   0.208  1.00 17.19     0.073 C 
ATOM    900  CG  PHE A 764      24.215   5.997   0.280  1.00 18.06    -0.056 A 
ATOM    901  CD1 PHE A 764      23.878   5.429   1.506  1.00 15.86     0.007 A 
ATOM    902  CD2 PHE A 764      24.017   5.250  -0.874  1.00 18.19     0.007 A 
ATOM    903  CE1 PHE A 764      23.356   4.148   1.578  1.00 16.75     0.001 A 
ATOM    904  CE2 PHE A 764      23.494   3.960  -0.813  1.00 18.23     0.001 A 
ATOM    905  CZ  PHE A 764      23.162   3.408   0.417  1.00 19.06     0.000 A 
ATOM    906  N   ALA A 765      24.864  10.403  -0.373  1.00 20.74    -0.346 N 
ATOM    907  HN  ALA A 765      24.630   9.933  -1.248  1.00  0.00     0.163 HD
ATOM    908  CA  ALA A 765      25.562  11.686  -0.427  1.00 21.94     0.172 C 
ATOM    909  C   ALA A 765      25.293  12.319  -1.791  1.00 22.52     0.243 C 
ATOM    910  O   ALA A 765      24.914  11.619  -2.734  1.00 22.14    -0.271 OA
ATOM    911  CB  ALA A 765      27.063  11.473  -0.235  1.00 17.32     0.042 C 
ATOM    912  N   PRO A 766      25.496  13.645  -1.918  1.00 25.43    -0.337 N 
ATOM    913  CA  PRO A 766      25.260  14.323  -3.197  1.00 25.75     0.179 C 
ATOM    914  C   PRO A 766      26.025  13.628  -4.313  1.00 26.93     0.241 C 
ATOM    915  O   PRO A 766      25.534  13.508  -5.436  1.00 27.83    -0.271 OA
ATOM    916  CB  PRO A 766      25.770  15.735  -2.939  1.00 26.07     0.037 C 
ATOM    917  CG  PRO A 766      25.522  15.920  -1.477  1.00 26.91     0.022 C 
ATOM    918  CD  PRO A 766      26.002  14.599  -0.916  1.00 25.22     0.127 C 
ATOM    919  N   ASP A 767      27.223  13.155  -3.985  1.00 27.39    -0.346 N 
ATOM    920  HN  ASP A 767      27.566  13.280  -3.032  1.00  0.00     0.163 HD
ATOM    921  CA  ASP A 767      28.055  12.463  -4.956  1.00 29.21     0.186 C 
ATOM    922  C   ASP A 767      27.910  10.941  -4.890  1.00 29.04     0.241 C 
ATOM    923  O   ASP A 767      28.659  10.212  -5.544  1.00 28.49    -0.271 OA
ATOM    924  CB  ASP A 767      29.524  12.873  -4.775  1.00 30.34     0.147 C 
ATOM    925  CG  ASP A 767      30.087  12.491  -3.408  1.00 31.65     0.175 C 
ATOM    926  OD1 ASP A 767      29.313  12.417  -2.427  1.00 25.84    -0.648 OA
ATOM    927  OD2 ASP A 767      31.319  12.286  -3.318  1.00 30.85    -0.648 OA
ATOM    928  N   LEU A 768      26.936  10.452  -4.122  1.00 28.64    -0.346 N 
ATOM    929  HN  LEU A 768      26.324  11.085  -3.607  1.00  0.00     0.163 HD
ATOM    930  CA  LEU A 768      26.747   9.006  -4.020  1.00 29.05     0.177 C 
ATOM    931  C   LEU A 768      25.283   8.593  -3.899  1.00 28.76     0.241 C 
ATOM    932  O   LEU A 768      24.823   8.176  -2.835  1.00 27.99    -0.271 OA
ATOM    933  CB  LEU A 768      27.545   8.455  -2.836  1.00 29.48     0.038 C 
ATOM    934  CG  LEU A 768      27.748   6.938  -2.859  1.00 30.36    -0.020 C 
ATOM    935  CD1 LEU A 768      28.437   6.545  -4.161  1.00 29.62     0.009 C 
ATOM    936  CD2 LEU A 768      28.574   6.499  -1.651  1.00 28.93     0.009 C 
ATOM    937  N   VAL A 769      24.555   8.725  -5.001  1.00 29.40    -0.346 N 
ATOM    938  HN  VAL A 769      25.002   9.087  -5.844  1.00  0.00     0.163 HD
ATOM    939  CA  VAL A 769      23.144   8.373  -5.053  1.00 27.00     0.180 C 
ATOM    940  C   VAL A 769      23.021   7.016  -5.744  1.00 27.90     0.241 C 
ATOM    941  O   VAL A 769      23.486   6.830  -6.868  1.00 23.91    -0.271 OA
ATOM    942  CB  VAL A 769      22.341   9.433  -5.847  1.00 29.03     0.009 C 
ATOM    943  CG1 VAL A 769      20.854   9.081  -5.858  1.00 28.45     0.012 C 
ATOM    944  CG2 VAL A 769      22.560  10.808  -5.235  1.00 27.89     0.012 C 
ATOM    945  N   PHE A 770      22.402   6.063  -5.059  1.00 27.64    -0.346 N 
ATOM    946  HN  PHE A 770      22.037   6.271  -4.129  1.00  0.00     0.163 HD
ATOM    947  CA  PHE A 770      22.234   4.726  -5.610  1.00 27.93     0.180 C 
ATOM    948  C   PHE A 770      20.942   4.576  -6.397  1.00 28.36     0.241 C 
ATOM    949  O   PHE A 770      19.866   4.922  -5.915  1.00 27.60    -0.271 OA
ATOM    950  CB  PHE A 770      22.232   3.686  -4.486  1.00 28.17     0.073 C 
ATOM    951  CG  PHE A 770      23.585   3.121  -4.165  1.00 29.25    -0.056 A 
ATOM    952  CD1 PHE A 770      24.715   3.927  -4.166  1.00 29.50     0.007 A 
ATOM    953  CD2 PHE A 770      23.718   1.782  -3.809  1.00 29.82     0.007 A 
ATOM    954  CE1 PHE A 770      25.957   3.412  -3.814  1.00 28.70     0.001 A 
ATOM    955  CE2 PHE A 770      24.949   1.258  -3.456  1.00 29.75     0.001 A 
ATOM    956  CZ  PHE A 770      26.075   2.077  -3.458  1.00 30.49     0.000 A 
ATOM    957  N   ASN A 771      21.059   4.071  -7.618  1.00 28.06    -0.346 N 
ATOM    958  HN  ASN A 771      21.987   3.870  -7.991  1.00  0.00     0.163 HD
ATOM    959  CA  ASN A 771      19.886   3.799  -8.435  1.00 27.88     0.185 C 
ATOM    960  C   ASN A 771      19.760   2.281  -8.402  1.00 27.33     0.241 C 
ATOM    961  O   ASN A 771      20.522   1.610  -7.691  1.00 26.42    -0.271 OA
ATOM    962  CB  ASN A 771      20.073   4.295  -9.874  1.00 28.46     0.137 C 
ATOM    963  CG  ASN A 771      21.305   3.715 -10.546  1.00 29.01     0.217 C 
ATOM    964  ND2 ASN A 771      21.536   4.119 -11.790  1.00 29.78    -0.370 N 
ATOM    965 1HD2 ASN A 771      20.930   4.781 -12.275  1.00  0.00     0.159 HD
ATOM    966 2HD2 ASN A 771      22.364   3.729 -12.241  1.00  0.00     0.159 HD
ATOM    967  OD1 ASN A 771      22.038   2.915  -9.960  1.00 26.15    -0.274 OA
ATOM    968  N   GLU A 772      18.806   1.738  -9.152  1.00 27.03    -0.346 N 
ATOM    969  HN  GLU A 772      18.204   2.343  -9.710  1.00  0.00     0.163 HD
ATOM    970  CA  GLU A 772      18.604   0.294  -9.192  1.00 26.75     0.177 C 
ATOM    971  C   GLU A 772      19.912  -0.414  -9.518  1.00 25.85     0.241 C 
ATOM    972  O   GLU A 772      20.322  -1.350  -8.828  1.00 25.56    -0.271 OA
ATOM    973  CB  GLU A 772      17.563  -0.081 -10.258  1.00 29.22     0.045 C 
ATOM    974  CG  GLU A 772      16.111   0.052  -9.831  1.00 32.35     0.116 C 
ATOM    975  CD  GLU A 772      15.657  -1.071  -8.913  1.00 35.38     0.172 C 
ATOM    976  OE1 GLU A 772      15.675  -2.248  -9.343  1.00 35.17    -0.648 OA
ATOM    977  OE2 GLU A 772      15.274  -0.775  -7.761  1.00 39.16    -0.648 OA
ATOM    978  N   TYR A 773      20.568   0.042 -10.578  1.00 24.51    -0.346 N 
ATOM    979  HN  TYR A 773      20.196   0.835 -11.101  1.00  0.00     0.163 HD
ATOM    980  CA  TYR A 773      21.811  -0.578 -10.999  1.00 23.24     0.180 C 
ATOM    981  C   TYR A 773      22.842  -0.660  -9.877  1.00 21.75     0.241 C 
ATOM    982  O   TYR A 773      23.399  -1.719  -9.622  1.00 21.05    -0.271 OA
ATOM    983  CB  TYR A 773      22.407   0.178 -12.180  1.00 22.49     0.073 C 
ATOM    984  CG  TYR A 773      23.535  -0.581 -12.818  1.00 24.12    -0.056 A 
ATOM    985  CD1 TYR A 773      23.296  -1.794 -13.468  1.00 23.30     0.010 A 
ATOM    986  CD2 TYR A 773      24.838  -0.105 -12.764  1.00 24.29     0.010 A 
ATOM    987  CE1 TYR A 773      24.335  -2.514 -14.053  1.00 23.84     0.037 A 
ATOM    988  CE2 TYR A 773      25.886  -0.821 -13.346  1.00 26.48     0.037 A 
ATOM    989  CZ  TYR A 773      25.620  -2.023 -13.988  1.00 24.66     0.065 A 
ATOM    990  OH  TYR A 773      26.641  -2.731 -14.573  1.00 29.03    -0.361 OA
ATOM    991  HH  TYR A 773      27.527  -2.392 -14.528  1.00  0.00     0.217 HD
ATOM    992  N   ARG A 774      23.099   0.458  -9.213  1.00 21.17    -0.346 N 
ATOM    993  HN  ARG A 774      22.613   1.318  -9.465  1.00  0.00     0.163 HD
ATOM    994  CA  ARG A 774      24.069   0.470  -8.127  1.00 20.06     0.176 C 
ATOM    995  C   ARG A 774      23.658  -0.400  -6.941  1.00 20.57     0.241 C 
ATOM    996  O   ARG A 774      24.509  -1.012  -6.287  1.00 19.41    -0.271 OA
ATOM    997  CB  ARG A 774      24.324   1.905  -7.680  1.00 20.10     0.036 C 
ATOM    998  CG  ARG A 774      25.149   2.689  -8.679  1.00 19.70     0.023 C 
ATOM    999  CD  ARG A 774      25.314   4.133  -8.255  1.00 20.72     0.138 C 
ATOM   1000  NE  ARG A 774      26.444   4.762  -8.937  1.00 22.17    -0.227 N 
ATOM   1001  HE  ARG A 774      26.937   4.220  -9.647  1.00  0.00     0.177 HD
ATOM   1002  CZ  ARG A 774      26.868   5.998  -8.688  1.00 24.20     0.665 C 
ATOM   1003  NH1 ARG A 774      26.259   6.744  -7.777  1.00 21.42    -0.235 N 
ATOM   1004 1HH1 ARG A 774      26.584   7.692  -7.586  1.00  0.00     0.174 HD
ATOM   1005 2HH1 ARG A 774      25.458   6.366  -7.271  1.00  0.00     0.174 HD
ATOM   1006  NH2 ARG A 774      27.908   6.489  -9.345  1.00 25.06    -0.235 N 
ATOM   1007 1HH2 ARG A 774      28.233   7.437  -9.154  1.00  0.00     0.174 HD
ATOM   1008 2HH2 ARG A 774      28.377   5.915 -10.046  1.00  0.00     0.174 HD
ATOM   1009  N   MET A 775      22.358  -0.469  -6.665  1.00 21.72    -0.346 N 
ATOM   1010  HN  MET A 775      21.691   0.061  -7.227  1.00  0.00     0.163 HD
ATOM   1011  CA  MET A 775      21.883  -1.295  -5.568  1.00 22.37     0.177 C 
ATOM   1012  C   MET A 775      22.307  -2.730  -5.828  1.00 24.52     0.241 C 
ATOM   1013  O   MET A 775      22.740  -3.440  -4.915  1.00 23.69    -0.271 OA
ATOM   1014  CB  MET A 775      20.364  -1.221  -5.460  1.00 23.87     0.045 C 
ATOM   1015  CG  MET A 775      19.850   0.021  -4.779  1.00 26.65     0.076 C 
ATOM   1016  SD  MET A 775      18.071   0.105  -4.913  1.00 31.70    -0.173 SA
ATOM   1017  CE  MET A 775      17.840   1.837  -5.277  1.00 32.74     0.089 C 
ATOM   1018  N   HIS A 776      22.183  -3.151  -7.084  1.00 25.73    -0.346 N 
ATOM   1019  HN  HIS A 776      21.815  -2.515  -7.791  1.00  0.00     0.163 HD
ATOM   1020  CA  HIS A 776      22.563  -4.503  -7.469  1.00 25.64     0.182 C 
ATOM   1021  C   HIS A 776      24.082  -4.686  -7.472  1.00 25.75     0.241 C 
ATOM   1022  O   HIS A 776      24.596  -5.694  -6.989  1.00 26.16    -0.271 OA
ATOM   1023  CB  HIS A 776      22.024  -4.832  -8.858  1.00 26.75     0.093 C 
ATOM   1024  CG  HIS A 776      22.440  -6.184  -9.353  1.00 29.92     0.028 A 
ATOM   1025  CD2 HIS A 776      23.544  -6.582 -10.030  1.00 28.06     0.114 A 
ATOM   1026  ND1 HIS A 776      21.700  -7.324  -9.122  1.00 29.93    -0.354 N 
ATOM   1027  HD1 HIS A 776      20.807  -7.358  -8.630  1.00  0.00     0.166 HD
ATOM   1028  CE1 HIS A 776      22.329  -8.365  -9.638  1.00 31.26     0.180 A 
ATOM   1029  NE2 HIS A 776      23.450  -7.942 -10.195  1.00 30.54    -0.360 N 
ATOM   1030  HE2 HIS A 776      24.134  -8.530 -10.670  1.00  0.00     0.166 HD
ATOM   1031  N   LYS A 777      24.795  -3.714  -8.030  1.00 25.32    -0.346 N 
ATOM   1032  HN  LYS A 777      24.314  -2.904  -8.420  1.00  0.00     0.163 HD
ATOM   1033  CA  LYS A 777      26.247  -3.779  -8.098  1.00 26.45     0.176 C 
ATOM   1034  C   LYS A 777      26.896  -3.852  -6.715  1.00 27.00     0.241 C 
ATOM   1035  O   LYS A 777      27.923  -4.509  -6.538  1.00 27.27    -0.271 OA
ATOM   1036  CB  LYS A 777      26.782  -2.567  -8.863  1.00 27.84     0.035 C 
ATOM   1037  CG  LYS A 777      27.148  -2.832 -10.318  1.00 31.56     0.004 C 
ATOM   1038  CD  LYS A 777      26.178  -3.777 -11.012  1.00 34.57     0.027 C 
ATOM   1039  CE  LYS A 777      26.707  -5.201 -10.984  1.00 36.54     0.229 C 
ATOM   1040  NZ  LYS A 777      28.072  -5.255 -11.597  1.00 39.26    -0.079 N 
ATOM   1041  HZ1 LYS A 777      28.427  -6.211 -11.578  1.00  0.00     0.274 HD
ATOM   1042  HZ2 LYS A 777      28.716  -4.600 -11.153  1.00  0.00     0.274 HD
ATOM   1043  HZ3 LYS A 777      28.084  -4.862 -12.538  1.00  0.00     0.274 HD
ATOM   1044  N   SER A 778      26.285  -3.183  -5.744  1.00 26.32    -0.344 N 
ATOM   1045  HN  SER A 778      25.431  -2.672  -5.965  1.00  0.00     0.163 HD
ATOM   1046  CA  SER A 778      26.787  -3.149  -4.368  1.00 27.45     0.200 C 
ATOM   1047  C   SER A 778      26.666  -4.495  -3.658  1.00 26.45     0.243 C 
ATOM   1048  O   SER A 778      27.217  -4.677  -2.574  1.00 27.10    -0.271 OA
ATOM   1049  CB  SER A 778      26.013  -2.116  -3.555  1.00 26.59     0.199 C 
ATOM   1050  OG  SER A 778      24.729  -2.622  -3.232  1.00 28.44    -0.398 OA
ATOM   1051  HG  SER A 778      24.247  -1.979  -2.726  1.00  0.00     0.209 HD
ATOM   1052  N   ARG A 779      25.926  -5.425  -4.259  1.00 27.98    -0.346 N 
ATOM   1053  HN  ARG A 779      25.477  -5.202  -5.147  1.00  0.00     0.163 HD
ATOM   1054  CA  ARG A 779      25.739  -6.756  -3.683  1.00 28.31     0.176 C 
ATOM   1055  C   ARG A 779      24.955  -6.758  -2.375  1.00 27.63     0.241 C 
ATOM   1056  O   ARG A 779      25.055  -7.697  -1.589  1.00 27.56    -0.271 OA
ATOM   1057  CB  ARG A 779      27.091  -7.456  -3.475  1.00 28.92     0.036 C 
ATOM   1058  CG  ARG A 779      27.846  -7.691  -4.773  1.00 29.72     0.023 C 
ATOM   1059  CD  ARG A 779      29.171  -8.403  -4.559  1.00 32.16     0.138 C 
ATOM   1060  NE  ARG A 779      29.976  -8.387  -5.780  1.00 35.23    -0.227 N 
ATOM   1061  HE  ARG A 779      29.550  -8.004  -6.624  1.00  0.00     0.177 HD
ATOM   1062  CZ  ARG A 779      31.226  -8.837  -5.868  1.00 36.60     0.665 C 
ATOM   1063  NH1 ARG A 779      31.830  -9.349  -4.803  1.00 35.59    -0.235 N 
ATOM   1064 1HH1 ARG A 779      32.788  -9.694  -4.870  1.00  0.00     0.174 HD
ATOM   1065 2HH1 ARG A 779      31.330  -9.407  -3.916  1.00  0.00     0.174 HD
ATOM   1066  NH2 ARG A 779      31.877  -8.762  -7.024  1.00 34.17    -0.235 N 
ATOM   1067 1HH2 ARG A 779      32.835  -9.107  -7.091  1.00  0.00     0.174 HD
ATOM   1068 2HH2 ARG A 779      31.413  -8.368  -7.843  1.00  0.00     0.174 HD
ATOM   1069  N   MET A 780      24.181  -5.702  -2.147  1.00 27.42    -0.346 N 
ATOM   1070  HN  MET A 780      24.171  -4.937  -2.822  1.00  0.00     0.163 HD
ATOM   1071  CA  MET A 780      23.343  -5.611  -0.951  1.00 28.98     0.177 C 
ATOM   1072  C   MET A 780      21.983  -5.064  -1.393  1.00 27.41     0.241 C 
ATOM   1073  O   MET A 780      21.387  -4.204  -0.736  1.00 26.15    -0.271 OA
ATOM   1074  CB  MET A 780      23.998  -4.708   0.115  1.00 30.64     0.045 C 
ATOM   1075  CG  MET A 780      24.478  -3.346  -0.371  1.00 34.02     0.076 C 
ATOM   1076  SD  MET A 780      25.291  -2.341   0.930  1.00 38.87    -0.173 SA
ATOM   1077  CE  MET A 780      23.969  -1.277   1.421  1.00 38.02     0.089 C 
ATOM   1078  N   TYR A 781      21.496  -5.595  -2.515  1.00 25.41    -0.346 N 
ATOM   1079  HN  TYR A 781      22.025  -6.332  -2.981  1.00  0.00     0.163 HD
ATOM   1080  CA  TYR A 781      20.233  -5.159  -3.098  1.00 24.36     0.180 C 
ATOM   1081  C   TYR A 781      19.026  -5.227  -2.176  1.00 21.04     0.241 C 
ATOM   1082  O   TYR A 781      18.276  -4.253  -2.073  1.00 22.23    -0.271 OA
ATOM   1083  CB  TYR A 781      19.933  -5.937  -4.392  1.00 23.40     0.073 C 
ATOM   1084  CG  TYR A 781      18.667  -5.463  -5.091  1.00 27.46    -0.056 A 
ATOM   1085  CD1 TYR A 781      17.408  -5.925  -4.702  1.00 27.29     0.010 A 
ATOM   1086  CD2 TYR A 781      18.729  -4.524  -6.118  1.00 29.33     0.010 A 
ATOM   1087  CE1 TYR A 781      16.242  -5.465  -5.320  1.00 28.34     0.037 A 
ATOM   1088  CE2 TYR A 781      17.575  -4.055  -6.742  1.00 31.04     0.037 A 
ATOM   1089  CZ  TYR A 781      16.334  -4.527  -6.340  1.00 30.68     0.065 A 
ATOM   1090  OH  TYR A 781      15.194  -4.043  -6.955  1.00 31.45    -0.361 OA
ATOM   1091  HH  TYR A 781      15.257  -3.401  -7.653  1.00  0.00     0.217 HD
ATOM   1092  N   SER A 782      18.824  -6.356  -1.509  1.00 16.73    -0.344 N 
ATOM   1093  HN  SER A 782      19.471  -7.137  -1.616  1.00  0.00     0.163 HD
ATOM   1094  CA  SER A 782      17.675  -6.474  -0.624  1.00 18.71     0.200 C 
ATOM   1095  C   SER A 782      17.770  -5.534   0.574  1.00 18.56     0.243 C 
ATOM   1096  O   SER A 782      16.759  -5.017   1.036  1.00 18.65    -0.271 OA
ATOM   1097  CB  SER A 782      17.499  -7.923  -0.151  1.00 17.71     0.199 C 
ATOM   1098  OG  SER A 782      18.664  -8.403   0.495  1.00 25.69    -0.398 OA
ATOM   1099  HG  SER A 782      18.555  -9.300   0.788  1.00  0.00     0.209 HD
ATOM   1100  N   GLN A 783      18.977  -5.309   1.088  1.00 19.12    -0.346 N 
ATOM   1101  HN  GLN A 783      19.797  -5.768   0.692  1.00  0.00     0.163 HD
ATOM   1102  CA  GLN A 783      19.118  -4.403   2.219  1.00 21.03     0.177 C 
ATOM   1103  C   GLN A 783      18.781  -2.992   1.760  1.00 21.08     0.241 C 
ATOM   1104  O   GLN A 783      18.135  -2.231   2.493  1.00 21.68    -0.271 OA
ATOM   1105  CB  GLN A 783      20.537  -4.455   2.805  1.00 21.15     0.044 C 
ATOM   1106  CG  GLN A 783      20.919  -5.829   3.345  1.00 21.34     0.105 C 
ATOM   1107  CD  GLN A 783      21.529  -6.724   2.282  1.00 23.44     0.215 C 
ATOM   1108  NE2 GLN A 783      22.447  -7.593   2.693  1.00 24.47    -0.370 N 
ATOM   1109 1HE2 GLN A 783      22.741  -7.664   3.667  1.00  0.00     0.159 HD
ATOM   1110 2HE2 GLN A 783      22.857  -8.195   1.979  1.00  0.00     0.159 HD
ATOM   1111  OE1 GLN A 783      21.175  -6.639   1.110  1.00 22.04    -0.274 OA
ATOM   1112  N   CYS A 784      19.200  -2.646   0.541  1.00 20.50    -0.345 N 
ATOM   1113  HN  CYS A 784      19.727  -3.316  -0.019  1.00  0.00     0.163 HD
ATOM   1114  CA  CYS A 784      18.913  -1.320  -0.001  1.00 19.32     0.186 C 
ATOM   1115  C   CYS A 784      17.408  -1.157  -0.129  1.00 20.00     0.242 C 
ATOM   1116  O   CYS A 784      16.868  -0.066   0.066  1.00 21.87    -0.271 OA
ATOM   1117  CB  CYS A 784      19.563  -1.132  -1.373  1.00 19.11     0.121 C 
ATOM   1118  SG  CYS A 784      21.331  -0.813  -1.329  1.00 21.26    -0.095 SA
ATOM   1119  N   VAL A 785      16.735  -2.250  -0.474  1.00 22.11    -0.346 N 
ATOM   1120  HN  VAL A 785      17.245  -3.117  -0.644  1.00  0.00     0.163 HD
ATOM   1121  CA  VAL A 785      15.289  -2.238  -0.615  1.00 22.20     0.180 C 
ATOM   1122  C   VAL A 785      14.666  -1.940   0.744  1.00 22.10     0.241 C 
ATOM   1123  O   VAL A 785      13.744  -1.131   0.851  1.00 22.44    -0.271 OA
ATOM   1124  CB  VAL A 785      14.777  -3.597  -1.152  1.00 23.29     0.009 C 
ATOM   1125  CG1 VAL A 785      13.251  -3.663  -1.073  1.00 22.56     0.012 C 
ATOM   1126  CG2 VAL A 785      15.220  -3.769  -2.604  1.00 21.72     0.012 C 
ATOM   1127  N   ARG A 786      15.178  -2.588   1.783  1.00 23.37    -0.346 N 
ATOM   1128  HN  ARG A 786      15.937  -3.254   1.640  1.00  0.00     0.163 HD
ATOM   1129  CA  ARG A 786      14.664  -2.356   3.125  1.00 23.44     0.176 C 
ATOM   1130  C   ARG A 786      14.866  -0.889   3.466  1.00 22.97     0.241 C 
ATOM   1131  O   ARG A 786      13.985  -0.245   4.043  1.00 21.14    -0.271 OA
ATOM   1132  CB  ARG A 786      15.389  -3.238   4.141  1.00 24.76     0.036 C 
ATOM   1133  CG  ARG A 786      15.163  -4.727   3.923  1.00 28.16     0.023 C 
ATOM   1134  CD  ARG A 786      15.462  -5.530   5.190  1.00 29.68     0.138 C 
ATOM   1135  NE  ARG A 786      14.515  -5.209   6.258  1.00 32.50    -0.227 N 
ATOM   1136  HE  ARG A 786      13.873  -4.432   6.104  1.00  0.00     0.177 HD
ATOM   1137  CZ  ARG A 786      14.432  -5.859   7.415  1.00 30.34     0.665 C 
ATOM   1138  NH1 ARG A 786      15.242  -6.878   7.674  1.00 31.07    -0.235 N 
ATOM   1139 1HH1 ARG A 786      15.936  -7.160   6.982  1.00  0.00     0.174 HD
ATOM   1140 2HH1 ARG A 786      15.178  -7.377   8.562  1.00  0.00     0.174 HD
ATOM   1141  NH2 ARG A 786      13.531  -5.493   8.314  1.00 29.91    -0.235 N 
ATOM   1142 1HH2 ARG A 786      12.909  -4.710   8.115  1.00  0.00     0.174 HD
ATOM   1143 2HH2 ARG A 786      13.467  -5.992   9.202  1.00  0.00     0.174 HD
ATOM   1144  N   MET A 787      16.020  -0.357   3.070  1.00 22.93    -0.346 N 
ATOM   1145  HN  MET A 787      16.692  -0.942   2.574  1.00  0.00     0.163 HD
ATOM   1146  CA  MET A 787      16.349   1.041   3.327  1.00 24.49     0.177 C 
ATOM   1147  C   MET A 787      15.440   2.013   2.590  1.00 25.68     0.241 C 
ATOM   1148  O   MET A 787      15.089   3.065   3.128  1.00 26.92    -0.271 OA
ATOM   1149  CB  MET A 787      17.819   1.315   2.985  1.00 23.98     0.045 C 
ATOM   1150  CG  MET A 787      18.778   0.653   3.966  1.00 25.69     0.076 C 
ATOM   1151  SD  MET A 787      20.450   1.298   3.892  1.00 22.67    -0.173 SA
ATOM   1152  CE  MET A 787      21.208   0.148   2.731  1.00 21.08     0.089 C 
ATOM   1153  N   ARG A 788      15.056   1.671   1.364  1.00 25.13    -0.346 N 
ATOM   1154  HN  ARG A 788      15.392   0.801   0.950  1.00  0.00     0.163 HD
ATOM   1155  CA  ARG A 788      14.158   2.533   0.610  1.00 25.78     0.176 C 
ATOM   1156  C   ARG A 788      12.775   2.478   1.261  1.00 24.22     0.241 C 
ATOM   1157  O   ARG A 788      12.076   3.489   1.329  1.00 23.81    -0.271 OA
ATOM   1158  CB  ARG A 788      14.074   2.084  -0.855  1.00 28.00     0.036 C 
ATOM   1159  CG  ARG A 788      13.184   2.974  -1.732  1.00 32.70     0.023 C 
ATOM   1160  CD  ARG A 788      13.247   2.544  -3.198  1.00 35.03     0.138 C 
ATOM   1161  NE  ARG A 788      12.894   1.136  -3.346  1.00 34.88    -0.227 N 
ATOM   1162  HE  ARG A 788      12.382   0.692  -2.583  1.00  0.00     0.177 HD
ATOM   1163  CZ  ARG A 788      13.193   0.392  -4.406  1.00 36.46     0.665 C 
ATOM   1164  NH1 ARG A 788      13.856   0.918  -5.429  1.00 36.08    -0.235 N 
ATOM   1165 1HH1 ARG A 788      14.135   1.899  -5.406  1.00  0.00     0.174 HD
ATOM   1166 2HH1 ARG A 788      14.085   0.347  -6.242  1.00  0.00     0.174 HD
ATOM   1167  NH2 ARG A 788      12.830  -0.883  -4.436  1.00 34.14    -0.235 N 
ATOM   1168 1HH2 ARG A 788      12.321  -1.287  -3.650  1.00  0.00     0.174 HD
ATOM   1169 2HH2 ARG A 788      13.059  -1.454  -5.249  1.00  0.00     0.174 HD
ATOM   1170  N   HIS A 789      12.386   1.299   1.746  1.00 24.23    -0.346 N 
ATOM   1171  HN  HIS A 789      13.001   0.491   1.655  1.00  0.00     0.163 HD
ATOM   1172  CA  HIS A 789      11.085   1.146   2.410  1.00 22.38     0.182 C 
ATOM   1173  C   HIS A 789      11.049   2.049   3.642  1.00 21.53     0.241 C 
ATOM   1174  O   HIS A 789      10.043   2.708   3.915  1.00 22.64    -0.271 OA
ATOM   1175  CB  HIS A 789      10.842  -0.307   2.851  1.00 23.58     0.093 C 
ATOM   1176  CG  HIS A 789      10.521  -1.247   1.728  1.00 27.11     0.028 A 
ATOM   1177  CD2 HIS A 789      10.625  -2.594   1.639  1.00 27.10     0.114 A 
ATOM   1178  ND1 HIS A 789      10.002  -0.825   0.520  1.00 28.48    -0.354 N 
ATOM   1179  HD1 HIS A 789       9.802   0.144   0.271  1.00  0.00     0.166 HD
ATOM   1180  CE1 HIS A 789       9.805  -1.870  -0.262  1.00 26.56     0.180 A 
ATOM   1181  NE2 HIS A 789      10.175  -2.956   0.391  1.00 25.20    -0.360 N 
ATOM   1182  HE2 HIS A 789      10.134  -3.909   0.029  1.00  0.00     0.166 HD
ATOM   1183  N   LEU A 790      12.144   2.053   4.397  1.00 20.29    -0.346 N 
ATOM   1184  HN  LEU A 790      12.926   1.451   4.138  1.00  0.00     0.163 HD
ATOM   1185  CA  LEU A 790      12.261   2.894   5.587  1.00 19.83     0.177 C 
ATOM   1186  C   LEU A 790      12.085   4.345   5.156  1.00 19.40     0.241 C 
ATOM   1187  O   LEU A 790      11.281   5.085   5.732  1.00 21.08    -0.271 OA
ATOM   1188  CB  LEU A 790      13.644   2.714   6.236  1.00 20.10     0.038 C 
ATOM   1189  CG  LEU A 790      13.959   3.599   7.449  1.00 21.24    -0.020 C 
ATOM   1190  CD1 LEU A 790      13.092   3.181   8.613  1.00 21.27     0.009 C 
ATOM   1191  CD2 LEU A 790      15.424   3.482   7.831  1.00 18.18     0.009 C 
ATOM   1192  N   SER A 791      12.839   4.744   4.132  1.00 18.75    -0.344 N 
ATOM   1193  HN  SER A 791      13.483   4.080   3.702  1.00  0.00     0.163 HD
ATOM   1194  CA  SER A 791      12.770   6.103   3.609  1.00 19.93     0.200 C 
ATOM   1195  C   SER A 791      11.339   6.508   3.264  1.00 22.38     0.243 C 
ATOM   1196  O   SER A 791      10.907   7.627   3.576  1.00 20.82    -0.271 OA
ATOM   1197  CB  SER A 791      13.646   6.241   2.357  1.00 21.64     0.199 C 
ATOM   1198  OG  SER A 791      13.475   7.518   1.752  1.00 25.59    -0.398 OA
ATOM   1199  HG  SER A 791      14.017   7.603   0.977  1.00  0.00     0.209 HD
ATOM   1200  N   GLN A 792      10.611   5.595   2.624  1.00 21.82    -0.346 N 
ATOM   1201  HN  GLN A 792      11.029   4.691   2.405  1.00  0.00     0.163 HD
ATOM   1202  CA  GLN A 792       9.228   5.855   2.227  1.00 22.68     0.177 C 
ATOM   1203  C   GLN A 792       8.314   6.066   3.432  1.00 23.40     0.241 C 
ATOM   1204  O   GLN A 792       7.359   6.842   3.368  1.00 22.80    -0.271 OA
ATOM   1205  CB  GLN A 792       8.700   4.694   1.380  1.00 22.46     0.044 C 
ATOM   1206  CG  GLN A 792       9.412   4.519   0.049  1.00 25.53     0.105 C 
ATOM   1207  CD  GLN A 792       8.856   3.352  -0.762  1.00 30.43     0.215 C 
ATOM   1208  NE2 GLN A 792       8.344   3.649  -1.951  1.00 31.79    -0.370 N 
ATOM   1209 1HE2 GLN A 792       8.318   4.602  -2.314  1.00  0.00     0.159 HD
ATOM   1210 2HE2 GLN A 792       7.972   2.869  -2.493  1.00  0.00     0.159 HD
ATOM   1211  OE1 GLN A 792       8.887   2.201  -0.324  1.00 33.21    -0.274 OA
ATOM   1212  N   GLU A 793       8.604   5.368   4.525  1.00 24.24    -0.346 N 
ATOM   1213  HN  GLU A 793       9.402   4.733   4.518  1.00  0.00     0.163 HD
ATOM   1214  CA  GLU A 793       7.800   5.495   5.732  1.00 24.73     0.177 C 
ATOM   1215  C   GLU A 793       7.694   6.950   6.155  1.00 24.56     0.241 C 
ATOM   1216  O   GLU A 793       6.668   7.371   6.690  1.00 24.52    -0.271 OA
ATOM   1217  CB  GLU A 793       8.408   4.690   6.878  1.00 26.86     0.045 C 
ATOM   1218  CG  GLU A 793       8.203   3.193   6.786  1.00 31.24     0.116 C 
ATOM   1219  CD  GLU A 793       6.734   2.794   6.744  1.00 35.11     0.172 C 
ATOM   1220  OE1 GLU A 793       5.920   3.357   7.516  1.00 32.80    -0.648 OA
ATOM   1221  OE2 GLU A 793       6.400   1.895   5.941  1.00 37.85    -0.648 OA
ATOM   1222  N   PHE A 794       8.760   7.711   5.922  1.00 22.98    -0.346 N 
ATOM   1223  HN  PHE A 794       9.583   7.299   5.483  1.00  0.00     0.163 HD
ATOM   1224  CA  PHE A 794       8.773   9.119   6.282  1.00 24.01     0.180 C 
ATOM   1225  C   PHE A 794       7.625   9.821   5.566  1.00 24.47     0.241 C 
ATOM   1226  O   PHE A 794       7.040  10.770   6.087  1.00 22.98    -0.271 OA
ATOM   1227  CB  PHE A 794      10.113   9.756   5.897  1.00 25.12     0.073 C 
ATOM   1228  CG  PHE A 794      11.249   9.377   6.806  1.00 24.20    -0.056 A 
ATOM   1229  CD1 PHE A 794      11.225   9.732   8.155  1.00 24.95     0.007 A 
ATOM   1230  CD2 PHE A 794      12.345   8.667   6.320  1.00 26.04     0.007 A 
ATOM   1231  CE1 PHE A 794      12.280   9.385   9.008  1.00 22.25     0.001 A 
ATOM   1232  CE2 PHE A 794      13.406   8.315   7.168  1.00 24.00     0.001 A 
ATOM   1233  CZ  PHE A 794      13.368   8.677   8.514  1.00 20.30     0.000 A 
ATOM   1234  N   GLY A 795       7.299   9.331   4.373  1.00 26.31    -0.351 N 
ATOM   1235  HN  GLY A 795       7.815   8.536   3.996  1.00  0.00     0.163 HD
ATOM   1236  CA  GLY A 795       6.218   9.914   3.604  1.00 27.60     0.225 C 
ATOM   1237  C   GLY A 795       4.868   9.385   4.039  1.00 28.06     0.236 C 
ATOM   1238  O   GLY A 795       3.961  10.155   4.348  1.00 28.51    -0.272 OA
ATOM   1239  N   TRP A 796       4.730   8.067   4.075  1.00 28.91    -0.346 N 
ATOM   1240  HN  TRP A 796       5.516   7.468   3.822  1.00  0.00     0.163 HD
ATOM   1241  CA  TRP A 796       3.466   7.470   4.472  1.00 30.29     0.181 C 
ATOM   1242  C   TRP A 796       3.016   8.004   5.813  1.00 29.55     0.241 C 
ATOM   1243  O   TRP A 796       1.840   8.287   6.005  1.00 30.32    -0.271 OA
ATOM   1244  CB  TRP A 796       3.576   5.945   4.550  1.00 32.82     0.075 C 
ATOM   1245  CG  TRP A 796       3.777   5.286   3.225  1.00 39.50    -0.028 A 
ATOM   1246  CD1 TRP A 796       3.079   5.528   2.076  1.00 41.57     0.096 A 
ATOM   1247  CD2 TRP A 796       4.722   4.254   2.911  1.00 41.25    -0.002 A 
ATOM   1248  CE2 TRP A 796       4.540   3.920   1.551  1.00 42.30     0.042 A 
ATOM   1249  CE3 TRP A 796       5.706   3.579   3.647  1.00 43.14     0.014 A 
ATOM   1250  NE1 TRP A 796       3.532   4.711   1.065  1.00 43.80    -0.365 N 
ATOM   1251  HE1 TRP A 796       3.175   4.697   0.109  1.00  0.00     0.165 HD
ATOM   1252  CZ2 TRP A 796       5.307   2.936   0.908  1.00 44.30     0.030 A 
ATOM   1253  CZ3 TRP A 796       6.470   2.600   3.008  1.00 43.62     0.001 A 
ATOM   1254  CH2 TRP A 796       6.263   2.290   1.651  1.00 43.57     0.002 A 
ATOM   1255  N   LEU A 797       3.956   8.151   6.740  1.00 27.99    -0.346 N 
ATOM   1256  HN  LEU A 797       4.924   7.925   6.512  1.00  0.00     0.163 HD
ATOM   1257  CA  LEU A 797       3.629   8.628   8.074  1.00 27.87     0.177 C 
ATOM   1258  C   LEU A 797       3.684  10.141   8.215  1.00 26.61     0.241 C 
ATOM   1259  O   LEU A 797       3.477  10.669   9.306  1.00 28.09    -0.271 OA
ATOM   1260  CB  LEU A 797       4.557   7.975   9.106  1.00 27.85     0.038 C 
ATOM   1261  CG  LEU A 797       4.447   6.455   9.234  1.00 26.57    -0.020 C 
ATOM   1262  CD1 LEU A 797       5.416   5.965  10.293  1.00 27.51     0.009 C 
ATOM   1263  CD2 LEU A 797       3.016   6.068   9.594  1.00 25.54     0.009 C 
ATOM   1264  N   GLN A 798       3.964  10.830   7.113  1.00 26.80    -0.346 N 
ATOM   1265  HN  GLN A 798       4.133  10.325   6.243  1.00  0.00     0.163 HD
ATOM   1266  CA  GLN A 798       4.036  12.290   7.112  1.00 26.80     0.177 C 
ATOM   1267  C   GLN A 798       4.851  12.775   8.306  1.00 25.17     0.241 C 
ATOM   1268  O   GLN A 798       4.401  13.615   9.087  1.00 27.23    -0.271 OA
ATOM   1269  CB  GLN A 798       2.618  12.875   7.171  1.00 27.41     0.044 C 
ATOM   1270  CG  GLN A 798       1.685  12.306   6.094  1.00 30.90     0.105 C 
ATOM   1271  CD  GLN A 798       0.245  12.759   6.256  1.00 31.70     0.215 C 
ATOM   1272  NE2 GLN A 798      -0.635  11.816   6.564  1.00 34.70    -0.370 N 
ATOM   1273 1HE2 GLN A 798      -1.602  12.120   6.673  1.00  0.00     0.159 HD
ATOM   1274 2HE2 GLN A 798      -0.371  10.838   6.686  1.00  0.00     0.159 HD
ATOM   1275  OE1 GLN A 798      -0.073  13.939   6.109  1.00 30.88    -0.274 OA
ATOM   1276  N   ILE A 799       6.057  12.241   8.445  1.00 24.37    -0.346 N 
ATOM   1277  HN  ILE A 799       6.387  11.557   7.764  1.00  0.00     0.163 HD
ATOM   1278  CA  ILE A 799       6.913  12.619   9.556  1.00 22.07     0.180 C 
ATOM   1279  C   ILE A 799       7.334  14.082   9.458  1.00 20.10     0.241 C 
ATOM   1280  O   ILE A 799       7.781  14.534   8.413  1.00 19.28    -0.271 OA
ATOM   1281  CB  ILE A 799       8.165  11.707   9.607  1.00 20.69     0.013 C 
ATOM   1282  CG1 ILE A 799       7.728  10.254   9.819  1.00 20.46     0.002 C 
ATOM   1283  CG2 ILE A 799       9.089  12.133  10.738  1.00 17.98     0.012 C 
ATOM   1284  CD1 ILE A 799       6.871  10.048  11.064  1.00 15.73     0.005 C 
ATOM   1285  N   THR A 800       7.177  14.824  10.549  1.00 21.45    -0.344 N 
ATOM   1286  HN  THR A 800       6.779  14.408  11.391  1.00  0.00     0.163 HD
ATOM   1287  CA  THR A 800       7.568  16.225  10.553  1.00 21.78     0.205 C 
ATOM   1288  C   THR A 800       9.060  16.331  10.868  1.00 22.92     0.246 C 
ATOM   1289  O   THR A 800       9.650  15.424  11.474  1.00 23.80    -0.271 OA
ATOM   1290  CB  THR A 800       6.789  17.032  11.607  1.00 24.82     0.146 C 
ATOM   1291  CG2 THR A 800       5.279  16.885  11.391  1.00 21.82     0.042 C 
ATOM   1292  OG1 THR A 800       7.130  16.563  12.917  1.00 25.45    -0.393 OA
ATOM   1293  HG1 THR A 800       8.066  16.654  13.051  1.00  0.00     0.210 HD
ATOM   1294  N   PRO A 801       9.697  17.436  10.449  1.00 20.98    -0.337 N 
ATOM   1295  CA  PRO A 801      11.124  17.616  10.714  1.00 20.85     0.179 C 
ATOM   1296  C   PRO A 801      11.428  17.526  12.210  1.00 19.78     0.241 C 
ATOM   1297  O   PRO A 801      12.476  17.010  12.612  1.00 21.19    -0.271 OA
ATOM   1298  CB  PRO A 801      11.409  19.006  10.131  1.00 19.89     0.037 C 
ATOM   1299  CG  PRO A 801      10.435  19.095   9.009  1.00 18.97     0.022 C 
ATOM   1300  CD  PRO A 801       9.176  18.555   9.645  1.00 20.26     0.127 C 
ATOM   1301  N   GLN A 802      10.514  18.016  13.038  1.00 18.57    -0.346 N 
ATOM   1302  HN  GLN A 802       9.662  18.435  12.665  1.00  0.00     0.163 HD
ATOM   1303  CA  GLN A 802      10.724  17.957  14.486  1.00 20.06     0.177 C 
ATOM   1304  C   GLN A 802      10.772  16.508  14.972  1.00 21.08     0.241 C 
ATOM   1305  O   GLN A 802      11.622  16.143  15.794  1.00 18.67    -0.271 OA
ATOM   1306  CB  GLN A 802       9.605  18.692  15.226  1.00 23.78     0.044 C 
ATOM   1307  CG  GLN A 802       9.567  20.189  14.980  1.00 24.46     0.105 C 
ATOM   1308  CD  GLN A 802       9.298  20.525  13.532  1.00 24.70     0.215 C 
ATOM   1309  NE2 GLN A 802       9.936  21.576  13.037  1.00 25.28    -0.370 N 
ATOM   1310 1HE2 GLN A 802      10.588  22.134  13.588  1.00  0.00     0.159 HD
ATOM   1311 2HE2 GLN A 802       9.754  21.803  12.059  1.00  0.00     0.159 HD
ATOM   1312  OE1 GLN A 802       8.513  19.854  12.869  1.00 28.06    -0.274 OA
ATOM   1313  N   GLU A 803       9.854  15.685  14.469  1.00 20.17    -0.346 N 
ATOM   1314  HN  GLU A 803       9.177  16.045  13.796  1.00  0.00     0.163 HD
ATOM   1315  CA  GLU A 803       9.794  14.278  14.860  1.00 19.62     0.177 C 
ATOM   1316  C   GLU A 803      11.043  13.539  14.390  1.00 19.42     0.241 C 
ATOM   1317  O   GLU A 803      11.578  12.684  15.100  1.00 19.20    -0.271 OA
ATOM   1318  CB  GLU A 803       8.532  13.624  14.277  1.00 19.67     0.045 C 
ATOM   1319  CG  GLU A 803       7.243  14.313  14.724  1.00 21.17     0.116 C 
ATOM   1320  CD  GLU A 803       5.989  13.689  14.131  1.00 22.29     0.172 C 
ATOM   1321  OE1 GLU A 803       5.984  13.418  12.911  1.00 18.73    -0.648 OA
ATOM   1322  OE2 GLU A 803       5.007  13.487  14.888  1.00 22.44    -0.648 OA
ATOM   1323  N   PHE A 804      11.510  13.875  13.192  1.00 19.40    -0.346 N 
ATOM   1324  HN  PHE A 804      11.024  14.583  12.641  1.00  0.00     0.163 HD
ATOM   1325  CA  PHE A 804      12.708  13.243  12.659  1.00 18.84     0.180 C 
ATOM   1326  C   PHE A 804      13.898  13.539  13.563  1.00 18.66     0.241 C 
ATOM   1327  O   PHE A 804      14.677  12.645  13.893  1.00 17.68    -0.271 OA
ATOM   1328  CB  PHE A 804      13.008  13.753  11.252  1.00 17.34     0.073 C 
ATOM   1329  CG  PHE A 804      14.406  13.461  10.796  1.00 20.00    -0.056 A 
ATOM   1330  CD1 PHE A 804      14.793  12.160  10.472  1.00 17.13     0.007 A 
ATOM   1331  CD2 PHE A 804      15.358  14.478  10.747  1.00 16.26     0.007 A 
ATOM   1332  CE1 PHE A 804      16.098  11.880  10.113  1.00 15.59     0.001 A 
ATOM   1333  CE2 PHE A 804      16.671  14.206  10.391  1.00 16.19     0.001 A 
ATOM   1334  CZ  PHE A 804      17.044  12.903  10.073  1.00 17.62     0.000 A 
ATOM   1335  N   LEU A 805      14.034  14.798  13.970  1.00 19.47    -0.346 N 
ATOM   1336  HN  LEU A 805      13.352  15.500  13.683  1.00  0.00     0.163 HD
ATOM   1337  CA  LEU A 805      15.150  15.179  14.822  1.00 18.53     0.177 C 
ATOM   1338  C   LEU A 805      15.123  14.470  16.174  1.00 17.20     0.241 C 
ATOM   1339  O   LEU A 805      16.126  13.900  16.590  1.00 15.27    -0.271 OA
ATOM   1340  CB  LEU A 805      15.189  16.706  15.003  1.00 17.91     0.038 C 
ATOM   1341  CG  LEU A 805      15.635  17.512  13.767  1.00 17.51    -0.020 C 
ATOM   1342  CD1 LEU A 805      15.567  18.994  14.052  1.00 22.91     0.009 C 
ATOM   1343  CD2 LEU A 805      17.048  17.133  13.370  1.00 15.83     0.009 C 
ATOM   1344  N   CYS A 806      13.975  14.478  16.850  1.00 18.74    -0.345 N 
ATOM   1345  HN  CYS A 806      13.156  14.939  16.453  1.00  0.00     0.163 HD
ATOM   1346  CA  CYS A 806      13.882  13.830  18.157  1.00 17.94     0.186 C 
ATOM   1347  C   CYS A 806      14.026  12.314  18.050  1.00 17.24     0.241 C 
ATOM   1348  O   CYS A 806      14.634  11.691  18.913  1.00 14.21    -0.271 OA
ATOM   1349  CB  CYS A 806      12.565  14.186  18.857  1.00 19.35     0.121 C 
ATOM   1350  SG  CYS A 806      12.592  13.820  20.657  1.00 29.92    -0.095 SA
ATOM   1351  N   MET A 807      13.468  11.720  16.995  1.00 17.02    -0.346 N 
ATOM   1352  HN  MET A 807      12.952  12.277  16.314  1.00  0.00     0.163 HD
ATOM   1353  CA  MET A 807      13.591  10.279  16.808  1.00 17.85     0.177 C 
ATOM   1354  C   MET A 807      15.044   9.895  16.583  1.00 16.25     0.241 C 
ATOM   1355  O   MET A 807      15.512   8.887  17.118  1.00 17.50    -0.271 OA
ATOM   1356  CB  MET A 807      12.770   9.793  15.608  1.00 17.92     0.045 C 
ATOM   1357  CG  MET A 807      11.290   9.604  15.893  1.00 19.96     0.076 C 
ATOM   1358  SD  MET A 807      10.450   8.848  14.511  1.00 21.45    -0.173 SA
ATOM   1359  CE  MET A 807      10.352  10.249  13.389  1.00 18.72     0.089 C 
ATOM   1360  N   LYS A 808      15.753  10.693  15.790  1.00 14.62    -0.346 N 
ATOM   1361  HN  LYS A 808      15.309  11.514  15.380  1.00  0.00     0.163 HD
ATOM   1362  CA  LYS A 808      17.155  10.415  15.496  1.00 15.80     0.176 C 
ATOM   1363  C   LYS A 808      18.018  10.526  16.755  1.00 15.24     0.241 C 
ATOM   1364  O   LYS A 808      18.941   9.742  16.960  1.00 13.54    -0.271 OA
ATOM   1365  CB  LYS A 808      17.686  11.362  14.408  1.00 17.43     0.035 C 
ATOM   1366  CG  LYS A 808      19.150  11.065  14.012  1.00 16.17     0.004 C 
ATOM   1367  CD  LYS A 808      19.511  11.590  12.620  1.00 17.33     0.027 C 
ATOM   1368  CE  LYS A 808      19.393  13.112  12.521  1.00 16.69     0.229 C 
ATOM   1369  NZ  LYS A 808      20.296  13.820  13.472  1.00 20.03    -0.079 N 
ATOM   1370  HZ1 LYS A 808      20.217  14.835  13.406  1.00  0.00     0.274 HD
ATOM   1371  HZ2 LYS A 808      21.263  13.519  13.352  1.00  0.00     0.274 HD
ATOM   1372  HZ3 LYS A 808      20.142  13.502  14.429  1.00  0.00     0.274 HD
ATOM   1373  N   ALA A 809      17.708  11.504  17.596  1.00 16.20    -0.346 N 
ATOM   1374  HN  ALA A 809      16.941  12.139  17.375  1.00  0.00     0.163 HD
ATOM   1375  CA  ALA A 809      18.453  11.676  18.827  1.00 17.92     0.172 C 
ATOM   1376  C   ALA A 809      18.242  10.406  19.644  1.00 17.53     0.240 C 
ATOM   1377  O   ALA A 809      19.158   9.931  20.309  1.00 16.46    -0.271 OA
ATOM   1378  CB  ALA A 809      17.938  12.901  19.604  1.00 14.33     0.042 C 
ATOM   1379  N   LEU A 810      17.036   9.843  19.568  1.00 18.90    -0.346 N 
ATOM   1380  HN  LEU A 810      16.320  10.262  18.975  1.00  0.00     0.163 HD
ATOM   1381  CA  LEU A 810      16.730   8.629  20.328  1.00 20.30     0.177 C 
ATOM   1382  C   LEU A 810      17.493   7.393  19.881  1.00 19.55     0.241 C 
ATOM   1383  O   LEU A 810      17.799   6.528  20.699  1.00 20.28    -0.271 OA
ATOM   1384  CB  LEU A 810      15.230   8.334  20.311  1.00 20.79     0.038 C 
ATOM   1385  CG  LEU A 810      14.457   8.873  21.517  1.00 24.62    -0.020 C 
ATOM   1386  CD1 LEU A 810      14.847   8.114  22.789  1.00 20.65     0.009 C 
ATOM   1387  CD2 LEU A 810      14.756  10.344  21.672  1.00 26.47     0.009 C 
ATOM   1388  N   LEU A 811      17.798   7.305  18.591  1.00 17.45    -0.346 N 
ATOM   1389  HN  LEU A 811      17.507   8.046  17.953  1.00  0.00     0.163 HD
ATOM   1390  CA  LEU A 811      18.543   6.164  18.076  1.00 17.10     0.177 C 
ATOM   1391  C   LEU A 811      19.921   6.086  18.732  1.00 17.52     0.241 C 
ATOM   1392  O   LEU A 811      20.496   5.004  18.857  1.00 17.47    -0.271 OA
ATOM   1393  CB  LEU A 811      18.669   6.263  16.554  1.00 14.23     0.038 C 
ATOM   1394  CG  LEU A 811      17.326   6.025  15.839  1.00 14.96    -0.020 C 
ATOM   1395  CD1 LEU A 811      17.454   6.340  14.352  1.00  9.87     0.009 C 
ATOM   1396  CD2 LEU A 811      16.884   4.553  16.054  1.00  5.83     0.009 C 
ATOM   1397  N   LEU A 812      20.450   7.229  19.161  1.00 17.21    -0.346 N 
ATOM   1398  HN  LEU A 812      19.944   8.104  19.023  1.00  0.00     0.163 HD
ATOM   1399  CA  LEU A 812      21.750   7.240  19.828  1.00 16.50     0.177 C 
ATOM   1400  C   LEU A 812      21.660   6.494  21.157  1.00 17.13     0.241 C 
ATOM   1401  O   LEU A 812      22.659   5.952  21.646  1.00 16.67    -0.271 OA
ATOM   1402  CB  LEU A 812      22.219   8.674  20.099  1.00 16.82     0.038 C 
ATOM   1403  CG  LEU A 812      23.510   8.799  20.927  1.00 16.68    -0.020 C 
ATOM   1404  CD1 LEU A 812      24.683   8.156  20.190  1.00 12.40     0.009 C 
ATOM   1405  CD2 LEU A 812      23.803  10.262  21.207  1.00 18.29     0.009 C 
ATOM   1406  N   PHE A 813      20.461   6.460  21.736  1.00 16.63    -0.346 N 
ATOM   1407  HN  PHE A 813      19.669   6.903  21.270  1.00  0.00     0.163 HD
ATOM   1408  CA  PHE A 813      20.255   5.800  23.028  1.00 19.56     0.180 C 
ATOM   1409  C   PHE A 813      19.451   4.517  22.882  1.00 19.34     0.241 C 
ATOM   1410  O   PHE A 813      18.758   4.113  23.811  1.00 20.85    -0.271 OA
ATOM   1411  CB  PHE A 813      19.488   6.737  23.968  1.00 21.48     0.073 C 
ATOM   1412  CG  PHE A 813      20.105   8.092  24.106  1.00 24.60    -0.056 A 
ATOM   1413  CD1 PHE A 813      21.189   8.295  24.955  1.00 25.97     0.007 A 
ATOM   1414  CD2 PHE A 813      19.614   9.165  23.375  1.00 24.69     0.007 A 
ATOM   1415  CE1 PHE A 813      21.774   9.551  25.072  1.00 27.48     0.001 A 
ATOM   1416  CE2 PHE A 813      20.188  10.423  23.482  1.00 26.71     0.001 A 
ATOM   1417  CZ  PHE A 813      21.274  10.617  24.335  1.00 28.48     0.000 A 
ATOM   1418  N   SER A 814      19.575   3.859  21.738  1.00 18.53    -0.344 N 
ATOM   1419  HN  SER A 814      20.235   4.191  21.035  1.00  0.00     0.163 HD
ATOM   1420  CA  SER A 814      18.782   2.672  21.475  1.00 20.44     0.200 C 
ATOM   1421  C   SER A 814      19.501   1.345  21.411  1.00 19.96     0.243 C 
ATOM   1422  O   SER A 814      18.901   0.352  20.999  1.00 18.48    -0.271 OA
ATOM   1423  CB  SER A 814      18.043   2.864  20.159  1.00 21.85     0.199 C 
ATOM   1424  OG  SER A 814      18.984   2.800  19.092  1.00 27.27    -0.398 OA
ATOM   1425  HG  SER A 814      18.523   2.920  18.270  1.00  0.00     0.209 HD
ATOM   1426  N   ILE A 815      20.778   1.311  21.776  1.00 19.76    -0.346 N 
ATOM   1427  HN  ILE A 815      21.241   2.162  22.093  1.00  0.00     0.163 HD
ATOM   1428  CA  ILE A 815      21.517   0.053  21.722  1.00 21.48     0.180 C 
ATOM   1429  C   ILE A 815      22.655   0.066  22.735  1.00 21.21     0.241 C 
ATOM   1430  O   ILE A 815      23.530   0.930  22.702  1.00 21.72    -0.271 OA
ATOM   1431  CB  ILE A 815      22.048  -0.221  20.275  1.00 21.99     0.013 C 
ATOM   1432  CG1 ILE A 815      22.734  -1.586  20.213  1.00 22.59     0.002 C 
ATOM   1433  CG2 ILE A 815      23.021   0.876  19.847  1.00 25.79     0.012 C 
ATOM   1434  CD1 ILE A 815      23.033  -2.050  18.805  1.00 20.87     0.005 C 
ATOM   1435  N   ILE A 816      22.622  -0.892  23.652  1.00 21.38    -0.346 N 
ATOM   1436  HN  ILE A 816      21.875  -1.585  23.620  1.00  0.00     0.163 HD
ATOM   1437  CA  ILE A 816      23.626  -0.979  24.704  1.00 22.29     0.180 C 
ATOM   1438  C   ILE A 816      24.008  -2.427  25.014  1.00 22.99     0.243 C 
ATOM   1439  O   ILE A 816      23.340  -3.360  24.575  1.00 22.29    -0.271 OA
ATOM   1440  CB  ILE A 816      23.101  -0.323  26.005  1.00 23.46     0.013 C 
ATOM   1441  CG1 ILE A 816      21.820  -1.028  26.456  1.00 22.64     0.002 C 
ATOM   1442  CG2 ILE A 816      22.832   1.165  25.776  1.00 23.96     0.012 C 
ATOM   1443  CD1 ILE A 816      21.227  -0.477  27.746  1.00 27.41     0.005 C 
ATOM   1444  N   PRO A 817      25.102  -2.630  25.769  1.00 24.94    -0.337 N 
ATOM   1445  CA  PRO A 817      25.537  -3.984  26.120  1.00 27.26     0.179 C 
ATOM   1446  C   PRO A 817      24.575  -4.636  27.102  1.00 28.29     0.241 C 
ATOM   1447  O   PRO A 817      23.963  -3.963  27.933  1.00 28.10    -0.271 OA
ATOM   1448  CB  PRO A 817      26.925  -3.760  26.719  1.00 27.08     0.037 C 
ATOM   1449  CG  PRO A 817      26.820  -2.397  27.308  1.00 27.67     0.022 C 
ATOM   1450  CD  PRO A 817      26.084  -1.635  26.233  1.00 26.90     0.127 C 
ATOM   1451  N   VAL A 818      24.433  -5.948  26.995  1.00 28.77    -0.346 N 
ATOM   1452  HN  VAL A 818      24.959  -6.457  26.285  1.00  0.00     0.163 HD
ATOM   1453  CA  VAL A 818      23.535  -6.669  27.880  1.00 31.33     0.180 C 
ATOM   1454  C   VAL A 818      23.950  -6.485  29.335  1.00 31.04     0.241 C 
ATOM   1455  O   VAL A 818      23.099  -6.399  30.219  1.00 29.39    -0.271 OA
ATOM   1456  CB  VAL A 818      23.502  -8.176  27.535  1.00 33.01     0.009 C 
ATOM   1457  CG1 VAL A 818      22.660  -8.926  28.555  1.00 33.33     0.012 C 
ATOM   1458  CG2 VAL A 818      22.925  -8.371  26.137  1.00 32.02     0.012 C 
ATOM   1459  N   ASP A 819      25.254  -6.405  29.577  1.00 32.26    -0.345 N 
ATOM   1460  HN  ASP A 819      25.915  -6.469  28.803  1.00  0.00     0.163 HD
ATOM   1461  CA  ASP A 819      25.752  -6.227  30.935  1.00 36.12     0.186 C 
ATOM   1462  C   ASP A 819      25.848  -4.750  31.336  1.00 35.45     0.241 C 
ATOM   1463  O   ASP A 819      26.723  -4.360  32.111  1.00 36.92    -0.271 OA
ATOM   1464  CB  ASP A 819      27.117  -6.917  31.091  1.00 38.47     0.147 C 
ATOM   1465  CG  ASP A 819      28.218  -6.251  30.278  1.00 41.86     0.175 C 
ATOM   1466  OD1 ASP A 819      29.233  -6.929  30.006  1.00 43.20    -0.648 OA
ATOM   1467  OD2 ASP A 819      28.092  -5.055  29.922  1.00 43.56    -0.648 OA
ATOM   1468  N   GLY A 820      24.949  -3.935  30.793  1.00 34.04    -0.351 N 
ATOM   1469  HN  GLY A 820      24.265  -4.312  30.138  1.00  0.00     0.163 HD
ATOM   1470  CA  GLY A 820      24.921  -2.517  31.114  1.00 31.97     0.225 C 
ATOM   1471  C   GLY A 820      26.169  -1.693  30.846  1.00 31.34     0.236 C 
ATOM   1472  O   GLY A 820      27.253  -2.218  30.581  1.00 30.00    -0.272 OA
ATOM   1473  N   LEU A 821      25.999  -0.376  30.928  1.00 31.41    -0.346 N 
ATOM   1474  HN  LEU A 821      25.072  -0.018  31.155  1.00  0.00     0.163 HD
ATOM   1475  CA  LEU A 821      27.081   0.579  30.707  1.00 30.87     0.177 C 
ATOM   1476  C   LEU A 821      27.779   0.924  32.019  1.00 30.32     0.241 C 
ATOM   1477  O   LEU A 821      27.327   0.533  33.091  1.00 31.54    -0.271 OA
ATOM   1478  CB  LEU A 821      26.519   1.854  30.079  1.00 29.77     0.038 C 
ATOM   1479  CG  LEU A 821      25.938   1.726  28.665  1.00 28.86    -0.020 C 
ATOM   1480  CD1 LEU A 821      25.006   2.894  28.389  1.00 28.36     0.009 C 
ATOM   1481  CD2 LEU A 821      27.066   1.679  27.644  1.00 28.94     0.009 C 
ATOM   1482  N   LYS A 822      28.877   1.663  31.934  1.00 30.98    -0.346 N 
ATOM   1483  HN  LYS A 822      29.210   1.962  31.017  1.00  0.00     0.163 HD
ATOM   1484  CA  LYS A 822      29.618   2.056  33.128  1.00 31.76     0.176 C 
ATOM   1485  C   LYS A 822      28.667   2.751  34.110  1.00 31.71     0.241 C 
ATOM   1486  O   LYS A 822      28.766   2.570  35.321  1.00 29.67    -0.271 OA
ATOM   1487  CB  LYS A 822      30.758   3.003  32.750  1.00 33.33     0.035 C 
ATOM   1488  CG  LYS A 822      31.748   3.273  33.865  1.00 36.72     0.004 C 
ATOM   1489  CD  LYS A 822      32.979   2.383  33.735  1.00 39.24     0.027 C 
ATOM   1490  CE  LYS A 822      33.742   2.697  32.454  1.00 41.82     0.229 C 
ATOM   1491  NZ  LYS A 822      34.936   1.823  32.264  1.00 44.11    -0.079 N 
ATOM   1492  HZ1 LYS A 822      35.447   2.033  31.406  1.00  0.00     0.274 HD
ATOM   1493  HZ2 LYS A 822      34.677   0.837  32.303  1.00  0.00     0.274 HD
ATOM   1494  HZ3 LYS A 822      35.552   1.864  33.076  1.00  0.00     0.274 HD
ATOM   1495  N   ASN A 823      27.747   3.547  33.575  1.00 31.63    -0.346 N 
ATOM   1496  HN  ASN A 823      27.726   3.666  32.562  1.00  0.00     0.163 HD
ATOM   1497  CA  ASN A 823      26.764   4.258  34.391  1.00 33.81     0.185 C 
ATOM   1498  C   ASN A 823      25.374   4.128  33.782  1.00 33.25     0.241 C 
ATOM   1499  O   ASN A 823      24.856   5.086  33.210  1.00 32.76    -0.271 OA
ATOM   1500  CB  ASN A 823      27.118   5.746  34.497  1.00 34.82     0.137 C 
ATOM   1501  CG  ASN A 823      28.252   6.012  35.461  1.00 38.30     0.217 C 
ATOM   1502  ND2 ASN A 823      29.398   6.412  34.927  1.00 39.21    -0.370 N 
ATOM   1503 1HD2 ASN A 823      30.163   6.591  35.577  1.00  0.00     0.159 HD
ATOM   1504 2HD2 ASN A 823      29.523   6.538  33.923  1.00  0.00     0.159 HD
ATOM   1505  OD1 ASN A 823      28.101   5.859  36.676  1.00 39.38    -0.274 OA
ATOM   1506  N   GLN A 824      24.774   2.947  33.906  1.00 34.69    -0.346 N 
ATOM   1507  HN  GLN A 824      25.259   2.194  34.393  1.00  0.00     0.163 HD
ATOM   1508  CA  GLN A 824      23.438   2.698  33.363  1.00 35.97     0.177 C 
ATOM   1509  C   GLN A 824      22.375   3.646  33.903  1.00 35.87     0.241 C 
ATOM   1510  O   GLN A 824      21.490   4.079  33.164  1.00 35.07    -0.271 OA
ATOM   1511  CB  GLN A 824      22.989   1.261  33.654  1.00 36.65     0.044 C 
ATOM   1512  CG  GLN A 824      23.229   0.259  32.530  1.00 39.36     0.105 C 
ATOM   1513  CD  GLN A 824      22.712   0.737  31.186  1.00 38.65     0.215 C 
ATOM   1514  NE2 GLN A 824      21.395   0.770  31.026  1.00 39.66    -0.370 N 
ATOM   1515 1HE2 GLN A 824      21.047   1.091  30.122  1.00  0.00     0.159 HD
ATOM   1516 2HE2 GLN A 824      20.746   0.484  31.759  1.00  0.00     0.159 HD
ATOM   1517  OE1 GLN A 824      23.491   1.080  30.307  1.00 39.24    -0.274 OA
ATOM   1518  N   LYS A 825      22.456   3.952  35.194  1.00 34.63    -0.346 N 
ATOM   1519  HN  LYS A 825      23.215   3.563  35.753  1.00  0.00     0.163 HD
ATOM   1520  CA  LYS A 825      21.480   4.834  35.829  1.00 35.55     0.176 C 
ATOM   1521  C   LYS A 825      21.302   6.127  35.060  1.00 32.92     0.241 C 
ATOM   1522  O   LYS A 825      20.197   6.471  34.654  1.00 32.00    -0.271 OA
ATOM   1523  CB  LYS A 825      21.898   5.169  37.268  1.00 36.26     0.035 C 
ATOM   1524  CG  LYS A 825      21.966   3.974  38.208  1.00 39.77     0.004 C 
ATOM   1525  CD  LYS A 825      20.629   3.257  38.301  1.00 41.59     0.027 C 
ATOM   1526  CE  LYS A 825      20.690   2.088  39.273  1.00 41.70     0.229 C 
ATOM   1527  NZ  LYS A 825      20.980   2.553  40.650  1.00 44.82    -0.079 N 
ATOM   1528  HZ1 LYS A 825      21.021   1.769  41.302  1.00  0.00     0.274 HD
ATOM   1529  HZ2 LYS A 825      20.312   3.261  40.956  1.00  0.00     0.274 HD
ATOM   1530  HZ3 LYS A 825      21.830   3.115  40.685  1.00  0.00     0.274 HD
ATOM   1531  N   PHE A 826      22.402   6.844  34.874  1.00 32.28    -0.346 N 
ATOM   1532  HN  PHE A 826      23.292   6.502  35.236  1.00  0.00     0.163 HD
ATOM   1533  CA  PHE A 826      22.358   8.103  34.165  1.00 32.41     0.180 C 
ATOM   1534  C   PHE A 826      21.891   7.894  32.734  1.00 30.09     0.241 C 
ATOM   1535  O   PHE A 826      21.176   8.727  32.179  1.00 28.67    -0.271 OA
ATOM   1536  CB  PHE A 826      23.732   8.771  34.160  1.00 37.04     0.073 C 
ATOM   1537  CG  PHE A 826      23.678  10.224  33.807  1.00 41.14    -0.056 A 
ATOM   1538  CD1 PHE A 826      23.090  11.136  34.678  1.00 43.69     0.007 A 
ATOM   1539  CD2 PHE A 826      24.162  10.679  32.586  1.00 43.49     0.007 A 
ATOM   1540  CE1 PHE A 826      22.982  12.481  34.337  1.00 45.63     0.001 A 
ATOM   1541  CE2 PHE A 826      24.058  12.022  32.234  1.00 44.87     0.001 A 
ATOM   1542  CZ  PHE A 826      23.466  12.925  33.112  1.00 45.13     0.000 A 
ATOM   1543  N   PHE A 827      22.296   6.785  32.128  1.00 28.24    -0.346 N 
ATOM   1544  HN  PHE A 827      22.900   6.124  32.617  1.00  0.00     0.163 HD
ATOM   1545  CA  PHE A 827      21.873   6.518  30.764  1.00 25.60     0.180 C 
ATOM   1546  C   PHE A 827      20.361   6.349  30.704  1.00 23.77     0.241 C 
ATOM   1547  O   PHE A 827      19.697   6.979  29.875  1.00 21.73    -0.271 OA
ATOM   1548  CB  PHE A 827      22.560   5.269  30.211  1.00 24.76     0.073 C 
ATOM   1549  CG  PHE A 827      22.059   4.859  28.854  1.00 23.25    -0.056 A 
ATOM   1550  CD1 PHE A 827      20.926   4.065  28.729  1.00 22.80     0.007 A 
ATOM   1551  CD2 PHE A 827      22.702   5.296  27.699  1.00 21.07     0.007 A 
ATOM   1552  CE1 PHE A 827      20.438   3.712  27.476  1.00 23.41     0.001 A 
ATOM   1553  CE2 PHE A 827      22.222   4.948  26.438  1.00 21.54     0.001 A 
ATOM   1554  CZ  PHE A 827      21.087   4.155  26.329  1.00 23.47     0.000 A 
ATOM   1555  N   ASP A 828      19.817   5.510  31.586  1.00 23.18    -0.345 N 
ATOM   1556  HN  ASP A 828      20.416   5.026  32.254  1.00  0.00     0.163 HD
ATOM   1557  CA  ASP A 828      18.376   5.274  31.610  1.00 24.20     0.186 C 
ATOM   1558  C   ASP A 828      17.599   6.561  31.871  1.00 24.74     0.241 C 
ATOM   1559  O   ASP A 828      16.498   6.758  31.352  1.00 25.48    -0.271 OA
ATOM   1560  CB  ASP A 828      18.022   4.218  32.666  1.00 27.53     0.147 C 
ATOM   1561  CG  ASP A 828      18.492   2.821  32.276  1.00 28.78     0.175 C 
ATOM   1562  OD1 ASP A 828      18.789   2.612  31.085  1.00 32.23    -0.648 OA
ATOM   1563  OD2 ASP A 828      18.556   1.930  33.149  1.00 27.55    -0.648 OA
ATOM   1564  N   GLU A 829      18.184   7.437  32.676  1.00 25.78    -0.346 N 
ATOM   1565  HN  GLU A 829      19.091   7.205  33.081  1.00  0.00     0.163 HD
ATOM   1566  CA  GLU A 829      17.574   8.720  33.002  1.00 28.37     0.177 C 
ATOM   1567  C   GLU A 829      17.578   9.642  31.779  1.00 26.28     0.241 C 
ATOM   1568  O   GLU A 829      16.579  10.283  31.458  1.00 23.13    -0.271 OA
ATOM   1569  CB  GLU A 829      18.363   9.377  34.134  1.00 31.39     0.045 C 
ATOM   1570  CG  GLU A 829      18.197  10.876  34.234  1.00 32.20     0.116 C 
ATOM   1571  CD  GLU A 829      17.381  11.277  35.441  1.00 37.11     0.172 C 
ATOM   1572  OE1 GLU A 829      16.162  10.982  35.464  1.00 37.11    -0.648 OA
ATOM   1573  OE2 GLU A 829      17.967  11.881  36.367  1.00 34.52    -0.648 OA
ATOM   1574  N   LEU A 830      18.720   9.714  31.108  1.00 26.78    -0.346 N 
ATOM   1575  HN  LEU A 830      19.523   9.167  31.419  1.00  0.00     0.163 HD
ATOM   1576  CA  LEU A 830      18.839  10.564  29.934  1.00 26.82     0.177 C 
ATOM   1577  C   LEU A 830      17.936  10.076  28.812  1.00 26.06     0.241 C 
ATOM   1578  O   LEU A 830      17.249  10.870  28.172  1.00 26.84    -0.271 OA
ATOM   1579  CB  LEU A 830      20.289  10.607  29.460  1.00 26.21     0.038 C 
ATOM   1580  CG  LEU A 830      20.533  11.610  28.331  1.00 27.57    -0.020 C 
ATOM   1581  CD1 LEU A 830      20.001  12.981  28.737  1.00 28.21     0.009 C 
ATOM   1582  CD2 LEU A 830      22.017  11.661  28.005  1.00 24.26     0.009 C 
ATOM   1583  N   ARG A 831      17.926   8.766  28.589  1.00 25.91    -0.346 N 
ATOM   1584  HN  ARG A 831      18.509   8.157  29.163  1.00  0.00     0.163 HD
ATOM   1585  CA  ARG A 831      17.100   8.183  27.541  1.00 26.14     0.176 C 
ATOM   1586  C   ARG A 831      15.626   8.456  27.813  1.00 26.11     0.241 C 
ATOM   1587  O   ARG A 831      14.836   8.688  26.886  1.00 24.74    -0.271 OA
ATOM   1588  CB  ARG A 831      17.343   6.670  27.444  1.00 25.82     0.036 C 
ATOM   1589  CG  ARG A 831      16.370   5.954  26.521  1.00 24.70     0.023 C 
ATOM   1590  CD  ARG A 831      16.453   4.431  26.662  1.00 26.08     0.138 C 
ATOM   1591  NE  ARG A 831      15.240   3.778  26.165  1.00 28.12    -0.227 N 
ATOM   1592  HE  ARG A 831      14.530   3.517  26.849  1.00  0.00     0.177 HD
ATOM   1593  CZ  ARG A 831      14.995   3.500  24.886  1.00 29.17     0.665 C 
ATOM   1594  NH1 ARG A 831      15.883   3.804  23.946  1.00 30.36    -0.235 N 
ATOM   1595 1HH1 ARG A 831      15.695   3.591  22.966  1.00  0.00     0.174 HD
ATOM   1596 2HH1 ARG A 831      16.766   4.242  24.210  1.00  0.00     0.174 HD
ATOM   1597  NH2 ARG A 831      13.849   2.932  24.543  1.00 26.60    -0.235 N 
ATOM   1598 1HH2 ARG A 831      13.661   2.719  23.563  1.00  0.00     0.174 HD
ATOM   1599 2HH2 ARG A 831      13.167   2.699  25.265  1.00  0.00     0.174 HD
ATOM   1600  N   MET A 832      15.252   8.428  29.086  1.00 25.91    -0.346 N 
ATOM   1601  HN  MET A 832      15.938   8.225  29.813  1.00  0.00     0.163 HD
ATOM   1602  CA  MET A 832      13.868   8.686  29.447  1.00 27.63     0.177 C 
ATOM   1603  C   MET A 832      13.519  10.115  29.050  1.00 27.84     0.241 C 
ATOM   1604  O   MET A 832      12.502  10.354  28.397  1.00 26.35    -0.271 OA
ATOM   1605  CB  MET A 832      13.658   8.495  30.953  1.00 29.29     0.045 C 
ATOM   1606  CG  MET A 832      12.259   8.864  31.431  1.00 30.13     0.076 C 
ATOM   1607  SD  MET A 832      12.048   8.639  33.204  1.00 32.86    -0.173 SA
ATOM   1608  CE  MET A 832      12.617  10.224  33.820  1.00 31.58     0.089 C 
ATOM   1609  N   ASN A 833      14.376  11.058  29.434  1.00 26.32    -0.346 N 
ATOM   1610  HN  ASN A 833      15.209  10.794  29.961  1.00  0.00     0.163 HD
ATOM   1611  CA  ASN A 833      14.145  12.458  29.115  1.00 27.95     0.185 C 
ATOM   1612  C   ASN A 833      14.013  12.721  27.613  1.00 28.52     0.241 C 
ATOM   1613  O   ASN A 833      13.237  13.582  27.206  1.00 28.72    -0.271 OA
ATOM   1614  CB  ASN A 833      15.239  13.339  29.728  1.00 29.39     0.137 C 
ATOM   1615  CG  ASN A 833      15.064  13.520  31.234  1.00 33.44     0.217 C 
ATOM   1616  ND2 ASN A 833      14.526  14.666  31.633  1.00 36.13    -0.370 N 
ATOM   1617 1HD2 ASN A 833      14.409  14.787  32.639  1.00  0.00     0.159 HD
ATOM   1618 2HD2 ASN A 833      14.252  15.399  30.979  1.00  0.00     0.159 HD
ATOM   1619  OD1 ASN A 833      15.394  12.636  32.023  1.00 34.22    -0.274 OA
ATOM   1620  N   TYR A 834      14.749  11.975  26.791  1.00 29.19    -0.346 N 
ATOM   1621  HN  TYR A 834      15.387  11.277  27.174  1.00  0.00     0.163 HD
ATOM   1622  CA  TYR A 834      14.649  12.150  25.345  1.00 27.26     0.180 C 
ATOM   1623  C   TYR A 834      13.313  11.610  24.863  1.00 28.00     0.241 C 
ATOM   1624  O   TYR A 834      12.714  12.136  23.926  1.00 27.47    -0.271 OA
ATOM   1625  CB  TYR A 834      15.808  11.452  24.620  1.00 26.95     0.073 C 
ATOM   1626  CG  TYR A 834      17.012  12.349  24.466  1.00 26.39    -0.056 A 
ATOM   1627  CD1 TYR A 834      17.855  12.609  25.543  1.00 27.33     0.010 A 
ATOM   1628  CD2 TYR A 834      17.256  13.020  23.264  1.00 26.30     0.010 A 
ATOM   1629  CE1 TYR A 834      18.912  13.520  25.431  1.00 25.77     0.037 A 
ATOM   1630  CE2 TYR A 834      18.301  13.937  23.148  1.00 25.40     0.037 A 
ATOM   1631  CZ  TYR A 834      19.123  14.182  24.236  1.00 26.09     0.065 A 
ATOM   1632  OH  TYR A 834      20.141  15.106  24.137  1.00 25.65    -0.361 OA
ATOM   1633  HH  TYR A 834      20.705  15.274  24.883  1.00  0.00     0.217 HD
ATOM   1634  N   ILE A 835      12.835  10.555  25.506  1.00 27.83    -0.346 N 
ATOM   1635  HN  ILE A 835      13.370  10.134  26.265  1.00  0.00     0.163 HD
ATOM   1636  CA  ILE A 835      11.546   9.999  25.127  1.00 28.19     0.180 C 
ATOM   1637  C   ILE A 835      10.462  11.004  25.546  1.00 29.54     0.241 C 
ATOM   1638  O   ILE A 835       9.438  11.163  24.875  1.00 28.92    -0.271 OA
ATOM   1639  CB  ILE A 835      11.316   8.634  25.794  1.00 27.12     0.013 C 
ATOM   1640  CG1 ILE A 835      12.352   7.636  25.269  1.00 27.34     0.002 C 
ATOM   1641  CG2 ILE A 835       9.896   8.144  25.514  1.00 26.93     0.012 C 
ATOM   1642  CD1 ILE A 835      12.205   6.228  25.812  1.00 27.62     0.005 C 
ATOM   1643  N   LYS A 836      10.704  11.699  26.651  1.00 29.93    -0.346 N 
ATOM   1644  HN  LYS A 836      11.564  11.533  27.174  1.00  0.00     0.163 HD
ATOM   1645  CA  LYS A 836       9.755  12.694  27.122  1.00 32.94     0.176 C 
ATOM   1646  C   LYS A 836       9.687  13.815  26.089  1.00 32.60     0.241 C 
ATOM   1647  O   LYS A 836       8.605  14.274  25.732  1.00 31.22    -0.271 OA
ATOM   1648  CB  LYS A 836      10.188  13.252  28.484  1.00 34.34     0.035 C 
ATOM   1649  CG  LYS A 836      10.276  12.196  29.584  1.00 39.59     0.004 C 
ATOM   1650  CD  LYS A 836       8.957  11.441  29.736  1.00 42.89     0.027 C 
ATOM   1651  CE  LYS A 836       9.052  10.329  30.774  1.00 44.37     0.229 C 
ATOM   1652  NZ  LYS A 836       7.766   9.580  30.908  1.00 44.03    -0.079 N 
ATOM   1653  HZ1 LYS A 836       7.830   8.836  31.603  1.00  0.00     0.274 HD
ATOM   1654  HZ2 LYS A 836       7.451   9.220  30.007  1.00  0.00     0.274 HD
ATOM   1655  HZ3 LYS A 836       6.989  10.210  31.110  1.00  0.00     0.274 HD
ATOM   1656  N   GLU A 837      10.846  14.252  25.604  1.00 32.27    -0.346 N 
ATOM   1657  HN  GLU A 837      11.719  13.841  25.934  1.00  0.00     0.163 HD
ATOM   1658  CA  GLU A 837      10.881  15.315  24.603  1.00 33.02     0.177 C 
ATOM   1659  C   GLU A 837      10.040  14.896  23.403  1.00 32.54     0.241 C 
ATOM   1660  O   GLU A 837       9.251  15.682  22.878  1.00 31.61    -0.271 OA
ATOM   1661  CB  GLU A 837      12.317  15.587  24.145  1.00 33.93     0.045 C 
ATOM   1662  CG  GLU A 837      13.232  16.204  25.200  1.00 35.77     0.116 C 
ATOM   1663  CD  GLU A 837      12.744  17.559  25.697  1.00 38.45     0.172 C 
ATOM   1664  OE1 GLU A 837      11.852  18.163  25.062  1.00 36.53    -0.648 OA
ATOM   1665  OE2 GLU A 837      13.265  18.028  26.728  1.00 41.18    -0.648 OA
ATOM   1666  N   LEU A 838      10.216  13.653  22.971  1.00 32.24    -0.346 N 
ATOM   1667  HN  LEU A 838      10.887  13.047  23.443  1.00  0.00     0.163 HD
ATOM   1668  CA  LEU A 838       9.467  13.144  21.837  1.00 33.50     0.177 C 
ATOM   1669  C   LEU A 838       7.972  13.266  22.123  1.00 34.86     0.241 C 
ATOM   1670  O   LEU A 838       7.177  13.471  21.209  1.00 32.51    -0.271 OA
ATOM   1671  CB  LEU A 838       9.844  11.685  21.558  1.00 31.64     0.038 C 
ATOM   1672  CG  LEU A 838       9.195  11.042  20.327  1.00 32.08    -0.020 C 
ATOM   1673  CD1 LEU A 838       9.501  11.863  19.070  1.00 28.57     0.009 C 
ATOM   1674  CD2 LEU A 838       9.721   9.623  20.175  1.00 29.73     0.009 C 
ATOM   1675  N   ASP A 839       7.593  13.142  23.394  1.00 36.52    -0.346 N 
ATOM   1676  HN  ASP A 839       8.293  12.955  24.112  1.00  0.00     0.163 HD
ATOM   1677  CA  ASP A 839       6.191  13.270  23.774  1.00 38.65     0.186 C 
ATOM   1678  C   ASP A 839       5.729  14.701  23.538  1.00 38.89     0.241 C 
ATOM   1679  O   ASP A 839       4.703  14.933  22.900  1.00 38.22    -0.271 OA
ATOM   1680  CB  ASP A 839       5.983  12.927  25.247  1.00 41.48     0.147 C 
ATOM   1681  CG  ASP A 839       6.121  11.454  25.527  1.00 44.24     0.175 C 
ATOM   1682  OD1 ASP A 839       5.405  10.662  24.877  1.00 45.65    -0.648 OA
ATOM   1683  OD2 ASP A 839       6.940  11.092  26.400  1.00 46.20    -0.648 OA
ATOM   1684  N   ARG A 840       6.483  15.658  24.070  1.00 39.86    -0.346 N 
ATOM   1685  HN  ARG A 840       7.313  15.403  24.604  1.00  0.00     0.163 HD
ATOM   1686  CA  ARG A 840       6.144  17.064  23.903  1.00 40.97     0.176 C 
ATOM   1687  C   ARG A 840       5.898  17.352  22.428  1.00 40.30     0.241 C 
ATOM   1688  O   ARG A 840       4.875  17.922  22.060  1.00 39.38    -0.271 OA
ATOM   1689  CB  ARG A 840       7.280  17.967  24.390  1.00 43.73     0.036 C 
ATOM   1690  CG  ARG A 840       7.549  17.966  25.885  1.00 48.76     0.023 C 
ATOM   1691  CD  ARG A 840       8.449  19.150  26.228  1.00 53.39     0.138 C 
ATOM   1692  NE  ARG A 840       8.940  19.134  27.604  1.00 57.50    -0.227 N 
ATOM   1693  HE  ARG A 840       8.564  19.826  28.253  1.00  0.00     0.177 HD
ATOM   1694  CZ  ARG A 840       9.845  18.276  28.065  1.00 59.44     0.665 C 
ATOM   1695  NH1 ARG A 840      10.360  17.355  27.261  1.00 60.74    -0.235 N 
ATOM   1696 1HH1 ARG A 840      11.054  16.697  27.615  1.00  0.00     0.174 HD
ATOM   1697 2HH1 ARG A 840      10.051  17.300  26.290  1.00  0.00     0.174 HD
ATOM   1698  NH2 ARG A 840      10.247  18.348  29.328  1.00 61.34    -0.235 N 
ATOM   1699 1HH2 ARG A 840      10.941  17.690  29.682  1.00  0.00     0.174 HD
ATOM   1700 2HH2 ARG A 840       9.851  19.056  29.946  1.00  0.00     0.174 HD
ATOM   1701  N   ILE A 841       6.853  16.955  21.591  1.00 40.28    -0.346 N 
ATOM   1702  HN  ILE A 841       7.675  16.485  21.970  1.00  0.00     0.163 HD
ATOM   1703  CA  ILE A 841       6.767  17.168  20.154  1.00 40.77     0.180 C 
ATOM   1704  C   ILE A 841       5.494  16.561  19.573  1.00 41.71     0.241 C 
ATOM   1705  O   ILE A 841       4.875  17.144  18.686  1.00 42.01    -0.271 OA
ATOM   1706  CB  ILE A 841       8.006  16.576  19.436  1.00 39.26     0.013 C 
ATOM   1707  CG1 ILE A 841       9.267  17.274  19.936  1.00 38.40     0.002 C 
ATOM   1708  CG2 ILE A 841       7.880  16.749  17.926  1.00 40.60     0.012 C 
ATOM   1709  CD1 ILE A 841      10.553  16.751  19.319  1.00 40.63     0.005 C 
ATOM   1710  N   ILE A 842       5.103  15.392  20.072  1.00 43.28    -0.346 N 
ATOM   1711  HN  ILE A 842       5.662  14.946  20.799  1.00  0.00     0.163 HD
ATOM   1712  CA  ILE A 842       3.889  14.737  19.597  1.00 45.99     0.180 C 
ATOM   1713  C   ILE A 842       2.660  15.477  20.123  1.00 47.71     0.241 C 
ATOM   1714  O   ILE A 842       1.712  15.728  19.382  1.00 47.76    -0.271 OA
ATOM   1715  CB  ILE A 842       3.803  13.264  20.072  1.00 45.40     0.013 C 
ATOM   1716  CG1 ILE A 842       4.906  12.427  19.417  1.00 46.50     0.002 C 
ATOM   1717  CG2 ILE A 842       2.439  12.690  19.726  1.00 45.15     0.012 C 
ATOM   1718  CD1 ILE A 842       4.967  10.985  19.919  1.00 44.57     0.005 C 
ATOM   1719  N   ALA A 843       2.691  15.825  21.405  1.00 50.40    -0.346 N 
ATOM   1720  HN  ALA A 843       3.518  15.599  21.958  1.00  0.00     0.163 HD
ATOM   1721  CA  ALA A 843       1.581  16.519  22.048  1.00 53.95     0.172 C 
ATOM   1722  C   ALA A 843       1.436  17.981  21.632  1.00 56.42     0.240 C 
ATOM   1723  O   ALA A 843       0.425  18.614  21.930  1.00 56.72    -0.271 OA
ATOM   1724  CB  ALA A 843       1.724  16.424  23.563  1.00 54.01     0.042 C 
ATOM   1725  N   CYS A 844       2.441  18.522  20.954  1.00 60.20    -0.345 N 
ATOM   1726  HN  CYS A 844       3.263  17.959  20.736  1.00  0.00     0.163 HD
ATOM   1727  CA  CYS A 844       2.383  19.913  20.517  1.00 64.84     0.186 C 
ATOM   1728  C   CYS A 844       1.923  20.044  19.068  1.00 67.81     0.241 C 
ATOM   1729  O   CYS A 844       2.642  20.572  18.219  1.00 68.21    -0.271 OA
ATOM   1730  CB  CYS A 844       3.744  20.588  20.702  1.00 64.59     0.121 C 
ATOM   1731  SG  CYS A 844       4.182  20.879  22.436  1.00 66.73    -0.095 SA
ATOM   1732  N   LYS A 845       0.714  19.551  18.806  1.00 71.40    -0.346 N 
ATOM   1733  HN  LYS A 845       0.190  19.119  19.567  1.00  0.00     0.163 HD
ATOM   1734  CA  LYS A 845       0.103  19.599  17.482  1.00 74.83     0.176 C 
ATOM   1735  C   LYS A 845      -1.244  18.874  17.488  1.00 76.53     0.241 C 
ATOM   1736  O   LYS A 845      -2.274  19.460  17.150  1.00 76.87    -0.271 OA
ATOM   1737  CB  LYS A 845       1.027  18.964  16.436  1.00 75.82     0.035 C 
ATOM   1738  CG  LYS A 845       0.491  19.047  15.012  1.00 77.08     0.004 C 
ATOM   1739  CD  LYS A 845       0.214  20.492  14.610  1.00 77.71     0.027 C 
ATOM   1740  CE  LYS A 845      -0.364  20.579  13.206  1.00 78.06     0.229 C 
ATOM   1741  NZ  LYS A 845      -0.695  21.981  12.828  1.00 78.21    -0.079 N 
ATOM   1742  HZ1 LYS A 845      -1.083  22.039  11.886  1.00  0.00     0.274 HD
ATOM   1743  HZ2 LYS A 845       0.113  22.595  12.935  1.00  0.00     0.274 HD
ATOM   1744  HZ3 LYS A 845      -1.316  22.413  13.512  1.00  0.00     0.274 HD
ATOM   1745  N   ARG A 846      -1.229  17.600  17.875  1.00 78.45    -0.346 N 
ATOM   1746  HN  ARG A 846      -0.341  17.176  18.143  1.00  0.00     0.163 HD
ATOM   1747  CA  ARG A 846      -2.444  16.791  17.928  1.00 80.39     0.176 C 
ATOM   1748  C   ARG A 846      -3.506  17.426  18.820  1.00 81.53     0.241 C 
ATOM   1749  O   ARG A 846      -3.292  17.623  20.017  1.00 81.28    -0.271 OA
ATOM   1750  CB  ARG A 846      -2.128  15.380  18.438  1.00 80.44     0.036 C 
ATOM   1751  CG  ARG A 846      -1.540  14.434  17.395  1.00 80.65     0.023 C 
ATOM   1752  CD  ARG A 846      -0.242  14.962  16.808  1.00 81.05     0.138 C 
ATOM   1753  NE  ARG A 846       0.361  14.029  15.859  1.00 81.45    -0.227 N 
ATOM   1754  HE  ARG A 846       1.310  13.706  16.048  1.00  0.00     0.177 HD
ATOM   1755  CZ  ARG A 846      -0.242  13.573  14.766  1.00 81.82     0.665 C 
ATOM   1756  NH1 ARG A 846      -1.475  13.961  14.470  1.00 82.34    -0.235 N 
ATOM   1757 1HH1 ARG A 846      -1.963  14.611  15.087  1.00  0.00     0.174 HD
ATOM   1758 2HH1 ARG A 846      -1.938  13.611  13.631  1.00  0.00     0.174 HD
ATOM   1759  NH2 ARG A 846       0.392  12.728  13.964  1.00 82.04    -0.235 N 
ATOM   1760 1HH2 ARG A 846       1.340  12.430  14.192  1.00  0.00     0.174 HD
ATOM   1761 2HH2 ARG A 846      -0.071  12.378  13.125  1.00  0.00     0.174 HD
ATOM   1762  N   LYS A 847      -4.653  17.737  18.224  1.00 82.60    -0.346 N 
ATOM   1763  HN  LYS A 847      -4.761  17.538  17.229  1.00  0.00     0.163 HD
ATOM   1764  CA  LYS A 847      -5.762  18.353  18.943  1.00 83.28     0.176 C 
ATOM   1765  C   LYS A 847      -6.380  17.367  19.942  1.00 83.40     0.241 C 
ATOM   1766  O   LYS A 847      -6.456  17.651  21.140  1.00 83.51    -0.271 OA
ATOM   1767  CB  LYS A 847      -6.825  18.824  17.940  1.00 83.52     0.035 C 
ATOM   1768  CG  LYS A 847      -7.862  19.790  18.502  1.00 83.62     0.004 C 
ATOM   1769  CD  LYS A 847      -7.238  21.132  18.870  1.00 83.74     0.027 C 
ATOM   1770  CE  LYS A 847      -8.290  22.133  19.336  1.00 83.64     0.229 C 
ATOM   1771  NZ  LYS A 847      -9.292  22.432  18.276  1.00 82.06    -0.079 N 
ATOM   1772  HZ1 LYS A 847      -9.996  23.101  18.588  1.00  0.00     0.274 HD
ATOM   1773  HZ2 LYS A 847      -9.725  21.577  17.927  1.00  0.00     0.274 HD
ATOM   1774  HZ3 LYS A 847      -8.839  22.746  17.418  1.00  0.00     0.274 HD
ATOM   1775  N   ASN A 848      -6.808  16.208  19.443  1.00 83.31    -0.346 N 
ATOM   1776  HN  ASN A 848      -6.701  16.034  18.444  1.00  0.00     0.163 HD
ATOM   1777  CA  ASN A 848      -7.427  15.174  20.277  1.00 82.50     0.185 C 
ATOM   1778  C   ASN A 848      -6.390  14.276  20.969  1.00 81.83     0.243 C 
ATOM   1779  O   ASN A 848      -5.221  14.251  20.583  1.00 82.13    -0.271 OA
ATOM   1780  CB  ASN A 848      -8.379  14.323  19.423  1.00 82.40     0.137 C 
ATOM   1781  CG  ASN A 848      -9.540  15.131  18.854  1.00 81.87     0.217 C 
ATOM   1782  ND2 ASN A 848      -9.582  15.257  17.533  1.00 81.44    -0.370 N 
ATOM   1783 1HD2 ASN A 848      -8.883  14.838  16.919  1.00  0.00     0.159 HD
ATOM   1784 2HD2 ASN A 848     -10.359  15.798  17.152  1.00  0.00     0.159 HD
ATOM   1785  OD1 ASN A 848     -10.384  15.637  19.595  1.00 81.06    -0.274 OA
ATOM   1786  N   PRO A 849      -6.811  13.527  22.006  1.00 80.77    -0.337 N 
ATOM   1787  CA  PRO A 849      -5.927  12.630  22.762  1.00 79.23     0.179 C 
ATOM   1788  C   PRO A 849      -5.666  11.261  22.124  1.00 77.29     0.241 C 
ATOM   1789  O   PRO A 849      -4.607  10.664  22.333  1.00 76.92    -0.271 OA
ATOM   1790  CB  PRO A 849      -6.645  12.506  24.100  1.00 79.71     0.037 C 
ATOM   1791  CG  PRO A 849      -8.079  12.479  23.675  1.00 80.39     0.022 C 
ATOM   1792  CD  PRO A 849      -8.141  13.598  22.641  1.00 80.91     0.127 C 
ATOM   1793  N   THR A 850      -6.634  10.766  21.357  1.00 74.88    -0.344 N 
ATOM   1794  HN  THR A 850      -7.488  11.308  21.222  1.00  0.00     0.163 HD
ATOM   1795  CA  THR A 850      -6.505   9.466  20.703  1.00 72.06     0.205 C 
ATOM   1796  C   THR A 850      -5.469   9.491  19.578  1.00 69.66     0.243 C 
ATOM   1797  O   THR A 850      -4.959   8.447  19.170  1.00 68.99    -0.271 OA
ATOM   1798  CB  THR A 850      -7.862   9.001  20.118  1.00 72.60     0.146 C 
ATOM   1799  CG2 THR A 850      -7.753   7.583  19.570  1.00 72.01     0.042 C 
ATOM   1800  OG1 THR A 850      -8.861   9.026  21.145  1.00 73.35    -0.393 OA
ATOM   1801  HG1 THR A 850      -8.929   9.910  21.487  1.00  0.00     0.210 HD
ATOM   1802  N   SER A 851      -5.158  10.684  19.079  1.00 66.64    -0.344 N 
ATOM   1803  HN  SER A 851      -5.609  11.518  19.455  1.00  0.00     0.163 HD
ATOM   1804  CA  SER A 851      -4.184  10.819  18.005  1.00 63.26     0.200 C 
ATOM   1805  C   SER A 851      -2.749  10.764  18.525  1.00 60.79     0.243 C 
ATOM   1806  O   SER A 851      -1.875  10.203  17.872  1.00 59.99    -0.271 OA
ATOM   1807  CB  SER A 851      -4.421  12.123  17.233  1.00 63.60     0.199 C 
ATOM   1808  OG  SER A 851      -4.429  13.244  18.097  1.00 63.79    -0.398 OA
ATOM   1809  HG  SER A 851      -4.576  14.052  17.619  1.00  0.00     0.209 HD
ATOM   1810  N   CYS A 852      -2.509  11.338  19.701  1.00 58.71    -0.345 N 
ATOM   1811  HN  CYS A 852      -3.274  11.791  20.201  1.00  0.00     0.163 HD
ATOM   1812  CA  CYS A 852      -1.171  11.333  20.291  1.00 56.75     0.186 C 
ATOM   1813  C   CYS A 852      -0.728   9.915  20.609  1.00 54.89     0.242 C 
ATOM   1814  O   CYS A 852       0.376   9.498  20.249  1.00 55.05    -0.271 OA
ATOM   1815  CB  CYS A 852      -1.141  12.162  21.577  1.00 57.07     0.121 C 
ATOM   1816  SG  CYS A 852      -1.189  13.940  21.322  1.00 58.70    -0.095 SA
ATOM   1817  N   SER A 853      -1.593   9.184  21.302  1.00 52.43    -0.344 N 
ATOM   1818  HN  SER A 853      -2.480   9.600  21.586  1.00  0.00     0.163 HD
ATOM   1819  CA  SER A 853      -1.308   7.806  21.667  1.00 49.67     0.200 C 
ATOM   1820  C   SER A 853      -1.010   7.040  20.381  1.00 47.54     0.243 C 
ATOM   1821  O   SER A 853      -0.075   6.236  20.322  1.00 47.70    -0.271 OA
ATOM   1822  CB  SER A 853      -2.520   7.197  22.378  1.00 50.75     0.199 C 
ATOM   1823  OG  SER A 853      -2.239   5.899  22.871  1.00 51.16    -0.398 OA
ATOM   1824  HG  SER A 853      -2.991   5.521  23.312  1.00  0.00     0.209 HD
ATOM   1825  N   ARG A 854      -1.805   7.315  19.349  1.00 43.57    -0.346 N 
ATOM   1826  HN  ARG A 854      -2.550   8.002  19.466  1.00  0.00     0.163 HD
ATOM   1827  CA  ARG A 854      -1.641   6.664  18.063  1.00 40.53     0.176 C 
ATOM   1828  C   ARG A 854      -0.325   7.052  17.416  1.00 36.64     0.241 C 
ATOM   1829  O   ARG A 854       0.372   6.205  16.866  1.00 35.49    -0.271 OA
ATOM   1830  CB  ARG A 854      -2.788   7.027  17.118  1.00 42.17     0.036 C 
ATOM   1831  CG  ARG A 854      -2.632   6.442  15.719  1.00 42.37     0.023 C 
ATOM   1832  CD  ARG A 854      -3.859   6.695  14.867  1.00 46.51     0.138 C 
ATOM   1833  NE  ARG A 854      -4.217   8.111  14.832  1.00 50.29    -0.227 N 
ATOM   1834  HE  ARG A 854      -3.673   8.755  15.406  1.00  0.00     0.177 HD
ATOM   1835  CZ  ARG A 854      -5.206   8.615  14.100  1.00 52.45     0.665 C 
ATOM   1836  NH1 ARG A 854      -5.940   7.816  13.336  1.00 53.73    -0.235 N 
ATOM   1837 1HH1 ARG A 854      -6.699   8.203  12.774  1.00  0.00     0.174 HD
ATOM   1838 2HH1 ARG A 854      -5.741   6.816  13.308  1.00  0.00     0.174 HD
ATOM   1839  NH2 ARG A 854      -5.465   9.917  14.137  1.00 53.14    -0.235 N 
ATOM   1840 1HH2 ARG A 854      -6.224  10.304  13.575  1.00  0.00     0.174 HD
ATOM   1841 2HH2 ARG A 854      -4.901  10.531  14.724  1.00  0.00     0.174 HD
ATOM   1842  N   ARG A 855       0.012   8.333  17.479  1.00 33.67    -0.346 N 
ATOM   1843  HN  ARG A 855      -0.605   8.994  17.951  1.00  0.00     0.163 HD
ATOM   1844  CA  ARG A 855       1.254   8.808  16.882  1.00 31.10     0.176 C 
ATOM   1845  C   ARG A 855       2.449   8.173  17.571  1.00 29.45     0.241 C 
ATOM   1846  O   ARG A 855       3.351   7.652  16.916  1.00 30.13    -0.271 OA
ATOM   1847  CB  ARG A 855       1.353  10.332  16.984  1.00 31.28     0.036 C 
ATOM   1848  CG  ARG A 855       2.510  10.938  16.200  1.00 29.41     0.023 C 
ATOM   1849  CD  ARG A 855       2.417  10.559  14.731  1.00 28.07     0.138 C 
ATOM   1850  NE  ARG A 855       3.240  11.405  13.872  1.00 25.00    -0.227 N 
ATOM   1851  HE  ARG A 855       3.867  12.076  14.315  1.00  0.00     0.177 HD
ATOM   1852  CZ  ARG A 855       3.217  11.349  12.542  1.00 25.86     0.665 C 
ATOM   1853  NH1 ARG A 855       2.417  10.484  11.927  1.00 22.80    -0.235 N 
ATOM   1854 1HH1 ARG A 855       1.835   9.855  12.480  1.00  0.00     0.174 HD
ATOM   1855 2HH1 ARG A 855       2.399  10.441  10.908  1.00  0.00     0.174 HD
ATOM   1856  NH2 ARG A 855       3.974  12.166  11.823  1.00 19.72    -0.235 N 
ATOM   1857 1HH2 ARG A 855       4.588  12.830  12.295  1.00  0.00     0.174 HD
ATOM   1858 2HH2 ARG A 855       3.956  12.123  10.804  1.00  0.00     0.174 HD
ATOM   1859  N   PHE A 856       2.453   8.216  18.899  1.00 27.60    -0.346 N 
ATOM   1860  HN  PHE A 856       1.676   8.657  19.391  1.00  0.00     0.163 HD
ATOM   1861  CA  PHE A 856       3.554   7.641  19.660  1.00 25.87     0.180 C 
ATOM   1862  C   PHE A 856       3.760   6.199  19.241  1.00 26.46     0.241 C 
ATOM   1863  O   PHE A 856       4.896   5.742  19.103  1.00 27.00    -0.271 OA
ATOM   1864  CB  PHE A 856       3.259   7.692  21.152  1.00 23.14     0.073 C 
ATOM   1865  CG  PHE A 856       4.377   7.178  22.001  1.00 23.64    -0.056 A 
ATOM   1866  CD1 PHE A 856       5.535   7.927  22.175  1.00 24.67     0.007 A 
ATOM   1867  CD2 PHE A 856       4.275   5.948  22.631  1.00 22.22     0.007 A 
ATOM   1868  CE1 PHE A 856       6.581   7.453  22.977  1.00 22.08     0.001 A 
ATOM   1869  CE2 PHE A 856       5.311   5.467  23.429  1.00 21.99     0.001 A 
ATOM   1870  CZ  PHE A 856       6.467   6.226  23.602  1.00 23.44     0.000 A 
ATOM   1871  N   TYR A 857       2.653   5.491  19.031  1.00 25.80    -0.346 N 
ATOM   1872  HN  TYR A 857       1.745   5.937  19.163  1.00  0.00     0.163 HD
ATOM   1873  CA  TYR A 857       2.705   4.096  18.617  1.00 26.32     0.180 C 
ATOM   1874  C   TYR A 857       3.358   3.984  17.246  1.00 26.12     0.241 C 
ATOM   1875  O   TYR A 857       4.203   3.120  17.022  1.00 26.26    -0.271 OA
ATOM   1876  CB  TYR A 857       1.297   3.494  18.556  1.00 27.27     0.073 C 
ATOM   1877  CG  TYR A 857       1.269   2.065  18.047  1.00 29.12    -0.056 A 
ATOM   1878  CD1 TYR A 857       1.700   1.002  18.851  1.00 30.60     0.010 A 
ATOM   1879  CD2 TYR A 857       0.845   1.779  16.751  1.00 29.64     0.010 A 
ATOM   1880  CE1 TYR A 857       1.712  -0.310  18.369  1.00 30.35     0.037 A 
ATOM   1881  CE2 TYR A 857       0.852   0.473  16.260  1.00 30.63     0.037 A 
ATOM   1882  CZ  TYR A 857       1.287  -0.563  17.071  1.00 31.47     0.065 A 
ATOM   1883  OH  TYR A 857       1.300  -1.844  16.576  1.00 30.43    -0.361 OA
ATOM   1884  HH  TYR A 857       1.598  -2.554  17.132  1.00  0.00     0.217 HD
ATOM   1885  N   GLN A 858       2.963   4.861  16.330  1.00 25.33    -0.346 N 
ATOM   1886  HN  GLN A 858       2.259   5.558  16.573  1.00  0.00     0.163 HD
ATOM   1887  CA  GLN A 858       3.521   4.842  14.982  1.00 26.31     0.177 C 
ATOM   1888  C   GLN A 858       5.019   5.141  14.968  1.00 24.95     0.241 C 
ATOM   1889  O   GLN A 858       5.794   4.435  14.324  1.00 26.79    -0.271 OA
ATOM   1890  CB  GLN A 858       2.808   5.859  14.097  1.00 26.02     0.044 C 
ATOM   1891  CG  GLN A 858       1.334   5.603  13.890  1.00 29.36     0.105 C 
ATOM   1892  CD  GLN A 858       0.707   6.646  12.985  1.00 28.87     0.215 C 
ATOM   1893  NE2 GLN A 858       0.025   6.195  11.945  1.00 29.08    -0.370 N 
ATOM   1894 1HE2 GLN A 858      -0.085   5.200  11.748  1.00  0.00     0.159 HD
ATOM   1895 2HE2 GLN A 858      -0.397   6.896  11.336  1.00  0.00     0.159 HD
ATOM   1896  OE1 GLN A 858       0.839   7.845  13.222  1.00 29.56    -0.274 OA
ATOM   1897  N   LEU A 859       5.422   6.185  15.683  1.00 24.69    -0.346 N 
ATOM   1898  HN  LEU A 859       4.736   6.724  16.211  1.00  0.00     0.163 HD
ATOM   1899  CA  LEU A 859       6.825   6.576  15.729  1.00 24.17     0.177 C 
ATOM   1900  C   LEU A 859       7.720   5.552  16.427  1.00 22.98     0.241 C 
ATOM   1901  O   LEU A 859       8.849   5.321  15.993  1.00 22.57    -0.271 OA
ATOM   1902  CB  LEU A 859       6.963   7.953  16.387  1.00 22.88     0.038 C 
ATOM   1903  CG  LEU A 859       6.115   9.060  15.740  1.00 25.70    -0.020 C 
ATOM   1904  CD1 LEU A 859       6.518  10.416  16.303  1.00 26.00     0.009 C 
ATOM   1905  CD2 LEU A 859       6.301   9.046  14.233  1.00 22.21     0.009 C 
ATOM   1906  N   THR A 860       7.228   4.934  17.499  1.00 24.25    -0.344 N 
ATOM   1907  HN  THR A 860       6.290   5.159  17.830  1.00  0.00     0.163 HD
ATOM   1908  CA  THR A 860       8.028   3.936  18.201  1.00 22.76     0.205 C 
ATOM   1909  C   THR A 860       8.173   2.688  17.339  1.00 23.13     0.243 C 
ATOM   1910  O   THR A 860       9.187   1.987  17.407  1.00 24.63    -0.271 OA
ATOM   1911  CB  THR A 860       7.441   3.590  19.597  1.00 22.83     0.146 C 
ATOM   1912  CG2 THR A 860       7.705   4.733  20.565  1.00 26.27     0.042 C 
ATOM   1913  OG1 THR A 860       6.031   3.360  19.508  1.00 23.25    -0.393 OA
ATOM   1914  HG1 THR A 860       5.672   3.148  20.362  1.00  0.00     0.210 HD
ATOM   1915  N   LYS A 861       7.169   2.423  16.510  1.00 21.96    -0.346 N 
ATOM   1916  HN  LYS A 861       6.346   3.026  16.510  1.00  0.00     0.163 HD
ATOM   1917  CA  LYS A 861       7.223   1.285  15.600  1.00 21.44     0.176 C 
ATOM   1918  C   LYS A 861       8.263   1.608  14.531  1.00 20.22     0.241 C 
ATOM   1919  O   LYS A 861       9.084   0.768  14.167  1.00 20.41    -0.271 OA
ATOM   1920  CB  LYS A 861       5.857   1.051  14.944  1.00 24.59     0.035 C 
ATOM   1921  CG  LYS A 861       4.936   0.125  15.728  1.00 28.17     0.004 C 
ATOM   1922  CD  LYS A 861       5.515  -1.288  15.791  1.00 30.60     0.027 C 
ATOM   1923  CE  LYS A 861       4.602  -2.228  16.562  1.00 32.29     0.229 C 
ATOM   1924  NZ  LYS A 861       5.179  -3.596  16.697  1.00 32.16    -0.079 N 
ATOM   1925  HZ1 LYS A 861       4.566  -4.227  17.214  1.00  0.00     0.274 HD
ATOM   1926  HZ2 LYS A 861       6.110  -3.563  17.113  1.00  0.00     0.274 HD
ATOM   1927  HZ3 LYS A 861       5.422  -3.984  15.786  1.00  0.00     0.274 HD
ATOM   1928  N   LEU A 862       8.224   2.838  14.030  1.00 20.57    -0.346 N 
ATOM   1929  HN  LEU A 862       7.510   3.490  14.355  1.00  0.00     0.163 HD
ATOM   1930  CA  LEU A 862       9.183   3.268  13.026  1.00 19.61     0.177 C 
ATOM   1931  C   LEU A 862      10.597   3.144  13.593  1.00 19.96     0.241 C 
ATOM   1932  O   LEU A 862      11.471   2.571  12.952  1.00 17.48    -0.271 OA
ATOM   1933  CB  LEU A 862       8.917   4.717  12.616  1.00 22.86     0.038 C 
ATOM   1934  CG  LEU A 862       9.858   5.256  11.530  1.00 21.87    -0.020 C 
ATOM   1935  CD1 LEU A 862       9.712   4.422  10.265  1.00 21.75     0.009 C 
ATOM   1936  CD2 LEU A 862       9.542   6.710  11.253  1.00 20.88     0.009 C 
ATOM   1937  N   LEU A 863      10.823   3.683  14.793  1.00 18.03    -0.346 N 
ATOM   1938  HN  LEU A 863      10.067   4.164  15.280  1.00  0.00     0.163 HD
ATOM   1939  CA  LEU A 863      12.143   3.591  15.417  1.00 17.26     0.177 C 
ATOM   1940  C   LEU A 863      12.637   2.146  15.523  1.00 16.29     0.241 C 
ATOM   1941  O   LEU A 863      13.790   1.860  15.212  1.00 17.07    -0.271 OA
ATOM   1942  CB  LEU A 863      12.137   4.228  16.811  1.00 14.95     0.038 C 
ATOM   1943  CG  LEU A 863      12.328   5.749  16.924  1.00 18.06    -0.020 C 
ATOM   1944  CD1 LEU A 863      11.964   6.204  18.338  1.00 15.33     0.009 C 
ATOM   1945  CD2 LEU A 863      13.785   6.126  16.609  1.00 17.56     0.009 C 
ATOM   1946  N   ASP A 864      11.770   1.240  15.965  1.00 19.25    -0.346 N 
ATOM   1947  HN  ASP A 864      10.825   1.532  16.216  1.00  0.00     0.163 HD
ATOM   1948  CA  ASP A 864      12.145  -0.163  16.098  1.00 19.96     0.186 C 
ATOM   1949  C   ASP A 864      12.544  -0.759  14.760  1.00 19.24     0.241 C 
ATOM   1950  O   ASP A 864      13.519  -1.508  14.669  1.00 19.26    -0.271 OA
ATOM   1951  CB  ASP A 864      10.992  -0.991  16.672  1.00 22.34     0.147 C 
ATOM   1952  CG  ASP A 864      10.872  -0.865  18.172  1.00 24.64     0.175 C 
ATOM   1953  OD1 ASP A 864      11.776  -0.283  18.807  1.00 25.98    -0.648 OA
ATOM   1954  OD2 ASP A 864       9.868  -1.364  18.716  1.00 28.15    -0.648 OA
ATOM   1955  N   SER A 865      11.791  -0.408  13.726  1.00 16.14    -0.344 N 
ATOM   1956  HN  SER A 865      11.020   0.243  13.875  1.00  0.00     0.163 HD
ATOM   1957  CA  SER A 865      12.030  -0.922  12.386  1.00 17.57     0.200 C 
ATOM   1958  C   SER A 865      13.435  -0.598  11.885  1.00 17.81     0.243 C 
ATOM   1959  O   SER A 865      13.933  -1.220  10.949  1.00 14.10    -0.271 OA
ATOM   1960  CB  SER A 865      10.989  -0.356  11.411  1.00 17.64     0.199 C 
ATOM   1961  OG  SER A 865      11.221   1.022  11.153  1.00 18.36    -0.398 OA
ATOM   1962  HG  SER A 865      10.577   1.372  10.549  1.00  0.00     0.209 HD
ATOM   1963  N   VAL A 866      14.086   0.373  12.507  1.00 17.91    -0.346 N 
ATOM   1964  HN  VAL A 866      13.652   0.874  13.282  1.00  0.00     0.163 HD
ATOM   1965  CA  VAL A 866      15.430   0.713  12.067  1.00 16.35     0.180 C 
ATOM   1966  C   VAL A 866      16.418  -0.371  12.467  1.00 15.33     0.241 C 
ATOM   1967  O   VAL A 866      17.339  -0.697  11.715  1.00 14.55    -0.271 OA
ATOM   1968  CB  VAL A 866      15.911   2.047  12.678  1.00 17.84     0.009 C 
ATOM   1969  CG1 VAL A 866      17.393   2.277  12.327  1.00 19.49     0.012 C 
ATOM   1970  CG2 VAL A 866      15.060   3.191  12.164  1.00 17.88     0.012 C 
ATOM   1971  N   GLN A 867      16.221  -0.933  13.654  1.00 16.89    -0.346 N 
ATOM   1972  HN  GLN A 867      15.412  -0.655  14.210  1.00  0.00     0.163 HD
ATOM   1973  CA  GLN A 867      17.137  -1.939  14.179  1.00 15.44     0.177 C 
ATOM   1974  C   GLN A 867      17.400  -3.148  13.284  1.00 16.57     0.243 C 
ATOM   1975  O   GLN A 867      18.560  -3.499  13.052  1.00 12.03    -0.271 OA
ATOM   1976  CB  GLN A 867      16.685  -2.396  15.573  1.00 18.20     0.044 C 
ATOM   1977  CG  GLN A 867      16.634  -1.290  16.634  1.00 18.57     0.105 C 
ATOM   1978  CD  GLN A 867      17.926  -0.479  16.734  1.00 23.11     0.215 C 
ATOM   1979  NE2 GLN A 867      17.796   0.795  17.091  1.00 23.04    -0.370 N 
ATOM   1980 1HE2 GLN A 867      16.888   1.221  17.279  1.00  0.00     0.159 HD
ATOM   1981 2HE2 GLN A 867      18.658   1.336  17.158  1.00  0.00     0.159 HD
ATOM   1982  OE1 GLN A 867      19.020  -0.992  16.507  1.00 22.85    -0.274 OA
ATOM   1983  N   PRO A 868      16.341  -3.804  12.768  1.00 16.57    -0.337 N 
ATOM   1984  CA  PRO A 868      16.562  -4.975  11.898  1.00 18.54     0.179 C 
ATOM   1985  C   PRO A 868      17.428  -4.647  10.679  1.00 18.96     0.241 C 
ATOM   1986  O   PRO A 868      18.242  -5.461  10.241  1.00 18.54    -0.271 OA
ATOM   1987  CB  PRO A 868      15.148  -5.377  11.482  1.00 21.03     0.037 C 
ATOM   1988  CG  PRO A 868      14.289  -4.902  12.637  1.00 16.59     0.022 C 
ATOM   1989  CD  PRO A 868      14.901  -3.553  12.959  1.00 18.61     0.127 C 
ATOM   1990  N   ILE A 869      17.228  -3.454  10.126  1.00 18.37    -0.346 N 
ATOM   1991  HN  ILE A 869      16.531  -2.828  10.531  1.00  0.00     0.163 HD
ATOM   1992  CA  ILE A 869      17.980  -3.019   8.956  1.00 18.32     0.180 C 
ATOM   1993  C   ILE A 869      19.444  -2.833   9.328  1.00 17.61     0.241 C 
ATOM   1994  O   ILE A 869      20.342  -3.279   8.610  1.00 17.39    -0.271 OA
ATOM   1995  CB  ILE A 869      17.414  -1.698   8.395  1.00 17.71     0.013 C 
ATOM   1996  CG1 ILE A 869      15.993  -1.925   7.890  1.00 21.06     0.002 C 
ATOM   1997  CG2 ILE A 869      18.305  -1.182   7.268  1.00 18.18     0.012 C 
ATOM   1998  CD1 ILE A 869      15.288  -0.658   7.423  1.00 21.84     0.005 C 
ATOM   1999  N   ALA A 870      19.675  -2.184  10.465  1.00 18.04    -0.346 N 
ATOM   2000  HN  ALA A 870      18.884  -1.836  11.007  1.00  0.00     0.163 HD
ATOM   2001  CA  ALA A 870      21.029  -1.955  10.959  1.00 18.98     0.172 C 
ATOM   2002  C   ALA A 870      21.725  -3.280  11.222  1.00 19.30     0.240 C 
ATOM   2003  O   ALA A 870      22.915  -3.437  10.930  1.00 18.62    -0.271 OA
ATOM   2004  CB  ALA A 870      20.989  -1.134  12.242  1.00 16.47     0.042 C 
ATOM   2005  N   ARG A 871      20.991  -4.241  11.774  1.00 20.18    -0.346 N 
ATOM   2006  HN  ARG A 871      20.008  -4.077  11.990  1.00  0.00     0.163 HD
ATOM   2007  CA  ARG A 871      21.602  -5.528  12.068  1.00 22.02     0.176 C 
ATOM   2008  C   ARG A 871      22.054  -6.215  10.798  1.00 21.89     0.241 C 
ATOM   2009  O   ARG A 871      23.091  -6.868  10.777  1.00 21.45    -0.271 OA
ATOM   2010  CB  ARG A 871      20.648  -6.458  12.816  1.00 21.85     0.036 C 
ATOM   2011  CG  ARG A 871      21.341  -7.754  13.221  1.00 28.70     0.023 C 
ATOM   2012  CD  ARG A 871      20.380  -8.811  13.744  1.00 33.13     0.138 C 
ATOM   2013  NE  ARG A 871      21.048 -10.105  13.903  1.00 37.55    -0.227 N 
ATOM   2014  HE  ARG A 871      20.760 -10.868  13.290  1.00  0.00     0.177 HD
ATOM   2015  CZ  ARG A 871      22.005 -10.352  14.794  1.00 38.62     0.665 C 
ATOM   2016  NH1 ARG A 871      22.413  -9.391  15.618  1.00 36.73    -0.235 N 
ATOM   2017 1HH1 ARG A 871      23.147  -9.580  16.301  1.00  0.00     0.174 HD
ATOM   2018 2HH1 ARG A 871      21.991  -8.464  15.566  1.00  0.00     0.174 HD
ATOM   2019  NH2 ARG A 871      22.555 -11.560  14.862  1.00 38.57    -0.235 N 
ATOM   2020 1HH2 ARG A 871      23.289 -11.749  15.545  1.00  0.00     0.174 HD
ATOM   2021 2HH2 ARG A 871      22.242 -12.297  14.230  1.00  0.00     0.174 HD
ATOM   2022  N   GLU A 872      21.268  -6.083   9.737  1.00 22.45    -0.346 N 
ATOM   2023  HN  GLU A 872      20.406  -5.542   9.803  1.00  0.00     0.163 HD
ATOM   2024  CA  GLU A 872      21.640  -6.712   8.481  1.00 22.02     0.177 C 
ATOM   2025  C   GLU A 872      22.885  -6.067   7.915  1.00 18.73     0.241 C 
ATOM   2026  O   GLU A 872      23.745  -6.754   7.382  1.00 19.87    -0.271 OA
ATOM   2027  CB  GLU A 872      20.522  -6.600   7.447  1.00 24.19     0.045 C 
ATOM   2028  CG  GLU A 872      19.305  -7.446   7.725  1.00 29.86     0.116 C 
ATOM   2029  CD  GLU A 872      18.429  -7.561   6.499  1.00 31.83     0.172 C 
ATOM   2030  OE1 GLU A 872      18.297  -6.555   5.776  1.00 30.72    -0.648 OA
ATOM   2031  OE2 GLU A 872      17.872  -8.651   6.257  1.00 36.99    -0.648 OA
ATOM   2032  N   LEU A 873      22.972  -4.742   8.010  1.00 17.22    -0.346 N 
ATOM   2033  HN  LEU A 873      22.218  -4.217   8.453  1.00  0.00     0.163 HD
ATOM   2034  CA  LEU A 873      24.139  -4.031   7.485  1.00 18.13     0.177 C 
ATOM   2035  C   LEU A 873      25.354  -4.358   8.339  1.00 17.27     0.241 C 
ATOM   2036  O   LEU A 873      26.480  -4.390   7.847  1.00 18.44    -0.271 OA
ATOM   2037  CB  LEU A 873      23.881  -2.514   7.447  1.00 15.03     0.038 C 
ATOM   2038  CG  LEU A 873      22.767  -2.089   6.463  1.00 17.08    -0.020 C 
ATOM   2039  CD1 LEU A 873      22.458  -0.596   6.604  1.00 11.59     0.009 C 
ATOM   2040  CD2 LEU A 873      23.186  -2.423   5.036  1.00 12.92     0.009 C 
ATOM   2041  N   HIS A 874      25.119  -4.604   9.622  1.00 17.06    -0.346 N 
ATOM   2042  HN  HIS A 874      24.164  -4.546   9.977  1.00  0.00     0.163 HD
ATOM   2043  CA  HIS A 874      26.202  -4.956  10.534  1.00 18.88     0.182 C 
ATOM   2044  C   HIS A 874      26.813  -6.268  10.046  1.00 20.42     0.241 C 
ATOM   2045  O   HIS A 874      28.030  -6.385   9.903  1.00 18.93    -0.271 OA
ATOM   2046  CB  HIS A 874      25.665  -5.131  11.955  1.00 17.33     0.093 C 
ATOM   2047  CG  HIS A 874      25.546  -3.849  12.720  1.00 17.30     0.028 A 
ATOM   2048  CD2 HIS A 874      26.324  -2.739  12.734  1.00 16.09     0.114 A 
ATOM   2049  ND1 HIS A 874      24.538  -3.622  13.631  1.00 16.04    -0.354 N 
ATOM   2050  HD1 HIS A 874      23.787  -4.275  13.853  1.00  0.00     0.166 HD
ATOM   2051  CE1 HIS A 874      24.696  -2.425  14.173  1.00 15.29     0.180 A 
ATOM   2052  NE2 HIS A 874      25.773  -1.869  13.646  1.00 13.83    -0.360 N 
ATOM   2053  HE2 HIS A 874      26.137  -0.945  13.878  1.00  0.00     0.166 HD
ATOM   2054  N   GLN A 875      25.949  -7.249   9.790  1.00 21.21    -0.346 N 
ATOM   2055  HN  GLN A 875      24.953  -7.083   9.935  1.00  0.00     0.163 HD
ATOM   2056  CA  GLN A 875      26.386  -8.553   9.308  1.00 23.03     0.177 C 
ATOM   2057  C   GLN A 875      27.145  -8.386   7.992  1.00 20.49     0.241 C 
ATOM   2058  O   GLN A 875      28.242  -8.897   7.834  1.00 19.41    -0.271 OA
ATOM   2059  CB  GLN A 875      25.170  -9.470   9.115  1.00 26.22     0.044 C 
ATOM   2060  CG  GLN A 875      24.438  -9.770  10.427  1.00 35.38     0.105 C 
ATOM   2061  CD  GLN A 875      23.225 -10.681  10.265  1.00 39.07     0.215 C 
ATOM   2062  NE2 GLN A 875      22.586 -10.625   9.097  1.00 42.11    -0.370 N 
ATOM   2063 1HE2 GLN A 875      21.775 -11.234   8.989  1.00  0.00     0.159 HD
ATOM   2064 2HE2 GLN A 875      22.889 -10.020   8.333  1.00  0.00     0.159 HD
ATOM   2065  OE1 GLN A 875      22.858 -11.414  11.191  1.00 40.63    -0.274 OA
ATOM   2066  N   PHE A 876      26.554  -7.645   7.063  1.00 18.71    -0.346 N 
ATOM   2067  HN  PHE A 876      25.644  -7.230   7.266  1.00  0.00     0.163 HD
ATOM   2068  CA  PHE A 876      27.162  -7.406   5.766  1.00 18.93     0.180 C 
ATOM   2069  C   PHE A 876      28.548  -6.759   5.828  1.00 19.41     0.241 C 
ATOM   2070  O   PHE A 876      29.514  -7.269   5.239  1.00 19.27    -0.271 OA
ATOM   2071  CB  PHE A 876      26.221  -6.550   4.911  1.00 20.51     0.073 C 
ATOM   2072  CG  PHE A 876      26.621  -6.476   3.472  1.00 22.84    -0.056 A 
ATOM   2073  CD1 PHE A 876      27.496  -5.492   3.027  1.00 22.09     0.007 A 
ATOM   2074  CD2 PHE A 876      26.166  -7.432   2.567  1.00 23.40     0.007 A 
ATOM   2075  CE1 PHE A 876      27.923  -5.460   1.699  1.00 25.08     0.001 A 
ATOM   2076  CE2 PHE A 876      26.586  -7.412   1.232  1.00 26.70     0.001 A 
ATOM   2077  CZ  PHE A 876      27.467  -6.425   0.796  1.00 25.44     0.000 A 
ATOM   2078  N   THR A 877      28.665  -5.638   6.531  1.00 20.06    -0.344 N 
ATOM   2079  HN  THR A 877      27.857  -5.245   7.014  1.00  0.00     0.163 HD
ATOM   2080  CA  THR A 877      29.960  -4.976   6.604  1.00 17.91     0.205 C 
ATOM   2081  C   THR A 877      30.987  -5.844   7.331  1.00 17.67     0.243 C 
ATOM   2082  O   THR A 877      32.147  -5.889   6.931  1.00 16.28    -0.271 OA
ATOM   2083  CB  THR A 877      29.852  -3.571   7.267  1.00 15.27     0.146 C 
ATOM   2084  CG2 THR A 877      29.570  -3.677   8.755  1.00 14.73     0.042 C 
ATOM   2085  OG1 THR A 877      31.076  -2.856   7.067  1.00 18.12    -0.393 OA
ATOM   2086  HG1 THR A 877      31.252  -2.790   6.136  1.00  0.00     0.210 HD
ATOM   2087  N   PHE A 878      30.563  -6.553   8.376  1.00 19.68    -0.346 N 
ATOM   2088  HN  PHE A 878      29.587  -6.491   8.666  1.00  0.00     0.163 HD
ATOM   2089  CA  PHE A 878      31.488  -7.424   9.115  1.00 20.65     0.180 C 
ATOM   2090  C   PHE A 878      32.103  -8.454   8.182  1.00 20.56     0.241 C 
ATOM   2091  O   PHE A 878      33.319  -8.618   8.126  1.00 20.36    -0.271 OA
ATOM   2092  CB  PHE A 878      30.766  -8.181  10.232  1.00 20.94     0.073 C 
ATOM   2093  CG  PHE A 878      31.543  -9.365  10.762  1.00 19.18    -0.056 A 
ATOM   2094  CD1 PHE A 878      32.615  -9.183  11.633  1.00 21.69     0.007 A 
ATOM   2095  CD2 PHE A 878      31.213 -10.657  10.373  1.00 19.39     0.007 A 
ATOM   2096  CE1 PHE A 878      33.344 -10.273  12.106  1.00 20.53     0.001 A 
ATOM   2097  CE2 PHE A 878      31.928 -11.754  10.838  1.00 19.96     0.001 A 
ATOM   2098  CZ  PHE A 878      33.000 -11.563  11.709  1.00 23.93     0.000 A 
ATOM   2099  N   ASP A 879      31.239  -9.165   7.468  1.00 22.13    -0.345 N 
ATOM   2100  HN  ASP A 879      30.241  -8.982   7.574  1.00  0.00     0.163 HD
ATOM   2101  CA  ASP A 879      31.672 -10.197   6.540  1.00 24.29     0.186 C 
ATOM   2102  C   ASP A 879      32.513  -9.570   5.437  1.00 23.23     0.241 C 
ATOM   2103  O   ASP A 879      33.447 -10.186   4.918  1.00 23.20    -0.271 OA
ATOM   2104  CB  ASP A 879      30.441 -10.902   5.960  1.00 29.75     0.147 C 
ATOM   2105  CG  ASP A 879      30.795 -11.948   4.932  1.00 34.97     0.175 C 
ATOM   2106  OD1 ASP A 879      30.698 -11.654   3.721  1.00 39.23    -0.648 OA
ATOM   2107  OD2 ASP A 879      31.178 -13.068   5.335  1.00 38.47    -0.648 OA
ATOM   2108  N   LEU A 880      32.194  -8.325   5.097  1.00 22.10    -0.346 N 
ATOM   2109  HN  LEU A 880      31.423  -7.855   5.571  1.00  0.00     0.163 HD
ATOM   2110  CA  LEU A 880      32.932  -7.625   4.057  1.00 21.23     0.177 C 
ATOM   2111  C   LEU A 880      34.342  -7.243   4.516  1.00 19.09     0.241 C 
ATOM   2112  O   LEU A 880      35.286  -7.302   3.740  1.00 19.96    -0.271 OA
ATOM   2113  CB  LEU A 880      32.166  -6.380   3.617  1.00 20.17     0.038 C 
ATOM   2114  CG  LEU A 880      32.805  -5.603   2.456  1.00 21.14    -0.020 C 
ATOM   2115  CD1 LEU A 880      33.098  -6.547   1.304  1.00 20.51     0.009 C 
ATOM   2116  CD2 LEU A 880      31.875  -4.482   2.020  1.00 19.68     0.009 C 
ATOM   2117  N   LEU A 881      34.480  -6.851   5.777  1.00 17.11    -0.346 N 
ATOM   2118  HN  LEU A 881      33.659  -6.808   6.380  1.00  0.00     0.163 HD
ATOM   2119  CA  LEU A 881      35.784  -6.480   6.316  1.00 19.83     0.177 C 
ATOM   2120  C   LEU A 881      36.694  -7.711   6.334  1.00 20.71     0.241 C 
ATOM   2121  O   LEU A 881      37.878  -7.623   6.016  1.00 21.62    -0.271 OA
ATOM   2122  CB  LEU A 881      35.637  -5.916   7.738  1.00 19.01     0.038 C 
ATOM   2123  CG  LEU A 881      36.912  -5.569   8.517  1.00 19.67    -0.020 C 
ATOM   2124  CD1 LEU A 881      37.716  -4.506   7.776  1.00 19.24     0.009 C 
ATOM   2125  CD2 LEU A 881      36.543  -5.082   9.910  1.00 18.86     0.009 C 
ATOM   2126  N   ILE A 882      36.130  -8.856   6.701  1.00 20.59    -0.346 N 
ATOM   2127  HN  ILE A 882      35.142  -8.865   6.953  1.00  0.00     0.163 HD
ATOM   2128  CA  ILE A 882      36.890 -10.102   6.752  1.00 22.21     0.180 C 
ATOM   2129  C   ILE A 882      37.515 -10.432   5.401  1.00 24.24     0.241 C 
ATOM   2130  O   ILE A 882      38.698 -10.766   5.327  1.00 23.86    -0.271 OA
ATOM   2131  CB  ILE A 882      35.994 -11.296   7.185  1.00 24.22     0.013 C 
ATOM   2132  CG1 ILE A 882      35.468 -11.071   8.607  1.00 22.22     0.002 C 
ATOM   2133  CG2 ILE A 882      36.783 -12.598   7.114  1.00 23.39     0.012 C 
ATOM   2134  CD1 ILE A 882      36.557 -10.861   9.642  1.00 24.07     0.005 C 
ATOM   2135  N   LYS A 883      36.731 -10.332   4.331  1.00 25.27    -0.346 N 
ATOM   2136  HN  LYS A 883      35.760 -10.041   4.441  1.00  0.00     0.163 HD
ATOM   2137  CA  LYS A 883      37.250 -10.636   3.000  1.00 28.00     0.176 C 
ATOM   2138  C   LYS A 883      37.552  -9.390   2.169  1.00 27.74     0.241 C 
ATOM   2139  O   LYS A 883      37.605  -9.445   0.940  1.00 27.00    -0.271 OA
ATOM   2140  CB  LYS A 883      36.279 -11.554   2.246  1.00 30.26     0.035 C 
ATOM   2141  CG  LYS A 883      34.890 -10.985   2.026  1.00 33.32     0.004 C 
ATOM   2142  CD  LYS A 883      34.007 -11.983   1.277  1.00 35.48     0.027 C 
ATOM   2143  CE  LYS A 883      32.608 -11.422   1.023  1.00 38.34     0.229 C 
ATOM   2144  NZ  LYS A 883      31.741 -12.394   0.296  1.00 39.45    -0.079 N 
ATOM   2145  HZ1 LYS A 883      30.807 -12.020   0.127  1.00  0.00     0.274 HD
ATOM   2146  HZ2 LYS A 883      31.698 -13.289   0.783  1.00  0.00     0.274 HD
ATOM   2147  HZ3 LYS A 883      32.179 -12.704  -0.571  1.00  0.00     0.274 HD
ATOM   2148  N   SER A 884      37.774  -8.273   2.855  1.00 29.54    -0.344 N 
ATOM   2149  HN  SER A 884      37.738  -8.305   3.874  1.00  0.00     0.163 HD
ATOM   2150  CA  SER A 884      38.067  -7.005   2.201  1.00 30.02     0.200 C 
ATOM   2151  C   SER A 884      39.280  -7.086   1.267  1.00 32.46     0.243 C 
ATOM   2152  O   SER A 884      39.252  -6.546   0.157  1.00 30.69    -0.271 OA
ATOM   2153  CB  SER A 884      38.292  -5.910   3.255  1.00 29.39     0.199 C 
ATOM   2154  OG  SER A 884      39.336  -6.252   4.151  1.00 27.83    -0.398 OA
ATOM   2155  HG  SER A 884      39.475  -5.575   4.803  1.00  0.00     0.209 HD
ATOM   2156  N   HIS A 885      40.336  -7.764   1.713  1.00 33.20    -0.346 N 
ATOM   2157  HN  HIS A 885      40.297  -8.202   2.633  1.00  0.00     0.163 HD
ATOM   2158  CA  HIS A 885      41.546  -7.891   0.910  1.00 36.91     0.182 C 
ATOM   2159  C   HIS A 885      41.334  -8.712  -0.363  1.00 37.66     0.241 C 
ATOM   2160  O   HIS A 885      41.959  -8.442  -1.385  1.00 38.31    -0.271 OA
ATOM   2161  CB  HIS A 885      42.680  -8.503   1.744  1.00 39.29     0.093 C 
ATOM   2162  CG  HIS A 885      43.059  -7.689   2.946  1.00 41.86     0.028 A 
ATOM   2163  CD2 HIS A 885      43.178  -8.030   4.252  1.00 42.94     0.114 A 
ATOM   2164  ND1 HIS A 885      43.396  -6.354   2.868  1.00 43.46    -0.354 N 
ATOM   2165  HD1 HIS A 885      43.403  -5.797   2.014  1.00  0.00     0.166 HD
ATOM   2166  CE1 HIS A 885      43.709  -5.909   4.073  1.00 43.55     0.180 A 
ATOM   2167  NE2 HIS A 885      43.585  -6.907   4.931  1.00 43.36    -0.360 N 
ATOM   2168  HE2 HIS A 885      43.763  -6.852   5.934  1.00  0.00     0.166 HD
ATOM   2169  N   MET A 886      40.449  -9.700  -0.314  1.00 38.87    -0.346 N 
ATOM   2170  HN  MET A 886      39.938  -9.883   0.550  1.00  0.00     0.163 HD
ATOM   2171  CA  MET A 886      40.205 -10.523  -1.490  1.00 40.48     0.177 C 
ATOM   2172  C   MET A 886      39.289  -9.878  -2.529  1.00 39.93     0.241 C 
ATOM   2173  O   MET A 886      39.381 -10.192  -3.715  1.00 38.86    -0.271 OA
ATOM   2174  CB  MET A 886      39.648 -11.889  -1.085  1.00 44.24     0.045 C 
ATOM   2175  CG  MET A 886      40.671 -12.802  -0.409  1.00 49.71     0.076 C 
ATOM   2176  SD  MET A 886      42.258 -12.906  -1.301  1.00 57.21    -0.173 SA
ATOM   2177  CE  MET A 886      41.804 -13.928  -2.733  1.00 54.30     0.089 C 
ATOM   2178  N   VAL A 887      38.414  -8.974  -2.096  1.00 37.84    -0.346 N 
ATOM   2179  HN  VAL A 887      38.374  -8.743  -1.103  1.00  0.00     0.163 HD
ATOM   2180  CA  VAL A 887      37.512  -8.312  -3.029  1.00 36.31     0.180 C 
ATOM   2181  C   VAL A 887      37.926  -6.871  -3.315  1.00 35.85     0.241 C 
ATOM   2182  O   VAL A 887      37.174  -6.106  -3.920  1.00 36.45    -0.271 OA
ATOM   2183  CB  VAL A 887      36.056  -8.335  -2.512  1.00 36.45     0.009 C 
ATOM   2184  CG1 VAL A 887      35.595  -9.783  -2.330  1.00 36.31     0.012 C 
ATOM   2185  CG2 VAL A 887      35.951  -7.571  -1.203  1.00 36.31     0.012 C 
ATOM   2186  N   SER A 888      39.124  -6.502  -2.876  1.00 34.02    -0.344 N 
ATOM   2187  HN  SER A 888      39.696  -7.177  -2.368  1.00  0.00     0.163 HD
ATOM   2188  CA  SER A 888      39.645  -5.157  -3.101  1.00 33.08     0.200 C 
ATOM   2189  C   SER A 888      38.774  -4.013  -2.585  1.00 31.90     0.243 C 
ATOM   2190  O   SER A 888      38.543  -3.038  -3.299  1.00 32.33    -0.271 OA
ATOM   2191  CB  SER A 888      39.908  -4.938  -4.596  1.00 33.56     0.199 C 
ATOM   2192  OG  SER A 888      40.920  -5.803  -5.068  1.00 35.08    -0.398 OA
ATOM   2193  HG  SER A 888      41.083  -5.667  -5.994  1.00  0.00     0.209 HD
ATOM   2194  N   VAL A 889      38.289  -4.123  -1.354  1.00 29.89    -0.346 N 
ATOM   2195  HN  VAL A 889      38.488  -4.960  -0.806  1.00  0.00     0.163 HD
ATOM   2196  CA  VAL A 889      37.476  -3.060  -0.778  1.00 28.11     0.180 C 
ATOM   2197  C   VAL A 889      38.249  -2.421   0.369  1.00 26.60     0.241 C 
ATOM   2198  O   VAL A 889      38.689  -3.105   1.286  1.00 25.09    -0.271 OA
ATOM   2199  CB  VAL A 889      36.131  -3.591  -0.247  1.00 27.72     0.009 C 
ATOM   2200  CG1 VAL A 889      35.423  -2.503   0.549  1.00 30.09     0.012 C 
ATOM   2201  CG2 VAL A 889      35.256  -4.030  -1.407  1.00 27.93     0.012 C 
ATOM   2202  N   ASP A 890      38.414  -1.107   0.310  1.00 26.00    -0.345 N 
ATOM   2203  HN  ASP A 890      38.018  -0.591  -0.476  1.00  0.00     0.163 HD
ATOM   2204  CA  ASP A 890      39.146  -0.382   1.339  1.00 26.69     0.186 C 
ATOM   2205  C   ASP A 890      38.268   0.025   2.517  1.00 25.00     0.241 C 
ATOM   2206  O   ASP A 890      37.121   0.431   2.337  1.00 22.16    -0.271 OA
ATOM   2207  CB  ASP A 890      39.784   0.872   0.737  1.00 30.85     0.147 C 
ATOM   2208  CG  ASP A 890      40.627   0.563  -0.480  1.00 36.98     0.175 C 
ATOM   2209  OD1 ASP A 890      41.563  -0.257  -0.359  1.00 37.92    -0.648 OA
ATOM   2210  OD2 ASP A 890      40.352   1.140  -1.560  1.00 41.15    -0.648 OA
ATOM   2211  N   PHE A 891      38.812  -0.103   3.724  1.00 22.94    -0.346 N 
ATOM   2212  HN  PHE A 891      39.755  -0.484   3.802  1.00  0.00     0.163 HD
ATOM   2213  CA  PHE A 891      38.103   0.284   4.941  1.00 24.18     0.181 C 
ATOM   2214  C   PHE A 891      38.971   1.296   5.668  1.00 24.87     0.243 C 
ATOM   2215  O   PHE A 891      40.103   0.989   6.040  1.00 23.68    -0.271 OA
ATOM   2216  CB  PHE A 891      37.880  -0.913   5.883  1.00 24.43     0.073 C 
ATOM   2217  CG  PHE A 891      36.684  -1.762   5.539  1.00 23.95    -0.056 A 
ATOM   2218  CD1 PHE A 891      36.741  -2.694   4.513  1.00 22.44     0.007 A 
ATOM   2219  CD2 PHE A 891      35.501  -1.641   6.264  1.00 23.40     0.007 A 
ATOM   2220  CE1 PHE A 891      35.633  -3.495   4.216  1.00 20.95     0.001 A 
ATOM   2221  CE2 PHE A 891      34.394  -2.441   5.970  1.00 23.15     0.001 A 
ATOM   2222  CZ  PHE A 891      34.466  -3.367   4.944  1.00 19.64     0.000 A 
ATOM   2223  N   PRO A 892      38.465   2.521   5.873  1.00 26.22    -0.337 N 
ATOM   2224  CA  PRO A 892      39.300   3.495   6.580  1.00 27.06     0.179 C 
ATOM   2225  C   PRO A 892      39.626   3.003   7.993  1.00 27.79     0.241 C 
ATOM   2226  O   PRO A 892      39.008   2.059   8.497  1.00 26.71    -0.271 OA
ATOM   2227  CB  PRO A 892      38.435   4.751   6.580  1.00 28.57     0.037 C 
ATOM   2228  CG  PRO A 892      37.643   4.610   5.296  1.00 27.26     0.022 C 
ATOM   2229  CD  PRO A 892      37.242   3.155   5.352  1.00 26.35     0.127 C 
ATOM   2230  N   GLU A 893      40.591   3.655   8.626  1.00 28.55    -0.346 N 
ATOM   2231  HN  GLU A 893      41.041   4.441   8.157  1.00  0.00     0.163 HD
ATOM   2232  CA  GLU A 893      41.036   3.292   9.971  1.00 31.80     0.177 C 
ATOM   2233  C   GLU A 893      39.933   3.131  11.025  1.00 31.05     0.241 C 
ATOM   2234  O   GLU A 893      39.767   2.051  11.595  1.00 31.59    -0.271 OA
ATOM   2235  CB  GLU A 893      42.068   4.319  10.457  1.00 34.33     0.045 C 
ATOM   2236  CG  GLU A 893      42.553   4.103  11.883  1.00 40.15     0.116 C 
ATOM   2237  CD  GLU A 893      43.650   5.081  12.284  1.00 42.86     0.172 C 
ATOM   2238  OE1 GLU A 893      44.076   5.047  13.459  1.00 45.46    -0.648 OA
ATOM   2239  OE2 GLU A 893      44.090   5.882  11.426  1.00 45.30    -0.648 OA
ATOM   2240  N   MET A 894      39.193   4.203  11.291  1.00 29.82    -0.346 N 
ATOM   2241  HN  MET A 894      39.374   5.070  10.786  1.00  0.00     0.163 HD
ATOM   2242  CA  MET A 894      38.124   4.168  12.293  1.00 30.75     0.177 C 
ATOM   2243  C   MET A 894      37.080   3.078  12.010  1.00 28.61     0.241 C 
ATOM   2244  O   MET A 894      36.686   2.332  12.903  1.00 26.17    -0.271 OA
ATOM   2245  CB  MET A 894      37.428   5.533  12.374  1.00 33.52     0.045 C 
ATOM   2246  CG  MET A 894      38.297   6.679  12.903  1.00 38.15     0.076 C 
ATOM   2247  SD  MET A 894      37.403   8.271  12.937  1.00 45.35    -0.173 SA
ATOM   2248  CE  MET A 894      38.293   9.237  11.715  1.00 41.22     0.089 C 
ATOM   2249  N   MET A 895      36.636   2.992  10.761  1.00 27.09    -0.346 N 
ATOM   2250  HN  MET A 895      37.000   3.635  10.058  1.00  0.00     0.163 HD
ATOM   2251  CA  MET A 895      35.640   1.999  10.372  1.00 25.27     0.177 C 
ATOM   2252  C   MET A 895      36.149   0.578  10.600  1.00 23.21     0.241 C 
ATOM   2253  O   MET A 895      35.438  -0.266  11.138  1.00 20.75    -0.271 OA
ATOM   2254  CB  MET A 895      35.261   2.195   8.897  1.00 25.52     0.045 C 
ATOM   2255  CG  MET A 895      34.480   3.479   8.610  1.00 28.03     0.076 C 
ATOM   2256  SD  MET A 895      32.707   3.360   9.002  1.00 27.94    -0.173 SA
ATOM   2257  CE  MET A 895      32.750   3.398  10.747  1.00 33.59     0.089 C 
ATOM   2258  N   ALA A 896      37.389   0.326  10.204  1.00 22.04    -0.346 N 
ATOM   2259  HN  ALA A 896      37.939   1.075   9.784  1.00  0.00     0.163 HD
ATOM   2260  CA  ALA A 896      37.984  -0.992  10.353  1.00 24.15     0.172 C 
ATOM   2261  C   ALA A 896      38.105  -1.442  11.813  1.00 25.62     0.240 C 
ATOM   2262  O   ALA A 896      37.866  -2.610  12.128  1.00 25.54    -0.271 OA
ATOM   2263  CB  ALA A 896      39.348  -1.012   9.687  1.00 23.61     0.042 C 
ATOM   2264  N   GLU A 897      38.468  -0.521  12.702  1.00 25.90    -0.346 N 
ATOM   2265  HN  GLU A 897      38.642   0.436  12.395  1.00  0.00     0.163 HD
ATOM   2266  CA  GLU A 897      38.619  -0.866  14.108  1.00 27.68     0.177 C 
ATOM   2267  C   GLU A 897      37.264  -1.093  14.783  1.00 26.87     0.241 C 
ATOM   2268  O   GLU A 897      37.089  -2.047  15.542  1.00 24.46    -0.271 OA
ATOM   2269  CB  GLU A 897      39.382   0.235  14.841  1.00 30.74     0.045 C 
ATOM   2270  CG  GLU A 897      40.160  -0.273  16.046  1.00 38.93     0.116 C 
ATOM   2271  CD  GLU A 897      40.854   0.837  16.810  1.00 42.23     0.172 C 
ATOM   2272  OE1 GLU A 897      41.665   0.516  17.708  1.00 45.41    -0.648 OA
ATOM   2273  OE2 GLU A 897      40.589   2.027  16.519  1.00 44.83    -0.648 OA
ATOM   2274  N   ILE A 898      36.302  -0.220  14.494  1.00 24.45    -0.346 N 
ATOM   2275  HN  ILE A 898      36.497   0.544  13.848  1.00  0.00     0.163 HD
ATOM   2276  CA  ILE A 898      34.977  -0.336  15.083  1.00 24.12     0.180 C 
ATOM   2277  C   ILE A 898      34.238  -1.578  14.603  1.00 23.62     0.241 C 
ATOM   2278  O   ILE A 898      33.508  -2.215  15.363  1.00 25.37    -0.271 OA
ATOM   2279  CB  ILE A 898      34.111   0.887  14.745  1.00 24.11     0.013 C 
ATOM   2280  CG1 ILE A 898      34.555   2.084  15.583  1.00 23.56     0.002 C 
ATOM   2281  CG2 ILE A 898      32.637   0.584  15.003  1.00 22.60     0.012 C 
ATOM   2282  CD1 ILE A 898      33.762   3.318  15.291  1.00 24.41     0.005 C 
ATOM   2283  N   ILE A 899      34.427  -1.915  13.337  1.00 20.61    -0.346 N 
ATOM   2284  HN  ILE A 899      35.058  -1.362  12.757  1.00  0.00     0.163 HD
ATOM   2285  CA  ILE A 899      33.749  -3.059  12.766  1.00 21.02     0.180 C 
ATOM   2286  C   ILE A 899      34.366  -4.387  13.192  1.00 20.61     0.241 C 
ATOM   2287  O   ILE A 899      33.724  -5.426  13.109  1.00 20.51    -0.271 OA
ATOM   2288  CB  ILE A 899      33.705  -2.924  11.224  1.00 21.00     0.013 C 
ATOM   2289  CG1 ILE A 899      32.853  -1.695  10.860  1.00 20.77     0.002 C 
ATOM   2290  CG2 ILE A 899      33.141  -4.183  10.583  1.00 19.65     0.012 C 
ATOM   2291  CD1 ILE A 899      32.954  -1.284   9.426  1.00 21.75     0.005 C 
ATOM   2292  N   SER A 900      35.606  -4.351  13.660  1.00 20.28    -0.344 N 
ATOM   2293  HN  SER A 900      36.099  -3.460  13.716  1.00  0.00     0.163 HD
ATOM   2294  CA  SER A 900      36.270  -5.570  14.095  1.00 21.37     0.200 C 
ATOM   2295  C   SER A 900      36.252  -5.672  15.612  1.00 21.70     0.243 C 
ATOM   2296  O   SER A 900      36.415  -6.754  16.167  1.00 21.43    -0.271 OA
ATOM   2297  CB  SER A 900      37.715  -5.613  13.587  1.00 19.70     0.199 C 
ATOM   2298  OG  SER A 900      38.468  -4.514  14.062  1.00 18.19    -0.398 OA
ATOM   2299  HG  SER A 900      39.364  -4.541  13.747  1.00  0.00     0.209 HD
ATOM   2300  N   VAL A 901      36.041  -4.545  16.284  1.00 22.12    -0.346 N 
ATOM   2301  HN  VAL A 901      35.903  -3.671  15.776  1.00  0.00     0.163 HD
ATOM   2302  CA  VAL A 901      36.005  -4.548  17.743  1.00 22.25     0.180 C 
ATOM   2303  C   VAL A 901      34.598  -4.389  18.322  1.00 22.72     0.241 C 
ATOM   2304  O   VAL A 901      34.236  -5.093  19.264  1.00 21.05    -0.271 OA
ATOM   2305  CB  VAL A 901      36.900  -3.430  18.342  1.00 21.71     0.009 C 
ATOM   2306  CG1 VAL A 901      36.735  -3.393  19.860  1.00 19.81     0.012 C 
ATOM   2307  CG2 VAL A 901      38.361  -3.678  17.986  1.00 21.97     0.012 C 
ATOM   2308  N   GLN A 902      33.805  -3.478  17.754  1.00 22.63    -0.346 N 
ATOM   2309  HN  GLN A 902      34.147  -2.954  16.949  1.00  0.00     0.163 HD
ATOM   2310  CA  GLN A 902      32.455  -3.212  18.259  1.00 21.63     0.177 C 
ATOM   2311  C   GLN A 902      31.308  -3.985  17.605  1.00 21.24     0.241 C 
ATOM   2312  O   GLN A 902      30.436  -4.529  18.293  1.00 22.07    -0.271 OA
ATOM   2313  CB  GLN A 902      32.136  -1.713  18.150  1.00 24.63     0.044 C 
ATOM   2314  CG  GLN A 902      33.164  -0.769  18.766  1.00 28.35     0.105 C 
ATOM   2315  CD  GLN A 902      33.486  -1.101  20.209  1.00 32.25     0.215 C 
ATOM   2316  NE2 GLN A 902      34.751  -0.930  20.585  1.00 33.27    -0.370 N 
ATOM   2317 1HE2 GLN A 902      34.968  -1.153  21.556  1.00  0.00     0.159 HD
ATOM   2318 2HE2 GLN A 902      35.477  -0.606  19.945  1.00  0.00     0.159 HD
ATOM   2319  OE1 GLN A 902      32.607  -1.493  20.984  1.00 32.94    -0.274 OA
ATOM   2320  N   VAL A 903      31.273  -4.000  16.280  1.00 20.26    -0.346 N 
ATOM   2321  HN  VAL A 903      31.997  -3.520  15.746  1.00  0.00     0.163 HD
ATOM   2322  CA  VAL A 903      30.203  -4.700  15.587  1.00 18.99     0.180 C 
ATOM   2323  C   VAL A 903      30.091  -6.150  16.050  1.00 17.16     0.243 C 
ATOM   2324  O   VAL A 903      28.997  -6.635  16.292  1.00 17.93    -0.271 OA
ATOM   2325  CB  VAL A 903      30.388  -4.638  14.049  1.00 20.49     0.009 C 
ATOM   2326  CG1 VAL A 903      29.323  -5.476  13.347  1.00 18.57     0.012 C 
ATOM   2327  CG2 VAL A 903      30.292  -3.189  13.579  1.00 18.63     0.012 C 
ATOM   2328  N   PRO A 904      31.224  -6.853  16.204  1.00 20.84    -0.337 N 
ATOM   2329  CA  PRO A 904      31.150  -8.251  16.645  1.00 19.10     0.179 C 
ATOM   2330  C   PRO A 904      30.441  -8.454  17.987  1.00 20.06     0.241 C 
ATOM   2331  O   PRO A 904      29.882  -9.517  18.240  1.00 21.28    -0.271 OA
ATOM   2332  CB  PRO A 904      32.612  -8.674  16.691  1.00 16.70     0.037 C 
ATOM   2333  CG  PRO A 904      33.220  -7.865  15.590  1.00 20.91     0.022 C 
ATOM   2334  CD  PRO A 904      32.602  -6.502  15.821  1.00 18.98     0.127 C 
ATOM   2335  N   LYS A 905      30.466  -7.448  18.851  1.00 20.28    -0.346 N 
ATOM   2336  HN  LYS A 905      30.952  -6.583  18.615  1.00  0.00     0.163 HD
ATOM   2337  CA  LYS A 905      29.797  -7.583  20.138  1.00 20.46     0.176 C 
ATOM   2338  C   LYS A 905      28.297  -7.568  19.903  1.00 20.71     0.241 C 
ATOM   2339  O   LYS A 905      27.531  -8.112  20.691  1.00 21.35    -0.271 OA
ATOM   2340  CB  LYS A 905      30.183  -6.442  21.071  1.00 19.22     0.035 C 
ATOM   2341  CG  LYS A 905      31.629  -6.452  21.489  1.00 22.13     0.004 C 
ATOM   2342  CD  LYS A 905      31.904  -5.337  22.484  1.00 23.56     0.027 C 
ATOM   2343  CE  LYS A 905      33.368  -5.296  22.873  1.00 27.03     0.229 C 
ATOM   2344  NZ  LYS A 905      33.715  -4.043  23.597  1.00 33.60    -0.079 N 
ATOM   2345  HZ1 LYS A 905      34.700  -4.015  23.859  1.00  0.00     0.274 HD
ATOM   2346  HZ2 LYS A 905      33.112  -3.904  24.408  1.00  0.00     0.274 HD
ATOM   2347  HZ3 LYS A 905      33.451  -3.218  23.058  1.00  0.00     0.274 HD
ATOM   2348  N   ILE A 906      27.886  -6.924  18.815  1.00 20.87    -0.346 N 
ATOM   2349  HN  ILE A 906      28.574  -6.475  18.211  1.00  0.00     0.163 HD
ATOM   2350  CA  ILE A 906      26.478  -6.846  18.468  1.00 21.72     0.180 C 
ATOM   2351  C   ILE A 906      26.079  -8.148  17.795  1.00 22.01     0.241 C 
ATOM   2352  O   ILE A 906      25.051  -8.734  18.122  1.00 21.77    -0.271 OA
ATOM   2353  CB  ILE A 906      26.187  -5.696  17.478  1.00 22.33     0.013 C 
ATOM   2354  CG1 ILE A 906      26.548  -4.348  18.103  1.00 22.71     0.002 C 
ATOM   2355  CG2 ILE A 906      24.718  -5.715  17.086  1.00 22.17     0.012 C 
ATOM   2356  CD1 ILE A 906      26.362  -3.170  17.146  1.00 25.37     0.005 C 
ATOM   2357  N   LEU A 907      26.904  -8.598  16.854  1.00 20.48    -0.346 N 
ATOM   2358  HN  LEU A 907      27.752  -8.074  16.636  1.00  0.00     0.163 HD
ATOM   2359  CA  LEU A 907      26.615  -9.822  16.135  1.00 22.64     0.177 C 
ATOM   2360  C   LEU A 907      26.631 -11.063  17.028  1.00 21.56     0.241 C 
ATOM   2361  O   LEU A 907      25.944 -12.031  16.730  1.00 22.94    -0.271 OA
ATOM   2362  CB  LEU A 907      27.583  -9.982  14.951  1.00 21.30     0.038 C 
ATOM   2363  CG  LEU A 907      27.459  -8.851  13.915  1.00 23.77    -0.020 C 
ATOM   2364  CD1 LEU A 907      28.371  -9.098  12.725  1.00 23.98     0.009 C 
ATOM   2365  CD2 LEU A 907      26.007  -8.746  13.454  1.00 26.04     0.009 C 
ATOM   2366  N   SER A 908      27.395 -11.032  18.119  1.00 20.93    -0.344 N 
ATOM   2367  HN  SER A 908      27.945 -10.198  18.326  1.00  0.00     0.163 HD
ATOM   2368  CA  SER A 908      27.455 -12.179  19.023  1.00 20.77     0.200 C 
ATOM   2369  C   SER A 908      26.426 -12.062  20.143  1.00 22.30     0.242 C 
ATOM   2370  O   SER A 908      26.394 -12.884  21.053  1.00 23.57    -0.271 OA
ATOM   2371  CB  SER A 908      28.857 -12.339  19.627  1.00 21.97     0.199 C 
ATOM   2372  OG  SER A 908      29.164 -11.298  20.536  1.00 25.22    -0.398 OA
ATOM   2373  HG  SER A 908      30.032 -11.397  20.910  1.00  0.00     0.209 HD
ATOM   2374  N   GLY A 909      25.593 -11.032  20.081  1.00 20.66    -0.350 N 
ATOM   2375  HN  GLY A 909      25.676 -10.356  19.322  1.00  0.00     0.163 HD
ATOM   2376  CA  GLY A 909      24.563 -10.863  21.090  1.00 21.17     0.225 C 
ATOM   2377  C   GLY A 909      24.971 -10.244  22.412  1.00 20.48     0.236 C 
ATOM   2378  O   GLY A 909      24.172 -10.230  23.342  1.00 20.63    -0.272 OA
ATOM   2379  N   LYS A 910      26.194  -9.731  22.510  1.00 20.54    -0.346 N 
ATOM   2380  HN  LYS A 910      26.818  -9.766  21.704  1.00  0.00     0.163 HD
ATOM   2381  CA  LYS A 910      26.662  -9.115  23.758  1.00 22.02     0.176 C 
ATOM   2382  C   LYS A 910      26.136  -7.688  23.918  1.00 22.08     0.241 C 
ATOM   2383  O   LYS A 910      26.038  -7.168  25.031  1.00 22.15    -0.271 OA
ATOM   2384  CB  LYS A 910      28.192  -9.123  23.798  1.00 22.58     0.035 C 
ATOM   2385  CG  LYS A 910      28.754 -10.535  23.862  1.00 25.28     0.004 C 
ATOM   2386  CD  LYS A 910      30.249 -10.575  23.614  1.00 27.10     0.027 C 
ATOM   2387  CE  LYS A 910      31.024  -9.845  24.679  1.00 25.94     0.229 C 
ATOM   2388  NZ  LYS A 910      32.477 -10.114  24.512  1.00 28.53    -0.079 N 
ATOM   2389  HZ1 LYS A 910      33.002  -9.620  25.233  1.00  0.00     0.274 HD
ATOM   2390  HZ2 LYS A 910      32.805  -9.886  23.573  1.00  0.00     0.274 HD
ATOM   2391  HZ3 LYS A 910      32.685 -11.113  24.502  1.00  0.00     0.274 HD
ATOM   2392  N   VAL A 911      25.810  -7.073  22.785  1.00 22.09    -0.346 N 
ATOM   2393  HN  VAL A 911      25.950  -7.575  21.908  1.00  0.00     0.163 HD
ATOM   2394  CA  VAL A 911      25.266  -5.726  22.723  1.00 22.02     0.180 C 
ATOM   2395  C   VAL A 911      23.955  -5.878  21.952  1.00 21.08     0.241 C 
ATOM   2396  O   VAL A 911      23.929  -6.478  20.876  1.00 19.79    -0.271 OA
ATOM   2397  CB  VAL A 911      26.233  -4.779  21.969  1.00 23.92     0.009 C 
ATOM   2398  CG1 VAL A 911      25.539  -3.486  21.611  1.00 25.47     0.012 C 
ATOM   2399  CG2 VAL A 911      27.452  -4.490  22.839  1.00 24.93     0.012 C 
ATOM   2400  N   LYS A 912      22.870  -5.354  22.513  1.00 22.62    -0.346 N 
ATOM   2401  HN  LYS A 912      22.957  -4.860  23.401  1.00  0.00     0.163 HD
ATOM   2402  CA  LYS A 912      21.557  -5.469  21.888  1.00 23.07     0.176 C 
ATOM   2403  C   LYS A 912      20.798  -4.158  21.807  1.00 21.49     0.243 C 
ATOM   2404  O   LYS A 912      21.024  -3.248  22.594  1.00 19.95    -0.271 OA
ATOM   2405  CB  LYS A 912      20.692  -6.468  22.655  1.00 27.50     0.035 C 
ATOM   2406  CG  LYS A 912      21.163  -7.916  22.613  1.00 31.47     0.004 C 
ATOM   2407  CD  LYS A 912      20.241  -8.781  23.461  1.00 33.26     0.027 C 
ATOM   2408  CE  LYS A 912      20.533 -10.258  23.291  1.00 36.37     0.229 C 
ATOM   2409  NZ  LYS A 912      19.586 -11.077  24.100  1.00 38.94    -0.079 N 
ATOM   2410  HZ1 LYS A 912      19.783 -12.071  23.986  1.00  0.00     0.274 HD
ATOM   2411  HZ2 LYS A 912      18.614 -10.856  23.883  1.00  0.00     0.274 HD
ATOM   2412  HZ3 LYS A 912      19.590 -10.801  25.082  1.00  0.00     0.274 HD
ATOM   2413  N   PRO A 913      19.882  -4.053  20.839  1.00 22.03    -0.337 N 
ATOM   2414  CA  PRO A 913      19.068  -2.852  20.642  1.00 22.49     0.179 C 
ATOM   2415  C   PRO A 913      17.955  -2.774  21.684  1.00 23.45     0.241 C 
ATOM   2416  O   PRO A 913      17.561  -3.787  22.264  1.00 20.91    -0.271 OA
ATOM   2417  CB  PRO A 913      18.501  -3.042  19.235  1.00 23.35     0.037 C 
ATOM   2418  CG  PRO A 913      19.492  -3.987  18.571  1.00 25.52     0.022 C 
ATOM   2419  CD  PRO A 913      19.778  -4.953  19.675  1.00 22.90     0.127 C 
ATOM   2420  N   ILE A 914      17.454  -1.570  21.929  1.00 23.28    -0.346 N 
ATOM   2421  HN  ILE A 914      17.836  -0.756  21.447  1.00  0.00     0.163 HD
ATOM   2422  CA  ILE A 914      16.367  -1.399  22.876  1.00 24.41     0.180 C 
ATOM   2423  C   ILE A 914      15.087  -1.181  22.077  1.00 24.34     0.241 C 
ATOM   2424  O   ILE A 914      14.888  -0.128  21.478  1.00 25.20    -0.271 OA
ATOM   2425  CB  ILE A 914      16.614  -0.201  23.815  1.00 27.25     0.013 C 
ATOM   2426  CG1 ILE A 914      17.876  -0.454  24.651  1.00 28.40     0.002 C 
ATOM   2427  CG2 ILE A 914      15.410  -0.002  24.736  1.00 26.55     0.012 C 
ATOM   2428  CD1 ILE A 914      18.244   0.695  25.588  1.00 27.86     0.005 C 
ATOM   2429  N   TYR A 915      14.240  -2.206  22.047  1.00 23.10    -0.346 N 
ATOM   2430  HN  TYR A 915      14.485  -3.061  22.546  1.00  0.00     0.163 HD
ATOM   2431  CA  TYR A 915      12.976  -2.151  21.327  1.00 21.98     0.180 C 
ATOM   2432  C   TYR A 915      11.870  -1.648  22.230  1.00 23.93     0.241 C 
ATOM   2433  O   TYR A 915      11.881  -1.882  23.437  1.00 22.17    -0.271 OA
ATOM   2434  CB  TYR A 915      12.569  -3.538  20.817  1.00 20.68     0.073 C 
ATOM   2435  CG  TYR A 915      13.371  -4.037  19.641  1.00 20.67    -0.056 A 
ATOM   2436  CD1 TYR A 915      14.378  -4.983  19.812  1.00 20.67     0.010 A 
ATOM   2437  CD2 TYR A 915      13.125  -3.557  18.355  1.00 20.66     0.010 A 
ATOM   2438  CE1 TYR A 915      15.123  -5.442  18.728  1.00 22.00     0.037 A 
ATOM   2439  CE2 TYR A 915      13.863  -4.007  17.269  1.00 23.30     0.037 A 
ATOM   2440  CZ  TYR A 915      14.863  -4.947  17.463  1.00 22.83     0.065 A 
ATOM   2441  OH  TYR A 915      15.623  -5.374  16.395  1.00 24.65    -0.361 OA
ATOM   2442  HH  TYR A 915      15.444  -5.034  15.526  1.00  0.00     0.217 HD
ATOM   2443  N   PHE A 916      10.914  -0.942  21.644  1.00 25.01    -0.346 N 
ATOM   2444  HN  PHE A 916      10.975  -0.727  20.649  1.00  0.00     0.163 HD
ATOM   2445  CA  PHE A 916       9.783  -0.476  22.418  1.00 26.25     0.180 C 
ATOM   2446  C   PHE A 916       8.802  -1.643  22.458  1.00 27.87     0.241 C 
ATOM   2447  O   PHE A 916       8.235  -1.952  23.504  1.00 28.29    -0.271 OA
ATOM   2448  CB  PHE A 916       9.118   0.738  21.756  1.00 25.95     0.073 C 
ATOM   2449  CG  PHE A 916       9.906   2.014  21.886  1.00 25.80    -0.056 A 
ATOM   2450  CD1 PHE A 916      10.924   2.318  20.990  1.00 23.98     0.007 A 
ATOM   2451  CD2 PHE A 916       9.625   2.912  22.912  1.00 25.94     0.007 A 
ATOM   2452  CE1 PHE A 916      11.646   3.496  21.112  1.00 24.93     0.001 A 
ATOM   2453  CE2 PHE A 916      10.341   4.094  23.044  1.00 24.58     0.001 A 
ATOM   2454  CZ  PHE A 916      11.355   4.390  22.144  1.00 25.79     0.000 A 
ATOM   2455  N   HIS A 917       8.648  -2.315  21.317  1.00 28.01    -0.346 N 
ATOM   2456  HN  HIS A 917       9.201  -2.042  20.505  1.00  0.00     0.163 HD
ATOM   2457  CA  HIS A 917       7.713  -3.430  21.192  1.00 31.39     0.182 C 
ATOM   2458  C   HIS A 917       8.365  -4.800  21.061  1.00 34.11     0.241 C 
ATOM   2459  O   HIS A 917       9.588  -4.925  20.942  1.00 33.71    -0.271 OA
ATOM   2460  CB  HIS A 917       6.810  -3.205  19.977  1.00 30.77     0.093 C 
ATOM   2461  CG  HIS A 917       6.222  -1.831  19.907  1.00 30.10     0.028 A 
ATOM   2462  CD2 HIS A 917       6.646  -0.713  19.272  1.00 29.51     0.114 A 
ATOM   2463  ND1 HIS A 917       5.063  -1.483  20.564  1.00 30.06    -0.354 N 
ATOM   2464  HD1 HIS A 917       4.500  -2.110  21.139  1.00  0.00     0.166 HD
ATOM   2465  CE1 HIS A 917       4.794  -0.210  20.333  1.00 30.35     0.180 A 
ATOM   2466  NE2 HIS A 917       5.740   0.281  19.553  1.00 29.42    -0.360 N 
ATOM   2467  HE2 HIS A 917       5.790   1.242  19.214  1.00  0.00     0.166 HD
ATOM   2468  N   THR A 918       7.523  -5.830  21.068  1.00 35.16    -0.346 N 
ATOM   2469  HN  THR A 918       6.524  -5.649  21.167  1.00  0.00     0.163 HD
ATOM   2470  CA  THR A 918       7.980  -7.208  20.939  1.00 38.54     0.174 C 
ATOM   2471  C   THR A 918       8.362  -7.498  19.491  1.00 38.03     0.258 C 
ATOM   2472  O   THR A 918       7.625  -7.038  18.596  1.00 39.15    -0.305 OA
ATOM   2473  CB  THR A 918       6.875  -8.189  21.348  1.00 39.32     0.143 C 
ATOM   2474  CG2 THR A 918       7.396  -9.612  21.327  1.00 42.16     0.042 C 
ATOM   2475  OG1 THR A 918       6.421  -7.870  22.666  1.00 41.62    -0.393 OA
ATOM   2476  HG1 THR A 918       5.736  -8.478  22.919  1.00  0.00     0.210 HD
TER    2477      THR A 918 
