# Supplementary material for: Exploration of the molecular mechanism of melatonin against polycystic ovary syndrome based on a network pharmacology approach and experimental validation
Source: Front Endocrinol (Lausanne). 2025 Aug 5;16:1528518. doi: 10.3389/fendo.2025.1528518 (PMC12361247; doi:10.3389/fendo.2025.1528518)
Supplement: Supplementary file 1 [file DataSheet1.zip › Raw data/molecular docking/AR-melatonin/2QWQ.pdb]

REMARK   4 XXXX COMPLIES WITH FORMAT V. 2.0
ATOM      1  N   GLY A   4      12.069  -3.407 -50.028  1.00 54.79           N  
ATOM      2  HN1 GLY A   4      12.722  -3.313 -50.806  1.00  0.00           H  
ATOM      3  HN2 GLY A   4      12.471  -3.002 -49.182  1.00  0.00           H  
ATOM      4  HN3 GLY A   4      11.272  -2.785 -50.163  1.00  0.00           H  
ATOM      5  CA  GLY A   4      11.594  -4.800 -49.756  1.00 54.38           C  
ATOM      6  HA1 GLY A   4      11.155  -5.242 -50.681  1.00  0.00           H  
ATOM      7  HA2 GLY A   4      12.465  -5.480 -49.608  1.00  0.00           H  
ATOM      8  C   GLY A   4      10.616  -4.940 -48.592  1.00 53.99           C  
ATOM      9  O   GLY A   4       9.401  -4.893 -48.791  1.00 53.91           O  
ATOM     10  N   PRO A   5      11.142  -5.088 -47.360  1.00 53.64           N  
ATOM     11  CA  PRO A   5      10.351  -5.620 -46.251  1.00 53.04           C  
ATOM     12  HA  PRO A   5       9.816  -6.538 -46.588  1.00  0.00           H  
ATOM     13  C   PRO A   5       9.352  -4.657 -45.633  1.00 52.40           C  
ATOM     14  O   PRO A   5       9.513  -3.430 -45.719  1.00 52.58           O  
ATOM     15  CB  PRO A   5      11.412  -6.006 -45.201  1.00 53.18           C  
ATOM     16  HB1 PRO A   5      11.288  -7.041 -44.804  1.00  0.00           H  
ATOM     17  HB2 PRO A   5      11.290  -5.472 -44.230  1.00  0.00           H  
ATOM     18  CG  PRO A   5      12.757  -5.769 -45.853  1.00 53.59           C  
ATOM     19  HG1 PRO A   5      13.247  -6.700 -46.221  1.00  0.00           H  
ATOM     20  HG2 PRO A   5      13.558  -5.474 -45.135  1.00  0.00           H  
ATOM     21  CD  PRO A   5      12.507  -4.756 -46.925  1.00 53.91           C  
ATOM     22  HD1 PRO A   5      12.656  -3.696 -46.613  1.00  0.00           H  
ATOM     23  HD2 PRO A   5      13.268  -4.737 -47.740  1.00  0.00           H  
ATOM     24  N   ALA A   6       8.320  -5.238 -45.026  1.00 51.11           N  
ATOM     25  HN  ALA A   6       8.156  -6.232 -45.183  1.00  0.00           H  
ATOM     26  CA  ALA A   6       7.421  -4.515 -44.152  1.00 50.17           C  
ATOM     27  HA  ALA A   6       7.477  -3.428 -44.395  1.00  0.00           H  
ATOM     28  C   ALA A   6       7.866  -4.723 -42.699  1.00 49.33           C  
ATOM     29  O   ALA A   6       8.382  -5.784 -42.341  1.00 49.26           O  
ATOM     30  CB  ALA A   6       5.996  -4.992 -44.356  1.00 50.26           C  
ATOM     31  HB1 ALA A   6       5.673  -4.841 -45.412  1.00  0.00           H  
ATOM     32  HB2 ALA A   6       5.293  -4.509 -43.637  1.00  0.00           H  
ATOM     33  HB3 ALA A   6       5.866  -6.051 -44.033  1.00  0.00           H  
ATOM     34  N   VAL A   7       7.676  -3.706 -41.870  1.00 48.18           N  
ATOM     35  HN  VAL A   7       7.195  -2.872 -42.208  1.00  0.00           H  
ATOM     36  CA  VAL A   7       8.137  -3.749 -40.487  1.00 46.87           C  
ATOM     37  HA  VAL A   7       8.690  -4.706 -40.338  1.00  0.00           H  
ATOM     38  C   VAL A   7       6.963  -3.727 -39.514  1.00 46.43           C  
ATOM     39  O   VAL A   7       5.842  -3.384 -39.884  1.00 46.23           O  
ATOM     40  CB  VAL A   7       9.108  -2.586 -40.187  1.00 46.81           C  
ATOM     41  HB  VAL A   7       9.455  -2.681 -39.132  1.00  0.00           H  
ATOM     42  CG1 VAL A   7      10.329  -2.662 -41.105  1.00 46.54           C  
ATOM     43 1HG1 VAL A   7      11.030  -1.822 -40.888  1.00  0.00           H  
ATOM     44 2HG1 VAL A   7      10.039  -2.694 -42.181  1.00  0.00           H  
ATOM     45 3HG1 VAL A   7      10.836  -3.653 -41.041  1.00  0.00           H  
ATOM     46  CG2 VAL A   7       8.411  -1.248 -40.342  1.00 46.16           C  
ATOM     47 1HG2 VAL A   7       9.112  -0.408 -40.125  1.00  0.00           H  
ATOM     48 2HG2 VAL A   7       7.490  -1.188 -39.717  1.00  0.00           H  
ATOM     49 3HG2 VAL A   7       7.939  -1.143 -41.347  1.00  0.00           H  
ATOM     50  N   GLY A   8       7.224  -4.111 -38.274  1.00 45.76           N  
ATOM     51  HN  GLY A   8       8.138  -4.510 -38.059  1.00  0.00           H  
ATOM     52  CA  GLY A   8       6.247  -3.980 -37.216  1.00 45.10           C  
ATOM     53  HA1 GLY A   8       5.210  -3.860 -37.606  1.00  0.00           H  
ATOM     54  HA2 GLY A   8       6.093  -4.933 -36.658  1.00  0.00           H  
ATOM     55  C   GLY A   8       6.661  -2.837 -36.308  1.00 45.13           C  
ATOM     56  O   GLY A   8       7.829  -2.730 -35.923  1.00 45.24           O  
ATOM     57  N   ILE A   9       5.717  -1.963 -35.980  1.00 44.61           N  
ATOM     58  HN  ILE A   9       4.781  -2.048 -36.376  1.00  0.00           H  
ATOM     59  CA  ILE A   9       6.023  -0.881 -35.052  1.00 44.10           C  
ATOM     60  HA  ILE A   9       7.038  -1.078 -34.635  1.00  0.00           H  
ATOM     61  C   ILE A   9       5.053  -0.872 -33.893  1.00 43.44           C  
ATOM     62  O   ILE A   9       3.857  -0.761 -34.084  1.00 43.44           O  
ATOM     63  CB  ILE A   9       6.058   0.541 -35.718  1.00 43.98           C  
ATOM     64  HB  ILE A   9       5.036   0.775 -36.096  1.00  0.00           H  
ATOM     65  CG1 ILE A   9       7.031   0.586 -36.902  1.00 42.86           C  
ATOM     66 1HG1 ILE A   9       8.085   0.543 -36.542  1.00  0.00           H  
ATOM     67 2HG1 ILE A   9       6.988  -0.368 -37.478  1.00  0.00           H  
ATOM     68  CG2 ILE A   9       6.446   1.613 -34.676  1.00 44.77           C  
ATOM     69 1HG2 ILE A   9       5.738   1.580 -33.815  1.00  0.00           H  
ATOM     70 2HG2 ILE A   9       6.509   2.631 -35.127  1.00  0.00           H  
ATOM     71 3HG2 ILE A   9       7.507   1.514 -34.349  1.00  0.00           H  
ATOM     72  CD1 ILE A   9       6.834   1.775 -37.828  1.00 43.36           C  
ATOM     73 1HD1 ILE A   9       7.542   1.808 -38.689  1.00  0.00           H  
ATOM     74 2HD1 ILE A   9       6.877   2.729 -37.252  1.00  0.00           H  
ATOM     75 3HD1 ILE A   9       5.780   1.818 -38.188  1.00  0.00           H  
ATOM     76  N   ASP A  10       5.608  -1.000 -32.693  1.00 42.94           N  
ATOM     77  HN  ASP A  10       6.580  -1.305 -32.640  1.00  0.00           H  
ATOM     78  CA  ASP A  10       4.905  -0.729 -31.454  1.00 41.84           C  
ATOM     79  HA  ASP A  10       3.846  -1.068 -31.536  1.00  0.00           H  
ATOM     80  C   ASP A  10       4.950   0.778 -31.167  1.00 41.31           C  
ATOM     81  O   ASP A  10       5.983   1.293 -30.754  1.00 40.68           O  
ATOM     82  CB  ASP A  10       5.607  -1.487 -30.336  1.00 41.85           C  
ATOM     83  HB1 ASP A  10       6.707  -1.310 -30.368  1.00  0.00           H  
ATOM     84  HB2 ASP A  10       5.591  -2.585 -30.531  1.00  0.00           H  
ATOM     85  CG  ASP A  10       5.056  -1.179 -28.970  1.00 40.93           C  
ATOM     86  OD1 ASP A  10       4.005  -0.518 -28.833  1.00 43.46           O  
ATOM     87  OD2 ASP A  10       5.680  -1.637 -28.011  1.00 42.69           O  
ATOM     88  N   LEU A  11       3.835   1.477 -31.383  1.00 41.27           N  
ATOM     89  HN  LEU A  11       3.011   1.007 -31.759  1.00  0.00           H  
ATOM     90  CA  LEU A  11       3.778   2.913 -31.087  1.00 40.58           C  
ATOM     91  HA  LEU A  11       4.821   3.308 -31.097  1.00  0.00           H  
ATOM     92  C   LEU A  11       3.225   3.075 -29.667  1.00 40.75           C  
ATOM     93  O   LEU A  11       2.017   3.018 -29.426  1.00 40.95           O  
ATOM     94  CB  LEU A  11       2.971   3.684 -32.130  1.00 40.67           C  
ATOM     95  HB1 LEU A  11       3.423   3.508 -33.134  1.00  0.00           H  
ATOM     96  HB2 LEU A  11       1.977   3.193 -32.249  1.00  0.00           H  
ATOM     97  CG  LEU A  11       2.754   5.210 -31.941  1.00 40.39           C  
ATOM     98  HG  LEU A  11       2.325   5.373 -30.925  1.00  0.00           H  
ATOM     99  CD1 LEU A  11       4.038   6.013 -32.041  1.00 37.34           C  
ATOM    100 1HD1 LEU A  11       3.882   7.109 -31.905  1.00  0.00           H  
ATOM    101 2HD1 LEU A  11       4.564   5.803 -33.002  1.00  0.00           H  
ATOM    102 3HD1 LEU A  11       4.803   5.629 -31.326  1.00  0.00           H  
ATOM    103  CD2 LEU A  11       1.750   5.721 -32.960  1.00 40.70           C  
ATOM    104 1HD2 LEU A  11       1.594   6.817 -32.824  1.00  0.00           H  
ATOM    105 2HD2 LEU A  11       0.790   5.154 -32.922  1.00  0.00           H  
ATOM    106 3HD2 LEU A  11       2.048   5.467 -34.004  1.00  0.00           H  
ATOM    107  N   GLY A  12       4.144   3.272 -28.734  1.00 40.87           N  
ATOM    108  HN  GLY A  12       5.088   3.525 -29.025  1.00  0.00           H  
ATOM    109  CA  GLY A  12       3.867   3.144 -27.322  1.00 41.13           C  
ATOM    110  HA1 GLY A  12       4.612   2.488 -26.814  1.00  0.00           H  
ATOM    111  HA2 GLY A  12       2.951   2.536 -27.135  1.00  0.00           H  
ATOM    112  C   GLY A  12       3.779   4.500 -26.666  1.00 41.04           C  
ATOM    113  O   GLY A  12       4.424   5.452 -27.108  1.00 40.58           O  
ATOM    114  N   THR A  13       2.982   4.546 -25.601  1.00 40.82           N  
ATOM    115  HN  THR A  13       2.455   3.705 -25.365  1.00  0.00           H  
ATOM    116  CA  THR A  13       2.814   5.704 -24.759  1.00 41.81           C  
ATOM    117  HA  THR A  13       2.233   6.461 -25.335  1.00  0.00           H  
ATOM    118  C   THR A  13       4.157   6.339 -24.374  1.00 42.14           C  
ATOM    119  O   THR A  13       4.326   7.549 -24.501  1.00 42.57           O  
ATOM    120  CB  THR A  13       2.012   5.363 -23.492  1.00 41.41           C  
ATOM    121  HB  THR A  13       2.653   4.763 -22.805  1.00  0.00           H  
ATOM    122  CG2 THR A  13       1.583   6.652 -22.781  1.00 42.68           C  
ATOM    123 1HG2 THR A  13       1.001   6.405 -21.862  1.00  0.00           H  
ATOM    124 2HG2 THR A  13       1.022   7.337 -23.459  1.00  0.00           H  
ATOM    125 3HG2 THR A  13       2.451   7.316 -22.560  1.00  0.00           H  
ATOM    126  OG1 THR A  13       0.849   4.597 -23.839  1.00 40.79           O  
ATOM    127  HG1 THR A  13       0.354   4.386 -23.056  1.00  0.00           H  
ATOM    128  N   THR A  14       5.108   5.520 -23.934  1.00 42.32           N  
ATOM    129  HN  THR A  14       4.958   4.512 -23.972  1.00  0.00           H  
ATOM    130  CA  THR A  14       6.375   6.044 -23.393  1.00 42.32           C  
ATOM    131  HA  THR A  14       6.306   7.154 -23.478  1.00  0.00           H  
ATOM    132  C   THR A  14       7.601   5.636 -24.218  1.00 41.79           C  
ATOM    133  O   THR A  14       8.563   6.396 -24.333  1.00 42.66           O  
ATOM    134  CB  THR A  14       6.549   5.740 -21.855  1.00 42.47           C  
ATOM    135  HB  THR A  14       7.385   6.366 -21.465  1.00  0.00           H  
ATOM    136  CG2 THR A  14       5.281   6.076 -21.060  1.00 42.12           C  
ATOM    137 1HG2 THR A  14       5.026   7.149 -21.227  1.00  0.00           H  
ATOM    138 2HG2 THR A  14       5.377   5.825 -19.978  1.00  0.00           H  
ATOM    139 3HG2 THR A  14       4.433   5.394 -21.302  1.00  0.00           H  
ATOM    140  OG1 THR A  14       6.876   4.363 -21.640  1.00 44.14           O  
ATOM    141  HG1 THR A  14       7.661   4.155 -22.132  1.00  0.00           H  
ATOM    142  N   TYR A  15       7.533   4.458 -24.825  1.00 41.52           N  
ATOM    143  HN  TYR A  15       6.698   3.888 -24.688  1.00  0.00           H  
ATOM    144  CA  TYR A  15       8.596   3.938 -25.680  1.00 40.72           C  
ATOM    145  HA  TYR A  15       9.276   4.777 -25.959  1.00  0.00           H  
ATOM    146  C   TYR A  15       7.986   3.369 -26.933  1.00 40.68           C  
ATOM    147  O   TYR A  15       6.852   2.898 -26.932  1.00 40.22           O  
ATOM    148  CB  TYR A  15       9.422   2.843 -24.968  1.00 40.88           C  
ATOM    149  HB1 TYR A  15       8.751   2.122 -24.445  1.00  0.00           H  
ATOM    150  HB2 TYR A  15       9.890   2.157 -25.712  1.00  0.00           H  
ATOM    151  CG  TYR A  15      10.456   3.384 -24.024  1.00 39.78           C  
ATOM    152  CD1 TYR A  15      10.165   3.549 -22.671  1.00 39.98           C  
ATOM    153  HD1 TYR A  15       9.173   3.253 -22.291  1.00  0.00           H  
ATOM    154  CD2 TYR A  15      11.712   3.766 -24.480  1.00 39.12           C  
ATOM    155  HD2 TYR A  15      11.964   3.643 -25.547  1.00  0.00           H  
ATOM    156  CE1 TYR A  15      11.096   4.076 -21.797  1.00 39.45           C  
ATOM    157  HE1 TYR A  15      10.853   4.190 -20.727  1.00  0.00           H  
ATOM    158  CE2 TYR A  15      12.655   4.300 -23.611  1.00 39.34           C  
ATOM    159  HE2 TYR A  15      13.651   4.594 -23.983  1.00  0.00           H  
ATOM    160  CZ  TYR A  15      12.333   4.459 -22.275  1.00 40.60           C  
ATOM    161  OH  TYR A  15      13.269   4.976 -21.393  1.00 41.65           O  
ATOM    162  HH  TYR A  15      14.120   5.240 -21.722  1.00  0.00           H  
ATOM    163  N   SER A  16       8.755   3.433 -28.009  1.00 41.23           N  
ATOM    164  HN  SER A  16       9.641   3.934 -27.948  1.00  0.00           H  
ATOM    165  CA  SER A  16       8.389   2.820 -29.269  1.00 41.72           C  
ATOM    166  HA  SER A  16       7.451   2.232 -29.131  1.00  0.00           H  
ATOM    167  C   SER A  16       9.504   1.887 -29.662  1.00 41.55           C  
ATOM    168  O   SER A  16      10.641   2.098 -29.279  1.00 41.44           O  
ATOM    169  CB  SER A  16       8.161   3.881 -30.333  1.00 41.65           C  
ATOM    170  HB1 SER A  16       8.980   4.637 -30.365  1.00  0.00           H  
ATOM    171  HB2 SER A  16       8.280   3.481 -31.367  1.00  0.00           H  
ATOM    172  OG  SER A  16       6.901   4.463 -30.124  1.00 41.41           O  
ATOM    173  HG  SER A  16       6.758   5.126 -30.789  1.00  0.00           H  
ATOM    174  N   CYS A  17       9.147   0.855 -30.418  1.00 42.53           N  
ATOM    175  HN  CYS A  17       8.196   0.840 -30.788  1.00  0.00           H  
ATOM    176  CA  CYS A  17      10.023  -0.253 -30.752  1.00 41.84           C  
ATOM    177  HA  CYS A  17      11.083   0.091 -30.739  1.00  0.00           H  
ATOM    178  C   CYS A  17       9.661  -0.750 -32.156  1.00 41.71           C  
ATOM    179  O   CYS A  17       8.480  -0.917 -32.492  1.00 41.91           O  
ATOM    180  CB  CYS A  17       9.834  -1.374 -29.728  1.00 42.20           C  
ATOM    181  HB1 CYS A  17       8.762  -1.677 -29.692  1.00  0.00           H  
ATOM    182  HB2 CYS A  17       9.963  -0.971 -28.697  1.00  0.00           H  
ATOM    183  SG  CYS A  17      10.875  -2.829 -29.951  1.00 44.00           S  
ATOM    184  N   VAL A  18      10.679  -0.989 -32.979  1.00 41.04           N  
ATOM    185  HN  VAL A  18      11.634  -0.860 -32.645  1.00  0.00           H  
ATOM    186  CA  VAL A  18      10.453  -1.431 -34.345  1.00 40.26           C  
ATOM    187  HA  VAL A  18       9.357  -1.591 -34.471  1.00  0.00           H  
ATOM    188  C   VAL A  18      11.151  -2.784 -34.578  1.00 40.25           C  
ATOM    189  O   VAL A  18      12.280  -2.994 -34.145  1.00 40.74           O  
ATOM    190  CB  VAL A  18      10.889  -0.343 -35.366  1.00 39.77           C  
ATOM    191  HB  VAL A  18      10.331   0.590 -35.118  1.00  0.00           H  
ATOM    192  CG1 VAL A  18      12.379  -0.029 -35.245  1.00 38.45           C  
ATOM    193 1HG1 VAL A  18      12.692   0.751 -35.977  1.00  0.00           H  
ATOM    194 2HG1 VAL A  18      13.000  -0.950 -35.340  1.00  0.00           H  
ATOM    195 3HG1 VAL A  18      12.653   0.256 -34.202  1.00  0.00           H  
ATOM    196  CG2 VAL A  18      10.510  -0.734 -36.775  1.00 39.12           C  
ATOM    197 1HG2 VAL A  18      10.823   0.046 -37.507  1.00  0.00           H  
ATOM    198 2HG2 VAL A  18       9.422  -0.962 -36.859  1.00  0.00           H  
ATOM    199 3HG2 VAL A  18      10.916  -1.737 -37.046  1.00  0.00           H  
ATOM    200  N   GLY A  19      10.459  -3.703 -35.236  1.00 40.14           N  
ATOM    201  HN  GLY A  19       9.497  -3.505 -35.512  1.00  0.00           H  
ATOM    202  CA  GLY A  19      11.052  -4.994 -35.572  1.00 39.93           C  
ATOM    203  HA1 GLY A  19      10.692  -5.798 -34.888  1.00  0.00           H  
ATOM    204  HA2 GLY A  19      12.137  -5.023 -35.317  1.00  0.00           H  
ATOM    205  C   GLY A  19      10.816  -5.351 -37.013  1.00 39.71           C  
ATOM    206  O   GLY A  19       9.951  -4.778 -37.657  1.00 40.42           O  
ATOM    207  N   VAL A  20      11.584  -6.300 -37.527  1.00 39.92           N  
ATOM    208  HN  VAL A  20      12.282  -6.752 -36.936  1.00  0.00           H  
ATOM    209  CA  VAL A  20      11.453  -6.714 -38.923  1.00 39.76           C  
ATOM    210  HA  VAL A  20      10.420  -6.459 -39.255  1.00  0.00           H  
ATOM    211  C   VAL A  20      11.625  -8.240 -39.063  1.00 39.94           C  
ATOM    212  O   VAL A  20      12.546  -8.822 -38.484  1.00 39.48           O  
ATOM    213  CB  VAL A  20      12.450  -5.939 -39.843  1.00 39.43           C  
ATOM    214  HB  VAL A  20      12.345  -4.853 -39.615  1.00  0.00           H  
ATOM    215  CG1 VAL A  20      13.883  -6.336 -39.540  1.00 39.85           C  
ATOM    216 1HG1 VAL A  20      14.595  -5.783 -40.197  1.00  0.00           H  
ATOM    217 2HG1 VAL A  20      14.029  -7.439 -39.610  1.00  0.00           H  
ATOM    218 3HG1 VAL A  20      14.129  -6.202 -38.461  1.00  0.00           H  
ATOM    219  CG2 VAL A  20      12.122  -6.135 -41.321  1.00 38.79           C  
ATOM    220 1HG2 VAL A  20      12.834  -5.582 -41.978  1.00  0.00           H  
ATOM    221 2HG2 VAL A  20      11.065  -5.859 -41.543  1.00  0.00           H  
ATOM    222 3HG2 VAL A  20      12.079  -7.217 -41.588  1.00  0.00           H  
ATOM    223  N   PHE A  21      10.707  -8.873 -39.794  1.00 40.26           N  
ATOM    224  HN  PHE A  21       9.889  -8.358 -40.120  1.00  0.00           H  
ATOM    225  CA  PHE A  21      10.842 -10.280 -40.138  1.00 40.99           C  
ATOM    226  HA  PHE A  21      11.446 -10.771 -39.340  1.00  0.00           H  
ATOM    227  C   PHE A  21      11.617 -10.387 -41.442  1.00 41.24           C  
ATOM    228  O   PHE A  21      11.185  -9.898 -42.487  1.00 41.25           O  
ATOM    229  CB  PHE A  21       9.492 -11.008 -40.221  1.00 41.12           C  
ATOM    230  HB1 PHE A  21       8.886 -10.823 -39.303  1.00  0.00           H  
ATOM    231  HB2 PHE A  21       8.830 -10.528 -40.979  1.00  0.00           H  
ATOM    232  CG  PHE A  21       9.625 -12.499 -40.488  1.00 41.58           C  
ATOM    233  CD1 PHE A  21       9.743 -13.406 -39.435  1.00 42.20           C  
ATOM    234  HD1 PHE A  21       9.721 -13.039 -38.395  1.00  0.00           H  
ATOM    235  CD2 PHE A  21       9.659 -12.988 -41.790  1.00 41.32           C  
ATOM    236  HD2 PHE A  21       9.575 -12.285 -42.636  1.00  0.00           H  
ATOM    237  CE1 PHE A  21       9.890 -14.786 -39.682  1.00 42.90           C  
ATOM    238  HE1 PHE A  21       9.987 -15.490 -38.838  1.00  0.00           H  
ATOM    239  CE2 PHE A  21       9.798 -14.362 -42.045  1.00 41.93           C  
ATOM    240  HE2 PHE A  21       9.816 -14.731 -43.084  1.00  0.00           H  
ATOM    241  CZ  PHE A  21       9.913 -15.259 -40.987  1.00 41.43           C  
ATOM    242  HZ  PHE A  21      10.022 -16.339 -41.184  1.00  0.00           H  
ATOM    243  N   GLN A  22      12.764 -11.051 -41.354  1.00 41.85           N  
ATOM    244  HN  GLN A  22      12.938 -11.613 -40.520  1.00  0.00           H  
ATOM    245  CA  GLN A  22      13.784 -11.015 -42.390  1.00 42.36           C  
ATOM    246  HA  GLN A  22      13.307 -11.079 -43.396  1.00  0.00           H  
ATOM    247  C   GLN A  22      14.713 -12.191 -42.183  1.00 42.17           C  
ATOM    248  O   GLN A  22      15.168 -12.423 -41.062  1.00 41.93           O  
ATOM    249  CB  GLN A  22      14.585  -9.708 -42.271  1.00 42.38           C  
ATOM    250  HB1 GLN A  22      13.976  -8.925 -41.761  1.00  0.00           H  
ATOM    251  HB2 GLN A  22      15.409  -9.824 -41.528  1.00  0.00           H  
ATOM    252  CG  GLN A  22      15.129  -9.181 -43.582  1.00 42.98           C  
ATOM    253  HG1 GLN A  22      14.329  -8.669 -44.166  1.00  0.00           H  
ATOM    254  HG2 GLN A  22      15.360 -10.019 -44.281  1.00  0.00           H  
ATOM    255  CD  GLN A  22      16.340  -8.271 -43.408  1.00 45.05           C  
ATOM    256  NE2 GLN A  22      16.754  -8.026 -42.159  1.00 42.43           N  
ATOM    257 1HE2 GLN A  22      16.285  -8.411 -41.339  1.00  0.00           H  
ATOM    258 2HE2 GLN A  22      17.564  -7.417 -42.043  1.00  0.00           H  
ATOM    259  OE1 GLN A  22      16.907  -7.805 -44.400  1.00 47.91           O  
ATOM    260  N   HIS A  23      14.988 -12.919 -43.268  1.00 42.73           N  
ATOM    261  HN  HIS A  23      14.568 -12.636 -44.154  1.00  0.00           H  
ATOM    262  CA  HIS A  23      15.864 -14.111 -43.264  1.00 42.85           C  
ATOM    263  HA  HIS A  23      15.751 -14.611 -44.254  1.00  0.00           H  
ATOM    264  C   HIS A  23      15.488 -15.133 -42.190  1.00 43.21           C  
ATOM    265  O   HIS A  23      16.365 -15.667 -41.503  1.00 43.10           O  
ATOM    266  CB  HIS A  23      17.348 -13.742 -43.103  1.00 42.73           C  
ATOM    267  HB1 HIS A  23      17.990 -14.639 -43.265  1.00  0.00           H  
ATOM    268  HB2 HIS A  23      17.581 -13.529 -42.033  1.00  0.00           H  
ATOM    269  CG  HIS A  23      17.806 -12.611 -43.970  1.00 43.06           C  
ATOM    270  CD2 HIS A  23      17.934 -12.511 -45.319  1.00 43.12           C  
ATOM    271  HD2 HIS A  23      17.697 -13.293 -46.060  1.00  0.00           H  
ATOM    272  ND1 HIS A  23      18.225 -11.400 -43.448  1.00 43.92           N  
ATOM    273  HD1 HIS A  23      18.254 -11.161 -42.457  1.00  0.00           H  
ATOM    274  CE1 HIS A  23      18.582 -10.601 -44.441  1.00 44.81           C  
ATOM    275  HE1 HIS A  23      18.955  -9.569 -44.335  1.00  0.00           H  
ATOM    276  NE2 HIS A  23      18.415 -11.251 -45.586  1.00 43.59           N  
ATOM    277  HE2 HIS A  23      18.612 -10.876 -46.514  1.00  0.00           H  
ATOM    278  N   GLY A  24      14.189 -15.376 -42.029  1.00 43.75           N  
ATOM    279  HN  GLY A  24      13.512 -14.804 -42.535  1.00  0.00           H  
ATOM    280  CA  GLY A  24      13.704 -16.436 -41.151  1.00 44.47           C  
ATOM    281  HA1 GLY A  24      12.784 -16.894 -41.584  1.00  0.00           H  
ATOM    282  HA2 GLY A  24      14.400 -17.306 -41.190  1.00  0.00           H  
ATOM    283  C   GLY A  24      13.451 -16.044 -39.706  1.00 45.08           C  
ATOM    284  O   GLY A  24      12.724 -16.745 -39.007  1.00 45.30           O  
ATOM    285  N   LYS A  25      14.046 -14.933 -39.260  1.00 45.73           N  
ATOM    286  HN  LYS A  25      14.602 -14.385 -39.916  1.00  0.00           H  
ATOM    287  CA  LYS A  25      13.939 -14.458 -37.865  1.00 46.10           C  
ATOM    288  HA  LYS A  25      13.294 -15.162 -37.289  1.00  0.00           H  
ATOM    289  C   LYS A  25      13.340 -13.067 -37.795  1.00 46.39           C  
ATOM    290  O   LYS A  25      13.423 -12.316 -38.764  1.00 46.55           O  
ATOM    291  CB  LYS A  25      15.324 -14.393 -37.207  1.00 46.01           C  
ATOM    292  HB1 LYS A  25      15.269 -13.814 -36.256  1.00  0.00           H  
ATOM    293  HB2 LYS A  25      15.999 -13.733 -37.800  1.00  0.00           H  
ATOM    294  CG  LYS A  25      15.989 -15.733 -36.963  1.00 47.33           C  
ATOM    295  HG1 LYS A  25      15.477 -16.309 -36.158  1.00  0.00           H  
ATOM    296  HG2 LYS A  25      15.818 -16.440 -37.808  1.00  0.00           H  
ATOM    297  CD  LYS A  25      17.475 -15.548 -36.670  1.00 49.89           C  
ATOM    298  HD1 LYS A  25      17.651 -15.253 -35.609  1.00  0.00           H  
ATOM    299  HD2 LYS A  25      17.882 -14.638 -37.170  1.00  0.00           H  
ATOM    300  CE  LYS A  25      18.273 -16.803 -37.046  1.00 51.45           C  
ATOM    301  HE1 LYS A  25      17.825 -17.715 -36.587  1.00  0.00           H  
ATOM    302  HE2 LYS A  25      18.136 -17.058 -38.123  1.00  0.00           H  
ATOM    303  NZ  LYS A  25      19.728 -16.685 -36.701  1.00 52.59           N  
ATOM    304  HZ1 LYS A  25      20.259 -17.519 -36.951  1.00  0.00           H  
ATOM    305  HZ2 LYS A  25      19.854 -16.452 -35.716  1.00  0.00           H  
ATOM    306  HZ3 LYS A  25      20.138 -15.851 -37.121  1.00  0.00           H  
ATOM    307  N   VAL A  26      12.759 -12.724 -36.640  1.00 46.60           N  
ATOM    308  HN  VAL A  26      12.551 -13.455 -35.960  1.00  0.00           H  
ATOM    309  CA  VAL A  26      12.410 -11.342 -36.314  1.00 46.64           C  
ATOM    310  HA  VAL A  26      12.188 -10.795 -37.260  1.00  0.00           H  
ATOM    311  C   VAL A  26      13.610 -10.685 -35.637  1.00 46.68           C  
ATOM    312  O   VAL A  26      14.121 -11.187 -34.633  1.00 46.83           O  
ATOM    313  CB  VAL A  26      11.172 -11.244 -35.377  1.00 46.48           C  
ATOM    314  HB  VAL A  26      11.365 -11.862 -34.470  1.00  0.00           H  
ATOM    315  CG1 VAL A  26      10.938  -9.816 -34.943  1.00 47.13           C  
ATOM    316 1HG1 VAL A  26      11.854  -9.428 -34.439  1.00  0.00           H  
ATOM    317 2HG1 VAL A  26      10.029  -9.712 -34.306  1.00  0.00           H  
ATOM    318 3HG1 VAL A  26      10.614  -9.166 -35.789  1.00  0.00           H  
ATOM    319  CG2 VAL A  26       9.937 -11.768 -36.057  1.00 46.52           C  
ATOM    320 1HG2 VAL A  26      10.110 -12.822 -36.377  1.00  0.00           H  
ATOM    321 2HG2 VAL A  26       9.613 -11.118 -36.903  1.00  0.00           H  
ATOM    322 3HG2 VAL A  26       9.028 -11.664 -35.420  1.00  0.00           H  
ATOM    323  N   GLU A  27      14.079  -9.578 -36.198  1.00 46.41           N  
ATOM    324  HN  GLU A  27      13.733  -9.291 -37.114  1.00  0.00           H  
ATOM    325  CA  GLU A  27      15.082  -8.769 -35.521  1.00 46.32           C  
ATOM    326  HA  GLU A  27      15.534  -9.363 -34.693  1.00  0.00           H  
ATOM    327  C   GLU A  27      14.387  -7.553 -34.941  1.00 45.79           C  
ATOM    328  O   GLU A  27      13.644  -6.873 -35.648  1.00 45.50           O  
ATOM    329  CB  GLU A  27      16.187  -8.327 -36.484  1.00 46.68           C  
ATOM    330  HB1 GLU A  27      15.748  -8.012 -37.459  1.00  0.00           H  
ATOM    331  HB2 GLU A  27      16.785  -9.207 -36.818  1.00  0.00           H  
ATOM    332  CG  GLU A  27      17.122  -7.219 -35.931  1.00 48.70           C  
ATOM    333  HG1 GLU A  27      17.537  -6.603 -36.763  1.00  0.00           H  
ATOM    334  HG2 GLU A  27      16.533  -6.438 -35.397  1.00  0.00           H  
ATOM    335  CD  GLU A  27      18.253  -7.753 -35.035  1.00 51.33           C  
ATOM    336  OE1 GLU A  27      18.530  -8.979 -35.057  1.00 51.41           O  
ATOM    337  OE2 GLU A  27      18.866  -6.939 -34.310  1.00 50.60           O  
ATOM    338  N   ILE A  28      14.608  -7.301 -33.650  1.00 45.29           N  
ATOM    339  HN  ILE A  28      15.075  -8.006 -33.079  1.00  0.00           H  
ATOM    340  CA  ILE A  28      14.199  -6.043 -33.034  1.00 44.77           C  
ATOM    341  HA  ILE A  28      13.343  -5.619 -33.609  1.00  0.00           H  
ATOM    342  C   ILE A  28      15.378  -5.106 -33.145  1.00 44.54           C  
ATOM    343  O   ILE A  28      16.463  -5.423 -32.671  1.00 44.84           O  
ATOM    344  CB  ILE A  28      13.778  -6.227 -31.579  1.00 44.41           C  
ATOM    345  HB  ILE A  28      14.630  -6.682 -31.021  1.00  0.00           H  
ATOM    346  CG1 ILE A  28      12.584  -7.190 -31.510  1.00 44.15           C  
ATOM    347 1HG1 ILE A  28      12.861  -8.172 -31.959  1.00  0.00           H  
ATOM    348 2HG1 ILE A  28      12.404  -7.498 -30.454  1.00  0.00           H  
ATOM    349  CG2 ILE A  28      13.444  -4.865 -30.932  1.00 44.82           C  
ATOM    350 1HG2 ILE A  28      14.311  -4.166 -30.982  1.00  0.00           H  
ATOM    351 2HG2 ILE A  28      13.079  -4.989 -29.886  1.00  0.00           H  
ATOM    352 3HG2 ILE A  28      12.529  -4.413 -31.381  1.00  0.00           H  
ATOM    353  CD1 ILE A  28      11.296  -6.685 -32.127  1.00 42.30           C  
ATOM    354 1HD1 ILE A  28      10.429  -7.384 -32.077  1.00  0.00           H  
ATOM    355 2HD1 ILE A  28      11.476  -6.377 -33.183  1.00  0.00           H  
ATOM    356 3HD1 ILE A  28      11.019  -5.703 -31.678  1.00  0.00           H  
ATOM    357  N   ILE A  29      15.151  -3.944 -33.755  1.00 44.15           N  
ATOM    358  HN  ILE A  29      14.190  -3.613 -33.839  1.00  0.00           H  
ATOM    359  CA  ILE A  29      16.227  -3.125 -34.309  1.00 43.09           C  
ATOM    360  HA  ILE A  29      17.106  -3.790 -34.476  1.00  0.00           H  
ATOM    361  C   ILE A  29      16.665  -2.005 -33.363  1.00 43.00           C  
ATOM    362  O   ILE A  29      15.845  -1.193 -32.931  1.00 43.56           O  
ATOM    363  CB  ILE A  29      15.801  -2.542 -35.701  1.00 43.17           C  
ATOM    364  HB  ILE A  29      14.920  -1.878 -35.540  1.00  0.00           H  
ATOM    365  CG1 ILE A  29      15.376  -3.668 -36.651  1.00 42.04           C  
ATOM    366 1HG1 ILE A  29      16.266  -4.111 -37.156  1.00  0.00           H  
ATOM    367 2HG1 ILE A  29      15.026  -4.555 -36.074  1.00  0.00           H  
ATOM    368  CG2 ILE A  29      16.908  -1.707 -36.326  1.00 42.88           C  
ATOM    369 1HG2 ILE A  29      17.217  -0.888 -35.635  1.00  0.00           H  
ATOM    370 2HG2 ILE A  29      16.616  -1.316 -37.328  1.00  0.00           H  
ATOM    371 3HG2 ILE A  29      17.775  -2.335 -36.639  1.00  0.00           H  
ATOM    372  CD1 ILE A  29      14.336  -3.255 -37.674  1.00 40.36           C  
ATOM    373 1HD1 ILE A  29      14.027  -4.074 -38.365  1.00  0.00           H  
ATOM    374 2HD1 ILE A  29      14.686  -2.368 -38.251  1.00  0.00           H  
ATOM    375 3HD1 ILE A  29      13.446  -2.812 -37.169  1.00  0.00           H  
ATOM    376  N   ALA A  30      17.959  -1.953 -33.060  1.00 42.37           N  
ATOM    377  HN  ALA A  30      18.584  -2.663 -33.442  1.00  0.00           H  
ATOM    378  CA  ALA A  30      18.512  -0.917 -32.201  1.00 41.91           C  
ATOM    379  HA  ALA A  30      17.816  -0.768 -31.343  1.00  0.00           H  
ATOM    380  C   ALA A  30      18.629   0.416 -32.963  1.00 41.84           C  
ATOM    381  O   ALA A  30      18.854   0.430 -34.187  1.00 42.17           O  
ATOM    382  CB  ALA A  30      19.865  -1.352 -31.646  1.00 41.34           C  
ATOM    383  HB1 ALA A  30      20.289  -0.558 -30.988  1.00  0.00           H  
ATOM    384  HB2 ALA A  30      20.573  -1.640 -32.457  1.00  0.00           H  
ATOM    385  HB3 ALA A  30      19.803  -2.335 -31.124  1.00  0.00           H  
ATOM    386  N   ASN A  31      18.441   1.525 -32.245  1.00 41.00           N  
ATOM    387  HN  ASN A  31      18.170   1.441 -31.265  1.00  0.00           H  
ATOM    388  CA  ASN A  31      18.614   2.865 -32.826  1.00 40.43           C  
ATOM    389  HA  ASN A  31      18.285   2.811 -33.890  1.00  0.00           H  
ATOM    390  C   ASN A  31      20.093   3.229 -32.826  1.00 40.77           C  
ATOM    391  O   ASN A  31      20.913   2.420 -32.378  1.00 41.27           O  
ATOM    392  CB  ASN A  31      17.723   3.919 -32.120  1.00 39.64           C  
ATOM    393  HB1 ASN A  31      16.643   3.686 -32.272  1.00  0.00           H  
ATOM    394  HB2 ASN A  31      17.779   4.899 -32.649  1.00  0.00           H  
ATOM    395  CG  ASN A  31      18.034   4.090 -30.635  1.00 38.26           C  
ATOM    396  ND2 ASN A  31      17.002   4.289 -29.838  1.00 36.86           N  
ATOM    397 1HD2 ASN A  31      17.210   4.403 -28.846  1.00  0.00           H  
ATOM    398 2HD2 ASN A  31      16.044   4.307 -30.187  1.00  0.00           H  
ATOM    399  OD1 ASN A  31      19.180   4.068 -30.217  1.00 39.03           O  
ATOM    400  N   ASP A  32      20.445   4.422 -33.311  1.00 40.93           N  
ATOM    401  HN  ASP A  32      19.717   5.080 -33.590  1.00  0.00           H  
ATOM    402  CA  ASP A  32      21.847   4.808 -33.452  1.00 40.92           C  
ATOM    403  HA  ASP A  32      22.352   3.962 -33.973  1.00  0.00           H  
ATOM    404  C   ASP A  32      22.585   4.997 -32.135  1.00 41.15           C  
ATOM    405  O   ASP A  32      23.808   5.153 -32.129  1.00 41.17           O  
ATOM    406  CB  ASP A  32      22.017   6.035 -34.361  1.00 41.41           C  
ATOM    407  HB1 ASP A  32      23.093   6.204 -34.598  1.00  0.00           H  
ATOM    408  HB2 ASP A  32      21.632   5.823 -35.386  1.00  0.00           H  
ATOM    409  CG  ASP A  32      21.381   7.305 -33.796  1.00 42.71           C  
ATOM    410  OD1 ASP A  32      20.946   7.346 -32.616  1.00 43.08           O  
ATOM    411  OD2 ASP A  32      21.331   8.290 -34.563  1.00 44.96           O  
ATOM    412  N   GLN A  33      21.842   4.979 -31.028  1.00 41.51           N  
ATOM    413  HN  GLN A  33      20.829   4.901 -31.116  1.00  0.00           H  
ATOM    414  CA  GLN A  33      22.430   5.068 -29.689  1.00 41.50           C  
ATOM    415  HA  GLN A  33      23.443   5.524 -29.780  1.00  0.00           H  
ATOM    416  C   GLN A  33      22.583   3.677 -29.096  1.00 41.85           C  
ATOM    417  O   GLN A  33      23.077   3.517 -27.984  1.00 41.95           O  
ATOM    418  CB  GLN A  33      21.584   5.953 -28.763  1.00 41.38           C  
ATOM    419  HB1 GLN A  33      21.999   5.945 -27.728  1.00  0.00           H  
ATOM    420  HB2 GLN A  33      20.591   5.482 -28.572  1.00  0.00           H  
ATOM    421  CG  GLN A  33      21.410   7.387 -29.259  1.00 41.21           C  
ATOM    422  HG1 GLN A  33      20.801   7.417 -30.193  1.00  0.00           H  
ATOM    423  HG2 GLN A  33      20.735   7.965 -28.586  1.00  0.00           H  
ATOM    424  CD  GLN A  33      22.731   8.102 -29.448  1.00 41.52           C  
ATOM    425  NE2 GLN A  33      23.461   8.286 -28.358  1.00 40.90           N  
ATOM    426 1HE2 GLN A  33      23.152   7.989 -27.432  1.00  0.00           H  
ATOM    427 2HE2 GLN A  33      24.351   8.768 -28.485  1.00  0.00           H  
ATOM    428  OE1 GLN A  33      23.105   8.461 -30.568  1.00 42.71           O  
ATOM    429  N   GLY A  34      22.163   2.673 -29.853  1.00 42.35           N  
ATOM    430  HN  GLY A  34      21.777   2.873 -30.776  1.00  0.00           H  
ATOM    431  CA  GLY A  34      22.239   1.286 -29.397  1.00 42.82           C  
ATOM    432  HA1 GLY A  34      22.525   0.617 -30.242  1.00  0.00           H  
ATOM    433  HA2 GLY A  34      23.123   1.146 -28.732  1.00  0.00           H  
ATOM    434  C   GLY A  34      20.984   0.768 -28.718  1.00 43.08           C  
ATOM    435  O   GLY A  34      20.946  -0.389 -28.297  1.00 43.50           O  
ATOM    436  N   ASN A  35      19.952   1.603 -28.610  1.00 43.20           N  
ATOM    437  HN  ASN A  35      19.992   2.518 -29.058  1.00  0.00           H  
ATOM    438  CA  ASN A  35      18.761   1.215 -27.852  1.00 43.72           C  
ATOM    439  HA  ASN A  35      19.078   0.435 -27.121  1.00  0.00           H  
ATOM    440  C   ASN A  35      17.647   0.598 -28.718  1.00 43.88           C  
ATOM    441  O   ASN A  35      17.271   1.175 -29.756  1.00 43.57           O  
ATOM    442  CB  ASN A  35      18.225   2.402 -27.040  1.00 43.86           C  
ATOM    443  HB1 ASN A  35      17.341   2.103 -26.431  1.00  0.00           H  
ATOM    444  HB2 ASN A  35      17.740   3.155 -27.705  1.00  0.00           H  
ATOM    445  CG  ASN A  35      19.288   3.047 -26.174  1.00 43.95           C  
ATOM    446  ND2 ASN A  35      19.336   4.390 -26.179  1.00 44.55           N  
ATOM    447 1HD2 ASN A  35      18.689   4.962 -26.722  1.00  0.00           H  
ATOM    448 2HD2 ASN A  35      20.052   4.824 -25.596  1.00  0.00           H  
ATOM    449  OD1 ASN A  35      20.067   2.358 -25.520  1.00 44.48           O  
ATOM    450  N   ARG A  36      17.137  -0.559 -28.274  1.00 43.12           N  
ATOM    451  HN  ARG A  36      17.480  -0.918 -27.383  1.00  0.00           H  
ATOM    452  CA  ARG A  36      16.111  -1.352 -28.986  1.00 43.92           C  
ATOM    453  HA  ARG A  36      16.301  -1.231 -30.078  1.00  0.00           H  
ATOM    454  C   ARG A  36      14.677  -0.896 -28.725  1.00 42.91           C  
ATOM    455  O   ARG A  36      13.745  -1.354 -29.390  1.00 42.73           O  
ATOM    456  CB  ARG A  36      16.227  -2.872 -28.664  1.00 43.76           C  
ATOM    457  HB1 ARG A  36      15.508  -3.455 -29.286  1.00  0.00           H  
ATOM    458  HB2 ARG A  36      15.820  -3.084 -27.648  1.00  0.00           H  
ATOM    459  CG  ARG A  36      17.621  -3.442 -28.800  1.00 44.83           C  
ATOM    460  HG1 ARG A  36      18.344  -2.874 -28.170  1.00  0.00           H  
ATOM    461  HG2 ARG A  36      18.043  -3.221 -29.808  1.00  0.00           H  
ATOM    462  CD  ARG A  36      17.696  -4.962 -28.492  1.00 46.79           C  
ATOM    463  HD1 ARG A  36      16.875  -5.282 -27.809  1.00  0.00           H  
ATOM    464  HD2 ARG A  36      18.567  -5.204 -27.839  1.00  0.00           H  
ATOM    465  NE  ARG A  36      17.710  -5.759 -29.727  1.00 51.15           N  
ATOM    466  HE  ARG A  36      16.827  -6.163 -30.040  1.00  0.00           H  
ATOM    467  CZ  ARG A  36      18.800  -5.992 -30.470  1.00 52.98           C  
ATOM    468  NH1 ARG A  36      19.994  -5.501 -30.117  1.00 51.51           N  
ATOM    469 1HH1 ARG A  36      20.072  -4.936 -29.271  1.00  0.00           H  
ATOM    470 2HH1 ARG A  36      20.824  -5.678 -30.683  1.00  0.00           H  
ATOM    471  NH2 ARG A  36      18.698  -6.730 -31.575  1.00 54.35           N  
ATOM    472 1HH2 ARG A  36      17.788  -7.104 -31.844  1.00  0.00           H  
ATOM    473 2HH2 ARG A  36      19.528  -6.907 -32.141  1.00  0.00           H  
ATOM    474  N   THR A  37      14.501  -0.035 -27.726  1.00 42.85           N  
ATOM    475  HN  THR A  37      15.224   0.045 -27.011  1.00  0.00           H  
ATOM    476  CA  THR A  37      13.295   0.807 -27.619  1.00 42.66           C  
ATOM    477  HA  THR A  37      12.633   0.591 -28.490  1.00  0.00           H  
ATOM    478  C   THR A  37      13.703   2.287 -27.671  1.00 42.00           C  
ATOM    479  O   THR A  37      14.847   2.626 -27.383  1.00 41.18           O  
ATOM    480  CB  THR A  37      12.500   0.559 -26.329  1.00 42.94           C  
ATOM    481  HB  THR A  37      11.574   1.180 -26.348  1.00  0.00           H  
ATOM    482  CG2 THR A  37      12.110  -0.916 -26.190  1.00 41.74           C  
ATOM    483 1HG2 THR A  37      11.489  -1.215 -27.067  1.00  0.00           H  
ATOM    484 2HG2 THR A  37      11.604  -1.130 -25.220  1.00  0.00           H  
ATOM    485 3HG2 THR A  37      12.997  -1.577 -26.054  1.00  0.00           H  
ATOM    486  OG1 THR A  37      13.298   0.944 -25.202  1.00 45.02           O  
ATOM    487  HG1 THR A  37      13.540   1.859 -25.288  1.00  0.00           H  
ATOM    488  N   THR A  38      12.751   3.156 -28.019  1.00 41.38           N  
ATOM    489  HN  THR A  38      11.792   2.821 -28.113  1.00  0.00           H  
ATOM    490  CA  THR A  38      13.027   4.552 -28.268  1.00 40.71           C  
ATOM    491  HA  THR A  38      14.003   4.811 -27.796  1.00  0.00           H  
ATOM    492  C   THR A  38      11.922   5.420 -27.622  1.00 41.16           C  
ATOM    493  O   THR A  38      10.740   5.232 -27.915  1.00 41.38           O  
ATOM    494  CB  THR A  38      13.149   4.760 -29.800  1.00 40.81           C  
ATOM    495  HB  THR A  38      12.216   4.396 -30.289  1.00  0.00           H  
ATOM    496  CG2 THR A  38      13.368   6.197 -30.180  1.00 39.97           C  
ATOM    497 1HG2 THR A  38      12.506   6.793 -29.800  1.00  0.00           H  
ATOM    498 2HG2 THR A  38      13.535   6.332 -31.274  1.00  0.00           H  
ATOM    499 3HG2 THR A  38      14.350   6.590 -29.828  1.00  0.00           H  
ATOM    500  OG1 THR A  38      14.260   3.992 -30.289  1.00 38.99           O  
ATOM    501  HG1 THR A  38      14.122   3.083 -30.049  1.00  0.00           H  
ATOM    502  N   PRO A  39      12.291   6.363 -26.719  1.00 40.86           N  
ATOM    503  CA  PRO A  39      11.277   7.247 -26.115  1.00 40.42           C  
ATOM    504  HA  PRO A  39      10.692   6.699 -25.339  1.00  0.00           H  
ATOM    505  C   PRO A  39      10.346   7.866 -27.148  1.00 39.57           C  
ATOM    506  O   PRO A  39      10.807   8.302 -28.200  1.00 40.08           O  
ATOM    507  CB  PRO A  39      12.121   8.351 -25.472  1.00 40.14           C  
ATOM    508  HB1 PRO A  39      12.249   9.260 -26.105  1.00  0.00           H  
ATOM    509  HB2 PRO A  39      11.626   8.870 -24.618  1.00  0.00           H  
ATOM    510  CG  PRO A  39      13.368   7.678 -25.126  1.00 40.48           C  
ATOM    511  HG1 PRO A  39      13.356   7.233 -24.104  1.00  0.00           H  
ATOM    512  HG2 PRO A  39      14.216   8.384 -24.965  1.00  0.00           H  
ATOM    513  CD  PRO A  39      13.639   6.667 -26.206  1.00 40.91           C  
ATOM    514  HD1 PRO A  39      14.369   6.998 -26.981  1.00  0.00           H  
ATOM    515  HD2 PRO A  39      14.223   5.777 -25.875  1.00  0.00           H  
ATOM    516  N   SER A  40       9.049   7.872 -26.855  1.00 38.87           N  
ATOM    517  HN  SER A  40       8.734   7.387 -26.015  1.00  0.00           H  
ATOM    518  CA  SER A  40       8.062   8.542 -27.685  1.00 38.27           C  
ATOM    519  HA  SER A  40       8.341   8.406 -28.756  1.00  0.00           H  
ATOM    520  C   SER A  40       8.049  10.040 -27.365  1.00 37.90           C  
ATOM    521  O   SER A  40       7.020  10.595 -26.991  1.00 37.34           O  
ATOM    522  CB  SER A  40       6.674   7.939 -27.456  1.00 38.32           C  
ATOM    523  HB1 SER A  40       6.332   8.093 -26.406  1.00  0.00           H  
ATOM    524  HB2 SER A  40       5.885   8.523 -27.984  1.00  0.00           H  
ATOM    525  OG  SER A  40       6.632   6.565 -27.819  1.00 38.96           O  
ATOM    526  HG  SER A  40       5.770   6.191 -27.677  1.00  0.00           H  
ATOM    527  N   TYR A  41       9.208  10.674 -27.526  1.00 37.43           N  
ATOM    528  HN  TYR A  41       9.983  10.164 -27.951  1.00  0.00           H  
ATOM    529  CA  TYR A  41       9.430  12.062 -27.127  1.00 37.13           C  
ATOM    530  HA  TYR A  41       8.496  12.455 -26.663  1.00  0.00           H  
ATOM    531  C   TYR A  41       9.778  12.923 -28.328  1.00 37.37           C  
ATOM    532  O   TYR A  41      10.588  12.521 -29.169  1.00 37.20           O  
ATOM    533  CB  TYR A  41      10.560  12.131 -26.095  1.00 36.63           C  
ATOM    534  HB1 TYR A  41      11.098  13.105 -26.162  1.00  0.00           H  
ATOM    535  HB2 TYR A  41      11.391  11.441 -26.372  1.00  0.00           H  
ATOM    536  CG  TYR A  41      10.098  11.871 -24.680  1.00 36.35           C  
ATOM    537  CD1 TYR A  41       9.387  10.718 -24.356  1.00 36.43           C  
ATOM    538  HD1 TYR A  41       9.172   9.976 -25.143  1.00  0.00           H  
ATOM    539  CD2 TYR A  41      10.370  12.776 -23.664  1.00 37.04           C  
ATOM    540  HD2 TYR A  41      10.940  13.692 -23.893  1.00  0.00           H  
ATOM    541  CE1 TYR A  41       8.946  10.487 -23.069  1.00 36.74           C  
ATOM    542  HE1 TYR A  41       8.371   9.575 -22.836  1.00  0.00           H  
ATOM    543  CE2 TYR A  41       9.936  12.548 -22.361  1.00 37.21           C  
ATOM    544  HE2 TYR A  41      10.157  13.278 -21.564  1.00  0.00           H  
ATOM    545  CZ  TYR A  41       9.227  11.399 -22.078  1.00 37.27           C  
ATOM    546  OH  TYR A  41       8.789  11.171 -20.796  1.00 37.56           O  
ATOM    547  HH  TYR A  41       8.983  11.801 -20.112  1.00  0.00           H  
ATOM    548  N   VAL A  42       9.155  14.097 -28.422  1.00 37.78           N  
ATOM    549  HN  VAL A  42       8.371  14.303 -27.803  1.00  0.00           H  
ATOM    550  CA  VAL A  42       9.585  15.093 -29.404  1.00 38.36           C  
ATOM    551  HA  VAL A  42      10.537  14.723 -29.851  1.00  0.00           H  
ATOM    552  C   VAL A  42       9.899  16.418 -28.714  1.00 38.41           C  
ATOM    553  O   VAL A  42       9.051  16.980 -28.024  1.00 38.84           O  
ATOM    554  CB  VAL A  42       8.573  15.300 -30.582  1.00 38.63           C  
ATOM    555  HB  VAL A  42       7.691  15.868 -30.206  1.00  0.00           H  
ATOM    556  CG1 VAL A  42       9.230  16.093 -31.702  1.00 38.63           C  
ATOM    557 1HG1 VAL A  42       9.578  17.065 -31.282  1.00  0.00           H  
ATOM    558 2HG1 VAL A  42       8.564  16.221 -32.587  1.00  0.00           H  
ATOM    559 3HG1 VAL A  42      10.046  15.527 -32.209  1.00  0.00           H  
ATOM    560  CG2 VAL A  42       8.099  13.976 -31.154  1.00 38.88           C  
ATOM    561 1HG2 VAL A  42       7.618  13.395 -30.333  1.00  0.00           H  
ATOM    562 2HG2 VAL A  42       8.915  13.410 -31.661  1.00  0.00           H  
ATOM    563 3HG2 VAL A  42       7.433  14.104 -32.039  1.00  0.00           H  
ATOM    564  N   ALA A  43      11.122  16.906 -28.897  1.00 38.14           N  
ATOM    565  HN  ALA A  43      11.785  16.383 -29.469  1.00  0.00           H  
ATOM    566  CA  ALA A  43      11.540  18.170 -28.300  1.00 37.69           C  
ATOM    567  HA  ALA A  43      10.697  18.564 -27.685  1.00  0.00           H  
ATOM    568  C   ALA A  43      11.864  19.190 -29.378  1.00 37.91           C  
ATOM    569  O   ALA A  43      12.447  18.855 -30.405  1.00 37.86           O  
ATOM    570  CB  ALA A  43      12.728  17.964 -27.400  1.00 37.24           C  
ATOM    571  HB1 ALA A  43      13.047  18.930 -26.944  1.00  0.00           H  
ATOM    572  HB2 ALA A  43      13.568  17.460 -27.933  1.00  0.00           H  
ATOM    573  HB3 ALA A  43      12.531  17.186 -26.626  1.00  0.00           H  
ATOM    574  N   PHE A  44      11.475  20.440 -29.149  1.00 38.22           N  
ATOM    575  HN  PHE A  44      10.938  20.653 -28.308  1.00  0.00           H  
ATOM    576  CA  PHE A  44      11.805  21.517 -30.086  1.00 38.10           C  
ATOM    577  HA  PHE A  44      12.408  21.087 -30.919  1.00  0.00           H  
ATOM    578  C   PHE A  44      12.640  22.584 -29.387  1.00 38.33           C  
ATOM    579  O   PHE A  44      12.250  23.118 -28.347  1.00 38.13           O  
ATOM    580  CB  PHE A  44      10.540  22.132 -30.674  1.00 37.96           C  
ATOM    581  HB1 PHE A  44      10.799  22.889 -31.451  1.00  0.00           H  
ATOM    582  HB2 PHE A  44      10.042  22.791 -29.925  1.00  0.00           H  
ATOM    583  CG  PHE A  44       9.563  21.126 -31.223  1.00 37.47           C  
ATOM    584  CD1 PHE A  44       9.494  20.884 -32.591  1.00 37.75           C  
ATOM    585  HD1 PHE A  44      10.169  21.425 -33.275  1.00  0.00           H  
ATOM    586  CD2 PHE A  44       8.696  20.435 -30.373  1.00 36.62           C  
ATOM    587  HD2 PHE A  44       8.741  20.617 -29.286  1.00  0.00           H  
ATOM    588  CE1 PHE A  44       8.577  19.961 -33.109  1.00 37.38           C  
ATOM    589  HE1 PHE A  44       8.537  19.769 -34.194  1.00  0.00           H  
ATOM    590  CE2 PHE A  44       7.780  19.523 -30.876  1.00 36.68           C  
ATOM    591  HE2 PHE A  44       7.102  18.985 -30.192  1.00  0.00           H  
ATOM    592  CZ  PHE A  44       7.718  19.288 -32.248  1.00 37.14           C  
ATOM    593  HZ  PHE A  44       6.987  18.567 -32.651  1.00  0.00           H  
ATOM    594  N   THR A  45      13.802  22.871 -29.955  1.00 38.82           N  
ATOM    595  HN  THR A  45      14.078  22.370 -30.800  1.00  0.00           H  
ATOM    596  CA  THR A  45      14.699  23.883 -29.406  1.00 39.36           C  
ATOM    597  HA  THR A  45      14.283  24.237 -28.434  1.00  0.00           H  
ATOM    598  C   THR A  45      14.795  25.076 -30.358  1.00 39.68           C  
ATOM    599  O   THR A  45      14.027  25.175 -31.323  1.00 39.55           O  
ATOM    600  CB  THR A  45      16.110  23.305 -29.156  1.00 39.28           C  
ATOM    601  HB  THR A  45      16.676  24.006 -28.499  1.00  0.00           H  
ATOM    602  CG2 THR A  45      16.031  21.933 -28.468  1.00 39.15           C  
ATOM    603 1HG2 THR A  45      17.049  21.516 -28.288  1.00  0.00           H  
ATOM    604 2HG2 THR A  45      15.392  21.222 -29.041  1.00  0.00           H  
ATOM    605 3HG2 THR A  45      15.433  21.979 -27.528  1.00  0.00           H  
ATOM    606  OG1 THR A  45      16.801  23.179 -30.406  1.00 39.46           O  
ATOM    607  HG1 THR A  45      17.669  22.824 -30.252  1.00  0.00           H  
ATOM    608  N   ASP A  46      15.746  25.969 -30.082  1.00 40.45           N  
ATOM    609  HN  ASP A  46      16.269  25.872 -29.211  1.00  0.00           H  
ATOM    610  CA  ASP A  46      16.073  27.084 -30.975  1.00 41.16           C  
ATOM    611  HA  ASP A  46      15.158  27.705 -31.118  1.00  0.00           H  
ATOM    612  C   ASP A  46      16.563  26.612 -32.347  1.00 41.52           C  
ATOM    613  O   ASP A  46      16.397  27.319 -33.345  1.00 41.40           O  
ATOM    614  CB  ASP A  46      17.170  27.964 -30.358  1.00 41.34           C  
ATOM    615  HB1 ASP A  46      17.529  28.722 -31.092  1.00  0.00           H  
ATOM    616  HB2 ASP A  46      18.111  27.383 -30.218  1.00  0.00           H  
ATOM    617  CG  ASP A  46      16.746  28.631 -29.055  1.00 42.04           C  
ATOM    618  OD1 ASP A  46      15.533  28.882 -28.848  1.00 42.27           O  
ATOM    619  OD2 ASP A  46      17.650  28.924 -28.242  1.00 42.61           O  
ATOM    620  N   THR A  47      17.155  25.415 -32.388  1.00 41.87           N  
ATOM    621  HN  THR A  47      17.052  24.787 -31.591  1.00  0.00           H  
ATOM    622  CA  THR A  47      17.947  24.973 -33.539  1.00 42.12           C  
ATOM    623  HA  THR A  47      17.814  25.741 -34.337  1.00  0.00           H  
ATOM    624  C   THR A  47      17.580  23.623 -34.158  1.00 42.26           C  
ATOM    625  O   THR A  47      17.974  23.343 -35.293  1.00 42.19           O  
ATOM    626  CB  THR A  47      19.454  24.943 -33.194  1.00 42.17           C  
ATOM    627  HB  THR A  47      19.916  24.040 -33.658  1.00  0.00           H  
ATOM    628  CG2 THR A  47      20.149  26.188 -33.729  1.00 42.69           C  
ATOM    629 1HG2 THR A  47      20.021  26.242 -34.835  1.00  0.00           H  
ATOM    630 2HG2 THR A  47      21.221  26.234 -33.427  1.00  0.00           H  
ATOM    631 3HG2 THR A  47      19.800  27.116 -33.220  1.00  0.00           H  
ATOM    632  OG1 THR A  47      19.619  24.874 -31.769  1.00 42.04           O  
ATOM    633  HG1 THR A  47      19.185  24.097 -31.435  1.00  0.00           H  
ATOM    634  N   GLU A  48      16.845  22.782 -33.436  1.00 42.20           N  
ATOM    635  HN  GLU A  48      16.500  23.064 -32.518  1.00  0.00           H  
ATOM    636  CA  GLU A  48      16.531  21.452 -33.958  1.00 42.34           C  
ATOM    637  HA  GLU A  48      16.374  21.556 -35.057  1.00  0.00           H  
ATOM    638  C   GLU A  48      15.275  20.842 -33.381  1.00 42.42           C  
ATOM    639  O   GLU A  48      14.869  21.162 -32.267  1.00 42.69           O  
ATOM    640  CB  GLU A  48      17.711  20.493 -33.756  1.00 42.23           C  
ATOM    641  HB1 GLU A  48      18.529  20.730 -34.475  1.00  0.00           H  
ATOM    642  HB2 GLU A  48      17.440  19.469 -34.103  1.00  0.00           H  
ATOM    643  CG  GLU A  48      18.254  20.442 -32.342  1.00 42.85           C  
ATOM    644  HG1 GLU A  48      17.549  19.912 -31.659  1.00  0.00           H  
ATOM    645  HG2 GLU A  48      18.237  21.451 -31.868  1.00  0.00           H  
ATOM    646  CD  GLU A  48      19.639  19.832 -32.279  1.00 44.02           C  
ATOM    647  OE1 GLU A  48      19.933  18.926 -33.093  1.00 45.61           O  
ATOM    648  OE2 GLU A  48      20.437  20.255 -31.415  1.00 44.07           O  
ATOM    649  N   ARG A  49      14.660  19.968 -34.169  1.00 42.42           N  
ATOM    650  HN  ARG A  49      14.938  19.912 -35.149  1.00  0.00           H  
ATOM    651  CA  ARG A  49      13.607  19.089 -33.691  1.00 42.54           C  
ATOM    652  HA  ARG A  49      13.115  19.556 -32.806  1.00  0.00           H  
ATOM    653  C   ARG A  49      14.264  17.769 -33.262  1.00 42.30           C  
ATOM    654  O   ARG A  49      14.902  17.080 -34.072  1.00 42.11           O  
ATOM    655  CB  ARG A  49      12.563  18.875 -34.790  1.00 42.44           C  
ATOM    656  HB1 ARG A  49      12.243  19.858 -35.208  1.00  0.00           H  
ATOM    657  HB2 ARG A  49      13.044  18.424 -35.689  1.00  0.00           H  
ATOM    658  CG  ARG A  49      11.345  18.061 -34.390  1.00 42.42           C  
ATOM    659  HG1 ARG A  49      11.631  17.151 -33.813  1.00  0.00           H  
ATOM    660  HG2 ARG A  49      10.745  18.579 -33.606  1.00  0.00           H  
ATOM    661  CD  ARG A  49      10.488  17.707 -35.616  1.00 43.27           C  
ATOM    662  HD1 ARG A  49       9.472  17.363 -35.310  1.00  0.00           H  
ATOM    663  HD2 ARG A  49      10.203  18.623 -36.185  1.00  0.00           H  
ATOM    664  NE  ARG A  49      11.139  16.724 -36.489  1.00 44.64           N  
ATOM    665  HE  ARG A  49      12.126  16.528 -36.323  1.00  0.00           H  
ATOM    666  CZ  ARG A  49      10.542  16.067 -37.482  1.00 46.05           C  
ATOM    667  NH1 ARG A  49       9.255  16.266 -37.756  1.00 46.18           N  
ATOM    668 1HH1 ARG A  49       8.719  16.934 -37.202  1.00  0.00           H  
ATOM    669 2HH1 ARG A  49       8.798  15.763 -38.516  1.00  0.00           H  
ATOM    670  NH2 ARG A  49      11.240  15.196 -38.204  1.00 47.06           N  
ATOM    671 1HH2 ARG A  49      12.226  15.043 -37.994  1.00  0.00           H  
ATOM    672 2HH2 ARG A  49      10.783  14.693 -38.964  1.00  0.00           H  
ATOM    673  N   LEU A  50      14.130  17.446 -31.978  1.00 42.10           N  
ATOM    674  HN  LEU A  50      13.556  18.039 -31.379  1.00  0.00           H  
ATOM    675  CA  LEU A  50      14.778  16.269 -31.395  1.00 42.15           C  
ATOM    676  HA  LEU A  50      15.567  15.912 -32.097  1.00  0.00           H  
ATOM    677  C   LEU A  50      13.774  15.151 -31.185  1.00 42.11           C  
ATOM    678  O   LEU A  50      12.674  15.372 -30.677  1.00 42.34           O  
ATOM    679  CB  LEU A  50      15.437  16.624 -30.058  1.00 42.14           C  
ATOM    680  HB1 LEU A  50      15.827  15.689 -29.593  1.00  0.00           H  
ATOM    681  HB2 LEU A  50      14.641  16.914 -29.333  1.00  0.00           H  
ATOM    682  CG  LEU A  50      16.539  17.684 -30.025  1.00 41.51           C  
ATOM    683  HG  LEU A  50      16.241  18.521 -30.699  1.00  0.00           H  
ATOM    684  CD1 LEU A  50      16.673  18.227 -28.626  1.00 41.37           C  
ATOM    685 1HD1 LEU A  50      17.476  19.000 -28.602  1.00  0.00           H  
ATOM    686 2HD1 LEU A  50      16.842  17.420 -27.875  1.00  0.00           H  
ATOM    687 3HD1 LEU A  50      15.705  18.613 -28.230  1.00  0.00           H  
ATOM    688  CD2 LEU A  50      17.867  17.125 -30.515  1.00 41.51           C  
ATOM    689 1HD2 LEU A  50      18.670  17.898 -30.491  1.00  0.00           H  
ATOM    690 2HD2 LEU A  50      17.769  16.670 -31.528  1.00  0.00           H  
ATOM    691 3HD2 LEU A  50      18.161  16.213 -29.944  1.00  0.00           H  
ATOM    692  N   ILE A  51      14.148  13.945 -31.584  1.00 42.29           N  
ATOM    693  HN  ILE A  51      15.066  13.817 -32.009  1.00  0.00           H  
ATOM    694  CA  ILE A  51      13.261  12.798 -31.423  1.00 42.16           C  
ATOM    695  HA  ILE A  51      12.433  13.129 -30.754  1.00  0.00           H  
ATOM    696  C   ILE A  51      13.974  11.645 -30.698  1.00 42.27           C  
ATOM    697  O   ILE A  51      15.161  11.379 -30.916  1.00 42.00           O  
ATOM    698  CB  ILE A  51      12.596  12.368 -32.775  1.00 42.08           C  
ATOM    699  HB  ILE A  51      13.380  11.938 -33.441  1.00  0.00           H  
ATOM    700  CG1 ILE A  51      11.966  13.585 -33.472  1.00 42.04           C  
ATOM    701 1HG1 ILE A  51      12.696  14.427 -33.498  1.00  0.00           H  
ATOM    702 2HG1 ILE A  51      11.175  14.027 -32.822  1.00  0.00           H  
ATOM    703  CG2 ILE A  51      11.520  11.311 -32.536  1.00 42.18           C  
ATOM    704 1HG2 ILE A  51      11.977  10.428 -32.031  1.00  0.00           H  
ATOM    705 2HG2 ILE A  51      10.986  11.031 -33.474  1.00  0.00           H  
ATOM    706 3HG2 ILE A  51      10.647  11.716 -31.972  1.00  0.00           H  
ATOM    707  CD1 ILE A  51      11.414  13.339 -34.859  1.00 42.01           C  
ATOM    708 1HD1 ILE A  51      10.957  14.222 -35.364  1.00  0.00           H  
ATOM    709 2HD1 ILE A  51      10.684  12.497 -34.833  1.00  0.00           H  
ATOM    710 3HD1 ILE A  51      12.205  12.897 -35.509  1.00  0.00           H  
ATOM    711  N   GLY A  52      13.233  10.997 -29.802  1.00 42.34           N  
ATOM    712  HN  GLY A  52      12.283  11.324 -29.625  1.00  0.00           H  
ATOM    713  CA  GLY A  52      13.719   9.847 -29.068  1.00 41.94           C  
ATOM    714  HA1 GLY A  52      14.250   9.135 -29.742  1.00  0.00           H  
ATOM    715  HA2 GLY A  52      12.877   9.192 -28.744  1.00  0.00           H  
ATOM    716  C   GLY A  52      14.584  10.236 -27.901  1.00 41.80           C  
ATOM    717  O   GLY A  52      14.225  11.108 -27.109  1.00 41.79           O  
ATOM    718  N   ASP A  53      15.741   9.588 -27.816  1.00 42.01           N  
ATOM    719  HN  ASP A  53      16.014   8.969 -28.579  1.00  0.00           H  
ATOM    720  CA  ASP A  53      16.630   9.728 -26.680  1.00 41.92           C  
ATOM    721  HA  ASP A  53      16.059   9.435 -25.768  1.00  0.00           H  
ATOM    722  C   ASP A  53      17.097  11.162 -26.487  1.00 42.11           C  
ATOM    723  O   ASP A  53      17.008  11.685 -25.376  1.00 42.47           O  
ATOM    724  CB  ASP A  53      17.821   8.770 -26.806  1.00 42.50           C  
ATOM    725  HB1 ASP A  53      18.608   9.008 -26.053  1.00  0.00           H  
ATOM    726  HB2 ASP A  53      18.398   8.969 -27.739  1.00  0.00           H  
ATOM    727  CG  ASP A  53      17.405   7.304 -26.720  1.00 42.06           C  
ATOM    728  OD1 ASP A  53      16.850   6.892 -25.680  1.00 41.68           O  
ATOM    729  OD2 ASP A  53      17.632   6.574 -27.703  1.00 42.69           O  
ATOM    730  N   ALA A  54      17.571  11.797 -27.562  1.00 41.53           N  
ATOM    731  HN  ALA A  54      17.584  11.308 -28.457  1.00  0.00           H  
ATOM    732  CA  ALA A  54      18.073  13.171 -27.499  1.00 41.37           C  
ATOM    733  HA  ALA A  54      18.945  13.182 -26.804  1.00  0.00           H  
ATOM    734  C   ALA A  54      17.024  14.140 -26.946  1.00 41.05           C  
ATOM    735  O   ALA A  54      17.368  15.079 -26.230  1.00 41.13           O  
ATOM    736  CB  ALA A  54      18.565  13.628 -28.868  1.00 41.30           C  
ATOM    737  HB1 ALA A  54      18.947  14.674 -28.820  1.00  0.00           H  
ATOM    738  HB2 ALA A  54      17.779  13.511 -29.650  1.00  0.00           H  
ATOM    739  HB3 ALA A  54      19.325  12.929 -29.288  1.00  0.00           H  
ATOM    740  N   ALA A  55      15.756  13.892 -27.282  1.00 40.96           N  
ATOM    741  HN  ALA A  55      15.576  13.147 -27.955  1.00  0.00           H  
ATOM    742  CA  ALA A  55      14.611  14.622 -26.745  1.00 40.93           C  
ATOM    743  HA  ALA A  55      14.818  15.713 -26.846  1.00  0.00           H  
ATOM    744  C   ALA A  55      14.385  14.316 -25.262  1.00 41.48           C  
ATOM    745  O   ALA A  55      14.200  15.234 -24.457  1.00 41.65           O  
ATOM    746  CB  ALA A  55      13.378  14.306 -27.541  1.00 40.59           C  
ATOM    747  HB1 ALA A  55      13.543  14.529 -28.621  1.00  0.00           H  
ATOM    748  HB2 ALA A  55      12.480  14.833 -27.141  1.00  0.00           H  
ATOM    749  HB3 ALA A  55      13.039  13.256 -27.381  1.00  0.00           H  
ATOM    750  N   LYS A  56      14.407  13.030 -24.903  1.00 42.03           N  
ATOM    751  HN  LYS A  56      14.560  12.319 -25.618  1.00  0.00           H  
ATOM    752  CA  LYS A  56      14.218  12.613 -23.515  1.00 42.07           C  
ATOM    753  HA  LYS A  56      13.257  13.054 -23.162  1.00  0.00           H  
ATOM    754  C   LYS A  56      15.329  13.128 -22.585  1.00 41.96           C  
ATOM    755  O   LYS A  56      15.054  13.625 -21.493  1.00 41.84           O  
ATOM    756  CB  LYS A  56      14.087  11.087 -23.413  1.00 42.43           C  
ATOM    757  HB1 LYS A  56      15.088  10.602 -23.336  1.00  0.00           H  
ATOM    758  HB2 LYS A  56      13.750  10.647 -24.381  1.00  0.00           H  
ATOM    759  CG  LYS A  56      13.180  10.656 -22.270  1.00 42.74           C  
ATOM    760  HG1 LYS A  56      12.108  10.817 -22.530  1.00  0.00           H  
ATOM    761  HG2 LYS A  56      13.265  11.357 -21.407  1.00  0.00           H  
ATOM    762  CD  LYS A  56      13.419   9.249 -21.839  1.00 43.43           C  
ATOM    763  HD1 LYS A  56      14.495   8.964 -21.904  1.00  0.00           H  
ATOM    764  HD2 LYS A  56      13.015   8.509 -22.569  1.00  0.00           H  
ATOM    765  CE  LYS A  56      12.860   9.052 -20.459  1.00 44.49           C  
ATOM    766  HE1 LYS A  56      13.216   9.833 -19.747  1.00  0.00           H  
ATOM    767  HE2 LYS A  56      11.769   9.277 -20.413  1.00  0.00           H  
ATOM    768  NZ  LYS A  56      13.167   7.683 -19.983  1.00 46.12           N  
ATOM    769  HZ1 LYS A  56      12.787   7.549 -19.046  1.00  0.00           H  
ATOM    770  HZ2 LYS A  56      14.165   7.477 -20.025  1.00  0.00           H  
ATOM    771  HZ3 LYS A  56      12.841   6.969 -20.634  1.00  0.00           H  
ATOM    772  N   ASN A  57      16.576  13.023 -23.040  1.00 41.59           N  
ATOM    773  HN  ASN A  57      16.724  12.621 -23.966  1.00  0.00           H  
ATOM    774  CA  ASN A  57      17.746  13.458 -22.272  1.00 41.07           C  
ATOM    775  HA  ASN A  57      17.715  12.920 -21.296  1.00  0.00           H  
ATOM    776  C   ASN A  57      17.820  14.959 -21.958  1.00 40.58           C  
ATOM    777  O   ASN A  57      18.556  15.362 -21.050  1.00 40.02           O  
ATOM    778  CB  ASN A  57      19.037  13.032 -22.980  1.00 41.18           C  
ATOM    779  HB1 ASN A  57      19.200  13.630 -23.907  1.00  0.00           H  
ATOM    780  HB2 ASN A  57      19.934  13.350 -22.399  1.00  0.00           H  
ATOM    781  CG  ASN A  57      19.082  11.554 -23.276  1.00 42.34           C  
ATOM    782  ND2 ASN A  57      19.953  11.170 -24.205  1.00 43.95           N  
ATOM    783 1HD2 ASN A  57      20.562  11.827 -24.693  1.00  0.00           H  
ATOM    784 2HD2 ASN A  57      19.983  10.170 -24.405  1.00  0.00           H  
ATOM    785  OD1 ASN A  57      18.345  10.760 -22.686  1.00 43.08           O  
ATOM    786  N   GLN A  58      17.079  15.775 -22.707  1.00 40.17           N  
ATOM    787  HN  GLN A  58      16.491  15.384 -23.443  1.00  0.00           H  
ATOM    788  CA  GLN A  58      17.094  17.231 -22.491  1.00 40.25           C  
ATOM    789  HA  GLN A  58      17.919  17.426 -21.767  1.00  0.00           H  
ATOM    790  C   GLN A  58      15.819  17.804 -21.847  1.00 39.97           C  
ATOM    791  O   GLN A  58      15.708  19.012 -21.678  1.00 40.08           O  
ATOM    792  CB  GLN A  58      17.474  17.987 -23.783  1.00 40.08           C  
ATOM    793  HB1 GLN A  58      18.503  17.700 -24.101  1.00  0.00           H  
ATOM    794  HB2 GLN A  58      17.628  19.068 -23.558  1.00  0.00           H  
ATOM    795  CG  GLN A  58      16.506  17.834 -24.957  1.00 40.28           C  
ATOM    796  HG1 GLN A  58      17.061  17.806 -25.924  1.00  0.00           H  
ATOM    797  HG2 GLN A  58      16.060  16.812 -24.968  1.00  0.00           H  
ATOM    798  CD  GLN A  58      15.419  18.894 -24.994  1.00 40.23           C  
ATOM    799  NE2 GLN A  58      15.801  20.135 -25.277  1.00 42.40           N  
ATOM    800 1HE2 GLN A  58      15.071  20.847 -25.302  1.00  0.00           H  
ATOM    801 2HE2 GLN A  58      16.774  20.379 -25.463  1.00  0.00           H  
ATOM    802  OE1 GLN A  58      14.252  18.601 -24.771  1.00 40.76           O  
ATOM    803  N   VAL A  59      14.882  16.936 -21.459  1.00 39.77           N  
ATOM    804  HN  VAL A  59      15.071  15.937 -21.543  1.00  0.00           H  
ATOM    805  CA  VAL A  59      13.581  17.372 -20.913  1.00 39.36           C  
ATOM    806  HA  VAL A  59      13.122  18.008 -21.706  1.00  0.00           H  
ATOM    807  C   VAL A  59      13.695  18.275 -19.674  1.00 39.06           C  
ATOM    808  O   VAL A  59      12.763  19.004 -19.349  1.00 39.07           O  
ATOM    809  CB  VAL A  59      12.570  16.172 -20.691  1.00 39.55           C  
ATOM    810  HB  VAL A  59      12.420  15.669 -21.675  1.00  0.00           H  
ATOM    811  CG1 VAL A  59      13.107  15.135 -19.721  1.00 39.47           C  
ATOM    812 1HG1 VAL A  59      14.100  14.766 -20.068  1.00  0.00           H  
ATOM    813 2HG1 VAL A  59      12.385  14.301 -19.559  1.00  0.00           H  
ATOM    814 3HG1 VAL A  59      13.147  15.521 -18.676  1.00  0.00           H  
ATOM    815  CG2 VAL A  59      11.210  16.677 -20.216  1.00 39.77           C  
ATOM    816 1HG2 VAL A  59      10.816  17.439 -20.928  1.00  0.00           H  
ATOM    817 2HG2 VAL A  59      11.250  17.063 -19.171  1.00  0.00           H  
ATOM    818 3HG2 VAL A  59      10.488  15.843 -20.054  1.00  0.00           H  
ATOM    819  N   ALA A  60      14.842  18.239 -19.005  1.00 38.50           N  
ATOM    820  HN  ALA A  60      15.599  17.641 -19.337  1.00  0.00           H  
ATOM    821  CA  ALA A  60      15.035  19.038 -17.809  1.00 38.19           C  
ATOM    822  HA  ALA A  60      14.071  19.040 -17.249  1.00  0.00           H  
ATOM    823  C   ALA A  60      15.373  20.495 -18.147  1.00 38.17           C  
ATOM    824  O   ALA A  60      14.860  21.402 -17.491  1.00 38.15           O  
ATOM    825  CB  ALA A  60      16.087  18.410 -16.906  1.00 38.11           C  
ATOM    826  HB1 ALA A  60      16.235  19.024 -15.987  1.00  0.00           H  
ATOM    827  HB2 ALA A  60      17.047  18.238 -17.447  1.00  0.00           H  
ATOM    828  HB3 ALA A  60      15.841  17.351 -16.660  1.00  0.00           H  
ATOM    829  N   MET A  61      16.199  20.714 -19.179  1.00 38.06           N  
ATOM    830  HN  MET A  61      16.564  19.910 -19.689  1.00  0.00           H  
ATOM    831  CA  MET A  61      16.605  22.067 -19.612  1.00 38.19           C  
ATOM    832  HA  MET A  61      16.744  22.689 -18.697  1.00  0.00           H  
ATOM    833  C   MET A  61      15.569  22.760 -20.493  1.00 37.77           C  
ATOM    834  O   MET A  61      15.732  23.934 -20.840  1.00 38.19           O  
ATOM    835  CB  MET A  61      17.944  22.042 -20.371  1.00 38.39           C  
ATOM    836  HB1 MET A  61      17.871  21.354 -21.245  1.00  0.00           H  
ATOM    837  HB2 MET A  61      18.101  23.014 -20.894  1.00  0.00           H  
ATOM    838  CG  MET A  61      19.174  21.696 -19.541  1.00 39.54           C  
ATOM    839  HG1 MET A  61      19.056  20.677 -19.104  1.00  0.00           H  
ATOM    840  HG2 MET A  61      20.046  21.529 -20.216  1.00  0.00           H  
ATOM    841  SD  MET A  61      19.629  22.864 -18.240  1.00 42.68           S  
ATOM    842  CE  MET A  61      20.522  24.135 -19.155  1.00 41.07           C  
ATOM    843  HE1 MET A  61      20.803  24.856 -18.352  1.00  0.00           H  
ATOM    844  HE2 MET A  61      19.961  24.580 -20.010  1.00  0.00           H  
ATOM    845  HE3 MET A  61      21.374  23.760 -19.768  1.00  0.00           H  
ATOM    846  N   ASN A  62      14.516  22.032 -20.856  1.00 37.38           N  
ATOM    847  HN  ASN A  62      14.372  21.128 -20.406  1.00  0.00           H  
ATOM    848  CA  ASN A  62      13.555  22.468 -21.871  1.00 36.84           C  
ATOM    849  HA  ASN A  62      13.404  23.567 -21.760  1.00  0.00           H  
ATOM    850  C   ASN A  62      12.193  21.775 -21.702  1.00 36.75           C  
ATOM    851  O   ASN A  62      11.646  21.242 -22.664  1.00 36.77           O  
ATOM    852  CB  ASN A  62      14.140  22.200 -23.269  1.00 36.79           C  
ATOM    853  HB1 ASN A  62      14.476  21.141 -23.361  1.00  0.00           H  
ATOM    854  HB2 ASN A  62      15.121  22.715 -23.393  1.00  0.00           H  
ATOM    855  CG  ASN A  62      13.191  22.566 -24.399  1.00 36.44           C  
ATOM    856  ND2 ASN A  62      13.246  21.798 -25.478  1.00 36.09           N  
ATOM    857 1HD2 ASN A  62      12.609  22.044 -26.236  1.00  0.00           H  
ATOM    858 2HD2 ASN A  62      13.886  21.007 -25.554  1.00  0.00           H  
ATOM    859  OD1 ASN A  62      12.421  23.517 -24.307  1.00 35.29           O  
ATOM    860  N   PRO A  63      11.631  21.803 -20.476  1.00 36.55           N  
ATOM    861  CA  PRO A  63      10.410  21.046 -20.149  1.00 36.58           C  
ATOM    862  HA  PRO A  63      10.626  19.957 -20.247  1.00  0.00           H  
ATOM    863  C   PRO A  63       9.145  21.374 -20.959  1.00 36.47           C  
ATOM    864  O   PRO A  63       8.328  20.479 -21.203  1.00 36.39           O  
ATOM    865  CB  PRO A  63      10.181  21.373 -18.664  1.00 36.31           C  
ATOM    866  HB1 PRO A  63       9.105  21.444 -18.380  1.00  0.00           H  
ATOM    867  HB2 PRO A  63      10.443  20.537 -17.974  1.00  0.00           H  
ATOM    868  CG  PRO A  63      10.942  22.606 -18.416  1.00 36.26           C  
ATOM    869  HG1 PRO A  63      11.203  22.756 -17.342  1.00  0.00           H  
ATOM    870  HG2 PRO A  63      10.335  23.533 -18.541  1.00  0.00           H  
ATOM    871  CD  PRO A  63      12.128  22.555 -19.308  1.00 36.20           C  
ATOM    872  HD1 PRO A  63      13.046  22.132 -18.838  1.00  0.00           H  
ATOM    873  HD2 PRO A  63      12.573  23.549 -19.549  1.00  0.00           H  
ATOM    874  N   THR A  64       8.982  22.633 -21.356  1.00 36.26           N  
ATOM    875  HN  THR A  64       9.751  23.293 -21.238  1.00  0.00           H  
ATOM    876  CA  THR A  64       7.729  23.101 -21.959  1.00 36.39           C  
ATOM    877  HA  THR A  64       6.893  22.574 -21.442  1.00  0.00           H  
ATOM    878  C   THR A  64       7.634  22.755 -23.456  1.00 36.59           C  
ATOM    879  O   THR A  64       6.545  22.767 -24.045  1.00 36.52           O  
ATOM    880  CB  THR A  64       7.520  24.634 -21.742  1.00 36.50           C  
ATOM    881  HB  THR A  64       6.626  24.962 -22.322  1.00  0.00           H  
ATOM    882  CG2 THR A  64       7.298  24.962 -20.261  1.00 36.02           C  
ATOM    883 1HG2 THR A  64       6.406  24.402 -19.895  1.00  0.00           H  
ATOM    884 2HG2 THR A  64       7.216  26.059 -20.077  1.00  0.00           H  
ATOM    885 3HG2 THR A  64       8.205  24.767 -19.642  1.00  0.00           H  
ATOM    886  OG1 THR A  64       8.669  25.355 -22.213  1.00 36.75           O  
ATOM    887  HG1 THR A  64       8.807  25.152 -23.131  1.00  0.00           H  
ATOM    888  N   ASN A  65       8.778  22.439 -24.061  1.00 36.74           N  
ATOM    889  HN  ASN A  65       9.630  22.378 -23.503  1.00  0.00           H  
ATOM    890  CA  ASN A  65       8.855  22.176 -25.502  1.00 36.83           C  
ATOM    891  HA  ASN A  65       7.855  22.399 -25.942  1.00  0.00           H  
ATOM    892  C   ASN A  65       9.195  20.735 -25.835  1.00 36.90           C  
ATOM    893  O   ASN A  65       9.360  20.387 -27.006  1.00 36.95           O  
ATOM    894  CB  ASN A  65       9.870  23.108 -26.160  1.00 37.04           C  
ATOM    895  HB1 ASN A  65      10.912  22.830 -25.878  1.00  0.00           H  
ATOM    896  HB2 ASN A  65       9.927  22.927 -27.259  1.00  0.00           H  
ATOM    897  CG  ASN A  65       9.599  24.554 -25.865  1.00 36.50           C  
ATOM    898  ND2 ASN A  65      10.659  25.323 -25.674  1.00 37.24           N  
ATOM    899 1HD2 ASN A  65      10.475  26.306 -25.473  1.00  0.00           H  
ATOM    900 2HD2 ASN A  65      11.614  24.968 -25.721  1.00  0.00           H  
ATOM    901  OD1 ASN A  65       8.450  24.981 -25.808  1.00 37.48           O  
ATOM    902  N   THR A  66       9.302  19.916 -24.792  1.00 36.89           N  
ATOM    903  HN  THR A  66       9.244  20.313 -23.854  1.00  0.00           H  
ATOM    904  CA  THR A  66       9.497  18.486 -24.927  1.00 37.23           C  
ATOM    905  HA  THR A  66       9.900  18.273 -25.945  1.00  0.00           H  
ATOM    906  C   THR A  66       8.121  17.816 -24.788  1.00 37.36           C  
ATOM    907  O   THR A  66       7.599  17.647 -23.684  1.00 37.83           O  
ATOM    908  CB  THR A  66      10.516  17.980 -23.869  1.00 37.44           C  
ATOM    909  HB  THR A  66      10.021  17.962 -22.870  1.00  0.00           H  
ATOM    910  CG2 THR A  66      11.013  16.574 -24.200  1.00 36.83           C  
ATOM    911 1HG2 THR A  66      11.744  16.211 -23.441  1.00  0.00           H  
ATOM    912 2HG2 THR A  66      11.435  16.522 -25.231  1.00  0.00           H  
ATOM    913 3HG2 THR A  66      10.166  15.860 -24.325  1.00  0.00           H  
ATOM    914  OG1 THR A  66      11.634  18.886 -23.820  1.00 36.59           O  
ATOM    915  HG1 THR A  66      12.257  18.577 -23.173  1.00  0.00           H  
ATOM    916  N   VAL A  67       7.520  17.484 -25.925  1.00 37.48           N  
ATOM    917  HN  VAL A  67       7.977  17.715 -26.807  1.00  0.00           H  
ATOM    918  CA  VAL A  67       6.229  16.800 -25.960  1.00 37.76           C  
ATOM    919  HA  VAL A  67       5.579  17.215 -25.154  1.00  0.00           H  
ATOM    920  C   VAL A  67       6.432  15.307 -25.710  1.00 38.40           C  
ATOM    921  O   VAL A  67       7.440  14.730 -26.113  1.00 38.57           O  
ATOM    922  CB  VAL A  67       5.517  16.991 -27.327  1.00 37.83           C  
ATOM    923  HB  VAL A  67       5.986  16.296 -28.062  1.00  0.00           H  
ATOM    924  CG1 VAL A  67       4.035  16.645 -27.225  1.00 36.62           C  
ATOM    925 1HG1 VAL A  67       3.898  15.603 -26.854  1.00  0.00           H  
ATOM    926 2HG1 VAL A  67       3.504  16.812 -28.191  1.00  0.00           H  
ATOM    927 3HG1 VAL A  67       3.481  17.383 -26.599  1.00  0.00           H  
ATOM    928  CG2 VAL A  67       5.704  18.414 -27.834  1.00 37.19           C  
ATOM    929 1HG2 VAL A  67       6.787  18.667 -27.909  1.00  0.00           H  
ATOM    930 2HG2 VAL A  67       5.150  19.152 -27.208  1.00  0.00           H  
ATOM    931 3HG2 VAL A  67       5.173  18.581 -28.800  1.00  0.00           H  
ATOM    932  N   PHE A  68       5.468  14.706 -25.025  1.00 38.92           N  
ATOM    933  HN  PHE A  68       4.712  15.282 -24.656  1.00  0.00           H  
ATOM    934  CA  PHE A  68       5.425  13.286 -24.771  1.00 39.58           C  
ATOM    935  HA  PHE A  68       5.749  12.729 -25.681  1.00  0.00           H  
ATOM    936  C   PHE A  68       3.969  12.991 -24.479  1.00 40.09           C  
ATOM    937  O   PHE A  68       3.178  13.931 -24.339  1.00 39.74           O  
ATOM    938  CB  PHE A  68       6.326  12.910 -23.580  1.00 40.02           C  
ATOM    939  HB1 PHE A  68       7.391  13.144 -23.811  1.00  0.00           H  
ATOM    940  HB2 PHE A  68       6.390  11.802 -23.477  1.00  0.00           H  
ATOM    941  CG  PHE A  68       5.923  13.539 -22.260  1.00 39.40           C  
ATOM    942  CD1 PHE A  68       5.116  12.838 -21.357  1.00 39.48           C  
ATOM    943  HD1 PHE A  68       4.769  11.823 -21.614  1.00  0.00           H  
ATOM    944  CD2 PHE A  68       6.380  14.806 -21.902  1.00 39.16           C  
ATOM    945  HD2 PHE A  68       7.037  15.364 -22.590  1.00  0.00           H  
ATOM    946  CE1 PHE A  68       4.745  13.400 -20.142  1.00 38.15           C  
ATOM    947  HE1 PHE A  68       4.098  12.839 -19.446  1.00  0.00           H  
ATOM    948  CE2 PHE A  68       6.016  15.373 -20.686  1.00 38.74           C  
ATOM    949  HE2 PHE A  68       6.379  16.379 -20.416  1.00  0.00           H  
ATOM    950  CZ  PHE A  68       5.193  14.672 -19.808  1.00 38.97           C  
ATOM    951  HZ  PHE A  68       4.897  15.127 -18.848  1.00  0.00           H  
ATOM    952  N   ASP A  69       3.615  11.701 -24.397  1.00 40.28           N  
ATOM    953  HN  ASP A  69       4.327  10.993 -24.574  1.00  0.00           H  
ATOM    954  CA  ASP A  69       2.246  11.250 -24.063  1.00 40.43           C  
ATOM    955  HA  ASP A  69       2.282  10.137 -24.017  1.00  0.00           H  
ATOM    956  C   ASP A  69       1.172  11.610 -25.107  1.00 40.40           C  
ATOM    957  O   ASP A  69      -0.011  11.730 -24.787  1.00 41.38           O  
ATOM    958  CB  ASP A  69       1.837  11.734 -22.657  1.00 40.62           C  
ATOM    959  HB1 ASP A  69       0.780  12.089 -22.655  1.00  0.00           H  
ATOM    960  HB2 ASP A  69       2.355  12.688 -22.403  1.00  0.00           H  
ATOM    961  CG  ASP A  69       2.059  10.685 -21.553  1.00 41.06           C  
ATOM    962  OD1 ASP A  69       2.934   9.789 -21.641  1.00 39.26           O  
ATOM    963  OD2 ASP A  69       1.334  10.785 -20.550  1.00 43.21           O  
ATOM    964  N   ALA A  70       1.577  11.760 -26.362  1.00 40.11           N  
ATOM    965  HN  ALA A  70       2.569  11.661 -26.577  1.00  0.00           H  
ATOM    966  CA  ALA A  70       0.644  12.063 -27.444  1.00 40.05           C  
ATOM    967  HA  ALA A  70       0.064  12.967 -27.145  1.00  0.00           H  
ATOM    968  C   ALA A  70      -0.357  10.939 -27.704  1.00 40.17           C  
ATOM    969  O   ALA A  70      -1.461  11.187 -28.185  1.00 41.26           O  
ATOM    970  CB  ALA A  70       1.394  12.401 -28.718  1.00 39.52           C  
ATOM    971  HB1 ALA A  70       0.682  12.632 -29.544  1.00  0.00           H  
ATOM    972  HB2 ALA A  70       2.110  11.595 -29.003  1.00  0.00           H  
ATOM    973  HB3 ALA A  70       2.126  13.227 -28.560  1.00  0.00           H  
ATOM    974  N   LYS A  71       0.031   9.702 -27.409  1.00 39.97           N  
ATOM    975  HN  LYS A  71       0.987   9.544 -27.090  1.00  0.00           H  
ATOM    976  CA  LYS A  71      -0.875   8.565 -27.530  1.00 38.95           C  
ATOM    977  HA  LYS A  71      -1.169   8.451 -28.600  1.00  0.00           H  
ATOM    978  C   LYS A  71      -2.122   8.801 -26.703  1.00 38.95           C  
ATOM    979  O   LYS A  71      -3.153   8.222 -26.982  1.00 39.36           O  
ATOM    980  CB  LYS A  71      -0.181   7.283 -27.070  1.00 38.49           C  
ATOM    981  HB1 LYS A  71       0.861   7.235 -27.463  1.00  0.00           H  
ATOM    982  HB2 LYS A  71       0.035   7.321 -25.977  1.00  0.00           H  
ATOM    983  CG  LYS A  71      -0.946   6.025 -27.422  1.00 36.78           C  
ATOM    984  HG1 LYS A  71      -1.373   6.066 -28.451  1.00  0.00           H  
ATOM    985  HG2 LYS A  71      -1.903   5.941 -26.855  1.00  0.00           H  
ATOM    986  CD  LYS A  71      -0.061   4.828 -27.222  1.00 35.40           C  
ATOM    987  HD1 LYS A  71       0.894   4.930 -27.788  1.00  0.00           H  
ATOM    988  HD2 LYS A  71       0.352   4.797 -26.187  1.00  0.00           H  
ATOM    989  CE  LYS A  71      -0.771   3.543 -27.569  1.00 34.33           C  
ATOM    990  HE1 LYS A  71      -1.615   3.328 -26.873  1.00  0.00           H  
ATOM    991  HE2 LYS A  71      -1.359   3.629 -28.513  1.00  0.00           H  
ATOM    992  NZ  LYS A  71       0.217   2.423 -27.620  1.00 29.77           N  
ATOM    993  HZ1 LYS A  71      -0.263   1.554 -27.855  1.00  0.00           H  
ATOM    994  HZ2 LYS A  71       0.755   2.345 -26.757  1.00  0.00           H  
ATOM    995  HZ3 LYS A  71       0.989   2.620 -28.256  1.00  0.00           H  
ATOM    996  N   ARG A  72      -2.018   9.634 -25.671  1.00 39.02           N  
ATOM    997  HN  ARG A  72      -1.118  10.073 -25.478  1.00  0.00           H  
ATOM    998  CA  ARG A  72      -3.159   9.939 -24.803  1.00 39.60           C  
ATOM    999  HA  ARG A  72      -3.732   8.995 -24.646  1.00  0.00           H  
ATOM   1000  C   ARG A  72      -4.112  10.973 -25.401  1.00 39.90           C  
ATOM   1001  O   ARG A  72      -5.270  11.070 -24.980  1.00 40.26           O  
ATOM   1002  CB  ARG A  72      -2.692  10.435 -23.440  1.00 39.43           C  
ATOM   1003  HB1 ARG A  72      -3.564  10.749 -22.820  1.00  0.00           H  
ATOM   1004  HB2 ARG A  72      -2.167  11.414 -23.540  1.00  0.00           H  
ATOM   1005  CG  ARG A  72      -1.842   9.461 -22.690  1.00 38.33           C  
ATOM   1006  HG1 ARG A  72      -0.828   9.340 -23.137  1.00  0.00           H  
ATOM   1007  HG2 ARG A  72      -2.185   8.407 -22.810  1.00  0.00           H  
ATOM   1008  CD  ARG A  72      -1.796   9.897 -21.254  1.00 36.93           C  
ATOM   1009  HD1 ARG A  72      -2.813   9.879 -20.797  1.00  0.00           H  
ATOM   1010  HD2 ARG A  72      -1.582  10.988 -21.173  1.00  0.00           H  
ATOM   1011  NE  ARG A  72      -0.855   9.120 -20.465  1.00 33.34           N  
ATOM   1012  HE  ARG A  72       0.125   9.402 -20.493  1.00  0.00           H  
ATOM   1013  CZ  ARG A  72      -1.168   8.069 -19.708  1.00 32.01           C  
ATOM   1014  NH1 ARG A  72      -2.422   7.631 -19.605  1.00 29.78           N  
ATOM   1015 1HH1 ARG A  72      -3.166   8.100 -20.122  1.00  0.00           H  
ATOM   1016 2HH1 ARG A  72      -2.662   6.826 -19.026  1.00  0.00           H  
ATOM   1017  NH2 ARG A  72      -0.206   7.462 -19.039  1.00 29.67           N  
ATOM   1018 1HH2 ARG A  72       0.754   7.797 -19.118  1.00  0.00           H  
ATOM   1019 2HH2 ARG A  72      -0.446   6.657 -18.460  1.00  0.00           H  
ATOM   1020  N   LEU A  73      -3.619  11.735 -26.379  1.00 40.41           N  
ATOM   1021  HN  LEU A  73      -2.651  11.594 -26.666  1.00  0.00           H  
ATOM   1022  CA  LEU A  73      -4.407  12.765 -27.058  1.00 40.72           C  
ATOM   1023  HA  LEU A  73      -5.260  13.047 -26.398  1.00  0.00           H  
ATOM   1024  C   LEU A  73      -4.967  12.292 -28.390  1.00 41.08           C  
ATOM   1025  O   LEU A  73      -5.861  12.923 -28.943  1.00 41.29           O  
ATOM   1026  CB  LEU A  73      -3.557  14.013 -27.307  1.00 40.62           C  
ATOM   1027  HB1 LEU A  73      -4.085  14.648 -28.056  1.00  0.00           H  
ATOM   1028  HB2 LEU A  73      -2.646  13.704 -27.871  1.00  0.00           H  
ATOM   1029  CG  LEU A  73      -3.117  14.912 -26.149  1.00 40.41           C  
ATOM   1030  HG  LEU A  73      -2.662  14.271 -25.358  1.00  0.00           H  
ATOM   1031  CD1 LEU A  73      -2.063  15.867 -26.652  1.00 39.93           C  
ATOM   1032 1HD1 LEU A  73      -1.742  16.522 -25.808  1.00  0.00           H  
ATOM   1033 2HD1 LEU A  73      -2.404  16.450 -27.539  1.00  0.00           H  
ATOM   1034 3HD1 LEU A  73      -1.206  15.341 -27.134  1.00  0.00           H  
ATOM   1035  CD2 LEU A  73      -4.285  15.679 -25.535  1.00 39.98           C  
ATOM   1036 1HD2 LEU A  73      -3.964  16.334 -24.691  1.00  0.00           H  
ATOM   1037 2HD2 LEU A  73      -5.100  14.987 -25.220  1.00  0.00           H  
ATOM   1038 3HD2 LEU A  73      -4.836  16.261 -26.310  1.00  0.00           H  
ATOM   1039  N   ILE A  74      -4.430  11.194 -28.910  1.00 41.58           N  
ATOM   1040  HN  ILE A  74      -3.776  10.650 -28.348  1.00  0.00           H  
ATOM   1041  CA  ILE A  74      -4.749  10.740 -30.269  1.00 41.81           C  
ATOM   1042  HA  ILE A  74      -4.704  11.639 -30.927  1.00  0.00           H  
ATOM   1043  C   ILE A  74      -6.189  10.180 -30.374  1.00 41.86           C  
ATOM   1044  O   ILE A  74      -6.619   9.377 -29.541  1.00 41.82           O  
ATOM   1045  CB  ILE A  74      -3.645   9.735 -30.792  1.00 41.84           C  
ATOM   1046  HB  ILE A  74      -2.663  10.092 -30.403  1.00  0.00           H  
ATOM   1047  CG1 ILE A  74      -3.559   9.750 -32.329  1.00 42.19           C  
ATOM   1048 1HG1 ILE A  74      -4.483   9.307 -32.769  1.00  0.00           H  
ATOM   1049 2HG1 ILE A  74      -3.644  10.795 -32.708  1.00  0.00           H  
ATOM   1050  CG2 ILE A  74      -3.865   8.340 -30.244  1.00 42.28           C  
ATOM   1051 1HG2 ILE A  74      -3.927   8.329 -29.131  1.00  0.00           H  
ATOM   1052 2HG2 ILE A  74      -3.083   7.635 -30.611  1.00  0.00           H  
ATOM   1053 3HG2 ILE A  74      -4.763   7.864 -30.703  1.00  0.00           H  
ATOM   1054  CD1 ILE A  74      -2.316   9.074 -32.921  1.00 41.58           C  
ATOM   1055 1HD1 ILE A  74      -2.254   9.085 -34.034  1.00  0.00           H  
ATOM   1056 2HD1 ILE A  74      -2.231   8.029 -32.542  1.00  0.00           H  
ATOM   1057 3HD1 ILE A  74      -1.392   9.517 -32.481  1.00  0.00           H  
ATOM   1058  N   GLY A  75      -6.932  10.624 -31.388  1.00 41.76           N  
ATOM   1059  HN  GLY A  75      -6.527  11.301 -32.034  1.00  0.00           H  
ATOM   1060  CA  GLY A  75      -8.307  10.175 -31.607  1.00 41.50           C  
ATOM   1061  HA1 GLY A  75      -8.374   9.066 -31.516  1.00  0.00           H  
ATOM   1062  HA2 GLY A  75      -8.591  10.295 -32.679  1.00  0.00           H  
ATOM   1063  C   GLY A  75      -9.334  10.847 -30.705  1.00 41.72           C  
ATOM   1064  O   GLY A  75     -10.500  10.436 -30.676  1.00 41.74           O  
ATOM   1065  N   ARG A  76      -8.908  11.892 -29.988  1.00 41.58           N  
ATOM   1066  HN  ARG A  76      -7.970  12.253 -30.160  1.00  0.00           H  
ATOM   1067  CA  ARG A  76      -9.733  12.539 -28.966  1.00 41.47           C  
ATOM   1068  HA  ARG A  76     -10.636  11.910 -28.786  1.00  0.00           H  
ATOM   1069  C   ARG A  76     -10.185  13.947 -29.322  1.00 41.43           C  
ATOM   1070  O   ARG A  76      -9.491  14.667 -30.033  1.00 41.20           O  
ATOM   1071  CB  ARG A  76      -8.945  12.639 -27.669  1.00 41.60           C  
ATOM   1072  HB1 ARG A  76      -9.585  13.065 -26.861  1.00  0.00           H  
ATOM   1073  HB2 ARG A  76      -8.174  13.440 -27.748  1.00  0.00           H  
ATOM   1074  CG  ARG A  76      -8.315  11.357 -27.209  1.00 40.88           C  
ATOM   1075  HG1 ARG A  76      -7.969  10.740 -28.071  1.00  0.00           H  
ATOM   1076  HG2 ARG A  76      -7.329  11.539 -26.720  1.00  0.00           H  
ATOM   1077  CD  ARG A  76      -9.243  10.579 -26.309  1.00 40.68           C  
ATOM   1078  HD1 ARG A  76      -9.864  11.251 -25.672  1.00  0.00           H  
ATOM   1079  HD2 ARG A  76     -10.064  10.089 -26.883  1.00  0.00           H  
ATOM   1080  NE  ARG A  76      -8.487   9.614 -25.508  1.00 39.44           N  
ATOM   1081  HE  ARG A  76      -7.471   9.707 -25.487  1.00  0.00           H  
ATOM   1082  CZ  ARG A  76      -9.032   8.627 -24.807  1.00 36.33           C  
ATOM   1083  NH1 ARG A  76     -10.347   8.453 -24.798  1.00 35.33           N  
ATOM   1084 1HH1 ARG A  76     -10.766   7.695 -24.259  1.00  0.00           H  
ATOM   1085 2HH1 ARG A  76     -10.950   9.083 -25.327  1.00  0.00           H  
ATOM   1086  NH2 ARG A  76      -8.251   7.811 -24.122  1.00 36.43           N  
ATOM   1087 1HH2 ARG A  76      -8.670   7.053 -23.583  1.00  0.00           H  
ATOM   1088 2HH2 ARG A  76      -7.240   7.945 -24.129  1.00  0.00           H  
ATOM   1089  N   ARG A  77     -11.346  14.331 -28.792  1.00 41.72           N  
ATOM   1090  HN  ARG A  77     -11.938  13.623 -28.358  1.00  0.00           H  
ATOM   1091  CA  ARG A  77     -11.817  15.723 -28.801  1.00 41.68           C  
ATOM   1092  HA  ARG A  77     -11.506  16.205 -29.757  1.00  0.00           H  
ATOM   1093  C   ARG A  77     -11.173  16.475 -27.631  1.00 41.58           C  
ATOM   1094  O   ARG A  77     -10.842  15.868 -26.613  1.00 41.26           O  
ATOM   1095  CB  ARG A  77     -13.346  15.779 -28.687  1.00 41.46           C  
ATOM   1096  HB1 ARG A  77     -13.682  15.281 -27.748  1.00  0.00           H  
ATOM   1097  HB2 ARG A  77     -13.680  16.823 -28.482  1.00  0.00           H  
ATOM   1098  CG  ARG A  77     -14.098  15.209 -29.886  1.00 41.62           C  
ATOM   1099  HG1 ARG A  77     -13.938  15.834 -30.795  1.00  0.00           H  
ATOM   1100  HG2 ARG A  77     -13.632  14.259 -30.239  1.00  0.00           H  
ATOM   1101  CD  ARG A  77     -15.595  15.019 -29.600  1.00 42.43           C  
ATOM   1102  HD1 ARG A  77     -16.113  14.584 -30.486  1.00  0.00           H  
ATOM   1103  HD2 ARG A  77     -15.755  14.194 -28.868  1.00  0.00           H  
ATOM   1104  NE  ARG A  77     -16.270  16.248 -29.154  1.00 44.18           N  
ATOM   1105  HE  ARG A  77     -16.193  16.493 -28.167  1.00  0.00           H  
ATOM   1106  CZ  ARG A  77     -16.975  17.069 -29.937  1.00 44.57           C  
ATOM   1107  NH1 ARG A  77     -17.129  16.827 -31.239  1.00 45.20           N  
ATOM   1108 1HH1 ARG A  77     -16.694  15.997 -31.642  1.00  0.00           H  
ATOM   1109 2HH1 ARG A  77     -17.667  17.454 -31.837  1.00  0.00           H  
ATOM   1110  NH2 ARG A  77     -17.540  18.148 -29.413  1.00 45.64           N  
ATOM   1111 1HH2 ARG A  77     -17.422  18.333 -28.417  1.00  0.00           H  
ATOM   1112 2HH2 ARG A  77     -18.078  18.775 -30.011  1.00  0.00           H  
ATOM   1113  N   PHE A  78     -10.991  17.789 -27.780  1.00 41.65           N  
ATOM   1114  HN  PHE A  78     -11.267  18.229 -28.658  1.00  0.00           H  
ATOM   1115  CA  PHE A  78     -10.404  18.626 -26.716  1.00 41.62           C  
ATOM   1116  HA  PHE A  78      -9.420  18.185 -26.433  1.00  0.00           H  
ATOM   1117  C   PHE A  78     -11.304  18.624 -25.465  1.00 41.82           C  
ATOM   1118  O   PHE A  78     -10.812  18.581 -24.336  1.00 41.80           O  
ATOM   1119  CB  PHE A  78     -10.153  20.055 -27.240  1.00 41.34           C  
ATOM   1120  HB1 PHE A  78     -11.086  20.472 -27.686  1.00  0.00           H  
ATOM   1121  HB2 PHE A  78      -9.502  20.025 -28.145  1.00  0.00           H  
ATOM   1122  CG  PHE A  78      -9.582  21.024 -26.211  1.00 40.94           C  
ATOM   1123  CD1 PHE A  78     -10.428  21.717 -25.328  1.00 40.55           C  
ATOM   1124  HD1 PHE A  78     -11.517  21.545 -25.373  1.00  0.00           H  
ATOM   1125  CD2 PHE A  78      -8.213  21.290 -26.168  1.00 39.89           C  
ATOM   1126  HD2 PHE A  78      -7.536  20.779 -26.873  1.00  0.00           H  
ATOM   1127  CE1 PHE A  78      -9.912  22.622 -24.392  1.00 39.22           C  
ATOM   1128  HE1 PHE A  78     -10.587  23.141 -23.691  1.00  0.00           H  
ATOM   1129  CE2 PHE A  78      -7.689  22.199 -25.239  1.00 38.86           C  
ATOM   1130  HE2 PHE A  78      -6.603  22.391 -25.208  1.00  0.00           H  
ATOM   1131  CZ  PHE A  78      -8.540  22.862 -24.353  1.00 40.01           C  
ATOM   1132  HZ  PHE A  78      -8.126  23.576 -23.622  1.00  0.00           H  
ATOM   1133  N   ASP A  79     -12.618  18.659 -25.681  1.00 41.74           N  
ATOM   1134  HN  ASP A  79     -12.958  18.708 -26.641  1.00  0.00           H  
ATOM   1135  CA  ASP A  79     -13.587  18.629 -24.591  1.00 41.65           C  
ATOM   1136  HA  ASP A  79     -13.183  19.267 -23.771  1.00  0.00           H  
ATOM   1137  C   ASP A  79     -13.792  17.211 -24.011  1.00 41.46           C  
ATOM   1138  O   ASP A  79     -14.777  16.956 -23.317  1.00 41.30           O  
ATOM   1139  CB  ASP A  79     -14.923  19.253 -25.042  1.00 41.52           C  
ATOM   1140  HB1 ASP A  79     -15.304  18.750 -25.961  1.00  0.00           H  
ATOM   1141  HB2 ASP A  79     -15.742  18.988 -24.334  1.00  0.00           H  
ATOM   1142  CG  ASP A  79     -14.848  20.794 -25.247  1.00 42.36           C  
ATOM   1143  OD1 ASP A  79     -13.928  21.459 -24.712  1.00 42.21           O  
ATOM   1144  OD2 ASP A  79     -15.738  21.352 -25.942  1.00 41.29           O  
ATOM   1145  N   ASP A  80     -12.864  16.295 -24.292  1.00 41.74           N  
ATOM   1146  HN  ASP A  80     -12.123  16.528 -24.953  1.00  0.00           H  
ATOM   1147  CA  ASP A  80     -12.878  14.954 -23.675  1.00 41.71           C  
ATOM   1148  HA  ASP A  80     -13.927  14.577 -23.674  1.00  0.00           H  
ATOM   1149  C   ASP A  80     -12.398  15.036 -22.242  1.00 41.32           C  
ATOM   1150  O   ASP A  80     -11.374  15.669 -21.964  1.00 41.26           O  
ATOM   1151  CB  ASP A  80     -12.001  13.949 -24.441  1.00 42.13           C  
ATOM   1152  HB1 ASP A  80     -11.011  14.395 -24.695  1.00  0.00           H  
ATOM   1153  HB2 ASP A  80     -11.661  13.124 -23.772  1.00  0.00           H  
ATOM   1154  CG  ASP A  80     -12.685  13.398 -25.681  1.00 43.42           C  
ATOM   1155  OD1 ASP A  80     -13.805  13.857 -25.991  1.00 45.62           O  
ATOM   1156  OD2 ASP A  80     -12.111  12.513 -26.351  1.00 45.04           O  
ATOM   1157  N   ALA A  81     -13.139  14.390 -21.343  1.00 40.92           N  
ATOM   1158  HN  ALA A  81     -13.979  13.905 -21.658  1.00  0.00           H  
ATOM   1159  CA  ALA A  81     -12.794  14.349 -19.919  1.00 40.77           C  
ATOM   1160  HA  ALA A  81     -12.946  15.370 -19.497  1.00  0.00           H  
ATOM   1161  C   ALA A  81     -11.332  13.965 -19.714  1.00 40.66           C  
ATOM   1162  O   ALA A  81     -10.612  14.620 -18.953  1.00 40.25           O  
ATOM   1163  CB  ALA A  81     -13.720  13.386 -19.175  1.00 40.83           C  
ATOM   1164  HB1 ALA A  81     -13.458  13.355 -18.092  1.00  0.00           H  
ATOM   1165  HB2 ALA A  81     -13.717  12.369 -19.633  1.00  0.00           H  
ATOM   1166  HB3 ALA A  81     -14.795  13.636 -19.335  1.00  0.00           H  
ATOM   1167  N   VAL A  82     -10.910  12.925 -20.442  1.00 40.70           N  
ATOM   1168  HN  VAL A  82     -11.578  12.485 -21.075  1.00  0.00           H  
ATOM   1169  CA  VAL A  82      -9.556  12.377 -20.391  1.00 40.90           C  
ATOM   1170  HA  VAL A  82      -9.352  12.065 -19.340  1.00  0.00           H  
ATOM   1171  C   VAL A  82      -8.495  13.397 -20.791  1.00 41.03           C  
ATOM   1172  O   VAL A  82      -7.437  13.461 -20.170  1.00 41.20           O  
ATOM   1173  CB  VAL A  82      -9.422  11.114 -21.300  1.00 40.92           C  
ATOM   1174  HB  VAL A  82      -9.798  11.370 -22.318  1.00  0.00           H  
ATOM   1175  CG1 VAL A  82      -7.988  10.689 -21.417  1.00 40.51           C  
ATOM   1176 1HG1 VAL A  82      -7.892   9.787 -22.066  1.00  0.00           H  
ATOM   1177 2HG1 VAL A  82      -7.523  10.528 -20.416  1.00  0.00           H  
ATOM   1178 3HG1 VAL A  82      -7.339  11.523 -21.772  1.00  0.00           H  
ATOM   1179  CG2 VAL A  82     -10.253   9.969 -20.755  1.00 41.18           C  
ATOM   1180 1HG2 VAL A  82     -10.157   9.067 -21.404  1.00  0.00           H  
ATOM   1181 2HG2 VAL A  82     -11.319  10.264 -20.612  1.00  0.00           H  
ATOM   1182 3HG2 VAL A  82      -9.998   9.743 -19.693  1.00  0.00           H  
ATOM   1183  N   VAL A  83      -8.775  14.179 -21.833  1.00 41.28           N  
ATOM   1184  HN  VAL A  83      -9.658  14.046 -22.326  1.00  0.00           H  
ATOM   1185  CA  VAL A  83      -7.853  15.228 -22.295  1.00 41.26           C  
ATOM   1186  HA  VAL A  83      -6.867  14.754 -22.508  1.00  0.00           H  
ATOM   1187  C   VAL A  83      -7.648  16.285 -21.217  1.00 41.27           C  
ATOM   1188  O   VAL A  83      -6.510  16.668 -20.929  1.00 40.84           O  
ATOM   1189  CB  VAL A  83      -8.351  15.904 -23.589  1.00 40.93           C  
ATOM   1190  HB  VAL A  83      -9.385  16.283 -23.415  1.00  0.00           H  
ATOM   1191  CG1 VAL A  83      -7.460  17.082 -23.965  1.00 40.96           C  
ATOM   1192 1HG1 VAL A  83      -7.820  17.571 -24.900  1.00  0.00           H  
ATOM   1193 2HG1 VAL A  83      -6.390  16.780 -24.044  1.00  0.00           H  
ATOM   1194 3HG1 VAL A  83      -7.368  17.813 -23.128  1.00  0.00           H  
ATOM   1195  CG2 VAL A  83      -8.392  14.901 -24.710  1.00 41.89           C  
ATOM   1196 1HG2 VAL A  83      -8.752  15.390 -25.645  1.00  0.00           H  
ATOM   1197 2HG2 VAL A  83      -9.000  14.004 -24.446  1.00  0.00           H  
ATOM   1198 3HG2 VAL A  83      -7.409  14.395 -24.854  1.00  0.00           H  
ATOM   1199  N   GLN A  84      -8.766  16.720 -20.633  1.00 41.78           N  
ATOM   1200  HN  GLN A  84      -9.644  16.279 -20.907  1.00  0.00           H  
ATOM   1201  CA  GLN A  84      -8.827  17.788 -19.623  1.00 42.31           C  
ATOM   1202  HA  GLN A  84      -8.298  18.685 -20.022  1.00  0.00           H  
ATOM   1203  C   GLN A  84      -8.174  17.385 -18.310  1.00 42.66           C  
ATOM   1204  O   GLN A  84      -7.460  18.177 -17.693  1.00 42.45           O  
ATOM   1205  CB  GLN A  84     -10.286  18.161 -19.360  1.00 42.27           C  
ATOM   1206  HB1 GLN A  84     -10.359  18.906 -18.534  1.00  0.00           H  
ATOM   1207  HB2 GLN A  84     -10.831  17.309 -18.891  1.00  0.00           H  
ATOM   1208  CG  GLN A  84     -11.022  18.655 -20.593  1.00 42.38           C  
ATOM   1209  HG1 GLN A  84     -11.003  17.895 -21.409  1.00  0.00           H  
ATOM   1210  HG2 GLN A  84     -12.123  18.697 -20.420  1.00  0.00           H  
ATOM   1211  CD  GLN A  84     -10.491  19.979 -21.065  1.00 41.68           C  
ATOM   1212  NE2 GLN A  84      -9.927  20.008 -22.262  1.00 40.48           N  
ATOM   1213 1HE2 GLN A  84      -9.856  19.184 -22.859  1.00  0.00           H  
ATOM   1214 2HE2 GLN A  84      -9.567  20.907 -22.582  1.00  0.00           H  
ATOM   1215  OE1 GLN A  84     -10.576  20.965 -20.350  1.00 42.82           O  
ATOM   1216  N   SER A  85      -8.443  16.148 -17.892  1.00 43.30           N  
ATOM   1217  HN  SER A  85      -9.131  15.599 -18.408  1.00  0.00           H  
ATOM   1218  CA  SER A  85      -7.800  15.543 -16.732  1.00 43.73           C  
ATOM   1219  HA  SER A  85      -8.060  16.143 -15.829  1.00  0.00           H  
ATOM   1220  C   SER A  85      -6.274  15.535 -16.891  1.00 43.97           C  
ATOM   1221  O   SER A  85      -5.551  16.052 -16.032  1.00 44.32           O  
ATOM   1222  CB  SER A  85      -8.327  14.121 -16.539  1.00 43.68           C  
ATOM   1223  HB1 SER A  85      -9.375  14.020 -16.907  1.00  0.00           H  
ATOM   1224  HB2 SER A  85      -7.831  13.404 -17.234  1.00  0.00           H  
ATOM   1225  OG  SER A  85      -8.209  13.706 -15.197  1.00 44.30           O  
ATOM   1226  HG  SER A  85      -8.536  12.822 -15.077  1.00  0.00           H  
ATOM   1227  N   ASP A  86      -5.807  14.993 -18.016  1.00 43.91           N  
ATOM   1228  HN  ASP A  86      -6.476  14.729 -18.739  1.00  0.00           H  
ATOM   1229  CA  ASP A  86      -4.388  14.758 -18.266  1.00 44.21           C  
ATOM   1230  HA  ASP A  86      -3.973  14.239 -17.371  1.00  0.00           H  
ATOM   1231  C   ASP A  86      -3.566  16.017 -18.484  1.00 44.51           C  
ATOM   1232  O   ASP A  86      -2.392  16.056 -18.121  1.00 44.45           O  
ATOM   1233  CB  ASP A  86      -4.208  13.817 -19.467  1.00 44.57           C  
ATOM   1234  HB1 ASP A  86      -3.150  13.817 -19.818  1.00  0.00           H  
ATOM   1235  HB2 ASP A  86      -4.701  14.232 -20.377  1.00  0.00           H  
ATOM   1236  CG  ASP A  86      -4.689  12.399 -19.186  1.00 44.62           C  
ATOM   1237  OD1 ASP A  86      -5.030  12.093 -18.019  1.00 45.87           O  
ATOM   1238  OD2 ASP A  86      -4.733  11.591 -20.139  1.00 44.45           O  
ATOM   1239  N   MET A  87      -4.182  17.032 -19.087  1.00 44.88           N  
ATOM   1240  HN  MET A  87      -5.157  16.915 -19.363  1.00  0.00           H  
ATOM   1241  CA  MET A  87      -3.520  18.313 -19.373  1.00 45.46           C  
ATOM   1242  HA  MET A  87      -2.770  18.137 -20.179  1.00  0.00           H  
ATOM   1243  C   MET A  87      -2.790  18.904 -18.180  1.00 45.44           C  
ATOM   1244  O   MET A  87      -1.698  19.437 -18.336  1.00 45.01           O  
ATOM   1245  CB  MET A  87      -4.528  19.339 -19.888  1.00 45.31           C  
ATOM   1246  HB1 MET A  87      -5.507  19.214 -19.369  1.00  0.00           H  
ATOM   1247  HB2 MET A  87      -4.254  20.361 -19.538  1.00  0.00           H  
ATOM   1248  CG  MET A  87      -4.722  19.332 -21.383  1.00 45.30           C  
ATOM   1249  HG1 MET A  87      -3.767  19.528 -21.923  1.00  0.00           H  
ATOM   1250  HG2 MET A  87      -4.925  18.305 -21.767  1.00  0.00           H  
ATOM   1251  SD  MET A  87      -6.010  20.490 -21.868  1.00 46.28           S  
ATOM   1252  CE  MET A  87      -5.129  22.046 -21.685  1.00 46.79           C  
ATOM   1253  HE1 MET A  87      -5.927  22.764 -21.986  1.00  0.00           H  
ATOM   1254  HE2 MET A  87      -4.169  22.127 -22.246  1.00  0.00           H  
ATOM   1255  HE3 MET A  87      -4.667  22.226 -20.686  1.00  0.00           H  
ATOM   1256  N   LYS A  88      -3.408  18.806 -17.002  1.00 46.30           N  
ATOM   1257  HN  LYS A  88      -4.307  18.326 -16.967  1.00  0.00           H  
ATOM   1258  CA  LYS A  88      -2.862  19.352 -15.755  1.00 46.95           C  
ATOM   1259  HA  LYS A  88      -2.774  20.457 -15.876  1.00  0.00           H  
ATOM   1260  C   LYS A  88      -1.466  18.800 -15.467  1.00 47.25           C  
ATOM   1261  O   LYS A  88      -0.607  19.503 -14.926  1.00 47.63           O  
ATOM   1262  CB  LYS A  88      -3.810  19.081 -14.572  1.00 46.81           C  
ATOM   1263  HB1 LYS A  88      -4.402  18.152 -14.746  1.00  0.00           H  
ATOM   1264  HB2 LYS A  88      -4.637  19.828 -14.551  1.00  0.00           H  
ATOM   1265  CG  LYS A  88      -3.098  19.023 -13.213  1.00 47.20           C  
ATOM   1266  HG1 LYS A  88      -2.496  18.088 -13.127  1.00  0.00           H  
ATOM   1267  HG2 LYS A  88      -2.280  19.780 -13.168  1.00  0.00           H  
ATOM   1268  CD  LYS A  88      -4.031  19.171 -12.014  1.00 47.38           C  
ATOM   1269  HD1 LYS A  88      -4.484  20.189 -11.966  1.00  0.00           H  
ATOM   1270  HD2 LYS A  88      -4.966  18.577 -12.142  1.00  0.00           H  
ATOM   1271  CE  LYS A  88      -3.302  18.810 -10.710  1.00 47.30           C  
ATOM   1272  HE1 LYS A  88      -3.082  17.718 -10.666  1.00  0.00           H  
ATOM   1273  HE2 LYS A  88      -2.260  19.206 -10.713  1.00  0.00           H  
ATOM   1274  NZ  LYS A  88      -4.038  19.256  -9.490  1.00 46.63           N  
ATOM   1275  HZ1 LYS A  88      -3.554  19.016  -8.625  1.00  0.00           H  
ATOM   1276  HZ2 LYS A  88      -4.992  18.894  -9.487  1.00  0.00           H  
ATOM   1277  HZ3 LYS A  88      -4.239  20.255  -9.531  1.00  0.00           H  
ATOM   1278  N   HIS A  89      -1.250  17.547 -15.858  1.00 47.57           N  
ATOM   1279  HN  HIS A  89      -1.979  17.070 -16.389  1.00  0.00           H  
ATOM   1280  CA  HIS A  89      -0.020  16.825 -15.563  1.00 47.65           C  
ATOM   1281  HA  HIS A  89       0.285  17.097 -14.526  1.00  0.00           H  
ATOM   1282  C   HIS A  89       1.144  17.180 -16.489  1.00 47.04           C  
ATOM   1283  O   HIS A  89       2.301  16.990 -16.119  1.00 47.36           O  
ATOM   1284  CB  HIS A  89      -0.301  15.318 -15.577  1.00 48.22           C  
ATOM   1285  HB1 HIS A  89      -0.744  15.008 -16.552  1.00  0.00           H  
ATOM   1286  HB2 HIS A  89       0.651  14.739 -15.614  1.00  0.00           H  
ATOM   1287  CG  HIS A  89      -1.158  14.859 -14.433  1.00 50.34           C  
ATOM   1288  CD2 HIS A  89      -1.243  13.660 -13.806  1.00 52.45           C  
ATOM   1289  HD2 HIS A  89      -0.659  12.754 -14.042  1.00  0.00           H  
ATOM   1290  ND1 HIS A  89      -2.076  15.683 -13.809  1.00 51.94           N  
ATOM   1291  HD1 HIS A  89      -2.257  16.656 -14.056  1.00  0.00           H  
ATOM   1292  CE1 HIS A  89      -2.683  15.015 -12.843  1.00 52.14           C  
ATOM   1293  HE1 HIS A  89      -3.462  15.414 -12.172  1.00  0.00           H  
ATOM   1294  NE2 HIS A  89      -2.195  13.785 -12.819  1.00 52.80           N  
ATOM   1295  HE2 HIS A  89      -2.479  13.048 -12.173  1.00  0.00           H  
ATOM   1296  N   TRP A  90       0.841  17.717 -17.672  1.00 46.08           N  
ATOM   1297  HN  TRP A  90      -0.136  17.910 -17.893  1.00  0.00           H  
ATOM   1298  CA  TRP A  90       1.872  18.038 -18.663  1.00 45.03           C  
ATOM   1299  HA  TRP A  90       2.705  17.313 -18.513  1.00  0.00           H  
ATOM   1300  C   TRP A  90       2.472  19.445 -18.531  1.00 44.51           C  
ATOM   1301  O   TRP A  90       1.760  20.408 -18.246  1.00 44.21           O  
ATOM   1302  CB  TRP A  90       1.344  17.826 -20.085  1.00 44.81           C  
ATOM   1303  HB1 TRP A  90       0.538  18.561 -20.317  1.00  0.00           H  
ATOM   1304  HB2 TRP A  90       2.106  18.138 -20.836  1.00  0.00           H  
ATOM   1305  CG  TRP A  90       0.878  16.434 -20.359  1.00 44.75           C  
ATOM   1306  CD1 TRP A  90       1.479  15.271 -19.965  1.00 44.06           C  
ATOM   1307  HD1 TRP A  90       2.408  15.210 -19.374  1.00  0.00           H  
ATOM   1308  CD2 TRP A  90      -0.275  16.055 -21.109  1.00 44.42           C  
ATOM   1309  CE2 TRP A  90      -0.320  14.640 -21.119  1.00 43.91           C  
ATOM   1310  CE3 TRP A  90      -1.283  16.772 -21.768  1.00 43.78           C  
ATOM   1311  HE3 TRP A  90      -1.272  17.875 -21.782  1.00  0.00           H  
ATOM   1312  NE1 TRP A  90       0.760  14.191 -20.410  1.00 44.02           N  
ATOM   1313  HE1 TRP A  90       0.993  13.213 -20.240  1.00  0.00           H  
ATOM   1314  CZ2 TRP A  90      -1.332  13.926 -21.761  1.00 43.79           C  
ATOM   1315  HZ2 TRP A  90      -1.345  12.823 -21.759  1.00  0.00           H  
ATOM   1316  CZ3 TRP A  90      -2.297  16.064 -22.403  1.00 44.25           C  
ATOM   1317  HZ3 TRP A  90      -3.102  16.612 -22.921  1.00  0.00           H  
ATOM   1318  CH2 TRP A  90      -2.310  14.648 -22.394  1.00 44.82           C  
ATOM   1319  HH2 TRP A  90      -3.126  14.114 -22.908  1.00  0.00           H  
ATOM   1320  N   PRO A  91       3.794  19.556 -18.739  1.00 44.07           N  
ATOM   1321  CA  PRO A  91       4.495  20.829 -18.734  1.00 43.95           C  
ATOM   1322  HA  PRO A  91       4.126  21.469 -17.899  1.00  0.00           H  
ATOM   1323  C   PRO A  91       4.384  21.581 -20.065  1.00 43.80           C  
ATOM   1324  O   PRO A  91       4.631  22.783 -20.108  1.00 43.79           O  
ATOM   1325  CB  PRO A  91       5.942  20.415 -18.481  1.00 44.00           C  
ATOM   1326  HB1 PRO A  91       6.240  20.424 -17.407  1.00  0.00           H  
ATOM   1327  HB2 PRO A  91       6.698  21.160 -18.822  1.00  0.00           H  
ATOM   1328  CG  PRO A  91       6.056  19.084 -19.136  1.00 43.89           C  
ATOM   1329  HG1 PRO A  91       6.399  19.137 -20.196  1.00  0.00           H  
ATOM   1330  HG2 PRO A  91       6.903  18.470 -18.751  1.00  0.00           H  
ATOM   1331  CD  PRO A  91       4.715  18.426 -18.972  1.00 44.05           C  
ATOM   1332  HD1 PRO A  91       4.422  17.761 -19.818  1.00  0.00           H  
ATOM   1333  HD2 PRO A  91       4.683  17.637 -18.185  1.00  0.00           H  
ATOM   1334  N   PHE A  92       4.035  20.870 -21.136  1.00 43.75           N  
ATOM   1335  HN  PHE A  92       3.926  19.860 -21.045  1.00  0.00           H  
ATOM   1336  CA  PHE A  92       3.803  21.492 -22.438  1.00 43.63           C  
ATOM   1337  HA  PHE A  92       4.434  22.410 -22.494  1.00  0.00           H  
ATOM   1338  C   PHE A  92       2.338  21.925 -22.551  1.00 43.57           C  
ATOM   1339  O   PHE A  92       1.464  21.418 -21.824  1.00 43.62           O  
ATOM   1340  CB  PHE A  92       4.217  20.565 -23.599  1.00 43.55           C  
ATOM   1341  HB1 PHE A  92       4.102  21.087 -24.577  1.00  0.00           H  
ATOM   1342  HB2 PHE A  92       5.321  20.406 -23.599  1.00  0.00           H  
ATOM   1343  CG  PHE A  92       3.495  19.248 -23.616  1.00 43.92           C  
ATOM   1344  CD1 PHE A  92       2.226  19.140 -24.190  1.00 43.97           C  
ATOM   1345  HD1 PHE A  92       1.760  20.028 -24.648  1.00  0.00           H  
ATOM   1346  CD2 PHE A  92       4.074  18.120 -23.046  1.00 43.07           C  
ATOM   1347  HD2 PHE A  92       5.075  18.191 -22.588  1.00  0.00           H  
ATOM   1348  CE1 PHE A  92       1.545  17.935 -24.192  1.00 43.46           C  
ATOM   1349  HE1 PHE A  92       0.538  17.868 -24.637  1.00  0.00           H  
ATOM   1350  CE2 PHE A  92       3.405  16.908 -23.049  1.00 43.64           C  
ATOM   1351  HE2 PHE A  92       3.872  16.019 -22.593  1.00  0.00           H  
ATOM   1352  CZ  PHE A  92       2.137  16.810 -23.630  1.00 43.68           C  
ATOM   1353  HZ  PHE A  92       1.608  15.842 -23.642  1.00  0.00           H  
ATOM   1354  N   MET A  93       2.075  22.867 -23.455  1.00 43.04           N  
ATOM   1355  HN  MET A  93       2.819  23.192 -24.072  1.00  0.00           H  
ATOM   1356  CA  MET A  93       0.746  23.438 -23.575  1.00 43.03           C  
ATOM   1357  HA  MET A  93       0.227  23.306 -22.597  1.00  0.00           H  
ATOM   1358  C   MET A  93      -0.087  22.746 -24.642  1.00 42.06           C  
ATOM   1359  O   MET A  93       0.390  22.495 -25.743  1.00 42.17           O  
ATOM   1360  CB  MET A  93       0.836  24.932 -23.858  1.00 42.82           C  
ATOM   1361  HB1 MET A  93       1.227  25.114 -24.886  1.00  0.00           H  
ATOM   1362  HB2 MET A  93       1.655  25.396 -23.261  1.00  0.00           H  
ATOM   1363  CG  MET A  93      -0.460  25.669 -23.644  1.00 43.95           C  
ATOM   1364  HG1 MET A  93      -0.901  25.459 -22.642  1.00  0.00           H  
ATOM   1365  HG2 MET A  93      -1.284  25.259 -24.273  1.00  0.00           H  
ATOM   1366  SD  MET A  93      -0.213  27.428 -23.918  1.00 45.12           S  
ATOM   1367  CE  MET A  93       1.294  27.715 -22.956  1.00 45.71           C  
ATOM   1368  HE1 MET A  93       1.447  28.806 -23.126  1.00  0.00           H  
ATOM   1369  HE2 MET A  93       2.160  27.063 -23.215  1.00  0.00           H  
ATOM   1370  HE3 MET A  93       1.250  27.397 -21.888  1.00  0.00           H  
ATOM   1371  N   VAL A  94      -1.339  22.456 -24.295  1.00 41.34           N  
ATOM   1372  HN  VAL A  94      -1.641  22.669 -23.344  1.00  0.00           H  
ATOM   1373  CA  VAL A  94      -2.299  21.848 -25.209  1.00 40.39           C  
ATOM   1374  HA  VAL A  94      -1.782  21.587 -26.162  1.00  0.00           H  
ATOM   1375  C   VAL A  94      -3.401  22.863 -25.498  1.00 40.05           C  
ATOM   1376  O   VAL A  94      -4.092  23.307 -24.572  1.00 39.74           O  
ATOM   1377  CB  VAL A  94      -2.924  20.566 -24.602  1.00 40.23           C  
ATOM   1378  HB  VAL A  94      -3.475  20.859 -23.678  1.00  0.00           H  
ATOM   1379  CG1 VAL A  94      -3.928  19.936 -25.565  1.00 39.30           C  
ATOM   1380 1HG1 VAL A  94      -4.720  20.664 -25.856  1.00  0.00           H  
ATOM   1381 2HG1 VAL A  94      -4.366  19.000 -25.146  1.00  0.00           H  
ATOM   1382 3HG1 VAL A  94      -3.422  19.502 -26.459  1.00  0.00           H  
ATOM   1383  CG2 VAL A  94      -1.833  19.563 -24.201  1.00 40.34           C  
ATOM   1384 1HG2 VAL A  94      -1.100  20.023 -23.498  1.00  0.00           H  
ATOM   1385 2HG2 VAL A  94      -1.327  19.129 -25.095  1.00  0.00           H  
ATOM   1386 3HG2 VAL A  94      -2.271  18.627 -23.782  1.00  0.00           H  
ATOM   1387  N   VAL A  95      -3.563  23.229 -26.771  1.00 39.51           N  
ATOM   1388  HN  VAL A  95      -2.968  22.818 -27.490  1.00  0.00           H  
ATOM   1389  CA  VAL A  95      -4.590  24.219 -27.157  1.00 39.65           C  
ATOM   1390  HA  VAL A  95      -5.012  24.609 -26.201  1.00  0.00           H  
ATOM   1391  C   VAL A  95      -5.778  23.612 -27.925  1.00 39.46           C  
ATOM   1392  O   VAL A  95      -5.733  22.445 -28.344  1.00 39.65           O  
ATOM   1393  CB  VAL A  95      -3.991  25.464 -27.902  1.00 39.29           C  
ATOM   1394  HB  VAL A  95      -4.820  26.187 -28.087  1.00  0.00           H  
ATOM   1395  CG1 VAL A  95      -2.957  26.150 -27.034  1.00 39.50           C  
ATOM   1396 1HG1 VAL A  95      -2.532  27.034 -27.563  1.00  0.00           H  
ATOM   1397 2HG1 VAL A  95      -2.162  25.444 -26.699  1.00  0.00           H  
ATOM   1398 3HG1 VAL A  95      -3.368  26.422 -26.034  1.00  0.00           H  
ATOM   1399  CG2 VAL A  95      -3.387  25.086 -29.249  1.00 39.02           C  
ATOM   1400 1HG2 VAL A  95      -2.962  25.970 -29.778  1.00  0.00           H  
ATOM   1401 2HG2 VAL A  95      -4.126  24.549 -29.888  1.00  0.00           H  
ATOM   1402 3HG2 VAL A  95      -2.628  24.276 -29.140  1.00  0.00           H  
ATOM   1403  N   ASN A  96      -6.836  24.411 -28.073  1.00 39.28           N  
ATOM   1404  HN  ASN A  96      -6.794  25.349 -27.675  1.00  0.00           H  
ATOM   1405  CA  ASN A  96      -8.057  24.009 -28.779  1.00 39.07           C  
ATOM   1406  HA  ASN A  96      -8.062  22.896 -28.841  1.00  0.00           H  
ATOM   1407  C   ASN A  96      -8.138  24.552 -30.201  1.00 38.68           C  
ATOM   1408  O   ASN A  96      -8.254  25.756 -30.401  1.00 38.40           O  
ATOM   1409  CB  ASN A  96      -9.308  24.439 -27.997  1.00 38.91           C  
ATOM   1410  HB1 ASN A  96      -9.154  24.321 -26.899  1.00  0.00           H  
ATOM   1411  HB2 ASN A  96      -9.447  25.544 -28.042  1.00  0.00           H  
ATOM   1412  CG  ASN A  96     -10.568  23.710 -28.454  1.00 39.10           C  
ATOM   1413  ND2 ASN A  96     -11.651  23.885 -27.707  1.00 39.10           N  
ATOM   1414 1HD2 ASN A  96     -11.653  24.475 -26.875  1.00  0.00           H  
ATOM   1415 2HD2 ASN A  96     -12.493  23.398 -28.013  1.00  0.00           H  
ATOM   1416  OD1 ASN A  96     -10.566  22.997 -29.460  1.00 39.45           O  
ATOM   1417  N   ASP A  97      -8.074  23.652 -31.182  1.00 38.37           N  
ATOM   1418  HN  ASP A  97      -7.869  22.680 -30.952  1.00  0.00           H  
ATOM   1419  CA  ASP A  97      -8.289  24.022 -32.577  1.00 38.17           C  
ATOM   1420  HA  ASP A  97      -8.369  25.133 -32.635  1.00  0.00           H  
ATOM   1421  C   ASP A  97      -9.599  23.422 -33.076  1.00 38.14           C  
ATOM   1422  O   ASP A  97      -9.623  22.315 -33.618  1.00 38.09           O  
ATOM   1423  CB  ASP A  97      -7.108  23.578 -33.454  1.00 38.13           C  
ATOM   1424  HB1 ASP A  97      -6.135  23.801 -32.957  1.00  0.00           H  
ATOM   1425  HB2 ASP A  97      -7.039  22.466 -33.497  1.00  0.00           H  
ATOM   1426  CG  ASP A  97      -7.154  24.179 -34.863  1.00 37.16           C  
ATOM   1427  OD1 ASP A  97      -7.991  25.071 -35.118  1.00 36.75           O  
ATOM   1428  OD2 ASP A  97      -6.339  23.761 -35.717  1.00 35.21           O  
ATOM   1429  N   ALA A  98     -10.686  24.166 -32.874  1.00 38.11           N  
ATOM   1430  HN  ALA A  98     -10.570  25.072 -32.419  1.00  0.00           H  
ATOM   1431  CA  ALA A  98     -12.040  23.758 -33.268  1.00 38.08           C  
ATOM   1432  HA  ALA A  98     -12.747  24.466 -32.777  1.00  0.00           H  
ATOM   1433  C   ALA A  98     -12.426  22.347 -32.802  1.00 38.21           C  
ATOM   1434  O   ALA A  98     -12.916  21.540 -33.593  1.00 38.38           O  
ATOM   1435  CB  ALA A  98     -12.234  23.913 -34.782  1.00 38.07           C  
ATOM   1436  HB1 ALA A  98     -13.262  23.603 -35.081  1.00  0.00           H  
ATOM   1437  HB2 ALA A  98     -11.453  23.363 -35.357  1.00  0.00           H  
ATOM   1438  HB3 ALA A  98     -11.998  24.947 -35.125  1.00  0.00           H  
ATOM   1439  N   GLY A  99     -12.194  22.059 -31.521  1.00 38.07           N  
ATOM   1440  HN  GLY A  99     -11.698  22.739 -30.945  1.00  0.00           H  
ATOM   1441  CA  GLY A  99     -12.628  20.800 -30.914  1.00 37.92           C  
ATOM   1442  HA1 GLY A  99     -13.633  20.500 -31.292  1.00  0.00           H  
ATOM   1443  HA2 GLY A  99     -12.874  20.941 -29.836  1.00  0.00           H  
ATOM   1444  C   GLY A  99     -11.623  19.680 -31.099  1.00 38.08           C  
ATOM   1445  O   GLY A  99     -11.926  18.509 -30.843  1.00 37.91           O  
ATOM   1446  N   ARG A 100     -10.427  20.059 -31.543  1.00 38.01           N  
ATOM   1447  HN  ARG A 100     -10.276  21.048 -31.740  1.00  0.00           H  
ATOM   1448  CA  ARG A 100      -9.327  19.138 -31.762  1.00 38.14           C  
ATOM   1449  HA  ARG A 100      -9.638  18.115 -31.446  1.00  0.00           H  
ATOM   1450  C   ARG A 100      -8.129  19.577 -30.926  1.00 37.79           C  
ATOM   1451  O   ARG A 100      -7.709  20.734 -31.022  1.00 37.54           O  
ATOM   1452  CB  ARG A 100      -8.930  19.108 -33.241  1.00 38.31           C  
ATOM   1453  HB1 ARG A 100      -8.402  20.051 -33.516  1.00  0.00           H  
ATOM   1454  HB2 ARG A 100      -8.110  18.370 -33.404  1.00  0.00           H  
ATOM   1455  CG  ARG A 100     -10.079  18.843 -34.216  1.00 39.68           C  
ATOM   1456  HG1 ARG A 100     -10.909  18.272 -33.738  1.00  0.00           H  
ATOM   1457  HG2 ARG A 100     -10.642  19.774 -34.461  1.00  0.00           H  
ATOM   1458  CD  ARG A 100      -9.557  18.151 -35.461  1.00 42.31           C  
ATOM   1459  HD1 ARG A 100      -9.093  18.869 -36.176  1.00  0.00           H  
ATOM   1460  HD2 ARG A 100     -10.383  17.784 -36.114  1.00  0.00           H  
ATOM   1461  NE  ARG A 100      -8.635  17.077 -35.082  1.00 43.72           N  
ATOM   1462  HE  ARG A 100      -8.537  16.873 -34.087  1.00  0.00           H  
ATOM   1463  CZ  ARG A 100      -7.916  16.346 -35.929  1.00 44.51           C  
ATOM   1464  NH1 ARG A 100      -8.004  16.549 -37.243  1.00 45.01           N  
ATOM   1465 1HH1 ARG A 100      -8.625  17.271 -37.609  1.00  0.00           H  
ATOM   1466 2HH1 ARG A 100      -7.453  15.988 -37.893  1.00  0.00           H  
ATOM   1467  NH2 ARG A 100      -7.107  15.406 -35.452  1.00 43.35           N  
ATOM   1468 1HH2 ARG A 100      -7.040  15.251 -34.446  1.00  0.00           H  
ATOM   1469 2HH2 ARG A 100      -6.556  14.845 -36.102  1.00  0.00           H  
ATOM   1470  N   PRO A 101      -7.578  18.660 -30.098  1.00 37.18           N  
ATOM   1471  CA  PRO A 101      -6.380  18.985 -29.327  1.00 36.92           C  
ATOM   1472  HA  PRO A 101      -6.579  19.860 -28.666  1.00  0.00           H  
ATOM   1473  C   PRO A 101      -5.164  19.267 -30.216  1.00 36.46           C  
ATOM   1474  O   PRO A 101      -4.973  18.618 -31.244  1.00 36.77           O  
ATOM   1475  CB  PRO A 101      -6.147  17.720 -28.471  1.00 36.93           C  
ATOM   1476  HB1 PRO A 101      -5.072  17.496 -28.278  1.00  0.00           H  
ATOM   1477  HB2 PRO A 101      -6.446  17.835 -27.403  1.00  0.00           H  
ATOM   1478  CG  PRO A 101      -6.869  16.638 -29.185  1.00 37.16           C  
ATOM   1479  HG1 PRO A 101      -7.132  15.771 -28.535  1.00  0.00           H  
ATOM   1480  HG2 PRO A 101      -6.232  16.075 -29.906  1.00  0.00           H  
ATOM   1481  CD  PRO A 101      -8.056  17.296 -29.819  1.00 37.14           C  
ATOM   1482  HD1 PRO A 101      -8.465  16.758 -30.706  1.00  0.00           H  
ATOM   1483  HD2 PRO A 101      -8.991  17.248 -29.213  1.00  0.00           H  
ATOM   1484  N   LYS A 102      -4.372  20.251 -29.819  1.00 35.92           N  
ATOM   1485  HN  LYS A 102      -4.672  20.839 -29.041  1.00  0.00           H  
ATOM   1486  CA  LYS A 102      -3.098  20.524 -30.446  1.00 35.76           C  
ATOM   1487  HA  LYS A 102      -2.791  19.655 -31.073  1.00  0.00           H  
ATOM   1488  C   LYS A 102      -2.106  20.726 -29.331  1.00 35.75           C  
ATOM   1489  O   LYS A 102      -2.502  20.863 -28.189  1.00 36.23           O  
ATOM   1490  CB  LYS A 102      -3.173  21.784 -31.306  1.00 35.96           C  
ATOM   1491  HB1 LYS A 102      -2.169  22.262 -31.384  1.00  0.00           H  
ATOM   1492  HB2 LYS A 102      -3.726  22.589 -30.768  1.00  0.00           H  
ATOM   1493  CG  LYS A 102      -3.762  21.568 -32.681  1.00 35.87           C  
ATOM   1494  HG1 LYS A 102      -3.550  20.545 -33.070  1.00  0.00           H  
ATOM   1495  HG2 LYS A 102      -4.875  21.505 -32.653  1.00  0.00           H  
ATOM   1496  CD  LYS A 102      -3.278  22.648 -33.629  1.00 36.03           C  
ATOM   1497  HD1 LYS A 102      -3.981  23.513 -33.661  1.00  0.00           H  
ATOM   1498  HD2 LYS A 102      -2.380  23.175 -33.230  1.00  0.00           H  
ATOM   1499  CE  LYS A 102      -3.026  22.081 -35.009  1.00 35.80           C  
ATOM   1500  HE1 LYS A 102      -2.762  21.000 -34.944  1.00  0.00           H  
ATOM   1501  HE2 LYS A 102      -3.980  22.009 -35.581  1.00  0.00           H  
ATOM   1502  NZ  LYS A 102      -1.992  22.827 -35.804  1.00 36.32           N  
ATOM   1503  HZ1 LYS A 102      -1.822  22.445 -36.734  1.00  0.00           H  
ATOM   1504  HZ2 LYS A 102      -1.119  22.893 -35.281  1.00  0.00           H  
ATOM   1505  HZ3 LYS A 102      -2.234  23.816 -35.864  1.00  0.00           H  
ATOM   1506  N   VAL A 103      -0.816  20.712 -29.635  1.00 35.75           N  
ATOM   1507  HN  VAL A 103      -0.520  20.487 -30.585  1.00  0.00           H  
ATOM   1508  CA  VAL A 103       0.178  21.016 -28.618  1.00 35.67           C  
ATOM   1509  HA  VAL A 103      -0.362  21.268 -27.676  1.00  0.00           H  
ATOM   1510  C   VAL A 103       0.929  22.253 -29.068  1.00 35.64           C  
ATOM   1511  O   VAL A 103       1.440  22.301 -30.180  1.00 35.29           O  
ATOM   1512  CB  VAL A 103       1.161  19.822 -28.308  1.00 35.92           C  
ATOM   1513  HB  VAL A 103       1.811  20.128 -27.455  1.00  0.00           H  
ATOM   1514  CG1 VAL A 103       0.399  18.585 -27.889  1.00 36.50           C  
ATOM   1515 1HG1 VAL A 103      -0.263  18.825 -27.024  1.00  0.00           H  
ATOM   1516 2HG1 VAL A 103       1.078  17.727 -27.673  1.00  0.00           H  
ATOM   1517 3HG1 VAL A 103      -0.166  18.133 -28.737  1.00  0.00           H  
ATOM   1518  CG2 VAL A 103       2.060  19.496 -29.483  1.00 35.51           C  
ATOM   1519 1HG2 VAL A 103       2.622  20.408 -29.792  1.00  0.00           H  
ATOM   1520 2HG2 VAL A 103       1.495  19.044 -30.331  1.00  0.00           H  
ATOM   1521 3HG2 VAL A 103       2.739  18.638 -29.267  1.00  0.00           H  
ATOM   1522  N   GLN A 104       0.975  23.261 -28.210  1.00 35.67           N  
ATOM   1523  HN  GLN A 104       0.522  23.173 -27.300  1.00  0.00           H  
ATOM   1524  CA  GLN A 104       1.664  24.487 -28.556  1.00 36.07           C  
ATOM   1525  HA  GLN A 104       1.723  24.568 -29.666  1.00  0.00           H  
ATOM   1526  C   GLN A 104       3.072  24.464 -27.988  1.00 36.03           C  
ATOM   1527  O   GLN A 104       3.247  24.197 -26.804  1.00 36.37           O  
ATOM   1528  CB  GLN A 104       0.889  25.680 -28.014  1.00 36.24           C  
ATOM   1529  HB1 GLN A 104      -0.160  25.390 -27.773  1.00  0.00           H  
ATOM   1530  HB2 GLN A 104       1.247  25.951 -26.994  1.00  0.00           H  
ATOM   1531  CG  GLN A 104       0.913  26.887 -28.926  1.00 36.75           C  
ATOM   1532  HG1 GLN A 104       0.257  26.735 -29.814  1.00  0.00           H  
ATOM   1533  HG2 GLN A 104       1.895  26.981 -29.446  1.00  0.00           H  
ATOM   1534  CD  GLN A 104       0.561  28.146 -28.202  1.00 36.92           C  
ATOM   1535  NE2 GLN A 104       1.051  28.289 -26.972  1.00 36.20           N  
ATOM   1536 1HE2 GLN A 104       1.640  27.585 -26.526  1.00  0.00           H  
ATOM   1537 2HE2 GLN A 104       0.811  29.148 -26.478  1.00  0.00           H  
ATOM   1538  OE1 GLN A 104      -0.146  28.991 -28.737  1.00 38.80           O  
ATOM   1539  N   VAL A 105       4.067  24.733 -28.832  1.00 36.07           N  
ATOM   1540  HN  VAL A 105       3.838  24.944 -29.803  1.00  0.00           H  
ATOM   1541  CA  VAL A 105       5.485  24.740 -28.426  1.00 36.15           C  
ATOM   1542  HA  VAL A 105       5.522  24.833 -27.315  1.00  0.00           H  
ATOM   1543  C   VAL A 105       6.246  25.930 -29.022  1.00 35.95           C  
ATOM   1544  O   VAL A 105       5.773  26.549 -29.971  1.00 35.92           O  
ATOM   1545  CB  VAL A 105       6.234  23.410 -28.825  1.00 36.23           C  
ATOM   1546  HB  VAL A 105       7.274  23.483 -28.429  1.00  0.00           H  
ATOM   1547  CG1 VAL A 105       5.583  22.175 -28.177  1.00 36.44           C  
ATOM   1548 1HG1 VAL A 105       6.112  21.235 -28.459  1.00  0.00           H  
ATOM   1549 2HG1 VAL A 105       4.495  22.116 -28.415  1.00  0.00           H  
ATOM   1550 3HG1 VAL A 105       5.513  22.286 -27.070  1.00  0.00           H  
ATOM   1551  CG2 VAL A 105       6.337  23.248 -30.352  1.00 36.07           C  
ATOM   1552 1HG2 VAL A 105       6.866  22.308 -30.634  1.00  0.00           H  
ATOM   1553 2HG2 VAL A 105       6.813  24.139 -30.824  1.00  0.00           H  
ATOM   1554 3HG2 VAL A 105       5.334  23.310 -30.835  1.00  0.00           H  
ATOM   1555  N   GLU A 106       7.422  26.236 -28.472  1.00 36.09           N  
ATOM   1556  HN  GLU A 106       7.671  25.825 -27.572  1.00  0.00           H  
ATOM   1557  CA  GLU A 106       8.369  27.149 -29.128  1.00 36.48           C  
ATOM   1558  HA  GLU A 106       7.795  27.797 -29.830  1.00  0.00           H  
ATOM   1559  C   GLU A 106       9.409  26.369 -29.942  1.00 36.95           C  
ATOM   1560  O   GLU A 106      10.194  25.602 -29.382  1.00 37.06           O  
ATOM   1561  CB  GLU A 106       9.083  28.057 -28.116  1.00 36.33           C  
ATOM   1562  HB1 GLU A 106       9.838  28.687 -28.641  1.00  0.00           H  
ATOM   1563  HB2 GLU A 106       9.749  27.445 -27.464  1.00  0.00           H  
ATOM   1564  CG  GLU A 106       8.175  28.950 -27.243  1.00 36.29           C  
ATOM   1565  HG1 GLU A 106       7.787  28.382 -26.366  1.00  0.00           H  
ATOM   1566  HG2 GLU A 106       8.775  29.724 -26.711  1.00  0.00           H  
ATOM   1567  CD  GLU A 106       7.037  29.589 -28.016  1.00 36.42           C  
ATOM   1568  OE1 GLU A 106       7.316  30.372 -28.959  1.00 36.61           O  
ATOM   1569  OE2 GLU A 106       5.858  29.313 -27.673  1.00 35.93           O  
ATOM   1570  N   TYR A 107       9.416  26.583 -31.258  1.00 37.63           N  
ATOM   1571  HN  TYR A 107       8.739  27.237 -31.650  1.00  0.00           H  
ATOM   1572  CA  TYR A 107      10.355  25.919 -32.164  1.00 38.01           C  
ATOM   1573  HA  TYR A 107      11.152  25.443 -31.546  1.00  0.00           H  
ATOM   1574  C   TYR A 107      11.020  26.922 -33.098  1.00 38.10           C  
ATOM   1575  O   TYR A 107      10.362  27.520 -33.954  1.00 38.47           O  
ATOM   1576  CB  TYR A 107       9.644  24.811 -32.959  1.00 38.33           C  
ATOM   1577  HB1 TYR A 107       9.145  24.099 -32.261  1.00  0.00           H  
ATOM   1578  HB2 TYR A 107       8.753  25.228 -33.484  1.00  0.00           H  
ATOM   1579  CG  TYR A 107      10.521  24.052 -33.941  1.00 38.76           C  
ATOM   1580  CD1 TYR A 107      11.844  23.705 -33.619  1.00 39.26           C  
ATOM   1581  HD1 TYR A 107      12.256  23.994 -32.637  1.00  0.00           H  
ATOM   1582  CD2 TYR A 107      10.019  23.654 -35.184  1.00 39.07           C  
ATOM   1583  HD2 TYR A 107       8.978  23.900 -35.452  1.00  0.00           H  
ATOM   1584  CE1 TYR A 107      12.649  23.000 -34.521  1.00 38.88           C  
ATOM   1585  HE1 TYR A 107      13.688  22.741 -34.255  1.00  0.00           H  
ATOM   1586  CE2 TYR A 107      10.815  22.949 -36.094  1.00 39.27           C  
ATOM   1587  HE2 TYR A 107      10.406  22.649 -37.073  1.00  0.00           H  
ATOM   1588  CZ  TYR A 107      12.127  22.629 -35.755  1.00 39.15           C  
ATOM   1589  OH  TYR A 107      12.916  21.938 -36.652  1.00 39.34           O  
ATOM   1590  HH  TYR A 107      13.811  21.720 -36.421  1.00  0.00           H  
ATOM   1591  N   LYS A 108      12.331  27.095 -32.918  1.00 38.17           N  
ATOM   1592  HN  LYS A 108      12.793  26.540 -32.197  1.00  0.00           H  
ATOM   1593  CA  LYS A 108      13.156  28.042 -33.700  1.00 37.87           C  
ATOM   1594  HA  LYS A 108      14.175  28.017 -33.248  1.00  0.00           H  
ATOM   1595  C   LYS A 108      12.676  29.498 -33.600  1.00 37.85           C  
ATOM   1596  O   LYS A 108      12.629  30.232 -34.599  1.00 37.64           O  
ATOM   1597  CB  LYS A 108      13.320  27.585 -35.161  1.00 37.74           C  
ATOM   1598  HB1 LYS A 108      13.968  28.293 -35.728  1.00  0.00           H  
ATOM   1599  HB2 LYS A 108      12.368  27.715 -35.727  1.00  0.00           H  
ATOM   1600  CG  LYS A 108      13.837  26.153 -35.288  1.00 38.43           C  
ATOM   1601  HG1 LYS A 108      13.217  25.451 -34.683  1.00  0.00           H  
ATOM   1602  HG2 LYS A 108      14.813  26.034 -34.762  1.00  0.00           H  
ATOM   1603  CD  LYS A 108      13.937  25.685 -36.724  1.00 37.87           C  
ATOM   1604  HD1 LYS A 108      13.336  26.325 -37.411  1.00  0.00           H  
ATOM   1605  HD2 LYS A 108      13.400  24.721 -36.884  1.00  0.00           H  
ATOM   1606  CE  LYS A 108      15.384  25.601 -37.155  1.00 37.57           C  
ATOM   1607  HE1 LYS A 108      15.894  26.589 -37.072  1.00  0.00           H  
ATOM   1608  HE2 LYS A 108      15.998  25.029 -36.420  1.00  0.00           H  
ATOM   1609  NZ  LYS A 108      15.505  25.036 -38.526  1.00 37.86           N  
ATOM   1610  HZ1 LYS A 108      16.481  24.979 -38.817  1.00  0.00           H  
ATOM   1611  HZ2 LYS A 108      14.943  25.559 -39.198  1.00  0.00           H  
ATOM   1612  HZ3 LYS A 108      15.038  24.132 -38.602  1.00  0.00           H  
ATOM   1613  N   GLY A 109      12.324  29.902 -32.378  1.00 37.69           N  
ATOM   1614  HN  GLY A 109      12.318  29.222 -31.618  1.00  0.00           H  
ATOM   1615  CA  GLY A 109      11.946  31.286 -32.090  1.00 37.48           C  
ATOM   1616  HA1 GLY A 109      12.547  31.995 -32.706  1.00  0.00           H  
ATOM   1617  HA2 GLY A 109      12.291  31.585 -31.073  1.00  0.00           H  
ATOM   1618  C   GLY A 109      10.465  31.559 -32.254  1.00 37.28           C  
ATOM   1619  O   GLY A 109       9.923  32.473 -31.628  1.00 37.27           O  
ATOM   1620  N   GLU A 110       9.819  30.762 -33.101  1.00 37.10           N  
ATOM   1621  HN  GLU A 110      10.345  30.029 -33.577  1.00  0.00           H  
ATOM   1622  CA  GLU A 110       8.394  30.888 -33.380  1.00 36.97           C  
ATOM   1623  HA  GLU A 110       8.072  31.927 -33.134  1.00  0.00           H  
ATOM   1624  C   GLU A 110       7.563  29.910 -32.553  1.00 36.68           C  
ATOM   1625  O   GLU A 110       7.993  28.787 -32.283  1.00 36.48           O  
ATOM   1626  CB  GLU A 110       8.117  30.627 -34.863  1.00 37.04           C  
ATOM   1627  HB1 GLU A 110       8.393  29.579 -35.126  1.00  0.00           H  
ATOM   1628  HB2 GLU A 110       7.018  30.592 -35.048  1.00  0.00           H  
ATOM   1629  CG  GLU A 110       8.779  31.600 -35.826  1.00 37.62           C  
ATOM   1630  HG1 GLU A 110       8.193  32.545 -35.910  1.00  0.00           H  
ATOM   1631  HG2 GLU A 110       9.721  32.013 -35.396  1.00  0.00           H  
ATOM   1632  CD  GLU A 110       9.025  30.980 -37.200  1.00 38.74           C  
ATOM   1633  OE1 GLU A 110       9.270  29.745 -37.257  1.00 38.49           O  
ATOM   1634  OE2 GLU A 110       8.975  31.723 -38.217  1.00 36.94           O  
ATOM   1635  N   THR A 111       6.375  30.366 -32.158  1.00 36.49           N  
ATOM   1636  HN  THR A 111       6.185  31.363 -32.260  1.00  0.00           H  
ATOM   1637  CA  THR A 111       5.332  29.523 -31.589  1.00 36.18           C  
ATOM   1638  HA  THR A 111       5.772  28.906 -30.771  1.00  0.00           H  
ATOM   1639  C   THR A 111       4.804  28.594 -32.680  1.00 36.12           C  
ATOM   1640  O   THR A 111       4.602  29.004 -33.817  1.00 35.86           O  
ATOM   1641  CB  THR A 111       4.172  30.381 -31.004  1.00 36.01           C  
ATOM   1642  HB  THR A 111       3.724  30.997 -31.818  1.00  0.00           H  
ATOM   1643  CG2 THR A 111       3.092  29.515 -30.379  1.00 36.21           C  
ATOM   1644 1HG2 THR A 111       2.690  28.841 -31.170  1.00  0.00           H  
ATOM   1645 2HG2 THR A 111       2.296  30.113 -29.877  1.00  0.00           H  
ATOM   1646 3HG2 THR A 111       3.450  28.960 -29.481  1.00  0.00           H  
ATOM   1647  OG1 THR A 111       4.688  31.246 -29.989  1.00 36.25           O  
ATOM   1648  HG1 THR A 111       5.363  31.788 -30.380  1.00  0.00           H  
ATOM   1649  N   LYS A 112       4.610  27.328 -32.328  1.00 36.55           N  
ATOM   1650  HN  LYS A 112       4.827  27.041 -31.374  1.00  0.00           H  
ATOM   1651  CA  LYS A 112       4.097  26.338 -33.265  1.00 36.45           C  
ATOM   1652  HA  LYS A 112       3.565  26.863 -34.093  1.00  0.00           H  
ATOM   1653  C   LYS A 112       3.117  25.433 -32.545  1.00 36.19           C  
ATOM   1654  O   LYS A 112       3.265  25.190 -31.353  1.00 36.12           O  
ATOM   1655  CB  LYS A 112       5.247  25.516 -33.854  1.00 36.58           C  
ATOM   1656  HB1 LYS A 112       4.868  24.527 -34.203  1.00  0.00           H  
ATOM   1657  HB2 LYS A 112       5.936  25.188 -33.041  1.00  0.00           H  
ATOM   1658  CG  LYS A 112       6.039  26.193 -34.967  1.00 37.22           C  
ATOM   1659  HG1 LYS A 112       7.062  25.759 -35.060  1.00  0.00           H  
ATOM   1660  HG2 LYS A 112       6.317  27.237 -34.691  1.00  0.00           H  
ATOM   1661  CD  LYS A 112       5.294  26.150 -36.296  1.00 38.67           C  
ATOM   1662  HD1 LYS A 112       4.632  27.038 -36.424  1.00  0.00           H  
ATOM   1663  HD2 LYS A 112       4.514  25.353 -36.303  1.00  0.00           H  
ATOM   1664  CE  LYS A 112       6.258  25.999 -37.461  1.00 39.69           C  
ATOM   1665  HE1 LYS A 112       6.940  26.878 -37.544  1.00  0.00           H  
ATOM   1666  HE2 LYS A 112       7.019  25.209 -37.262  1.00  0.00           H  
ATOM   1667  NZ  LYS A 112       5.531  25.748 -38.741  1.00 40.51           N  
ATOM   1668  HZ1 LYS A 112       6.178  25.647 -39.523  1.00  0.00           H  
ATOM   1669  HZ2 LYS A 112       4.835  26.471 -38.923  1.00  0.00           H  
ATOM   1670  HZ3 LYS A 112       4.907  24.944 -38.665  1.00  0.00           H  
ATOM   1671  N   SER A 113       2.108  24.956 -33.262  1.00 36.20           N  
ATOM   1672  HN  SER A 113       1.965  25.300 -34.212  1.00  0.00           H  
ATOM   1673  CA  SER A 113       1.196  23.949 -32.723  1.00 36.37           C  
ATOM   1674  HA  SER A 113       1.591  23.627 -31.731  1.00  0.00           H  
ATOM   1675  C   SER A 113       1.136  22.711 -33.628  1.00 36.69           C  
ATOM   1676  O   SER A 113       1.242  22.823 -34.855  1.00 36.97           O  
ATOM   1677  CB  SER A 113      -0.201  24.533 -32.503  1.00 36.15           C  
ATOM   1678  HB1 SER A 113      -0.754  23.980 -31.709  1.00  0.00           H  
ATOM   1679  HB2 SER A 113      -0.153  25.534 -32.014  1.00  0.00           H  
ATOM   1680  OG  SER A 113      -0.937  24.581 -33.708  1.00 34.83           O  
ATOM   1681  HG  SER A 113      -1.804  24.944 -33.571  1.00  0.00           H  
ATOM   1682  N   PHE A 114       0.973  21.536 -33.022  1.00 36.94           N  
ATOM   1683  HN  PHE A 114       0.917  21.504 -32.004  1.00  0.00           H  
ATOM   1684  CA  PHE A 114       0.872  20.288 -33.783  1.00 36.95           C  
ATOM   1685  HA  PHE A 114       0.687  20.551 -34.851  1.00  0.00           H  
ATOM   1686  C   PHE A 114      -0.285  19.425 -33.306  1.00 37.46           C  
ATOM   1687  O   PHE A 114      -0.620  19.433 -32.127  1.00 36.78           O  
ATOM   1688  CB  PHE A 114       2.175  19.498 -33.712  1.00 36.59           C  
ATOM   1689  HB1 PHE A 114       2.057  18.500 -34.196  1.00  0.00           H  
ATOM   1690  HB2 PHE A 114       2.383  19.174 -32.665  1.00  0.00           H  
ATOM   1691  CG  PHE A 114       3.351  20.227 -34.283  1.00 35.91           C  
ATOM   1692  CD1 PHE A 114       4.277  20.835 -33.448  1.00 35.03           C  
ATOM   1693  HD1 PHE A 114       4.144  20.778 -32.355  1.00  0.00           H  
ATOM   1694  CD2 PHE A 114       3.527  20.319 -35.656  1.00 36.24           C  
ATOM   1695  HD2 PHE A 114       2.796  19.842 -36.330  1.00  0.00           H  
ATOM   1696  CE1 PHE A 114       5.372  21.517 -33.973  1.00 35.47           C  
ATOM   1697  HE1 PHE A 114       6.105  21.988 -33.297  1.00  0.00           H  
ATOM   1698  CE2 PHE A 114       4.616  21.006 -36.198  1.00 36.10           C  
ATOM   1699  HE2 PHE A 114       4.741  21.073 -37.292  1.00  0.00           H  
ATOM   1700  CZ  PHE A 114       5.540  21.604 -35.353  1.00 36.08           C  
ATOM   1701  HZ  PHE A 114       6.404  22.146 -35.772  1.00  0.00           H  
ATOM   1702  N   TYR A 115      -0.905  18.702 -34.239  1.00 38.43           N  
ATOM   1703  HN  TYR A 115      -0.638  18.819 -35.217  1.00  0.00           H  
ATOM   1704  CA  TYR A 115      -1.954  17.748 -33.899  1.00 39.33           C  
ATOM   1705  HA  TYR A 115      -2.627  18.206 -33.136  1.00  0.00           H  
ATOM   1706  C   TYR A 115      -1.292  16.517 -33.299  1.00 39.83           C  
ATOM   1707  O   TYR A 115      -0.114  16.248 -33.584  1.00 40.31           O  
ATOM   1708  CB  TYR A 115      -2.781  17.369 -35.127  1.00 39.23           C  
ATOM   1709  HB1 TYR A 115      -3.334  16.419 -34.940  1.00  0.00           H  
ATOM   1710  HB2 TYR A 115      -2.111  17.044 -35.957  1.00  0.00           H  
ATOM   1711  CG  TYR A 115      -3.739  18.448 -35.617  1.00 40.00           C  
ATOM   1712  CD1 TYR A 115      -4.852  18.825 -34.858  1.00 40.14           C  
ATOM   1713  HD1 TYR A 115      -5.029  18.343 -33.882  1.00  0.00           H  
ATOM   1714  CD2 TYR A 115      -3.554  19.064 -36.857  1.00 40.12           C  
ATOM   1715  HD2 TYR A 115      -2.691  18.776 -37.480  1.00  0.00           H  
ATOM   1716  CE1 TYR A 115      -5.742  19.799 -35.312  1.00 39.65           C  
ATOM   1717  HE1 TYR A 115      -6.609  20.088 -34.695  1.00  0.00           H  
ATOM   1718  CE2 TYR A 115      -4.440  20.037 -37.323  1.00 40.13           C  
ATOM   1719  HE2 TYR A 115      -4.275  20.513 -38.304  1.00  0.00           H  
ATOM   1720  CZ  TYR A 115      -5.531  20.402 -36.544  1.00 39.90           C  
ATOM   1721  OH  TYR A 115      -6.404  21.372 -36.994  1.00 39.10           O  
ATOM   1722  HH  TYR A 115      -7.150  21.622 -36.461  1.00  0.00           H  
ATOM   1723  N   PRO A 116      -2.033  15.753 -32.480  1.00 40.00           N  
ATOM   1724  CA  PRO A 116      -1.422  14.603 -31.812  1.00 40.51           C  
ATOM   1725  HA  PRO A 116      -0.588  14.940 -31.153  1.00  0.00           H  
ATOM   1726  C   PRO A 116      -0.924  13.537 -32.789  1.00 40.80           C  
ATOM   1727  O   PRO A 116       0.086  12.886 -32.506  1.00 42.22           O  
ATOM   1728  CB  PRO A 116      -2.565  14.042 -30.968  1.00 40.47           C  
ATOM   1729  HB1 PRO A 116      -2.990  13.091 -31.364  1.00  0.00           H  
ATOM   1730  HB2 PRO A 116      -2.238  13.638 -29.981  1.00  0.00           H  
ATOM   1731  CG  PRO A 116      -3.541  15.125 -30.866  1.00 40.04           C  
ATOM   1732  HG1 PRO A 116      -3.401  15.768 -29.966  1.00  0.00           H  
ATOM   1733  HG2 PRO A 116      -4.571  14.775 -30.622  1.00  0.00           H  
ATOM   1734  CD  PRO A 116      -3.456  15.870 -32.144  1.00 40.10           C  
ATOM   1735  HD1 PRO A 116      -3.846  16.914 -32.106  1.00  0.00           H  
ATOM   1736  HD2 PRO A 116      -4.157  15.522 -32.938  1.00  0.00           H  
ATOM   1737  N   GLU A 117      -1.610  13.350 -33.918  1.00 41.05           N  
ATOM   1738  HN  GLU A 117      -2.461  13.888 -34.085  1.00  0.00           H  
ATOM   1739  CA  GLU A 117      -1.156  12.380 -34.923  1.00 41.32           C  
ATOM   1740  HA  GLU A 117      -0.854  11.463 -34.365  1.00  0.00           H  
ATOM   1741  C   GLU A 117       0.076  12.852 -35.676  1.00 40.85           C  
ATOM   1742  O   GLU A 117       0.811  12.055 -36.253  1.00 41.25           O  
ATOM   1743  CB  GLU A 117      -2.267  11.953 -35.894  1.00 41.67           C  
ATOM   1744  HB1 GLU A 117      -1.875  11.182 -36.598  1.00  0.00           H  
ATOM   1745  HB2 GLU A 117      -3.035  11.357 -35.348  1.00  0.00           H  
ATOM   1746  CG  GLU A 117      -2.934  13.052 -36.666  1.00 42.36           C  
ATOM   1747  HG1 GLU A 117      -3.235  12.704 -37.682  1.00  0.00           H  
ATOM   1748  HG2 GLU A 117      -2.201  13.841 -36.957  1.00  0.00           H  
ATOM   1749  CD  GLU A 117      -4.101  13.643 -35.928  1.00 44.93           C  
ATOM   1750  OE1 GLU A 117      -4.522  14.743 -36.312  1.00 44.30           O  
ATOM   1751  OE2 GLU A 117      -4.592  13.016 -34.961  1.00 45.91           O  
ATOM   1752  N   GLU A 118       0.314  14.150 -35.636  1.00 40.56           N  
ATOM   1753  HN  GLU A 118      -0.355  14.767 -35.175  1.00  0.00           H  
ATOM   1754  CA  GLU A 118       1.507  14.716 -36.234  1.00 39.76           C  
ATOM   1755  HA  GLU A 118       1.673  14.207 -37.212  1.00  0.00           H  
ATOM   1756  C   GLU A 118       2.724  14.466 -35.368  1.00 39.13           C  
ATOM   1757  O   GLU A 118       3.791  14.191 -35.900  1.00 39.01           O  
ATOM   1758  CB  GLU A 118       1.308  16.206 -36.510  1.00 39.45           C  
ATOM   1759  HB1 GLU A 118       2.279  16.724 -36.689  1.00  0.00           H  
ATOM   1760  HB2 GLU A 118       0.989  16.755 -35.593  1.00  0.00           H  
ATOM   1761  CG  GLU A 118       0.348  16.421 -37.646  1.00 39.57           C  
ATOM   1762  HG1 GLU A 118       0.746  15.977 -38.588  1.00  0.00           H  
ATOM   1763  HG2 GLU A 118      -0.564  15.793 -37.516  1.00  0.00           H  
ATOM   1764  CD  GLU A 118      -0.022  17.857 -37.852  1.00 39.70           C  
ATOM   1765  OE1 GLU A 118      -0.363  18.534 -36.863  1.00 40.21           O  
ATOM   1766  OE2 GLU A 118       0.006  18.303 -39.010  1.00 40.02           O  
ATOM   1767  N   VAL A 119       2.557  14.583 -34.043  1.00 38.92           N  
ATOM   1768  HN  VAL A 119       1.657  14.916 -33.697  1.00  0.00           H  
ATOM   1769  CA  VAL A 119       3.599  14.258 -33.066  1.00 38.24           C  
ATOM   1770  HA  VAL A 119       4.521  14.834 -33.313  1.00  0.00           H  
ATOM   1771  C   VAL A 119       3.912  12.755 -33.145  1.00 38.40           C  
ATOM   1772  O   VAL A 119       5.070  12.342 -33.204  1.00 37.37           O  
ATOM   1773  CB  VAL A 119       3.149  14.617 -31.614  1.00 38.56           C  
ATOM   1774  HB  VAL A 119       2.185  14.092 -31.420  1.00  0.00           H  
ATOM   1775  CG1 VAL A 119       4.163  14.125 -30.575  1.00 37.30           C  
ATOM   1776 1HG1 VAL A 119       3.842  14.381 -29.538  1.00  0.00           H  
ATOM   1777 2HG1 VAL A 119       5.188  14.508 -30.791  1.00  0.00           H  
ATOM   1778 3HG1 VAL A 119       4.361  13.033 -30.683  1.00  0.00           H  
ATOM   1779  CG2 VAL A 119       2.902  16.114 -31.452  1.00 37.13           C  
ATOM   1780 1HG2 VAL A 119       2.581  16.370 -30.415  1.00  0.00           H  
ATOM   1781 2HG2 VAL A 119       2.173  16.490 -32.208  1.00  0.00           H  
ATOM   1782 3HG2 VAL A 119       3.794  16.708 -31.759  1.00  0.00           H  
ATOM   1783  N   SER A 120       2.863  11.944 -33.154  1.00 38.96           N  
ATOM   1784  HN  SER A 120       1.924  12.336 -33.085  1.00  0.00           H  
ATOM   1785  CA  SER A 120       3.033  10.500 -33.261  1.00 39.54           C  
ATOM   1786  HA  SER A 120       3.744  10.172 -32.468  1.00  0.00           H  
ATOM   1787  C   SER A 120       3.634  10.146 -34.619  1.00 39.74           C  
ATOM   1788  O   SER A 120       4.351   9.170 -34.740  1.00 39.54           O  
ATOM   1789  CB  SER A 120       1.702   9.794 -33.031  1.00 39.88           C  
ATOM   1790  HB1 SER A 120       0.900  10.193 -33.695  1.00  0.00           H  
ATOM   1791  HB2 SER A 120       1.719   8.744 -33.405  1.00  0.00           H  
ATOM   1792  OG  SER A 120       1.336   9.861 -31.662  1.00 40.60           O  
ATOM   1793  HG  SER A 120       0.506   9.421 -31.519  1.00  0.00           H  
ATOM   1794  N   SER A 121       3.395  10.980 -35.625  1.00 39.74           N  
ATOM   1795  HN  SER A 121       2.772  11.776 -35.486  1.00  0.00           H  
ATOM   1796  CA  SER A 121       4.019  10.765 -36.930  1.00 40.02           C  
ATOM   1797  HA  SER A 121       3.848   9.699 -37.209  1.00  0.00           H  
ATOM   1798  C   SER A 121       5.530  10.982 -36.860  1.00 40.59           C  
ATOM   1799  O   SER A 121       6.284  10.333 -37.580  1.00 41.09           O  
ATOM   1800  CB  SER A 121       3.372  11.637 -38.023  1.00 39.80           C  
ATOM   1801  HB1 SER A 121       3.364  11.110 -39.005  1.00  0.00           H  
ATOM   1802  HB2 SER A 121       2.273  11.732 -37.863  1.00  0.00           H  
ATOM   1803  OG  SER A 121       3.980  12.902 -38.131  1.00 38.29           O  
ATOM   1804  HG  SER A 121       3.581  13.440 -38.805  1.00  0.00           H  
ATOM   1805  N   MET A 122       5.965  11.867 -35.966  1.00 40.83           N  
ATOM   1806  HN  MET A 122       5.286  12.334 -35.365  1.00  0.00           H  
ATOM   1807  CA  MET A 122       7.381  12.193 -35.815  1.00 41.43           C  
ATOM   1808  HA  MET A 122       7.808  12.346 -36.834  1.00  0.00           H  
ATOM   1809  C   MET A 122       8.148  11.056 -35.152  1.00 41.03           C  
ATOM   1810  O   MET A 122       9.272  10.740 -35.534  1.00 40.45           O  
ATOM   1811  CB  MET A 122       7.553  13.494 -35.035  1.00 41.08           C  
ATOM   1812  HB1 MET A 122       8.631  13.742 -34.893  1.00  0.00           H  
ATOM   1813  HB2 MET A 122       7.260  13.367 -33.967  1.00  0.00           H  
ATOM   1814  CG  MET A 122       6.812  14.632 -35.672  1.00 41.41           C  
ATOM   1815  HG1 MET A 122       7.074  14.707 -36.753  1.00  0.00           H  
ATOM   1816  HG2 MET A 122       5.727  14.389 -35.753  1.00  0.00           H  
ATOM   1817  SD  MET A 122       7.036  16.226 -34.864  1.00 43.25           S  
ATOM   1818  CE  MET A 122       5.656  17.125 -35.576  1.00 41.58           C  
ATOM   1819  HE1 MET A 122       5.795  18.112 -35.076  1.00  0.00           H  
ATOM   1820  HE2 MET A 122       4.653  16.654 -35.455  1.00  0.00           H  
ATOM   1821  HE3 MET A 122       5.610  17.145 -36.690  1.00  0.00           H  
ATOM   1822  N   VAL A 123       7.514  10.458 -34.155  1.00 41.68           N  
ATOM   1823  HN  VAL A 123       6.635  10.860 -33.829  1.00  0.00           H  
ATOM   1824  CA  VAL A 123       8.008   9.256 -33.501  1.00 41.88           C  
ATOM   1825  HA  VAL A 123       9.025   9.454 -33.088  1.00  0.00           H  
ATOM   1826  C   VAL A 123       8.096   8.156 -34.541  1.00 42.40           C  
ATOM   1827  O   VAL A 123       9.109   7.482 -34.629  1.00 43.06           O  
ATOM   1828  CB  VAL A 123       7.063   8.839 -32.352  1.00 41.80           C  
ATOM   1829  HB  VAL A 123       6.039   8.721 -32.777  1.00  0.00           H  
ATOM   1830  CG1 VAL A 123       7.480   7.487 -31.736  1.00 41.61           C  
ATOM   1831 1HG1 VAL A 123       6.798   7.186 -30.907  1.00  0.00           H  
ATOM   1832 2HG1 VAL A 123       8.544   7.502 -31.403  1.00  0.00           H  
ATOM   1833 3HG1 VAL A 123       7.553   6.691 -32.513  1.00  0.00           H  
ATOM   1834  CG2 VAL A 123       7.010   9.936 -31.308  1.00 40.72           C  
ATOM   1835 1HG2 VAL A 123       6.328   9.635 -30.479  1.00  0.00           H  
ATOM   1836 2HG2 VAL A 123       6.726  10.920 -31.748  1.00  0.00           H  
ATOM   1837 3HG2 VAL A 123       8.025  10.212 -30.937  1.00  0.00           H  
ATOM   1838  N   LEU A 124       7.046   8.019 -35.356  1.00 43.09           N  
ATOM   1839  HN  LEU A 124       6.276   8.683 -35.276  1.00  0.00           H  
ATOM   1840  CA  LEU A 124       6.953   6.957 -36.359  1.00 43.26           C  
ATOM   1841  HA  LEU A 124       7.134   5.986 -35.842  1.00  0.00           H  
ATOM   1842  C   LEU A 124       7.996   7.099 -37.450  1.00 43.85           C  
ATOM   1843  O   LEU A 124       8.595   6.103 -37.876  1.00 43.83           O  
ATOM   1844  CB  LEU A 124       5.555   6.905 -36.965  1.00 43.26           C  
ATOM   1845  HB1 LEU A 124       5.599   6.430 -37.973  1.00  0.00           H  
ATOM   1846  HB2 LEU A 124       5.226   7.934 -37.240  1.00  0.00           H  
ATOM   1847  CG  LEU A 124       4.475   6.227 -36.123  1.00 42.69           C  
ATOM   1848  HG  LEU A 124       4.398   6.762 -35.148  1.00  0.00           H  
ATOM   1849  CD1 LEU A 124       3.168   6.367 -36.847  1.00 42.23           C  
ATOM   1850 1HD1 LEU A 124       2.380   5.872 -36.233  1.00  0.00           H  
ATOM   1851 2HD1 LEU A 124       3.209   5.978 -37.891  1.00  0.00           H  
ATOM   1852 3HD1 LEU A 124       2.922   7.426 -37.093  1.00  0.00           H  
ATOM   1853  CD2 LEU A 124       4.784   4.753 -35.845  1.00 40.92           C  
ATOM   1854 1HD2 LEU A 124       3.996   4.258 -35.231  1.00  0.00           H  
ATOM   1855 2HD2 LEU A 124       5.789   4.636 -35.377  1.00  0.00           H  
ATOM   1856 3HD2 LEU A 124       4.961   4.195 -36.794  1.00  0.00           H  
ATOM   1857  N   THR A 125       8.215   8.339 -37.883  1.00 43.82           N  
ATOM   1858  HN  THR A 125       7.608   9.089 -37.551  1.00  0.00           H  
ATOM   1859  CA  THR A 125       9.287   8.666 -38.812  1.00 44.11           C  
ATOM   1860  HA  THR A 125       9.119   8.115 -39.767  1.00  0.00           H  
ATOM   1861  C   THR A 125      10.634   8.255 -38.234  1.00 44.10           C  
ATOM   1862  O   THR A 125      11.487   7.726 -38.954  1.00 44.75           O  
ATOM   1863  CB  THR A 125       9.318  10.179 -39.107  1.00 44.22           C  
ATOM   1864  HB  THR A 125       9.358  10.737 -38.142  1.00  0.00           H  
ATOM   1865  CG2 THR A 125      10.535  10.553 -39.948  1.00 43.94           C  
ATOM   1866 1HG2 THR A 125      11.463  10.267 -39.401  1.00  0.00           H  
ATOM   1867 2HG2 THR A 125      10.532  11.629 -40.241  1.00  0.00           H  
ATOM   1868 3HG2 THR A 125      10.494  10.111 -40.971  1.00  0.00           H  
ATOM   1869  OG1 THR A 125       8.125  10.547 -39.810  1.00 44.89           O  
ATOM   1870  HG1 THR A 125       7.367  10.314 -39.286  1.00  0.00           H  
ATOM   1871  N   LYS A 126      10.822   8.514 -36.939  1.00 43.49           N  
ATOM   1872  HN  LYS A 126      10.074   8.961 -36.409  1.00  0.00           H  
ATOM   1873  CA  LYS A 126      12.062   8.177 -36.264  1.00 42.89           C  
ATOM   1874  HA  LYS A 126      12.903   8.658 -36.816  1.00  0.00           H  
ATOM   1875  C   LYS A 126      12.268   6.671 -36.298  1.00 42.58           C  
ATOM   1876  O   LYS A 126      13.324   6.218 -36.686  1.00 43.05           O  
ATOM   1877  CB  LYS A 126      12.071   8.700 -34.826  1.00 42.29           C  
ATOM   1878  HB1 LYS A 126      11.171   8.333 -34.280  1.00  0.00           H  
ATOM   1879  HB2 LYS A 126      11.873   9.797 -34.816  1.00  0.00           H  
ATOM   1880  CG  LYS A 126      13.338   8.387 -34.023  1.00 42.04           C  
ATOM   1881  HG1 LYS A 126      13.485   7.286 -33.929  1.00  0.00           H  
ATOM   1882  HG2 LYS A 126      13.199   8.647 -32.948  1.00  0.00           H  
ATOM   1883  CD  LYS A 126      14.597   9.057 -34.587  1.00 41.61           C  
ATOM   1884  HD1 LYS A 126      14.877   8.624 -35.575  1.00  0.00           H  
ATOM   1885  HD2 LYS A 126      14.388  10.105 -34.906  1.00  0.00           H  
ATOM   1886  CE  LYS A 126      15.768   9.000 -33.606  1.00 42.66           C  
ATOM   1887  HE1 LYS A 126      15.744   8.067 -32.997  1.00  0.00           H  
ATOM   1888  HE2 LYS A 126      15.649   9.745 -32.785  1.00  0.00           H  
ATOM   1889  NZ  LYS A 126      17.085   9.163 -34.309  1.00 43.22           N  
ATOM   1890  HZ1 LYS A 126      17.866   9.125 -33.654  1.00  0.00           H  
ATOM   1891  HZ2 LYS A 126      17.107  10.017 -34.867  1.00  0.00           H  
ATOM   1892  HZ3 LYS A 126      17.194   8.481 -35.060  1.00  0.00           H  
ATOM   1893  N   MET A 127      11.247   5.915 -35.901  1.00 42.79           N  
ATOM   1894  HN  MET A 127      10.415   6.378 -35.536  1.00  0.00           H  
ATOM   1895  CA  MET A 127      11.258   4.447 -35.962  1.00 42.91           C  
ATOM   1896  HA  MET A 127      12.088   4.078 -35.315  1.00  0.00           H  
ATOM   1897  C   MET A 127      11.486   3.923 -37.370  1.00 43.61           C  
ATOM   1898  O   MET A 127      12.156   2.909 -37.560  1.00 44.30           O  
ATOM   1899  CB  MET A 127       9.943   3.872 -35.427  1.00 42.69           C  
ATOM   1900  HB1 MET A 127       9.969   2.758 -35.469  1.00  0.00           H  
ATOM   1901  HB2 MET A 127       9.116   4.078 -36.146  1.00  0.00           H  
ATOM   1902  CG  MET A 127       9.545   4.331 -34.031  1.00 41.71           C  
ATOM   1903  HG1 MET A 127       8.748   3.677 -33.606  1.00  0.00           H  
ATOM   1904  HG2 MET A 127       8.985   5.294 -34.070  1.00  0.00           H  
ATOM   1905  SD  MET A 127      10.956   4.445 -32.914  1.00 43.68           S  
ATOM   1906  CE  MET A 127      11.453   2.717 -32.801  1.00 39.65           C  
ATOM   1907  HE1 MET A 127      12.325   2.787 -32.110  1.00  0.00           H  
ATOM   1908  HE2 MET A 127      11.654   2.213 -33.775  1.00  0.00           H  
ATOM   1909  HE3 MET A 127      10.651   2.009 -32.487  1.00  0.00           H  
ATOM   1910  N   LYS A 128      10.904   4.612 -38.350  1.00 44.11           N  
ATOM   1911  HN  LYS A 128      10.343   5.427 -38.102  1.00  0.00           H  
ATOM   1912  CA  LYS A 128      11.027   4.263 -39.752  1.00 44.48           C  
ATOM   1913  HA  LYS A 128      10.668   3.218 -39.901  1.00  0.00           H  
ATOM   1914  C   LYS A 128      12.483   4.349 -40.159  1.00 44.74           C  
ATOM   1915  O   LYS A 128      13.009   3.419 -40.776  1.00 45.43           O  
ATOM   1916  CB  LYS A 128      10.176   5.208 -40.593  1.00 44.70           C  
ATOM   1917  HB1 LYS A 128      10.536   6.256 -40.466  1.00  0.00           H  
ATOM   1918  HB2 LYS A 128       9.155   5.292 -40.152  1.00  0.00           H  
ATOM   1919  CG  LYS A 128      10.074   4.875 -42.062  1.00 45.79           C  
ATOM   1920  HG1 LYS A 128       9.324   4.073 -42.255  1.00  0.00           H  
ATOM   1921  HG2 LYS A 128      10.982   4.344 -42.431  1.00  0.00           H  
ATOM   1922  CD  LYS A 128       9.785   6.118 -42.864  1.00 47.27           C  
ATOM   1923  HD1 LYS A 128       9.144   6.838 -42.304  1.00  0.00           H  
ATOM   1924  HD2 LYS A 128      10.688   6.762 -42.980  1.00  0.00           H  
ATOM   1925  CE  LYS A 128       9.191   5.743 -44.180  1.00 48.83           C  
ATOM   1926  HE1 LYS A 128       8.079   5.682 -44.119  1.00  0.00           H  
ATOM   1927  HE2 LYS A 128       9.412   4.680 -44.435  1.00  0.00           H  
ATOM   1928  NZ  LYS A 128       9.621   6.659 -45.267  1.00 50.44           N  
ATOM   1929  HZ1 LYS A 128       9.215   6.403 -46.167  1.00  0.00           H  
ATOM   1930  HZ2 LYS A 128      10.638   6.715 -45.323  1.00  0.00           H  
ATOM   1931  HZ3 LYS A 128       9.419   7.631 -45.033  1.00  0.00           H  
ATOM   1932  N   GLU A 129      13.143   5.451 -39.797  1.00 44.52           N  
ATOM   1933  HN  GLU A 129      12.641   6.190 -39.304  1.00  0.00           H  
ATOM   1934  CA  GLU A 129      14.573   5.631 -40.088  1.00 44.30           C  
ATOM   1935  HA  GLU A 129      14.703   5.523 -41.190  1.00  0.00           H  
ATOM   1936  C   GLU A 129      15.494   4.595 -39.415  1.00 43.98           C  
ATOM   1937  O   GLU A 129      16.522   4.212 -39.971  1.00 43.55           O  
ATOM   1938  CB  GLU A 129      15.006   7.044 -39.718  1.00 44.28           C  
ATOM   1939  HB1 GLU A 129      16.116   7.114 -39.637  1.00  0.00           H  
ATOM   1940  HB2 GLU A 129      14.733   7.283 -38.664  1.00  0.00           H  
ATOM   1941  CG  GLU A 129      14.460   8.095 -40.676  1.00 45.72           C  
ATOM   1942  HG1 GLU A 129      15.047   8.112 -41.624  1.00  0.00           H  
ATOM   1943  HG2 GLU A 129      13.468   7.786 -41.081  1.00  0.00           H  
ATOM   1944  CD  GLU A 129      14.386   9.471 -40.065  1.00 47.36           C  
ATOM   1945  OE1 GLU A 129      14.793   9.634 -38.894  1.00 47.16           O  
ATOM   1946  OE2 GLU A 129      13.911  10.398 -40.761  1.00 49.83           O  
ATOM   1947  N   ILE A 130      15.117   4.174 -38.213  1.00 43.63           N  
ATOM   1948  HN  ILE A 130      14.269   4.568 -37.805  1.00  0.00           H  
ATOM   1949  CA  ILE A 130      15.854   3.178 -37.449  1.00 43.81           C  
ATOM   1950  HA  ILE A 130      16.895   3.546 -37.293  1.00  0.00           H  
ATOM   1951  C   ILE A 130      15.911   1.867 -38.215  1.00 44.08           C  
ATOM   1952  O   ILE A 130      16.983   1.288 -38.374  1.00 43.91           O  
ATOM   1953  CB  ILE A 130      15.196   2.966 -36.078  1.00 43.91           C  
ATOM   1954  HB  ILE A 130      14.108   2.780 -36.238  1.00  0.00           H  
ATOM   1955  CG1 ILE A 130      15.347   4.231 -35.232  1.00 42.61           C  
ATOM   1956 1HG1 ILE A 130      16.421   4.511 -35.123  1.00  0.00           H  
ATOM   1957 2HG1 ILE A 130      14.981   5.127 -35.786  1.00  0.00           H  
ATOM   1958  CG2 ILE A 130      15.780   1.772 -35.359  1.00 43.42           C  
ATOM   1959 1HG2 ILE A 130      15.670   0.850 -35.976  1.00  0.00           H  
ATOM   1960 2HG2 ILE A 130      15.340   1.645 -34.343  1.00  0.00           H  
ATOM   1961 3HG2 ILE A 130      16.840   1.946 -35.061  1.00  0.00           H  
ATOM   1962  CD1 ILE A 130      14.687   4.122 -33.900  1.00 41.28           C  
ATOM   1963 1HD1 ILE A 130      14.797   5.044 -33.283  1.00  0.00           H  
ATOM   1964 2HD1 ILE A 130      15.053   3.226 -33.346  1.00  0.00           H  
ATOM   1965 3HD1 ILE A 130      13.613   3.842 -34.009  1.00  0.00           H  
ATOM   1966  N   ALA A 131      14.747   1.430 -38.702  1.00 44.24           N  
ATOM   1967  HN  ALA A 131      13.899   1.942 -38.460  1.00  0.00           H  
ATOM   1968  CA  ALA A 131      14.626   0.253 -39.567  1.00 44.23           C  
ATOM   1969  HA  ALA A 131      15.073  -0.610 -39.020  1.00  0.00           H  
ATOM   1970  C   ALA A 131      15.378   0.389 -40.903  1.00 44.34           C  
ATOM   1971  O   ALA A 131      15.968  -0.581 -41.387  1.00 44.69           O  
ATOM   1972  CB  ALA A 131      13.152  -0.072 -39.805  1.00 43.73           C  
ATOM   1973  HB1 ALA A 131      12.607  -0.171 -38.837  1.00  0.00           H  
ATOM   1974  HB2 ALA A 131      13.027  -0.978 -40.443  1.00  0.00           H  
ATOM   1975  HB3 ALA A 131      12.668   0.675 -40.477  1.00  0.00           H  
ATOM   1976  N   GLU A 132      15.353   1.586 -41.486  1.00 44.43           N  
ATOM   1977  HN  GLU A 132      14.849   2.342 -41.022  1.00  0.00           H  
ATOM   1978  CA  GLU A 132      16.014   1.870 -42.762  1.00 44.63           C  
ATOM   1979  HA  GLU A 132      15.716   1.090 -43.501  1.00  0.00           H  
ATOM   1980  C   GLU A 132      17.516   1.868 -42.635  1.00 44.83           C  
ATOM   1981  O   GLU A 132      18.218   1.490 -43.566  1.00 45.06           O  
ATOM   1982  CB  GLU A 132      15.590   3.238 -43.296  1.00 44.67           C  
ATOM   1983  HB1 GLU A 132      15.833   4.035 -42.555  1.00  0.00           H  
ATOM   1984  HB2 GLU A 132      16.253   3.548 -44.137  1.00  0.00           H  
ATOM   1985  CG  GLU A 132      14.143   3.330 -43.709  1.00 45.27           C  
ATOM   1986  HG1 GLU A 132      13.883   2.524 -44.434  1.00  0.00           H  
ATOM   1987  HG2 GLU A 132      13.469   3.043 -42.869  1.00  0.00           H  
ATOM   1988  CD  GLU A 132      13.777   4.684 -44.255  1.00 45.76           C  
ATOM   1989  OE1 GLU A 132      14.497   5.662 -43.961  1.00 46.23           O  
ATOM   1990  OE2 GLU A 132      12.766   4.762 -44.984  1.00 46.55           O  
ATOM   1991  N   ALA A 133      18.003   2.330 -41.486  1.00 45.25           N  
ATOM   1992  HN  ALA A 133      17.352   2.669 -40.777  1.00  0.00           H  
ATOM   1993  CA  ALA A 133      19.430   2.370 -41.203  1.00 45.20           C  
ATOM   1994  HA  ALA A 133      19.950   2.867 -42.055  1.00  0.00           H  
ATOM   1995  C   ALA A 133      19.956   0.959 -41.070  1.00 45.08           C  
ATOM   1996  O   ALA A 133      21.063   0.670 -41.496  1.00 45.09           O  
ATOM   1997  CB  ALA A 133      19.708   3.157 -39.936  1.00 45.25           C  
ATOM   1998  HB1 ALA A 133      20.801   3.188 -39.719  1.00  0.00           H  
ATOM   1999  HB2 ALA A 133      19.127   2.762 -39.070  1.00  0.00           H  
ATOM   2000  HB3 ALA A 133      19.268   4.181 -39.982  1.00  0.00           H  
ATOM   2001  N   TYR A 134      19.149   0.083 -40.486  1.00 45.02           N  
ATOM   2002  HN  TYR A 134      18.246   0.398 -40.132  1.00  0.00           H  
ATOM   2003  CA  TYR A 134      19.518  -1.309 -40.339  1.00 45.20           C  
ATOM   2004  HA  TYR A 134      20.584  -1.347 -40.015  1.00  0.00           H  
ATOM   2005  C   TYR A 134      19.399  -2.086 -41.655  1.00 45.26           C  
ATOM   2006  O   TYR A 134      20.242  -2.921 -41.958  1.00 45.08           O  
ATOM   2007  CB  TYR A 134      18.673  -1.959 -39.243  1.00 45.18           C  
ATOM   2008  HB1 TYR A 134      18.894  -1.496 -38.253  1.00  0.00           H  
ATOM   2009  HB2 TYR A 134      17.602  -1.669 -39.352  1.00  0.00           H  
ATOM   2010  CG  TYR A 134      18.809  -3.462 -39.166  1.00 45.13           C  
ATOM   2011  CD1 TYR A 134      19.966  -4.060 -38.664  1.00 45.49           C  
ATOM   2012  HD1 TYR A 134      20.795  -3.424 -38.310  1.00  0.00           H  
ATOM   2013  CD2 TYR A 134      17.773  -4.288 -39.593  1.00 45.83           C  
ATOM   2014  HD2 TYR A 134      16.846  -3.835 -39.984  1.00  0.00           H  
ATOM   2015  CE1 TYR A 134      20.093  -5.452 -38.602  1.00 45.16           C  
ATOM   2016  HE1 TYR A 134      21.018  -5.909 -38.212  1.00  0.00           H  
ATOM   2017  CE2 TYR A 134      17.885  -5.683 -39.535  1.00 45.33           C  
ATOM   2018  HE2 TYR A 134      17.056  -6.321 -39.885  1.00  0.00           H  
ATOM   2019  CZ  TYR A 134      19.042  -6.257 -39.036  1.00 45.59           C  
ATOM   2020  OH  TYR A 134      19.134  -7.632 -38.980  1.00 44.53           O  
ATOM   2021  HH  TYR A 134      19.928  -8.026 -38.638  1.00  0.00           H  
ATOM   2022  N   LEU A 135      18.354  -1.806 -42.428  1.00 45.55           N  
ATOM   2023  HN  LEU A 135      17.750  -1.023 -42.180  1.00  0.00           H  
ATOM   2024  CA  LEU A 135      18.046  -2.593 -43.628  1.00 45.51           C  
ATOM   2025  HA  LEU A 135      18.385  -3.636 -43.426  1.00  0.00           H  
ATOM   2026  C   LEU A 135      18.779  -2.124 -44.884  1.00 45.73           C  
ATOM   2027  O   LEU A 135      18.916  -2.886 -45.848  1.00 46.01           O  
ATOM   2028  CB  LEU A 135      16.525  -2.656 -43.873  1.00 45.63           C  
ATOM   2029  HB1 LEU A 135      16.125  -1.617 -43.934  1.00  0.00           H  
ATOM   2030  HB2 LEU A 135      16.340  -3.019 -44.911  1.00  0.00           H  
ATOM   2031  CG  LEU A 135      15.657  -3.469 -42.898  1.00 45.02           C  
ATOM   2032  HG  LEU A 135      15.950  -3.192 -41.858  1.00  0.00           H  
ATOM   2033  CD1 LEU A 135      14.186  -3.158 -43.071  1.00 45.45           C  
ATOM   2034 1HD1 LEU A 135      14.017  -2.063 -42.942  1.00  0.00           H  
ATOM   2035 2HD1 LEU A 135      13.545  -3.765 -42.390  1.00  0.00           H  
ATOM   2036 3HD1 LEU A 135      13.788  -3.533 -44.043  1.00  0.00           H  
ATOM   2037  CD2 LEU A 135      15.885  -4.949 -43.072  1.00 45.60           C  
ATOM   2038 1HD2 LEU A 135      16.969  -5.178 -42.945  1.00  0.00           H  
ATOM   2039 2HD2 LEU A 135      15.487  -5.324 -44.044  1.00  0.00           H  
ATOM   2040 3HD2 LEU A 135      15.244  -5.556 -42.391  1.00  0.00           H  
ATOM   2041  N   GLY A 136      19.256  -0.880 -44.877  1.00 45.74           N  
ATOM   2042  HN  GLY A 136      19.094  -0.286 -44.063  1.00  0.00           H  
ATOM   2043  CA  GLY A 136      20.007  -0.350 -46.013  1.00 45.88           C  
ATOM   2044  HA1 GLY A 136      20.640   0.514 -45.703  1.00  0.00           H  
ATOM   2045  HA2 GLY A 136      20.808  -1.060 -46.326  1.00  0.00           H  
ATOM   2046  C   GLY A 136      19.123   0.021 -47.189  1.00 46.00           C  
ATOM   2047  O   GLY A 136      19.602   0.237 -48.296  1.00 45.97           O  
ATOM   2048  N   LYS A 137      17.822   0.094 -46.940  1.00 46.28           N  
ATOM   2049  HN  LYS A 137      17.483  -0.160 -46.012  1.00  0.00           H  
ATOM   2050  CA  LYS A 137      16.861   0.524 -47.945  1.00 46.52           C  
ATOM   2051  HA  LYS A 137      17.374   1.235 -48.634  1.00  0.00           H  
ATOM   2052  C   LYS A 137      15.703   1.254 -47.290  1.00 46.24           C  
ATOM   2053  O   LYS A 137      15.615   1.302 -46.065  1.00 46.51           O  
ATOM   2054  CB  LYS A 137      16.358  -0.661 -48.773  1.00 46.91           C  
ATOM   2055  HB1 LYS A 137      15.570  -0.324 -49.486  1.00  0.00           H  
ATOM   2056  HB2 LYS A 137      17.145  -0.989 -49.492  1.00  0.00           H  
ATOM   2057  CG  LYS A 137      15.862  -1.843 -47.967  1.00 47.48           C  
ATOM   2058  HG1 LYS A 137      16.559  -2.113 -47.140  1.00  0.00           H  
ATOM   2059  HG2 LYS A 137      14.972  -1.587 -47.346  1.00  0.00           H  
ATOM   2060  CD  LYS A 137      15.598  -3.004 -48.894  1.00 50.06           C  
ATOM   2061  HD1 LYS A 137      14.543  -3.005 -49.254  1.00  0.00           H  
ATOM   2062  HD2 LYS A 137      16.115  -2.869 -49.873  1.00  0.00           H  
ATOM   2063  CE  LYS A 137      15.966  -4.331 -48.252  1.00 51.17           C  
ATOM   2064  HE1 LYS A 137      15.398  -4.516 -47.311  1.00  0.00           H  
ATOM   2065  HE2 LYS A 137      16.993  -4.319 -47.818  1.00  0.00           H  
ATOM   2066  NZ  LYS A 137      15.785  -5.435 -49.249  1.00 51.68           N  
ATOM   2067  HZ1 LYS A 137      16.032  -6.326 -48.818  1.00  0.00           H  
ATOM   2068  HZ2 LYS A 137      16.305  -5.266 -50.110  1.00  0.00           H  
ATOM   2069  HZ3 LYS A 137      14.845  -5.446 -49.646  1.00  0.00           H  
ATOM   2070  N   THR A 138      14.826   1.820 -48.116  1.00 46.04           N  
ATOM   2071  HN  THR A 138      14.964   1.719 -49.122  1.00  0.00           H  
ATOM   2072  CA  THR A 138      13.674   2.579 -47.639  1.00 45.78           C  
ATOM   2073  HA  THR A 138      14.003   3.187 -46.764  1.00  0.00           H  
ATOM   2074  C   THR A 138      12.549   1.665 -47.177  1.00 45.41           C  
ATOM   2075  O   THR A 138      12.286   0.626 -47.777  1.00 45.27           O  
ATOM   2076  CB  THR A 138      13.131   3.544 -48.708  1.00 45.80           C  
ATOM   2077  HB  THR A 138      12.122   3.901 -48.396  1.00  0.00           H  
ATOM   2078  CG2 THR A 138      14.061   4.756 -48.876  1.00 46.16           C  
ATOM   2079 1HG2 THR A 138      13.668   5.455 -49.650  1.00  0.00           H  
ATOM   2080 2HG2 THR A 138      15.108   4.444 -49.097  1.00  0.00           H  
ATOM   2081 3HG2 THR A 138      14.240   5.275 -47.906  1.00  0.00           H  
ATOM   2082  OG1 THR A 138      13.017   2.857 -49.957  1.00 45.94           O  
ATOM   2083  HG1 THR A 138      12.682   3.453 -50.617  1.00  0.00           H  
ATOM   2084  N   VAL A 139      11.898   2.066 -46.094  1.00 44.99           N  
ATOM   2085  HN  VAL A 139      12.202   2.919 -45.624  1.00  0.00           H  
ATOM   2086  CA  VAL A 139      10.769   1.334 -45.555  1.00 44.75           C  
ATOM   2087  HA  VAL A 139      10.699   0.358 -46.089  1.00  0.00           H  
ATOM   2088  C   VAL A 139       9.495   2.138 -45.853  1.00 44.54           C  
ATOM   2089  O   VAL A 139       9.494   3.368 -45.754  1.00 44.86           O  
ATOM   2090  CB  VAL A 139      10.983   1.048 -44.042  1.00 44.89           C  
ATOM   2091  HB  VAL A 139      11.259   2.009 -43.548  1.00  0.00           H  
ATOM   2092  CG1 VAL A 139       9.714   0.522 -43.370  1.00 44.93           C  
ATOM   2093 1HG1 VAL A 139       8.868   1.235 -43.511  1.00  0.00           H  
ATOM   2094 2HG1 VAL A 139       9.883   0.290 -42.293  1.00  0.00           H  
ATOM   2095 3HG1 VAL A 139       9.454  -0.503 -43.724  1.00  0.00           H  
ATOM   2096  CG2 VAL A 139      12.156   0.059 -43.846  1.00 44.82           C  
ATOM   2097 1HG2 VAL A 139      13.081   0.443 -44.336  1.00  0.00           H  
ATOM   2098 2HG2 VAL A 139      11.896  -0.966 -44.200  1.00  0.00           H  
ATOM   2099 3HG2 VAL A 139      12.325  -0.173 -42.769  1.00  0.00           H  
ATOM   2100  N   THR A 140       8.437   1.452 -46.274  1.00 43.86           N  
ATOM   2101  HN  THR A 140       8.533   0.454 -46.460  1.00  0.00           H  
ATOM   2102  CA  THR A 140       7.138   2.093 -46.477  1.00 43.17           C  
ATOM   2103  HA  THR A 140       7.183   3.111 -46.024  1.00  0.00           H  
ATOM   2104  C   THR A 140       6.040   1.315 -45.771  1.00 42.87           C  
ATOM   2105  O   THR A 140       5.328   1.868 -44.951  1.00 43.35           O  
ATOM   2106  CB  THR A 140       6.792   2.255 -47.979  1.00 43.06           C  
ATOM   2107  HB  THR A 140       6.707   1.246 -48.445  1.00  0.00           H  
ATOM   2108  CG2 THR A 140       5.473   3.003 -48.164  1.00 42.01           C  
ATOM   2109 1HG2 THR A 140       5.224   3.120 -49.245  1.00  0.00           H  
ATOM   2110 2HG2 THR A 140       5.481   3.985 -47.637  1.00  0.00           H  
ATOM   2111 3HG2 THR A 140       4.643   2.515 -47.602  1.00  0.00           H  
ATOM   2112  OG1 THR A 140       7.835   2.985 -48.630  1.00 42.76           O  
ATOM   2113  HG1 THR A 140       7.623   3.084 -49.551  1.00  0.00           H  
ATOM   2114  N   ASN A 141       5.904   0.033 -46.090  1.00 42.62           N  
ATOM   2115  HN  ASN A 141       6.553  -0.387 -46.756  1.00  0.00           H  
ATOM   2116  CA  ASN A 141       4.849  -0.786 -45.510  1.00 42.17           C  
ATOM   2117  HA  ASN A 141       3.897  -0.207 -45.556  1.00  0.00           H  
ATOM   2118  C   ASN A 141       5.118  -1.133 -44.058  1.00 41.82           C  
ATOM   2119  O   ASN A 141       6.195  -1.618 -43.722  1.00 41.71           O  
ATOM   2120  CB  ASN A 141       4.661  -2.071 -46.311  1.00 42.26           C  
ATOM   2121  HB1 ASN A 141       5.597  -2.677 -46.320  1.00  0.00           H  
ATOM   2122  HB2 ASN A 141       3.991  -2.782 -45.774  1.00  0.00           H  
ATOM   2123  CG  ASN A 141       4.169  -1.819 -47.710  1.00 42.03           C  
ATOM   2124  ND2 ASN A 141       4.622  -2.640 -48.638  1.00 42.49           N  
ATOM   2125 1HD2 ASN A 141       5.271  -3.400 -48.432  1.00  0.00           H  
ATOM   2126 2HD2 ASN A 141       4.288  -2.469 -49.587  1.00  0.00           H  
ATOM   2127  OD1 ASN A 141       3.388  -0.904 -47.958  1.00 41.58           O  
ATOM   2128  N   ALA A 142       4.128  -0.885 -43.205  1.00 41.42           N  
ATOM   2129  HN  ALA A 142       3.279  -0.437 -43.550  1.00  0.00           H  
ATOM   2130  CA  ALA A 142       4.219  -1.234 -41.790  1.00 40.81           C  
ATOM   2131  HA  ALA A 142       4.908  -2.106 -41.699  1.00  0.00           H  
ATOM   2132  C   ALA A 142       2.873  -1.643 -41.201  1.00 40.42           C  
ATOM   2133  O   ALA A 142       1.826  -1.196 -41.640  1.00 39.82           O  
ATOM   2134  CB  ALA A 142       4.821  -0.082 -40.992  1.00 40.89           C  
ATOM   2135  HB1 ALA A 142       4.890  -0.348 -39.912  1.00  0.00           H  
ATOM   2136  HB2 ALA A 142       4.260   0.868 -41.149  1.00  0.00           H  
ATOM   2137  HB3 ALA A 142       5.807   0.237 -41.404  1.00  0.00           H  
ATOM   2138  N   VAL A 143       2.926  -2.524 -40.211  1.00 40.73           N  
ATOM   2139  HN  VAL A 143       3.795  -3.038 -40.064  1.00  0.00           H  
ATOM   2140  CA  VAL A 143       1.805  -2.793 -39.325  1.00 40.70           C  
ATOM   2141  HA  VAL A 143       0.865  -2.401 -39.779  1.00  0.00           H  
ATOM   2142  C   VAL A 143       2.108  -2.033 -38.034  1.00 40.78           C  
ATOM   2143  O   VAL A 143       3.208  -2.145 -37.495  1.00 41.05           O  
ATOM   2144  CB  VAL A 143       1.657  -4.300 -39.048  1.00 40.52           C  
ATOM   2145  HB  VAL A 143       2.669  -4.732 -38.865  1.00  0.00           H  
ATOM   2146  CG1 VAL A 143       0.792  -4.556 -37.833  1.00 40.54           C  
ATOM   2147 1HG1 VAL A 143       0.685  -5.648 -37.632  1.00  0.00           H  
ATOM   2148 2HG1 VAL A 143      -0.201  -4.058 -37.927  1.00  0.00           H  
ATOM   2149 3HG1 VAL A 143       1.174  -4.012 -36.938  1.00  0.00           H  
ATOM   2150  CG2 VAL A 143       1.057  -4.972 -40.232  1.00 40.81           C  
ATOM   2151 1HG2 VAL A 143       0.950  -6.064 -40.031  1.00  0.00           H  
ATOM   2152 2HG2 VAL A 143       1.633  -4.771 -41.165  1.00  0.00           H  
ATOM   2153 3HG2 VAL A 143       0.091  -4.504 -40.535  1.00  0.00           H  
ATOM   2154  N   VAL A 144       1.145  -1.241 -37.562  1.00 40.85           N  
ATOM   2155  HN  VAL A 144       0.263  -1.178 -38.070  1.00  0.00           H  
ATOM   2156  CA  VAL A 144       1.316  -0.455 -36.330  1.00 40.74           C  
ATOM   2157  HA  VAL A 144       2.337  -0.650 -35.928  1.00  0.00           H  
ATOM   2158  C   VAL A 144       0.303  -0.941 -35.316  1.00 40.34           C  
ATOM   2159  O   VAL A 144      -0.808  -1.299 -35.685  1.00 40.29           O  
ATOM   2160  CB  VAL A 144       1.173   1.072 -36.582  1.00 40.89           C  
ATOM   2161  HB  VAL A 144       0.153   1.268 -36.986  1.00  0.00           H  
ATOM   2162  CG1 VAL A 144       1.339   1.863 -35.294  1.00 40.36           C  
ATOM   2163 1HG1 VAL A 144       0.591   1.524 -34.540  1.00  0.00           H  
ATOM   2164 2HG1 VAL A 144       1.287   2.963 -35.469  1.00  0.00           H  
ATOM   2165 3HG1 VAL A 144       2.381   1.810 -34.902  1.00  0.00           H  
ATOM   2166  CG2 VAL A 144       2.201   1.538 -37.617  1.00 41.07           C  
ATOM   2167 1HG2 VAL A 144       2.079   0.958 -38.561  1.00  0.00           H  
ATOM   2168 2HG2 VAL A 144       3.243   1.485 -37.225  1.00  0.00           H  
ATOM   2169 3HG2 VAL A 144       2.149   2.638 -37.792  1.00  0.00           H  
ATOM   2170  N   THR A 145       0.698  -0.979 -34.046  1.00 40.41           N  
ATOM   2171  HN  THR A 145       1.609  -0.595 -33.794  1.00  0.00           H  
ATOM   2172  CA  THR A 145      -0.150  -1.562 -33.003  1.00 40.40           C  
ATOM   2173  HA  THR A 145      -0.971  -2.122 -33.508  1.00  0.00           H  
ATOM   2174  C   THR A 145      -0.786  -0.475 -32.159  1.00 41.02           C  
ATOM   2175  O   THR A 145      -0.268   0.639 -32.108  1.00 41.12           O  
ATOM   2176  CB  THR A 145       0.624  -2.573 -32.092  1.00 40.34           C  
ATOM   2177  HB  THR A 145      -0.081  -2.991 -31.336  1.00  0.00           H  
ATOM   2178  CG2 THR A 145       1.217  -3.714 -32.896  1.00 39.27           C  
ATOM   2179 1HG2 THR A 145       1.768  -4.434 -32.247  1.00  0.00           H  
ATOM   2180 2HG2 THR A 145       1.862  -3.336 -33.723  1.00  0.00           H  
ATOM   2181 3HG2 THR A 145       0.438  -4.230 -33.505  1.00  0.00           H  
ATOM   2182  OG1 THR A 145       1.689  -1.906 -31.414  1.00 40.30           O  
ATOM   2183  HG1 THR A 145       2.159  -2.519 -30.861  1.00  0.00           H  
ATOM   2184  N   VAL A 146      -1.914  -0.813 -31.521  1.00 41.25           N  
ATOM   2185  HN  VAL A 146      -2.257  -1.765 -31.646  1.00  0.00           H  
ATOM   2186  CA  VAL A 146      -2.695   0.079 -30.657  1.00 41.37           C  
ATOM   2187  HA  VAL A 146      -2.038   0.895 -30.274  1.00  0.00           H  
ATOM   2188  C   VAL A 146      -3.254  -0.732 -29.470  1.00 42.33           C  
ATOM   2189  O   VAL A 146      -3.297  -1.977 -29.536  1.00 42.31           O  
ATOM   2190  CB  VAL A 146      -3.888   0.694 -31.422  1.00 41.38           C  
ATOM   2191  HB  VAL A 146      -4.517   1.252 -30.690  1.00  0.00           H  
ATOM   2192  CG1 VAL A 146      -3.411   1.677 -32.477  1.00 39.69           C  
ATOM   2193 1HG1 VAL A 146      -2.783   2.478 -32.021  1.00  0.00           H  
ATOM   2194 2HG1 VAL A 146      -4.262   2.102 -33.058  1.00  0.00           H  
ATOM   2195 3HG1 VAL A 146      -2.879   1.161 -33.310  1.00  0.00           H  
ATOM   2196  CG2 VAL A 146      -4.746  -0.401 -32.045  1.00 41.17           C  
ATOM   2197 1HG2 VAL A 146      -5.096  -1.123 -31.271  1.00  0.00           H  
ATOM   2198 2HG2 VAL A 146      -4.214  -0.917 -32.878  1.00  0.00           H  
ATOM   2199 3HG2 VAL A 146      -5.597   0.024 -32.626  1.00  0.00           H  
ATOM   2200  N   PRO A 147      -3.648  -0.055 -28.365  1.00 42.12           N  
ATOM   2201  CA  PRO A 147      -4.306  -0.810 -27.313  1.00 42.15           C  
ATOM   2202  HA  PRO A 147      -3.633  -1.619 -26.943  1.00  0.00           H  
ATOM   2203  C   PRO A 147      -5.622  -1.395 -27.765  1.00 42.63           C  
ATOM   2204  O   PRO A 147      -6.299  -0.817 -28.616  1.00 42.61           O  
ATOM   2205  CB  PRO A 147      -4.529   0.227 -26.221  1.00 41.67           C  
ATOM   2206  HB1 PRO A 147      -4.512  -0.193 -25.188  1.00  0.00           H  
ATOM   2207  HB2 PRO A 147      -5.570   0.624 -26.180  1.00  0.00           H  
ATOM   2208  CG  PRO A 147      -3.504   1.260 -26.464  1.00 42.24           C  
ATOM   2209  HG1 PRO A 147      -2.525   1.064 -25.968  1.00  0.00           H  
ATOM   2210  HG2 PRO A 147      -3.700   2.233 -25.956  1.00  0.00           H  
ATOM   2211  CD  PRO A 147      -3.436   1.343 -27.958  1.00 42.60           C  
ATOM   2212  HD1 PRO A 147      -4.137   2.077 -28.419  1.00  0.00           H  
ATOM   2213  HD2 PRO A 147      -2.508   1.812 -28.360  1.00  0.00           H  
ATOM   2214  N   ALA A 148      -5.963  -2.551 -27.197  1.00 42.55           N  
ATOM   2215  HN  ALA A 148      -5.348  -2.951 -26.488  1.00  0.00           H  
ATOM   2216  CA  ALA A 148      -7.184  -3.265 -27.553  1.00 42.79           C  
ATOM   2217  HA  ALA A 148      -7.140  -3.473 -28.648  1.00  0.00           H  
ATOM   2218  C   ALA A 148      -8.453  -2.448 -27.295  1.00 42.87           C  
ATOM   2219  O   ALA A 148      -9.456  -2.574 -28.028  1.00 43.13           O  
ATOM   2220  CB  ALA A 148      -7.242  -4.610 -26.838  1.00 42.65           C  
ATOM   2221  HB1 ALA A 148      -8.175  -5.156 -27.110  1.00  0.00           H  
ATOM   2222  HB2 ALA A 148      -7.134  -4.498 -25.734  1.00  0.00           H  
ATOM   2223  HB3 ALA A 148      -6.331  -5.223 -27.033  1.00  0.00           H  
ATOM   2224  N   TYR A 149      -8.407  -1.602 -26.269  1.00 42.72           N  
ATOM   2225  HN  TYR A 149      -7.563  -1.553 -25.698  1.00  0.00           H  
ATOM   2226  CA  TYR A 149      -9.540  -0.743 -25.945  1.00 42.36           C  
ATOM   2227  HA  TYR A 149     -10.464  -1.352 -26.082  1.00  0.00           H  
ATOM   2228  C   TYR A 149      -9.657   0.471 -26.877  1.00 42.09           C  
ATOM   2229  O   TYR A 149     -10.632   1.206 -26.780  1.00 41.71           O  
ATOM   2230  CB  TYR A 149      -9.504  -0.297 -24.470  1.00 42.33           C  
ATOM   2231  HB1 TYR A 149      -9.709  -1.157 -23.790  1.00  0.00           H  
ATOM   2232  HB2 TYR A 149     -10.385   0.342 -24.227  1.00  0.00           H  
ATOM   2233  CG  TYR A 149      -8.221   0.392 -24.090  1.00 42.34           C  
ATOM   2234  CD1 TYR A 149      -8.046   1.753 -24.319  1.00 42.16           C  
ATOM   2235  HD1 TYR A 149      -8.869   2.336 -24.766  1.00  0.00           H  
ATOM   2236  CD2 TYR A 149      -7.167  -0.324 -23.523  1.00 42.50           C  
ATOM   2237  HD2 TYR A 149      -7.284  -1.405 -23.335  1.00  0.00           H  
ATOM   2238  CE1 TYR A 149      -6.860   2.389 -23.997  1.00 42.47           C  
ATOM   2239  HE1 TYR A 149      -6.736   3.467 -24.197  1.00  0.00           H  
ATOM   2240  CE2 TYR A 149      -5.971   0.303 -23.191  1.00 42.65           C  
ATOM   2241  HE2 TYR A 149      -5.142  -0.274 -22.749  1.00  0.00           H  
ATOM   2242  CZ  TYR A 149      -5.834   1.667 -23.424  1.00 43.22           C  
ATOM   2243  OH  TYR A 149      -4.659   2.296 -23.110  1.00 43.53           O  
ATOM   2244  HH  TYR A 149      -4.565   3.228 -23.269  1.00  0.00           H  
ATOM   2245  N   PHE A 150      -8.675   0.700 -27.755  1.00 41.89           N  
ATOM   2246  HN  PHE A 150      -7.853   0.096 -27.761  1.00  0.00           H  
ATOM   2247  CA  PHE A 150      -8.768   1.820 -28.719  1.00 42.15           C  
ATOM   2248  HA  PHE A 150      -8.821   2.767 -28.132  1.00  0.00           H  
ATOM   2249  C   PHE A 150     -10.039   1.733 -29.577  1.00 42.66           C  
ATOM   2250  O   PHE A 150     -10.394   0.660 -30.088  1.00 42.97           O  
ATOM   2251  CB  PHE A 150      -7.534   1.905 -29.625  1.00 41.16           C  
ATOM   2252  HB1 PHE A 150      -7.840   2.066 -30.685  1.00  0.00           H  
ATOM   2253  HB2 PHE A 150      -7.049   0.905 -29.717  1.00  0.00           H  
ATOM   2254  CG  PHE A 150      -6.521   2.947 -29.203  1.00 41.48           C  
ATOM   2255  CD1 PHE A 150      -6.409   3.359 -27.873  1.00 41.13           C  
ATOM   2256  HD1 PHE A 150      -7.080   2.925 -27.112  1.00  0.00           H  
ATOM   2257  CD2 PHE A 150      -5.649   3.505 -30.142  1.00 41.60           C  
ATOM   2258  HD2 PHE A 150      -5.719   3.194 -31.198  1.00  0.00           H  
ATOM   2259  CE1 PHE A 150      -5.442   4.331 -27.483  1.00 39.86           C  
ATOM   2260  HE1 PHE A 150      -5.377   4.650 -26.429  1.00  0.00           H  
ATOM   2261  CE2 PHE A 150      -4.677   4.463 -29.761  1.00 40.88           C  
ATOM   2262  HE2 PHE A 150      -3.993   4.884 -30.517  1.00  0.00           H  
ATOM   2263  CZ  PHE A 150      -4.582   4.877 -28.426  1.00 38.39           C  
ATOM   2264  HZ  PHE A 150      -3.832   5.629 -28.127  1.00  0.00           H  
ATOM   2265  N   ASN A 151     -10.725   2.860 -29.722  1.00 42.57           N  
ATOM   2266  HN  ASN A 151     -10.424   3.691 -29.213  1.00  0.00           H  
ATOM   2267  CA  ASN A 151     -11.891   2.945 -30.584  1.00 42.78           C  
ATOM   2268  HA  ASN A 151     -12.413   1.961 -30.546  1.00  0.00           H  
ATOM   2269  C   ASN A 151     -11.491   3.209 -32.055  1.00 42.91           C  
ATOM   2270  O   ASN A 151     -10.318   3.408 -32.365  1.00 42.82           O  
ATOM   2271  CB  ASN A 151     -12.867   4.016 -30.048  1.00 42.52           C  
ATOM   2272  HB1 ASN A 151     -13.849   3.958 -30.574  1.00  0.00           H  
ATOM   2273  HB2 ASN A 151     -13.199   3.768 -29.013  1.00  0.00           H  
ATOM   2274  CG  ASN A 151     -12.298   5.431 -30.113  1.00 42.99           C  
ATOM   2275  ND2 ASN A 151     -12.712   6.287 -29.187  1.00 41.67           N  
ATOM   2276 1HD2 ASN A 151     -13.375   6.024 -28.458  1.00  0.00           H  
ATOM   2277 2HD2 ASN A 151     -12.332   7.232 -29.230  1.00  0.00           H  
ATOM   2278  OD1 ASN A 151     -11.502   5.747 -30.989  1.00 45.80           O  
ATOM   2279  N   ASP A 152     -12.471   3.220 -32.948  1.00 43.32           N  
ATOM   2280  HN  ASP A 152     -13.421   3.010 -32.642  1.00  0.00           H  
ATOM   2281  CA  ASP A 152     -12.231   3.524 -34.358  1.00 43.75           C  
ATOM   2282  HA  ASP A 152     -11.563   2.726 -34.760  1.00  0.00           H  
ATOM   2283  C   ASP A 152     -11.539   4.859 -34.604  1.00 43.61           C  
ATOM   2284  O   ASP A 152     -10.678   4.955 -35.470  1.00 43.91           O  
ATOM   2285  CB  ASP A 152     -13.540   3.459 -35.145  1.00 43.89           C  
ATOM   2286  HB1 ASP A 152     -14.323   4.099 -34.675  1.00  0.00           H  
ATOM   2287  HB2 ASP A 152     -13.445   3.983 -36.125  1.00  0.00           H  
ATOM   2288  CG  ASP A 152     -14.035   2.040 -35.331  1.00 45.19           C  
ATOM   2289  OD1 ASP A 152     -13.216   1.099 -35.185  1.00 47.20           O  
ATOM   2290  OD2 ASP A 152     -15.241   1.865 -35.619  1.00 45.83           O  
ATOM   2291  N   SER A 153     -11.916   5.881 -33.844  1.00 43.67           N  
ATOM   2292  HN  SER A 153     -12.614   5.720 -33.118  1.00  0.00           H  
ATOM   2293  CA  SER A 153     -11.367   7.234 -34.009  1.00 43.60           C  
ATOM   2294  HA  SER A 153     -11.465   7.524 -35.081  1.00  0.00           H  
ATOM   2295  C   SER A 153      -9.879   7.288 -33.627  1.00 43.57           C  
ATOM   2296  O   SER A 153      -9.089   8.053 -34.198  1.00 43.52           O  
ATOM   2297  CB  SER A 153     -12.170   8.233 -33.163  1.00 43.74           C  
ATOM   2298  HB1 SER A 153     -11.890   9.285 -33.405  1.00  0.00           H  
ATOM   2299  HB2 SER A 153     -11.850   8.207 -32.095  1.00  0.00           H  
ATOM   2300  OG  SER A 153     -13.582   8.030 -33.287  1.00 44.48           O  
ATOM   2301  HG  SER A 153     -14.079   8.648 -32.764  1.00  0.00           H  
ATOM   2302  N   GLN A 154      -9.513   6.463 -32.651  1.00 43.11           N  
ATOM   2303  HN  GLN A 154     -10.222   5.871 -32.219  1.00  0.00           H  
ATOM   2304  CA  GLN A 154      -8.152   6.372 -32.178  1.00 42.67           C  
ATOM   2305  HA  GLN A 154      -7.716   7.397 -32.126  1.00  0.00           H  
ATOM   2306  C   GLN A 154      -7.329   5.534 -33.137  1.00 42.74           C  
ATOM   2307  O   GLN A 154      -6.165   5.857 -33.414  1.00 42.66           O  
ATOM   2308  CB  GLN A 154      -8.137   5.755 -30.784  1.00 42.49           C  
ATOM   2309  HB1 GLN A 154      -7.129   5.346 -30.541  1.00  0.00           H  
ATOM   2310  HB2 GLN A 154      -8.728   4.810 -30.761  1.00  0.00           H  
ATOM   2311  CG  GLN A 154      -8.600   6.700 -29.718  1.00 42.12           C  
ATOM   2312  HG1 GLN A 154      -7.945   7.601 -29.672  1.00  0.00           H  
ATOM   2313  HG2 GLN A 154      -9.560   7.188 -30.007  1.00  0.00           H  
ATOM   2314  CD  GLN A 154      -8.713   6.054 -28.378  1.00 41.42           C  
ATOM   2315  NE2 GLN A 154      -9.564   5.049 -28.281  1.00 41.63           N  
ATOM   2316 1HE2 GLN A 154     -10.124   4.719 -29.068  1.00  0.00           H  
ATOM   2317 2HE2 GLN A 154      -9.641   4.607 -27.365  1.00  0.00           H  
ATOM   2318  OE1 GLN A 154      -8.037   6.452 -27.428  1.00 41.18           O  
ATOM   2319  N   ARG A 155      -7.939   4.453 -33.629  1.00 42.97           N  
ATOM   2320  HN  ARG A 155      -8.876   4.227 -33.296  1.00  0.00           H  
ATOM   2321  CA  ARG A 155      -7.316   3.573 -34.632  1.00 43.19           C  
ATOM   2322  HA  ARG A 155      -6.317   3.267 -34.244  1.00  0.00           H  
ATOM   2323  C   ARG A 155      -7.098   4.308 -35.965  1.00 43.17           C  
ATOM   2324  O   ARG A 155      -6.047   4.171 -36.576  1.00 43.52           O  
ATOM   2325  CB  ARG A 155      -8.147   2.299 -34.845  1.00 43.06           C  
ATOM   2326  HB1 ARG A 155      -9.180   2.556 -35.176  1.00  0.00           H  
ATOM   2327  HB2 ARG A 155      -7.793   1.746 -35.746  1.00  0.00           H  
ATOM   2328  CG  ARG A 155      -8.187   1.383 -33.640  1.00 43.13           C  
ATOM   2329  HG1 ARG A 155      -7.163   1.045 -33.358  1.00  0.00           H  
ATOM   2330  HG2 ARG A 155      -8.450   1.947 -32.715  1.00  0.00           H  
ATOM   2331  CD  ARG A 155      -9.118   0.199 -33.843  1.00 43.14           C  
ATOM   2332  HD1 ARG A 155      -8.723  -0.511 -34.607  1.00  0.00           H  
ATOM   2333  HD2 ARG A 155     -10.059   0.497 -34.362  1.00  0.00           H  
ATOM   2334  NE  ARG A 155      -9.389  -0.470 -32.570  1.00 43.74           N  
ATOM   2335  HE  ARG A 155     -10.190  -0.141 -32.031  1.00  0.00           H  
ATOM   2336  CZ  ARG A 155      -8.677  -1.475 -32.055  1.00 43.09           C  
ATOM   2337  NH1 ARG A 155      -7.630  -1.980 -32.704  1.00 43.09           N  
ATOM   2338 1HH1 ARG A 155      -7.086  -2.748 -32.311  1.00  0.00           H  
ATOM   2339 2HH1 ARG A 155      -7.367  -1.593 -33.610  1.00  0.00           H  
ATOM   2340  NH2 ARG A 155      -9.020  -1.980 -30.873  1.00 43.26           N  
ATOM   2341 1HH2 ARG A 155      -8.476  -2.748 -30.480  1.00  0.00           H  
ATOM   2342 2HH2 ARG A 155      -9.822  -1.593 -30.376  1.00  0.00           H  
ATOM   2343  N   GLN A 156      -8.082   5.095 -36.396  1.00 43.10           N  
ATOM   2344  HN  GLN A 156      -8.946   5.148 -35.856  1.00  0.00           H  
ATOM   2345  CA  GLN A 156      -7.960   5.884 -37.619  1.00 43.25           C  
ATOM   2346  HA  GLN A 156      -7.622   5.199 -38.431  1.00  0.00           H  
ATOM   2347  C   GLN A 156      -6.900   6.971 -37.460  1.00 43.20           C  
ATOM   2348  O   GLN A 156      -6.143   7.254 -38.386  1.00 43.42           O  
ATOM   2349  CB  GLN A 156      -9.325   6.466 -38.038  1.00 43.43           C  
ATOM   2350  HB1 GLN A 156     -10.094   5.659 -38.062  1.00  0.00           H  
ATOM   2351  HB2 GLN A 156      -9.736   7.104 -37.221  1.00  0.00           H  
ATOM   2352  CG  GLN A 156      -9.331   7.244 -39.373  1.00 44.35           C  
ATOM   2353  HG1 GLN A 156     -10.356   7.612 -39.611  1.00  0.00           H  
ATOM   2354  HG2 GLN A 156      -8.804   8.221 -39.263  1.00  0.00           H  
ATOM   2355  CD  GLN A 156      -8.753   6.443 -40.552  1.00 46.62           C  
ATOM   2356  NE2 GLN A 156      -7.713   6.985 -41.186  1.00 45.53           N  
ATOM   2357 1HE2 GLN A 156      -7.310   7.881 -40.911  1.00  0.00           H  
ATOM   2358 2HE2 GLN A 156      -7.330   6.454 -41.968  1.00  0.00           H  
ATOM   2359  OE1 GLN A 156      -9.241   5.357 -40.885  1.00 47.73           O  
ATOM   2360  N   ALA A 157      -6.824   7.563 -36.277  1.00 43.59           N  
ATOM   2361  HN  ALA A 157      -7.494   7.314 -35.550  1.00  0.00           H  
ATOM   2362  CA  ALA A 157      -5.797   8.568 -35.992  1.00 43.79           C  
ATOM   2363  HA  ALA A 157      -5.829   9.320 -36.815  1.00  0.00           H  
ATOM   2364  C   ALA A 157      -4.374   7.984 -35.958  1.00 44.01           C  
ATOM   2365  O   ALA A 157      -3.424   8.649 -36.382  1.00 43.92           O  
ATOM   2366  CB  ALA A 157      -6.114   9.296 -34.700  1.00 43.71           C  
ATOM   2367  HB1 ALA A 157      -7.145   9.719 -34.725  1.00  0.00           H  
ATOM   2368  HB2 ALA A 157      -5.353  10.078 -34.471  1.00  0.00           H  
ATOM   2369  HB3 ALA A 157      -5.958   8.643 -33.810  1.00  0.00           H  
ATOM   2370  N   THR A 158      -4.226   6.757 -35.452  1.00 44.37           N  
ATOM   2371  HN  THR A 158      -5.034   6.288 -35.042  1.00  0.00           H  
ATOM   2372  CA  THR A 158      -2.932   6.066 -35.470  1.00 44.66           C  
ATOM   2373  HA  THR A 158      -2.173   6.771 -35.058  1.00  0.00           H  
ATOM   2374  C   THR A 158      -2.508   5.723 -36.906  1.00 45.00           C  
ATOM   2375  O   THR A 158      -1.341   5.840 -37.256  1.00 45.45           O  
ATOM   2376  CB  THR A 158      -2.936   4.803 -34.560  1.00 44.91           C  
ATOM   2377  HB  THR A 158      -3.695   4.081 -34.942  1.00  0.00           H  
ATOM   2378  CG2 THR A 158      -1.571   4.118 -34.521  1.00 43.69           C  
ATOM   2379 1HG2 THR A 158      -1.301   3.823 -35.562  1.00  0.00           H  
ATOM   2380 2HG2 THR A 158      -1.540   3.261 -33.809  1.00  0.00           H  
ATOM   2381 3HG2 THR A 158      -0.788   4.746 -34.035  1.00  0.00           H  
ATOM   2382  OG1 THR A 158      -3.283   5.182 -33.224  1.00 46.31           O  
ATOM   2383  HG1 THR A 158      -4.132   5.608 -33.248  1.00  0.00           H  
ATOM   2384  N   LYS A 159      -3.461   5.313 -37.732  1.00 45.42           N  
ATOM   2385  HN  LYS A 159      -4.405   5.189 -37.366  1.00  0.00           H  
ATOM   2386  CA  LYS A 159      -3.214   5.032 -39.145  1.00 46.33           C  
ATOM   2387  HA  LYS A 159      -2.383   4.293 -39.223  1.00  0.00           H  
ATOM   2388  C   LYS A 159      -2.810   6.307 -39.895  1.00 46.03           C  
ATOM   2389  O   LYS A 159      -1.914   6.275 -40.752  1.00 46.27           O  
ATOM   2390  CB  LYS A 159      -4.477   4.422 -39.777  1.00 46.39           C  
ATOM   2391  HB1 LYS A 159      -4.802   3.528 -39.196  1.00  0.00           H  
ATOM   2392  HB2 LYS A 159      -5.351   5.093 -39.610  1.00  0.00           H  
ATOM   2393  CG  LYS A 159      -4.361   4.071 -41.259  1.00 47.07           C  
ATOM   2394  HG1 LYS A 159      -4.067   4.957 -41.870  1.00  0.00           H  
ATOM   2395  HG2 LYS A 159      -3.475   3.425 -41.461  1.00  0.00           H  
ATOM   2396  CD  LYS A 159      -5.656   3.432 -41.775  1.00 48.77           C  
ATOM   2397  HD1 LYS A 159      -6.547   3.867 -41.266  1.00  0.00           H  
ATOM   2398  HD2 LYS A 159      -5.871   3.753 -42.821  1.00  0.00           H  
ATOM   2399  CE  LYS A 159      -5.649   1.892 -41.659  1.00 53.28           C  
ATOM   2400  HE1 LYS A 159      -6.630   1.513 -41.289  1.00  0.00           H  
ATOM   2401  HE2 LYS A 159      -4.999   1.556 -40.818  1.00  0.00           H  
ATOM   2402  NZ  LYS A 159      -5.257   1.214 -42.955  1.00 53.99           N  
ATOM   2403  HZ1 LYS A 159      -5.252   0.197 -42.878  1.00  0.00           H  
ATOM   2404  HZ2 LYS A 159      -4.359   1.560 -43.293  1.00  0.00           H  
ATOM   2405  HZ3 LYS A 159      -5.852   1.521 -43.724  1.00  0.00           H  
ATOM   2406  N   ASP A 160      -3.488   7.411 -39.568  1.00 45.50           N  
ATOM   2407  HN  ASP A 160      -4.257   7.324 -38.904  1.00  0.00           H  
ATOM   2408  CA  ASP A 160      -3.190   8.739 -40.109  1.00 45.42           C  
ATOM   2409  HA  ASP A 160      -3.287   8.692 -41.219  1.00  0.00           H  
ATOM   2410  C   ASP A 160      -1.779   9.192 -39.775  1.00 45.06           C  
ATOM   2411  O   ASP A 160      -1.143   9.867 -40.578  1.00 44.78           O  
ATOM   2412  CB  ASP A 160      -4.191   9.781 -39.584  1.00 45.37           C  
ATOM   2413  HB1 ASP A 160      -4.279   9.724 -38.474  1.00  0.00           H  
ATOM   2414  HB2 ASP A 160      -3.779  10.813 -39.682  1.00  0.00           H  
ATOM   2415  CG  ASP A 160      -5.562   9.678 -40.244  1.00 46.02           C  
ATOM   2416  OD1 ASP A 160      -5.741   8.852 -41.167  1.00 45.88           O  
ATOM   2417  OD2 ASP A 160      -6.474  10.436 -39.834  1.00 46.98           O  
ATOM   2418  N   ALA A 161      -1.309   8.820 -38.581  1.00 44.90           N  
ATOM   2419  HN  ALA A 161      -1.925   8.290 -37.964  1.00  0.00           H  
ATOM   2420  CA  ALA A 161       0.042   9.132 -38.110  1.00 44.62           C  
ATOM   2421  HA  ALA A 161       0.188  10.236 -38.163  1.00  0.00           H  
ATOM   2422  C   ALA A 161       1.099   8.464 -38.983  1.00 44.66           C  
ATOM   2423  O   ALA A 161       2.159   9.044 -39.249  1.00 44.63           O  
ATOM   2424  CB  ALA A 161       0.206   8.693 -36.657  1.00 44.18           C  
ATOM   2425  HB1 ALA A 161      -0.567   9.181 -36.019  1.00  0.00           H  
ATOM   2426  HB2 ALA A 161       1.238   8.880 -36.279  1.00  0.00           H  
ATOM   2427  HB3 ALA A 161       0.192   7.583 -36.553  1.00  0.00           H  
ATOM   2428  N   GLY A 162       0.796   7.233 -39.409  1.00 44.64           N  
ATOM   2429  HN  GLY A 162      -0.079   6.814 -39.094  1.00  0.00           H  
ATOM   2430  CA  GLY A 162       1.650   6.458 -40.300  1.00 43.74           C  
ATOM   2431  HA1 GLY A 162       2.652   6.264 -39.851  1.00  0.00           H  
ATOM   2432  HA2 GLY A 162       1.304   5.402 -40.393  1.00  0.00           H  
ATOM   2433  C   GLY A 162       1.757   7.136 -41.645  1.00 43.45           C  
ATOM   2434  O   GLY A 162       2.856   7.352 -42.139  1.00 43.74           O  
ATOM   2435  N   THR A 163       0.612   7.481 -42.232  1.00 43.02           N  
ATOM   2436  HN  THR A 163      -0.268   7.254 -41.768  1.00  0.00           H  
ATOM   2437  CA  THR A 163       0.573   8.177 -43.524  1.00 42.54           C  
ATOM   2438  HA  THR A 163       1.004   7.492 -44.291  1.00  0.00           H  
ATOM   2439  C   THR A 163       1.417   9.454 -43.515  1.00 42.14           C  
ATOM   2440  O   THR A 163       2.092   9.755 -44.498  1.00 41.97           O  
ATOM   2441  CB  THR A 163      -0.870   8.500 -43.944  1.00 42.65           C  
ATOM   2442  HB  THR A 163      -1.288   9.260 -43.244  1.00  0.00           H  
ATOM   2443  CG2 THR A 163      -0.933   9.054 -45.375  1.00 41.95           C  
ATOM   2444 1HG2 THR A 163      -0.318   9.982 -45.440  1.00  0.00           H  
ATOM   2445 2HG2 THR A 163      -1.981   9.217 -45.718  1.00  0.00           H  
ATOM   2446 3HG2 THR A 163      -0.633   8.295 -46.135  1.00  0.00           H  
ATOM   2447  OG1 THR A 163      -1.660   7.308 -43.860  1.00 43.07           O  
ATOM   2448  HG1 THR A 163      -1.621   6.965 -42.975  1.00  0.00           H  
ATOM   2449  N   ILE A 164       1.386  10.179 -42.398  1.00 41.64           N  
ATOM   2450  HN  ILE A 164       0.831   9.845 -41.610  1.00  0.00           H  
ATOM   2451  CA  ILE A 164       2.119  11.435 -42.262  1.00 41.54           C  
ATOM   2452  HA  ILE A 164       1.977  12.016 -43.203  1.00  0.00           H  
ATOM   2453  C   ILE A 164       3.604  11.164 -42.103  1.00 41.77           C  
ATOM   2454  O   ILE A 164       4.444  11.989 -42.467  1.00 42.35           O  
ATOM   2455  CB  ILE A 164       1.583  12.289 -41.095  1.00 41.30           C  
ATOM   2456  HB  ILE A 164       1.719  11.721 -40.145  1.00  0.00           H  
ATOM   2457  CG1 ILE A 164       0.094  12.565 -41.292  1.00 40.95           C  
ATOM   2458 1HG1 ILE A 164      -0.064  13.225 -42.177  1.00  0.00           H  
ATOM   2459 2HG1 ILE A 164      -0.427  11.644 -41.644  1.00  0.00           H  
ATOM   2460  CG2 ILE A 164       2.342  13.608 -40.989  1.00 40.87           C  
ATOM   2461 1HG2 ILE A 164       1.954  14.225 -40.145  1.00  0.00           H  
ATOM   2462 2HG2 ILE A 164       2.325  14.170 -41.952  1.00  0.00           H  
ATOM   2463 3HG2 ILE A 164       3.442  13.444 -40.907  1.00  0.00           H  
ATOM   2464  CD1 ILE A 164      -0.608  13.136 -40.077  1.00 41.29           C  
ATOM   2465 1HD1 ILE A 164      -1.695  13.338 -40.221  1.00  0.00           H  
ATOM   2466 2HD1 ILE A 164      -0.087  14.057 -39.725  1.00  0.00           H  
ATOM   2467 3HD1 ILE A 164      -0.450  12.476 -39.192  1.00  0.00           H  
ATOM   2468  N   ALA A 165       3.923   9.995 -41.560  1.00 41.97           N  
ATOM   2469  HN  ALA A 165       3.175   9.398 -41.207  1.00  0.00           H  
ATOM   2470  CA  ALA A 165       5.299   9.533 -41.449  1.00 41.76           C  
ATOM   2471  HA  ALA A 165       5.939  10.412 -41.201  1.00  0.00           H  
ATOM   2472  C   ALA A 165       5.808   8.931 -42.771  1.00 41.93           C  
ATOM   2473  O   ALA A 165       6.944   8.463 -42.850  1.00 42.05           O  
ATOM   2474  CB  ALA A 165       5.417   8.535 -40.318  1.00 41.95           C  
ATOM   2475  HB1 ALA A 165       6.471   8.181 -40.233  1.00  0.00           H  
ATOM   2476  HB2 ALA A 165       4.699   7.689 -40.429  1.00  0.00           H  
ATOM   2477  HB3 ALA A 165       5.035   8.947 -39.355  1.00  0.00           H  
ATOM   2478  N   GLY A 166       4.969   8.969 -43.808  1.00 41.86           N  
ATOM   2479  HN  GLY A 166       4.035   9.353 -43.668  1.00  0.00           H  
ATOM   2480  CA  GLY A 166       5.333   8.486 -45.124  1.00 41.84           C  
ATOM   2481  HA1 GLY A 166       4.740   8.989 -45.923  1.00  0.00           H  
ATOM   2482  HA2 GLY A 166       6.350   8.834 -45.420  1.00  0.00           H  
ATOM   2483  C   GLY A 166       5.215   6.989 -45.210  1.00 42.05           C  
ATOM   2484  O   GLY A 166       5.827   6.368 -46.055  1.00 41.80           O  
ATOM   2485  N   LEU A 167       4.417   6.415 -44.320  1.00 42.87           N  
ATOM   2486  HN  LEU A 167       3.899   7.004 -43.668  1.00  0.00           H  
ATOM   2487  CA  LEU A 167       4.259   4.976 -44.245  1.00 43.52           C  
ATOM   2488  HA  LEU A 167       5.057   4.497 -44.859  1.00  0.00           H  
ATOM   2489  C   LEU A 167       2.916   4.558 -44.789  1.00 43.49           C  
ATOM   2490  O   LEU A 167       1.922   5.252 -44.618  1.00 43.75           O  
ATOM   2491  CB  LEU A 167       4.386   4.479 -42.801  1.00 43.66           C  
ATOM   2492  HB1 LEU A 167       3.630   5.011 -42.177  1.00  0.00           H  
ATOM   2493  HB2 LEU A 167       4.014   3.429 -42.756  1.00  0.00           H  
ATOM   2494  CG  LEU A 167       5.735   4.545 -42.086  1.00 44.82           C  
ATOM   2495  HG  LEU A 167       6.171   5.557 -42.255  1.00  0.00           H  
ATOM   2496  CD1 LEU A 167       5.502   4.371 -40.599  1.00 45.26           C  
ATOM   2497 1HD1 LEU A 167       6.486   4.419 -40.077  1.00  0.00           H  
ATOM   2498 2HD1 LEU A 167       4.937   3.440 -40.361  1.00  0.00           H  
ATOM   2499 3HD1 LEU A 167       4.767   5.104 -40.193  1.00  0.00           H  
ATOM   2500  CD2 LEU A 167       6.729   3.507 -42.587  1.00 45.32           C  
ATOM   2501 1HD2 LEU A 167       7.713   3.555 -42.065  1.00  0.00           H  
ATOM   2502 2HD2 LEU A 167       6.861   3.584 -43.691  1.00  0.00           H  
ATOM   2503 3HD2 LEU A 167       6.297   2.481 -42.525  1.00  0.00           H  
ATOM   2504  N   ASN A 168       2.907   3.415 -45.456  1.00 43.70           N  
ATOM   2505  HN  ASN A 168       3.798   2.982 -45.699  1.00  0.00           H  
ATOM   2506  CA  ASN A 168       1.685   2.759 -45.852  1.00 44.01           C  
ATOM   2507  HA  ASN A 168       0.857   3.505 -45.885  1.00  0.00           H  
ATOM   2508  C   ASN A 168       1.380   1.709 -44.788  1.00 43.95           C  
ATOM   2509  O   ASN A 168       2.157   0.776 -44.582  1.00 44.24           O  
ATOM   2510  CB  ASN A 168       1.860   2.136 -47.228  1.00 44.31           C  
ATOM   2511  HB1 ASN A 168       2.772   1.496 -47.265  1.00  0.00           H  
ATOM   2512  HB2 ASN A 168       2.149   2.905 -47.982  1.00  0.00           H  
ATOM   2513  CG  ASN A 168       0.646   1.372 -47.675  1.00 46.57           C  
ATOM   2514  ND2 ASN A 168      -0.536   1.984 -47.518  1.00 48.66           N  
ATOM   2515 1HD2 ASN A 168      -0.630   2.918 -47.118  1.00  0.00           H  
ATOM   2516 2HD2 ASN A 168      -1.360   1.465 -47.821  1.00  0.00           H  
ATOM   2517  OD1 ASN A 168       0.760   0.236 -48.162  1.00 49.18           O  
ATOM   2518  N   VAL A 169       0.266   1.888 -44.086  1.00 43.66           N  
ATOM   2519  HN  VAL A 169      -0.366   2.644 -44.349  1.00  0.00           H  
ATOM   2520  CA  VAL A 169      -0.082   1.041 -42.955  1.00 43.44           C  
ATOM   2521  HA  VAL A 169       0.868   0.648 -42.525  1.00  0.00           H  
ATOM   2522  C   VAL A 169      -0.906  -0.156 -43.420  1.00 43.51           C  
ATOM   2523  O   VAL A 169      -2.056  -0.019 -43.826  1.00 43.70           O  
ATOM   2524  CB  VAL A 169      -0.799   1.847 -41.844  1.00 43.43           C  
ATOM   2525  HB  VAL A 169      -1.815   2.130 -42.207  1.00  0.00           H  
ATOM   2526  CG1 VAL A 169      -0.949   1.013 -40.556  1.00 43.18           C  
ATOM   2527 1HG1 VAL A 169      -1.465   1.593 -39.756  1.00  0.00           H  
ATOM   2528 2HG1 VAL A 169       0.034   0.619 -40.207  1.00  0.00           H  
ATOM   2529 3HG1 VAL A 169      -1.462   0.043 -40.754  1.00  0.00           H  
ATOM   2530  CG2 VAL A 169      -0.017   3.117 -41.545  1.00 43.69           C  
ATOM   2531 1HG2 VAL A 169      -0.533   3.697 -40.745  1.00  0.00           H  
ATOM   2532 2HG2 VAL A 169       0.157   3.728 -42.461  1.00  0.00           H  
ATOM   2533 3HG2 VAL A 169       1.047   2.904 -41.289  1.00  0.00           H  
ATOM   2534  N   LEU A 170      -0.295  -1.334 -43.370  1.00 43.44           N  
ATOM   2535  HN  LEU A 170       0.653  -1.385 -42.996  1.00  0.00           H  
ATOM   2536  CA  LEU A 170      -0.939  -2.555 -43.834  1.00 43.45           C  
ATOM   2537  HA  LEU A 170      -1.317  -2.378 -44.868  1.00  0.00           H  
ATOM   2538  C   LEU A 170      -2.123  -2.957 -42.955  1.00 43.70           C  
ATOM   2539  O   LEU A 170      -3.115  -3.513 -43.443  1.00 43.87           O  
ATOM   2540  CB  LEU A 170       0.075  -3.696 -43.887  1.00 43.23           C  
ATOM   2541  HB1 LEU A 170      -0.455  -4.626 -44.199  1.00  0.00           H  
ATOM   2542  HB2 LEU A 170       0.376  -3.951 -42.844  1.00  0.00           H  
ATOM   2543  CG  LEU A 170       1.334  -3.550 -44.732  1.00 43.13           C  
ATOM   2544  HG  LEU A 170       1.954  -2.727 -44.307  1.00  0.00           H  
ATOM   2545  CD1 LEU A 170       2.129  -4.843 -44.658  1.00 43.86           C  
ATOM   2546 1HD1 LEU A 170       2.373  -5.092 -43.599  1.00  0.00           H  
ATOM   2547 2HD1 LEU A 170       3.043  -4.804 -45.295  1.00  0.00           H  
ATOM   2548 3HD1 LEU A 170       1.604  -5.682 -45.171  1.00  0.00           H  
ATOM   2549  CD2 LEU A 170       1.002  -3.210 -46.176  1.00 42.88           C  
ATOM   2550 1HD2 LEU A 170       0.419  -2.261 -46.230  1.00  0.00           H  
ATOM   2551 2HD2 LEU A 170       0.477  -4.049 -46.689  1.00  0.00           H  
ATOM   2552 3HD2 LEU A 170       1.916  -3.171 -46.813  1.00  0.00           H  
ATOM   2553  N   CYS A 171      -2.000  -2.692 -41.656  1.00 43.99           N  
ATOM   2554  HN  CYS A 171      -1.143  -2.246 -41.329  1.00  0.00           H  
ATOM   2555  CA  CYS A 171      -3.031  -3.010 -40.683  1.00 43.68           C  
ATOM   2556  HA  CYS A 171      -4.026  -2.706 -41.084  1.00  0.00           H  
ATOM   2557  C   CYS A 171      -2.753  -2.258 -39.400  1.00 43.64           C  
ATOM   2558  O   CYS A 171      -1.613  -1.904 -39.098  1.00 43.86           O  
ATOM   2559  CB  CYS A 171      -3.036  -4.513 -40.393  1.00 43.60           C  
ATOM   2560  HB1 CYS A 171      -2.689  -5.073 -41.292  1.00  0.00           H  
ATOM   2561  HB2 CYS A 171      -2.221  -4.763 -39.675  1.00  0.00           H  
ATOM   2562  SG  CYS A 171      -4.620  -5.208 -39.801  1.00 45.40           S  
ATOM   2563  N   ILE A 172      -3.810  -2.006 -38.642  1.00 43.56           N  
ATOM   2564  HN  ILE A 172      -4.743  -2.111 -39.041  1.00  0.00           H  
ATOM   2565  CA  ILE A 172      -3.678  -1.586 -37.262  1.00 42.76           C  
ATOM   2566  HA  ILE A 172      -2.610  -1.359 -37.036  1.00  0.00           H  
ATOM   2567  C   ILE A 172      -4.135  -2.785 -36.444  1.00 42.67           C  
ATOM   2568  O   ILE A 172      -5.282  -3.217 -36.577  1.00 42.77           O  
ATOM   2569  CB  ILE A 172      -4.554  -0.350 -36.955  1.00 42.53           C  
ATOM   2570  HB  ILE A 172      -5.592  -0.595 -37.279  1.00  0.00           H  
ATOM   2571  CG1 ILE A 172      -4.098   0.872 -37.779  1.00 41.87           C  
ATOM   2572 1HG1 ILE A 172      -4.972   1.539 -37.967  1.00  0.00           H  
ATOM   2573 2HG1 ILE A 172      -3.857   0.548 -38.818  1.00  0.00           H  
ATOM   2574  CG2 ILE A 172      -4.605  -0.079 -35.454  1.00 42.33           C  
ATOM   2575 1HG2 ILE A 172      -4.935  -0.962 -34.858  1.00  0.00           H  
ATOM   2576 2HG2 ILE A 172      -5.243   0.809 -35.233  1.00  0.00           H  
ATOM   2577 3HG2 ILE A 172      -3.624   0.303 -35.087  1.00  0.00           H  
ATOM   2578  CD1 ILE A 172      -2.938   1.700 -37.223  1.00 39.92           C  
ATOM   2579 1HD1 ILE A 172      -2.608   2.583 -37.819  1.00  0.00           H  
ATOM   2580 2HD1 ILE A 172      -2.064   1.033 -37.035  1.00  0.00           H  
ATOM   2581 3HD1 ILE A 172      -3.179   2.024 -36.184  1.00  0.00           H  
ATOM   2582  N   ILE A 173      -3.241  -3.338 -35.627  1.00 42.70           N  
ATOM   2583  HN  ILE A 173      -2.293  -2.964 -35.590  1.00  0.00           H  
ATOM   2584  CA  ILE A 173      -3.605  -4.484 -34.776  1.00 42.86           C  
ATOM   2585  HA  ILE A 173      -4.690  -4.678 -34.947  1.00  0.00           H  
ATOM   2586  C   ILE A 173      -3.438  -4.200 -33.270  1.00 42.61           C  
ATOM   2587  O   ILE A 173      -2.756  -3.254 -32.877  1.00 42.35           O  
ATOM   2588  CB  ILE A 173      -2.852  -5.783 -35.172  1.00 42.77           C  
ATOM   2589  HB  ILE A 173      -3.273  -6.616 -34.562  1.00  0.00           H  
ATOM   2590  CG1 ILE A 173      -1.362  -5.686 -34.854  1.00 42.57           C  
ATOM   2591 1HG1 ILE A 173      -1.201  -5.171 -33.878  1.00  0.00           H  
ATOM   2592 2HG1 ILE A 173      -0.862  -4.958 -35.535  1.00  0.00           H  
ATOM   2593  CG2 ILE A 173      -3.087  -6.126 -36.647  1.00 43.85           C  
ATOM   2594 1HG2 ILE A 173      -2.546  -7.059 -36.931  1.00  0.00           H  
ATOM   2595 2HG2 ILE A 173      -2.818  -5.275 -37.315  1.00  0.00           H  
ATOM   2596 3HG2 ILE A 173      -4.174  -6.192 -36.886  1.00  0.00           H  
ATOM   2597  CD1 ILE A 173      -0.642  -7.023 -34.878  1.00 43.21           C  
ATOM   2598 1HD1 ILE A 173       0.446  -6.952 -34.646  1.00  0.00           H  
ATOM   2599 2HD1 ILE A 173      -0.803  -7.538 -35.854  1.00  0.00           H  
ATOM   2600 3HD1 ILE A 173      -1.142  -7.751 -34.197  1.00  0.00           H  
ATOM   2601  N   ASN A 174      -4.081  -5.014 -32.438  1.00 42.40           N  
ATOM   2602  HN  ASN A 174      -4.597  -5.807 -32.819  1.00  0.00           H  
ATOM   2603  CA  ASN A 174      -4.068  -4.801 -30.992  1.00 42.28           C  
ATOM   2604  HA  ASN A 174      -4.167  -3.707 -30.798  1.00  0.00           H  
ATOM   2605  C   ASN A 174      -2.769  -5.274 -30.388  1.00 42.57           C  
ATOM   2606  O   ASN A 174      -2.179  -6.260 -30.853  1.00 43.41           O  
ATOM   2607  CB  ASN A 174      -5.231  -5.515 -30.313  1.00 41.86           C  
ATOM   2608  HB1 ASN A 174      -5.165  -6.618 -30.462  1.00  0.00           H  
ATOM   2609  HB2 ASN A 174      -5.131  -5.476 -29.203  1.00  0.00           H  
ATOM   2610  CG  ASN A 174      -6.553  -4.998 -30.746  1.00 41.05           C  
ATOM   2611  ND2 ASN A 174      -7.556  -5.861 -30.727  1.00 40.32           N  
ATOM   2612 1HD2 ASN A 174      -7.443  -6.831 -30.432  1.00  0.00           H  
ATOM   2613 2HD2 ASN A 174      -8.465  -5.506 -31.025  1.00  0.00           H  
ATOM   2614  OD1 ASN A 174      -6.689  -3.831 -31.101  1.00 42.46           O  
ATOM   2615  N   GLU A 175      -2.346  -4.595 -29.330  1.00 41.92           N  
ATOM   2616  HN  GLU A 175      -2.914  -3.825 -28.976  1.00  0.00           H  
ATOM   2617  CA  GLU A 175      -1.098  -4.915 -28.660  1.00 41.79           C  
ATOM   2618  HA  GLU A 175      -0.301  -4.871 -29.438  1.00  0.00           H  
ATOM   2619  C   GLU A 175      -1.028  -6.330 -28.039  1.00 41.41           C  
ATOM   2620  O   GLU A 175      -0.063  -7.055 -28.287  1.00 41.21           O  
ATOM   2621  CB  GLU A 175      -0.763  -3.835 -27.635  1.00 41.49           C  
ATOM   2622  HB1 GLU A 175      -1.652  -3.583 -27.012  1.00  0.00           H  
ATOM   2623  HB2 GLU A 175      -0.093  -4.232 -26.837  1.00  0.00           H  
ATOM   2624  CG  GLU A 175      -0.176  -2.597 -28.274  1.00 42.49           C  
ATOM   2625  HG1 GLU A 175      -0.554  -2.468 -29.315  1.00  0.00           H  
ATOM   2626  HG2 GLU A 175       0.909  -2.736 -28.491  1.00  0.00           H  
ATOM   2627  CD  GLU A 175      -0.409  -1.349 -27.455  1.00 44.41           C  
ATOM   2628  OE1 GLU A 175      -0.569  -1.464 -26.220  1.00 43.75           O  
ATOM   2629  OE2 GLU A 175      -0.443  -0.245 -28.053  1.00 46.59           O  
ATOM   2630  N   PRO A 176      -2.054  -6.737 -27.263  1.00 41.55           N  
ATOM   2631  CA  PRO A 176      -1.942  -8.052 -26.631  1.00 42.00           C  
ATOM   2632  HA  PRO A 176      -0.987  -8.125 -26.060  1.00  0.00           H  
ATOM   2633  C   PRO A 176      -2.028  -9.178 -27.665  1.00 42.11           C  
ATOM   2634  O   PRO A 176      -1.474 -10.253 -27.455  1.00 43.15           O  
ATOM   2635  CB  PRO A 176      -3.140  -8.086 -25.670  1.00 41.90           C  
ATOM   2636  HB1 PRO A 176      -2.877  -7.865 -24.609  1.00  0.00           H  
ATOM   2637  HB2 PRO A 176      -3.547  -9.108 -25.488  1.00  0.00           H  
ATOM   2638  CG  PRO A 176      -4.119  -7.142 -26.258  1.00 41.17           C  
ATOM   2639  HG1 PRO A 176      -4.862  -7.639 -26.924  1.00  0.00           H  
ATOM   2640  HG2 PRO A 176      -4.844  -6.741 -25.512  1.00  0.00           H  
ATOM   2641  CD  PRO A 176      -3.340  -6.082 -26.943  1.00 41.39           C  
ATOM   2642  HD1 PRO A 176      -3.241  -5.136 -26.361  1.00  0.00           H  
ATOM   2643  HD2 PRO A 176      -3.855  -5.629 -27.822  1.00  0.00           H  
ATOM   2644  N   THR A 177      -2.719  -8.921 -28.772  1.00 42.07           N  
ATOM   2645  HN  THR A 177      -3.235  -8.043 -28.832  1.00  0.00           H  
ATOM   2646  CA  THR A 177      -2.771  -9.845 -29.909  1.00 41.79           C  
ATOM   2647  HA  THR A 177      -3.081 -10.839 -29.511  1.00  0.00           H  
ATOM   2648  C   THR A 177      -1.394 -10.030 -30.573  1.00 41.50           C  
ATOM   2649  O   THR A 177      -0.951 -11.158 -30.760  1.00 41.73           O  
ATOM   2650  CB  THR A 177      -3.853  -9.393 -30.887  1.00 41.69           C  
ATOM   2651  HB  THR A 177      -3.720  -8.304 -31.086  1.00  0.00           H  
ATOM   2652  CG2 THR A 177      -3.786 -10.139 -32.210  1.00 41.24           C  
ATOM   2653 1HG2 THR A 177      -2.791  -9.984 -32.689  1.00  0.00           H  
ATOM   2654 2HG2 THR A 177      -4.624  -9.858 -32.890  1.00  0.00           H  
ATOM   2655 3HG2 THR A 177      -4.028 -11.221 -32.091  1.00  0.00           H  
ATOM   2656  OG1 THR A 177      -5.134  -9.592 -30.271  1.00 42.50           O  
ATOM   2657  HG1 THR A 177      -5.176  -9.126 -29.444  1.00  0.00           H  
ATOM   2658  N   ALA A 178      -0.712  -8.923 -30.879  1.00 41.29           N  
ATOM   2659  HN  ALA A 178      -1.181  -8.022 -30.787  1.00  0.00           H  
ATOM   2660  CA  ALA A 178       0.692  -8.942 -31.345  1.00 40.93           C  
ATOM   2661  HA  ALA A 178       0.699  -9.375 -32.372  1.00  0.00           H  
ATOM   2662  C   ALA A 178       1.662  -9.781 -30.478  1.00 40.75           C  
ATOM   2663  O   ALA A 178       2.498 -10.545 -30.992  1.00 40.49           O  
ATOM   2664  CB  ALA A 178       1.202  -7.530 -31.445  1.00 40.66           C  
ATOM   2665  HB1 ALA A 178       2.260  -7.544 -31.796  1.00  0.00           H  
ATOM   2666  HB2 ALA A 178       1.082  -6.969 -30.489  1.00  0.00           H  
ATOM   2667  HB3 ALA A 178       0.552  -6.891 -32.087  1.00  0.00           H  
ATOM   2668  N   ALA A 179       1.560  -9.590 -29.166  1.00 40.18           N  
ATOM   2669  HN  ALA A 179       0.862  -8.929 -28.826  1.00  0.00           H  
ATOM   2670  CA  ALA A 179       2.386 -10.270 -28.200  1.00 39.61           C  
ATOM   2671  HA  ALA A 179       3.458 -10.082 -28.440  1.00  0.00           H  
ATOM   2672  C   ALA A 179       2.118 -11.766 -28.256  1.00 39.57           C  
ATOM   2673  O   ALA A 179       3.031 -12.566 -28.123  1.00 40.04           O  
ATOM   2674  CB  ALA A 179       2.086  -9.729 -26.826  1.00 39.22           C  
ATOM   2675  HB1 ALA A 179       2.725 -10.255 -26.079  1.00  0.00           H  
ATOM   2676  HB2 ALA A 179       1.002  -9.790 -26.574  1.00  0.00           H  
ATOM   2677  HB3 ALA A 179       2.197  -8.621 -26.773  1.00  0.00           H  
ATOM   2678  N   ALA A 180       0.856 -12.127 -28.461  1.00 39.41           N  
ATOM   2679  HN  ALA A 180       0.149 -11.395 -28.537  1.00  0.00           H  
ATOM   2680  CA  ALA A 180       0.431 -13.511 -28.583  1.00 39.46           C  
ATOM   2681  HA  ALA A 180       0.910 -14.102 -27.768  1.00  0.00           H  
ATOM   2682  C   ALA A 180       0.878 -14.085 -29.928  1.00 39.74           C  
ATOM   2683  O   ALA A 180       1.044 -15.293 -30.065  1.00 39.45           O  
ATOM   2684  CB  ALA A 180      -1.089 -13.615 -28.431  1.00 38.89           C  
ATOM   2685  HB1 ALA A 180      -1.415 -13.196 -27.450  1.00  0.00           H  
ATOM   2686  HB2 ALA A 180      -1.449 -14.661 -28.575  1.00  0.00           H  
ATOM   2687  HB3 ALA A 180      -1.624 -13.136 -29.284  1.00  0.00           H  
ATOM   2688  N   ILE A 181       1.065 -13.215 -30.921  1.00 39.81           N  
ATOM   2689  HN  ILE A 181       0.856 -12.228 -30.772  1.00  0.00           H  
ATOM   2690  CA  ILE A 181       1.568 -13.660 -32.227  1.00 39.77           C  
ATOM   2691  HA  ILE A 181       1.093 -14.646 -32.442  1.00  0.00           H  
ATOM   2692  C   ILE A 181       3.079 -13.897 -32.151  1.00 39.74           C  
ATOM   2693  O   ILE A 181       3.582 -14.899 -32.688  1.00 39.88           O  
ATOM   2694  CB  ILE A 181       1.175 -12.707 -33.380  1.00 39.61           C  
ATOM   2695  HB  ILE A 181       1.435 -11.663 -33.087  1.00  0.00           H  
ATOM   2696  CG1 ILE A 181      -0.327 -12.785 -33.636  1.00 39.43           C  
ATOM   2697 1HG1 ILE A 181      -0.881 -12.967 -32.686  1.00  0.00           H  
ATOM   2698 2HG1 ILE A 181      -0.587 -13.721 -34.183  1.00  0.00           H  
ATOM   2699  CG2 ILE A 181       1.920 -13.055 -34.657  1.00 39.61           C  
ATOM   2700 1HG2 ILE A 181       1.637 -12.368 -35.488  1.00  0.00           H  
ATOM   2701 2HG2 ILE A 181       1.773 -14.123 -34.940  1.00  0.00           H  
ATOM   2702 3HG2 ILE A 181       3.023 -13.072 -34.497  1.00  0.00           H  
ATOM   2703  CD1 ILE A 181      -0.876 -11.577 -34.352  1.00 42.73           C  
ATOM   2704 1HD1 ILE A 181      -1.974 -11.634 -34.539  1.00  0.00           H  
ATOM   2705 2HD1 ILE A 181      -0.322 -11.395 -35.302  1.00  0.00           H  
ATOM   2706 3HD1 ILE A 181      -0.616 -10.641 -33.805  1.00  0.00           H  
ATOM   2707  N   ALA A 182       3.774 -12.997 -31.451  1.00 39.01           N  
ATOM   2708  HN  ALA A 182       3.298 -12.147 -31.148  1.00  0.00           H  
ATOM   2709  CA  ALA A 182       5.180 -13.168 -31.098  1.00 38.73           C  
ATOM   2710  HA  ALA A 182       5.781 -13.032 -32.027  1.00  0.00           H  
ATOM   2711  C   ALA A 182       5.496 -14.558 -30.539  1.00 39.04           C  
ATOM   2712  O   ALA A 182       6.570 -15.098 -30.795  1.00 39.08           O  
ATOM   2713  CB  ALA A 182       5.612 -12.103 -30.109  1.00 38.57           C  
ATOM   2714  HB1 ALA A 182       6.686 -12.234 -29.839  1.00  0.00           H  
ATOM   2715  HB2 ALA A 182       4.957 -12.085 -29.207  1.00  0.00           H  
ATOM   2716  HB3 ALA A 182       5.401 -11.076 -30.488  1.00  0.00           H  
ATOM   2717  N   TYR A 183       4.559 -15.121 -29.785  1.00 38.97           N  
ATOM   2718  HN  TYR A 183       3.692 -14.610 -29.617  1.00  0.00           H  
ATOM   2719  CA  TYR A 183       4.720 -16.435 -29.191  1.00 39.48           C  
ATOM   2720  HA  TYR A 183       5.816 -16.603 -29.072  1.00  0.00           H  
ATOM   2721  C   TYR A 183       4.177 -17.609 -30.017  1.00 39.77           C  
ATOM   2722  O   TYR A 183       4.267 -18.760 -29.589  1.00 39.57           O  
ATOM   2723  CB  TYR A 183       4.118 -16.447 -27.793  1.00 39.39           C  
ATOM   2724  HB1 TYR A 183       3.123 -15.944 -27.773  1.00  0.00           H  
ATOM   2725  HB2 TYR A 183       3.799 -17.473 -27.495  1.00  0.00           H  
ATOM   2726  CG  TYR A 183       5.049 -15.854 -26.792  1.00 39.16           C  
ATOM   2727  CD1 TYR A 183       6.056 -16.624 -26.232  1.00 38.99           C  
ATOM   2728  HD1 TYR A 183       6.155 -17.684 -26.522  1.00  0.00           H  
ATOM   2729  CD2 TYR A 183       4.939 -14.514 -26.404  1.00 39.26           C  
ATOM   2730  HD2 TYR A 183       4.145 -13.885 -26.839  1.00  0.00           H  
ATOM   2731  CE1 TYR A 183       6.935 -16.084 -25.318  1.00 39.67           C  
ATOM   2732  HE1 TYR A 183       7.737 -16.705 -24.886  1.00  0.00           H  
ATOM   2733  CE2 TYR A 183       5.812 -13.969 -25.483  1.00 38.13           C  
ATOM   2734  HE2 TYR A 183       5.717 -12.913 -25.179  1.00  0.00           H  
ATOM   2735  CZ  TYR A 183       6.805 -14.764 -24.948  1.00 39.00           C  
ATOM   2736  OH  TYR A 183       7.681 -14.265 -24.031  1.00 40.42           O  
ATOM   2737  HH  TYR A 183       7.591 -13.354 -23.776  1.00  0.00           H  
ATOM   2738  N   GLY A 184       3.633 -17.310 -31.197  1.00 40.09           N  
ATOM   2739  HN  GLY A 184       3.609 -16.334 -31.492  1.00  0.00           H  
ATOM   2740  CA  GLY A 184       3.073 -18.321 -32.080  1.00 40.29           C  
ATOM   2741  HA1 GLY A 184       2.779 -17.878 -33.060  1.00  0.00           H  
ATOM   2742  HA2 GLY A 184       3.861 -19.028 -32.430  1.00  0.00           H  
ATOM   2743  C   GLY A 184       1.914 -19.067 -31.451  1.00 40.61           C  
ATOM   2744  O   GLY A 184       1.650 -20.218 -31.787  1.00 40.64           O  
ATOM   2745  N   LEU A 185       1.196 -18.395 -30.555  1.00 41.01           N  
ATOM   2746  HN  LEU A 185       1.401 -17.408 -30.398  1.00  0.00           H  
ATOM   2747  CA  LEU A 185       0.118 -19.027 -29.784  1.00 41.24           C  
ATOM   2748  HA  LEU A 185       0.543 -19.931 -29.289  1.00  0.00           H  
ATOM   2749  C   LEU A 185      -1.060 -19.483 -30.646  1.00 41.01           C  
ATOM   2750  O   LEU A 185      -1.951 -20.176 -30.167  1.00 41.14           O  
ATOM   2751  CB  LEU A 185      -0.367 -18.074 -28.675  1.00 41.36           C  
ATOM   2752  HB1 LEU A 185      -1.342 -18.445 -28.281  1.00  0.00           H  
ATOM   2753  HB2 LEU A 185      -0.675 -17.108 -29.138  1.00  0.00           H  
ATOM   2754  CG  LEU A 185       0.570 -17.783 -27.493  1.00 41.24           C  
ATOM   2755  HG  LEU A 185       1.333 -17.036 -27.813  1.00  0.00           H  
ATOM   2756  CD1 LEU A 185      -0.229 -17.207 -26.378  1.00 41.37           C  
ATOM   2757 1HD1 LEU A 185       0.451 -16.996 -25.520  1.00  0.00           H  
ATOM   2758 2HD1 LEU A 185      -1.089 -17.856 -26.090  1.00  0.00           H  
ATOM   2759 3HD1 LEU A 185      -0.811 -16.309 -26.691  1.00  0.00           H  
ATOM   2760  CD2 LEU A 185       1.289 -19.046 -26.998  1.00 43.18           C  
ATOM   2761 1HD2 LEU A 185       1.969 -18.835 -26.140  1.00  0.00           H  
ATOM   2762 2HD2 LEU A 185       1.833 -19.552 -27.829  1.00  0.00           H  
ATOM   2763 3HD2 LEU A 185       0.561 -19.852 -26.746  1.00  0.00           H  
ATOM   2764  N   ASP A 186      -1.041 -19.081 -31.915  1.00 41.24           N  
ATOM   2765  HN  ASP A 186      -0.227 -18.560 -32.240  1.00  0.00           H  
ATOM   2766  CA  ASP A 186      -2.116 -19.341 -32.870  1.00 41.58           C  
ATOM   2767  HA  ASP A 186      -3.024 -19.617 -32.284  1.00  0.00           H  
ATOM   2768  C   ASP A 186      -1.794 -20.517 -33.801  1.00 41.67           C  
ATOM   2769  O   ASP A 186      -2.634 -20.941 -34.598  1.00 41.30           O  
ATOM   2770  CB  ASP A 186      -2.455 -18.071 -33.676  1.00 41.59           C  
ATOM   2771  HB1 ASP A 186      -3.137 -17.406 -33.096  1.00  0.00           H  
ATOM   2772  HB2 ASP A 186      -3.122 -18.315 -34.536  1.00  0.00           H  
ATOM   2773  CG  ASP A 186      -1.213 -17.297 -34.152  1.00 42.45           C  
ATOM   2774  OD1 ASP A 186      -0.094 -17.475 -33.616  1.00 42.07           O  
ATOM   2775  OD2 ASP A 186      -1.367 -16.479 -35.078  1.00 43.47           O  
ATOM   2776  N   LYS A 187      -0.581 -21.043 -33.660  1.00 41.85           N  
ATOM   2777  HN  LYS A 187       0.024 -20.678 -32.924  1.00  0.00           H  
ATOM   2778  CA  LYS A 187      -0.076 -22.110 -34.501  1.00 42.26           C  
ATOM   2779  HA  LYS A 187      -0.701 -22.177 -35.422  1.00  0.00           H  
ATOM   2780  C   LYS A 187      -0.119 -23.457 -33.764  1.00 42.41           C  
ATOM   2781  O   LYS A 187       0.863 -24.204 -33.764  1.00 42.41           O  
ATOM   2782  CB  LYS A 187       1.366 -21.789 -34.896  1.00 42.39           C  
ATOM   2783  HB1 LYS A 187       2.028 -21.847 -34.000  1.00  0.00           H  
ATOM   2784  HB2 LYS A 187       1.787 -22.621 -35.508  1.00  0.00           H  
ATOM   2785  CG  LYS A 187       1.575 -20.456 -35.614  1.00 43.23           C  
ATOM   2786  HG1 LYS A 187       0.902 -19.656 -35.228  1.00  0.00           H  
ATOM   2787  HG2 LYS A 187       1.205 -20.478 -36.665  1.00  0.00           H  
ATOM   2788  CD  LYS A 187       3.052 -20.067 -35.525  1.00 44.93           C  
ATOM   2789  HD1 LYS A 187       3.651 -20.873 -35.041  1.00  0.00           H  
ATOM   2790  HD2 LYS A 187       3.209 -19.255 -34.778  1.00  0.00           H  
ATOM   2791  CE  LYS A 187       3.637 -19.686 -36.883  1.00 45.88           C  
ATOM   2792  HE1 LYS A 187       4.387 -18.868 -36.777  1.00  0.00           H  
ATOM   2793  HE2 LYS A 187       2.879 -19.160 -37.509  1.00  0.00           H  
ATOM   2794  NZ  LYS A 187       4.220 -20.853 -37.619  1.00 46.26           N  
ATOM   2795  HZ1 LYS A 187       4.611 -20.598 -38.526  1.00  0.00           H  
ATOM   2796  HZ2 LYS A 187       3.534 -21.602 -37.716  1.00  0.00           H  
ATOM   2797  HZ3 LYS A 187       4.913 -21.335 -37.046  1.00  0.00           H  
ATOM   2798  N   LYS A 188      -1.250 -23.759 -33.130  1.00 42.68           N  
ATOM   2799  HN  LYS A 188      -2.055 -23.142 -33.240  1.00  0.00           H  
ATOM   2800  CA  LYS A 188      -1.381 -24.947 -32.279  1.00 42.71           C  
ATOM   2801  HA  LYS A 188      -0.553 -25.652 -32.524  1.00  0.00           H  
ATOM   2802  C   LYS A 188      -2.707 -25.652 -32.528  1.00 42.72           C  
ATOM   2803  O   LYS A 188      -3.771 -25.033 -32.467  1.00 42.95           O  
ATOM   2804  CB  LYS A 188      -1.273 -24.564 -30.795  1.00 42.91           C  
ATOM   2805  HB1 LYS A 188      -1.670 -25.387 -30.156  1.00  0.00           H  
ATOM   2806  HB2 LYS A 188      -2.004 -23.758 -30.552  1.00  0.00           H  
ATOM   2807  CG  LYS A 188       0.134 -24.161 -30.325  1.00 43.19           C  
ATOM   2808  HG1 LYS A 188       0.780 -23.816 -31.166  1.00  0.00           H  
ATOM   2809  HG2 LYS A 188       0.744 -25.039 -30.010  1.00  0.00           H  
ATOM   2810  CD  LYS A 188       0.004 -23.087 -29.192  1.00 45.19           C  
ATOM   2811  HD1 LYS A 188      -0.163 -22.067 -29.609  1.00  0.00           H  
ATOM   2812  HD2 LYS A 188      -0.951 -23.197 -28.628  1.00  0.00           H  
ATOM   2813  CE  LYS A 188       1.217 -23.125 -28.262  1.00 46.24           C  
ATOM   2814  HE1 LYS A 188       2.155 -22.866 -28.807  1.00  0.00           H  
ATOM   2815  HE2 LYS A 188       1.198 -22.280 -27.535  1.00  0.00           H  
ATOM   2816  NZ  LYS A 188       1.342 -24.460 -27.553  1.00 46.03           N  
ATOM   2817  HZ1 LYS A 188       2.151 -24.485 -26.933  1.00  0.00           H  
ATOM   2818  HZ2 LYS A 188       1.360 -25.233 -28.218  1.00  0.00           H  
ATOM   2819  HZ3 LYS A 188       0.484 -24.697 -27.054  1.00  0.00           H  
ATOM   2820  N   VAL A 189      -2.638 -26.949 -32.810  1.00 42.60           N  
ATOM   2821  HN  VAL A 189      -1.724 -27.398 -32.867  1.00  0.00           H  
ATOM   2822  CA  VAL A 189      -3.836 -27.745 -33.040  1.00 42.55           C  
ATOM   2823  HA  VAL A 189      -4.503 -27.184 -33.736  1.00  0.00           H  
ATOM   2824  C   VAL A 189      -4.581 -27.955 -31.725  1.00 42.59           C  
ATOM   2825  O   VAL A 189      -3.956 -28.105 -30.661  1.00 42.26           O  
ATOM   2826  CB  VAL A 189      -3.493 -29.103 -33.686  1.00 42.33           C  
ATOM   2827  HB  VAL A 189      -2.852 -29.679 -32.979  1.00  0.00           H  
ATOM   2828  CG1 VAL A 189      -4.746 -29.899 -33.954  1.00 42.40           C  
ATOM   2829 1HG1 VAL A 189      -4.498 -30.881 -34.421  1.00  0.00           H  
ATOM   2830 2HG1 VAL A 189      -5.478 -29.323 -34.567  1.00  0.00           H  
ATOM   2831 3HG1 VAL A 189      -5.361 -30.024 -33.032  1.00  0.00           H  
ATOM   2832  CG2 VAL A 189      -2.716 -28.890 -34.981  1.00 42.47           C  
ATOM   2833 1HG2 VAL A 189      -2.468 -29.872 -35.448  1.00  0.00           H  
ATOM   2834 2HG2 VAL A 189      -1.808 -28.263 -34.823  1.00  0.00           H  
ATOM   2835 3HG2 VAL A 189      -3.259 -28.219 -35.687  1.00  0.00           H  
ATOM   2836  N   GLY A 190      -5.915 -27.939 -31.799  1.00 42.81           N  
ATOM   2837  HN  GLY A 190      -6.365 -27.717 -32.687  1.00  0.00           H  
ATOM   2838  CA  GLY A 190      -6.741 -28.234 -30.631  1.00 43.21           C  
ATOM   2839  HA1 GLY A 190      -6.078 -28.488 -29.771  1.00  0.00           H  
ATOM   2840  HA2 GLY A 190      -7.264 -29.205 -30.792  1.00  0.00           H  
ATOM   2841  C   GLY A 190      -7.755 -27.192 -30.184  1.00 43.35           C  
ATOM   2842  O   GLY A 190      -7.839 -26.091 -30.752  1.00 43.42           O  
ATOM   2843  N   ALA A 191      -8.511 -27.563 -29.144  1.00 43.43           N  
ATOM   2844  HN  ALA A 191      -8.351 -28.490 -28.751  1.00  0.00           H  
ATOM   2845  CA  ALA A 191      -9.558 -26.730 -28.525  1.00 43.52           C  
ATOM   2846  HA  ALA A 191     -10.407 -26.677 -29.246  1.00  0.00           H  
ATOM   2847  C   ALA A 191      -9.120 -25.290 -28.232  1.00 43.31           C  
ATOM   2848  O   ALA A 191      -7.923 -25.012 -28.103  1.00 43.11           O  
ATOM   2849  CB  ALA A 191     -10.085 -27.408 -27.249  1.00 43.57           C  
ATOM   2850  HB1 ALA A 191     -10.877 -26.778 -26.781  1.00  0.00           H  
ATOM   2851  HB2 ALA A 191      -9.264 -27.647 -26.533  1.00  0.00           H  
ATOM   2852  HB3 ALA A 191     -10.439 -28.447 -27.444  1.00  0.00           H  
ATOM   2853  N   GLU A 192     -10.092 -24.382 -28.125  1.00 43.35           N  
ATOM   2854  HN  GLU A 192     -11.065 -24.684 -28.169  1.00  0.00           H  
ATOM   2855  CA  GLU A 192      -9.786 -22.954 -27.945  1.00 43.42           C  
ATOM   2856  HA  GLU A 192      -9.168 -22.637 -28.817  1.00  0.00           H  
ATOM   2857  C   GLU A 192      -8.957 -22.710 -26.695  1.00 43.43           C  
ATOM   2858  O   GLU A 192      -9.189 -23.335 -25.658  1.00 43.59           O  
ATOM   2859  CB  GLU A 192     -11.048 -22.079 -27.942  1.00 43.42           C  
ATOM   2860  HB1 GLU A 192     -10.786 -21.036 -28.238  1.00  0.00           H  
ATOM   2861  HB2 GLU A 192     -11.711 -22.368 -28.791  1.00  0.00           H  
ATOM   2862  CG  GLU A 192     -11.850 -22.063 -26.640  1.00 43.80           C  
ATOM   2863  HG1 GLU A 192     -12.251 -23.077 -26.406  1.00  0.00           H  
ATOM   2864  HG2 GLU A 192     -11.179 -21.926 -25.760  1.00  0.00           H  
ATOM   2865  CD  GLU A 192     -12.960 -21.028 -26.643  1.00 43.65           C  
ATOM   2866  OE1 GLU A 192     -13.201 -20.406 -25.589  1.00 43.75           O  
ATOM   2867  OE2 GLU A 192     -13.594 -20.828 -27.697  1.00 44.17           O  
ATOM   2868  N   ARG A 193      -7.986 -21.806 -26.816  1.00 43.45           N  
ATOM   2869  HN  ARG A 193      -7.878 -21.319 -27.706  1.00  0.00           H  
ATOM   2870  CA  ARG A 193      -7.073 -21.485 -25.729  1.00 43.31           C  
ATOM   2871  HA  ARG A 193      -7.193 -22.251 -24.928  1.00  0.00           H  
ATOM   2872  C   ARG A 193      -7.388 -20.112 -25.137  1.00 42.93           C  
ATOM   2873  O   ARG A 193      -7.585 -19.133 -25.862  1.00 42.32           O  
ATOM   2874  CB  ARG A 193      -5.617 -21.514 -26.216  1.00 43.53           C  
ATOM   2875  HB1 ARG A 193      -4.922 -21.347 -25.360  1.00  0.00           H  
ATOM   2876  HB2 ARG A 193      -5.397 -20.606 -26.825  1.00  0.00           H  
ATOM   2877  CG  ARG A 193      -5.212 -22.785 -26.990  1.00 44.09           C  
ATOM   2878  HG1 ARG A 193      -5.475 -23.704 -26.416  1.00  0.00           H  
ATOM   2879  HG2 ARG A 193      -5.865 -22.937 -27.881  1.00  0.00           H  
ATOM   2880  CD  ARG A 193      -3.709 -22.786 -27.391  1.00 43.92           C  
ATOM   2881  HD1 ARG A 193      -3.484 -23.656 -28.051  1.00  0.00           H  
ATOM   2882  HD2 ARG A 193      -3.495 -21.950 -28.096  1.00  0.00           H  
ATOM   2883  NE  ARG A 193      -2.774 -22.750 -26.253  1.00 44.85           N  
ATOM   2884  HE  ARG A 193      -2.096 -21.988 -26.224  1.00  0.00           H  
ATOM   2885  CZ  ARG A 193      -2.747 -23.640 -25.256  1.00 44.85           C  
ATOM   2886  NH1 ARG A 193      -3.621 -24.644 -25.207  1.00 45.43           N  
ATOM   2887 1HH1 ARG A 193      -4.308 -24.734 -25.955  1.00  0.00           H  
ATOM   2888 2HH1 ARG A 193      -3.600 -25.323 -24.446  1.00  0.00           H  
ATOM   2889  NH2 ARG A 193      -1.855 -23.523 -24.285  1.00 44.86           N  
ATOM   2890 1HH2 ARG A 193      -1.186 -22.754 -24.323  1.00  0.00           H  
ATOM   2891 2HH2 ARG A 193      -1.834 -24.202 -23.524  1.00  0.00           H  
ATOM   2892  N   ASN A 194      -7.441 -20.067 -23.812  1.00 42.54           N  
ATOM   2893  HN  ASN A 194      -7.411 -20.942 -23.289  1.00  0.00           H  
ATOM   2894  CA  ASN A 194      -7.539 -18.824 -23.083  1.00 42.52           C  
ATOM   2895  HA  ASN A 194      -8.036 -18.072 -23.738  1.00  0.00           H  
ATOM   2896  C   ASN A 194      -6.148 -18.310 -22.734  1.00 42.26           C  
ATOM   2897  O   ASN A 194      -5.352 -18.999 -22.080  1.00 42.15           O  
ATOM   2898  CB  ASN A 194      -8.385 -19.000 -21.828  1.00 42.72           C  
ATOM   2899  HB1 ASN A 194      -8.379 -18.073 -21.208  1.00  0.00           H  
ATOM   2900  HB2 ASN A 194      -7.896 -19.700 -21.111  1.00  0.00           H  
ATOM   2901  CG  ASN A 194      -9.795 -19.437 -22.134  1.00 43.00           C  
ATOM   2902  ND2 ASN A 194     -10.429 -18.777 -23.100  1.00 43.42           N  
ATOM   2903 1HD2 ASN A 194      -9.998 -18.011 -23.618  1.00  0.00           H  
ATOM   2904 2HD2 ASN A 194     -11.383 -19.073 -23.307  1.00  0.00           H  
ATOM   2905  OD1 ASN A 194     -10.315 -20.361 -21.509  1.00 44.99           O  
ATOM   2906  N   VAL A 195      -5.860 -17.104 -23.206  1.00 41.69           N  
ATOM   2907  HN  VAL A 195      -6.586 -16.581 -23.695  1.00  0.00           H  
ATOM   2908  CA  VAL A 195      -4.550 -16.504 -23.051  1.00 41.57           C  
ATOM   2909  HA  VAL A 195      -3.891 -17.200 -22.481  1.00  0.00           H  
ATOM   2910  C   VAL A 195      -4.699 -15.200 -22.273  1.00 41.82           C  
ATOM   2911  O   VAL A 195      -5.554 -14.379 -22.609  1.00 42.04           O  
ATOM   2912  CB  VAL A 195      -3.914 -16.210 -24.426  1.00 41.32           C  
ATOM   2913  HB  VAL A 195      -4.501 -15.400 -24.918  1.00  0.00           H  
ATOM   2914  CG1 VAL A 195      -2.481 -15.729 -24.261  1.00 40.64           C  
ATOM   2915 1HG1 VAL A 195      -2.438 -14.822 -23.614  1.00  0.00           H  
ATOM   2916 2HG1 VAL A 195      -1.988 -15.556 -25.246  1.00  0.00           H  
ATOM   2917 3HG1 VAL A 195      -1.816 -16.539 -23.880  1.00  0.00           H  
ATOM   2918  CG2 VAL A 195      -3.972 -17.442 -25.305  1.00 41.65           C  
ATOM   2919 1HG2 VAL A 195      -5.023 -17.795 -25.426  1.00  0.00           H  
ATOM   2920 2HG2 VAL A 195      -3.307 -18.252 -24.924  1.00  0.00           H  
ATOM   2921 3HG2 VAL A 195      -3.479 -17.269 -26.290  1.00  0.00           H  
ATOM   2922  N   LEU A 196      -3.883 -15.021 -21.234  1.00 41.81           N  
ATOM   2923  HN  LEU A 196      -3.250 -15.773 -20.963  1.00  0.00           H  
ATOM   2924  CA  LEU A 196      -3.874 -13.774 -20.474  1.00 41.98           C  
ATOM   2925  HA  LEU A 196      -4.765 -13.174 -20.775  1.00  0.00           H  
ATOM   2926  C   LEU A 196      -2.631 -12.978 -20.807  1.00 42.13           C  
ATOM   2927  O   LEU A 196      -1.524 -13.487 -20.716  1.00 42.05           O  
ATOM   2928  CB  LEU A 196      -3.955 -14.033 -18.964  1.00 41.95           C  
ATOM   2929  HB1 LEU A 196      -4.745 -14.791 -18.752  1.00  0.00           H  
ATOM   2930  HB2 LEU A 196      -3.049 -14.588 -18.627  1.00  0.00           H  
ATOM   2931  CG  LEU A 196      -4.169 -12.796 -18.077  1.00 40.55           C  
ATOM   2932  HG  LEU A 196      -4.424 -11.936 -18.740  1.00  0.00           H  
ATOM   2933  CD1 LEU A 196      -5.315 -13.008 -17.130  1.00 39.39           C  
ATOM   2934 1HD1 LEU A 196      -5.470 -12.111 -16.487  1.00  0.00           H  
ATOM   2935 2HD1 LEU A 196      -5.181 -13.933 -16.522  1.00  0.00           H  
ATOM   2936 3HD1 LEU A 196      -6.248 -13.294 -17.670  1.00  0.00           H  
ATOM   2937  CD2 LEU A 196      -2.912 -12.442 -17.314  1.00 40.78           C  
ATOM   2938 1HD2 LEU A 196      -3.067 -11.545 -16.671  1.00  0.00           H  
ATOM   2939 2HD2 LEU A 196      -2.042 -12.309 -17.998  1.00  0.00           H  
ATOM   2940 3HD2 LEU A 196      -2.534 -13.309 -16.723  1.00  0.00           H  
ATOM   2941  N   ILE A 197      -2.830 -11.730 -21.214  1.00 42.47           N  
ATOM   2942  HN  ILE A 197      -3.784 -11.388 -21.327  1.00  0.00           H  
ATOM   2943  CA  ILE A 197      -1.719 -10.841 -21.502  1.00 42.48           C  
ATOM   2944  HA  ILE A 197      -0.784 -11.445 -21.574  1.00  0.00           H  
ATOM   2945  C   ILE A 197      -1.570  -9.840 -20.370  1.00 42.65           C  
ATOM   2946  O   ILE A 197      -2.427  -8.970 -20.183  1.00 43.17           O  
ATOM   2947  CB  ILE A 197      -1.917 -10.075 -22.818  1.00 42.58           C  
ATOM   2948  HB  ILE A 197      -2.796  -9.403 -22.681  1.00  0.00           H  
ATOM   2949  CG1 ILE A 197      -2.257 -11.045 -23.966  1.00 41.98           C  
ATOM   2950 1HG1 ILE A 197      -2.878 -10.528 -24.734  1.00  0.00           H  
ATOM   2951 2HG1 ILE A 197      -2.982 -11.816 -23.615  1.00  0.00           H  
ATOM   2952  CG2 ILE A 197      -0.701  -9.182 -23.095  1.00 41.83           C  
ATOM   2953 1HG2 ILE A 197      -0.455  -8.480 -22.264  1.00  0.00           H  
ATOM   2954 2HG2 ILE A 197      -0.834  -8.625 -24.052  1.00  0.00           H  
ATOM   2955 3HG2 ILE A 197       0.187  -9.802 -23.360  1.00  0.00           H  
ATOM   2956  CD1 ILE A 197      -1.061 -11.712 -24.622  1.00 44.23           C  
ATOM   2957 1HD1 ILE A 197      -1.307 -12.414 -25.453  1.00  0.00           H  
ATOM   2958 2HD1 ILE A 197      -0.440 -12.229 -23.854  1.00  0.00           H  
ATOM   2959 3HD1 ILE A 197      -0.336 -10.941 -24.973  1.00  0.00           H  
ATOM   2960  N   PHE A 198      -0.471  -9.963 -19.632  1.00 42.30           N  
ATOM   2961  HN  PHE A 198       0.196 -10.702 -19.853  1.00  0.00           H  
ATOM   2962  CA  PHE A 198      -0.197  -9.074 -18.521  1.00 42.30           C  
ATOM   2963  HA  PHE A 198      -1.135  -8.549 -18.226  1.00  0.00           H  
ATOM   2964  C   PHE A 198       0.828  -8.054 -18.987  1.00 41.91           C  
ATOM   2965  O   PHE A 198       1.983  -8.388 -19.204  1.00 42.45           O  
ATOM   2966  CB  PHE A 198       0.324  -9.877 -17.344  1.00 41.92           C  
ATOM   2967  HB1 PHE A 198       1.293 -10.364 -17.605  1.00  0.00           H  
ATOM   2968  HB2 PHE A 198      -0.307 -10.782 -17.182  1.00  0.00           H  
ATOM   2969  CG  PHE A 198       0.459  -9.092 -16.058  1.00 41.60           C  
ATOM   2970  CD1 PHE A 198       1.626  -8.376 -15.777  1.00 39.60           C  
ATOM   2971  HD1 PHE A 198       2.440  -8.338 -16.521  1.00  0.00           H  
ATOM   2972  CD2 PHE A 198      -0.551  -9.119 -15.104  1.00 40.78           C  
ATOM   2973  HD2 PHE A 198      -1.476  -9.685 -15.306  1.00  0.00           H  
ATOM   2974  CE1 PHE A 198       1.765  -7.716 -14.573  1.00 39.87           C  
ATOM   2975  HE1 PHE A 198       2.691  -7.157 -14.358  1.00  0.00           H  
ATOM   2976  CE2 PHE A 198      -0.410  -8.435 -13.887  1.00 38.74           C  
ATOM   2977  HE2 PHE A 198      -1.226  -8.450 -13.145  1.00  0.00           H  
ATOM   2978  CZ  PHE A 198       0.742  -7.751 -13.627  1.00 40.18           C  
ATOM   2979  HZ  PHE A 198       0.864  -7.224 -12.666  1.00  0.00           H  
ATOM   2980  N   ASP A 199       0.390  -6.816 -19.166  1.00 40.78           N  
ATOM   2981  HN  ASP A 199      -0.538  -6.559 -18.830  1.00  0.00           H  
ATOM   2982  CA  ASP A 199       1.215  -5.810 -19.838  1.00 40.49           C  
ATOM   2983  HA  ASP A 199       2.223  -6.256 -20.009  1.00  0.00           H  
ATOM   2984  C   ASP A 199       1.400  -4.548 -18.994  1.00 39.45           C  
ATOM   2985  O   ASP A 199       0.451  -3.821 -18.770  1.00 40.43           O  
ATOM   2986  CB  ASP A 199       0.613  -5.465 -21.218  1.00 39.86           C  
ATOM   2987  HB1 ASP A 199       0.500  -6.381 -21.844  1.00  0.00           H  
ATOM   2988  HB2 ASP A 199      -0.460  -5.176 -21.124  1.00  0.00           H  
ATOM   2989  CG  ASP A 199       1.398  -4.400 -21.954  1.00 39.56           C  
ATOM   2990  OD1 ASP A 199       2.215  -3.705 -21.323  1.00 39.40           O  
ATOM   2991  OD2 ASP A 199       1.229  -4.279 -23.178  1.00 40.43           O  
ATOM   2992  N   LEU A 200       2.624  -4.300 -18.536  1.00 39.24           N  
ATOM   2993  HN  LEU A 200       3.393  -4.900 -18.835  1.00  0.00           H  
ATOM   2994  CA  LEU A 200       2.907  -3.187 -17.610  1.00 38.59           C  
ATOM   2995  HA  LEU A 200       2.000  -2.544 -17.522  1.00  0.00           H  
ATOM   2996  C   LEU A 200       4.048  -2.366 -18.193  1.00 38.15           C  
ATOM   2997  O   LEU A 200       5.227  -2.686 -18.032  1.00 37.28           O  
ATOM   2998  CB  LEU A 200       3.283  -3.717 -16.225  1.00 38.70           C  
ATOM   2999  HB1 LEU A 200       4.244  -4.267 -16.354  1.00  0.00           H  
ATOM   3000  HB2 LEU A 200       2.552  -4.527 -15.995  1.00  0.00           H  
ATOM   3001  CG  LEU A 200       3.430  -2.902 -14.944  1.00 39.12           C  
ATOM   3002  HG  LEU A 200       4.138  -2.069 -15.163  1.00  0.00           H  
ATOM   3003  CD1 LEU A 200       2.132  -2.274 -14.460  1.00 37.87           C  
ATOM   3004 1HD1 LEU A 200       2.239  -1.678 -13.524  1.00  0.00           H  
ATOM   3005 2HD1 LEU A 200       1.341  -3.051 -14.342  1.00  0.00           H  
ATOM   3006 3HD1 LEU A 200       1.671  -1.657 -15.266  1.00  0.00           H  
ATOM   3007  CD2 LEU A 200       4.054  -3.745 -13.838  1.00 38.62           C  
ATOM   3008 1HD2 LEU A 200       4.161  -3.149 -12.902  1.00  0.00           H  
ATOM   3009 2HD2 LEU A 200       5.024  -4.192 -14.157  1.00  0.00           H  
ATOM   3010 3HD2 LEU A 200       3.484  -4.687 -13.665  1.00  0.00           H  
ATOM   3011  N   GLY A 201       3.680  -1.304 -18.893  1.00 37.46           N  
ATOM   3012  HN  GLY A 201       2.693  -1.054 -18.954  1.00  0.00           H  
ATOM   3013  CA  GLY A 201       4.659  -0.503 -19.566  1.00 37.83           C  
ATOM   3014  HA1 GLY A 201       4.276  -0.098 -20.532  1.00  0.00           H  
ATOM   3015  HA2 GLY A 201       5.497  -1.118 -19.969  1.00  0.00           H  
ATOM   3016  C   GLY A 201       5.151   0.594 -18.645  1.00 38.73           C  
ATOM   3017  O   GLY A 201       5.419   0.350 -17.469  1.00 38.46           O  
ATOM   3018  N   GLY A 202       5.255   1.809 -19.188  1.00 39.25           N  
ATOM   3019  HN  GLY A 202       4.902   1.960 -20.133  1.00  0.00           H  
ATOM   3020  CA  GLY A 202       5.852   2.915 -18.478  1.00 39.41           C  
ATOM   3021  HA1 GLY A 202       6.525   2.558 -17.664  1.00  0.00           H  
ATOM   3022  HA2 GLY A 202       6.605   3.443 -19.109  1.00  0.00           H  
ATOM   3023  C   GLY A 202       4.818   3.867 -17.952  1.00 40.37           C  
ATOM   3024  O   GLY A 202       5.102   4.624 -17.022  1.00 41.35           O  
ATOM   3025  N   GLY A 203       3.622   3.848 -18.541  1.00 40.38           N  
ATOM   3026  HN  GLY A 203       3.453   3.199 -19.309  1.00  0.00           H  
ATOM   3027  CA  GLY A 203       2.551   4.738 -18.108  1.00 40.35           C  
ATOM   3028  HA1 GLY A 203       2.863   5.306 -17.201  1.00  0.00           H  
ATOM   3029  HA2 GLY A 203       2.431   5.579 -18.830  1.00  0.00           H  
ATOM   3030  C   GLY A 203       1.224   4.059 -17.870  1.00 40.15           C  
ATOM   3031  O   GLY A 203       0.420   4.531 -17.075  1.00 40.21           O  
ATOM   3032  N   THR A 204       0.993   2.946 -18.567  1.00 40.28           N  
ATOM   3033  HN  THR A 204       1.742   2.569 -19.148  1.00  0.00           H  
ATOM   3034  CA  THR A 204      -0.300   2.236 -18.533  1.00 39.55           C  
ATOM   3035  HA  THR A 204      -0.986   2.746 -17.817  1.00  0.00           H  
ATOM   3036  C   THR A 204      -0.122   0.790 -18.120  1.00 39.14           C  
ATOM   3037  O   THR A 204       0.944   0.222 -18.327  1.00 38.97           O  
ATOM   3038  CB  THR A 204      -0.975   2.152 -19.929  1.00 39.79           C  
ATOM   3039  HB  THR A 204      -1.995   1.721 -19.795  1.00  0.00           H  
ATOM   3040  CG2 THR A 204      -1.121   3.507 -20.590  1.00 37.22           C  
ATOM   3041 1HG2 THR A 204      -1.711   4.206 -19.953  1.00  0.00           H  
ATOM   3042 2HG2 THR A 204      -1.556   3.419 -21.613  1.00  0.00           H  
ATOM   3043 3HG2 THR A 204      -0.130   3.939 -20.862  1.00  0.00           H  
ATOM   3044  OG1 THR A 204      -0.214   1.250 -20.751  1.00 39.76           O  
ATOM   3045  HG1 THR A 204      -0.122   0.400 -20.336  1.00  0.00           H  
ATOM   3046  N   PHE A 205      -1.185   0.209 -17.562  1.00 39.01           N  
ATOM   3047  HN  PHE A 205      -2.011   0.783 -17.394  1.00  0.00           H  
ATOM   3048  CA  PHE A 205      -1.239  -1.221 -17.170  1.00 38.99           C  
ATOM   3049  HA  PHE A 205      -0.310  -1.732 -17.515  1.00  0.00           H  
ATOM   3050  C   PHE A 205      -2.444  -1.855 -17.856  1.00 39.57           C  
ATOM   3051  O   PHE A 205      -3.567  -1.399 -17.670  1.00 39.90           O  
ATOM   3052  CB  PHE A 205      -1.368  -1.378 -15.639  1.00 37.76           C  
ATOM   3053  HB1 PHE A 205      -2.175  -0.716 -15.247  1.00  0.00           H  
ATOM   3054  HB2 PHE A 205      -0.486  -0.928 -15.126  1.00  0.00           H  
ATOM   3055  CG  PHE A 205      -1.582  -2.816 -15.169  1.00 38.28           C  
ATOM   3056  CD1 PHE A 205      -0.812  -3.872 -15.692  1.00 36.48           C  
ATOM   3057  HD1 PHE A 205      -0.046  -3.660 -16.457  1.00  0.00           H  
ATOM   3058  CD2 PHE A 205      -2.531  -3.105 -14.189  1.00 34.29           C  
ATOM   3059  HD2 PHE A 205      -3.133  -2.288 -13.757  1.00  0.00           H  
ATOM   3060  CE1 PHE A 205      -1.006  -5.198 -15.251  1.00 36.11           C  
ATOM   3061  HE1 PHE A 205      -0.396  -6.016 -15.669  1.00  0.00           H  
ATOM   3062  CE2 PHE A 205      -2.729  -4.417 -13.747  1.00 38.07           C  
ATOM   3063  HE2 PHE A 205      -3.485  -4.625 -12.971  1.00  0.00           H  
ATOM   3064  CZ  PHE A 205      -1.975  -5.469 -14.281  1.00 35.64           C  
ATOM   3065  HZ  PHE A 205      -2.144  -6.504 -13.939  1.00  0.00           H  
ATOM   3066  N   ASP A 206      -2.200  -2.897 -18.652  1.00 40.18           N  
ATOM   3067  HN  ASP A 206      -1.242  -3.238 -18.732  1.00  0.00           H  
ATOM   3068  CA  ASP A 206      -3.249  -3.570 -19.414  1.00 40.23           C  
ATOM   3069  HA  ASP A 206      -4.240  -3.138 -19.142  1.00  0.00           H  
ATOM   3070  C   ASP A 206      -3.258  -5.066 -19.144  1.00 40.16           C  
ATOM   3071  O   ASP A 206      -2.240  -5.707 -19.248  1.00 40.57           O  
ATOM   3072  CB  ASP A 206      -3.012  -3.392 -20.910  1.00 40.13           C  
ATOM   3073  HB1 ASP A 206      -3.725  -4.011 -21.503  1.00  0.00           H  
ATOM   3074  HB2 ASP A 206      -2.054  -3.870 -21.222  1.00  0.00           H  
ATOM   3075  CG  ASP A 206      -3.061  -1.958 -21.341  1.00 40.87           C  
ATOM   3076  OD1 ASP A 206      -4.137  -1.336 -21.180  1.00 42.19           O  
ATOM   3077  OD2 ASP A 206      -2.028  -1.470 -21.864  1.00 40.24           O  
ATOM   3078  N   VAL A 207      -4.426  -5.598 -18.814  1.00 40.33           N  
ATOM   3079  HN  VAL A 207      -5.200  -4.967 -18.607  1.00  0.00           H  
ATOM   3080  CA  VAL A 207      -4.667  -7.026 -18.730  1.00 40.08           C  
ATOM   3081  HA  VAL A 207      -3.737  -7.579 -18.999  1.00  0.00           H  
ATOM   3082  C   VAL A 207      -5.754  -7.321 -19.759  1.00 40.11           C  
ATOM   3083  O   VAL A 207      -6.824  -6.740 -19.714  1.00 39.98           O  
ATOM   3084  CB  VAL A 207      -5.131  -7.447 -17.307  1.00 39.83           C  
ATOM   3085  HB  VAL A 207      -5.935  -6.749 -16.975  1.00  0.00           H  
ATOM   3086  CG1 VAL A 207      -5.687  -8.859 -17.308  1.00 39.31           C  
ATOM   3087 1HG1 VAL A 207      -6.536  -8.927 -18.028  1.00  0.00           H  
ATOM   3088 2HG1 VAL A 207      -5.975  -9.198 -16.286  1.00  0.00           H  
ATOM   3089 3HG1 VAL A 207      -4.899  -9.621 -17.514  1.00  0.00           H  
ATOM   3090  CG2 VAL A 207      -3.987  -7.356 -16.337  1.00 38.77           C  
ATOM   3091 1HG2 VAL A 207      -3.578  -6.319 -16.336  1.00  0.00           H  
ATOM   3092 2HG2 VAL A 207      -3.199  -8.118 -16.543  1.00  0.00           H  
ATOM   3093 3HG2 VAL A 207      -4.275  -7.695 -15.315  1.00  0.00           H  
ATOM   3094  N   SER A 208      -5.448  -8.181 -20.720  1.00 40.23           N  
ATOM   3095  HN  SER A 208      -4.492  -8.530 -20.791  1.00  0.00           H  
ATOM   3096  CA  SER A 208      -6.445  -8.638 -21.677  1.00 40.08           C  
ATOM   3097  HA  SER A 208      -7.447  -8.236 -21.400  1.00  0.00           H  
ATOM   3098  C   SER A 208      -6.474 -10.144 -21.651  1.00 39.70           C  
ATOM   3099  O   SER A 208      -5.429 -10.771 -21.535  1.00 39.82           O  
ATOM   3100  CB  SER A 208      -6.089  -8.204 -23.087  1.00 39.52           C  
ATOM   3101  HB1 SER A 208      -5.617  -9.031 -23.667  1.00  0.00           H  
ATOM   3102  HB2 SER A 208      -6.998  -8.056 -23.716  1.00  0.00           H  
ATOM   3103  OG  SER A 208      -5.283  -7.062 -23.063  1.00 40.30           O  
ATOM   3104  HG  SER A 208      -5.060  -6.790 -23.946  1.00  0.00           H  
ATOM   3105  N   ILE A 209      -7.675 -10.708 -21.773  1.00 39.67           N  
ATOM   3106  HN  ILE A 209      -8.503 -10.113 -21.731  1.00  0.00           H  
ATOM   3107  CA  ILE A 209      -7.852 -12.142 -21.964  1.00 39.35           C  
ATOM   3108  HA  ILE A 209      -6.869 -12.647 -21.817  1.00  0.00           H  
ATOM   3109  C   ILE A 209      -8.310 -12.370 -23.401  1.00 39.60           C  
ATOM   3110  O   ILE A 209      -9.160 -11.630 -23.909  1.00 39.45           O  
ATOM   3111  CB  ILE A 209      -8.861 -12.730 -20.969  1.00 39.19           C  
ATOM   3112  HB  ILE A 209      -9.806 -12.142 -21.031  1.00  0.00           H  
ATOM   3113  CG1 ILE A 209      -8.317 -12.628 -19.548  1.00 38.79           C  
ATOM   3114 1HG1 ILE A 209      -8.007 -11.582 -19.320  1.00  0.00           H  
ATOM   3115 2HG1 ILE A 209      -7.329 -13.138 -19.468  1.00  0.00           H  
ATOM   3116  CG2 ILE A 209      -9.173 -14.193 -21.298  1.00 38.96           C  
ATOM   3117 1HG2 ILE A 209      -9.571 -14.268 -22.337  1.00  0.00           H  
ATOM   3118 2HG2 ILE A 209      -9.860 -14.654 -20.551  1.00  0.00           H  
ATOM   3119 3HG2 ILE A 209      -8.292 -14.857 -21.137  1.00  0.00           H  
ATOM   3120  CD1 ILE A 209      -9.269 -13.143 -18.493  1.00 37.57           C  
ATOM   3121 1HD1 ILE A 209      -8.871 -13.068 -17.454  1.00  0.00           H  
ATOM   3122 2HD1 ILE A 209      -9.579 -14.189 -18.721  1.00  0.00           H  
ATOM   3123 3HD1 ILE A 209     -10.257 -12.633 -18.573  1.00  0.00           H  
ATOM   3124  N   LEU A 210      -7.719 -13.373 -24.054  1.00 39.61           N  
ATOM   3125  HN  LEU A 210      -7.041 -13.950 -23.555  1.00  0.00           H  
ATOM   3126  CA  LEU A 210      -8.003 -13.678 -25.453  1.00 39.90           C  
ATOM   3127  HA  LEU A 210      -8.910 -13.110 -25.766  1.00  0.00           H  
ATOM   3128  C   LEU A 210      -8.265 -15.164 -25.652  1.00 40.43           C  
ATOM   3129  O   LEU A 210      -7.596 -16.006 -25.049  1.00 40.48           O  
ATOM   3130  CB  LEU A 210      -6.831 -13.272 -26.357  1.00 39.81           C  
ATOM   3131  HB1 LEU A 210      -7.211 -13.260 -27.405  1.00  0.00           H  
ATOM   3132  HB2 LEU A 210      -6.113 -14.125 -26.370  1.00  0.00           H  
ATOM   3133  CG  LEU A 210      -6.010 -11.989 -26.156  1.00 39.66           C  
ATOM   3134  HG  LEU A 210      -5.604 -11.996 -25.118  1.00  0.00           H  
ATOM   3135  CD1 LEU A 210      -4.831 -11.973 -27.128  1.00 40.06           C  
ATOM   3136 1HD1 LEU A 210      -4.210 -12.891 -27.005  1.00  0.00           H  
ATOM   3137 2HD1 LEU A 210      -4.223 -11.044 -27.026  1.00  0.00           H  
ATOM   3138 3HD1 LEU A 210      -5.166 -11.838 -28.183  1.00  0.00           H  
ATOM   3139  CD2 LEU A 210      -6.847 -10.753 -26.322  1.00 39.25           C  
ATOM   3140 1HD2 LEU A 210      -7.707 -10.765 -25.613  1.00  0.00           H  
ATOM   3141 2HD2 LEU A 210      -7.182 -10.618 -27.377  1.00  0.00           H  
ATOM   3142 3HD2 LEU A 210      -6.239  -9.824 -26.220  1.00  0.00           H  
ATOM   3143  N   THR A 211      -9.229 -15.474 -26.512  1.00 40.78           N  
ATOM   3144  HN  THR A 211      -9.820 -14.727 -26.877  1.00  0.00           H  
ATOM   3145  CA  THR A 211      -9.473 -16.843 -26.953  1.00 41.56           C  
ATOM   3146  HA  THR A 211      -9.037 -17.539 -26.199  1.00  0.00           H  
ATOM   3147  C   THR A 211      -8.769 -17.072 -28.283  1.00 41.89           C  
ATOM   3148  O   THR A 211      -8.757 -16.187 -29.137  1.00 42.10           O  
ATOM   3149  CB  THR A 211     -10.995 -17.127 -27.059  1.00 41.41           C  
ATOM   3150  HB  THR A 211     -11.516 -16.185 -27.350  1.00  0.00           H  
ATOM   3151  CG2 THR A 211     -11.314 -18.203 -28.091  1.00 42.04           C  
ATOM   3152 1HG2 THR A 211     -10.933 -17.876 -29.087  1.00  0.00           H  
ATOM   3153 2HG2 THR A 211     -12.399 -18.460 -28.115  1.00  0.00           H  
ATOM   3154 3HG2 THR A 211     -10.923 -19.204 -27.795  1.00  0.00           H  
ATOM   3155  OG1 THR A 211     -11.484 -17.547 -25.781  1.00 41.52           O  
ATOM   3156  HG1 THR A 211     -11.285 -16.877 -25.138  1.00  0.00           H  
ATOM   3157  N   ILE A 212      -8.164 -18.250 -28.439  1.00 42.35           N  
ATOM   3158  HN  ILE A 212      -8.139 -18.896 -27.650  1.00  0.00           H  
ATOM   3159  CA  ILE A 212      -7.532 -18.654 -29.703  1.00 42.73           C  
ATOM   3160  HA  ILE A 212      -7.838 -17.921 -30.485  1.00  0.00           H  
ATOM   3161  C   ILE A 212      -7.970 -20.047 -30.172  1.00 42.74           C  
ATOM   3162  O   ILE A 212      -7.644 -21.052 -29.537  1.00 42.95           O  
ATOM   3163  CB  ILE A 212      -5.989 -18.633 -29.616  1.00 42.65           C  
ATOM   3164  HB  ILE A 212      -5.670 -19.513 -29.010  1.00  0.00           H  
ATOM   3165  CG1 ILE A 212      -5.516 -17.366 -28.887  1.00 43.12           C  
ATOM   3166 1HG1 ILE A 212      -5.904 -16.459 -29.407  1.00  0.00           H  
ATOM   3167 2HG1 ILE A 212      -6.040 -17.271 -27.907  1.00  0.00           H  
ATOM   3168  CG2 ILE A 212      -5.381 -18.787 -31.028  1.00 42.09           C  
ATOM   3169 1HG2 ILE A 212      -4.268 -18.772 -30.965  1.00  0.00           H  
ATOM   3170 2HG2 ILE A 212      -5.771 -18.020 -31.738  1.00  0.00           H  
ATOM   3171 3HG2 ILE A 212      -5.759 -19.697 -31.549  1.00  0.00           H  
ATOM   3172  CD1 ILE A 212      -4.004 -17.248 -28.686  1.00 43.28           C  
ATOM   3173 1HD1 ILE A 212      -3.661 -16.328 -28.157  1.00  0.00           H  
ATOM   3174 2HD1 ILE A 212      -3.480 -17.343 -29.666  1.00  0.00           H  
ATOM   3175 3HD1 ILE A 212      -3.616 -18.155 -28.166  1.00  0.00           H  
ATOM   3176  N   GLU A 213      -8.699 -20.092 -31.286  1.00 42.87           N  
ATOM   3177  HN  GLU A 213      -9.028 -19.216 -31.693  1.00  0.00           H  
ATOM   3178  CA  GLU A 213      -9.047 -21.351 -31.950  1.00 43.14           C  
ATOM   3179  HA  GLU A 213      -8.275 -22.107 -31.675  1.00  0.00           H  
ATOM   3180  C   GLU A 213      -9.043 -21.212 -33.466  1.00 43.09           C  
ATOM   3181  O   GLU A 213      -9.703 -20.325 -34.021  1.00 42.97           O  
ATOM   3182  CB  GLU A 213     -10.406 -21.881 -31.488  1.00 43.19           C  
ATOM   3183  HB1 GLU A 213     -10.522 -21.771 -30.384  1.00  0.00           H  
ATOM   3184  HB2 GLU A 213     -11.230 -21.210 -31.826  1.00  0.00           H  
ATOM   3185  CG  GLU A 213     -10.666 -23.330 -31.924  1.00 43.45           C  
ATOM   3186  HG1 GLU A 213      -9.802 -23.983 -31.661  1.00  0.00           H  
ATOM   3187  HG2 GLU A 213     -10.634 -23.420 -33.035  1.00  0.00           H  
ATOM   3188  CD  GLU A 213     -11.958 -23.901 -31.375  1.00 43.52           C  
ATOM   3189  OE1 GLU A 213     -12.728 -23.148 -30.743  1.00 44.50           O  
ATOM   3190  OE2 GLU A 213     -12.212 -25.111 -31.588  1.00 44.65           O  
ATOM   3191  N   ASP A 214      -8.308 -22.119 -34.113  1.00 43.30           N  
ATOM   3192  HN  ASP A 214      -7.861 -22.850 -33.559  1.00  0.00           H  
ATOM   3193  CA  ASP A 214      -8.097 -22.139 -35.569  1.00 43.54           C  
ATOM   3194  HA  ASP A 214      -7.451 -23.021 -35.786  1.00  0.00           H  
ATOM   3195  C   ASP A 214      -7.349 -20.911 -36.085  1.00 43.59           C  
ATOM   3196  O   ASP A 214      -7.498 -20.532 -37.248  1.00 43.59           O  
ATOM   3197  CB  ASP A 214      -9.415 -22.357 -36.336  1.00 43.55           C  
ATOM   3198  HB1 ASP A 214      -9.310 -22.053 -37.404  1.00  0.00           H  
ATOM   3199  HB2 ASP A 214     -10.190 -21.623 -36.014  1.00  0.00           H  
ATOM   3200  CG  ASP A 214      -9.937 -23.789 -36.224  1.00 43.98           C  
ATOM   3201  OD1 ASP A 214      -9.449 -24.557 -35.362  1.00 44.08           O  
ATOM   3202  OD2 ASP A 214     -10.844 -24.148 -37.006  1.00 44.13           O  
ATOM   3203  N   GLY A 215      -6.543 -20.307 -35.209  1.00 43.74           N  
ATOM   3204  HN  GLY A 215      -6.476 -20.689 -34.266  1.00  0.00           H  
ATOM   3205  CA  GLY A 215      -5.752 -19.123 -35.540  1.00 43.93           C  
ATOM   3206  HA1 GLY A 215      -4.828 -19.088 -34.916  1.00  0.00           H  
ATOM   3207  HA2 GLY A 215      -5.297 -19.232 -36.552  1.00  0.00           H  
ATOM   3208  C   GLY A 215      -6.505 -17.807 -35.440  1.00 44.27           C  
ATOM   3209  O   GLY A 215      -5.969 -16.753 -35.794  1.00 44.32           O  
ATOM   3210  N   ILE A 216      -7.742 -17.866 -34.953  1.00 44.60           N  
ATOM   3211  HN  ILE A 216      -8.107 -18.767 -34.644  1.00  0.00           H  
ATOM   3212  CA  ILE A 216      -8.596 -16.684 -34.846  1.00 44.97           C  
ATOM   3213  HA  ILE A 216      -8.163 -15.887 -35.495  1.00  0.00           H  
ATOM   3214  C   ILE A 216      -8.611 -16.168 -33.417  1.00 45.16           C  
ATOM   3215  O   ILE A 216      -8.749 -16.932 -32.458  1.00 45.07           O  
ATOM   3216  CB  ILE A 216     -10.057 -16.951 -35.323  1.00 45.11           C  
ATOM   3217  HB  ILE A 216     -10.540 -17.597 -34.554  1.00  0.00           H  
ATOM   3218  CG1 ILE A 216     -10.094 -17.726 -36.654  1.00 45.39           C  
ATOM   3219 1HG1 ILE A 216      -9.572 -18.705 -36.538  1.00  0.00           H  
ATOM   3220 2HG1 ILE A 216     -11.132 -18.077 -36.861  1.00  0.00           H  
ATOM   3221  CG2 ILE A 216     -10.867 -15.643 -35.390  1.00 44.97           C  
ATOM   3222 1HG2 ILE A 216     -10.840 -15.082 -34.427  1.00  0.00           H  
ATOM   3223 2HG2 ILE A 216     -11.916 -15.834 -35.717  1.00  0.00           H  
ATOM   3224 3HG2 ILE A 216     -10.531 -15.003 -36.239  1.00  0.00           H  
ATOM   3225  CD1 ILE A 216      -9.542 -16.981 -37.874  1.00 45.87           C  
ATOM   3226 1HD1 ILE A 216      -9.569 -17.542 -38.837  1.00  0.00           H  
ATOM   3227 2HD1 ILE A 216      -8.504 -16.630 -37.667  1.00  0.00           H  
ATOM   3228 3HD1 ILE A 216     -10.064 -16.002 -37.990  1.00  0.00           H  
ATOM   3229  N   PHE A 217      -8.459 -14.854 -33.297  1.00 45.56           N  
ATOM   3230  HN  PHE A 217      -8.359 -14.296 -34.145  1.00  0.00           H  
ATOM   3231  CA  PHE A 217      -8.429 -14.176 -32.017  1.00 45.71           C  
ATOM   3232  HA  PHE A 217      -8.291 -14.934 -31.211  1.00  0.00           H  
ATOM   3233  C   PHE A 217      -9.736 -13.425 -31.772  1.00 46.30           C  
ATOM   3234  O   PHE A 217     -10.290 -12.807 -32.686  1.00 46.56           O  
ATOM   3235  CB  PHE A 217      -7.255 -13.182 -31.972  1.00 45.34           C  
ATOM   3236  HB1 PHE A 217      -7.397 -12.449 -31.144  1.00  0.00           H  
ATOM   3237  HB2 PHE A 217      -7.296 -12.492 -32.847  1.00  0.00           H  
ATOM   3238  CG  PHE A 217      -5.898 -13.828 -31.875  1.00 44.68           C  
ATOM   3239  CD1 PHE A 217      -5.111 -14.007 -33.013  1.00 44.44           C  
ATOM   3240  HD1 PHE A 217      -5.490 -13.672 -33.993  1.00  0.00           H  
ATOM   3241  CD2 PHE A 217      -5.395 -14.246 -30.651  1.00 43.72           C  
ATOM   3242  HD2 PHE A 217      -5.996 -14.107 -29.736  1.00  0.00           H  
ATOM   3243  CE1 PHE A 217      -3.850 -14.604 -32.932  1.00 43.39           C  
ATOM   3244  HE1 PHE A 217      -3.245 -14.741 -33.844  1.00  0.00           H  
ATOM   3245  CE2 PHE A 217      -4.130 -14.843 -30.568  1.00 43.93           C  
ATOM   3246  HE2 PHE A 217      -3.743 -15.173 -29.589  1.00  0.00           H  
ATOM   3247  CZ  PHE A 217      -3.361 -15.022 -31.711  1.00 43.42           C  
ATOM   3248  HZ  PHE A 217      -2.367 -15.495 -31.643  1.00  0.00           H  
ATOM   3249  N   GLU A 218     -10.228 -13.496 -30.537  1.00 46.81           N  
ATOM   3250  HN  GLU A 218      -9.875 -14.217 -29.908  1.00  0.00           H  
ATOM   3251  CA  GLU A 218     -11.254 -12.580 -30.049  1.00 47.33           C  
ATOM   3252  HA  GLU A 218     -11.339 -11.720 -30.753  1.00  0.00           H  
ATOM   3253  C   GLU A 218     -10.799 -12.069 -28.693  1.00 46.83           C  
ATOM   3254  O   GLU A 218     -10.145 -12.799 -27.942  1.00 46.81           O  
ATOM   3255  CB  GLU A 218     -12.625 -13.265 -29.924  1.00 47.52           C  
ATOM   3256  HB1 GLU A 218     -12.881 -13.811 -30.862  1.00  0.00           H  
ATOM   3257  HB2 GLU A 218     -12.573 -14.126 -29.217  1.00  0.00           H  
ATOM   3258  CG  GLU A 218     -13.771 -12.291 -29.523  1.00 48.80           C  
ATOM   3259  HG1 GLU A 218     -13.454 -11.645 -28.671  1.00  0.00           H  
ATOM   3260  HG2 GLU A 218     -13.914 -11.512 -30.308  1.00  0.00           H  
ATOM   3261  CD  GLU A 218     -15.103 -12.983 -29.205  1.00 48.87           C  
ATOM   3262  OE1 GLU A 218     -15.420 -14.005 -29.860  1.00 50.59           O  
ATOM   3263  OE2 GLU A 218     -15.839 -12.491 -28.311  1.00 50.27           O  
ATOM   3264  N   VAL A 219     -11.125 -10.815 -28.388  1.00 46.39           N  
ATOM   3265  HN  VAL A 219     -11.553 -10.219 -29.096  1.00  0.00           H  
ATOM   3266  CA  VAL A 219     -10.877 -10.285 -27.055  1.00 46.15           C  
ATOM   3267  HA  VAL A 219     -10.023 -10.846 -26.609  1.00  0.00           H  
ATOM   3268  C   VAL A 219     -12.105 -10.517 -26.186  1.00 45.92           C  
ATOM   3269  O   VAL A 219     -13.163  -9.949 -26.439  1.00 46.07           O  
ATOM   3270  CB  VAL A 219     -10.521  -8.781 -27.056  1.00 46.17           C  
ATOM   3271  HB  VAL A 219     -11.414  -8.206 -27.395  1.00  0.00           H  
ATOM   3272  CG1 VAL A 219     -10.166  -8.335 -25.643  1.00 46.89           C  
ATOM   3273 1HG1 VAL A 219     -11.011  -8.554 -24.950  1.00  0.00           H  
ATOM   3274 2HG1 VAL A 219      -9.864  -7.262 -25.607  1.00  0.00           H  
ATOM   3275 3HG1 VAL A 219      -9.209  -8.786 -25.291  1.00  0.00           H  
ATOM   3276  CG2 VAL A 219      -9.364  -8.481 -28.005  1.00 45.40           C  
ATOM   3277 1HG2 VAL A 219      -9.624  -8.807 -29.039  1.00  0.00           H  
ATOM   3278 2HG2 VAL A 219      -8.407  -8.932 -27.653  1.00  0.00           H  
ATOM   3279 3HG2 VAL A 219      -9.062  -7.408 -27.969  1.00  0.00           H  
ATOM   3280  N   LYS A 220     -11.956 -11.353 -25.164  1.00 45.63           N  
ATOM   3281  HN  LYS A 220     -11.051 -11.799 -25.013  1.00  0.00           H  
ATOM   3282  CA  LYS A 220     -13.058 -11.648 -24.253  1.00 45.50           C  
ATOM   3283  HA  LYS A 220     -13.994 -11.667 -24.859  1.00  0.00           H  
ATOM   3284  C   LYS A 220     -13.235 -10.565 -23.171  1.00 45.18           C  
ATOM   3285  O   LYS A 220     -14.356 -10.224 -22.810  1.00 45.22           O  
ATOM   3286  CB  LYS A 220     -12.893 -13.043 -23.620  1.00 45.73           C  
ATOM   3287  HB1 LYS A 220     -13.652 -13.186 -22.816  1.00  0.00           H  
ATOM   3288  HB2 LYS A 220     -11.955 -13.078 -23.018  1.00  0.00           H  
ATOM   3289  CG  LYS A 220     -12.933 -14.232 -24.594  1.00 46.21           C  
ATOM   3290  HG1 LYS A 220     -12.021 -14.261 -25.235  1.00  0.00           H  
ATOM   3291  HG2 LYS A 220     -12.801 -15.200 -24.056  1.00  0.00           H  
ATOM   3292  CD  LYS A 220     -14.213 -14.238 -25.446  1.00 48.22           C  
ATOM   3293  HD1 LYS A 220     -15.067 -13.797 -24.881  1.00  0.00           H  
ATOM   3294  HD2 LYS A 220     -14.140 -13.498 -26.277  1.00  0.00           H  
ATOM   3295  CE  LYS A 220     -14.573 -15.622 -25.982  1.00 48.65           C  
ATOM   3296  HE1 LYS A 220     -15.038 -15.558 -26.993  1.00  0.00           H  
ATOM   3297  HE2 LYS A 220     -13.661 -16.206 -26.247  1.00  0.00           H  
ATOM   3298  NZ  LYS A 220     -15.444 -16.374 -25.028  1.00 49.38           N  
ATOM   3299  HZ1 LYS A 220     -15.684 -17.298 -25.386  1.00  0.00           H  
ATOM   3300  HZ2 LYS A 220     -16.279 -15.840 -24.786  1.00  0.00           H  
ATOM   3301  HZ3 LYS A 220     -15.019 -16.432 -24.103  1.00  0.00           H  
ATOM   3302  N   SER A 221     -12.131 -10.027 -22.658  1.00 45.01           N  
ATOM   3303  HN  SER A 221     -11.221 -10.351 -22.986  1.00  0.00           H  
ATOM   3304  CA  SER A 221     -12.189  -8.978 -21.631  1.00 44.58           C  
ATOM   3305  HA  SER A 221     -13.005  -8.268 -21.901  1.00  0.00           H  
ATOM   3306  C   SER A 221     -10.888  -8.203 -21.556  1.00 44.14           C  
ATOM   3307  O   SER A 221      -9.846  -8.696 -21.974  1.00 44.31           O  
ATOM   3308  CB  SER A 221     -12.504  -9.575 -20.256  1.00 44.56           C  
ATOM   3309  HB1 SER A 221     -12.892  -8.802 -19.553  1.00  0.00           H  
ATOM   3310  HB2 SER A 221     -13.400 -10.238 -20.293  1.00  0.00           H  
ATOM   3311  OG  SER A 221     -11.383 -10.247 -19.721  1.00 44.34           O  
ATOM   3312  HG  SER A 221     -11.578 -10.617 -18.868  1.00  0.00           H  
ATOM   3313  N   THR A 222     -10.960  -6.980 -21.038  1.00 43.72           N  
ATOM   3314  HN  THR A 222     -11.879  -6.585 -20.838  1.00  0.00           H  
ATOM   3315  CA  THR A 222      -9.765  -6.175 -20.743  1.00 43.11           C  
ATOM   3316  HA  THR A 222      -8.887  -6.859 -20.679  1.00  0.00           H  
ATOM   3317  C   THR A 222      -9.914  -5.452 -19.401  1.00 42.98           C  
ATOM   3318  O   THR A 222     -11.026  -5.168 -18.958  1.00 42.99           O  
ATOM   3319  CB  THR A 222      -9.483  -5.125 -21.825  1.00 42.93           C  
ATOM   3320  HB  THR A 222      -8.501  -4.642 -21.612  1.00  0.00           H  
ATOM   3321  CG2 THR A 222      -9.435  -5.746 -23.204  1.00 41.94           C  
ATOM   3322 1HG2 THR A 222      -9.230  -4.983 -23.991  1.00  0.00           H  
ATOM   3323 2HG2 THR A 222     -10.365  -6.319 -23.425  1.00  0.00           H  
ATOM   3324 3HG2 THR A 222      -8.701  -6.584 -23.248  1.00  0.00           H  
ATOM   3325  OG1 THR A 222     -10.507  -4.125 -21.794  1.00 43.58           O  
ATOM   3326  HG1 THR A 222     -10.332  -3.475 -22.464  1.00  0.00           H  
ATOM   3327  N   ALA A 223      -8.790  -5.162 -18.753  1.00 42.95           N  
ATOM   3328  HN  ALA A 223      -7.900  -5.475 -19.142  1.00  0.00           H  
ATOM   3329  CA  ALA A 223      -8.790  -4.406 -17.497  1.00 42.47           C  
ATOM   3330  HA  ALA A 223      -9.566  -3.608 -17.565  1.00  0.00           H  
ATOM   3331  C   ALA A 223      -7.441  -3.749 -17.303  1.00 42.25           C  
ATOM   3332  O   ALA A 223      -6.528  -3.942 -18.108  1.00 42.12           O  
ATOM   3333  CB  ALA A 223      -9.124  -5.305 -16.314  1.00 42.29           C  
ATOM   3334  HB1 ALA A 223      -9.124  -4.730 -15.359  1.00  0.00           H  
ATOM   3335  HB2 ALA A 223      -8.442  -6.186 -16.263  1.00  0.00           H  
ATOM   3336  HB3 ALA A 223     -10.088  -5.844 -16.468  1.00  0.00           H  
ATOM   3337  N   GLY A 224      -7.322  -2.963 -16.240  1.00 42.29           N  
ATOM   3338  HN  GLY A 224      -8.125  -2.827 -15.625  1.00  0.00           H  
ATOM   3339  CA  GLY A 224      -6.070  -2.293 -15.936  1.00 42.44           C  
ATOM   3340  HA1 GLY A 224      -5.360  -2.377 -16.791  1.00  0.00           H  
ATOM   3341  HA2 GLY A 224      -5.497  -2.858 -15.164  1.00  0.00           H  
ATOM   3342  C   GLY A 224      -6.244  -0.846 -15.523  1.00 42.43           C  
ATOM   3343  O   GLY A 224      -7.290  -0.444 -15.017  1.00 42.24           O  
ATOM   3344  N   ASP A 225      -5.205  -0.059 -15.756  1.00 42.63           N  
ATOM   3345  HN  ASP A 225      -4.425  -0.416 -16.308  1.00  0.00           H  
ATOM   3346  CA  ASP A 225      -5.147   1.295 -15.247  1.00 42.64           C  
ATOM   3347  HA  ASP A 225      -6.179   1.708 -15.152  1.00  0.00           H  
ATOM   3348  C   ASP A 225      -4.342   2.143 -16.206  1.00 42.31           C  
ATOM   3349  O   ASP A 225      -3.164   1.892 -16.398  1.00 42.42           O  
ATOM   3350  CB  ASP A 225      -4.471   1.281 -13.885  1.00 43.01           C  
ATOM   3351  HB1 ASP A 225      -3.391   1.021 -13.977  1.00  0.00           H  
ATOM   3352  HB2 ASP A 225      -4.814   0.412 -13.276  1.00  0.00           H  
ATOM   3353  CG  ASP A 225      -4.654   2.572 -13.135  1.00 43.59           C  
ATOM   3354  OD1 ASP A 225      -4.759   3.654 -13.772  1.00 46.49           O  
ATOM   3355  OD2 ASP A 225      -4.679   2.507 -11.893  1.00 43.48           O  
ATOM   3356  N   THR A 226      -4.982   3.141 -16.810  1.00 41.55           N  
ATOM   3357  HN  THR A 226      -5.950   3.342 -16.559  1.00  0.00           H  
ATOM   3358  CA  THR A 226      -4.319   3.951 -17.825  1.00 40.92           C  
ATOM   3359  HA  THR A 226      -3.772   3.238 -18.485  1.00  0.00           H  
ATOM   3360  C   THR A 226      -3.249   4.881 -17.213  1.00 40.77           C  
ATOM   3361  O   THR A 226      -2.464   5.519 -17.934  1.00 39.91           O  
ATOM   3362  CB  THR A 226      -5.341   4.684 -18.730  1.00 41.24           C  
ATOM   3363  HB  THR A 226      -4.795   5.335 -19.453  1.00  0.00           H  
ATOM   3364  CG2 THR A 226      -6.189   3.673 -19.499  1.00 40.66           C  
ATOM   3365 1HG2 THR A 226      -5.503   3.047 -20.115  1.00  0.00           H  
ATOM   3366 2HG2 THR A 226      -6.993   4.155 -20.103  1.00  0.00           H  
ATOM   3367 3HG2 THR A 226      -6.846   3.066 -18.833  1.00  0.00           H  
ATOM   3368  OG1 THR A 226      -6.226   5.492 -17.935  1.00 41.06           O  
ATOM   3369  HG1 THR A 226      -5.699   6.121 -17.457  1.00  0.00           H  
ATOM   3370  N   HIS A 227      -3.185   4.897 -15.876  1.00 40.10           N  
ATOM   3371  HN  HIS A 227      -3.817   4.299 -15.343  1.00  0.00           H  
ATOM   3372  CA  HIS A 227      -2.242   5.741 -15.161  1.00 39.27           C  
ATOM   3373  HA  HIS A 227      -1.511   6.145 -15.899  1.00  0.00           H  
ATOM   3374  C   HIS A 227      -1.484   4.997 -14.119  1.00 38.63           C  
ATOM   3375  O   HIS A 227      -1.347   5.478 -13.000  1.00 37.92           O  
ATOM   3376  CB  HIS A 227      -2.963   6.928 -14.504  1.00 39.84           C  
ATOM   3377  HB1 HIS A 227      -2.244   7.560 -13.932  1.00  0.00           H  
ATOM   3378  HB2 HIS A 227      -3.612   6.582 -13.666  1.00  0.00           H  
ATOM   3379  CG  HIS A 227      -3.740   7.753 -15.466  1.00 39.56           C  
ATOM   3380  CD2 HIS A 227      -5.075   7.872 -15.669  1.00 39.65           C  
ATOM   3381  HD2 HIS A 227      -5.872   7.345 -15.118  1.00  0.00           H  
ATOM   3382  ND1 HIS A 227      -3.132   8.574 -16.389  1.00 41.32           N  
ATOM   3383  HD1 HIS A 227      -2.125   8.685 -16.509  1.00  0.00           H  
ATOM   3384  CE1 HIS A 227      -4.062   9.196 -17.096  1.00 40.76           C  
ATOM   3385  HE1 HIS A 227      -3.879   9.941 -17.888  1.00  0.00           H  
ATOM   3386  NE2 HIS A 227      -5.247   8.773 -16.692  1.00 40.09           N  
ATOM   3387  HE2 HIS A 227      -6.144   9.068 -17.077  1.00  0.00           H  
ATOM   3388  N   LEU A 228      -0.991   3.817 -14.494  1.00 37.81           N  
ATOM   3389  HN  LEU A 228      -1.230   3.457 -15.418  1.00  0.00           H  
ATOM   3390  CA  LEU A 228      -0.130   3.027 -13.641  1.00 37.26           C  
ATOM   3391  HA  LEU A 228       0.322   3.673 -12.852  1.00  0.00           H  
ATOM   3392  C   LEU A 228       0.957   2.463 -14.536  1.00 36.73           C  
ATOM   3393  O   LEU A 228       0.665   1.785 -15.533  1.00 36.92           O  
ATOM   3394  CB  LEU A 228      -0.939   1.887 -12.990  1.00 38.02           C  
ATOM   3395  HB1 LEU A 228      -1.227   1.211 -13.828  1.00  0.00           H  
ATOM   3396  HB2 LEU A 228      -1.904   2.349 -12.677  1.00  0.00           H  
ATOM   3397  CG  LEU A 228      -0.535   0.955 -11.831  1.00 36.70           C  
ATOM   3398  HG  LEU A 228      -1.340   1.053 -11.065  1.00  0.00           H  
ATOM   3399  CD1 LEU A 228      -0.541  -0.520 -12.260  1.00 41.38           C  
ATOM   3400 1HD1 LEU A 228      -1.494  -0.762 -12.786  1.00  0.00           H  
ATOM   3401 2HD1 LEU A 228      -0.353  -1.205 -11.401  1.00  0.00           H  
ATOM   3402 3HD1 LEU A 228       0.352  -0.780 -12.875  1.00  0.00           H  
ATOM   3403  CD2 LEU A 228       0.753   1.282 -11.120  1.00 33.04           C  
ATOM   3404 1HD2 LEU A 228       0.757   2.353 -10.809  1.00  0.00           H  
ATOM   3405 2HD2 LEU A 228       1.646   1.022 -11.735  1.00  0.00           H  
ATOM   3406 3HD2 LEU A 228       0.941   0.597 -10.261  1.00  0.00           H  
ATOM   3407  N   GLY A 229       2.215   2.751 -14.223  1.00 35.69           N  
ATOM   3408  HN  GLY A 229       2.427   3.441 -13.503  1.00  0.00           H  
ATOM   3409  CA  GLY A 229       3.303   2.050 -14.941  1.00 35.21           C  
ATOM   3410  HA1 GLY A 229       3.121   0.953 -15.027  1.00  0.00           H  
ATOM   3411  HA2 GLY A 229       3.320   2.288 -16.030  1.00  0.00           H  
ATOM   3412  C   GLY A 229       4.610   2.368 -14.259  1.00 34.90           C  
ATOM   3413  O   GLY A 229       4.609   3.053 -13.225  1.00 34.79           O  
ATOM   3414  N   GLY A 230       5.712   1.910 -14.844  1.00 33.51           N  
ATOM   3415  HN  GLY A 230       5.618   1.346 -15.689  1.00  0.00           H  
ATOM   3416  CA  GLY A 230       7.055   2.180 -14.327  1.00 33.65           C  
ATOM   3417  HA1 GLY A 230       7.818   1.846 -15.068  1.00  0.00           H  
ATOM   3418  HA2 GLY A 230       7.279   1.489 -13.481  1.00  0.00           H  
ATOM   3419  C   GLY A 230       7.343   3.626 -13.904  1.00 33.74           C  
ATOM   3420  O   GLY A 230       8.189   3.857 -13.042  1.00 33.39           O  
ATOM   3421  N   GLU A 231       6.677   4.590 -14.527  1.00 34.01           N  
ATOM   3422  HN  GLU A 231       6.055   4.363 -15.303  1.00  0.00           H  
ATOM   3423  CA  GLU A 231       6.839   5.995 -14.093  1.00 34.79           C  
ATOM   3424  HA  GLU A 231       7.917   6.259 -14.197  1.00  0.00           H  
ATOM   3425  C   GLU A 231       6.467   6.136 -12.612  1.00 34.41           C  
ATOM   3426  O   GLU A 231       7.133   6.843 -11.857  1.00 37.06           O  
ATOM   3427  CB  GLU A 231       6.029   6.972 -14.980  1.00 34.28           C  
ATOM   3428  HB1 GLU A 231       5.035   6.532 -15.229  1.00  0.00           H  
ATOM   3429  HB2 GLU A 231       6.478   7.029 -15.999  1.00  0.00           H  
ATOM   3430  CG  GLU A 231       5.849   8.420 -14.383  1.00 36.53           C  
ATOM   3431  HG1 GLU A 231       4.777   8.724 -14.436  1.00  0.00           H  
ATOM   3432  HG2 GLU A 231       5.994   8.397 -13.278  1.00  0.00           H  
ATOM   3433  CD  GLU A 231       6.742   9.518 -15.011  1.00 39.85           C  
ATOM   3434  OE1 GLU A 231       6.545  10.722 -14.679  1.00 41.66           O  
ATOM   3435  OE2 GLU A 231       7.629   9.193 -15.834  1.00 41.68           O  
ATOM   3436  N   ASP A 232       5.410   5.465 -12.181  1.00 32.91           N  
ATOM   3437  HN  ASP A 232       4.903   4.843 -12.810  1.00  0.00           H  
ATOM   3438  CA  ASP A 232       4.982   5.624 -10.809  1.00 31.81           C  
ATOM   3439  HA  ASP A 232       5.015   6.726 -10.639  1.00  0.00           H  
ATOM   3440  C   ASP A 232       5.934   5.055  -9.754  1.00 32.68           C  
ATOM   3441  O   ASP A 232       6.109   5.639  -8.659  1.00 33.20           O  
ATOM   3442  CB  ASP A 232       3.499   5.269 -10.675  1.00 30.14           C  
ATOM   3443  HB1 ASP A 232       3.332   4.172 -10.783  1.00  0.00           H  
ATOM   3444  HB2 ASP A 232       3.144   5.396  -9.626  1.00  0.00           H  
ATOM   3445  CG  ASP A 232       2.653   6.047 -11.636  1.00 33.25           C  
ATOM   3446  OD1 ASP A 232       2.146   5.373 -12.554  1.00 31.66           O  
ATOM   3447  OD2 ASP A 232       2.538   7.367 -11.541  1.00 28.31           O  
ATOM   3448  N   PHE A 233       6.593   3.940 -10.100  1.00 33.20           N  
ATOM   3449  HN  PHE A 233       6.360   3.494 -10.987  1.00  0.00           H  
ATOM   3450  CA  PHE A 233       7.612   3.342  -9.281  1.00 32.52           C  
ATOM   3451  HA  PHE A 233       7.209   3.206  -8.250  1.00  0.00           H  
ATOM   3452  C   PHE A 233       8.839   4.234  -9.211  1.00 32.77           C  
ATOM   3453  O   PHE A 233       9.491   4.293  -8.179  1.00 33.00           O  
ATOM   3454  CB  PHE A 233       8.027   1.954  -9.842  1.00 32.98           C  
ATOM   3455  HB1 PHE A 233       8.653   1.406  -9.100  1.00  0.00           H  
ATOM   3456  HB2 PHE A 233       8.769   2.073 -10.666  1.00  0.00           H  
ATOM   3457  CG  PHE A 233       6.872   1.094 -10.294  1.00 31.39           C  
ATOM   3458  CD1 PHE A 233       5.651   1.137  -9.636  1.00 29.26           C  
ATOM   3459  HD1 PHE A 233       5.530   1.797  -8.761  1.00  0.00           H  
ATOM   3460  CD2 PHE A 233       7.037   0.190 -11.350  1.00 35.19           C  
ATOM   3461  HD2 PHE A 233       8.018   0.113 -11.848  1.00  0.00           H  
ATOM   3462  CE1 PHE A 233       4.583   0.367 -10.058  1.00 34.63           C  
ATOM   3463  HE1 PHE A 233       3.601   0.460  -9.564  1.00  0.00           H  
ATOM   3464  CE2 PHE A 233       5.989  -0.612 -11.783  1.00 33.28           C  
ATOM   3465  HE2 PHE A 233       6.129  -1.298 -12.636  1.00  0.00           H  
ATOM   3466  CZ  PHE A 233       4.760  -0.543 -11.131  1.00 33.63           C  
ATOM   3467  HZ  PHE A 233       3.928  -1.194 -11.448  1.00  0.00           H  
ATOM   3468  N   ASP A 234       9.201   4.847 -10.333  1.00 32.94           N  
ATOM   3469  HN  ASP A 234       8.802   4.532 -11.217  1.00  0.00           H  
ATOM   3470  CA  ASP A 234      10.169   5.977 -10.343  1.00 32.93           C  
ATOM   3471  HA  ASP A 234      11.166   5.578 -10.043  1.00  0.00           H  
ATOM   3472  C   ASP A 234       9.806   7.102  -9.383  1.00 32.64           C  
ATOM   3473  O   ASP A 234      10.679   7.651  -8.738  1.00 34.57           O  
ATOM   3474  CB  ASP A 234      10.309   6.601 -11.740  1.00 30.70           C  
ATOM   3475  HB1 ASP A 234       9.369   7.120 -12.039  1.00  0.00           H  
ATOM   3476  HB2 ASP A 234      11.001   7.475 -11.717  1.00  0.00           H  
ATOM   3477  CG  ASP A 234      10.727   5.621 -12.781  1.00 32.96           C  
ATOM   3478  OD1 ASP A 234      11.005   4.408 -12.442  1.00 29.08           O  
ATOM   3479  OD2 ASP A 234      10.726   6.044 -13.959  1.00 26.93           O  
ATOM   3480  N   ASN A 235       8.537   7.492  -9.333  1.00 32.08           N  
ATOM   3481  HN  ASN A 235       7.855   7.063  -9.959  1.00  0.00           H  
ATOM   3482  CA  ASN A 235       8.104   8.521  -8.400  1.00 30.47           C  
ATOM   3483  HA  ASN A 235       8.737   9.420  -8.586  1.00  0.00           H  
ATOM   3484  C   ASN A 235       8.312   8.120  -6.952  1.00 30.75           C  
ATOM   3485  O   ASN A 235       8.857   8.896  -6.133  1.00 28.60           O  
ATOM   3486  CB  ASN A 235       6.653   8.924  -8.687  1.00 31.04           C  
ATOM   3487  HB1 ASN A 235       6.002   8.028  -8.815  1.00  0.00           H  
ATOM   3488  HB2 ASN A 235       6.169   9.365  -7.785  1.00  0.00           H  
ATOM   3489  CG  ASN A 235       6.549   9.861  -9.885  1.00 26.96           C  
ATOM   3490  ND2 ASN A 235       5.324  10.109 -10.374  1.00 20.34           N  
ATOM   3491 1HD2 ASN A 235       5.254  10.736 -11.176  1.00  0.00           H  
ATOM   3492 2HD2 ASN A 235       4.472   9.761  -9.934  1.00  0.00           H  
ATOM   3493  OD1 ASN A 235       7.575  10.280 -10.415  1.00 25.78           O  
ATOM   3494  N   ARG A 236       7.991   6.848  -6.646  1.00 30.52           N  
ATOM   3495  HN  ARG A 236       7.703   6.198  -7.377  1.00  0.00           H  
ATOM   3496  CA  ARG A 236       8.060   6.415  -5.266  1.00 29.81           C  
ATOM   3497  HA  ARG A 236       7.487   7.141  -4.643  1.00  0.00           H  
ATOM   3498  C   ARG A 236       9.519   6.464  -4.833  1.00 29.92           C  
ATOM   3499  O   ARG A 236       9.824   6.635  -3.643  1.00 30.24           O  
ATOM   3500  CB  ARG A 236       7.411   5.022  -5.105  1.00 31.05           C  
ATOM   3501  HB1 ARG A 236       7.837   4.285  -5.825  1.00  0.00           H  
ATOM   3502  HB2 ARG A 236       7.724   4.531  -4.154  1.00  0.00           H  
ATOM   3503  CG  ARG A 236       5.863   5.107  -5.223  1.00 29.72           C  
ATOM   3504  HG1 ARG A 236       5.448   4.168  -5.659  1.00  0.00           H  
ATOM   3505  HG2 ARG A 236       5.566   5.828  -6.020  1.00  0.00           H  
ATOM   3506  CD  ARG A 236       5.173   5.443  -3.907  1.00 27.60           C  
ATOM   3507  HD1 ARG A 236       5.352   6.508  -3.628  1.00  0.00           H  
ATOM   3508  HD2 ARG A 236       5.684   4.939  -3.053  1.00  0.00           H  
ATOM   3509  NE  ARG A 236       3.730   5.138  -3.906  1.00 28.24           N  
ATOM   3510  HE  ARG A 236       3.066   5.897  -4.060  1.00  0.00           H  
ATOM   3511  CZ  ARG A 236       3.259   3.894  -3.709  1.00 26.78           C  
ATOM   3512  NH1 ARG A 236       4.127   2.915  -3.526  1.00 27.65           N  
ATOM   3513 1HH1 ARG A 236       3.770   1.971  -3.377  1.00  0.00           H  
ATOM   3514 2HH1 ARG A 236       5.124   3.131  -3.533  1.00  0.00           H  
ATOM   3515  NH2 ARG A 236       1.956   3.611  -3.700  1.00 22.11           N  
ATOM   3516 1HH2 ARG A 236       1.599   2.667  -3.551  1.00  0.00           H  
ATOM   3517 2HH2 ARG A 236       1.286   4.367  -3.841  1.00  0.00           H  
ATOM   3518  N   MET A 237      10.415   6.324  -5.815  1.00 29.68           N  
ATOM   3519  HN  MET A 237      10.075   6.112  -6.753  1.00  0.00           H  
ATOM   3520  CA  MET A 237      11.851   6.458  -5.614  1.00 30.14           C  
ATOM   3521  HA  MET A 237      12.133   5.906  -4.688  1.00  0.00           H  
ATOM   3522  C   MET A 237      12.310   7.940  -5.468  1.00 29.26           C  
ATOM   3523  O   MET A 237      13.123   8.230  -4.595  1.00 27.52           O  
ATOM   3524  CB  MET A 237      12.582   5.840  -6.786  1.00 29.61           C  
ATOM   3525  HB1 MET A 237      12.245   6.295  -7.747  1.00  0.00           H  
ATOM   3526  HB2 MET A 237      13.651   6.156  -6.796  1.00  0.00           H  
ATOM   3527  CG  MET A 237      12.464   4.275  -6.840  1.00 33.07           C  
ATOM   3528  HG1 MET A 237      11.410   3.917  -6.901  1.00  0.00           H  
ATOM   3529  HG2 MET A 237      12.725   3.782  -5.875  1.00  0.00           H  
ATOM   3530  SD  MET A 237      13.481   3.719  -8.216  1.00 35.51           S  
ATOM   3531  CE  MET A 237      15.075   3.706  -7.372  1.00 33.17           C  
ATOM   3532  HE1 MET A 237      15.705   3.361  -8.225  1.00  0.00           H  
ATOM   3533  HE2 MET A 237      15.137   3.108  -6.433  1.00  0.00           H  
ATOM   3534  HE3 MET A 237      15.384   4.656  -6.876  1.00  0.00           H  
ATOM   3535  N   VAL A 238      11.826   8.826  -6.345  1.00 28.59           N  
ATOM   3536  HN  VAL A 238      11.171   8.514  -7.062  1.00  0.00           H  
ATOM   3537  CA  VAL A 238      12.227  10.268  -6.295  1.00 29.81           C  
ATOM   3538  HA  VAL A 238      13.322  10.330  -6.497  1.00  0.00           H  
ATOM   3539  C   VAL A 238      11.987  10.718  -4.883  1.00 30.03           C  
ATOM   3540  O   VAL A 238      12.945  10.899  -4.157  1.00 31.61           O  
ATOM   3541  CB  VAL A 238      11.502  11.133  -7.332  1.00 28.37           C  
ATOM   3542  HB  VAL A 238      10.403  11.029  -7.176  1.00  0.00           H  
ATOM   3543  CG1 VAL A 238      11.889  12.657  -7.192  1.00 30.75           C  
ATOM   3544 1HG1 VAL A 238      11.362  13.286  -7.946  1.00  0.00           H  
ATOM   3545 2HG1 VAL A 238      12.993  12.803  -7.241  1.00  0.00           H  
ATOM   3546 3HG1 VAL A 238      11.711  13.029  -6.156  1.00  0.00           H  
ATOM   3547  CG2 VAL A 238      11.839  10.639  -8.710  1.00 25.44           C  
ATOM   3548 1HG2 VAL A 238      11.312  11.268  -9.464  1.00  0.00           H  
ATOM   3549 2HG2 VAL A 238      11.619   9.553  -8.836  1.00  0.00           H  
ATOM   3550 3HG2 VAL A 238      12.939  10.598  -8.888  1.00  0.00           H  
ATOM   3551  N   ASN A 239      10.732  10.785  -4.452  1.00 31.51           N  
ATOM   3552  HN  ASN A 239       9.972  10.541  -5.087  1.00  0.00           H  
ATOM   3553  CA  ASN A 239      10.416  11.204  -3.078  1.00 32.95           C  
ATOM   3554  HA  ASN A 239      10.704  12.280  -3.034  1.00  0.00           H  
ATOM   3555  C   ASN A 239      11.150  10.551  -1.900  1.00 33.74           C  
ATOM   3556  O   ASN A 239      11.387  11.202  -0.899  1.00 35.05           O  
ATOM   3557  CB  ASN A 239       8.916  11.192  -2.841  1.00 32.51           C  
ATOM   3558  HB1 ASN A 239       8.665  11.594  -1.832  1.00  0.00           H  
ATOM   3559  HB2 ASN A 239       8.537  10.151  -2.717  1.00  0.00           H  
ATOM   3560  CG  ASN A 239       8.164  11.915  -3.911  1.00 32.71           C  
ATOM   3561  ND2 ASN A 239       8.351  13.267  -4.023  1.00 28.32           N  
ATOM   3562 1HD2 ASN A 239       7.838  13.760  -4.753  1.00  0.00           H  
ATOM   3563 2HD2 ASN A 239       8.976  13.793  -3.412  1.00  0.00           H  
ATOM   3564  OD1 ASN A 239       7.416  11.285  -4.643  1.00 30.88           O  
ATOM   3565  N   HIS A 240      11.470   9.263  -1.999  1.00 35.00           N  
ATOM   3566  HN  HIS A 240      11.050   8.703  -2.741  1.00  0.00           H  
ATOM   3567  CA  HIS A 240      12.414   8.623  -1.067  1.00 34.69           C  
ATOM   3568  HA  HIS A 240      11.945   8.584  -0.056  1.00  0.00           H  
ATOM   3569  C   HIS A 240      13.698   9.484  -0.983  1.00 34.49           C  
ATOM   3570  O   HIS A 240      14.162   9.814   0.116  1.00 35.40           O  
ATOM   3571  CB  HIS A 240      12.700   7.176  -1.534  1.00 34.25           C  
ATOM   3572  HB1 HIS A 240      13.063   7.176  -2.588  1.00  0.00           H  
ATOM   3573  HB2 HIS A 240      11.744   6.615  -1.658  1.00  0.00           H  
ATOM   3574  CG  HIS A 240      13.647   6.401  -0.659  1.00 35.05           C  
ATOM   3575  CD2 HIS A 240      14.837   5.809  -0.941  1.00 33.61           C  
ATOM   3576  HD2 HIS A 240      15.350   5.805  -1.918  1.00  0.00           H  
ATOM   3577  ND1 HIS A 240      13.376   6.095   0.660  1.00 35.87           N  
ATOM   3578  HD1 HIS A 240      12.533   6.366   1.167  1.00  0.00           H  
ATOM   3579  CE1 HIS A 240      14.382   5.394   1.166  1.00 33.89           C  
ATOM   3580  HE1 HIS A 240      14.454   5.023   2.202  1.00  0.00           H  
ATOM   3581  NE2 HIS A 240      15.284   5.216   0.215  1.00 32.26           N  
ATOM   3582  HE2 HIS A 240      16.168   4.719   0.322  1.00  0.00           H  
ATOM   3583  N   PHE A 241      14.249   9.878  -2.130  1.00 33.75           N  
ATOM   3584  HN  PHE A 241      13.756   9.704  -3.006  1.00  0.00           H  
ATOM   3585  CA  PHE A 241      15.554  10.559  -2.162  1.00 33.82           C  
ATOM   3586  HA  PHE A 241      16.169  10.123  -1.340  1.00  0.00           H  
ATOM   3587  C   PHE A 241      15.485  12.090  -1.912  1.00 33.92           C  
ATOM   3588  O   PHE A 241      16.431  12.661  -1.366  1.00 32.81           O  
ATOM   3589  CB  PHE A 241      16.276  10.248  -3.472  1.00 34.49           C  
ATOM   3590  HB1 PHE A 241      17.150  10.927  -3.611  1.00  0.00           H  
ATOM   3591  HB2 PHE A 241      15.658  10.559  -4.346  1.00  0.00           H  
ATOM   3592  CG  PHE A 241      16.700   8.791  -3.605  1.00 35.21           C  
ATOM   3593  CD1 PHE A 241      17.560   8.211  -2.674  1.00 35.54           C  
ATOM   3594  HD1 PHE A 241      17.934   8.815  -1.830  1.00  0.00           H  
ATOM   3595  CD2 PHE A 241      16.255   8.017  -4.667  1.00 36.26           C  
ATOM   3596  HD2 PHE A 241      15.587   8.462  -5.423  1.00  0.00           H  
ATOM   3597  CE1 PHE A 241      17.964   6.845  -2.797  1.00 35.37           C  
ATOM   3598  HE1 PHE A 241      18.639   6.399  -2.047  1.00  0.00           H  
ATOM   3599  CE2 PHE A 241      16.650   6.656  -4.792  1.00 36.07           C  
ATOM   3600  HE2 PHE A 241      16.277   6.049  -5.634  1.00  0.00           H  
ATOM   3601  CZ  PHE A 241      17.510   6.088  -3.850  1.00 35.45           C  
ATOM   3602  HZ  PHE A 241      17.824   5.035  -3.951  1.00  0.00           H  
ATOM   3603  N   ILE A 242      14.372  12.715  -2.305  1.00 33.48           N  
ATOM   3604  HN  ILE A 242      13.704  12.204  -2.883  1.00  0.00           H  
ATOM   3605  CA  ILE A 242      14.065  14.117  -1.939  1.00 34.61           C  
ATOM   3606  HA  ILE A 242      14.846  14.771  -2.392  1.00  0.00           H  
ATOM   3607  C   ILE A 242      14.157  14.251  -0.432  1.00 35.73           C  
ATOM   3608  O   ILE A 242      14.715  15.261   0.076  1.00 35.07           O  
ATOM   3609  CB  ILE A 242      12.666  14.570  -2.495  1.00 33.69           C  
ATOM   3610  HB  ILE A 242      12.019  13.663  -2.524  1.00  0.00           H  
ATOM   3611  CG1 ILE A 242      12.830  15.050  -3.949  1.00 31.75           C  
ATOM   3612 1HG1 ILE A 242      13.556  15.895  -3.989  1.00  0.00           H  
ATOM   3613 2HG1 ILE A 242      13.383  14.283  -4.541  1.00  0.00           H  
ATOM   3614  CG2 ILE A 242      11.977  15.581  -1.573  1.00 37.08           C  
ATOM   3615 1HG2 ILE A 242      11.858  15.233  -0.520  1.00  0.00           H  
ATOM   3616 2HG2 ILE A 242      10.992  15.886  -1.996  1.00  0.00           H  
ATOM   3617 3HG2 ILE A 242      12.508  16.561  -1.603  1.00  0.00           H  
ATOM   3618  CD1 ILE A 242      11.536  15.439  -4.679  1.00 33.24           C  
ATOM   3619 1HD1 ILE A 242      11.655  15.787  -5.732  1.00  0.00           H  
ATOM   3620 2HD1 ILE A 242      10.983  16.206  -4.087  1.00  0.00           H  
ATOM   3621 3HD1 ILE A 242      10.810  14.594  -4.639  1.00  0.00           H  
ATOM   3622  N   ALA A 243      13.675  13.192   0.264  1.00 36.12           N  
ATOM   3623  HN  ALA A 243      13.364  12.370  -0.255  1.00  0.00           H  
ATOM   3624  CA  ALA A 243      13.579  13.172   1.735  1.00 35.86           C  
ATOM   3625  HA  ALA A 243      13.210  14.168   2.073  1.00  0.00           H  
ATOM   3626  C   ALA A 243      14.944  12.937   2.358  1.00 35.97           C  
ATOM   3627  O   ALA A 243      15.334  13.622   3.329  1.00 35.96           O  
ATOM   3628  CB  ALA A 243      12.582  12.119   2.188  1.00 36.33           C  
ATOM   3629  HB1 ALA A 243      12.509  12.104   3.301  1.00  0.00           H  
ATOM   3630  HB2 ALA A 243      12.825  11.112   1.774  1.00  0.00           H  
ATOM   3631  HB3 ALA A 243      11.585  12.259   1.709  1.00  0.00           H  
ATOM   3632  N   GLU A 244      15.682  11.995   1.774  1.00 35.31           N  
ATOM   3633  HN  GLU A 244      15.265  11.436   1.029  1.00  0.00           H  
ATOM   3634  CA  GLU A 244      17.060  11.733   2.158  1.00 35.88           C  
ATOM   3635  HA  GLU A 244      17.074  11.444   3.235  1.00  0.00           H  
ATOM   3636  C   GLU A 244      17.938  12.989   1.983  1.00 36.05           C  
ATOM   3637  O   GLU A 244      18.630  13.394   2.909  1.00 36.05           O  
ATOM   3638  CB  GLU A 244      17.622  10.565   1.340  1.00 35.70           C  
ATOM   3639  HB1 GLU A 244      17.530  10.773   0.249  1.00  0.00           H  
ATOM   3640  HB2 GLU A 244      16.954   9.676   1.421  1.00  0.00           H  
ATOM   3641  CG  GLU A 244      19.064  10.186   1.693  1.00 37.05           C  
ATOM   3642  HG1 GLU A 244      19.209  10.165   2.798  1.00  0.00           H  
ATOM   3643  HG2 GLU A 244      19.766  11.011   1.431  1.00  0.00           H  
ATOM   3644  CD  GLU A 244      19.517   8.856   1.054  1.00 36.89           C  
ATOM   3645  OE1 GLU A 244      18.690   7.916   0.966  1.00 38.30           O  
ATOM   3646  OE2 GLU A 244      20.698   8.771   0.633  1.00 36.58           O  
ATOM   3647  N   PHE A 245      17.891  13.587   0.794  1.00 36.36           N  
ATOM   3648  HN  PHE A 245      17.284  13.192   0.075  1.00  0.00           H  
ATOM   3649  CA  PHE A 245      18.669  14.786   0.468  1.00 36.90           C  
ATOM   3650  HA  PHE A 245      19.749  14.509   0.475  1.00  0.00           H  
ATOM   3651  C   PHE A 245      18.449  15.865   1.532  1.00 36.33           C  
ATOM   3652  O   PHE A 245      19.405  16.437   2.032  1.00 35.69           O  
ATOM   3653  CB  PHE A 245      18.322  15.315  -0.936  1.00 36.55           C  
ATOM   3654  HB1 PHE A 245      18.214  14.471  -1.657  1.00  0.00           H  
ATOM   3655  HB2 PHE A 245      17.282  15.715  -0.958  1.00  0.00           H  
ATOM   3656  CG  PHE A 245      19.296  16.341  -1.462  1.00 37.74           C  
ATOM   3657  CD1 PHE A 245      20.356  15.958  -2.289  1.00 38.22           C  
ATOM   3658  HD1 PHE A 245      20.483  14.896  -2.559  1.00  0.00           H  
ATOM   3659  CD2 PHE A 245      19.148  17.698  -1.141  1.00 38.52           C  
ATOM   3660  HD2 PHE A 245      18.312  18.012  -0.494  1.00  0.00           H  
ATOM   3661  CE1 PHE A 245      21.257  16.911  -2.777  1.00 38.02           C  
ATOM   3662  HE1 PHE A 245      22.095  16.598  -3.422  1.00  0.00           H  
ATOM   3663  CE2 PHE A 245      20.040  18.662  -1.625  1.00 36.83           C  
ATOM   3664  HE2 PHE A 245      19.908  19.724  -1.358  1.00  0.00           H  
ATOM   3665  CZ  PHE A 245      21.093  18.273  -2.443  1.00 37.54           C  
ATOM   3666  HZ  PHE A 245      21.799  19.026  -2.831  1.00  0.00           H  
ATOM   3667  N   LYS A 246      17.185  16.060   1.906  1.00 36.78           N  
ATOM   3668  HN  LYS A 246      16.459  15.488   1.474  1.00  0.00           H  
ATOM   3669  CA  LYS A 246      16.789  17.044   2.896  1.00 37.17           C  
ATOM   3670  HA  LYS A 246      17.140  18.037   2.530  1.00  0.00           H  
ATOM   3671  C   LYS A 246      17.411  16.826   4.268  1.00 37.23           C  
ATOM   3672  O   LYS A 246      17.833  17.792   4.938  1.00 36.68           O  
ATOM   3673  CB  LYS A 246      15.264  17.126   3.030  1.00 37.47           C  
ATOM   3674  HB1 LYS A 246      14.842  16.212   3.509  1.00  0.00           H  
ATOM   3675  HB2 LYS A 246      14.757  17.046   2.040  1.00  0.00           H  
ATOM   3676  CG  LYS A 246      14.851  18.406   3.781  1.00 38.43           C  
ATOM   3677  HG1 LYS A 246      15.277  18.416   4.811  1.00  0.00           H  
ATOM   3678  HG2 LYS A 246      15.370  19.298   3.359  1.00  0.00           H  
ATOM   3679  CD  LYS A 246      13.357  18.620   3.815  1.00 41.67           C  
ATOM   3680  HD1 LYS A 246      12.870  18.252   2.882  1.00  0.00           H  
ATOM   3681  HD2 LYS A 246      13.097  19.701   3.730  1.00  0.00           H  
ATOM   3682  CE  LYS A 246      12.738  17.998   5.044  1.00 42.82           C  
ATOM   3683  HE1 LYS A 246      12.109  17.108   4.810  1.00  0.00           H  
ATOM   3684  HE2 LYS A 246      13.485  17.483   5.693  1.00  0.00           H  
ATOM   3685  NZ  LYS A 246      11.986  19.067   5.761  1.00 42.60           N  
ATOM   3686  HZ1 LYS A 246      11.568  18.647   6.591  1.00  0.00           H  
ATOM   3687  HZ2 LYS A 246      11.303  19.538   5.168  1.00  0.00           H  
ATOM   3688  HZ3 LYS A 246      12.561  19.881   5.975  1.00  0.00           H  
ATOM   3689  N   ARG A 247      17.431  15.560   4.680  1.00 37.22           N  
ATOM   3690  HN  ARG A 247      17.050  14.841   4.065  1.00  0.00           H  
ATOM   3691  CA  ARG A 247      17.977  15.155   5.978  1.00 37.25           C  
ATOM   3692  HA  ARG A 247      17.536  15.819   6.758  1.00  0.00           H  
ATOM   3693  C   ARG A 247      19.482  15.313   6.027  1.00 36.40           C  
ATOM   3694  O   ARG A 247      20.031  15.765   7.029  1.00 35.82           O  
ATOM   3695  CB  ARG A 247      17.585  13.713   6.309  1.00 37.10           C  
ATOM   3696  HB1 ARG A 247      18.393  13.196   6.877  1.00  0.00           H  
ATOM   3697  HB2 ARG A 247      17.578  13.077   5.393  1.00  0.00           H  
ATOM   3698  CG  ARG A 247      16.263  13.631   7.042  1.00 39.27           C  
ATOM   3699  HG1 ARG A 247      16.411  13.683   8.146  1.00  0.00           H  
ATOM   3700  HG2 ARG A 247      15.664  14.561   6.899  1.00  0.00           H  
ATOM   3701  CD  ARG A 247      15.461  12.393   6.651  1.00 40.82           C  
ATOM   3702  HD1 ARG A 247      14.661  12.171   7.395  1.00  0.00           H  
ATOM   3703  HD2 ARG A 247      14.818  12.585   5.761  1.00  0.00           H  
ATOM   3704  NE  ARG A 247      16.335  11.242   6.443  1.00 42.56           N  
ATOM   3705  HE  ARG A 247      17.195  11.189   6.989  1.00  0.00           H  
ATOM   3706  CZ  ARG A 247      16.077  10.256   5.583  1.00 42.29           C  
ATOM   3707  NH1 ARG A 247      14.973  10.283   4.855  1.00 40.05           N  
ATOM   3708 1HH1 ARG A 247      14.315  11.055   4.959  1.00  0.00           H  
ATOM   3709 2HH1 ARG A 247      14.776   9.529   4.197  1.00  0.00           H  
ATOM   3710  NH2 ARG A 247      16.936   9.248   5.447  1.00 43.25           N  
ATOM   3711 1HH2 ARG A 247      17.787   9.227   6.008  1.00  0.00           H  
ATOM   3712 2HH2 ARG A 247      16.739   8.494   4.789  1.00  0.00           H  
ATOM   3713  N   LYS A 248      20.137  14.936   4.935  1.00 35.93           N  
ATOM   3714  HN  LYS A 248      19.615  14.556   4.145  1.00  0.00           H  
ATOM   3715  CA  LYS A 248      21.580  15.054   4.843  1.00 35.85           C  
ATOM   3716  HA  LYS A 248      22.015  14.636   5.781  1.00  0.00           H  
ATOM   3717  C   LYS A 248      22.000  16.530   4.751  1.00 35.03           C  
ATOM   3718  O   LYS A 248      22.915  16.945   5.453  1.00 35.47           O  
ATOM   3719  CB  LYS A 248      22.115  14.217   3.666  1.00 36.24           C  
ATOM   3720  HB1 LYS A 248      22.007  14.785   2.712  1.00  0.00           H  
ATOM   3721  HB2 LYS A 248      21.431  13.360   3.463  1.00  0.00           H  
ATOM   3722  CG  LYS A 248      23.556  13.715   3.820  1.00 36.25           C  
ATOM   3723  HG1 LYS A 248      24.254  14.531   4.119  1.00  0.00           H  
ATOM   3724  HG2 LYS A 248      23.679  13.061   4.715  1.00  0.00           H  
ATOM   3725  CD  LYS A 248      24.005  13.016   2.529  1.00 36.74           C  
ATOM   3726  HD1 LYS A 248      23.651  11.959   2.502  1.00  0.00           H  
ATOM   3727  HD2 LYS A 248      23.453  13.413   1.645  1.00  0.00           H  
ATOM   3728  CE  LYS A 248      25.526  13.095   2.312  1.00 37.71           C  
ATOM   3729  HE1 LYS A 248      25.763  13.122   1.223  1.00  0.00           H  
ATOM   3730  HE2 LYS A 248      25.911  14.097   2.615  1.00  0.00           H  
ATOM   3731  NZ  LYS A 248      26.299  12.015   2.986  1.00 36.48           N  
ATOM   3732  HZ1 LYS A 248      27.307  12.067   2.842  1.00  0.00           H  
ATOM   3733  HZ2 LYS A 248      25.947  11.099   2.709  1.00  0.00           H  
ATOM   3734  HZ3 LYS A 248      26.082  11.991   3.982  1.00  0.00           H  
ATOM   3735  N   HIS A 249      21.282  17.330   3.957  1.00 33.78           N  
ATOM   3736  HN  HIS A 249      20.381  17.006   3.606  1.00  0.00           H  
ATOM   3737  CA  HIS A 249      21.763  18.666   3.579  1.00 32.87           C  
ATOM   3738  HA  HIS A 249      22.786  18.768   4.010  1.00  0.00           H  
ATOM   3739  C   HIS A 249      20.963  19.865   4.076  1.00 32.09           C  
ATOM   3740  O   HIS A 249      21.470  20.993   4.027  1.00 33.77           O  
ATOM   3741  CB  HIS A 249      21.922  18.752   2.062  1.00 32.59           C  
ATOM   3742  HB1 HIS A 249      20.929  18.707   1.557  1.00  0.00           H  
ATOM   3743  HB2 HIS A 249      22.239  19.776   1.754  1.00  0.00           H  
ATOM   3744  CG  HIS A 249      22.849  17.720   1.505  1.00 31.95           C  
ATOM   3745  CD2 HIS A 249      24.199  17.681   1.446  1.00 29.54           C  
ATOM   3746  HD2 HIS A 249      24.893  18.456   1.814  1.00  0.00           H  
ATOM   3747  ND1 HIS A 249      22.403  16.536   0.948  1.00 30.63           N  
ATOM   3748  HD1 HIS A 249      21.426  16.257   0.855  1.00  0.00           H  
ATOM   3749  CE1 HIS A 249      23.443  15.825   0.556  1.00 31.23           C  
ATOM   3750  HE1 HIS A 249      23.401  14.836   0.070  1.00  0.00           H  
ATOM   3751  NE2 HIS A 249      24.544  16.499   0.844  1.00 30.57           N  
ATOM   3752  HE2 HIS A 249      25.496  16.189   0.649  1.00  0.00           H  
ATOM   3753  N   LYS A 250      19.745  19.623   4.566  1.00 31.05           N  
ATOM   3754  HN  LYS A 250      19.435  18.652   4.612  1.00  0.00           H  
ATOM   3755  CA  LYS A 250      18.816  20.667   5.046  1.00 30.07           C  
ATOM   3756  HA  LYS A 250      17.894  20.145   5.394  1.00  0.00           H  
ATOM   3757  C   LYS A 250      18.391  21.616   3.917  1.00 29.33           C  
ATOM   3758  O   LYS A 250      18.404  22.860   4.065  1.00 28.47           O  
ATOM   3759  CB  LYS A 250      19.376  21.444   6.257  1.00 30.28           C  
ATOM   3760  HB1 LYS A 250      18.822  22.401   6.398  1.00  0.00           H  
ATOM   3761  HB2 LYS A 250      20.391  21.845   6.029  1.00  0.00           H  
ATOM   3762  CG  LYS A 250      19.396  20.638   7.558  1.00 30.57           C  
ATOM   3763  HG1 LYS A 250      18.528  19.941   7.613  1.00  0.00           H  
ATOM   3764  HG2 LYS A 250      20.224  19.891   7.556  1.00  0.00           H  
ATOM   3765  CD  LYS A 250      19.463  21.525   8.785  1.00 31.87           C  
ATOM   3766  HD1 LYS A 250      20.318  22.238   8.724  1.00  0.00           H  
ATOM   3767  HD2 LYS A 250      19.780  20.949   9.685  1.00  0.00           H  
ATOM   3768  CE  LYS A 250      18.141  22.259   9.030  1.00 32.14           C  
ATOM   3769  HE1 LYS A 250      17.983  23.070   8.282  1.00  0.00           H  
ATOM   3770  HE2 LYS A 250      17.267  21.615   8.777  1.00  0.00           H  
ATOM   3771  NZ  LYS A 250      18.046  22.778  10.416  1.00 28.75           N  
ATOM   3772  HZ1 LYS A 250      17.166  23.267  10.579  1.00  0.00           H  
ATOM   3773  HZ2 LYS A 250      18.846  23.367  10.647  1.00  0.00           H  
ATOM   3774  HZ3 LYS A 250      18.191  22.036  11.101  1.00  0.00           H  
ATOM   3775  N   LYS A 251      18.032  20.993   2.795  1.00 28.06           N  
ATOM   3776  HN  LYS A 251      18.040  19.973   2.795  1.00  0.00           H  
ATOM   3777  CA  LYS A 251      17.631  21.664   1.577  1.00 27.40           C  
ATOM   3778  HA  LYS A 251      17.305  22.705   1.806  1.00  0.00           H  
ATOM   3779  C   LYS A 251      16.488  20.886   1.000  1.00 27.28           C  
ATOM   3780  O   LYS A 251      16.503  19.649   0.984  1.00 26.94           O  
ATOM   3781  CB  LYS A 251      18.765  21.687   0.552  1.00 27.29           C  
ATOM   3782  HB1 LYS A 251      18.364  21.928  -0.460  1.00  0.00           H  
ATOM   3783  HB2 LYS A 251      19.141  20.653   0.371  1.00  0.00           H  
ATOM   3784  CG  LYS A 251      19.936  22.624   0.895  1.00 28.26           C  
ATOM   3785  HG1 LYS A 251      20.245  22.528   1.962  1.00  0.00           H  
ATOM   3786  HG2 LYS A 251      19.621  23.693   0.909  1.00  0.00           H  
ATOM   3787  CD  LYS A 251      21.121  22.386  -0.070  1.00 28.17           C  
ATOM   3788  HD1 LYS A 251      21.517  21.349   0.034  1.00  0.00           H  
ATOM   3789  HD2 LYS A 251      20.770  22.342  -1.128  1.00  0.00           H  
ATOM   3790  CE  LYS A 251      22.243  23.419   0.092  1.00 26.76           C  
ATOM   3791  HE1 LYS A 251      22.821  23.241   1.029  1.00  0.00           H  
ATOM   3792  HE2 LYS A 251      23.055  23.251  -0.654  1.00  0.00           H  
ATOM   3793  NZ  LYS A 251      21.744  24.806   0.031  1.00 27.52           N  
ATOM   3794  HZ1 LYS A 251      22.490  25.493   0.139  1.00  0.00           H  
ATOM   3795  HZ2 LYS A 251      21.001  24.960   0.713  1.00  0.00           H  
ATOM   3796  HZ3 LYS A 251      21.215  24.969  -0.826  1.00  0.00           H  
ATOM   3797  N   ASP A 252      15.483  21.606   0.514  1.00 26.31           N  
ATOM   3798  HN  ASP A 252      15.478  22.620   0.629  1.00  0.00           H  
ATOM   3799  CA  ASP A 252      14.398  20.952  -0.176  1.00 25.27           C  
ATOM   3800  HA  ASP A 252      14.434  19.871   0.096  1.00  0.00           H  
ATOM   3801  C   ASP A 252      14.505  21.043  -1.713  1.00 25.13           C  
ATOM   3802  O   ASP A 252      14.325  22.118  -2.305  1.00 25.08           O  
ATOM   3803  CB  ASP A 252      13.079  21.499   0.322  1.00 23.86           C  
ATOM   3804  HB1 ASP A 252      13.017  21.452   1.434  1.00  0.00           H  
ATOM   3805  HB2 ASP A 252      13.025  22.605   0.188  1.00  0.00           H  
ATOM   3806  CG  ASP A 252      11.921  20.827  -0.307  1.00 25.11           C  
ATOM   3807  OD1 ASP A 252      12.010  19.557  -0.641  1.00 17.15           O  
ATOM   3808  OD2 ASP A 252      10.928  21.581  -0.510  1.00 20.58           O  
ATOM   3809  N   ILE A 253      14.763  19.922  -2.380  1.00 23.85           N  
ATOM   3810  HN  ILE A 253      14.809  19.022  -1.902  1.00  0.00           H  
ATOM   3811  CA  ILE A 253      14.977  20.023  -3.817  1.00 23.38           C  
ATOM   3812  HA  ILE A 253      15.413  21.028  -4.024  1.00  0.00           H  
ATOM   3813  C   ILE A 253      13.617  19.969  -4.472  1.00 23.07           C  
ATOM   3814  O   ILE A 253      13.496  20.020  -5.719  1.00 22.72           O  
ATOM   3815  CB  ILE A 253      15.949  18.954  -4.409  1.00 23.64           C  
ATOM   3816  HB  ILE A 253      16.172  19.252  -5.460  1.00  0.00           H  
ATOM   3817  CG1 ILE A 253      15.288  17.581  -4.454  1.00 23.69           C  
ATOM   3818 1HG1 ILE A 253      15.602  16.939  -3.598  1.00  0.00           H  
ATOM   3819 2HG1 ILE A 253      14.198  17.635  -4.226  1.00  0.00           H  
ATOM   3820  CG2 ILE A 253      17.260  18.915  -3.663  1.00 22.18           C  
ATOM   3821 1HG2 ILE A 253      17.954  18.152  -4.086  1.00  0.00           H  
ATOM   3822 2HG2 ILE A 253      17.101  18.759  -2.571  1.00  0.00           H  
ATOM   3823 3HG2 ILE A 253      17.737  19.922  -3.627  1.00  0.00           H  
ATOM   3824  CD1 ILE A 253      15.549  16.933  -5.757  1.00 28.41           C  
ATOM   3825 1HD1 ILE A 253      15.066  15.929  -5.790  1.00  0.00           H  
ATOM   3826 2HD1 ILE A 253      16.639  16.879  -5.985  1.00  0.00           H  
ATOM   3827 3HD1 ILE A 253      15.235  17.575  -6.613  1.00  0.00           H  
ATOM   3828  N   SER A 254      12.587  19.879  -3.619  1.00 22.70           N  
ATOM   3829  HN  SER A 254      12.771  19.898  -2.616  1.00  0.00           H  
ATOM   3830  CA  SER A 254      11.201  19.754  -4.087  1.00 22.98           C  
ATOM   3831  HA  SER A 254      11.183  18.913  -4.819  1.00  0.00           H  
ATOM   3832  C   SER A 254      10.646  20.985  -4.812  1.00 23.21           C  
ATOM   3833  O   SER A 254       9.906  20.867  -5.774  1.00 23.36           O  
ATOM   3834  CB  SER A 254      10.276  19.360  -2.941  1.00 23.06           C  
ATOM   3835  HB1 SER A 254       9.722  20.228  -2.513  1.00  0.00           H  
ATOM   3836  HB2 SER A 254      10.829  19.069  -2.018  1.00  0.00           H  
ATOM   3837  OG  SER A 254       9.403  18.321  -3.421  1.00 21.41           O  
ATOM   3838  HG  SER A 254       8.827  18.075  -2.707  1.00  0.00           H  
ATOM   3839  N   GLU A 255      11.007  22.193  -4.393  1.00 24.90           N  
ATOM   3840  HN  GLU A 255      11.564  22.329  -3.549  1.00  0.00           H  
ATOM   3841  CA  GLU A 255      10.556  23.318  -5.218  1.00 25.50           C  
ATOM   3842  HA  GLU A 255       9.445  23.262  -5.299  1.00  0.00           H  
ATOM   3843  C   GLU A 255      11.144  23.171  -6.635  1.00 25.80           C  
ATOM   3844  O   GLU A 255      10.489  23.592  -7.619  1.00 24.85           O  
ATOM   3845  CB  GLU A 255      10.916  24.657  -4.575  1.00 26.39           C  
ATOM   3846  HB1 GLU A 255      11.989  24.682  -4.273  1.00  0.00           H  
ATOM   3847  HB2 GLU A 255      10.924  25.476  -5.331  1.00  0.00           H  
ATOM   3848  CG  GLU A 255       9.980  25.013  -3.366  1.00 28.34           C  
ATOM   3849  HG1 GLU A 255       9.931  26.117  -3.217  1.00  0.00           H  
ATOM   3850  HG2 GLU A 255      10.452  24.716  -2.400  1.00  0.00           H  
ATOM   3851  CD  GLU A 255       8.551  24.409  -3.489  1.00 26.51           C  
ATOM   3852  OE1 GLU A 255       8.399  23.227  -3.871  1.00 25.61           O  
ATOM   3853  OE2 GLU A 255       7.547  25.093  -3.182  1.00 22.85           O  
ATOM   3854  N   ASN A 256      12.325  22.489  -6.732  1.00 25.99           N  
ATOM   3855  HN  ASN A 256      12.644  21.944  -5.931  1.00  0.00           H  
ATOM   3856  CA  ASN A 256      13.162  22.512  -7.959  1.00 26.73           C  
ATOM   3857  HA  ASN A 256      13.016  23.529  -8.393  1.00  0.00           H  
ATOM   3858  C   ASN A 256      12.786  21.545  -9.074  1.00 27.56           C  
ATOM   3859  O   ASN A 256      12.996  20.321  -8.986  1.00 27.05           O  
ATOM   3860  CB  ASN A 256      14.654  22.426  -7.633  1.00 26.76           C  
ATOM   3861  HB1 ASN A 256      14.961  21.377  -7.413  1.00  0.00           H  
ATOM   3862  HB2 ASN A 256      14.879  22.886  -6.643  1.00  0.00           H  
ATOM   3863  CG  ASN A 256      15.502  23.027  -8.720  1.00 24.20           C  
ATOM   3864  ND2 ASN A 256      15.810  24.320  -8.572  1.00 23.65           N  
ATOM   3865 1HD2 ASN A 256      16.385  24.728  -9.309  1.00  0.00           H  
ATOM   3866 2HD2 ASN A 256      15.552  24.855  -7.743  1.00  0.00           H  
ATOM   3867  OD1 ASN A 256      15.815  22.379  -9.725  1.00 19.83           O  
ATOM   3868  N   LYS A 257      12.237  22.114 -10.139  1.00 27.56           N  
ATOM   3869  HN  LYS A 257      12.162  23.131 -10.171  1.00  0.00           H  
ATOM   3870  CA  LYS A 257      11.741  21.339 -11.258  1.00 28.90           C  
ATOM   3871  HA  LYS A 257      11.033  20.586 -10.840  1.00  0.00           H  
ATOM   3872  C   LYS A 257      12.864  20.545 -11.986  1.00 29.07           C  
ATOM   3873  O   LYS A 257      12.690  19.357 -12.281  1.00 28.56           O  
ATOM   3874  CB  LYS A 257      10.905  22.263 -12.227  1.00 28.98           C  
ATOM   3875  HB1 LYS A 257      11.234  23.328 -12.244  1.00  0.00           H  
ATOM   3876  HB2 LYS A 257      11.078  22.068 -13.311  1.00  0.00           H  
ATOM   3877  CG  LYS A 257       9.361  22.043 -11.742  1.00 30.92           C  
ATOM   3878  HG1 LYS A 257       9.076  22.799 -10.973  1.00  0.00           H  
ATOM   3879  HG2 LYS A 257       9.266  21.115 -11.132  1.00  0.00           H  
ATOM   3880  CD  LYS A 257       8.338  22.038 -12.919  1.00 31.34           C  
ATOM   3881  HD1 LYS A 257       7.284  21.888 -12.588  1.00  0.00           H  
ATOM   3882  HD2 LYS A 257       8.623  21.282 -13.688  1.00  0.00           H  
ATOM   3883  HD3 LYS A 257       8.433  22.966 -13.529  1.00  0.00           H  
ATOM   3884  CE  LYS A 257       7.964  23.743 -13.138  1.00 31.69           C  
ATOM   3885  NZ  LYS A 257       7.967  24.698 -11.708  1.00 31.85           N  
ATOM   3886  N   ARG A 258      13.995  21.197 -12.283  1.00 29.45           N  
ATOM   3887  HN  ARG A 258      14.069  22.191 -12.066  1.00  0.00           H  
ATOM   3888  CA  ARG A 258      15.130  20.514 -12.913  1.00 29.90           C  
ATOM   3889  HA  ARG A 258      14.711  19.914 -13.754  1.00  0.00           H  
ATOM   3890  C   ARG A 258      15.839  19.521 -11.982  1.00 29.97           C  
ATOM   3891  O   ARG A 258      16.244  18.426 -12.437  1.00 29.06           O  
ATOM   3892  CB  ARG A 258      16.126  21.488 -13.531  1.00 30.38           C  
ATOM   3893  HB1 ARG A 258      16.095  22.466 -12.996  1.00  0.00           H  
ATOM   3894  HB2 ARG A 258      15.778  21.810 -14.540  1.00  0.00           H  
ATOM   3895  CG  ARG A 258      17.557  20.968 -13.604  1.00 31.54           C  
ATOM   3896  HG1 ARG A 258      17.581  19.859 -13.712  1.00  0.00           H  
ATOM   3897  HG2 ARG A 258      18.073  21.058 -12.620  1.00  0.00           H  
ATOM   3898  CD  ARG A 258      18.361  21.660 -14.726  1.00 34.68           C  
ATOM   3899  HD1 ARG A 258      17.815  22.533 -15.154  1.00  0.00           H  
ATOM   3900  HD2 ARG A 258      19.250  22.203 -14.329  1.00  0.00           H  
ATOM   3901  NE  ARG A 258      18.731  20.672 -15.765  1.00 38.79           N  
ATOM   3902  HE  ARG A 258      17.975  20.258 -16.310  1.00  0.00           H  
ATOM   3903  CZ  ARG A 258      19.981  20.278 -16.046  1.00 41.03           C  
ATOM   3904  NH1 ARG A 258      21.034  20.798 -15.376  1.00 42.77           N  
ATOM   3905 1HH1 ARG A 258      21.985  20.498 -15.590  1.00  0.00           H  
ATOM   3906 2HH1 ARG A 258      20.883  21.481 -14.634  1.00  0.00           H  
ATOM   3907  NH2 ARG A 258      20.180  19.379 -17.022  1.00 44.69           N  
ATOM   3908 1HH2 ARG A 258      21.131  19.079 -17.236  1.00  0.00           H  
ATOM   3909 2HH2 ARG A 258      19.386  18.987 -17.527  1.00  0.00           H  
ATOM   3910  N   ALA A 259      15.989  19.881 -10.701  1.00 30.63           N  
ATOM   3911  HN  ALA A 259      15.713  20.814 -10.396  1.00  0.00           H  
ATOM   3912  CA  ALA A 259      16.552  18.927  -9.737  1.00 31.29           C  
ATOM   3913  HA  ALA A 259      17.558  18.628 -10.113  1.00  0.00           H  
ATOM   3914  C   ALA A 259      15.713  17.651  -9.607  1.00 31.61           C  
ATOM   3915  O   ALA A 259      16.264  16.540  -9.486  1.00 31.00           O  
ATOM   3916  CB  ALA A 259      16.748  19.567  -8.373  1.00 31.12           C  
ATOM   3917  HB1 ALA A 259      17.175  18.843  -7.641  1.00  0.00           H  
ATOM   3918  HB2 ALA A 259      15.802  20.020  -7.995  1.00  0.00           H  
ATOM   3919  HB3 ALA A 259      17.367  20.492  -8.441  1.00  0.00           H  
ATOM   3920  N   VAL A 260      14.393  17.810  -9.610  1.00 32.77           N  
ATOM   3921  HN  VAL A 260      13.995  18.743  -9.722  1.00  0.00           H  
ATOM   3922  CA  VAL A 260      13.517  16.669  -9.455  1.00 33.58           C  
ATOM   3923  HA  VAL A 260      13.920  16.037  -8.629  1.00  0.00           H  
ATOM   3924  C   VAL A 260      13.515  15.827 -10.733  1.00 33.89           C  
ATOM   3925  O   VAL A 260      13.499  14.593 -10.671  1.00 33.86           O  
ATOM   3926  CB  VAL A 260      12.068  17.063  -9.087  1.00 33.91           C  
ATOM   3927  HB  VAL A 260      11.621  17.603  -9.954  1.00  0.00           H  
ATOM   3928  CG1 VAL A 260      11.222  15.748  -8.830  1.00 33.59           C  
ATOM   3929 1HG1 VAL A 260      11.245  15.069  -9.714  1.00  0.00           H  
ATOM   3930 2HG1 VAL A 260      10.176  15.988  -8.527  1.00  0.00           H  
ATOM   3931 3HG1 VAL A 260      11.554  15.224  -7.904  1.00  0.00           H  
ATOM   3932  CG2 VAL A 260      12.037  17.998  -7.870  1.00 34.04           C  
ATOM   3933 1HG2 VAL A 260      12.632  18.923  -8.051  1.00  0.00           H  
ATOM   3934 2HG2 VAL A 260      12.369  17.474  -6.944  1.00  0.00           H  
ATOM   3935 3HG2 VAL A 260      10.991  18.238  -7.567  1.00  0.00           H  
ATOM   3936  N   ARG A 261      13.537  16.497 -11.887  1.00 33.95           N  
ATOM   3937  HN  ARG A 261      13.482  17.515 -11.881  1.00  0.00           H  
ATOM   3938  CA  ARG A 261      13.639  15.789 -13.154  1.00 34.10           C  
ATOM   3939  HA  ARG A 261      12.826  15.026 -13.159  1.00  0.00           H  
ATOM   3940  C   ARG A 261      14.966  15.016 -13.259  1.00 34.34           C  
ATOM   3941  O   ARG A 261      14.967  13.817 -13.595  1.00 34.16           O  
ATOM   3942  CB  ARG A 261      13.385  16.703 -14.348  1.00 34.04           C  
ATOM   3943  HB1 ARG A 261      13.983  17.641 -14.273  1.00  0.00           H  
ATOM   3944  HB2 ARG A 261      13.830  16.283 -15.280  1.00  0.00           H  
ATOM   3945  CG  ARG A 261      11.917  17.004 -14.531  1.00 35.34           C  
ATOM   3946  HG1 ARG A 261      11.305  16.075 -14.458  1.00  0.00           H  
ATOM   3947  HG2 ARG A 261      11.508  17.558 -13.654  1.00  0.00           H  
ATOM   3948  CD  ARG A 261      11.633  17.746 -15.827  1.00 34.92           C  
ATOM   3949  HD1 ARG A 261      12.205  17.310 -16.679  1.00  0.00           H  
ATOM   3950  HD2 ARG A 261      10.599  17.546 -16.192  1.00  0.00           H  
ATOM   3951  NE  ARG A 261      11.887  19.202 -15.693  1.00 33.24           N  
ATOM   3952  HE  ARG A 261      12.854  19.523 -15.737  1.00  0.00           H  
ATOM   3953  CZ  ARG A 261      10.938  20.113 -15.520  1.00 33.40           C  
ATOM   3954  NH1 ARG A 261       9.656  19.731 -15.458  1.00 34.82           N  
ATOM   3955 1HH1 ARG A 261       8.926  20.431 -15.325  1.00  0.00           H  
ATOM   3956 2HH1 ARG A 261       9.401  18.746 -15.531  1.00  0.00           H  
ATOM   3957  NH2 ARG A 261      11.275  21.415 -15.423  1.00 33.60           N  
ATOM   3958 1HH2 ARG A 261      10.545  22.115 -15.290  1.00  0.00           H  
ATOM   3959 2HH2 ARG A 261      12.251  21.706 -15.470  1.00  0.00           H  
ATOM   3960  N   ARG A 262      16.079  15.677 -12.932  1.00 34.73           N  
ATOM   3961  HN  ARG A 262      16.026  16.663 -12.676  1.00  0.00           H  
ATOM   3962  CA  ARG A 262      17.378  14.995 -12.939  1.00 35.57           C  
ATOM   3963  HA  ARG A 262      17.546  14.639 -13.982  1.00  0.00           H  
ATOM   3964  C   ARG A 262      17.425  13.741 -12.030  1.00 35.61           C  
ATOM   3965  O   ARG A 262      17.987  12.716 -12.429  1.00 35.82           O  
ATOM   3966  CB  ARG A 262      18.511  15.965 -12.621  1.00 35.50           C  
ATOM   3967  HB1 ARG A 262      19.483  15.424 -12.551  1.00  0.00           H  
ATOM   3968  HB2 ARG A 262      18.428  16.336 -11.573  1.00  0.00           H  
ATOM   3969  CG  ARG A 262      18.615  17.142 -13.606  1.00 36.48           C  
ATOM   3970  HG1 ARG A 262      18.621  16.793 -14.665  1.00  0.00           H  
ATOM   3971  HG2 ARG A 262      17.676  17.742 -13.631  1.00  0.00           H  
ATOM   3972  CD  ARG A 262      19.800  17.989 -13.300  1.00 37.67           C  
ATOM   3973  HD1 ARG A 262      19.727  18.443 -12.284  1.00  0.00           H  
ATOM   3974  HD2 ARG A 262      19.802  18.925 -13.906  1.00  0.00           H  
ATOM   3975  NE  ARG A 262      21.043  17.242 -13.465  1.00 39.16           N  
ATOM   3976  HE  ARG A 262      21.089  16.547 -14.210  1.00  0.00           H  
ATOM   3977  CZ  ARG A 262      22.121  17.412 -12.702  1.00 38.93           C  
ATOM   3978  NH1 ARG A 262      22.111  18.309 -11.708  1.00 40.98           N  
ATOM   3979 1HH1 ARG A 262      22.937  18.439 -11.124  1.00  0.00           H  
ATOM   3980 2HH1 ARG A 262      21.276  18.868 -11.529  1.00  0.00           H  
ATOM   3981  NH2 ARG A 262      23.210  16.683 -12.935  1.00 40.57           N  
ATOM   3982 1HH2 ARG A 262      24.036  16.813 -12.351  1.00  0.00           H  
ATOM   3983 2HH2 ARG A 262      23.218  16.000 -13.692  1.00  0.00           H  
ATOM   3984  N   LEU A 263      16.821  13.815 -10.842  1.00 35.85           N  
ATOM   3985  HN  LEU A 263      16.402  14.703 -10.567  1.00  0.00           H  
ATOM   3986  CA  LEU A 263      16.728  12.679  -9.908  1.00 36.44           C  
ATOM   3987  HA  LEU A 263      17.755  12.268  -9.766  1.00  0.00           H  
ATOM   3988  C   LEU A 263      15.831  11.542 -10.411  1.00 36.79           C  
ATOM   3989  O   LEU A 263      16.092  10.350 -10.152  1.00 36.82           O  
ATOM   3990  CB  LEU A 263      16.219  13.157  -8.542  1.00 36.75           C  
ATOM   3991  HB1 LEU A 263      16.844  14.020  -8.212  1.00  0.00           H  
ATOM   3992  HB2 LEU A 263      15.226  13.645  -8.684  1.00  0.00           H  
ATOM   3993  CG  LEU A 263      16.112  12.159  -7.382  1.00 37.10           C  
ATOM   3994  HG  LEU A 263      15.454  11.314  -7.693  1.00  0.00           H  
ATOM   3995  CD1 LEU A 263      17.473  11.616  -7.043  1.00 37.30           C  
ATOM   3996 1HD1 LEU A 263      17.915  11.128  -7.943  1.00  0.00           H  
ATOM   3997 2HD1 LEU A 263      17.446  10.931  -6.163  1.00  0.00           H  
ATOM   3998 3HD1 LEU A 263      18.144  12.398  -6.616  1.00  0.00           H  
ATOM   3999  CD2 LEU A 263      15.514  12.820  -6.164  1.00 37.31           C  
ATOM   4000 1HD2 LEU A 263      14.505  13.223  -6.415  1.00  0.00           H  
ATOM   4001 2HD2 LEU A 263      16.185  13.602  -5.737  1.00  0.00           H  
ATOM   4002 3HD2 LEU A 263      15.487  12.135  -5.284  1.00  0.00           H  
ATOM   4003  N   ARG A 264      14.763  11.908 -11.113  1.00 36.39           N  
ATOM   4004  HN  ARG A 264      14.543  12.900 -11.205  1.00  0.00           H  
ATOM   4005  CA  ARG A 264      13.899  10.926 -11.754  1.00 36.74           C  
ATOM   4006  HA  ARG A 264      13.505  10.260 -10.951  1.00  0.00           H  
ATOM   4007  C   ARG A 264      14.634  10.034 -12.763  1.00 37.19           C  
ATOM   4008  O   ARG A 264      14.388   8.813 -12.811  1.00 37.05           O  
ATOM   4009  CB  ARG A 264      12.695  11.577 -12.430  1.00 36.52           C  
ATOM   4010  HB1 ARG A 264      12.309  12.447 -11.850  1.00  0.00           H  
ATOM   4011  HB2 ARG A 264      12.980  12.118 -13.363  1.00  0.00           H  
ATOM   4012  CG  ARG A 264      11.630  10.546 -12.678  1.00 37.15           C  
ATOM   4013  HG1 ARG A 264      11.490   9.923 -11.764  1.00  0.00           H  
ATOM   4014  HG2 ARG A 264      12.010   9.778 -13.391  1.00  0.00           H  
ATOM   4015  CD  ARG A 264      10.315  11.054 -13.143  1.00 38.88           C  
ATOM   4016  HD1 ARG A 264       9.679  10.247 -13.577  1.00  0.00           H  
ATOM   4017  HD2 ARG A 264      10.405  11.691 -14.054  1.00  0.00           H  
ATOM   4018  NE  ARG A 264       9.659  11.744 -12.054  1.00 38.88           N  
ATOM   4019  HE  ARG A 264       9.391  11.208 -11.229  1.00  0.00           H  
ATOM   4020  CZ  ARG A 264       9.390  13.041 -12.080  1.00 40.62           C  
ATOM   4021  NH1 ARG A 264       9.699  13.759 -13.149  1.00 39.51           N  
ATOM   4022 1HH1 ARG A 264       9.492  14.758 -13.169  1.00  0.00           H  
ATOM   4023 2HH1 ARG A 264      10.154  13.322 -13.950  1.00  0.00           H  
ATOM   4024  NH2 ARG A 264       8.802  13.606 -11.045  1.00 41.32           N  
ATOM   4025 1HH2 ARG A 264       8.595  14.605 -11.065  1.00  0.00           H  
ATOM   4026 2HH2 ARG A 264       8.564  13.053 -10.222  1.00  0.00           H  
ATOM   4027  N   THR A 265      15.499  10.649 -13.577  1.00 37.38           N  
ATOM   4028  HN  THR A 265      15.569  11.666 -13.547  1.00  0.00           H  
ATOM   4029  CA  THR A 265      16.352   9.901 -14.514  1.00 37.56           C  
ATOM   4030  HA  THR A 265      15.680   9.268 -15.139  1.00  0.00           H  
ATOM   4031  C   THR A 265      17.311   8.967 -13.795  1.00 37.98           C  
ATOM   4032  O   THR A 265      17.352   7.766 -14.101  1.00 37.72           O  
ATOM   4033  CB  THR A 265      17.109  10.827 -15.460  1.00 37.71           C  
ATOM   4034  HB  THR A 265      17.616  11.634 -14.882  1.00  0.00           H  
ATOM   4035  CG2 THR A 265      18.123  10.052 -16.270  1.00 36.93           C  
ATOM   4036 1HG2 THR A 265      18.677  10.729 -16.962  1.00  0.00           H  
ATOM   4037 2HG2 THR A 265      17.653   9.200 -16.814  1.00  0.00           H  
ATOM   4038 3HG2 THR A 265      18.816   9.472 -15.618  1.00  0.00           H  
ATOM   4039  OG1 THR A 265      16.174  11.392 -16.373  1.00 37.22           O  
ATOM   4040  HG1 THR A 265      16.646  11.969 -16.962  1.00  0.00           H  
ATOM   4041  N   ALA A 266      18.053   9.505 -12.828  1.00 38.79           N  
ATOM   4042  HN  ALA A 266      18.039  10.518 -12.707  1.00  0.00           H  
ATOM   4043  CA  ALA A 266      18.890   8.702 -11.929  1.00 39.59           C  
ATOM   4044  HA  ALA A 266      19.786   8.356 -12.496  1.00  0.00           H  
ATOM   4045  C   ALA A 266      18.129   7.473 -11.426  1.00 40.30           C  
ATOM   4046  O   ALA A 266      18.644   6.357 -11.441  1.00 40.21           O  
ATOM   4047  CB  ALA A 266      19.355   9.533 -10.763  1.00 39.73           C  
ATOM   4048  HB1 ALA A 266      19.991   8.923 -10.080  1.00  0.00           H  
ATOM   4049  HB2 ALA A 266      18.501  10.006 -10.224  1.00  0.00           H  
ATOM   4050  HB3 ALA A 266      19.875  10.461 -11.096  1.00  0.00           H  
ATOM   4051  N   CYS A 267      16.899   7.723 -10.985  1.00 41.88           N  
ATOM   4052  HN  CYS A 267      16.562   8.683 -11.052  1.00  0.00           H  
ATOM   4053  CA  CYS A 267      15.997   6.734 -10.414  1.00 42.89           C  
ATOM   4054  HA  CYS A 267      16.557   6.205  -9.608  1.00  0.00           H  
ATOM   4055  C   CYS A 267      15.485   5.670 -11.380  1.00 43.39           C  
ATOM   4056  O   CYS A 267      15.339   4.528 -10.995  1.00 43.09           O  
ATOM   4057  CB  CYS A 267      14.807   7.430  -9.754  1.00 44.00           C  
ATOM   4058  HB1 CYS A 267      13.928   6.746  -9.700  1.00  0.00           H  
ATOM   4059  HB2 CYS A 267      14.387   8.217 -10.423  1.00  0.00           H  
ATOM   4060  SG  CYS A 267      15.186   8.099  -8.153  1.00 43.29           S  
ATOM   4061  N   GLU A 268      15.185   6.051 -12.617  1.00 43.60           N  
ATOM   4062  HN  GLU A 268      15.291   7.030 -12.882  1.00  0.00           H  
ATOM   4063  CA  GLU A 268      14.710   5.094 -13.593  1.00 44.54           C  
ATOM   4064  HA  GLU A 268      13.855   4.525 -13.159  1.00  0.00           H  
ATOM   4065  C   GLU A 268      15.829   4.131 -13.919  1.00 44.13           C  
ATOM   4066  O   GLU A 268      15.605   2.913 -14.084  1.00 43.76           O  
ATOM   4067  CB  GLU A 268      14.251   5.779 -14.876  1.00 45.27           C  
ATOM   4068  HB1 GLU A 268      15.118   6.125 -15.486  1.00  0.00           H  
ATOM   4069  HB2 GLU A 268      13.783   6.768 -14.664  1.00  0.00           H  
ATOM   4070  CG  GLU A 268      13.325   4.889 -15.684  1.00 47.72           C  
ATOM   4071  HG1 GLU A 268      12.260   5.115 -15.443  1.00  0.00           H  
ATOM   4072  HG2 GLU A 268      13.383   3.836 -15.321  1.00  0.00           H  
ATOM   4073  CD  GLU A 268      13.551   4.945 -17.178  1.00 51.12           C  
ATOM   4074  OE1 GLU A 268      13.630   6.061 -17.757  1.00 51.49           O  
ATOM   4075  OE2 GLU A 268      13.620   3.854 -17.782  1.00 51.08           O  
ATOM   4076  N   ARG A 269      17.030   4.696 -14.005  1.00 44.23           N  
ATOM   4077  HN  ARG A 269      17.102   5.696 -13.818  1.00  0.00           H  
ATOM   4078  CA  ARG A 269      18.245   3.980 -14.348  1.00 44.45           C  
ATOM   4079  HA  ARG A 269      18.081   3.472 -15.327  1.00  0.00           H  
ATOM   4080  C   ARG A 269      18.593   2.901 -13.303  1.00 44.30           C  
ATOM   4081  O   ARG A 269      18.946   1.778 -13.667  1.00 44.00           O  
ATOM   4082  CB  ARG A 269      19.380   4.992 -14.524  1.00 44.70           C  
ATOM   4083  HB1 ARG A 269      19.535   5.558 -13.576  1.00  0.00           H  
ATOM   4084  HB2 ARG A 269      19.052   5.818 -15.197  1.00  0.00           H  
ATOM   4085  CG  ARG A 269      20.693   4.426 -15.006  1.00 45.36           C  
ATOM   4086  HG1 ARG A 269      20.549   3.739 -15.873  1.00  0.00           H  
ATOM   4087  HG2 ARG A 269      21.116   3.696 -14.277  1.00  0.00           H  
ATOM   4088  CD  ARG A 269      21.696   5.540 -15.332  1.00 44.78           C  
ATOM   4089  HD1 ARG A 269      21.909   6.155 -14.427  1.00  0.00           H  
ATOM   4090  HD2 ARG A 269      22.711   5.115 -15.512  1.00  0.00           H  
ATOM   4091  NE  ARG A 269      21.284   6.398 -16.459  1.00 46.49           N  
ATOM   4092  HE  ARG A 269      21.186   5.959 -17.375  1.00  0.00           H  
ATOM   4093  CZ  ARG A 269      21.028   7.713 -16.370  1.00 46.62           C  
ATOM   4094  NH1 ARG A 269      21.128   8.356 -15.199  1.00 48.08           N  
ATOM   4095 1HH1 ARG A 269      21.398   7.835 -14.365  1.00  0.00           H  
ATOM   4096 2HH1 ARG A 269      20.934   9.355 -15.131  1.00  0.00           H  
ATOM   4097  NH2 ARG A 269      20.674   8.395 -17.462  1.00 47.06           N  
ATOM   4098 1HH2 ARG A 269      20.598   7.905 -18.354  1.00  0.00           H  
ATOM   4099 2HH2 ARG A 269      20.480   9.394 -17.394  1.00  0.00           H  
ATOM   4100  N   ALA A 270      18.464   3.255 -12.019  1.00 44.29           N  
ATOM   4101  HN  ALA A 270      18.146   4.201 -11.809  1.00  0.00           H  
ATOM   4102  CA  ALA A 270      18.753   2.363 -10.905  1.00 44.26           C  
ATOM   4103  HA  ALA A 270      19.746   1.890 -11.091  1.00  0.00           H  
ATOM   4104  C   ALA A 270      17.711   1.247 -10.798  1.00 43.69           C  
ATOM   4105  O   ALA A 270      18.070   0.093 -10.550  1.00 43.95           O  
ATOM   4106  CB  ALA A 270      18.842   3.142  -9.613  1.00 44.52           C  
ATOM   4107  HB1 ALA A 270      19.063   2.459  -8.760  1.00  0.00           H  
ATOM   4108  HB2 ALA A 270      17.925   3.749  -9.431  1.00  0.00           H  
ATOM   4109  HB3 ALA A 270      19.581   3.974  -9.681  1.00  0.00           H  
ATOM   4110  N   LYS A 271      16.437   1.593 -10.992  1.00 43.24           N  
ATOM   4111  HN  LYS A 271      16.215   2.581 -11.110  1.00  0.00           H  
ATOM   4112  CA  LYS A 271      15.336   0.615 -11.044  1.00 42.97           C  
ATOM   4113  HA  LYS A 271      15.237   0.168 -10.027  1.00  0.00           H  
ATOM   4114  C   LYS A 271      15.555  -0.540 -12.036  1.00 42.22           C  
ATOM   4115  O   LYS A 271      15.216  -1.711 -11.732  1.00 42.61           O  
ATOM   4116  CB  LYS A 271      14.036   1.349 -11.350  1.00 42.45           C  
ATOM   4117  HB1 LYS A 271      13.783   2.035 -10.508  1.00  0.00           H  
ATOM   4118  HB2 LYS A 271      14.204   2.087 -12.168  1.00  0.00           H  
ATOM   4119  CG  LYS A 271      12.834   0.479 -11.682  1.00 42.34           C  
ATOM   4120  HG1 LYS A 271      12.569  -0.206 -10.843  1.00  0.00           H  
ATOM   4121  HG2 LYS A 271      13.075  -0.291 -12.451  1.00  0.00           H  
ATOM   4122  CD  LYS A 271      11.644   1.366 -12.103  1.00 43.55           C  
ATOM   4123  HD1 LYS A 271      10.665   0.928 -11.800  1.00  0.00           H  
ATOM   4124  HD2 LYS A 271      11.590   2.307 -11.507  1.00  0.00           H  
ATOM   4125  CE  LYS A 271      11.711   1.631 -13.567  1.00 46.80           C  
ATOM   4126  HE1 LYS A 271      12.215   2.600 -13.793  1.00  0.00           H  
ATOM   4127  HE2 LYS A 271      12.428   0.949 -14.082  1.00  0.00           H  
ATOM   4128  NZ  LYS A 271      10.368   1.561 -14.155  1.00 47.83           N  
ATOM   4129  HZ1 LYS A 271      10.414   1.742 -15.158  1.00  0.00           H  
ATOM   4130  HZ2 LYS A 271       9.712   2.185 -13.684  1.00  0.00           H  
ATOM   4131  HZ3 LYS A 271       9.907   0.675 -13.948  1.00  0.00           H  
ATOM   4132  N   ARG A 272      16.120  -0.232 -13.202  1.00 42.18           N  
ATOM   4133  HN  ARG A 272      16.347   0.742 -13.403  1.00  0.00           H  
ATOM   4134  CA  ARG A 272      16.422  -1.252 -14.196  1.00 42.03           C  
ATOM   4135  HA  ARG A 272      15.508  -1.869 -14.363  1.00  0.00           H  
ATOM   4136  C   ARG A 272      17.530  -2.154 -13.681  1.00 42.17           C  
ATOM   4137  O   ARG A 272      17.431  -3.377 -13.741  1.00 42.23           O  
ATOM   4138  CB  ARG A 272      16.841  -0.635 -15.521  1.00 42.08           C  
ATOM   4139  HB1 ARG A 272      17.191  -1.427 -16.223  1.00  0.00           H  
ATOM   4140  HB2 ARG A 272      17.786  -0.056 -15.397  1.00  0.00           H  
ATOM   4141  CG  ARG A 272      15.777   0.227 -16.185  1.00 42.27           C  
ATOM   4142  HG1 ARG A 272      14.797  -0.297 -16.271  1.00  0.00           H  
ATOM   4143  HG2 ARG A 272      15.445   1.070 -15.535  1.00  0.00           H  
ATOM   4144  CD  ARG A 272      16.303   0.703 -17.533  1.00 43.08           C  
ATOM   4145  HD1 ARG A 272      16.532  -0.159 -18.202  1.00  0.00           H  
ATOM   4146  HD2 ARG A 272      17.328   1.131 -17.435  1.00  0.00           H  
ATOM   4147  NE  ARG A 272      15.400   1.646 -18.183  1.00 44.06           N  
ATOM   4148  HE  ARG A 272      15.163   2.500 -17.679  1.00  0.00           H  
ATOM   4149  CZ  ARG A 272      14.863   1.470 -19.388  1.00 44.19           C  
ATOM   4150  NH1 ARG A 272      15.139   0.382 -20.093  1.00 44.89           N  
ATOM   4151 1HH1 ARG A 272      15.766  -0.324 -19.707  1.00  0.00           H  
ATOM   4152 2HH1 ARG A 272      14.727   0.247 -21.016  1.00  0.00           H  
ATOM   4153  NH2 ARG A 272      14.044   2.391 -19.892  1.00 43.32           N  
ATOM   4154 1HH2 ARG A 272      13.832   3.228 -19.349  1.00  0.00           H  
ATOM   4155 2HH2 ARG A 272      13.632   2.256 -20.815  1.00  0.00           H  
ATOM   4156  N   THR A 273      18.592  -1.542 -13.174  1.00 42.00           N  
ATOM   4157  HN  THR A 273      18.655  -0.526 -13.240  1.00  0.00           H  
ATOM   4158  CA  THR A 273      19.670  -2.275 -12.527  1.00 41.69           C  
ATOM   4159  HA  THR A 273      20.166  -2.904 -13.302  1.00  0.00           H  
ATOM   4160  C   THR A 273      19.079  -3.219 -11.465  1.00 41.69           C  
ATOM   4161  O   THR A 273      19.497  -4.359 -11.366  1.00 41.71           O  
ATOM   4162  CB  THR A 273      20.743  -1.300 -11.949  1.00 41.71           C  
ATOM   4163  HB  THR A 273      20.233  -0.526 -11.330  1.00  0.00           H  
ATOM   4164  CG2 THR A 273      21.785  -2.018 -11.087  1.00 42.31           C  
ATOM   4165 1HG2 THR A 273      22.552  -1.321 -10.674  1.00  0.00           H  
ATOM   4166 2HG2 THR A 273      22.264  -2.853 -11.649  1.00  0.00           H  
ATOM   4167 3HG2 THR A 273      21.297  -2.605 -10.274  1.00  0.00           H  
ATOM   4168  OG1 THR A 273      21.423  -0.657 -13.029  1.00 41.19           O  
ATOM   4169  HG1 THR A 273      22.076  -0.064 -12.677  1.00  0.00           H  
ATOM   4170  N   LEU A 274      18.082  -2.757 -10.713  1.00 41.33           N  
ATOM   4171  HN  LEU A 274      17.745  -1.806 -10.861  1.00  0.00           H  
ATOM   4172  CA  LEU A 274      17.452  -3.592  -9.668  1.00 40.88           C  
ATOM   4173  HA  LEU A 274      18.283  -3.983  -9.036  1.00  0.00           H  
ATOM   4174  C   LEU A 274      16.672  -4.829 -10.175  1.00 41.00           C  
ATOM   4175  O   LEU A 274      16.359  -5.729  -9.383  1.00 40.36           O  
ATOM   4176  CB  LEU A 274      16.569  -2.737  -8.742  1.00 40.76           C  
ATOM   4177  HB1 LEU A 274      15.793  -2.206  -9.341  1.00  0.00           H  
ATOM   4178  HB2 LEU A 274      15.922  -3.397  -8.118  1.00  0.00           H  
ATOM   4179  CG  LEU A 274      17.314  -1.739  -7.849  1.00 41.06           C  
ATOM   4180  HG  LEU A 274      18.096  -1.254  -8.478  1.00  0.00           H  
ATOM   4181  CD1 LEU A 274      16.393  -0.607  -7.307  1.00 41.61           C  
ATOM   4182 1HD1 LEU A 274      16.935   0.119  -6.657  1.00  0.00           H  
ATOM   4183 2HD1 LEU A 274      15.508  -1.032  -6.778  1.00  0.00           H  
ATOM   4184 3HD1 LEU A 274      15.872  -0.083  -8.142  1.00  0.00           H  
ATOM   4185  CD2 LEU A 274      18.025  -2.446  -6.719  1.00 42.41           C  
ATOM   4186 1HD2 LEU A 274      18.567  -1.720  -6.069  1.00  0.00           H  
ATOM   4187 2HD2 LEU A 274      18.704  -3.245  -7.097  1.00  0.00           H  
ATOM   4188 3HD2 LEU A 274      17.326  -3.083  -6.129  1.00  0.00           H  
ATOM   4189  N   SER A 275      16.359  -4.885 -11.471  1.00 40.73           N  
ATOM   4190  HN  SER A 275      16.565  -4.092 -12.079  1.00  0.00           H  
ATOM   4191  CA  SER A 275      15.716  -6.090 -12.027  1.00 41.14           C  
ATOM   4192  HA  SER A 275      14.884  -6.354 -11.333  1.00  0.00           H  
ATOM   4193  C   SER A 275      16.623  -7.327 -12.113  1.00 40.82           C  
ATOM   4194  O   SER A 275      16.135  -8.462 -12.151  1.00 40.63           O  
ATOM   4195  CB  SER A 275      15.078  -5.817 -13.387  1.00 41.20           C  
ATOM   4196  HB1 SER A 275      14.906  -6.753 -13.969  1.00  0.00           H  
ATOM   4197  HB2 SER A 275      15.784  -5.319 -14.092  1.00  0.00           H  
ATOM   4198  OG  SER A 275      13.888  -5.073 -13.205  1.00 41.18           O  
ATOM   4199  HG  SER A 275      13.491  -4.903 -14.051  1.00  0.00           H  
ATOM   4200  N   SER A 276      17.932  -7.124 -12.164  1.00 40.98           N  
ATOM   4201  HN  SER A 276      18.305  -6.175 -12.163  1.00  0.00           H  
ATOM   4202  CA  SER A 276      18.834  -8.265 -12.221  1.00 41.41           C  
ATOM   4203  HA  SER A 276      18.224  -9.160 -11.958  1.00  0.00           H  
ATOM   4204  C   SER A 276      19.967  -8.199 -11.191  1.00 40.89           C  
ATOM   4205  O   SER A 276      20.690  -9.181 -11.008  1.00 40.80           O  
ATOM   4206  CB  SER A 276      19.344  -8.495 -13.651  1.00 41.55           C  
ATOM   4207  HB1 SER A 276      19.752  -9.525 -13.779  1.00  0.00           H  
ATOM   4208  HB2 SER A 276      18.503  -8.552 -14.381  1.00  0.00           H  
ATOM   4209  OG  SER A 276      20.286  -7.516 -14.023  1.00 41.74           O  
ATOM   4210  HG  SER A 276      20.602  -7.658 -14.908  1.00  0.00           H  
ATOM   4211  N   SER A 277      20.107  -7.055 -10.515  1.00 40.84           N  
ATOM   4212  HN  SER A 277      19.580  -6.237 -10.820  1.00  0.00           H  
ATOM   4213  CA  SER A 277      20.991  -6.931  -9.349  1.00 40.71           C  
ATOM   4214  HA  SER A 277      21.448  -7.931  -9.164  1.00  0.00           H  
ATOM   4215  C   SER A 277      20.198  -6.547  -8.100  1.00 41.03           C  
ATOM   4216  O   SER A 277      19.065  -6.116  -8.213  1.00 40.54           O  
ATOM   4217  CB  SER A 277      22.128  -5.946  -9.620  1.00 40.44           C  
ATOM   4218  HB1 SER A 277      22.728  -5.749  -8.701  1.00  0.00           H  
ATOM   4219  HB2 SER A 277      21.744  -4.914  -9.797  1.00  0.00           H  
ATOM   4220  OG  SER A 277      22.945  -6.390 -10.692  1.00 40.35           O  
ATOM   4221  HG  SER A 277      23.652  -5.778 -10.860  1.00  0.00           H  
ATOM   4222  N   THR A 278      20.782  -6.721  -6.911  1.00 41.32           N  
ATOM   4223  HN  THR A 278      21.760  -7.009  -6.874  1.00  0.00           H  
ATOM   4224  CA  THR A 278      20.045  -6.506  -5.650  1.00 41.95           C  
ATOM   4225  HA  THR A 278      18.959  -6.518  -5.904  1.00  0.00           H  
ATOM   4226  C   THR A 278      20.326  -5.159  -4.954  1.00 42.44           C  
ATOM   4227  O   THR A 278      19.826  -4.911  -3.854  1.00 41.99           O  
ATOM   4228  CB  THR A 278      20.275  -7.633  -4.622  1.00 42.11           C  
ATOM   4229  HB  THR A 278      19.643  -7.435  -3.725  1.00  0.00           H  
ATOM   4230  CG2 THR A 278      19.906  -9.001  -5.192  1.00 42.32           C  
ATOM   4231 1HG2 THR A 278      18.835  -8.992  -5.503  1.00  0.00           H  
ATOM   4232 2HG2 THR A 278      20.134  -9.831  -4.483  1.00  0.00           H  
ATOM   4233 3HG2 THR A 278      20.585  -9.312  -6.020  1.00  0.00           H  
ATOM   4234  OG1 THR A 278      21.649  -7.645  -4.223  1.00 41.51           O  
ATOM   4235  HG1 THR A 278      21.879  -6.794  -3.868  1.00  0.00           H  
ATOM   4236  N   GLN A 279      21.155  -4.327  -5.580  1.00 43.41           N  
ATOM   4237  HN  GLN A 279      21.665  -4.673  -6.393  1.00  0.00           H  
ATOM   4238  CA  GLN A 279      21.372  -2.943  -5.163  1.00 44.51           C  
ATOM   4239  HA  GLN A 279      20.396  -2.532  -4.813  1.00  0.00           H  
ATOM   4240  C   GLN A 279      21.828  -2.120  -6.354  1.00 44.60           C  
ATOM   4241  O   GLN A 279      22.411  -2.646  -7.301  1.00 44.73           O  
ATOM   4242  CB  GLN A 279      22.378  -2.823  -4.009  1.00 45.00           C  
ATOM   4243  HB1 GLN A 279      21.874  -3.027  -3.036  1.00  0.00           H  
ATOM   4244  HB2 GLN A 279      22.666  -1.757  -3.858  1.00  0.00           H  
ATOM   4245  CG  GLN A 279      23.628  -3.694  -4.150  1.00 45.53           C  
ATOM   4246  HG1 GLN A 279      23.744  -4.048  -5.201  1.00  0.00           H  
ATOM   4247  HG2 GLN A 279      24.551  -3.075  -4.058  1.00  0.00           H  
ATOM   4248  CD  GLN A 279      23.670  -4.878  -3.172  1.00 44.81           C  
ATOM   4249  NE2 GLN A 279      23.730  -4.563  -1.863  1.00 44.27           N  
ATOM   4250 1HE2 GLN A 279      23.718  -3.600  -1.527  1.00  0.00           H  
ATOM   4251 2HE2 GLN A 279      23.758  -5.349  -1.214  1.00  0.00           H  
ATOM   4252  OE1 GLN A 279      23.685  -6.061  -3.585  1.00 43.89           O  
ATOM   4253  N   ALA A 280      21.529  -0.828  -6.317  1.00 44.98           N  
ATOM   4254  HN  ALA A 280      20.974  -0.464  -5.542  1.00  0.00           H  
ATOM   4255  CA  ALA A 280      21.979   0.080  -7.363  1.00 45.25           C  
ATOM   4256  HA  ALA A 280      22.798  -0.428  -7.924  1.00  0.00           H  
ATOM   4257  C   ALA A 280      22.547   1.362  -6.774  1.00 45.59           C  
ATOM   4258  O   ALA A 280      22.150   1.784  -5.687  1.00 45.35           O  
ATOM   4259  CB  ALA A 280      20.857   0.364  -8.341  1.00 45.24           C  
ATOM   4260  HB1 ALA A 280      21.202   1.059  -9.142  1.00  0.00           H  
ATOM   4261  HB2 ALA A 280      19.945   0.746  -7.825  1.00  0.00           H  
ATOM   4262  HB3 ALA A 280      20.429  -0.575  -8.764  1.00  0.00           H  
ATOM   4263  N   SER A 281      23.485   1.965  -7.500  1.00 45.99           N  
ATOM   4264  HN  SER A 281      23.797   1.518  -8.362  1.00  0.00           H  
ATOM   4265  CA  SER A 281      24.085   3.235  -7.117  1.00 46.60           C  
ATOM   4266  HA  SER A 281      23.935   3.378  -6.021  1.00  0.00           H  
ATOM   4267  C   SER A 281      23.471   4.420  -7.842  1.00 46.56           C  
ATOM   4268  O   SER A 281      23.214   4.357  -9.049  1.00 46.64           O  
ATOM   4269  CB  SER A 281      25.580   3.211  -7.396  1.00 46.88           C  
ATOM   4270  HB1 SER A 281      25.925   4.148  -7.893  1.00  0.00           H  
ATOM   4271  HB2 SER A 281      25.840   2.489  -8.205  1.00  0.00           H  
ATOM   4272  OG  SER A 281      26.302   2.950  -6.203  1.00 46.93           O  
ATOM   4273  HG  SER A 281      27.236   2.935  -6.377  1.00  0.00           H  
ATOM   4274  N   ILE A 282      23.248   5.496  -7.088  1.00 46.61           N  
ATOM   4275  HN  ILE A 282      23.402   5.422  -6.082  1.00  0.00           H  
ATOM   4276  CA  ILE A 282      22.792   6.782  -7.629  1.00 46.25           C  
ATOM   4277  HA  ILE A 282      22.590   6.635  -8.716  1.00  0.00           H  
ATOM   4278  C   ILE A 282      23.928   7.781  -7.507  1.00 46.25           C  
ATOM   4279  O   ILE A 282      24.577   7.871  -6.470  1.00 46.15           O  
ATOM   4280  CB  ILE A 282      21.468   7.281  -6.970  1.00 46.23           C  
ATOM   4281  HB  ILE A 282      21.533   7.106  -5.871  1.00  0.00           H  
ATOM   4282  CG1 ILE A 282      20.294   6.459  -7.526  1.00 46.10           C  
ATOM   4283 1HG1 ILE A 282      20.454   6.255  -8.610  1.00  0.00           H  
ATOM   4284 2HG1 ILE A 282      20.332   5.421  -7.120  1.00  0.00           H  
ATOM   4285  CG2 ILE A 282      21.253   8.771  -7.211  1.00 45.67           C  
ATOM   4286 1HG2 ILE A 282      22.105   9.367  -6.808  1.00  0.00           H  
ATOM   4287 2HG2 ILE A 282      20.276   9.118  -6.799  1.00  0.00           H  
ATOM   4288 3HG2 ILE A 282      21.070   8.991  -8.289  1.00  0.00           H  
ATOM   4289  CD1 ILE A 282      18.937   7.035  -7.315  1.00 45.89           C  
ATOM   4290 1HD1 ILE A 282      18.085   6.439  -7.718  1.00  0.00           H  
ATOM   4291 2HD1 ILE A 282      18.899   8.073  -7.721  1.00  0.00           H  
ATOM   4292 3HD1 ILE A 282      18.777   7.239  -6.231  1.00  0.00           H  
ATOM   4293  N   GLU A 283      24.182   8.487  -8.601  1.00 46.44           N  
ATOM   4294  HN  GLU A 283      23.524   8.436  -9.379  1.00  0.00           H  
ATOM   4295  CA  GLU A 283      25.357   9.329  -8.739  1.00 46.86           C  
ATOM   4296  HA  GLU A 283      25.695   9.642  -7.724  1.00  0.00           H  
ATOM   4297  C   GLU A 283      25.014  10.587  -9.556  1.00 45.91           C  
ATOM   4298  O   GLU A 283      25.055  10.557 -10.788  1.00 45.91           O  
ATOM   4299  CB  GLU A 283      26.487   8.521  -9.411  1.00 47.10           C  
ATOM   4300  HB1 GLU A 283      27.348   9.188  -9.651  1.00  0.00           H  
ATOM   4301  HB2 GLU A 283      26.184   8.218 -10.440  1.00  0.00           H  
ATOM   4302  CG  GLU A 283      26.976   7.279  -8.605  1.00 48.63           C  
ATOM   4303  HG1 GLU A 283      27.572   7.602  -7.720  1.00  0.00           H  
ATOM   4304  HG2 GLU A 283      26.117   6.789  -8.090  1.00  0.00           H  
ATOM   4305  CD  GLU A 283      27.761   6.250  -9.428  1.00 48.27           C  
ATOM   4306  OE1 GLU A 283      28.131   6.531 -10.592  1.00 50.62           O  
ATOM   4307  OE2 GLU A 283      28.015   5.142  -8.899  1.00 49.73           O  
ATOM   4308  N   ILE A 284      24.668  11.682  -8.867  1.00 45.41           N  
ATOM   4309  HN  ILE A 284      24.615  11.624  -7.850  1.00  0.00           H  
ATOM   4310  CA  ILE A 284      24.358  12.977  -9.524  1.00 44.93           C  
ATOM   4311  HA  ILE A 284      24.474  12.818 -10.622  1.00  0.00           H  
ATOM   4312  C   ILE A 284      25.316  14.124  -9.134  1.00 44.61           C  
ATOM   4313  O   ILE A 284      25.436  14.490  -7.958  1.00 44.56           O  
ATOM   4314  CB  ILE A 284      22.887  13.432  -9.286  1.00 45.00           C  
ATOM   4315  HB  ILE A 284      22.774  13.702  -8.210  1.00  0.00           H  
ATOM   4316  CG1 ILE A 284      21.898  12.306  -9.605  1.00 45.27           C  
ATOM   4317 1HG1 ILE A 284      21.709  12.248 -10.702  1.00  0.00           H  
ATOM   4318 2HG1 ILE A 284      22.371  11.309  -9.444  1.00  0.00           H  
ATOM   4319  CG2 ILE A 284      22.562  14.666 -10.125  1.00 45.59           C  
ATOM   4320 1HG2 ILE A 284      21.509  14.992  -9.955  1.00  0.00           H  
ATOM   4321 2HG2 ILE A 284      22.773  14.498 -11.207  1.00  0.00           H  
ATOM   4322 3HG2 ILE A 284      23.286  15.494  -9.940  1.00  0.00           H  
ATOM   4323  CD1 ILE A 284      20.598  12.407  -8.846  1.00 45.57           C  
ATOM   4324 1HD1 ILE A 284      19.878  11.588  -9.078  1.00  0.00           H  
ATOM   4325 2HD1 ILE A 284      20.125  13.404  -9.007  1.00  0.00           H  
ATOM   4326 3HD1 ILE A 284      20.787  12.465  -7.749  1.00  0.00           H  
ATOM   4327  N   ASP A 285      25.990  14.686 -10.136  1.00 44.06           N  
ATOM   4328  HN  ASP A 285      25.897  14.295 -11.073  1.00  0.00           H  
ATOM   4329  CA  ASP A 285      26.855  15.841  -9.937  1.00 43.56           C  
ATOM   4330  HA  ASP A 285      27.428  15.704  -8.991  1.00  0.00           H  
ATOM   4331  C   ASP A 285      26.007  17.096  -9.822  1.00 43.07           C  
ATOM   4332  O   ASP A 285      25.162  17.358 -10.686  1.00 42.87           O  
ATOM   4333  CB  ASP A 285      27.844  16.001 -11.099  1.00 43.73           C  
ATOM   4334  HB1 ASP A 285      28.416  16.954 -11.007  1.00  0.00           H  
ATOM   4335  HB2 ASP A 285      27.306  16.203 -12.054  1.00  0.00           H  
ATOM   4336  CG  ASP A 285      28.788  14.812 -11.247  1.00 44.00           C  
ATOM   4337  OD1 ASP A 285      29.104  14.164 -10.221  1.00 44.09           O  
ATOM   4338  OD2 ASP A 285      29.221  14.536 -12.395  1.00 43.85           O  
ATOM   4339  N   SER A 286      26.234  17.855  -8.749  1.00 42.43           N  
ATOM   4340  HN  SER A 286      26.859  17.495  -8.028  1.00  0.00           H  
ATOM   4341  CA  SER A 286      25.636  19.175  -8.549  1.00 41.69           C  
ATOM   4342  HA  SER A 286      25.842  19.484  -7.498  1.00  0.00           H  
ATOM   4343  C   SER A 286      24.122  19.153  -8.736  1.00 41.44           C  
ATOM   4344  O   SER A 286      23.577  19.878  -9.581  1.00 41.21           O  
ATOM   4345  CB  SER A 286      26.303  20.206  -9.477  1.00 41.60           C  
ATOM   4346  HB1 SER A 286      25.967  20.079 -10.533  1.00  0.00           H  
ATOM   4347  HB2 SER A 286      27.388  19.989  -9.611  1.00  0.00           H  
ATOM   4348  OG  SER A 286      26.095  21.533  -9.026  1.00 40.80           O  
ATOM   4349  HG  SER A 286      26.507  22.169  -9.599  1.00  0.00           H  
ATOM   4350  N   LEU A 287      23.457  18.302  -7.950  1.00 41.00           N  
ATOM   4351  HN  LEU A 287      23.978  17.765  -7.257  1.00  0.00           H  
ATOM   4352  CA  LEU A 287      22.002  18.110  -8.045  1.00 40.79           C  
ATOM   4353  HA  LEU A 287      21.759  17.866  -9.106  1.00  0.00           H  
ATOM   4354  C   LEU A 287      21.246  19.386  -7.674  1.00 40.40           C  
ATOM   4355  O   LEU A 287      20.306  19.792  -8.369  1.00 39.92           O  
ATOM   4356  CB  LEU A 287      21.531  16.931  -7.171  1.00 40.77           C  
ATOM   4357  HB1 LEU A 287      22.035  16.000  -7.521  1.00  0.00           H  
ATOM   4358  HB2 LEU A 287      21.967  17.043  -6.151  1.00  0.00           H  
ATOM   4359  CG  LEU A 287      20.020  16.659  -7.039  1.00 40.94           C  
ATOM   4360  HG  LEU A 287      19.553  17.584  -6.628  1.00  0.00           H  
ATOM   4361  CD1 LEU A 287      19.340  16.368  -8.389  1.00 41.51           C  
ATOM   4362 1HD1 LEU A 287      18.247  16.171  -8.293  1.00  0.00           H  
ATOM   4363 2HD1 LEU A 287      19.850  15.530  -8.919  1.00  0.00           H  
ATOM   4364 3HD1 LEU A 287      19.534  17.190  -9.117  1.00  0.00           H  
ATOM   4365  CD2 LEU A 287      19.740  15.543  -6.057  1.00 41.25           C  
ATOM   4366 1HD2 LEU A 287      18.647  15.346  -5.961  1.00  0.00           H  
ATOM   4367 2HD2 LEU A 287      20.206  15.747  -5.065  1.00  0.00           H  
ATOM   4368 3HD2 LEU A 287      20.299  14.616  -6.323  1.00  0.00           H  
ATOM   4369  N   TYR A 288      21.659  20.015  -6.582  1.00 40.00           N  
ATOM   4370  HN  TYR A 288      22.481  19.678  -6.080  1.00  0.00           H  
ATOM   4371  CA  TYR A 288      20.949  21.172  -6.105  1.00 40.06           C  
ATOM   4372  HA  TYR A 288      20.511  21.694  -6.988  1.00  0.00           H  
ATOM   4373  C   TYR A 288      21.886  22.148  -5.400  1.00 39.75           C  
ATOM   4374  O   TYR A 288      22.523  21.822  -4.389  1.00 39.71           O  
ATOM   4375  CB  TYR A 288      19.802  20.740  -5.199  1.00 40.22           C  
ATOM   4376  HB1 TYR A 288      20.191  20.195  -4.307  1.00  0.00           H  
ATOM   4377  HB2 TYR A 288      19.212  19.923  -5.676  1.00  0.00           H  
ATOM   4378  CG  TYR A 288      18.898  21.869  -4.777  1.00 40.55           C  
ATOM   4379  CD1 TYR A 288      18.031  22.483  -5.689  1.00 41.56           C  
ATOM   4380  HD1 TYR A 288      18.003  22.130  -6.734  1.00  0.00           H  
ATOM   4381  CD2 TYR A 288      18.909  22.334  -3.460  1.00 41.15           C  
ATOM   4382  HD2 TYR A 288      19.582  21.861  -2.725  1.00  0.00           H  
ATOM   4383  CE1 TYR A 288      17.202  23.535  -5.296  1.00 41.62           C  
ATOM   4384  HE1 TYR A 288      16.528  24.016  -6.024  1.00  0.00           H  
ATOM   4385  CE2 TYR A 288      18.089  23.381  -3.057  1.00 40.89           C  
ATOM   4386  HE2 TYR A 288      18.117  23.740  -2.014  1.00  0.00           H  
ATOM   4387  CZ  TYR A 288      17.236  23.970  -3.976  1.00 41.11           C  
ATOM   4388  OH  TYR A 288      16.418  24.989  -3.566  1.00 40.50           O  
ATOM   4389  HH  TYR A 288      16.441  25.286  -2.664  1.00  0.00           H  
ATOM   4390  N   GLU A 289      21.980  23.347  -5.952  1.00 39.84           N  
ATOM   4391  HN  GLU A 289      21.453  23.551  -6.801  1.00  0.00           H  
ATOM   4392  CA  GLU A 289      22.826  24.382  -5.365  1.00 39.85           C  
ATOM   4393  HA  GLU A 289      22.968  25.191  -6.119  1.00  0.00           H  
ATOM   4394  C   GLU A 289      24.197  23.785  -5.032  1.00 40.08           C  
ATOM   4395  O   GLU A 289      24.654  23.846  -3.889  1.00 40.35           O  
ATOM   4396  CB  GLU A 289      22.165  24.992  -4.117  1.00 39.88           C  
ATOM   4397  HB1 GLU A 289      22.019  24.208  -3.338  1.00  0.00           H  
ATOM   4398  HB2 GLU A 289      22.885  25.660  -3.589  1.00  0.00           H  
ATOM   4399  CG  GLU A 289      20.848  25.733  -4.373  1.00 39.92           C  
ATOM   4400  HG1 GLU A 289      20.988  26.565  -5.102  1.00  0.00           H  
ATOM   4401  HG2 GLU A 289      20.138  25.103  -4.958  1.00  0.00           H  
ATOM   4402  CD  GLU A 289      20.208  26.233  -3.079  1.00 39.45           C  
ATOM   4403  OE1 GLU A 289      20.885  26.267  -2.033  1.00 40.30           O  
ATOM   4404  OE2 GLU A 289      19.012  26.588  -3.099  1.00 39.26           O  
ATOM   4405  N   GLY A 290      24.803  23.148  -6.036  1.00 40.39           N  
ATOM   4406  HN  GLY A 290      24.258  22.927  -6.870  1.00  0.00           H  
ATOM   4407  CA  GLY A 290      26.212  22.751  -5.999  1.00 40.60           C  
ATOM   4408  HA1 GLY A 290      26.823  23.594  -5.601  1.00  0.00           H  
ATOM   4409  HA2 GLY A 290      26.604  22.683  -7.041  1.00  0.00           H  
ATOM   4410  C   GLY A 290      26.558  21.484  -5.249  1.00 40.73           C  
ATOM   4411  O   GLY A 290      27.739  21.194  -5.028  1.00 40.54           O  
ATOM   4412  N   ILE A 291      25.532  20.723  -4.879  1.00 40.81           N  
ATOM   4413  HN  ILE A 291      24.594  20.969  -5.196  1.00  0.00           H  
ATOM   4414  CA  ILE A 291      25.707  19.551  -4.037  1.00 40.99           C  
ATOM   4415  HA  ILE A 291      26.732  19.612  -3.603  1.00  0.00           H  
ATOM   4416  C   ILE A 291      25.628  18.235  -4.816  1.00 41.01           C  
ATOM   4417  O   ILE A 291      24.646  17.946  -5.499  1.00 41.00           O  
ATOM   4418  CB  ILE A 291      24.716  19.561  -2.855  1.00 41.01           C  
ATOM   4419  HB  ILE A 291      23.702  19.782  -3.263  1.00  0.00           H  
ATOM   4420  CG1 ILE A 291      25.087  20.692  -1.881  1.00 40.89           C  
ATOM   4421 1HG1 ILE A 291      25.080  21.671  -2.414  1.00  0.00           H  
ATOM   4422 2HG1 ILE A 291      26.166  20.622  -1.609  1.00  0.00           H  
ATOM   4423  CG2 ILE A 291      24.659  18.165  -2.171  1.00 40.89           C  
ATOM   4424 1HG2 ILE A 291      24.390  17.345  -2.877  1.00  0.00           H  
ATOM   4425 2HG2 ILE A 291      23.969  18.179  -1.295  1.00  0.00           H  
ATOM   4426 3HG2 ILE A 291      25.616  17.940  -1.645  1.00  0.00           H  
ATOM   4427  CD1 ILE A 291      24.247  20.780  -0.633  1.00 41.01           C  
ATOM   4428 1HD1 ILE A 291      24.516  21.600   0.073  1.00  0.00           H  
ATOM   4429 2HD1 ILE A 291      24.254  19.801  -0.100  1.00  0.00           H  
ATOM   4430 3HD1 ILE A 291      23.168  20.850  -0.905  1.00  0.00           H  
ATOM   4431  N   ASP A 292      26.692  17.450  -4.697  1.00 40.99           N  
ATOM   4432  HN  ASP A 292      27.486  17.784  -4.151  1.00  0.00           H  
ATOM   4433  CA  ASP A 292      26.774  16.141  -5.308  1.00 41.01           C  
ATOM   4434  HA  ASP A 292      26.395  16.214  -6.354  1.00  0.00           H  
ATOM   4435  C   ASP A 292      25.889  15.155  -4.536  1.00 41.30           C  
ATOM   4436  O   ASP A 292      25.991  15.050  -3.309  1.00 41.46           O  
ATOM   4437  CB  ASP A 292      28.239  15.686  -5.350  1.00 40.69           C  
ATOM   4438  HB1 ASP A 292      28.310  14.578  -5.449  1.00  0.00           H  
ATOM   4439  HB2 ASP A 292      28.724  15.811  -4.354  1.00  0.00           H  
ATOM   4440  CG  ASP A 292      29.048  16.387  -6.446  1.00 40.60           C  
ATOM   4441  OD1 ASP A 292      28.514  17.264  -7.160  1.00 39.74           O  
ATOM   4442  OD2 ASP A 292      30.236  16.046  -6.605  1.00 40.96           O  
ATOM   4443  N   PHE A 293      24.997  14.462  -5.242  1.00 41.84           N  
ATOM   4444  HN  PHE A 293      24.899  14.629  -6.243  1.00  0.00           H  
ATOM   4445  CA  PHE A 293      24.156  13.460  -4.581  1.00 42.44           C  
ATOM   4446  HA  PHE A 293      24.370  13.541  -3.490  1.00  0.00           H  
ATOM   4447  C   PHE A 293      24.479  12.026  -4.975  1.00 42.81           C  
ATOM   4448  O   PHE A 293      24.069  11.536  -6.033  1.00 42.85           O  
ATOM   4449  CB  PHE A 293      22.665  13.757  -4.750  1.00 42.32           C  
ATOM   4450  HB1 PHE A 293      22.441  14.815  -4.479  1.00  0.00           H  
ATOM   4451  HB2 PHE A 293      22.388  13.779  -5.830  1.00  0.00           H  
ATOM   4452  CG  PHE A 293      21.768  12.810  -3.988  1.00 41.70           C  
ATOM   4453  CD1 PHE A 293      21.829  12.733  -2.591  1.00 41.91           C  
ATOM   4454  HD1 PHE A 293      22.540  13.372  -2.041  1.00  0.00           H  
ATOM   4455  CD2 PHE A 293      20.858  11.995  -4.663  1.00 41.56           C  
ATOM   4456  HD2 PHE A 293      20.799  12.033  -5.764  1.00  0.00           H  
ATOM   4457  CE1 PHE A 293      21.001  11.857  -1.884  1.00 41.91           C  
ATOM   4458  HE1 PHE A 293      21.069  11.795  -0.785  1.00  0.00           H  
ATOM   4459  CE2 PHE A 293      20.028  11.138  -3.958  1.00 41.37           C  
ATOM   4460  HE2 PHE A 293      19.306  10.504  -4.500  1.00  0.00           H  
ATOM   4461  CZ  PHE A 293      20.100  11.072  -2.569  1.00 41.60           C  
ATOM   4462  HZ  PHE A 293      19.434  10.389  -2.016  1.00  0.00           H  
ATOM   4463  N   TYR A 294      25.208  11.354  -4.088  1.00 43.41           N  
ATOM   4464  HN  TYR A 294      25.524  11.837  -3.247  1.00  0.00           H  
ATOM   4465  CA  TYR A 294      25.571   9.965  -4.269  1.00 43.92           C  
ATOM   4466  HA  TYR A 294      25.177   9.616  -5.252  1.00  0.00           H  
ATOM   4467  C   TYR A 294      24.943   9.140  -3.173  1.00 43.77           C  
ATOM   4468  O   TYR A 294      24.977   9.523  -2.000  1.00 43.77           O  
ATOM   4469  CB  TYR A 294      27.083   9.793  -4.258  1.00 44.61           C  
ATOM   4470  HB1 TYR A 294      27.364   8.735  -4.044  1.00  0.00           H  
ATOM   4471  HB2 TYR A 294      27.535  10.284  -3.365  1.00  0.00           H  
ATOM   4472  CG  TYR A 294      27.734  10.279  -5.531  1.00 45.64           C  
ATOM   4473  CD1 TYR A 294      28.305   9.381  -6.429  1.00 46.41           C  
ATOM   4474  HD1 TYR A 294      28.282   8.301  -6.205  1.00  0.00           H  
ATOM   4475  CD2 TYR A 294      27.773  11.647  -5.846  1.00 46.05           C  
ATOM   4476  HD2 TYR A 294      27.327  12.376  -5.149  1.00  0.00           H  
ATOM   4477  CE1 TYR A 294      28.907   9.826  -7.611  1.00 47.16           C  
ATOM   4478  HE1 TYR A 294      29.359   9.101  -8.309  1.00  0.00           H  
ATOM   4479  CE2 TYR A 294      28.368  12.102  -7.028  1.00 47.50           C  
ATOM   4480  HE2 TYR A 294      28.387  13.180  -7.261  1.00  0.00           H  
ATOM   4481  CZ  TYR A 294      28.933  11.189  -7.903  1.00 47.02           C  
ATOM   4482  OH  TYR A 294      29.527  11.633  -9.065  1.00 46.26           O  
ATOM   4483  HH  TYR A 294      29.915  11.007  -9.665  1.00  0.00           H  
ATOM   4484  N   THR A 295      24.352   8.014  -3.570  1.00 43.71           N  
ATOM   4485  HN  THR A 295      24.404   7.747  -4.553  1.00  0.00           H  
ATOM   4486  CA  THR A 295      23.637   7.157  -2.643  1.00 43.88           C  
ATOM   4487  HA  THR A 295      24.268   7.040  -1.731  1.00  0.00           H  
ATOM   4488  C   THR A 295      23.387   5.764  -3.220  1.00 43.97           C  
ATOM   4489  O   THR A 295      23.812   5.445  -4.330  1.00 43.92           O  
ATOM   4490  CB  THR A 295      22.312   7.804  -2.216  1.00 43.88           C  
ATOM   4491  HB  THR A 295      22.523   8.805  -1.774  1.00  0.00           H  
ATOM   4492  CG2 THR A 295      21.409   7.976  -3.408  1.00 44.31           C  
ATOM   4493 1HG2 THR A 295      20.447   8.446  -3.098  1.00  0.00           H  
ATOM   4494 2HG2 THR A 295      21.248   7.015  -3.950  1.00  0.00           H  
ATOM   4495 3HG2 THR A 295      21.906   8.546  -4.228  1.00  0.00           H  
ATOM   4496  OG1 THR A 295      21.664   6.986  -1.231  1.00 43.66           O  
ATOM   4497  HG1 THR A 295      20.844   7.386  -0.967  1.00  0.00           H  
ATOM   4498  N   SER A 296      22.665   4.959  -2.449  1.00 43.88           N  
ATOM   4499  HN  SER A 296      22.211   5.360  -1.629  1.00  0.00           H  
ATOM   4500  CA  SER A 296      22.485   3.542  -2.706  1.00 43.80           C  
ATOM   4501  HA  SER A 296      22.824   3.286  -3.737  1.00  0.00           H  
ATOM   4502  C   SER A 296      20.999   3.215  -2.533  1.00 43.63           C  
ATOM   4503  O   SER A 296      20.307   3.887  -1.760  1.00 43.12           O  
ATOM   4504  CB  SER A 296      23.308   2.778  -1.665  1.00 44.24           C  
ATOM   4505  HB1 SER A 296      22.777   2.735  -0.685  1.00  0.00           H  
ATOM   4506  HB2 SER A 296      24.207   3.361  -1.356  1.00  0.00           H  
ATOM   4507  OG  SER A 296      23.667   1.486  -2.106  1.00 45.08           O  
ATOM   4508  HG  SER A 296      24.178   1.012  -1.460  1.00  0.00           H  
ATOM   4509  N   ILE A 297      20.496   2.221  -3.263  1.00 43.13           N  
ATOM   4510  HN  ILE A 297      21.011   1.893  -4.080  1.00  0.00           H  
ATOM   4511  CA  ILE A 297      19.215   1.585  -2.918  1.00 42.85           C  
ATOM   4512  HA  ILE A 297      19.055   1.712  -1.822  1.00  0.00           H  
ATOM   4513  C   ILE A 297      19.239   0.090  -3.215  1.00 42.84           C  
ATOM   4514  O   ILE A 297      19.782  -0.323  -4.234  1.00 42.80           O  
ATOM   4515  CB  ILE A 297      17.994   2.192  -3.648  1.00 42.87           C  
ATOM   4516  HB  ILE A 297      18.025   3.296  -3.497  1.00  0.00           H  
ATOM   4517  CG1 ILE A 297      16.693   1.667  -2.999  1.00 42.71           C  
ATOM   4518 1HG1 ILE A 297      16.705   0.552  -2.971  1.00  0.00           H  
ATOM   4519 2HG1 ILE A 297      16.694   1.894  -1.907  1.00  0.00           H  
ATOM   4520  CG2 ILE A 297      18.081   1.924  -5.176  1.00 43.11           C  
ATOM   4521 1HG2 ILE A 297      17.201   2.362  -5.702  1.00  0.00           H  
ATOM   4522 2HG2 ILE A 297      18.199   0.838  -5.400  1.00  0.00           H  
ATOM   4523 3HG2 ILE A 297      19.043   2.288  -5.606  1.00  0.00           H  
ATOM   4524  CD1 ILE A 297      15.397   2.156  -3.629  1.00 42.44           C  
ATOM   4525 1HD1 ILE A 297      14.459   1.777  -3.161  1.00  0.00           H  
ATOM   4526 2HD1 ILE A 297      15.396   1.929  -4.721  1.00  0.00           H  
ATOM   4527 3HD1 ILE A 297      15.385   3.271  -3.657  1.00  0.00           H  
ATOM   4528  N   THR A 298      18.626  -0.695  -2.330  1.00 42.66           N  
ATOM   4529  HN  THR A 298      18.241  -0.267  -1.488  1.00  0.00           H  
ATOM   4530  CA  THR A 298      18.478  -2.132  -2.504  1.00 42.61           C  
ATOM   4531  HA  THR A 298      19.315  -2.502  -3.141  1.00  0.00           H  
ATOM   4532  C   THR A 298      17.162  -2.458  -3.193  1.00 42.02           C  
ATOM   4533  O   THR A 298      16.247  -1.641  -3.240  1.00 41.39           O  
ATOM   4534  CB  THR A 298      18.515  -2.887  -1.148  1.00 42.98           C  
ATOM   4535  HB  THR A 298      18.449  -3.983  -1.341  1.00  0.00           H  
ATOM   4536  CG2 THR A 298      19.798  -2.595  -0.389  1.00 44.00           C  
ATOM   4537 1HG2 THR A 298      19.825  -3.137   0.585  1.00  0.00           H  
ATOM   4538 2HG2 THR A 298      19.952  -1.499  -0.252  1.00  0.00           H  
ATOM   4539 3HG2 THR A 298      20.699  -2.819  -1.007  1.00  0.00           H  
ATOM   4540  OG1 THR A 298      17.395  -2.486  -0.350  1.00 43.14           O  
ATOM   4541  HG1 THR A 298      17.418  -2.948   0.480  1.00  0.00           H  
ATOM   4542  N   ARG A 299      17.071  -3.676  -3.707  1.00 40.67           N  
ATOM   4543  HN  ARG A 299      17.886  -4.287  -3.655  1.00  0.00           H  
ATOM   4544  CA  ARG A 299      15.862  -4.185  -4.343  1.00 39.82           C  
ATOM   4545  HA  ARG A 299      15.550  -3.480  -5.148  1.00  0.00           H  
ATOM   4546  C   ARG A 299      14.737  -4.306  -3.327  1.00 39.00           C  
ATOM   4547  O   ARG A 299      13.614  -3.835  -3.564  1.00 38.15           O  
ATOM   4548  CB  ARG A 299      16.170  -5.551  -4.967  1.00 39.88           C  
ATOM   4549  HB1 ARG A 299      17.067  -5.480  -5.625  1.00  0.00           H  
ATOM   4550  HB2 ARG A 299      16.554  -6.252  -4.189  1.00  0.00           H  
ATOM   4551  CG  ARG A 299      15.020  -6.184  -5.718  1.00 40.59           C  
ATOM   4552  HG1 ARG A 299      14.066  -6.121  -5.145  1.00  0.00           H  
ATOM   4553  HG2 ARG A 299      14.721  -5.579  -6.605  1.00  0.00           H  
ATOM   4554  CD  ARG A 299      15.362  -7.637  -6.104  1.00 42.76           C  
ATOM   4555  HD1 ARG A 299      15.755  -8.207  -5.230  1.00  0.00           H  
ATOM   4556  HD2 ARG A 299      14.440  -8.233  -6.300  1.00  0.00           H  
ATOM   4557  NE  ARG A 299      16.280  -7.694  -7.231  1.00 42.12           N  
ATOM   4558  HE  ARG A 299      16.525  -6.815  -7.687  1.00  0.00           H  
ATOM   4559  CZ  ARG A 299      16.819  -8.803  -7.707  1.00 41.90           C  
ATOM   4560  NH1 ARG A 299      16.555  -9.985  -7.134  1.00 41.05           N  
ATOM   4561 1HH1 ARG A 299      15.909 -10.039  -6.346  1.00  0.00           H  
ATOM   4562 2HH1 ARG A 299      16.971 -10.841  -7.501  1.00  0.00           H  
ATOM   4563  NH2 ARG A 299      17.659  -8.733  -8.732  1.00 41.93           N  
ATOM   4564 1HH2 ARG A 299      17.860  -7.833  -9.168  1.00  0.00           H  
ATOM   4565 2HH2 ARG A 299      18.075  -9.589  -9.099  1.00  0.00           H  
ATOM   4566  N   ALA A 300      15.040  -4.955  -2.205  1.00 38.34           N  
ATOM   4567  HN  ALA A 300      15.946  -5.419  -2.143  1.00  0.00           H  
ATOM   4568  CA  ALA A 300      14.135  -5.035  -1.055  1.00 38.10           C  
ATOM   4569  HA  ALA A 300      13.334  -5.774  -1.291  1.00  0.00           H  
ATOM   4570  C   ALA A 300      13.469  -3.675  -0.767  1.00 37.79           C  
ATOM   4571  O   ALA A 300      12.250  -3.603  -0.601  1.00 37.96           O  
ATOM   4572  CB  ALA A 300      14.886  -5.522   0.173  1.00 38.10           C  
ATOM   4573  HB1 ALA A 300      15.368  -6.506  -0.035  1.00  0.00           H  
ATOM   4574  HB2 ALA A 300      14.230  -5.562   1.074  1.00  0.00           H  
ATOM   4575  HB3 ALA A 300      15.621  -4.767   0.538  1.00  0.00           H  
ATOM   4576  N   ARG A 301      14.271  -2.612  -0.692  1.00 37.94           N  
ATOM   4577  HN  ARG A 301      15.276  -2.744  -0.805  1.00  0.00           H  
ATOM   4578  CA  ARG A 301      13.750  -1.241  -0.450  1.00 38.06           C  
ATOM   4579  HA  ARG A 301      13.102  -1.277   0.457  1.00  0.00           H  
ATOM   4580  C   ARG A 301      12.916  -0.705  -1.594  1.00 37.42           C  
ATOM   4581  O   ARG A 301      11.841  -0.129  -1.377  1.00 36.63           O  
ATOM   4582  CB  ARG A 301      14.896  -0.269  -0.167  1.00 38.37           C  
ATOM   4583  HB1 ARG A 301      15.516  -0.121  -1.082  1.00  0.00           H  
ATOM   4584  HB2 ARG A 301      15.653  -0.743   0.501  1.00  0.00           H  
ATOM   4585  CG  ARG A 301      14.452   1.083   0.403  1.00 39.91           C  
ATOM   4586  HG1 ARG A 301      13.488   1.431  -0.036  1.00  0.00           H  
ATOM   4587  HG2 ARG A 301      15.097   1.922   0.052  1.00  0.00           H  
ATOM   4588  CD  ARG A 301      14.395   0.995   1.928  1.00 43.68           C  
ATOM   4589  HD1 ARG A 301      13.971   0.022   2.269  1.00  0.00           H  
ATOM   4590  HD2 ARG A 301      15.413   0.901   2.373  1.00  0.00           H  
ATOM   4591  NE  ARG A 301      13.664   2.127   2.489  1.00 45.42           N  
ATOM   4592  HE  ARG A 301      14.194   2.961   2.742  1.00  0.00           H  
ATOM   4593  CZ  ARG A 301      12.349   2.137   2.690  1.00 44.93           C  
ATOM   4594  NH1 ARG A 301      11.617   1.061   2.396  1.00 45.73           N  
ATOM   4595 1HH1 ARG A 301      12.062   0.231   2.004  1.00  0.00           H  
ATOM   4596 2HH1 ARG A 301      10.609   1.069   2.550  1.00  0.00           H  
ATOM   4597  NH2 ARG A 301      11.774   3.209   3.197  1.00 47.16           N  
ATOM   4598 1HH2 ARG A 301      12.334   4.032   3.422  1.00  0.00           H  
ATOM   4599 2HH2 ARG A 301      10.766   3.217   3.351  1.00  0.00           H  
ATOM   4600  N   PHE A 302      13.418  -0.854  -2.820  1.00 36.74           N  
ATOM   4601  HN  PHE A 302      14.343  -1.269  -2.935  1.00  0.00           H  
ATOM   4602  CA  PHE A 302      12.673  -0.437  -3.996  1.00 36.70           C  
ATOM   4603  HA  PHE A 302      12.550   0.671  -3.968  1.00  0.00           H  
ATOM   4604  C   PHE A 302      11.291  -1.083  -3.994  1.00 36.84           C  
ATOM   4605  O   PHE A 302      10.266  -0.438  -4.269  1.00 36.40           O  
ATOM   4606  CB  PHE A 302      13.463  -0.813  -5.256  1.00 36.86           C  
ATOM   4607  HB1 PHE A 302      14.395  -0.205  -5.327  1.00  0.00           H  
ATOM   4608  HB2 PHE A 302      13.907  -1.830  -5.148  1.00  0.00           H  
ATOM   4609  CG  PHE A 302      12.675  -0.717  -6.532  1.00 36.56           C  
ATOM   4610  CD1 PHE A 302      12.247   0.519  -7.023  1.00 37.21           C  
ATOM   4611  HD1 PHE A 302      12.491   1.436  -6.460  1.00  0.00           H  
ATOM   4612  CD2 PHE A 302      12.400  -1.860  -7.272  1.00 39.67           C  
ATOM   4613  HD2 PHE A 302      12.751  -2.842  -6.913  1.00  0.00           H  
ATOM   4614  CE1 PHE A 302      11.524   0.621  -8.198  1.00 36.57           C  
ATOM   4615  HE1 PHE A 302      11.193   1.610  -8.557  1.00  0.00           H  
ATOM   4616  CE2 PHE A 302      11.695  -1.776  -8.446  1.00 37.37           C  
ATOM   4617  HE2 PHE A 302      11.490  -2.686  -9.034  1.00  0.00           H  
ATOM   4618  CZ  PHE A 302      11.222  -0.492  -8.909  1.00 36.77           C  
ATOM   4619  HZ  PHE A 302      10.622  -0.419  -9.831  1.00  0.00           H  
ATOM   4620  N   GLU A 303      11.269  -2.379  -3.675  1.00 36.25           N  
ATOM   4621  HN  GLU A 303      12.149  -2.838  -3.441  1.00  0.00           H  
ATOM   4622  CA  GLU A 303      10.047  -3.165  -3.646  1.00 35.98           C  
ATOM   4623  HA  GLU A 303       9.521  -3.057  -4.623  1.00  0.00           H  
ATOM   4624  C   GLU A 303       9.148  -2.714  -2.560  1.00 36.33           C  
ATOM   4625  O   GLU A 303       7.946  -2.705  -2.746  1.00 35.59           O  
ATOM   4626  CB  GLU A 303      10.371  -4.686  -3.401  1.00 36.42           C  
ATOM   4627  HB1 GLU A 303      11.004  -4.813  -2.492  1.00  0.00           H  
ATOM   4628  HB2 GLU A 303       9.459  -5.235  -3.070  1.00  0.00           H  
ATOM   4629  CG  GLU A 303      10.996  -5.360  -4.580  1.00 36.04           C  
ATOM   4630  HG1 GLU A 303      10.305  -5.355  -5.455  1.00  0.00           H  
ATOM   4631  HG2 GLU A 303      11.824  -4.743  -5.000  1.00  0.00           H  
ATOM   4632  CD  GLU A 303      11.486  -6.815  -4.258  1.00 36.08           C  
ATOM   4633  OE1 GLU A 303      11.453  -7.259  -3.095  1.00 32.48           O  
ATOM   4634  OE2 GLU A 303      11.956  -7.466  -5.191  1.00 32.43           O  
ATOM   4635  N   GLU A 304       9.726  -2.413  -1.404  1.00 36.85           N  
ATOM   4636  HN  GLU A 304      10.730  -2.560  -1.304  1.00  0.00           H  
ATOM   4637  CA  GLU A 304       8.977  -1.878  -0.267  1.00 36.97           C  
ATOM   4638  HA  GLU A 304       8.184  -2.615  -0.001  1.00  0.00           H  
ATOM   4639  C   GLU A 304       8.303  -0.550  -0.554  1.00 37.29           C  
ATOM   4640  O   GLU A 304       7.223  -0.283  -0.023  1.00 37.03           O  
ATOM   4641  CB  GLU A 304       9.877  -1.690   0.961  1.00 37.40           C  
ATOM   4642  HB1 GLU A 304       9.449  -0.920   1.645  1.00  0.00           H  
ATOM   4643  HB2 GLU A 304      10.827  -1.181   0.675  1.00  0.00           H  
ATOM   4644  CG  GLU A 304      10.167  -2.968   1.717  1.00 38.49           C  
ATOM   4645  HG1 GLU A 304       9.266  -3.330   2.265  1.00  0.00           H  
ATOM   4646  HG2 GLU A 304      10.306  -3.829   1.022  1.00  0.00           H  
ATOM   4647  CD  GLU A 304      11.339  -2.813   2.636  1.00 40.21           C  
ATOM   4648  OE1 GLU A 304      11.712  -1.658   2.957  1.00 40.77           O  
ATOM   4649  OE2 GLU A 304      11.898  -3.851   3.049  1.00 40.45           O  
ATOM   4650  N   LEU A 305       8.947   0.281  -1.369  1.00 37.27           N  
ATOM   4651  HN  LEU A 305       9.830  -0.006  -1.792  1.00  0.00           H  
ATOM   4652  CA  LEU A 305       8.392   1.614  -1.664  1.00 37.14           C  
ATOM   4653  HA  LEU A 305       7.987   2.045  -0.719  1.00  0.00           H  
ATOM   4654  C   LEU A 305       7.249   1.460  -2.652  1.00 37.50           C  
ATOM   4655  O   LEU A 305       6.461   2.375  -2.851  1.00 37.26           O  
ATOM   4656  CB  LEU A 305       9.474   2.560  -2.206  1.00 36.87           C  
ATOM   4657  HB1 LEU A 305       9.004   3.501  -2.576  1.00  0.00           H  
ATOM   4658  HB2 LEU A 305       9.888   2.155  -3.159  1.00  0.00           H  
ATOM   4659  CG  LEU A 305      10.620   2.894  -1.239  1.00 36.96           C  
ATOM   4660  HG  LEU A 305      10.904   1.949  -0.719  1.00  0.00           H  
ATOM   4661  CD1 LEU A 305      11.833   3.368  -2.010  1.00 37.30           C  
ATOM   4662 1HD1 LEU A 305      12.665   3.610  -1.308  1.00  0.00           H  
ATOM   4663 2HD1 LEU A 305      11.591   4.225  -2.681  1.00  0.00           H  
ATOM   4664 3HD1 LEU A 305      12.145   2.633  -2.788  1.00  0.00           H  
ATOM   4665  CD2 LEU A 305      10.227   3.908  -0.162  1.00 37.05           C  
ATOM   4666 1HD2 LEU A 305      11.059   4.150   0.540  1.00  0.00           H  
ATOM   4667 2HD2 LEU A 305       9.325   3.563   0.396  1.00  0.00           H  
ATOM   4668 3HD2 LEU A 305       9.815   4.836  -0.623  1.00  0.00           H  
ATOM   4669  N   ASN A 306       7.124   0.266  -3.237  1.00 36.95           N  
ATOM   4670  HN  ASN A 306       7.696  -0.516  -2.918  1.00  0.00           H  
ATOM   4671  CA  ASN A 306       6.174   0.072  -4.330  1.00 36.64           C  
ATOM   4672  HA  ASN A 306       5.576   1.008  -4.431  1.00  0.00           H  
ATOM   4673  C   ASN A 306       5.210  -1.064  -4.044  1.00 35.75           C  
ATOM   4674  O   ASN A 306       4.363  -1.415  -4.885  1.00 36.72           O  
ATOM   4675  CB  ASN A 306       6.938  -0.138  -5.642  1.00 36.91           C  
ATOM   4676  HB1 ASN A 306       6.298  -0.649  -6.399  1.00  0.00           H  
ATOM   4677  HB2 ASN A 306       7.731  -0.912  -5.522  1.00  0.00           H  
ATOM   4678  CG  ASN A 306       7.525   1.169  -6.209  1.00 37.43           C  
ATOM   4679  ND2 ASN A 306       6.652   1.983  -6.758  1.00 40.76           N  
ATOM   4680 1HD2 ASN A 306       5.659   1.760  -6.821  1.00  0.00           H  
ATOM   4681 2HD2 ASN A 306       7.041   2.848  -7.133  1.00  0.00           H  
ATOM   4682  OD1 ASN A 306       8.744   1.443  -6.132  1.00 38.90           O  
ATOM   4683  N   ALA A 307       5.335  -1.605  -2.827  1.00 35.12           N  
ATOM   4684  HN  ALA A 307       5.917  -1.118  -2.145  1.00  0.00           H  
ATOM   4685  CA  ALA A 307       4.692  -2.849  -2.412  1.00 34.42           C  
ATOM   4686  HA  ALA A 307       5.170  -3.690  -2.966  1.00  0.00           H  
ATOM   4687  C   ALA A 307       3.214  -2.835  -2.756  1.00 33.40           C  
ATOM   4688  O   ALA A 307       2.660  -3.873  -3.157  1.00 32.47           O  
ATOM   4689  CB  ALA A 307       4.900  -3.087  -0.903  1.00 34.49           C  
ATOM   4690  HB1 ALA A 307       5.986  -3.097  -0.650  1.00  0.00           H  
ATOM   4691  HB2 ALA A 307       4.387  -4.014  -0.557  1.00  0.00           H  
ATOM   4692  HB3 ALA A 307       4.340  -2.345  -0.287  1.00  0.00           H  
ATOM   4693  N   ASP A 308       2.599  -1.639  -2.660  1.00 32.12           N  
ATOM   4694  HN  ASP A 308       3.152  -0.805  -2.460  1.00  0.00           H  
ATOM   4695  CA  ASP A 308       1.156  -1.517  -2.837  1.00 31.51           C  
ATOM   4696  HA  ASP A 308       0.699  -2.441  -2.411  1.00  0.00           H  
ATOM   4697  C   ASP A 308       0.736  -1.450  -4.287  1.00 30.49           C  
ATOM   4698  O   ASP A 308      -0.387  -1.819  -4.624  1.00 29.75           O  
ATOM   4699  CB  ASP A 308       0.581  -0.332  -2.048  1.00 31.42           C  
ATOM   4700  HB1 ASP A 308       0.696  -0.489  -0.950  1.00  0.00           H  
ATOM   4701  HB2 ASP A 308      -0.532  -0.311  -2.112  1.00  0.00           H  
ATOM   4702  CG  ASP A 308       1.180   1.006  -2.476  1.00 30.62           C  
ATOM   4703  OD1 ASP A 308       2.313   1.031  -3.014  1.00 27.81           O  
ATOM   4704  OD2 ASP A 308       0.488   2.049  -2.277  1.00 27.83           O  
ATOM   4705  N   LEU A 309       1.632  -1.007  -5.159  1.00 29.66           N  
ATOM   4706  HN  LEU A 309       2.577  -0.797  -4.838  1.00  0.00           H  
ATOM   4707  CA  LEU A 309       1.300  -0.812  -6.566  1.00 29.82           C  
ATOM   4708  HA  LEU A 309       0.209  -0.596  -6.650  1.00  0.00           H  
ATOM   4709  C   LEU A 309       1.602  -2.149  -7.298  1.00 29.26           C  
ATOM   4710  O   LEU A 309       0.939  -2.503  -8.274  1.00 28.88           O  
ATOM   4711  CB  LEU A 309       2.090   0.372  -7.178  1.00 29.80           C  
ATOM   4712  HB1 LEU A 309       1.905   0.383  -8.277  1.00  0.00           H  
ATOM   4713  HB2 LEU A 309       3.177   0.126  -7.134  1.00  0.00           H  
ATOM   4714  CG  LEU A 309       1.898   1.811  -6.640  1.00 29.48           C  
ATOM   4715  HG  LEU A 309       2.083   1.775  -5.541  1.00  0.00           H  
ATOM   4716  CD1 LEU A 309       2.905   2.820  -7.233  1.00 30.50           C  
ATOM   4717 1HD1 LEU A 309       2.767   3.856  -6.846  1.00  0.00           H  
ATOM   4718 2HD1 LEU A 309       2.872   2.805  -8.347  1.00  0.00           H  
ATOM   4719 3HD1 LEU A 309       3.953   2.474  -7.076  1.00  0.00           H  
ATOM   4720  CD2 LEU A 309       0.481   2.356  -6.836  1.00 32.45           C  
ATOM   4721 1HD2 LEU A 309       0.343   3.392  -6.449  1.00  0.00           H  
ATOM   4722 2HD2 LEU A 309      -0.272   1.665  -6.390  1.00  0.00           H  
ATOM   4723 3HD2 LEU A 309       0.180   2.293  -7.908  1.00  0.00           H  
ATOM   4724  N   PHE A 310       2.585  -2.870  -6.791  1.00 30.35           N  
ATOM   4725  HN  PHE A 310       3.082  -2.505  -5.979  1.00  0.00           H  
ATOM   4726  CA  PHE A 310       2.999  -4.161  -7.330  1.00 31.12           C  
ATOM   4727  HA  PHE A 310       3.231  -4.058  -8.416  1.00  0.00           H  
ATOM   4728  C   PHE A 310       1.834  -5.134  -7.142  1.00 31.55           C  
ATOM   4729  O   PHE A 310       1.101  -5.403  -8.066  1.00 31.22           O  
ATOM   4730  CB  PHE A 310       4.242  -4.631  -6.582  1.00 31.33           C  
ATOM   4731  HB1 PHE A 310       4.122  -4.472  -5.485  1.00  0.00           H  
ATOM   4732  HB2 PHE A 310       4.315  -5.743  -6.605  1.00  0.00           H  
ATOM   4733  CG  PHE A 310       5.531  -4.004  -7.071  1.00 31.81           C  
ATOM   4734  CD1 PHE A 310       5.568  -3.253  -8.232  1.00 32.42           C  
ATOM   4735  HD1 PHE A 310       4.640  -3.088  -8.805  1.00  0.00           H  
ATOM   4736  CD2 PHE A 310       6.723  -4.224  -6.396  1.00 30.63           C  
ATOM   4737  HD2 PHE A 310       6.727  -4.854  -5.491  1.00  0.00           H  
ATOM   4738  CE1 PHE A 310       6.775  -2.698  -8.690  1.00 33.27           C  
ATOM   4739  HE1 PHE A 310       6.784  -2.090  -9.610  1.00  0.00           H  
ATOM   4740  CE2 PHE A 310       7.922  -3.656  -6.849  1.00 31.75           C  
ATOM   4741  HE2 PHE A 310       8.854  -3.810  -6.279  1.00  0.00           H  
ATOM   4742  CZ  PHE A 310       7.939  -2.907  -8.003  1.00 32.70           C  
ATOM   4743  HZ  PHE A 310       8.886  -2.478  -8.372  1.00  0.00           H  
ATOM   4744  N   ARG A 311       1.631  -5.544  -5.904  1.00 32.72           N  
ATOM   4745  HN  ARG A 311       2.369  -5.350  -5.228  1.00  0.00           H  
ATOM   4746  CA  ARG A 311       0.453  -6.248  -5.409  1.00 34.27           C  
ATOM   4747  HA  ARG A 311       0.591  -7.315  -5.702  1.00  0.00           H  
ATOM   4748  C   ARG A 311      -0.918  -5.832  -5.975  1.00 34.48           C  
ATOM   4749  O   ARG A 311      -1.758  -6.716  -6.265  1.00 34.60           O  
ATOM   4750  CB  ARG A 311       0.521  -6.223  -3.871  1.00 34.60           C  
ATOM   4751  HB1 ARG A 311       1.082  -5.317  -3.544  1.00  0.00           H  
ATOM   4752  HB2 ARG A 311       1.204  -7.032  -3.521  1.00  0.00           H  
ATOM   4753  CG  ARG A 311      -0.766  -6.304  -3.114  1.00 35.33           C  
ATOM   4754  HG1 ARG A 311      -1.450  -5.458  -3.357  1.00  0.00           H  
ATOM   4755  HG2 ARG A 311      -1.412  -7.140  -3.471  1.00  0.00           H  
ATOM   4756  CD  ARG A 311      -0.477  -6.399  -1.617  1.00 35.39           C  
ATOM   4757  HD1 ARG A 311       0.467  -6.965  -1.438  1.00  0.00           H  
ATOM   4758  HD2 ARG A 311      -1.206  -7.083  -1.123  1.00  0.00           H  
ATOM   4759  NE  ARG A 311      -0.437  -5.105  -0.923  1.00 39.34           N  
ATOM   4760  HE  ARG A 311      -1.237  -4.484  -1.044  1.00  0.00           H  
ATOM   4761  CZ  ARG A 311       0.566  -4.673  -0.143  1.00 42.51           C  
ATOM   4762  NH1 ARG A 311       1.649  -5.430   0.062  1.00 42.26           N  
ATOM   4763 1HH1 ARG A 311       2.411  -5.102   0.655  1.00  0.00           H  
ATOM   4764 2HH1 ARG A 311       1.711  -6.348  -0.379  1.00  0.00           H  
ATOM   4765  NH2 ARG A 311       0.484  -3.465   0.437  1.00 42.33           N  
ATOM   4766 1HH2 ARG A 311       1.246  -3.137   1.030  1.00  0.00           H  
ATOM   4767 2HH2 ARG A 311      -0.342  -2.888   0.281  1.00  0.00           H  
ATOM   4768  N   GLY A 312      -1.159  -4.516  -6.126  1.00 35.40           N  
ATOM   4769  HN  GLY A 312      -0.448  -3.848  -5.828  1.00  0.00           H  
ATOM   4770  CA  GLY A 312      -2.400  -4.013  -6.700  1.00 36.12           C  
ATOM   4771  HA1 GLY A 312      -3.268  -4.408  -6.122  1.00  0.00           H  
ATOM   4772  HA2 GLY A 312      -2.496  -2.922  -6.490  1.00  0.00           H  
ATOM   4773  C   GLY A 312      -2.614  -4.272  -8.194  1.00 36.73           C  
ATOM   4774  O   GLY A 312      -3.707  -4.056  -8.709  1.00 36.85           O  
ATOM   4775  N   THR A 313      -1.579  -4.712  -8.905  1.00 37.40           N  
ATOM   4776  HN  THR A 313      -0.653  -4.743  -8.479  1.00  0.00           H  
ATOM   4777  CA  THR A 313      -1.754  -5.156 -10.303  1.00 37.78           C  
ATOM   4778  HA  THR A 313      -2.382  -4.383 -10.805  1.00  0.00           H  
ATOM   4779  C   THR A 313      -2.529  -6.500 -10.418  1.00 38.00           C  
ATOM   4780  O   THR A 313      -2.841  -6.973 -11.520  1.00 38.69           O  
ATOM   4781  CB  THR A 313      -0.405  -5.210 -11.086  1.00 37.23           C  
ATOM   4782  HB  THR A 313      -0.592  -5.567 -12.125  1.00  0.00           H  
ATOM   4783  CG2 THR A 313       0.296  -3.789 -11.133  1.00 38.41           C  
ATOM   4784 1HG2 THR A 313      -0.409  -3.093 -11.645  1.00  0.00           H  
ATOM   4785 2HG2 THR A 313       1.306  -3.815 -11.605  1.00  0.00           H  
ATOM   4786 3HG2 THR A 313       0.617  -3.426 -10.129  1.00  0.00           H  
ATOM   4787  OG1 THR A 313       0.482  -6.086 -10.442  1.00 37.19           O  
ATOM   4788  HG1 THR A 313       0.062  -6.938 -10.414  1.00  0.00           H  
ATOM   4789  N   LEU A 314      -2.877  -7.088  -9.275  1.00 38.53           N  
ATOM   4790  HN  LEU A 314      -2.643  -6.639  -8.390  1.00  0.00           H  
ATOM   4791  CA  LEU A 314      -3.594  -8.377  -9.266  1.00 38.94           C  
ATOM   4792  HA  LEU A 314      -3.306  -8.934 -10.188  1.00  0.00           H  
ATOM   4793  C   LEU A 314      -5.106  -8.168  -9.299  1.00 39.31           C  
ATOM   4794  O   LEU A 314      -5.840  -9.035  -9.756  1.00 39.18           O  
ATOM   4795  CB  LEU A 314      -3.178  -9.222  -8.060  1.00 39.04           C  
ATOM   4796  HB1 LEU A 314      -3.847 -10.109  -7.966  1.00  0.00           H  
ATOM   4797  HB2 LEU A 314      -3.427  -8.686  -7.114  1.00  0.00           H  
ATOM   4798  CG  LEU A 314      -1.702  -9.669  -8.042  1.00 39.21           C  
ATOM   4799  HG  LEU A 314      -1.087  -8.744  -7.939  1.00  0.00           H  
ATOM   4800  CD1 LEU A 314      -1.392 -10.540  -6.830  1.00 39.73           C  
ATOM   4801 1HD1 LEU A 314      -0.325 -10.863  -6.817  1.00  0.00           H  
ATOM   4802 2HD1 LEU A 314      -2.082 -11.414  -6.770  1.00  0.00           H  
ATOM   4803 3HD1 LEU A 314      -1.674 -10.030  -5.880  1.00  0.00           H  
ATOM   4804  CD2 LEU A 314      -1.263 -10.351  -9.350  1.00 39.91           C  
ATOM   4805 1HD2 LEU A 314      -0.196 -10.674  -9.337  1.00  0.00           H  
ATOM   4806 2HD2 LEU A 314      -1.470  -9.696 -10.229  1.00  0.00           H  
ATOM   4807 3HD2 LEU A 314      -1.934 -11.206  -9.598  1.00  0.00           H  
ATOM   4808  N   ASP A 315      -5.565  -6.999  -8.843  1.00 39.41           N  
ATOM   4809  HN  ASP A 315      -4.909  -6.340  -8.423  1.00  0.00           H  
ATOM   4810  CA  ASP A 315      -6.974  -6.637  -8.927  1.00 39.73           C  
ATOM   4811  HA  ASP A 315      -7.553  -7.420  -8.384  1.00  0.00           H  
ATOM   4812  C   ASP A 315      -7.473  -6.621 -10.377  1.00 39.30           C  
ATOM   4813  O   ASP A 315      -8.476  -7.243 -10.679  1.00 39.11           O  
ATOM   4814  CB  ASP A 315      -7.247  -5.292  -8.225  1.00 39.69           C  
ATOM   4815  HB1 ASP A 315      -6.668  -4.469  -8.704  1.00  0.00           H  
ATOM   4816  HB2 ASP A 315      -8.282  -4.935  -8.438  1.00  0.00           H  
ATOM   4817  CG  ASP A 315      -6.984  -5.338  -6.711  1.00 40.76           C  
ATOM   4818  OD1 ASP A 315      -6.728  -6.422  -6.145  1.00 39.52           O  
ATOM   4819  OD2 ASP A 315      -7.053  -4.262  -6.069  1.00 41.37           O  
ATOM   4820  N   PRO A 316      -6.802  -5.890 -11.279  1.00 39.58           N  
ATOM   4821  CA  PRO A 316      -7.261  -5.926 -12.661  1.00 39.97           C  
ATOM   4822  HA  PRO A 316      -8.291  -5.503 -12.721  1.00  0.00           H  
ATOM   4823  C   PRO A 316      -7.241  -7.307 -13.306  1.00 40.34           C  
ATOM   4824  O   PRO A 316      -8.083  -7.569 -14.148  1.00 40.26           O  
ATOM   4825  CB  PRO A 316      -6.286  -4.989 -13.365  1.00 40.05           C  
ATOM   4826  HB1 PRO A 316      -6.696  -4.502 -14.281  1.00  0.00           H  
ATOM   4827  HB2 PRO A 316      -5.439  -5.505 -13.874  1.00  0.00           H  
ATOM   4828  CG  PRO A 316      -5.880  -4.054 -12.314  1.00 39.81           C  
ATOM   4829  HG1 PRO A 316      -6.580  -3.200 -12.161  1.00  0.00           H  
ATOM   4830  HG2 PRO A 316      -4.990  -3.432 -12.568  1.00  0.00           H  
ATOM   4831  CD  PRO A 316      -5.702  -4.921 -11.127  1.00 39.80           C  
ATOM   4832  HD1 PRO A 316      -4.688  -5.373 -11.022  1.00  0.00           H  
ATOM   4833  HD2 PRO A 316      -5.681  -4.383 -10.151  1.00  0.00           H  
ATOM   4834  N   VAL A 317      -6.279  -8.156 -12.938  1.00 40.62           N  
ATOM   4835  HN  VAL A 317      -5.516  -7.804 -12.359  1.00  0.00           H  
ATOM   4836  CA  VAL A 317      -6.265  -9.581 -13.328  1.00 40.62           C  
ATOM   4837  HA  VAL A 317      -6.203  -9.629 -14.440  1.00  0.00           H  
ATOM   4838  C   VAL A 317      -7.563 -10.287 -12.900  1.00 40.78           C  
ATOM   4839  O   VAL A 317      -8.262 -10.868 -13.730  1.00 40.91           O  
ATOM   4840  CB  VAL A 317      -5.023 -10.332 -12.748  1.00 40.17           C  
ATOM   4841  HB  VAL A 317      -5.017 -10.192 -11.642  1.00  0.00           H  
ATOM   4842  CG1 VAL A 317      -5.085 -11.843 -13.042  1.00 40.45           C  
ATOM   4843 1HG1 VAL A 317      -4.199 -12.379 -12.628  1.00  0.00           H  
ATOM   4844 2HG1 VAL A 317      -5.208 -12.041 -14.132  1.00  0.00           H  
ATOM   4845 3HG1 VAL A 317      -6.039 -12.290 -12.676  1.00  0.00           H  
ATOM   4846  CG2 VAL A 317      -3.740  -9.778 -13.298  1.00 40.42           C  
ATOM   4847 1HG2 VAL A 317      -2.854 -10.314 -12.884  1.00  0.00           H  
ATOM   4848 2HG2 VAL A 317      -3.666  -8.678 -13.132  1.00  0.00           H  
ATOM   4849 3HG2 VAL A 317      -3.737  -9.785 -14.413  1.00  0.00           H  
ATOM   4850  N   GLU A 318      -7.900 -10.206 -11.612  1.00 41.47           N  
ATOM   4851  HN  GLU A 318      -7.305  -9.678 -10.974  1.00  0.00           H  
ATOM   4852  CA  GLU A 318      -9.104 -10.857 -11.092  1.00 42.02           C  
ATOM   4853  HA  GLU A 318      -9.026 -11.953 -11.280  1.00  0.00           H  
ATOM   4854  C   GLU A 318     -10.324 -10.329 -11.811  1.00 42.23           C  
ATOM   4855  O   GLU A 318     -11.217 -11.087 -12.204  1.00 42.56           O  
ATOM   4856  CB  GLU A 318      -9.254 -10.628  -9.586  1.00 42.23           C  
ATOM   4857  HB1 GLU A 318     -10.198 -11.086  -9.209  1.00  0.00           H  
ATOM   4858  HB2 GLU A 318      -9.469  -9.556  -9.369  1.00  0.00           H  
ATOM   4859  CG  GLU A 318      -8.060 -11.112  -8.778  1.00 43.60           C  
ATOM   4860  HG1 GLU A 318      -7.143 -10.537  -9.047  1.00  0.00           H  
ATOM   4861  HG2 GLU A 318      -7.746 -12.129  -9.110  1.00  0.00           H  
ATOM   4862  CD  GLU A 318      -8.287 -11.085  -7.287  1.00 45.26           C  
ATOM   4863  OE1 GLU A 318      -8.983 -10.179  -6.796  1.00 46.44           O  
ATOM   4864  OE2 GLU A 318      -7.754 -11.974  -6.601  1.00 45.29           O  
ATOM   4865  N   LYS A 319     -10.336  -9.015 -11.995  1.00 42.65           N  
ATOM   4866  HN  LYS A 319      -9.540  -8.469 -11.665  1.00  0.00           H  
ATOM   4867  CA  LYS A 319     -11.424  -8.327 -12.641  1.00 42.74           C  
ATOM   4868  HA  LYS A 319     -12.366  -8.572 -12.098  1.00  0.00           H  
ATOM   4869  C   LYS A 319     -11.578  -8.767 -14.093  1.00 42.77           C  
ATOM   4870  O   LYS A 319     -12.692  -8.871 -14.588  1.00 42.57           O  
ATOM   4871  CB  LYS A 319     -11.191  -6.822 -12.546  1.00 43.07           C  
ATOM   4872  HB1 LYS A 319     -10.393  -6.511 -13.259  1.00  0.00           H  
ATOM   4873  HB2 LYS A 319     -10.697  -6.570 -11.579  1.00  0.00           H  
ATOM   4874  CG  LYS A 319     -12.419  -5.974 -12.739  1.00 42.81           C  
ATOM   4875  HG1 LYS A 319     -12.477  -5.158 -11.981  1.00  0.00           H  
ATOM   4876  HG2 LYS A 319     -13.347  -6.528 -12.465  1.00  0.00           H  
ATOM   4877  CD  LYS A 319     -12.494  -5.426 -14.156  1.00 42.61           C  
ATOM   4878  HD1 LYS A 319     -11.497  -5.452 -14.655  1.00  0.00           H  
ATOM   4879  HD2 LYS A 319     -13.045  -6.120 -14.832  1.00  0.00           H  
ATOM   4880  CE  LYS A 319     -13.101  -4.013 -14.187  1.00 41.63           C  
ATOM   4881  HE1 LYS A 319     -12.347  -3.251 -13.880  1.00  0.00           H  
ATOM   4882  HE2 LYS A 319     -13.280  -3.682 -15.236  1.00  0.00           H  
ATOM   4883  NZ  LYS A 319     -14.338  -3.888 -13.376  1.00 42.94           N  
ATOM   4884  HZ1 LYS A 319     -14.741  -2.951 -13.397  1.00  0.00           H  
ATOM   4885  HZ2 LYS A 319     -14.174  -4.191 -12.416  1.00  0.00           H  
ATOM   4886  HZ3 LYS A 319     -15.028  -4.585 -13.657  1.00  0.00           H  
ATOM   4887  N   ALA A 320     -10.462  -9.024 -14.769  1.00 42.66           N  
ATOM   4888  HN  ALA A 320      -9.562  -8.943 -14.297  1.00  0.00           H  
ATOM   4889  CA  ALA A 320     -10.500  -9.419 -16.169  1.00 42.70           C  
ATOM   4890  HA  ALA A 320     -11.149  -8.700 -16.721  1.00  0.00           H  
ATOM   4891  C   ALA A 320     -11.116 -10.808 -16.281  1.00 42.89           C  
ATOM   4892  O   ALA A 320     -11.977 -11.039 -17.135  1.00 42.94           O  
ATOM   4893  CB  ALA A 320      -9.106  -9.379 -16.782  1.00 42.63           C  
ATOM   4894  HB1 ALA A 320      -8.655  -8.362 -16.700  1.00  0.00           H  
ATOM   4895  HB2 ALA A 320      -9.113  -9.739 -17.837  1.00  0.00           H  
ATOM   4896  HB3 ALA A 320      -8.442 -10.158 -16.339  1.00  0.00           H  
ATOM   4897  N   LEU A 321     -10.683 -11.710 -15.393  1.00 42.95           N  
ATOM   4898  HN  LEU A 321      -9.949 -11.432 -14.741  1.00  0.00           H  
ATOM   4899  CA  LEU A 321     -11.204 -13.071 -15.306  1.00 43.03           C  
ATOM   4900  HA  LEU A 321     -11.009 -13.570 -16.284  1.00  0.00           H  
ATOM   4901  C   LEU A 321     -12.698 -13.127 -15.051  1.00 43.43           C  
ATOM   4902  O   LEU A 321     -13.403 -13.888 -15.698  1.00 43.30           O  
ATOM   4903  CB  LEU A 321     -10.463 -13.863 -14.225  1.00 43.02           C  
ATOM   4904  HB1 LEU A 321     -11.057 -14.766 -13.950  1.00  0.00           H  
ATOM   4905  HB2 LEU A 321     -10.491 -13.299 -13.264  1.00  0.00           H  
ATOM   4906  CG  LEU A 321      -9.020 -14.274 -14.538  1.00 42.22           C  
ATOM   4907  HG  LEU A 321      -8.501 -13.389 -14.974  1.00  0.00           H  
ATOM   4908  CD1 LEU A 321      -8.270 -14.676 -13.268  1.00 41.60           C  
ATOM   4909 1HD1 LEU A 321      -8.296 -13.858 -12.510  1.00  0.00           H  
ATOM   4910 2HD1 LEU A 321      -7.225 -14.995 -13.492  1.00  0.00           H  
ATOM   4911 3HD1 LEU A 321      -8.655 -15.635 -12.850  1.00  0.00           H  
ATOM   4912  CD2 LEU A 321      -8.985 -15.390 -15.572  1.00 42.28           C  
ATOM   4913 1HD2 LEU A 321      -9.532 -15.097 -16.498  1.00  0.00           H  
ATOM   4914 2HD2 LEU A 321      -9.370 -16.349 -15.154  1.00  0.00           H  
ATOM   4915 3HD2 LEU A 321      -7.940 -15.709 -15.796  1.00  0.00           H  
ATOM   4916  N   ARG A 322     -13.194 -12.318 -14.122  1.00 43.43           N  
ATOM   4917  HN  ARG A 322     -12.577 -11.682 -13.616  1.00  0.00           H  
ATOM   4918  CA  ARG A 322     -14.629 -12.340 -13.825  1.00 43.48           C  
ATOM   4919  HA  ARG A 322     -14.919 -13.417 -13.821  1.00  0.00           H  
ATOM   4920  C   ARG A 322     -15.498 -11.680 -14.912  1.00 43.32           C  
ATOM   4921  O   ARG A 322     -16.691 -11.967 -15.012  1.00 43.31           O  
ATOM   4922  CB  ARG A 322     -14.931 -11.824 -12.408  1.00 43.33           C  
ATOM   4923  HB1 ARG A 322     -14.132 -12.167 -11.710  1.00  0.00           H  
ATOM   4924  HB2 ARG A 322     -15.813 -12.367 -11.996  1.00  0.00           H  
ATOM   4925  CG  ARG A 322     -15.136 -10.332 -12.245  1.00 43.60           C  
ATOM   4926  HG1 ARG A 322     -15.916  -9.941 -12.939  1.00  0.00           H  
ATOM   4927  HG2 ARG A 322     -14.267  -9.748 -12.628  1.00  0.00           H  
ATOM   4928  CD  ARG A 322     -15.450  -9.998 -10.788  1.00 43.67           C  
ATOM   4929  HD1 ARG A 322     -16.227 -10.685 -10.377  1.00  0.00           H  
ATOM   4930  HD2 ARG A 322     -16.003  -9.033 -10.708  1.00  0.00           H  
ATOM   4931  NE  ARG A 322     -14.255  -9.991  -9.946  1.00 43.79           N  
ATOM   4932  HE  ARG A 322     -13.932 -10.883  -9.571  1.00  0.00           H  
ATOM   4933  CZ  ARG A 322     -13.559  -8.897  -9.635  1.00 43.15           C  
ATOM   4934  NH1 ARG A 322     -13.942  -7.715 -10.086  1.00 42.54           N  
ATOM   4935 1HH1 ARG A 322     -13.410  -6.878  -9.848  1.00  0.00           H  
ATOM   4936 2HH1 ARG A 322     -14.773  -7.651 -10.674  1.00  0.00           H  
ATOM   4937  NH2 ARG A 322     -12.476  -8.980  -8.869  1.00 43.88           N
[truncated: 265,767 more chars]
