# Supplementary material for: Exploration of the molecular mechanism of melatonin against polycystic ovary syndrome based on a network pharmacology approach and experimental validation
Source: Front Endocrinol (Lausanne). 2025 Aug 5;16:1528518. doi: 10.3389/fendo.2025.1528518 (PMC12361247; doi:10.3389/fendo.2025.1528518)
Supplement: Supplementary file 1 [file DataSheet1.zip › Raw data/molecular docking/AR-melatonin/lig.pdbqt]

REMARK  4 active torsions:
REMARK  status: ('A' for Active; 'I' for Inactive)
REMARK    1  A    between atoms: O_1  and  C_13 
REMARK    2  A    between atoms: N_4  and  C_10 
REMARK       I    between atoms: N_4  and  C_15 
REMARK    3  A    between atoms: C_5  and  C_7 
REMARK    4  A    between atoms: C_7  and  C_10 
ROOT
ATOM      1  O   *** d   *       2.544   4.483  -0.602  0.00  0.00    -0.356 OA
ATOM      2  C   *** d   *       1.543   5.473  -0.546  0.00  0.00     0.210 C 
ENDROOT
BRANCH   1   3
ATOM      3  C   *** d   *       2.224   3.195  -0.240  0.00  0.00     0.069 A 
ATOM      4  C   *** d   *       1.002   2.791   0.173  0.00  0.00     0.051 A 
ATOM      5  C   *** d   *       0.796   1.509   0.503  0.00  0.00     0.001 A 
ATOM      6  C   *** d   *      -0.296   0.857   0.934  0.00  0.00    -0.029 A 
ATOM      7  C   *** d   *       1.784   0.611   0.431  0.00  0.00     0.043 A 
ATOM      8  C   *** d   *       0.096  -0.416   1.103  0.00  0.00     0.096 A 
ATOM      9  N   *** d   *       1.324  -0.512   0.795  0.00  0.00    -0.365 N 
ATOM     10  H   *** d   *       1.885  -1.394   0.834  0.00  0.00     0.165 HD
ATOM     11  C   *** d   *       3.006   0.968   0.028  0.00  0.00     0.033 A 
ATOM     12  C   *** d   *       3.196   2.257  -0.299  0.00  0.00     0.039 A 
BRANCH   6  13
ATOM     13  C   *** d   *      -1.658   1.447   1.172  0.00  0.00     0.060 C 
BRANCH  13  14
ATOM     14  C   *** d   *      -2.708   0.443   1.668  0.00  0.00     0.127 C 
BRANCH  14  15
ATOM     15  N   *** d   *      -3.989   1.129   1.863  0.00  0.00    -0.361 N 
ATOM     16  C   *** d   *      -5.107   0.478   2.302  0.00  0.00     0.213 C 
ATOM     17  O   *** d   *      -5.120  -0.701   2.557  0.00  0.00    -0.274 OA
ATOM     18  C   *** d   *      -6.327   1.368   2.437  0.00  0.00     0.117 C 
ATOM     19  H   *** d   *      -4.048   2.128   1.665  0.00  0.00     0.162 HD
ENDBRANCH  14  15
ENDBRANCH  13  14
ENDBRANCH   6  13
ENDBRANCH   1   3
TORSDOF 4
