# Supplementary material for: Exploration of the molecular mechanism of melatonin against polycystic ovary syndrome based on a network pharmacology approach and experimental validation
Source: Front Endocrinol (Lausanne). 2025 Aug 5;16:1528518. doi: 10.3389/fendo.2025.1528518 (PMC12361247; doi:10.3389/fendo.2025.1528518)
Supplement: Supplementary file 1 [file DataSheet1.zip › Raw data/molecular docking/AR-melatonin/lig.pdbqt_lizhenyu/lig.pdbqt_out.pdb]

MODEL 1
REMARK VINA RESULT:      -7.5      0.000      0.000
REMARK  4 active torsions:
REMARK  status: ('A' for Active; 'I' for Inactive)
REMARK    1  A    between atoms: O_1  and  C_13 
REMARK    2  A    between atoms: N_4  and  C_10 
REMARK       I    between atoms: N_4  and  C_15 
REMARK    3  A    between atoms: C_5  and  C_7 
REMARK    4  A    between atoms: C_7  and  C_10 
ROOT
ATOM      1  O   *** d   *      22.954  12.477  13.209  0.00  0.00    -0.356 OA
ATOM      2  C   *** d   *      23.012  11.151  13.682  0.00  0.00     0.210 C 
ENDROOT
BRANCH   1   3
ATOM      3  C   *** d   *      23.511  12.770  11.986  0.00  0.00     0.069 A 
ATOM      4  C   *** d   *      22.824  13.224  10.914  0.00  0.00     0.051 A 
ATOM      5  C   *** d   *      23.466  13.479   9.766  0.00  0.00     0.001 A 
ATOM      6  C   *** d   *      23.033  13.928   8.576  0.00  0.00    -0.029 A 
ATOM      7  C   *** d   *      24.785  13.293   9.657  0.00  0.00     0.043 A 
ATOM      8  C   *** d   *      24.128  13.988   7.802  0.00  0.00     0.096 A 
ATOM      9  N   *** d   *      25.132  13.606   8.479  0.00  0.00    -0.365 N 
ATOM     10  H   *** d   *      26.113  13.555   8.121  0.00  0.00     0.165 HD
ATOM     11  C   *** d   *      25.501  12.845  10.691  0.00  0.00     0.033 A 
ATOM     12  C   *** d   *      24.843  12.594  11.835  0.00  0.00     0.039 A 
BRANCH   6  13
ATOM     13  C   *** d   *      21.619  14.281   8.210  0.00  0.00     0.060 C 
BRANCH  13  14
ATOM     14  C   *** d   *      21.477  15.568   7.385  0.00  0.00     0.127 C 
BRANCH  14  15
ATOM     15  N   *** d   *      20.337  16.345   7.881  0.00  0.00    -0.361 N 
ATOM     16  C   *** d   *      19.157  16.428   7.196  0.00  0.00     0.213 C 
ATOM     17  O   *** d   *      18.972  15.872   6.142  0.00  0.00    -0.274 OA
ATOM     18  C   *** d   *      18.105  17.280   7.879  0.00  0.00     0.117 C 
ATOM     19  H   *** d   *      20.426  16.840   8.768  0.00  0.00     0.162 HD
ENDBRANCH  14  15
ENDBRANCH  13  14
ENDBRANCH   6  13
ENDBRANCH   1   3
TORSDOF 4
ENDMDL
MODEL 2
REMARK VINA RESULT:      -7.3     13.110     15.157
REMARK  4 active torsions:
REMARK  status: ('A' for Active; 'I' for Inactive)
REMARK    1  A    between atoms: O_1  and  C_13 
REMARK    2  A    between atoms: N_4  and  C_10 
REMARK       I    between atoms: N_4  and  C_15 
REMARK    3  A    between atoms: C_5  and  C_7 
REMARK    4  A    between atoms: C_7  and  C_10 
ROOT
ATOM      1  O   *** d   *      27.689   5.401   4.441  0.00  0.00    -0.356 OA
ATOM      2  C   *** d   *      27.537   6.243   5.561  0.00  0.00     0.210 C 
ENDROOT
BRANCH   1   3
ATOM      3  C   *** d   *      27.010   4.205   4.413  0.00  0.00     0.069 A 
ATOM      4  C   *** d   *      27.569   3.007   4.131  0.00  0.00     0.051 A 
ATOM      5  C   *** d   *      26.815   1.900   4.131  0.00  0.00     0.001 A 
ATOM      6  C   *** d   *      27.111   0.612   3.890  0.00  0.00    -0.029 A 
ATOM      7  C   *** d   *      25.508   1.955   4.407  0.00  0.00     0.043 A 
ATOM      8  C   *** d   *      25.952  -0.050   4.035  0.00  0.00     0.096 A 
ATOM      9  N   *** d   *      25.040   0.779   4.338  0.00  0.00    -0.365 N 
ATOM     10  H   *** d   *      24.038   0.533   4.510  0.00  0.00     0.165 HD
ATOM     11  C   *** d   *      24.916   3.118   4.691  0.00  0.00     0.033 A 
ATOM     12  C   *** d   *      25.686   4.219   4.687  0.00  0.00     0.039 A 
BRANCH   6  13
ATOM     13  C   *** d   *      28.460   0.053   3.535  0.00  0.00     0.060 C 
BRANCH  13  14
ATOM     14  C   *** d   *      28.987  -1.006   4.514  0.00  0.00     0.127 C 
BRANCH  14  15
ATOM     15  N   *** d   *      30.017  -0.411   5.372  0.00  0.00    -0.361 N 
ATOM     16  C   *** d   *      29.710   0.274   6.513  0.00  0.00     0.213 C 
ATOM     17  O   *** d   *      28.577   0.439   6.893  0.00  0.00    -0.274 OA
ATOM     18  C   *** d   *      30.919   0.809   7.256  0.00  0.00     0.117 C 
ATOM     19  H   *** d   *      30.997  -0.513   5.108  0.00  0.00     0.162 HD
ENDBRANCH  14  15
ENDBRANCH  13  14
ENDBRANCH   6  13
ENDBRANCH   1   3
TORSDOF 4
ENDMDL
MODEL 3
REMARK VINA RESULT:      -7.0     11.247     13.090
REMARK  4 active torsions:
REMARK  status: ('A' for Active; 'I' for Inactive)
REMARK    1  A    between atoms: O_1  and  C_13 
REMARK    2  A    between atoms: N_4  and  C_10 
REMARK       I    between atoms: N_4  and  C_15 
REMARK    3  A    between atoms: C_5  and  C_7 
REMARK    4  A    between atoms: C_7  and  C_10 
ROOT
ATOM      1  O   *** d   *      24.370   1.036   4.222  0.00  0.00    -0.356 OA
ATOM      2  C   *** d   *      25.594   0.360   4.397  0.00  0.00     0.210 C 
ENDROOT
BRANCH   1   3
ATOM      3  C   *** d   *      24.292   2.367   4.562  0.00  0.00     0.069 A 
ATOM      4  C   *** d   *      25.347   3.209   4.625  0.00  0.00     0.051 A 
ATOM      5  C   *** d   *      25.161   4.491   4.968  0.00  0.00     0.001 A 
ATOM      6  C   *** d   *      26.017   5.517   5.103  0.00  0.00    -0.029 A 
ATOM      7  C   *** d   *      23.941   4.959   5.251  0.00  0.00     0.043 A 
ATOM      8  C   *** d   *      25.258   6.564   5.468  0.00  0.00     0.096 A 
ATOM      9  N   *** d   *      24.048   6.188   5.541  0.00  0.00    -0.365 N 
ATOM     10  H   *** d   *      23.244   6.804   5.804  0.00  0.00     0.165 HD
ATOM     11  C   *** d   *      22.872   4.161   5.201  0.00  0.00     0.033 A 
ATOM     12  C   *** d   *      23.076   2.879   4.856  0.00  0.00     0.039 A 
BRANCH   6  13
ATOM     13  C   *** d   *      27.504   5.480   4.890  0.00  0.00     0.060 C 
BRANCH  13  14
ATOM     14  C   *** d   *      28.271   4.618   5.902  0.00  0.00     0.127 C 
BRANCH  14  15
ATOM     15  N   *** d   *      28.859   3.463   5.217  0.00  0.00    -0.361 N 
ATOM     16  C   *** d   *      28.662   2.181   5.646  0.00  0.00     0.213 C 
ATOM     17  O   *** d   *      27.996   1.909   6.614  0.00  0.00    -0.274 OA
ATOM     18  C   *** d   *      29.356   1.132   4.798  0.00  0.00     0.117 C 
ATOM     19  H   *** d   *      29.434   3.621   4.390  0.00  0.00     0.162 HD
ENDBRANCH  14  15
ENDBRANCH  13  14
ENDBRANCH   6  13
ENDBRANCH   1   3
TORSDOF 4
ENDMDL
MODEL 4
REMARK VINA RESULT:      -7.0     12.146     13.422
REMARK  4 active torsions:
REMARK  status: ('A' for Active; 'I' for Inactive)
REMARK    1  A    between atoms: O_1  and  C_13 
REMARK    2  A    between atoms: N_4  and  C_10 
REMARK       I    between atoms: N_4  and  C_15 
REMARK    3  A    between atoms: C_5  and  C_7 
REMARK    4  A    between atoms: C_7  and  C_10 
ROOT
ATOM      1  O   *** d   *      25.294   0.410   3.841  0.00  0.00    -0.356 OA
ATOM      2  C   *** d   *      24.267   1.359   4.014  0.00  0.00     0.210 C 
ENDROOT
BRANCH   1   3
ATOM      3  C   *** d   *      26.578   0.750   4.200  0.00  0.00     0.069 A 
ATOM      4  C   *** d   *      26.902   1.741   5.060  0.00  0.00     0.051 A 
ATOM      5  C   *** d   *      28.187   1.991   5.341  0.00  0.00     0.001 A 
ATOM      6  C   *** d   *      28.772   2.896   6.143  0.00  0.00    -0.029 A 
ATOM      7  C   *** d   *      29.168   1.272   4.784  0.00  0.00     0.043 A 
ATOM      8  C   *** d   *      30.091   2.674   6.024  0.00  0.00     0.096 A 
ATOM      9  N   *** d   *      30.274   1.712   5.217  0.00  0.00    -0.365 N 
ATOM     10  H   *** d   *      31.208   1.329   4.942  0.00  0.00     0.165 HD
ATOM     11  C   *** d   *      28.891   0.284   3.929  0.00  0.00     0.033 A 
ATOM     12  C   *** d   *      27.598   0.047   3.657  0.00  0.00     0.039 A 
BRANCH   6  13
ATOM     13  C   *** d   *      28.078   3.931   6.984  0.00  0.00     0.060 C 
BRANCH  13  14
ATOM     14  C   *** d   *      27.524   5.125   6.194  0.00  0.00     0.127 C 
BRANCH  14  15
ATOM     15  N   *** d   *      26.077   4.970   6.021  0.00  0.00    -0.361 N 
ATOM     16  C   *** d   *      25.318   5.890   5.354  0.00  0.00     0.213 C 
ATOM     17  O   *** d   *      25.783   6.890   4.864  0.00  0.00    -0.274 OA
ATOM     18  C   *** d   *      23.844   5.543   5.286  0.00  0.00     0.117 C 
ATOM     19  H   *** d   *      25.619   4.147   6.412  0.00  0.00     0.162 HD
ENDBRANCH  14  15
ENDBRANCH  13  14
ENDBRANCH   6  13
ENDBRANCH   1   3
TORSDOF 4
ENDMDL
MODEL 5
REMARK VINA RESULT:      -6.9     12.237     13.382
REMARK  4 active torsions:
REMARK  status: ('A' for Active; 'I' for Inactive)
REMARK    1  A    between atoms: O_1  and  C_13 
REMARK    2  A    between atoms: N_4  and  C_10 
REMARK       I    between atoms: N_4  and  C_15 
REMARK    3  A    between atoms: C_5  and  C_7 
REMARK    4  A    between atoms: C_7  and  C_10 
ROOT
ATOM      1  O   *** d   *      26.545  -1.229   4.337  0.00  0.00    -0.356 OA
ATOM      2  C   *** d   *      26.917  -2.433   4.967  0.00  0.00     0.210 C 
ENDROOT
BRANCH   1   3
ATOM      3  C   *** d   *      27.252  -0.085   4.623  0.00  0.00     0.069 A 
ATOM      4  C   *** d   *      26.870   0.854   5.518  0.00  0.00     0.051 A 
ATOM      5  C   *** d   *      27.635   1.935   5.722  0.00  0.00     0.001 A 
ATOM      6  C   *** d   *      27.493   2.995   6.535  0.00  0.00    -0.029 A 
ATOM      7  C   *** d   *      28.780   2.107   5.053  0.00  0.00     0.043 A 
ATOM      8  C   *** d   *      28.572   3.760   6.309  0.00  0.00     0.096 A 
ATOM      9  N   *** d   *      29.299   3.198   5.433  0.00  0.00    -0.365 N 
ATOM     10  H   *** d   *      30.203   3.579   5.069  0.00  0.00     0.165 HD
ATOM     11  C   *** d   *      29.193   1.204   4.161  0.00  0.00     0.033 A 
ATOM     12  C   *** d   *      28.415   0.126   3.967  0.00  0.00     0.039 A 
BRANCH   6  13
ATOM     13  C   *** d   *      26.357   3.251   7.486  0.00  0.00     0.060 C 
BRANCH  13  14
ATOM     14  C   *** d   *      25.040   3.656   6.809  0.00  0.00     0.127 C 
BRANCH  14  15
ATOM     15  N   *** d   *      25.213   4.943   6.129  0.00  0.00    -0.361 N 
ATOM     16  C   *** d   *      24.218   5.520   5.392  0.00  0.00     0.213 C 
ATOM     17  O   *** d   *      23.133   5.013   5.247  0.00  0.00    -0.274 OA
ATOM     18  C   *** d   *      24.600   6.850   4.773  0.00  0.00     0.117 C 
ATOM     19  H   *** d   *      26.108   5.427   6.210  0.00  0.00     0.162 HD
ENDBRANCH  14  15
ENDBRANCH  13  14
ENDBRANCH   6  13
ENDBRANCH   1   3
TORSDOF 4
ENDMDL
MODEL 6
REMARK VINA RESULT:      -6.7     12.224     13.410
REMARK  4 active torsions:
REMARK  status: ('A' for Active; 'I' for Inactive)
REMARK    1  A    between atoms: O_1  and  C_13 
REMARK    2  A    between atoms: N_4  and  C_10 
REMARK       I    between atoms: N_4  and  C_15 
REMARK    3  A    between atoms: C_5  and  C_7 
REMARK    4  A    between atoms: C_7  and  C_10 
ROOT
ATOM      1  O   *** d   *      29.874   1.817   6.629  0.00  0.00    -0.356 OA
ATOM      2  C   *** d   *      30.560   0.709   7.165  0.00  0.00     0.210 C 
ENDROOT
BRANCH   1   3
ATOM      3  C   *** d   *      28.819   1.594   5.776  0.00  0.00     0.069 A 
ATOM      4  C   *** d   *      27.562   2.054   5.966  0.00  0.00     0.051 A 
ATOM      5  C   *** d   *      26.605   1.779   5.070  0.00  0.00     0.001 A 
ATOM      6  C   *** d   *      25.303   2.106   5.018  0.00  0.00    -0.029 A 
ATOM      7  C   *** d   *      26.869   1.052   3.979  0.00  0.00     0.043 A 
ATOM      8  C   *** d   *      24.845   1.550   3.884  0.00  0.00     0.096 A 
ATOM      9  N   *** d   *      25.800   0.943   3.309  0.00  0.00    -0.365 N 
ATOM     10  H   *** d   *      25.721   0.422   2.405  0.00  0.00     0.165 HD
ATOM     11  C   *** d   *      28.097   0.578   3.753  0.00  0.00     0.033 A 
ATOM     12  C   *** d   *      29.045   0.863   4.661  0.00  0.00     0.039 A 
BRANCH   6  13
ATOM     13  C   *** d   *      24.541   2.920   6.026  0.00  0.00     0.060 C 
BRANCH  13  14
ATOM     14  C   *** d   *      24.322   4.385   5.624  0.00  0.00     0.127 C 
BRANCH  14  15
ATOM     15  N   *** d   *      25.504   5.174   5.985  0.00  0.00    -0.361 N 
ATOM     16  C   *** d   *      26.448   5.538   5.067  0.00  0.00     0.213 C 
ATOM     17  O   *** d   *      26.378   5.235   3.901  0.00  0.00    -0.274 OA
ATOM     18  C   *** d   *      27.590   6.351   5.644  0.00  0.00     0.117 C 
ATOM     19  H   *** d   *      25.626   5.464   6.956  0.00  0.00     0.162 HD
ENDBRANCH  14  15
ENDBRANCH  13  14
ENDBRANCH   6  13
ENDBRANCH   1   3
TORSDOF 4
ENDMDL
MODEL 7
REMARK VINA RESULT:      -5.9      5.012      7.300
REMARK  4 active torsions:
REMARK  status: ('A' for Active; 'I' for Inactive)
REMARK    1  A    between atoms: O_1  and  C_13 
REMARK    2  A    between atoms: N_4  and  C_10 
REMARK       I    between atoms: N_4  and  C_15 
REMARK    3  A    between atoms: C_5  and  C_7 
REMARK    4  A    between atoms: C_7  and  C_10 
ROOT
ATOM      1  O   *** d   *      19.692  17.381   2.154  0.00  0.00    -0.356 OA
ATOM      2  C   *** d   *      20.223  18.359   1.290  0.00  0.00     0.210 C 
ENDROOT
BRANCH   1   3
ATOM      3  C   *** d   *      20.382  17.064   3.302  0.00  0.00     0.069 A 
ATOM      4  C   *** d   *      19.814  16.851   4.509  0.00  0.00     0.051 A 
ATOM      5  C   *** d   *      20.579  16.547   5.566  0.00  0.00     0.001 A 
ATOM      6  C   *** d   *      20.277  16.291   6.849  0.00  0.00    -0.029 A 
ATOM      7  C   *** d   *      21.907  16.449   5.450  0.00  0.00     0.043 A 
ATOM      8  C   *** d   *      21.455  16.050   7.448  0.00  0.00     0.096 A 
ATOM      9  N   *** d   *      22.382  16.154   6.587  0.00  0.00    -0.365 N 
ATOM     10  H   *** d   *      23.400  16.016   6.783  0.00  0.00     0.165 HD
ATOM     11  C   *** d   *      22.509  16.652   4.275  0.00  0.00     0.033 A 
ATOM     12  C   *** d   *      21.728  16.956   3.226  0.00  0.00     0.039 A 
BRANCH   6  13
ATOM     13  C   *** d   *      18.906  16.283   7.464  0.00  0.00     0.060 C 
BRANCH  13  14
ATOM     14  C   *** d   *      18.375  17.670   7.852  0.00  0.00     0.127 C 
BRANCH  14  15
ATOM     15  N   *** d   *      17.379  17.533   8.920  0.00  0.00    -0.361 N 
ATOM     16  C   *** d   *      16.085  17.943   8.769  0.00  0.00     0.213 C 
ATOM     17  O   *** d   *      15.672  18.445   7.753  0.00  0.00    -0.274 OA
ATOM     18  C   *** d   *      15.218  17.712   9.991  0.00  0.00     0.117 C 
ATOM     19  H   *** d   *      17.663  17.116   9.807  0.00  0.00     0.162 HD
ENDBRANCH  14  15
ENDBRANCH  13  14
ENDBRANCH   6  13
ENDBRANCH   1   3
TORSDOF 4
ENDMDL
MODEL 8
REMARK VINA RESULT:      -5.8     12.911     14.720
REMARK  4 active torsions:
REMARK  status: ('A' for Active; 'I' for Inactive)
REMARK    1  A    between atoms: O_1  and  C_13 
REMARK    2  A    between atoms: N_4  and  C_10 
REMARK       I    between atoms: N_4  and  C_15 
REMARK    3  A    between atoms: C_5  and  C_7 
REMARK    4  A    between atoms: C_7  and  C_10 
ROOT
ATOM      1  O   *** d   *      23.923   2.728   5.025  0.00  0.00    -0.356 OA
ATOM      2  C   *** d   *      22.955   3.753   5.044  0.00  0.00     0.210 C 
ENDROOT
BRANCH   1   3
ATOM      3  C   *** d   *      25.249   3.066   5.162  0.00  0.00     0.069 A 
ATOM      4  C   *** d   *      26.207   2.246   5.648  0.00  0.00     0.051 A 
ATOM      5  C   *** d   *      27.473   2.675   5.740  0.00  0.00     0.001 A 
ATOM      6  C   *** d   *      28.594   2.078   6.176  0.00  0.00    -0.029 A 
ATOM      7  C   *** d   *      27.812   3.910   5.357  0.00  0.00     0.043 A 
ATOM      8  C   *** d   *      29.563   2.997   6.032  0.00  0.00     0.096 A 
ATOM      9  N   *** d   *      29.056   4.056   5.548  0.00  0.00    -0.365 N 
ATOM     10  H   *** d   *      29.587   4.931   5.333  0.00  0.00     0.165 HD
ATOM     11  C   *** d   *      26.897   4.752   4.871  0.00  0.00     0.033 A 
ATOM     12  C   *** d   *      25.632   4.307   4.786  0.00  0.00     0.039 A 
BRANCH   6  13
ATOM     13  C   *** d   *      28.716   0.678   6.709  0.00  0.00     0.060 C 
BRANCH  13  14
ATOM     14  C   *** d   *      29.101  -0.372   5.658  0.00  0.00     0.127 C 
BRANCH  14  15
ATOM     15  N   *** d   *      28.036  -1.374   5.552  0.00  0.00    -0.361 N 
ATOM     16  C   *** d   *      27.273  -1.514   4.428  0.00  0.00     0.213 C 
ATOM     17  O   *** d   *      27.418  -0.825   3.449  0.00  0.00    -0.274 OA
ATOM     18  C   *** d   *      26.227  -2.607   4.524  0.00  0.00     0.117 C 
ATOM     19  H   *** d   *      27.859  -1.990   6.346  0.00  0.00     0.162 HD
ENDBRANCH  14  15
ENDBRANCH  13  14
ENDBRANCH   6  13
ENDBRANCH   1   3
TORSDOF 4
ENDMDL
MODEL 9
REMARK VINA RESULT:      -5.5     21.944     23.466
REMARK  4 active torsions:
REMARK  status: ('A' for Active; 'I' for Inactive)
REMARK    1  A    between atoms: O_1  and  C_13 
REMARK    2  A    between atoms: N_4  and  C_10 
REMARK       I    between atoms: N_4  and  C_15 
REMARK    3  A    between atoms: C_5  and  C_7 
REMARK    4  A    between atoms: C_7  and  C_10 
ROOT
ATOM      1  O   *** d   *      13.227  -7.836  14.542  0.00  0.00    -0.356 OA
ATOM      2  C   *** d   *      14.427  -8.339  15.084  0.00  0.00     0.210 C 
ENDROOT
BRANCH   1   3
ATOM      3  C   *** d   *      12.374  -7.131  15.358  0.00  0.00     0.069 A 
ATOM      4  C   *** d   *      11.617  -6.084  14.962  0.00  0.00     0.051 A 
ATOM      5  C   *** d   *      10.817  -5.465  15.840  0.00  0.00     0.001 A 
ATOM      6  C   *** d   *       9.978  -4.424  15.713  0.00  0.00    -0.029 A 
ATOM      7  C   *** d   *      10.750  -5.866  17.114  0.00  0.00     0.043 A 
ATOM      8  C   *** d   *       9.444  -4.248  16.932  0.00  0.00     0.096 A 
ATOM      9  N   *** d   *       9.927  -5.118  17.721  0.00  0.00    -0.365 N 
ATOM     10  H   *** d   *       9.683  -5.210  18.734  0.00  0.00     0.165 HD
ATOM     11  C   *** d   *      11.481  -6.896  17.547  0.00  0.00     0.033 A 
ATOM     12  C   *** d   *      12.278  -7.506  16.654  0.00  0.00     0.039 A 
BRANCH   6  13
ATOM     13  C   *** d   *       9.711  -3.635  14.461  0.00  0.00     0.060 C 
BRANCH  13  14
ATOM     14  C   *** d   *       8.252  -3.189  14.290  0.00  0.00     0.127 C 
BRANCH  14  15
ATOM     15  N   *** d   *       8.190  -2.067  13.348  0.00  0.00    -0.361 N 
ATOM     16  C   *** d   *       7.114  -1.857  12.533  0.00  0.00     0.213 C 
ATOM     17  O   *** d   *       6.146  -2.577  12.528  0.00  0.00    -0.274 OA
ATOM     18  C   *** d   *       7.248  -0.642  11.635  0.00  0.00     0.117 C 
ATOM     19  H   *** d   *       8.976  -1.419  13.301  0.00  0.00     0.162 HD
ENDBRANCH  14  15
ENDBRANCH  13  14
ENDBRANCH   6  13
ENDBRANCH   1   3
TORSDOF 4
ENDMDL
