# Supplementary material for: Exploration of the molecular mechanism of melatonin against polycystic ovary syndrome based on a network pharmacology approach and experimental validation
Source: Front Endocrinol (Lausanne). 2025 Aug 5;16:1528518. doi: 10.3389/fendo.2025.1528518 (PMC12361247; doi:10.3389/fendo.2025.1528518)
Supplement: Supplementary file 1 [file DataSheet1.zip › Raw data/molecular docking/AR-melatonin/melatonin_CHEM3D.mol2]

@<TRIPOS>MOLECULE
Unnamed
33 34 1 0 0
SMALL
USER_CHARGES


@<TRIPOS>ATOM
      1 O           2.5438    4.4829   -0.6022 O.3       1     ****    0.0000
      2 O          -5.1202   -0.7009    2.5574 O.2       1     ****    0.0000
      3 N           1.3242   -0.5123    0.7950 N.ar      1     ****    0.0000
      4 N          -3.9885    1.1293    1.8631 N.am      1     ****    0.0000
      5 C          -0.2956    0.8573    0.9344 C.ar      1     ****    0.0000
      6 C           0.7960    1.5094    0.5027 C.ar      1     ****    0.0000
      7 C          -1.6582    1.4472    1.1721 C.3       1     ****    0.0000
      8 C           1.7844    0.6109    0.4311 C.ar      1     ****    0.0000
      9 C           0.0962   -0.4165    1.1028 C.ar      1     ****    0.0000
     10 C          -2.7081    0.4430    1.6680 C.3       1     ****    0.0000
     11 C           1.0022    2.7905    0.1729 C.ar      1     ****    0.0000
     12 C           3.0060    0.9682    0.0279 C.ar      1     ****    0.0000
     13 C           2.2238    3.1952   -0.2405 C.ar      1     ****    0.0000
     14 C           3.1961    2.2574   -0.2994 C.ar      1     ****    0.0000
     15 C          -5.1074    0.4776    2.3016 C.2       1     ****    0.0000
     16 C          -6.3274    1.3679    2.4368 C.3       1     ****    0.0000
     17 C           1.5428    5.4728   -0.5465 C.3       1     ****    0.0000
     18 H          -1.5550    2.2678    1.9215 H         1     ****    0.0000
     19 H          -2.0109    1.9022    0.2160 H         1     ****    0.0000
     20 H          -0.4705   -1.2899    1.4415 H         1     ****    0.0000
     21 H          -2.3797   -0.0027    2.6365 H         1     ****    0.0000
     22 H          -2.8392   -0.3713    0.9169 H         1     ****    0.0000
     23 H           1.8849   -1.3941    0.8342 H         1     ****    0.0000
     24 H           0.1538    3.4860    0.2506 H         1     ****    0.0000
     25 H           3.8219    0.2307   -0.0321 H         1     ****    0.0000
     26 H           4.2026    2.5636   -0.6341 H         1     ****    0.0000
     27 H          -4.0485    2.1282    1.6653 H         1     ****    0.0000
     28 H          -7.2088    0.7902    2.7961 H         1     ****    0.0000
     29 H          -6.1273    2.1849    3.1667 H         1     ****    0.0000
     30 H          -6.5856    1.8175    1.4513 H         1     ****    0.0000
     31 H           1.9975    6.4346   -0.8742 H         1     ****    0.0000
     32 H           0.7138    5.2250   -1.2463 H         1     ****    0.0000
     33 H           1.1805    5.5988    0.4982 H         1     ****    0.0000
@<TRIPOS>BOND
     1     1    13     1
     2     1    17     1
     3     2    15     2
     4     3     8     1
     5     3     9     1
     6     3    23     1
     7     4    10     1
     8     4    15     1
     9     4    27     1
    10     5     6     1
    11     5     7     1
    12     5     9     2
    13     6     8     2
    14     6    11     1
    15     7    10     1
    16     7    18     1
    17     7    19     1
    18     8    12     1
    19     9    20     1
    20    10    21     1
    21    10    22     1
    22    11    13     2
    23    11    24     1
    24    12    14     2
    25    12    25     1
    26    13    14     1
    27    14    26     1
    28    15    16     1
    29    16    28     1
    30    16    29     1
    31    16    30     1
    32    17    31     1
    33    17    32     1
    34    17    33     1
