# Supplementary material for: Exploration of the molecular mechanism of melatonin against polycystic ovary syndrome based on a network pharmacology approach and experimental validation
Source: Front Endocrinol (Lausanne). 2025 Aug 5;16:1528518. doi: 10.3389/fendo.2025.1528518 (PMC12361247; doi:10.3389/fendo.2025.1528518)
Supplement: Supplementary file 1 [file DataSheet1.zip › Raw data/molecular docking/AR-melatonin/test.bat]

@echo off

for %%f in (lig.pdbqt) do (

echo Processing %%f

mkdir %%f_lizhenyu

"D:\developer\Vina\vina.exe" --config conf.txt --ligand %%f --out %%f_lizhenyu\%%f_out.pdb --log %%f_lizhenyu\%%f_log.txt

)

echo 任务完成！

pause&exit 作者：菜鸟博士_Caesar https://www.bilibili.com/read/cv17107657/ 出处：bilibili
