# Supplementary material for: Exploration of the molecular mechanism of melatonin against polycystic ovary syndrome based on a network pharmacology approach and experimental validation
Source: Front Endocrinol (Lausanne). 2025 Aug 5;16:1528518. doi: 10.3389/fendo.2025.1528518 (PMC12361247; doi:10.3389/fendo.2025.1528518)
Supplement: Supplementary file 1 [file DataSheet1.zip › Raw data/molecular docking/cyp19a1-melatonin/5jkv.pdb]

HEADER    OXIDOREDUCTASE                          26-APR-16   5JKV              
TITLE     HUMAN PLACENTAL AROMATASE CYTOCHROME P450 (CYP19A1) AT 2.75 ANGSTROM  
TITLE    2 WITH BOUND POLYETHYLENE GLYCOL                                       
COMPND    MOL_ID: 1;                                                            
COMPND   2 MOLECULE: AROMATASE;                                                 
COMPND   3 CHAIN: A;                                                            
COMPND   4 SYNONYM: CYPXIX,CYTOCHROME P-450AROM,CYTOCHROME P450 19A1,ESTROGEN   
COMPND   5 SYNTHASE;                                                            
COMPND   6 EC: 1.14.14.14                                                       
SOURCE    MOL_ID: 1;                                                            
SOURCE   2 ORGANISM_SCIENTIFIC: HOMO SAPIENS;                                   
SOURCE   3 ORGANISM_COMMON: HUMAN;                                              
SOURCE   4 ORGANISM_TAXID: 9606                                                 
KEYWDS    AROMATASE, CYTOCHROME P450, HUMAN PLACENTA, ESTROGEN SYNTHASE,        
KEYWDS   2 OXIDOREDUCTASE                                                       
EXPDTA    X-RAY DIFFRACTION                                                     
AUTHOR    D.GHOSH,J.LO,C.EGBUTA                                                 
REVDAT   4   25-DEC-19 5JKV    1       REMARK                                   
REVDAT   3   30-MAY-18 5JKV    1       JRNL                                     
REVDAT   2   27-SEP-17 5JKV    1       REMARK                                   
REVDAT   1   26-APR-17 5JKV    0                                                
JRNL        AUTH   D.GHOSH,C.EGBUTA,J.LO                                        
JRNL        TITL   TESTOSTERONE COMPLEX AND NON-STEROIDAL LIGANDS OF HUMAN      
JRNL        TITL 2 AROMATASE.                                                   
JRNL        REF    J. STEROID BIOCHEM. MOL.                   2018              
JRNL        REF  2 BIOL.                                                        
JRNL        REFN                   ISSN 1879-1220                               
JRNL        PMID   29476820                                                     
JRNL        DOI    10.1016/J.JSBMB.2018.02.009                                  
REMARK   2                                                                      
REMARK   2 RESOLUTION.    2.75 ANGSTROMS.                                       
REMARK   3                                                                      
REMARK   3 REFINEMENT.                                                          
REMARK   3   PROGRAM     : REFMAC 5.8.0131                                      
REMARK   3   AUTHORS     : MURSHUDOV,SKUBAK,LEBEDEV,PANNU,STEINER,              
REMARK   3               : NICHOLLS,WINN,LONG,VAGIN                             
REMARK   3                                                                      
REMARK   3    REFINEMENT TARGET : NULL                                          
REMARK   3                                                                      
REMARK   3  DATA USED IN REFINEMENT.                                            
REMARK   3   RESOLUTION RANGE HIGH (ANGSTROMS) : 2.75                           
REMARK   3   RESOLUTION RANGE LOW  (ANGSTROMS) : 121.43                         
REMARK   3   DATA CUTOFF            (SIGMA(F)) : NULL                           
REMARK   3   COMPLETENESS FOR RANGE        (%) : 99.1                           
REMARK   3   NUMBER OF REFLECTIONS             : 33634                          
REMARK   3                                                                      
REMARK   3  FIT TO DATA USED IN REFINEMENT.                                     
REMARK   3   CROSS-VALIDATION METHOD          : THROUGHOUT                      
REMARK   3   FREE R VALUE TEST SET SELECTION  : RANDOM                          
REMARK   3   R VALUE     (WORKING + TEST SET) : 0.215                           
REMARK   3   R VALUE            (WORKING SET) : 0.214                           
REMARK   3   FREE R VALUE                     : 0.236                           
REMARK   3   FREE R VALUE TEST SET SIZE   (%) : 5.000                           
REMARK   3   FREE R VALUE TEST SET COUNT      : 1753                            
REMARK   3                                                                      
REMARK   3  FIT IN THE HIGHEST RESOLUTION BIN.                                  
REMARK   3   TOTAL NUMBER OF BINS USED           : 20                           
REMARK   3   BIN RESOLUTION RANGE HIGH       (A) : 2.75                         
REMARK   3   BIN RESOLUTION RANGE LOW        (A) : 2.82                         
REMARK   3   REFLECTION IN BIN     (WORKING SET) : 2428                         
REMARK   3   BIN COMPLETENESS (WORKING+TEST) (%) : 99.04                        
REMARK   3   BIN R VALUE           (WORKING SET) : 0.3460                       
REMARK   3   BIN FREE R VALUE SET COUNT          : 144                          
REMARK   3   BIN FREE R VALUE                    : 0.3890                       
REMARK   3                                                                      
REMARK   3  NUMBER OF NON-HYDROGEN ATOMS USED IN REFINEMENT.                    
REMARK   3   PROTEIN ATOMS            : 3658                                    
REMARK   3   NUCLEIC ACID ATOMS       : 0                                       
REMARK   3   HETEROGEN ATOMS          : 100                                     
REMARK   3   SOLVENT ATOMS            : 43                                      
REMARK   3                                                                      
REMARK   3  B VALUES.                                                           
REMARK   3   FROM WILSON PLOT           (A**2) : 83.20                          
REMARK   3   MEAN B VALUE      (OVERALL, A**2) : 71.62                          
REMARK   3   OVERALL ANISOTROPIC B VALUE.                                       
REMARK   3    B11 (A**2) : 0.00000                                              
REMARK   3    B22 (A**2) : 0.00000                                              
REMARK   3    B33 (A**2) : 0.00000                                              
REMARK   3    B12 (A**2) : 0.00000                                              
REMARK   3    B13 (A**2) : 0.00000                                              
REMARK   3    B23 (A**2) : 0.00000                                              
REMARK   3                                                                      
REMARK   3  ESTIMATED OVERALL COORDINATE ERROR.                                 
REMARK   3   ESU BASED ON R VALUE                            (A): 0.273         
REMARK   3   ESU BASED ON FREE R VALUE                       (A): 0.222         
REMARK   3   ESU BASED ON MAXIMUM LIKELIHOOD                 (A): 0.181         
REMARK   3   ESU FOR B VALUES BASED ON MAXIMUM LIKELIHOOD (A**2): 9.629         
REMARK   3                                                                      
REMARK   3 CORRELATION COEFFICIENTS.                                            
REMARK   3   CORRELATION COEFFICIENT FO-FC      : 0.944                         
REMARK   3   CORRELATION COEFFICIENT FO-FC FREE : 0.929                         
REMARK   3                                                                      
REMARK   3  RMS DEVIATIONS FROM IDEAL VALUES        COUNT    RMS    WEIGHT      
REMARK   3   BOND LENGTHS REFINED ATOMS        (A):  3855 ; 0.008 ; 0.019       
REMARK   3   BOND LENGTHS OTHERS               (A):  NULL ;  NULL ;  NULL       
REMARK   3   BOND ANGLES REFINED ATOMS   (DEGREES):  5212 ; 1.417 ; 2.000       
REMARK   3   BOND ANGLES OTHERS          (DEGREES):  NULL ;  NULL ;  NULL       
REMARK   3   TORSION ANGLES, PERIOD 1    (DEGREES):   453 ; 5.727 ; 5.000       
REMARK   3   TORSION ANGLES, PERIOD 2    (DEGREES):   166 ;36.571 ;23.554       
REMARK   3   TORSION ANGLES, PERIOD 3    (DEGREES):   712 ;19.248 ;15.000       
REMARK   3   TORSION ANGLES, PERIOD 4    (DEGREES):    25 ;12.802 ;15.000       
REMARK   3   CHIRAL-CENTER RESTRAINTS       (A**3):   567 ; 0.106 ; 0.200       
REMARK   3   GENERAL PLANES REFINED ATOMS      (A):  2824 ; 0.004 ; 0.021       
REMARK   3   GENERAL PLANES OTHERS             (A):  NULL ;  NULL ;  NULL       
REMARK   3   NON-BONDED CONTACTS REFINED ATOMS (A):  NULL ;  NULL ;  NULL       
REMARK   3   NON-BONDED CONTACTS OTHERS        (A):  NULL ;  NULL ;  NULL       
REMARK   3   NON-BONDED TORSION REFINED ATOMS  (A):  NULL ;  NULL ;  NULL       
REMARK   3   NON-BONDED TORSION OTHERS         (A):  NULL ;  NULL ;  NULL       
REMARK   3   H-BOND (X...Y) REFINED ATOMS      (A):  NULL ;  NULL ;  NULL       
REMARK   3   H-BOND (X...Y) OTHERS             (A):  NULL ;  NULL ;  NULL       
REMARK   3   POTENTIAL METAL-ION REFINED ATOMS (A):  NULL ;  NULL ;  NULL       
REMARK   3   POTENTIAL METAL-ION OTHERS        (A):  NULL ;  NULL ;  NULL       
REMARK   3   SYMMETRY VDW REFINED ATOMS        (A):  NULL ;  NULL ;  NULL       
REMARK   3   SYMMETRY VDW OTHERS               (A):  NULL ;  NULL ;  NULL       
REMARK   3   SYMMETRY H-BOND REFINED ATOMS     (A):  NULL ;  NULL ;  NULL       
REMARK   3   SYMMETRY H-BOND OTHERS            (A):  NULL ;  NULL ;  NULL       
REMARK   3   SYMMETRY METAL-ION REFINED ATOMS  (A):  NULL ;  NULL ;  NULL       
REMARK   3   SYMMETRY METAL-ION OTHERS         (A):  NULL ;  NULL ;  NULL       
REMARK   3                                                                      
REMARK   3  ISOTROPIC THERMAL FACTOR RESTRAINTS.     COUNT   RMS    WEIGHT      
REMARK   3   MAIN-CHAIN BOND REFINED ATOMS  (A**2):  1812 ; 2.146 ; 7.026       
REMARK   3   MAIN-CHAIN BOND OTHER ATOMS    (A**2):  NULL ;  NULL ;  NULL       
REMARK   3   MAIN-CHAIN ANGLE REFINED ATOMS (A**2):  2265 ; 3.603 ;10.537       
REMARK   3   MAIN-CHAIN ANGLE OTHER ATOMS   (A**2):  NULL ;  NULL ;  NULL       
REMARK   3   SIDE-CHAIN BOND REFINED ATOMS  (A**2):  2043 ; 2.542 ; 7.232       
REMARK   3   SIDE-CHAIN BOND OTHER ATOMS    (A**2):  NULL ;  NULL ;  NULL       
REMARK   3   SIDE-CHAIN ANGLE REFINED ATOMS (A**2):  NULL ;  NULL ;  NULL       
REMARK   3   SIDE-CHAIN ANGLE OTHER ATOMS   (A**2):  NULL ;  NULL ;  NULL       
REMARK   3   LONG RANGE B REFINED ATOMS     (A**2):  5851 ; 7.329 ;58.528       
REMARK   3   LONG RANGE B OTHER ATOMS       (A**2):  NULL ;  NULL ;  NULL       
REMARK   3                                                                      
REMARK   3 ANISOTROPIC THERMAL FACTOR RESTRAINTS.    COUNT   RMS   WEIGHT       
REMARK   3   RIGID-BOND RESTRAINTS          (A**2):  NULL ;  NULL ;  NULL       
REMARK   3   SPHERICITY; FREE ATOMS         (A**2):  NULL ;  NULL ;  NULL       
REMARK   3   SPHERICITY; BONDED ATOMS       (A**2):  NULL ;  NULL ;  NULL       
REMARK   3                                                                      
REMARK   3  NCS RESTRAINTS STATISTICS                                           
REMARK   3   NUMBER OF DIFFERENT NCS GROUPS : NULL                              
REMARK   3                                                                      
REMARK   3  TLS DETAILS                                                         
REMARK   3   NUMBER OF TLS GROUPS  : NULL                                       
REMARK   3                                                                      
REMARK   3  BULK SOLVENT MODELLING.                                             
REMARK   3   METHOD USED : NULL                                                 
REMARK   3   PARAMETERS FOR MASK CALCULATION                                    
REMARK   3   VDW PROBE RADIUS   : 1.20                                          
REMARK   3   ION PROBE RADIUS   : 0.80                                          
REMARK   3   SHRINKAGE RADIUS   : 0.80                                          
REMARK   3                                                                      
REMARK   3  OTHER REFINEMENT REMARKS: NULL                                      
REMARK   4                                                                      
REMARK   4 5JKV COMPLIES WITH FORMAT V. 3.30, 13-JUL-11                         
REMARK 100                                                                      
REMARK 100 THIS ENTRY HAS BEEN PROCESSED BY RCSB ON 28-APR-16.                  
REMARK 100 THE DEPOSITION ID IS D_1000220796.                                   
REMARK 200                                                                      
REMARK 200 EXPERIMENTAL DETAILS                                                 
REMARK 200  EXPERIMENT TYPE                : X-RAY DIFFRACTION                  
REMARK 200  DATE OF DATA COLLECTION        : 28-NOV-07                          
REMARK 200  TEMPERATURE           (KELVIN) : 100                                
REMARK 200  PH                             : 7.4                                
REMARK 200  NUMBER OF CRYSTALS USED        : 1                                  
REMARK 200                                                                      
REMARK 200  SYNCHROTRON              (Y/N) : Y                                  
REMARK 200  RADIATION SOURCE               : APS                                
REMARK 200  BEAMLINE                       : 19-ID                              
REMARK 200  X-RAY GENERATOR MODEL          : NULL                               
REMARK 200  MONOCHROMATIC OR LAUE    (M/L) : M                                  
REMARK 200  WAVELENGTH OR RANGE        (A) : 0.979                              
REMARK 200  MONOCHROMATOR                  : SI                                 
REMARK 200  OPTICS                         : NULL                               
REMARK 200                                                                      
REMARK 200  DETECTOR TYPE                  : CCD                                
REMARK 200  DETECTOR MANUFACTURER          : ADSC QUANTUM 315                   
REMARK 200  INTENSITY-INTEGRATION SOFTWARE : HKL-2000 1.0                       
REMARK 200  DATA SCALING SOFTWARE          : HKL-2000 1.0                       
REMARK 200                                                                      
REMARK 200  NUMBER OF UNIQUE REFLECTIONS   : 33634                              
REMARK 200  RESOLUTION RANGE HIGH      (A) : 2.750                              
REMARK 200  RESOLUTION RANGE LOW       (A) : 121.430                            
REMARK 200  REJECTION CRITERIA  (SIGMA(I)) : NULL                               
REMARK 200                                                                      
REMARK 200 OVERALL.                                                             
REMARK 200  COMPLETENESS FOR RANGE     (%) : 99.5                               
REMARK 200  DATA REDUNDANCY                : 6.000                              
REMARK 200  R MERGE                    (I) : 0.07700                            
REMARK 200  R SYM                      (I) : NULL                               
REMARK 200  <I/SIGMA(I)> FOR THE DATA SET  : 25.4200                            
REMARK 200                                                                      
REMARK 200 IN THE HIGHEST RESOLUTION SHELL.                                     
REMARK 200  HIGHEST RESOLUTION SHELL, RANGE HIGH (A) : NULL                     
REMARK 200  HIGHEST RESOLUTION SHELL, RANGE LOW  (A) : NULL                     
REMARK 200  COMPLETENESS FOR SHELL     (%) : NULL                               
REMARK 200  DATA REDUNDANCY IN SHELL       : NULL                               
REMARK 200  R MERGE FOR SHELL          (I) : NULL                               
REMARK 200  R SYM FOR SHELL            (I) : NULL                               
REMARK 200  <I/SIGMA(I)> FOR SHELL         : NULL                               
REMARK 200                                                                      
REMARK 200 DIFFRACTION PROTOCOL: SINGLE WAVELENGTH                              
REMARK 200 METHOD USED TO DETERMINE THE STRUCTURE: NULL                         
REMARK 200 SOFTWARE USED: NULL                                                  
REMARK 200 STARTING MODEL: NULL                                                 
REMARK 200                                                                      
REMARK 200 REMARK: NULL                                                         
REMARK 280                                                                      
REMARK 280 CRYSTAL                                                              
REMARK 280 SOLVENT CONTENT, VS   (%): 78.94                                     
REMARK 280 MATTHEWS COEFFICIENT, VM (ANGSTROMS**3/DA): 5.84                     
REMARK 280                                                                      
REMARK 280 CRYSTALLIZATION CONDITIONS: 20-30% PEG 4000, PHOSPHATE BUFFER, PH    
REMARK 280  7.4, VAPOR DIFFUSION, SITTING DROP, TEMPERATURE 277K                
REMARK 290                                                                      
REMARK 290 CRYSTALLOGRAPHIC SYMMETRY                                            
REMARK 290 SYMMETRY OPERATORS FOR SPACE GROUP: P 32 2 1                         
REMARK 290                                                                      
REMARK 290      SYMOP   SYMMETRY                                                
REMARK 290     NNNMMM   OPERATOR                                                
REMARK 290       1555   X,Y,Z                                                   
REMARK 290       2555   -Y,X-Y,Z+2/3                                            
REMARK 290       3555   -X+Y,-X,Z+1/3                                           
REMARK 290       4555   Y,X,-Z                                                  
REMARK 290       5555   X-Y,-Y,-Z+1/3                                           
REMARK 290       6555   -X,-X+Y,-Z+2/3                                          
REMARK 290                                                                      
REMARK 290     WHERE NNN -> OPERATOR NUMBER                                     
REMARK 290           MMM -> TRANSLATION VECTOR                                  
REMARK 290                                                                      
REMARK 290 CRYSTALLOGRAPHIC SYMMETRY TRANSFORMATIONS                            
REMARK 290 THE FOLLOWING TRANSFORMATIONS OPERATE ON THE ATOM/HETATM             
REMARK 290 RECORDS IN THIS ENTRY TO PRODUCE CRYSTALLOGRAPHICALLY                
REMARK 290 RELATED MOLECULES.                                                   
REMARK 290   SMTRY1   1  1.000000  0.000000  0.000000        0.00000            
REMARK 290   SMTRY2   1  0.000000  1.000000  0.000000        0.00000            
REMARK 290   SMTRY3   1  0.000000  0.000000  1.000000        0.00000            
REMARK 290   SMTRY1   2 -0.500000 -0.866025  0.000000        0.00000            
REMARK 290   SMTRY2   2  0.866025 -0.500000  0.000000        0.00000            
REMARK 290   SMTRY3   2  0.000000  0.000000  1.000000       79.51400            
REMARK 290   SMTRY1   3 -0.500000  0.866025  0.000000        0.00000            
REMARK 290   SMTRY2   3 -0.866025 -0.500000  0.000000        0.00000            
REMARK 290   SMTRY3   3  0.000000  0.000000  1.000000       39.75700            
REMARK 290   SMTRY1   4 -0.500000  0.866025  0.000000        0.00000            
REMARK 290   SMTRY2   4  0.866025  0.500000  0.000000        0.00000            
REMARK 290   SMTRY3   4  0.000000  0.000000 -1.000000        0.00000            
REMARK 290   SMTRY1   5  1.000000  0.000000  0.000000        0.00000            
REMARK 290   SMTRY2   5  0.000000 -1.000000  0.000000        0.00000            
REMARK 290   SMTRY3   5  0.000000  0.000000 -1.000000       39.75700            
REMARK 290   SMTRY1   6 -0.500000 -0.866025  0.000000        0.00000            
REMARK 290   SMTRY2   6 -0.866025  0.500000  0.000000        0.00000            
REMARK 290   SMTRY3   6  0.000000  0.000000 -1.000000       79.51400            
REMARK 290                                                                      
REMARK 290 REMARK: NULL                                                         
REMARK 300                                                                      
REMARK 300 BIOMOLECULE: 1                                                       
REMARK 300 SEE REMARK 350 FOR THE AUTHOR PROVIDED AND/OR PROGRAM                
REMARK 300 GENERATED ASSEMBLY INFORMATION FOR THE STRUCTURE IN                  
REMARK 300 THIS ENTRY. THE REMARK MAY ALSO PROVIDE INFORMATION ON               
REMARK 300 BURIED SURFACE AREA.                                                 
REMARK 350                                                                      
REMARK 350 COORDINATES FOR A COMPLETE MULTIMER REPRESENTING THE KNOWN           
REMARK 350 BIOLOGICALLY SIGNIFICANT OLIGOMERIZATION STATE OF THE                
REMARK 350 MOLECULE CAN BE GENERATED BY APPLYING BIOMT TRANSFORMATIONS          
REMARK 350 GIVEN BELOW.  BOTH NON-CRYSTALLOGRAPHIC AND                          
REMARK 350 CRYSTALLOGRAPHIC OPERATIONS ARE GIVEN.                               
REMARK 350                                                                      
REMARK 350 BIOMOLECULE: 1                                                       
REMARK 350 AUTHOR DETERMINED BIOLOGICAL UNIT: MONOMERIC                         
REMARK 350 SOFTWARE DETERMINED QUATERNARY STRUCTURE: MONOMERIC                  
REMARK 350 SOFTWARE USED: PISA                                                  
REMARK 350 APPLY THE FOLLOWING TO CHAINS: A                                     
REMARK 350   BIOMT1   1  1.000000  0.000000  0.000000        0.00000            
REMARK 350   BIOMT2   1  0.000000  1.000000  0.000000        0.00000            
REMARK 350   BIOMT3   1  0.000000  0.000000  1.000000        0.00000            
REMARK 465                                                                      
REMARK 465 MISSING RESIDUES                                                     
REMARK 465 THE FOLLOWING RESIDUES WERE NOT LOCATED IN THE                       
REMARK 465 EXPERIMENT. (M=MODEL NUMBER; RES=RESIDUE NAME; C=CHAIN               
REMARK 465 IDENTIFIER; SSSEQ=SEQUENCE NUMBER; I=INSERTION CODE.)                
REMARK 465                                                                      
REMARK 465   M RES C SSSEQI                                                     
REMARK 465     MET A     1                                                      
REMARK 465     VAL A     2                                                      
REMARK 465     LEU A     3                                                      
REMARK 465     GLU A     4                                                      
REMARK 465     MET A     5                                                      
REMARK 465     LEU A     6                                                      
REMARK 465     ASN A     7                                                      
REMARK 465     PRO A     8                                                      
REMARK 465     ILE A     9                                                      
REMARK 465     HIS A    10                                                      
REMARK 465     TYR A    11                                                      
REMARK 465     ASN A    12                                                      
REMARK 465     ILE A    13                                                      
REMARK 465     THR A    14                                                      
REMARK 465     SER A    15                                                      
REMARK 465     ILE A    16                                                      
REMARK 465     VAL A    17                                                      
REMARK 465     PRO A    18                                                      
REMARK 465     GLU A    19                                                      
REMARK 465     ALA A    20                                                      
REMARK 465     MET A    21                                                      
REMARK 465     PRO A    22                                                      
REMARK 465     ALA A    23                                                      
REMARK 465     ALA A    24                                                      
REMARK 465     THR A    25                                                      
REMARK 465     MET A    26                                                      
REMARK 465     PRO A    27                                                      
REMARK 465     VAL A    28                                                      
REMARK 465     LEU A    29                                                      
REMARK 465     LEU A    30                                                      
REMARK 465     LEU A    31                                                      
REMARK 465     THR A    32                                                      
REMARK 465     GLY A    33                                                      
REMARK 465     LEU A    34                                                      
REMARK 465     PHE A    35                                                      
REMARK 465     LEU A    36                                                      
REMARK 465     LEU A    37                                                      
REMARK 465     VAL A    38                                                      
REMARK 465     TRP A    39                                                      
REMARK 465     ASN A    40                                                      
REMARK 465     TYR A    41                                                      
REMARK 465     GLU A    42                                                      
REMARK 465     GLY A    43                                                      
REMARK 465     THR A    44                                                      
REMARK 465     SER A   497                                                      
REMARK 465     ASP A   498                                                      
REMARK 465     ARG A   499                                                      
REMARK 465     CYS A   500                                                      
REMARK 465     LEU A   501                                                      
REMARK 465     GLU A   502                                                      
REMARK 465     HIS A   503                                                      
REMARK 500                                                                      
REMARK 500 GEOMETRY AND STEREOCHEMISTRY                                         
REMARK 500 SUBTOPIC: COVALENT BOND ANGLES                                       
REMARK 500                                                                      
REMARK 500 THE STEREOCHEMICAL PARAMETERS OF THE FOLLOWING RESIDUES              
REMARK 500 HAVE VALUES WHICH DEVIATE FROM EXPECTED VALUES BY MORE               
REMARK 500 THAN 6*RMSD (M=MODEL NUMBER; RES=RESIDUE NAME; C=CHAIN               
REMARK 500 IDENTIFIER; SSEQ=SEQUENCE NUMBER; I=INSERTION CODE).                 
REMARK 500                                                                      
REMARK 500 STANDARD TABLE:                                                      
REMARK 500 FORMAT: (10X,I3,1X,A3,1X,A1,I4,A1,3(1X,A4,2X),12X,F5.1)              
REMARK 500                                                                      
REMARK 500 EXPECTED VALUES PROTEIN: ENGH AND HUBER, 1999                        
REMARK 500 EXPECTED VALUES NUCLEIC ACID: CLOWNEY ET AL 1996                     
REMARK 500                                                                      
REMARK 500  M RES CSSEQI ATM1   ATM2   ATM3                                     
REMARK 500    LEU A 301   CA  -  CB  -  CG  ANGL. DEV. =  17.7 DEGREES          
REMARK 500                                                                      
REMARK 500 REMARK: NULL                                                         
REMARK 500                                                                      
REMARK 500 GEOMETRY AND STEREOCHEMISTRY                                         
REMARK 500 SUBTOPIC: TORSION ANGLES                                             
REMARK 500                                                                      
REMARK 500 TORSION ANGLES OUTSIDE THE EXPECTED RAMACHANDRAN REGIONS:            
REMARK 500 (M=MODEL NUMBER; RES=RESIDUE NAME; C=CHAIN IDENTIFIER;               
REMARK 500 SSEQ=SEQUENCE NUMBER; I=INSERTION CODE).                             
REMARK 500                                                                      
REMARK 500 STANDARD TABLE:                                                      
REMARK 500 FORMAT:(10X,I3,1X,A3,1X,A1,I4,A1,4X,F7.2,3X,F7.2)                    
REMARK 500                                                                      
REMARK 500 EXPECTED VALUES: GJ KLEYWEGT AND TA JONES (1996). PHI/PSI-           
REMARK 500 CHOLOGY: RAMACHANDRAN REVISITED. STRUCTURE 4, 1395 - 1400            
REMARK 500                                                                      
REMARK 500  M RES CSSEQI        PSI       PHI                                   
REMARK 500    SER A  90     -133.97     50.86                                   
REMARK 500    ARG A 115     -162.69   -111.99                                   
REMARK 500    LYS A 130      -36.95   -135.83                                   
REMARK 500    VAL A 178       -7.23   -141.82                                   
REMARK 500    LEU A 204      -45.33   -130.20                                   
REMARK 500    TRP A 239       26.17    -79.00                                   
REMARK 500    THR A 268       52.69   -115.30                                   
REMARK 500    LYS A 271       69.80   -100.17                                   
REMARK 500    GLN A 367       79.77   -118.89                                   
REMARK 500    ASP A 384      -84.56     55.06                                   
REMARK 500    ASN A 421      115.97    -38.59                                   
REMARK 500    GLN A 464     -138.91     55.31                                   
REMARK 500    ASP A 476     -104.77   -116.05                                   
REMARK 500    ASN A 486     -163.15   -110.92                                   
REMARK 500                                                                      
REMARK 500 REMARK: NULL                                                         
REMARK 620                                                                      
REMARK 620 METAL COORDINATION                                                   
REMARK 620 (M=MODEL NUMBER; RES=RESIDUE NAME; C=CHAIN IDENTIFIER;               
REMARK 620 SSEQ=SEQUENCE NUMBER; I=INSERTION CODE):                             
REMARK 620                                                                      
REMARK 620 COORDINATION ANGLES FOR:  M RES CSSEQI METAL                         
REMARK 620                             HEM A 601  FE                            
REMARK 620 N RES CSSEQI ATOM                                                    
REMARK 620 1 CYS A 437   SG                                                     
REMARK 620 2 HEM A 601   NA   92.7                                              
REMARK 620 3 HEM A 601   NB   85.6  88.5                                        
REMARK 620 4 HEM A 601   NC   90.3 177.0  92.0                                  
REMARK 620 5 HEM A 601   ND   95.9  91.3 178.5  88.1                            
REMARK 620 N                    1     2     3     4                             
REMARK 800                                                                      
REMARK 800 SITE                                                                 
REMARK 800 SITE_IDENTIFIER: AC1                                                 
REMARK 800 EVIDENCE_CODE: SOFTWARE                                              
REMARK 800 SITE_DESCRIPTION: binding site for residue HEM A 601                 
REMARK 800                                                                      
REMARK 800 SITE_IDENTIFIER: AC2                                                 
REMARK 800 EVIDENCE_CODE: SOFTWARE                                              
REMARK 800 SITE_DESCRIPTION: binding site for residue ASD A 602                 
REMARK 800                                                                      
REMARK 800 SITE_IDENTIFIER: AC3                                                 
REMARK 800 EVIDENCE_CODE: SOFTWARE                                              
REMARK 800 SITE_DESCRIPTION: binding site for residue 1PE A 603                 
REMARK 800                                                                      
REMARK 800 SITE_IDENTIFIER: AC4                                                 
REMARK 800 EVIDENCE_CODE: SOFTWARE                                              
REMARK 800 SITE_DESCRIPTION: binding site for residue PO4 A 604                 
REMARK 800                                                                      
REMARK 800 SITE_IDENTIFIER: AC5                                                 
REMARK 800 EVIDENCE_CODE: SOFTWARE                                              
REMARK 800 SITE_DESCRIPTION: binding site for residue PO4 A 605                 
REMARK 800                                                                      
REMARK 800 SITE_IDENTIFIER: AC6                                                 
REMARK 800 EVIDENCE_CODE: SOFTWARE                                              
REMARK 800 SITE_DESCRIPTION: binding site for residue PO4 A 606                 
REMARK 800                                                                      
REMARK 800 SITE_IDENTIFIER: AC7                                                 
REMARK 800 EVIDENCE_CODE: SOFTWARE                                              
REMARK 800 SITE_DESCRIPTION: binding site for residue PO4 A 607                 
REMARK 900                                                                      
REMARK 900 RELATED ENTRIES                                                      
REMARK 900 RELATED ID: 3EQM   RELATED DB: PDB                                   
REMARK 900 RELATED ID: 3S79   RELATED DB: PDB                                   
REMARK 900 RELATED ID: 5JKW   RELATED DB: PDB                                   
REMARK 900 RELATED ID: 5JL6   RELATED DB: PDB                                   
REMARK 900 RELATED ID: 5JL7   RELATED DB: PDB                                   
REMARK 900 RELATED ID: 5JL9   RELATED DB: PDB                                   
DBREF  5JKV A    1   503  UNP    P11511   CP19A_HUMAN      1    503             
SEQRES   1 A  503  MET VAL LEU GLU MET LEU ASN PRO ILE HIS TYR ASN ILE          
SEQRES   2 A  503  THR SER ILE VAL PRO GLU ALA MET PRO ALA ALA THR MET          
SEQRES   3 A  503  PRO VAL LEU LEU LEU THR GLY LEU PHE LEU LEU VAL TRP          
SEQRES   4 A  503  ASN TYR GLU GLY THR SER SER ILE PRO GLY PRO GLY TYR          
SEQRES   5 A  503  CYS MET GLY ILE GLY PRO LEU ILE SER HIS GLY ARG PHE          
SEQRES   6 A  503  LEU TRP MET GLY ILE GLY SER ALA CYS ASN TYR TYR ASN          
SEQRES   7 A  503  ARG VAL TYR GLY GLU PHE MET ARG VAL TRP ILE SER GLY          
SEQRES   8 A  503  GLU GLU THR LEU ILE ILE SER LYS SER SER SER MET PHE          
SEQRES   9 A  503  HIS ILE MET LYS HIS ASN HIS TYR SER SER ARG PHE GLY          
SEQRES  10 A  503  SER LYS LEU GLY LEU GLN CYS ILE GLY MET HIS GLU LYS          
SEQRES  11 A  503  GLY ILE ILE PHE ASN ASN ASN PRO GLU LEU TRP LYS THR          
SEQRES  12 A  503  THR ARG PRO PHE PHE MET LYS ALA LEU SER GLY PRO GLY          
SEQRES  13 A  503  LEU VAL ARG MET VAL THR VAL CYS ALA GLU SER LEU LYS          
SEQRES  14 A  503  THR HIS LEU ASP ARG LEU GLU GLU VAL THR ASN GLU SER          
SEQRES  15 A  503  GLY TYR VAL ASP VAL LEU THR LEU LEU ARG ARG VAL MET          
SEQRES  16 A  503  LEU ASP THR SER ASN THR LEU PHE LEU ARG ILE PRO LEU          
SEQRES  17 A  503  ASP GLU SER ALA ILE VAL VAL LYS ILE GLN GLY TYR PHE          
SEQRES  18 A  503  ASP ALA TRP GLN ALA LEU LEU ILE LYS PRO ASP ILE PHE          
SEQRES  19 A  503  PHE LYS ILE SER TRP LEU TYR LYS LYS TYR GLU LYS SER          
SEQRES  20 A  503  VAL LYS ASP LEU LYS ASP ALA ILE GLU VAL LEU ILE ALA          
SEQRES  21 A  503  GLU LYS ARG ARG ARG ILE SER THR GLU GLU LYS LEU GLU          
SEQRES  22 A  503  GLU CYS MET ASP PHE ALA THR GLU LEU ILE LEU ALA GLU          
SEQRES  23 A  503  LYS ARG GLY ASP LEU THR ARG GLU ASN VAL ASN GLN CYS          
SEQRES  24 A  503  ILE LEU GLU MET LEU ILE ALA ALA PRO ASP THR MET SER          
SEQRES  25 A  503  VAL SER LEU PHE PHE MET LEU PHE LEU ILE ALA LYS HIS          
SEQRES  26 A  503  PRO ASN VAL GLU GLU ALA ILE ILE LYS GLU ILE GLN THR          
SEQRES  27 A  503  VAL ILE GLY GLU ARG ASP ILE LYS ILE ASP ASP ILE GLN          
SEQRES  28 A  503  LYS LEU LYS VAL MET GLU ASN PHE ILE TYR GLU SER MET          
SEQRES  29 A  503  ARG TYR GLN PRO VAL VAL ASP LEU VAL MET ARG LYS ALA          
SEQRES  30 A  503  LEU GLU ASP ASP VAL ILE ASP GLY TYR PRO VAL LYS LYS          
SEQRES  31 A  503  GLY THR ASN ILE ILE LEU ASN ILE GLY ARG MET HIS ARG          
SEQRES  32 A  503  LEU GLU PHE PHE PRO LYS PRO ASN GLU PHE THR LEU GLU          
SEQRES  33 A  503  ASN PHE ALA LYS ASN VAL PRO TYR ARG TYR PHE GLN PRO          
SEQRES  34 A  503  PHE GLY PHE GLY PRO ARG GLY CYS ALA GLY LYS TYR ILE          
SEQRES  35 A  503  ALA MET VAL MET MET LYS ALA ILE LEU VAL THR LEU LEU          
SEQRES  36 A  503  ARG ARG PHE HIS VAL LYS THR LEU GLN GLY GLN CYS VAL          
SEQRES  37 A  503  GLU SER ILE GLN LYS ILE HIS ASP LEU SER LEU HIS PRO          
SEQRES  38 A  503  ASP GLU THR LYS ASN MET LEU GLU MET ILE PHE THR PRO          
SEQRES  39 A  503  ARG ASN SER ASP ARG CYS LEU GLU HIS                          
HET    HEM  A 601      43                                                       
HET    ASD  A 602      21                                                       
HET    1PE  A 603      16                                                       
HET    PO4  A 604       5                                                       
HET    PO4  A 605       5                                                       
HET    PO4  A 606       5                                                       
HET    PO4  A 607       5                                                       
HETNAM     HEM PROTOPORPHYRIN IX CONTAINING FE                                  
HETNAM     ASD 4-ANDROSTENE-3-17-DIONE                                          
HETNAM     1PE PENTAETHYLENE GLYCOL                                             
HETNAM     PO4 PHOSPHATE ION                                                    
HETSYN     HEM HEME                                                             
HETSYN     1PE PEG400                                                           
FORMUL   2  HEM    C34 H32 FE N4 O4                                             
FORMUL   3  ASD    C19 H26 O2                                                   
FORMUL   4  1PE    C10 H22 O6                                                   
FORMUL   5  PO4    4(O4 P 3-)                                                   
FORMUL   9  HOH   *43(H2 O)                                                     
HELIX    1 AA1 ILE A   56  GLY A   69  1                                  14    
HELIX    2 AA2 GLY A   69  TYR A   81  1                                  13    
HELIX    3 AA3 LYS A   99  HIS A  109  1                                  11    
HELIX    4 AA4 ASN A  110  SER A  113  5                                   4    
HELIX    5 AA5 SER A  118  ILE A  125  1                                   8    
HELIX    6 AA6 ASN A  137  LEU A  152  1                                  16    
HELIX    7 AA7 GLY A  154  ASP A  173  1                                  20    
HELIX    8 AA8 ARG A  174  VAL A  178  5                                   5    
HELIX    9 AA9 ASP A  186  LEU A  204  1                                  19    
HELIX   10 AB1 ASP A  209  LEU A  228  1                                  20    
HELIX   11 AB2 PRO A  231  LYS A  236  5                                   6    
HELIX   12 AB3 ILE A  237  LEU A  240  5                                   4    
HELIX   13 AB4 TYR A  241  THR A  268  1                                  28    
HELIX   14 AB5 ASP A  277  ARG A  288  1                                  12    
HELIX   15 AB6 THR A  292  HIS A  325  1                                  34    
HELIX   16 AB7 HIS A  325  ILE A  340  1                                  16    
HELIX   17 AB8 LYS A  346  ILE A  350  5                                   5    
HELIX   18 AB9 LEU A  353  GLN A  367  1                                  15    
HELIX   19 AC1 ASN A  397  HIS A  402  1                                   6    
HELIX   20 AC2 THR A  414  ALA A  419  5                                   6    
HELIX   21 AC3 GLY A  439  ARG A  456  1                                  18    
SHEET    1 AA1 4 PHE A  84  TRP A  88  0                                        
SHEET    2 AA1 4 GLU A  93  ILE A  97 -1  O  THR A  94   N  VAL A  87           
SHEET    3 AA1 4 ASN A 393  LEU A 396  1  O  ASN A 393   N  LEU A  95           
SHEET    4 AA1 4 VAL A 373  LYS A 376 -1  N  ARG A 375   O  ILE A 394           
SHEET    1 AA2 2 ASP A 381  ILE A 383  0                                        
SHEET    2 AA2 2 TYR A 386  VAL A 388 -1  O  VAL A 388   N  ASP A 381           
SHEET    1 AA3 2 PHE A 458  THR A 462  0                                        
SHEET    2 AA3 2 MET A 490  PRO A 494 -1  O  THR A 493   N  HIS A 459           
SHEET    1 AA4 2 LYS A 473  HIS A 475  0                                        
SHEET    2 AA4 2 LEU A 479  PRO A 481 -1  O  HIS A 480   N  ILE A 474           
LINK         SG  CYS A 437                FE   HEM A 601     1555   1555  2.23  
SITE     1 AC1 19 MET A 107  ARG A 115  ILE A 132  ILE A 133                    
SITE     2 AC1 19 TRP A 141  ARG A 145  ALA A 306  SER A 314                    
SITE     3 AC1 19 MET A 364  VAL A 373  ARG A 375  PHE A 430                    
SITE     4 AC1 19 GLY A 431  ARG A 435  GLY A 436  CYS A 437                    
SITE     5 AC1 19 MET A 446  MET A 447  ASD A 602                               
SITE     1 AC2 11 ARG A 115  ILE A 133  TRP A 224  ALA A 306                    
SITE     2 AC2 11 ASP A 309  THR A 310  VAL A 370  LEU A 372                    
SITE     3 AC2 11 MET A 374  LEU A 477  HEM A 601                               
SITE     1 AC3 10 ARG A 145  MET A 149  GLU A 181  TYR A 424                    
SITE     2 AC3 10 GLN A 428  PHE A 432  GLY A 433  LYS A 440                    
SITE     3 AC3 10 TYR A 441  PO4 A 607                                          
SITE     1 AC4  3 SER A  72  ASN A  75  HIS A 475                               
SITE     1 AC5  3 HIS A 109  ASN A 110  HIS A 111                               
SITE     1 AC6  4 GLU A 342  ARG A 343  ASP A 344  ARG A 456                    
SITE     1 AC7  4 ARG A 145  GLY A 433  PRO A 434  1PE A 603                    
CRYST1  140.218  140.218  119.271  90.00  90.00 120.00 P 32 2 1      6          
ORIGX1      1.000000  0.000000  0.000000        0.00000                         
ORIGX2      0.000000  1.000000  0.000000        0.00000                         
ORIGX3      0.000000  0.000000  1.000000        0.00000                         
SCALE1      0.007132  0.004118  0.000000        0.00000                         
SCALE2      0.000000  0.008235  0.000000        0.00000                         
SCALE3      0.000000  0.000000  0.008384        0.00000                         
ATOM      1  N   SER A  45      76.511  80.379  30.302  1.00120.23           N  
ATOM      2  CA  SER A  45      75.805  80.375  31.617  1.00122.66           C  
ATOM      3  C   SER A  45      76.778  80.501  32.787  1.00124.69           C  
ATOM      4  O   SER A  45      77.850  79.884  32.785  1.00126.21           O  
ATOM      5  CB  SER A  45      74.965  79.103  31.776  1.00121.63           C  
ATOM      6  OG  SER A  45      73.878  79.082  30.868  1.00123.01           O  
ATOM      7  N   SER A  46      76.390  81.307  33.777  1.00124.46           N  
ATOM      8  CA  SER A  46      77.122  81.439  35.043  1.00117.72           C  
ATOM      9  C   SER A  46      76.866  80.224  35.945  1.00114.61           C  
ATOM     10  O   SER A  46      75.976  79.410  35.672  1.00116.61           O  
ATOM     11  CB  SER A  46      76.742  82.742  35.756  1.00115.74           C  
ATOM     12  OG  SER A  46      77.485  82.906  36.951  1.00111.68           O  
ATOM     13  N   ILE A  47      77.638  80.117  37.023  1.00107.18           N  
ATOM     14  CA  ILE A  47      77.634  78.915  37.857  1.00100.34           C  
ATOM     15  C   ILE A  47      76.813  79.062  39.162  1.00 94.64           C  
ATOM     16  O   ILE A  47      77.078  79.971  39.958  1.00 97.62           O  
ATOM     17  CB  ILE A  47      79.087  78.382  38.062  1.00101.27           C  
ATOM     18  CG1 ILE A  47      79.095  76.867  38.303  1.00 96.73           C  
ATOM     19  CG2 ILE A  47      79.895  79.201  39.079  1.00100.71           C  
ATOM     20  CD1 ILE A  47      79.339  76.080  37.035  1.00 92.08           C  
ATOM     21  N   PRO A  48      75.785  78.199  39.360  1.00 87.61           N  
ATOM     22  CA  PRO A  48      74.991  78.244  40.601  1.00 85.77           C  
ATOM     23  C   PRO A  48      75.787  77.788  41.824  1.00 87.14           C  
ATOM     24  O   PRO A  48      76.768  77.057  41.681  1.00 92.57           O  
ATOM     25  CB  PRO A  48      73.836  77.272  40.320  1.00 82.24           C  
ATOM     26  CG  PRO A  48      73.757  77.187  38.834  1.00 80.97           C  
ATOM     27  CD  PRO A  48      75.185  77.275  38.380  1.00 85.24           C  
ATOM     28  N   GLY A  49      75.366  78.227  43.008  1.00 87.44           N  
ATOM     29  CA  GLY A  49      76.045  77.887  44.260  1.00 89.59           C  
ATOM     30  C   GLY A  49      76.086  79.036  45.255  1.00 91.35           C  
ATOM     31  O   GLY A  49      75.747  80.166  44.892  1.00 91.36           O  
ATOM     32  N   PRO A  50      76.504  78.761  46.518  1.00 93.63           N  
ATOM     33  CA  PRO A  50      76.591  79.801  47.554  1.00 95.47           C  
ATOM     34  C   PRO A  50      77.576  80.907  47.192  1.00 97.09           C  
ATOM     35  O   PRO A  50      78.511  80.676  46.416  1.00 99.59           O  
ATOM     36  CB  PRO A  50      77.088  79.038  48.791  1.00 94.50           C  
ATOM     37  CG  PRO A  50      77.736  77.813  48.258  1.00 95.52           C  
ATOM     38  CD  PRO A  50      76.937  77.451  47.041  1.00 95.45           C  
ATOM     39  N   GLY A  51      77.351  82.092  47.754  1.00 96.61           N  
ATOM     40  CA  GLY A  51      78.177  83.260  47.480  1.00 96.25           C  
ATOM     41  C   GLY A  51      79.571  83.165  48.069  1.00 96.99           C  
ATOM     42  O   GLY A  51      79.760  82.650  49.177  1.00 94.60           O  
ATOM     43  N   TYR A  52      80.544  83.650  47.302  1.00 99.23           N  
ATOM     44  CA  TYR A  52      81.910  83.836  47.768  1.00105.16           C  
ATOM     45  C   TYR A  52      81.914  85.088  48.643  1.00111.30           C  
ATOM     46  O   TYR A  52      82.094  86.207  48.150  1.00118.98           O  
ATOM     47  CB  TYR A  52      82.850  83.973  46.564  1.00106.18           C  
ATOM     48  CG  TYR A  52      84.319  84.161  46.891  1.00109.76           C  
ATOM     49  CD1 TYR A  52      84.921  85.420  46.782  1.00111.61           C  
ATOM     50  CD2 TYR A  52      85.117  83.078  47.281  1.00111.90           C  
ATOM     51  CE1 TYR A  52      86.269  85.599  47.069  1.00113.84           C  
ATOM     52  CE2 TYR A  52      86.467  83.248  47.570  1.00112.60           C  
ATOM     53  CZ  TYR A  52      87.036  84.507  47.462  1.00114.30           C  
ATOM     54  OH  TYR A  52      88.370  84.679  47.745  1.00115.39           O  
ATOM     55  N   CYS A  53      81.680  84.895  49.940  1.00113.72           N  
ATOM     56  CA  CYS A  53      81.547  86.016  50.876  1.00114.26           C  
ATOM     57  C   CYS A  53      82.908  86.513  51.362  1.00115.55           C  
ATOM     58  O   CYS A  53      83.203  86.494  52.564  1.00113.36           O  
ATOM     59  CB  CYS A  53      80.615  85.654  52.037  1.00113.12           C  
ATOM     60  SG  CYS A  53      78.876  85.547  51.559  1.00117.45           S  
ATOM     61  N   MET A  54      83.721  86.955  50.397  1.00118.41           N  
ATOM     62  CA  MET A  54      85.080  87.482  50.612  1.00119.79           C  
ATOM     63  C   MET A  54      85.980  86.524  51.414  1.00119.73           C  
ATOM     64  O   MET A  54      86.743  86.948  52.289  1.00120.12           O  
ATOM     65  CB  MET A  54      85.029  88.890  51.234  1.00123.45           C  
ATOM     66  CG  MET A  54      84.391  89.948  50.342  1.00126.57           C  
ATOM     67  SD  MET A  54      83.250  91.028  51.233  1.00132.21           S  
ATOM     68  CE  MET A  54      81.749  90.044  51.247  1.00125.61           C  
ATOM     69  N   GLY A  55      85.874  85.230  51.100  1.00118.81           N  
ATOM     70  CA  GLY A  55      86.665  84.186  51.755  1.00115.51           C  
ATOM     71  C   GLY A  55      85.976  83.450  52.894  1.00114.62           C  
ATOM     72  O   GLY A  55      86.601  82.621  53.561  1.00114.39           O  
ATOM     73  N   ILE A  56      84.700  83.758  53.123  1.00113.21           N  
ATOM     74  CA  ILE A  56      83.880  83.060  54.126  1.00113.91           C  
ATOM     75  C   ILE A  56      83.062  81.962  53.432  1.00113.66           C  
ATOM     76  O   ILE A  56      82.809  80.901  54.018  1.00116.03           O  
ATOM     77  CB  ILE A  56      82.994  84.046  54.954  1.00114.23           C  
ATOM     78  CG1 ILE A  56      83.844  85.150  55.632  1.00114.43           C  
ATOM     79  CG2 ILE A  56      82.108  83.322  55.974  1.00111.20           C  
ATOM     80  CD1 ILE A  56      84.921  84.695  56.610  1.00110.97           C  
ATOM     81  N   GLY A  57      82.671  82.230  52.184  1.00110.65           N  
ATOM     82  CA  GLY A  57      82.020  81.253  51.305  1.00108.67           C  
ATOM     83  C   GLY A  57      82.711  79.894  51.228  1.00108.47           C  
ATOM     84  O   GLY A  57      82.047  78.872  51.425  1.00109.56           O  
ATOM     85  N   PRO A  58      84.037  79.868  50.932  1.00106.59           N  
ATOM     86  CA  PRO A  58      84.807  78.611  50.960  1.00105.44           C  
ATOM     87  C   PRO A  58      84.850  77.898  52.315  1.00103.45           C  
ATOM     88  O   PRO A  58      84.755  76.667  52.355  1.00105.95           O  
ATOM     89  CB  PRO A  58      86.215  79.053  50.552  1.00104.39           C  
ATOM     90  CG  PRO A  58      85.984  80.232  49.683  1.00104.24           C  
ATOM     91  CD  PRO A  58      84.829  80.953  50.315  1.00107.17           C  
ATOM     92  N   LEU A  59      84.985  78.664  53.399  1.00 97.88           N  
ATOM     93  CA  LEU A  59      85.132  78.102  54.745  1.00 92.55           C  
ATOM     94  C   LEU A  59      83.863  77.435  55.269  1.00 90.66           C  
ATOM     95  O   LEU A  59      83.948  76.435  55.984  1.00 90.25           O  
ATOM     96  CB  LEU A  59      85.638  79.154  55.741  1.00 92.46           C  
ATOM     97  CG  LEU A  59      87.007  79.817  55.520  1.00 94.46           C  
ATOM     98  CD1 LEU A  59      87.200  80.955  56.514  1.00 94.69           C  
ATOM     99  CD2 LEU A  59      88.171  78.834  55.600  1.00 90.88           C  
ATOM    100  N   ILE A  60      82.697  77.974  54.910  1.00 89.21           N  
ATOM    101  CA  ILE A  60      81.426  77.367  55.332  1.00 91.20           C  
ATOM    102  C   ILE A  60      81.151  76.039  54.619  1.00 89.49           C  
ATOM    103  O   ILE A  60      80.727  75.079  55.263  1.00 89.89           O  
ATOM    104  CB  ILE A  60      80.196  78.339  55.303  1.00 91.99           C  
ATOM    105  CG1 ILE A  60      79.861  78.853  53.889  1.00 95.82           C  
ATOM    106  CG2 ILE A  60      80.390  79.498  56.277  1.00 88.62           C  
ATOM    107  CD1 ILE A  60      78.704  78.138  53.211  1.00 94.42           C  
ATOM    108  N   SER A  61      81.428  75.984  53.311  1.00 86.52           N  
ATOM    109  CA  SER A  61      81.164  74.788  52.497  1.00 82.45           C  
ATOM    110  C   SER A  61      82.090  73.621  52.847  1.00 80.99           C  
ATOM    111  O   SER A  61      81.626  72.484  52.984  1.00 78.94           O  
ATOM    112  CB  SER A  61      81.206  75.103  50.995  1.00 80.34           C  
ATOM    113  OG  SER A  61      82.509  75.453  50.570  1.00 80.84           O  
ATOM    114  N   HIS A  62      83.384  73.913  53.002  1.00 77.14           N  
ATOM    115  CA  HIS A  62      84.353  72.937  53.494  1.00 77.23           C  
ATOM    116  C   HIS A  62      83.927  72.447  54.879  1.00 77.82           C  
ATOM    117  O   HIS A  62      83.857  71.239  55.108  1.00 80.67           O  
ATOM    118  CB  HIS A  62      85.765  73.534  53.544  1.00 78.49           C  
ATOM    119  CG  HIS A  62      86.865  72.514  53.631  1.00 79.07           C  
ATOM    120  ND1 HIS A  62      88.185  72.833  53.402  1.00 81.11           N  
ATOM    121  CD2 HIS A  62      86.846  71.188  53.912  1.00 80.41           C  
ATOM    122  CE1 HIS A  62      88.933  71.753  53.544  1.00 80.64           C  
ATOM    123  NE2 HIS A  62      88.144  70.741  53.854  1.00 81.53           N  
ATOM    124  N   GLY A  63      83.621  73.390  55.776  1.00 76.99           N  
ATOM    125  CA  GLY A  63      83.115  73.090  57.121  1.00 73.13           C  
ATOM    126  C   GLY A  63      81.872  72.215  57.112  1.00 71.81           C  
ATOM    127  O   GLY A  63      81.762  71.276  57.905  1.00 68.65           O  
ATOM    128  N   ARG A  64      80.947  72.519  56.202  1.00 73.83           N  
ATOM    129  CA  ARG A  64      79.741  71.715  56.002  1.00 77.69           C  
ATOM    130  C   ARG A  64      80.077  70.285  55.566  1.00 78.22           C  
ATOM    131  O   ARG A  64      79.498  69.331  56.091  1.00 78.75           O  
ATOM    132  CB  ARG A  64      78.791  72.378  54.999  1.00 80.31           C  
ATOM    133  CG  ARG A  64      77.416  71.739  54.971  1.00 82.68           C  
ATOM    134  CD  ARG A  64      76.384  72.605  54.285  1.00 86.38           C  
ATOM    135  NE  ARG A  64      75.092  72.457  54.950  1.00 89.86           N  
ATOM    136  CZ  ARG A  64      74.497  73.401  55.674  1.00 88.58           C  
ATOM    137  NH1 ARG A  64      75.055  74.596  55.822  1.00 89.10           N  
ATOM    138  NH2 ARG A  64      73.325  73.151  56.241  1.00 91.32           N  
ATOM    139  N   PHE A  65      81.013  70.155  54.621  1.00 76.57           N  
ATOM    140  CA  PHE A  65      81.505  68.849  54.164  1.00 76.65           C  
ATOM    141  C   PHE A  65      82.144  68.033  55.292  1.00 77.72           C  
ATOM    142  O   PHE A  65      81.897  66.830  55.397  1.00 78.60           O  
ATOM    143  CB  PHE A  65      82.466  68.999  52.973  1.00 73.39           C  
ATOM    144  CG  PHE A  65      81.798  68.857  51.628  1.00 71.98           C  
ATOM    145  CD1 PHE A  65      81.218  69.959  50.994  1.00 72.58           C  
ATOM    146  CD2 PHE A  65      81.747  67.619  50.990  1.00 70.84           C  
ATOM    147  CE1 PHE A  65      80.594  69.824  49.755  1.00 71.85           C  
ATOM    148  CE2 PHE A  65      81.127  67.479  49.751  1.00 71.68           C  
ATOM    149  CZ  PHE A  65      80.552  68.583  49.131  1.00 71.38           C  
ATOM    150  N   LEU A  66      82.935  68.695  56.137  1.00 78.07           N  
ATOM    151  CA  LEU A  66      83.602  68.041  57.270  1.00 80.42           C  
ATOM    152  C   LEU A  66      82.619  67.604  58.357  1.00 81.90           C  
ATOM    153  O   LEU A  66      82.803  66.550  58.972  1.00 82.29           O  
ATOM    154  CB  LEU A  66      84.692  68.941  57.873  1.00 79.23           C  
ATOM    155  CG  LEU A  66      85.865  69.407  57.000  1.00 79.21           C  
ATOM    156  CD1 LEU A  66      86.579  70.584  57.646  1.00 79.44           C  
ATOM    157  CD2 LEU A  66      86.845  68.285  56.695  1.00 81.10           C  
ATOM    158  N   TRP A  67      81.583  68.412  58.580  1.00 83.35           N  
ATOM    159  CA  TRP A  67      80.587  68.139  59.616  1.00 85.68           C  
ATOM    160  C   TRP A  67      79.559  67.104  59.153  1.00 80.89           C  
ATOM    161  O   TRP A  67      79.309  66.120  59.853  1.00 77.39           O  
ATOM    162  CB  TRP A  67      79.927  69.449  60.093  1.00 95.81           C  
ATOM    163  CG  TRP A  67      78.837  69.296  61.142  1.00106.61           C  
ATOM    164  CD1 TRP A  67      77.545  69.737  61.043  1.00107.50           C  
ATOM    165  CD2 TRP A  67      78.947  68.666  62.434  1.00114.12           C  
ATOM    166  NE1 TRP A  67      76.845  69.423  62.184  1.00111.45           N  
ATOM    167  CE2 TRP A  67      77.675  68.765  63.054  1.00114.85           C  
ATOM    168  CE3 TRP A  67      79.993  68.025  63.127  1.00117.42           C  
ATOM    169  CZ2 TRP A  67      77.418  68.247  64.340  1.00116.31           C  
ATOM    170  CZ3 TRP A  67      79.736  67.506  64.409  1.00116.87           C  
ATOM    171  CH2 TRP A  67      78.456  67.624  64.998  1.00116.97           C  
ATOM    172  N   MET A  68      78.991  67.318  57.968  1.00 77.85           N  
ATOM    173  CA  MET A  68      77.965  66.432  57.411  1.00 74.85           C  
ATOM    174  C   MET A  68      78.493  65.101  56.864  1.00 73.02           C  
ATOM    175  O   MET A  68      77.818  64.073  56.974  1.00 72.78           O  
ATOM    176  CB  MET A  68      77.185  67.155  56.315  1.00 74.67           C  
ATOM    177  CG  MET A  68      76.054  68.029  56.815  1.00 76.06           C  
ATOM    178  SD  MET A  68      75.239  68.858  55.441  1.00 78.97           S  
ATOM    179  CE  MET A  68      73.522  68.652  55.909  1.00 80.94           C  
ATOM    180  N   GLY A  69      79.692  65.127  56.280  1.00 70.21           N  
ATOM    181  CA  GLY A  69      80.211  64.005  55.496  1.00 66.87           C  
ATOM    182  C   GLY A  69      79.968  64.267  54.020  1.00 65.76           C  
ATOM    183  O   GLY A  69      78.941  64.849  53.657  1.00 66.74           O  
ATOM    184  N   ILE A  70      80.902  63.828  53.173  1.00 62.90           N  
ATOM    185  CA  ILE A  70      80.895  64.152  51.732  1.00 62.73           C  
ATOM    186  C   ILE A  70      79.537  63.893  51.060  1.00 64.34           C  
ATOM    187  O   ILE A  70      78.999  64.774  50.387  1.00 65.26           O  
ATOM    188  CB  ILE A  70      82.066  63.479  50.956  1.00 60.97           C  
ATOM    189  CG1 ILE A  70      83.419  63.883  51.557  1.00 59.96           C  
ATOM    190  CG2 ILE A  70      82.042  63.869  49.478  1.00 60.55           C  
ATOM    191  CD1 ILE A  70      84.576  62.973  51.194  1.00 60.50           C  
ATOM    192  N   GLY A  71      78.988  62.698  51.284  1.00 65.85           N  
ATOM    193  CA  GLY A  71      77.731  62.257  50.680  1.00 65.69           C  
ATOM    194  C   GLY A  71      76.518  63.105  50.993  1.00 69.02           C  
ATOM    195  O   GLY A  71      75.826  63.560  50.074  1.00 68.35           O  
ATOM    196  N   SER A  72      76.261  63.312  52.286  1.00 70.17           N  
ATOM    197  CA  SER A  72      75.117  64.112  52.733  1.00 72.63           C  
ATOM    198  C   SER A  72      75.243  65.586  52.336  1.00 72.53           C  
ATOM    199  O   SER A  72      74.246  66.206  51.952  1.00 76.17           O  
ATOM    200  CB  SER A  72      74.869  63.957  54.237  1.00 72.32           C  
ATOM    201  OG  SER A  72      76.002  64.331  54.987  1.00 77.95           O  
ATOM    202  N   ALA A  73      76.464  66.124  52.409  1.00 68.97           N  
ATOM    203  CA  ALA A  73      76.757  67.493  51.962  1.00 68.18           C  
ATOM    204  C   ALA A  73      76.499  67.670  50.465  1.00 69.96           C  
ATOM    205  O   ALA A  73      75.997  68.711  50.040  1.00 73.37           O  
ATOM    206  CB  ALA A  73      78.185  67.884  52.311  1.00 66.67           C  
ATOM    207  N   CYS A  74      76.830  66.645  49.680  1.00 70.18           N  
ATOM    208  CA  CYS A  74      76.553  66.629  48.242  1.00 70.59           C  
ATOM    209  C   CYS A  74      75.057  66.667  47.954  1.00 70.54           C  
ATOM    210  O   CYS A  74      74.605  67.394  47.065  1.00 68.99           O  
ATOM    211  CB  CYS A  74      77.195  65.409  47.581  1.00 69.85           C  
ATOM    212  SG  CYS A  74      78.950  65.636  47.229  1.00 69.75           S  
ATOM    213  N   ASN A  75      74.299  65.885  48.721  1.00 73.32           N  
ATOM    214  CA  ASN A  75      72.849  65.854  48.599  1.00 73.67           C  
ATOM    215  C   ASN A  75      72.174  67.123  49.100  1.00 76.65           C  
ATOM    216  O   ASN A  75      71.144  67.523  48.556  1.00 79.12           O  
ATOM    217  CB  ASN A  75      72.269  64.610  49.269  1.00 71.44           C  
ATOM    218  CG  ASN A  75      72.246  63.413  48.340  1.00 71.19           C  
ATOM    219  OD1 ASN A  75      71.932  63.534  47.154  1.00 70.08           O  
ATOM    220  ND2 ASN A  75      72.570  62.246  48.876  1.00 72.03           N  
ATOM    221  N   TYR A  76      72.767  67.753  50.117  1.00 77.30           N  
ATOM    222  CA  TYR A  76      72.288  69.037  50.624  1.00 78.95           C  
ATOM    223  C   TYR A  76      72.379  70.116  49.547  1.00 79.19           C  
ATOM    224  O   TYR A  76      71.386  70.786  49.251  1.00 81.29           O  
ATOM    225  CB  TYR A  76      73.055  69.464  51.886  1.00 82.00           C  
ATOM    226  CG  TYR A  76      72.753  70.885  52.330  1.00 87.48           C  
ATOM    227  CD1 TYR A  76      71.644  71.167  53.142  1.00 87.82           C  
ATOM    228  CD2 TYR A  76      73.570  71.955  51.926  1.00 89.17           C  
ATOM    229  CE1 TYR A  76      71.362  72.470  53.541  1.00 90.17           C  
ATOM    230  CE2 TYR A  76      73.292  73.261  52.314  1.00 91.35           C  
ATOM    231  CZ  TYR A  76      72.192  73.513  53.123  1.00 91.73           C  
ATOM    232  OH  TYR A  76      71.927  74.806  53.510  1.00 90.75           O  
ATOM    233  N   TYR A  77      73.570  70.264  48.969  1.00 78.07           N  
ATOM    234  CA  TYR A  77      73.861  71.332  48.017  1.00 77.70           C  
ATOM    235  C   TYR A  77      73.128  71.201  46.681  1.00 77.34           C  
ATOM    236  O   TYR A  77      72.773  72.209  46.067  1.00 77.70           O  
ATOM    237  CB  TYR A  77      75.372  71.473  47.812  1.00 77.62           C  
ATOM    238  CG  TYR A  77      76.067  72.256  48.906  1.00 77.37           C  
ATOM    239  CD1 TYR A  77      76.964  71.633  49.777  1.00 78.68           C  
ATOM    240  CD2 TYR A  77      75.829  73.626  49.074  1.00 79.52           C  
ATOM    241  CE1 TYR A  77      77.603  72.347  50.786  1.00 81.69           C  
ATOM    242  CE2 TYR A  77      76.462  74.350  50.078  1.00 81.07           C  
ATOM    243  CZ  TYR A  77      77.347  73.709  50.931  1.00 82.08           C  
ATOM    244  OH  TYR A  77      77.973  74.428  51.924  1.00 85.15           O  
ATOM    245  N   ASN A  78      72.900  69.963  46.248  1.00 79.05           N  
ATOM    246  CA  ASN A  78      72.095  69.680  45.056  1.00 83.82           C  
ATOM    247  C   ASN A  78      70.602  69.945  45.247  1.00 86.39           C  
ATOM    248  O   ASN A  78      69.884  70.217  44.280  1.00 86.49           O  
ATOM    249  CB  ASN A  78      72.292  68.232  44.607  1.00 83.70           C  
ATOM    250  CG  ASN A  78      73.377  68.072  43.560  1.00 81.93           C  
ATOM    251  OD1 ASN A  78      73.767  66.949  43.249  1.00 83.74           O  
ATOM    252  ND2 ASN A  78      73.860  69.179  43.001  1.00 81.62           N  
ATOM    253  N   ARG A  79      70.147  69.833  46.495  1.00 87.88           N  
ATOM    254  CA  ARG A  79      68.757  70.072  46.861  1.00 88.04           C  
ATOM    255  C   ARG A  79      68.484  71.575  46.959  1.00 87.70           C  
ATOM    256  O   ARG A  79      67.507  72.059  46.381  1.00 90.95           O  
ATOM    257  CB  ARG A  79      68.438  69.366  48.179  1.00 89.83           C  
ATOM    258  CG  ARG A  79      66.977  68.992  48.388  1.00 93.32           C  
ATOM    259  CD  ARG A  79      66.811  67.916  49.459  1.00 95.69           C  
ATOM    260  NE  ARG A  79      67.423  68.279  50.744  1.00 96.87           N  
ATOM    261  CZ  ARG A  79      68.513  67.711  51.267  1.00 95.69           C  
ATOM    262  NH1 ARG A  79      69.142  66.724  50.636  1.00 92.16           N  
ATOM    263  NH2 ARG A  79      68.976  68.133  52.435  1.00 95.15           N  
ATOM    264  N   VAL A  80      69.355  72.297  47.672  1.00 83.42           N  
ATOM    265  CA  VAL A  80      69.239  73.753  47.859  1.00 81.50           C  
ATOM    266  C   VAL A  80      69.468  74.498  46.536  1.00 83.76           C  
ATOM    267  O   VAL A  80      68.593  75.238  46.083  1.00 88.09           O  
ATOM    268  CB  VAL A  80      70.178  74.285  48.981  1.00 78.48           C  
ATOM    269  CG1 VAL A  80      70.088  75.800  49.109  1.00 75.45           C  
ATOM    270  CG2 VAL A  80      69.847  73.637  50.319  1.00 77.43           C  
ATOM    271  N   TYR A  81      70.632  74.281  45.924  1.00 84.82           N  
ATOM    272  CA  TYR A  81      70.993  74.897  44.640  1.00 84.33           C  
ATOM    273  C   TYR A  81      70.661  73.932  43.495  1.00 87.02           C  
ATOM    274  O   TYR A  81      69.906  72.980  43.703  1.00 94.07           O  
ATOM    275  CB  TYR A  81      72.469  75.317  44.652  1.00 83.05           C  
ATOM    276  CG  TYR A  81      72.831  76.171  45.849  1.00 84.84           C  
ATOM    277  CD1 TYR A  81      72.731  77.568  45.793  1.00 86.84           C  
ATOM    278  CD2 TYR A  81      73.255  75.584  47.051  1.00 85.34           C  
ATOM    279  CE1 TYR A  81      73.053  78.357  46.895  1.00 87.78           C  
ATOM    280  CE2 TYR A  81      73.576  76.363  48.158  1.00 88.63           C  
ATOM    281  CZ  TYR A  81      73.474  77.746  48.075  1.00 88.41           C  
ATOM    282  OH  TYR A  81      73.792  78.516  49.167  1.00 88.33           O  
ATOM    283  N   GLY A  82      71.202  74.170  42.299  1.00 84.97           N  
ATOM    284  CA  GLY A  82      70.906  73.328  41.128  1.00 86.28           C  
ATOM    285  C   GLY A  82      71.390  71.881  41.189  1.00 84.62           C  
ATOM    286  O   GLY A  82      72.015  71.455  42.165  1.00 84.53           O  
ATOM    287  N   GLU A  83      71.092  71.126  40.132  1.00 83.11           N  
ATOM    288  CA  GLU A  83      71.631  69.772  39.950  1.00 81.30           C  
ATOM    289  C   GLU A  83      73.018  69.817  39.287  1.00 81.96           C  
ATOM    290  O   GLU A  83      73.571  68.788  38.873  1.00 83.10           O  
ATOM    291  CB  GLU A  83      70.657  68.892  39.147  1.00 80.86           C  
ATOM    292  CG  GLU A  83      69.231  68.799  39.696  1.00 83.06           C  
ATOM    293  CD  GLU A  83      69.122  68.253  41.119  1.00 86.80           C  
ATOM    294  OE1 GLU A  83      70.029  67.529  41.594  1.00 86.11           O  
ATOM    295  OE2 GLU A  83      68.094  68.540  41.771  1.00 88.20           O  
ATOM    296  N   PHE A  84      73.556  71.033  39.196  1.00 79.98           N  
ATOM    297  CA  PHE A  84      74.891  71.326  38.699  1.00 76.02           C  
ATOM    298  C   PHE A  84      75.274  72.620  39.399  1.00 74.26           C  
ATOM    299  O   PHE A  84      74.754  73.687  39.068  1.00 74.72           O  
ATOM    300  CB  PHE A  84      74.863  71.529  37.179  1.00 74.09           C  
ATOM    301  CG  PHE A  84      76.225  71.626  36.540  1.00 72.92           C  
ATOM    302  CD1 PHE A  84      76.596  70.721  35.544  1.00 72.75           C  
ATOM    303  CD2 PHE A  84      77.135  72.630  36.905  1.00 71.94           C  
ATOM    304  CE1 PHE A  84      77.845  70.806  34.938  1.00 72.89           C  
ATOM    305  CE2 PHE A  84      78.386  72.713  36.307  1.00 70.70           C  
ATOM    306  CZ  PHE A  84      78.740  71.803  35.322  1.00 71.50           C  
ATOM    307  N   MET A  85      76.173  72.523  40.373  1.00 74.23           N  
ATOM    308  CA  MET A  85      76.508  73.672  41.218  1.00 76.83           C  
ATOM    309  C   MET A  85      77.969  73.697  41.693  1.00 79.19           C  
ATOM    310  O   MET A  85      78.723  72.757  41.435  1.00 83.34           O  
ATOM    311  CB  MET A  85      75.510  73.787  42.384  1.00 75.83           C  
ATOM    312  CG  MET A  85      75.455  72.590  43.324  1.00 73.36           C  
ATOM    313  SD  MET A  85      76.759  72.630  44.565  1.00 74.30           S  
ATOM    314  CE  MET A  85      76.342  74.126  45.458  1.00 75.02           C  
ATOM    315  N   ARG A  86      78.347  74.767  42.396  1.00 77.86           N  
ATOM    316  CA  ARG A  86      79.740  75.029  42.759  1.00 77.77           C  
ATOM    317  C   ARG A  86      79.907  75.232  44.262  1.00 76.49           C  
ATOM    318  O   ARG A  86      79.131  75.947  44.902  1.00 77.11           O  
ATOM    319  CB  ARG A  86      80.261  76.246  41.977  1.00 83.03           C  
ATOM    320  CG  ARG A  86      81.769  76.521  42.024  1.00 86.19           C  
ATOM    321  CD  ARG A  86      82.240  77.402  43.190  1.00 90.43           C  
ATOM    322  NE  ARG A  86      81.184  78.214  43.812  1.00 95.83           N  
ATOM    323  CZ  ARG A  86      80.788  79.422  43.407  1.00 97.55           C  
ATOM    324  NH1 ARG A  86      81.345  80.016  42.355  1.00 98.54           N  
ATOM    325  NH2 ARG A  86      79.818  80.040  44.069  1.00 96.60           N  
ATOM    326  N   VAL A  87      80.958  74.609  44.790  1.00 73.69           N  
ATOM    327  CA  VAL A  87      81.324  74.639  46.204  1.00 69.57           C  
ATOM    328  C   VAL A  87      82.858  74.750  46.279  1.00 68.94           C  
ATOM    329  O   VAL A  87      83.527  74.722  45.242  1.00 68.46           O  
ATOM    330  CB  VAL A  87      80.713  73.399  46.926  1.00 69.27           C  
ATOM    331  CG1 VAL A  87      81.637  72.765  47.957  1.00 71.13           C  
ATOM    332  CG2 VAL A  87      79.382  73.761  47.564  1.00 69.29           C  
ATOM    333  N   TRP A  88      83.406  74.921  47.483  1.00 70.47           N  
ATOM    334  CA  TRP A  88      84.854  74.872  47.698  1.00 72.69           C  
ATOM    335  C   TRP A  88      85.229  73.818  48.742  1.00 71.55           C  
ATOM    336  O   TRP A  88      84.627  73.744  49.816  1.00 72.78           O  
ATOM    337  CB  TRP A  88      85.405  76.240  48.127  1.00 78.87           C  
ATOM    338  CG  TRP A  88      85.072  77.385  47.201  1.00 83.23           C  
ATOM    339  CD1 TRP A  88      85.846  77.870  46.184  1.00 84.15           C  
ATOM    340  CD2 TRP A  88      83.884  78.191  47.219  1.00 85.76           C  
ATOM    341  NE1 TRP A  88      85.213  78.922  45.563  1.00 85.48           N  
ATOM    342  CE2 TRP A  88      84.008  79.141  46.177  1.00 87.03           C  
ATOM    343  CE3 TRP A  88      82.721  78.200  48.011  1.00 86.50           C  
ATOM    344  CZ2 TRP A  88      83.016  80.098  45.907  1.00 90.09           C  
ATOM    345  CZ3 TRP A  88      81.731  79.151  47.742  1.00 87.91           C  
ATOM    346  CH2 TRP A  88      81.888  80.086  46.696  1.00 89.71           C  
ATOM    347  N   ILE A  89      86.213  72.994  48.396  1.00 70.60           N  
ATOM    348  CA  ILE A  89      86.902  72.128  49.350  1.00 68.99           C  
ATOM    349  C   ILE A  89      88.348  72.603  49.313  1.00 70.40           C  
ATOM    350  O   ILE A  89      88.963  72.654  48.241  1.00 68.64           O  
ATOM    351  CB  ILE A  89      86.733  70.620  49.025  1.00 65.71           C  
ATOM    352  CG1 ILE A  89      85.296  70.182  49.335  1.00 63.69           C  
ATOM    353  CG2 ILE A  89      87.707  69.767  49.836  1.00 64.45           C  
ATOM    354  CD1 ILE A  89      84.815  68.960  48.583  1.00 62.94           C  
ATOM    355  N   SER A  90      88.863  72.960  50.492  1.00 74.29           N  
ATOM    356  CA  SER A  90      90.082  73.770  50.651  1.00 79.25           C  
ATOM    357  C   SER A  90      89.991  75.040  49.791  1.00 82.84           C  
ATOM    358  O   SER A  90      88.950  75.713  49.788  1.00 86.82           O  
ATOM    359  CB  SER A  90      91.351  72.949  50.381  1.00 77.12           C  
ATOM    360  OG  SER A  90      91.516  71.959  51.379  1.00 77.39           O  
ATOM    361  N   GLY A  91      91.056  75.362  49.063  1.00 83.40           N  
ATOM    362  CA  GLY A  91      91.017  76.465  48.111  1.00 88.74           C  
ATOM    363  C   GLY A  91      90.132  76.139  46.922  1.00 90.06           C  
ATOM    364  O   GLY A  91      89.197  76.885  46.615  1.00 87.68           O  
ATOM    365  N   GLU A  92      90.416  74.994  46.296  1.00 91.80           N  
ATOM    366  CA  GLU A  92      89.876  74.607  44.981  1.00 89.64           C  
ATOM    367  C   GLU A  92      88.353  74.608  44.839  1.00 87.36           C  
ATOM    368  O   GLU A  92      87.628  74.061  45.680  1.00 84.25           O  
ATOM    369  CB  GLU A  92      90.468  73.273  44.484  1.00 90.79           C  
ATOM    370  CG  GLU A  92      90.899  72.276  45.557  1.00 90.01           C  
ATOM    371  CD  GLU A  92      92.401  72.051  45.599  1.00 90.43           C  
ATOM    372  OE1 GLU A  92      92.999  71.733  44.548  1.00 90.66           O  
ATOM    373  OE2 GLU A  92      92.985  72.170  46.693  1.00 93.45           O  
ATOM    374  N   GLU A  93      87.899  75.233  43.753  1.00 86.88           N  
ATOM    375  CA  GLU A  93      86.500  75.213  43.338  1.00 87.08           C  
ATOM    376  C   GLU A  93      86.133  73.798  42.913  1.00 85.00           C  
ATOM    377  O   GLU A  93      86.748  73.227  42.004  1.00 85.68           O  
ATOM    378  CB  GLU A  93      86.250  76.200  42.188  1.00 90.36           C  
ATOM    379  CG  GLU A  93      86.428  77.667  42.558  1.00 96.40           C  
ATOM    380  CD  GLU A  93      86.129  78.612  41.407  1.00 98.59           C  
ATOM    381  OE1 GLU A  93      84.935  78.841  41.104  1.00 97.80           O  
ATOM    382  OE2 GLU A  93      87.093  79.141  40.817  1.00 99.44           O  
ATOM    383  N   THR A  94      85.145  73.234  43.598  1.00 82.02           N  
ATOM    384  CA  THR A  94      84.685  71.874  43.335  1.00 80.02           C  
ATOM    385  C   THR A  94      83.211  71.846  42.922  1.00 76.67           C  
ATOM    386  O   THR A  94      82.347  72.393  43.612  1.00 79.09           O  
ATOM    387  CB  THR A  94      84.989  70.909  44.513  1.00 81.58           C  
ATOM    388  OG1 THR A  94      84.312  69.661  44.312  1.00 85.83           O  
ATOM    389  CG2 THR A  94      84.578  71.496  45.851  1.00 83.05           C  
ATOM    390  N   LEU A  95      82.948  71.211  41.784  1.00 72.98           N  
ATOM    391  CA  LEU A  95      81.607  71.128  41.221  1.00 71.74           C  
ATOM    392  C   LEU A  95      80.906  69.870  41.677  1.00 72.33           C  
ATOM    393  O   LEU A  95      81.452  68.769  41.559  1.00 75.46           O  
ATOM    394  CB  LEU A  95      81.650  71.146  39.690  1.00 70.81           C  
ATOM    395  CG  LEU A  95      82.193  72.366  38.950  1.00 71.50           C  
ATOM    396  CD1 LEU A  95      82.317  72.018  37.480  1.00 70.81           C  
ATOM    397  CD2 LEU A  95      81.324  73.604  39.139  1.00 73.07           C  
ATOM    398  N   ILE A  96      79.694  70.030  42.198  1.00 70.01           N  
ATOM    399  CA  ILE A  96      78.887  68.867  42.535  1.00 69.70           C  
ATOM    400  C   ILE A  96      77.717  68.760  41.542  1.00 71.28           C  
ATOM    401  O   ILE A  96      76.896  69.673  41.416  1.00 74.64           O  
ATOM    402  CB  ILE A  96      78.553  68.734  44.069  1.00 68.68           C  
ATOM    403  CG1 ILE A  96      77.063  68.565  44.365  1.00 70.81           C  
ATOM    404  CG2 ILE A  96      79.256  69.766  44.946  1.00 65.16           C  
ATOM    405  CD1 ILE A  96      76.666  67.106  44.434  1.00 74.03           C  
ATOM    406  N   ILE A  97      77.694  67.638  40.820  1.00 70.83           N  
ATOM    407  CA  ILE A  97      76.842  67.444  39.644  1.00 69.16           C  
ATOM    408  C   ILE A  97      76.052  66.131  39.734  1.00 70.98           C  
ATOM    409  O   ILE A  97      76.636  65.060  39.929  1.00 70.76           O  
ATOM    410  CB  ILE A  97      77.685  67.437  38.337  1.00 67.03           C  
ATOM    411  CG1 ILE A  97      78.472  68.745  38.164  1.00 65.83           C  
ATOM    412  CG2 ILE A  97      76.798  67.197  37.125  1.00 66.76           C  
ATOM    413  CD1 ILE A  97      79.733  68.625  37.329  1.00 64.14           C  
ATOM    414  N   SER A  98      74.730  66.223  39.574  1.00 71.63           N  
ATOM    415  CA  SER A  98      73.873  65.037  39.488  1.00 72.17           C  
ATOM    416  C   SER A  98      73.243  64.836  38.100  1.00 73.62           C  
ATOM    417  O   SER A  98      72.499  63.878  37.891  1.00 74.25           O  
ATOM    418  CB  SER A  98      72.793  65.068  40.573  1.00 74.53           C  
ATOM    419  OG  SER A  98      71.705  65.893  40.197  1.00 79.97           O  
ATOM    420  N   LYS A  99      73.545  65.739  37.165  1.00 75.12           N  
ATOM    421  CA  LYS A  99      73.012  65.685  35.797  1.00 74.40           C  
ATOM    422  C   LYS A  99      73.617  64.539  34.981  1.00 74.59           C  
ATOM    423  O   LYS A  99      74.840  64.459  34.819  1.00 76.21           O  
ATOM    424  CB  LYS A  99      73.240  67.019  35.082  1.00 75.37           C  
ATOM    425  CG  LYS A  99      72.179  68.067  35.354  1.00 78.14           C  
ATOM    426  CD  LYS A  99      72.378  69.283  34.458  1.00 82.12           C  
ATOM    427  CE  LYS A  99      71.059  69.784  33.882  1.00 83.68           C  
ATOM    428  NZ  LYS A  99      70.089  70.237  34.921  1.00 84.43           N  
ATOM    429  N   SER A 100      72.749  63.666  34.468  1.00 73.49           N  
ATOM    430  CA  SER A 100      73.157  62.503  33.660  1.00 72.49           C  
ATOM    431  C   SER A 100      73.987  62.860  32.427  1.00 72.27           C  
ATOM    432  O   SER A 100      74.928  62.136  32.083  1.00 70.20           O  
ATOM    433  CB  SER A 100      71.933  61.670  33.266  1.00 71.46           C  
ATOM    434  OG  SER A 100      72.137  60.938  32.072  1.00 74.75           O  
ATOM    435  N   SER A 101      73.621  63.965  31.773  1.00 74.64           N  
ATOM    436  CA  SER A 101      74.332  64.478  30.596  1.00 74.76           C  
ATOM    437  C   SER A 101      75.752  64.906  30.951  1.00 73.63           C  
ATOM    438  O   SER A 101      76.693  64.637  30.198  1.00 72.58           O  
ATOM    439  CB  SER A 101      73.558  65.636  29.960  1.00 74.36           C  
ATOM    440  OG  SER A 101      73.397  66.705  30.877  1.00 77.25           O  
ATOM    441  N   SER A 102      75.888  65.558  32.107  1.00 72.55           N  
ATOM    442  CA  SER A 102      77.185  65.956  32.642  1.00 72.50           C  
ATOM    443  C   SER A 102      78.010  64.745  33.058  1.00 71.44           C  
ATOM    444  O   SER A 102      79.181  64.626  32.678  1.00 69.40           O  
ATOM    445  CB  SER A 102      77.017  66.922  33.812  1.00 72.82           C  
ATOM    446  OG  SER A 102      76.454  68.149  33.391  1.00 75.23           O  
ATOM    447  N   MET A 103      77.378  63.852  33.825  1.00 69.39           N  
ATOM    448  CA  MET A 103      77.942  62.558  34.203  1.00 66.37           C  
ATOM    449  C   MET A 103      78.556  61.874  32.984  1.00 65.45           C  
ATOM    450  O   MET A 103      79.732  61.517  33.007  1.00 67.07           O  
ATOM    451  CB  MET A 103      76.861  61.684  34.866  1.00 66.54           C  
ATOM    452  CG  MET A 103      77.250  60.246  35.199  1.00 66.07           C  
ATOM    453  SD  MET A 103      77.265  59.105  33.791  1.00 68.95           S  
ATOM    454  CE  MET A 103      75.523  58.852  33.452  1.00 70.60           C  
ATOM    455  N   PHE A 104      77.762  61.725  31.922  1.00 65.36           N  
ATOM    456  CA  PHE A 104      78.196  61.005  30.727  1.00 65.48           C  
ATOM    457  C   PHE A 104      79.401  61.631  30.029  1.00 65.64           C  
ATOM    458  O   PHE A 104      80.295  60.909  29.593  1.00 65.84           O  
ATOM    459  CB  PHE A 104      77.050  60.794  29.733  1.00 63.92           C  
ATOM    460  CG  PHE A 104      77.382  59.805  28.653  1.00 64.90           C  
ATOM    461  CD1 PHE A 104      77.194  58.439  28.864  1.00 65.65           C  
ATOM    462  CD2 PHE A 104      77.914  60.232  27.429  1.00 65.88           C  
ATOM    463  CE1 PHE A 104      77.520  57.517  27.874  1.00 68.07           C  
ATOM    464  CE2 PHE A 104      78.244  59.316  26.436  1.00 66.05           C  
ATOM    465  CZ  PHE A 104      78.052  57.957  26.662  1.00 67.82           C  
ATOM    466  N   HIS A 105      79.414  62.960  29.932  1.00 65.36           N  
ATOM    467  CA  HIS A 105      80.514  63.693  29.309  1.00 67.74           C  
ATOM    468  C   HIS A 105      81.829  63.464  30.059  1.00 67.39           C  
ATOM    469  O   HIS A 105      82.853  63.143  29.449  1.00 67.14           O  
ATOM    470  CB  HIS A 105      80.183  65.186  29.234  1.00 69.90           C  
ATOM    471  CG  HIS A 105      81.205  65.996  28.498  1.00 75.41           C  
ATOM    472  ND1 HIS A 105      82.313  66.537  29.115  1.00 76.34           N  
ATOM    473  CD2 HIS A 105      81.292  66.349  27.193  1.00 77.47           C  
ATOM    474  CE1 HIS A 105      83.034  67.194  28.225  1.00 77.02           C  
ATOM    475  NE2 HIS A 105      82.438  67.093  27.051  1.00 79.28           N  
ATOM    476  N   ILE A 106      81.763  63.604  31.383  1.00 67.51           N  
ATOM    477  CA  ILE A 106      82.910  63.500  32.287  1.00 66.20           C  
ATOM    478  C   ILE A 106      83.574  62.112  32.254  1.00 66.71           C  
ATOM    479  O   ILE A 106      84.798  62.017  32.142  1.00 69.50           O  
ATOM    480  CB  ILE A 106      82.523  63.966  33.720  1.00 65.46           C  
ATOM    481  CG1 ILE A 106      82.269  65.484  33.714  1.00 66.09           C  
ATOM    482  CG2 ILE A 106      83.602  63.625  34.744  1.00 64.42           C  
ATOM    483  CD1 ILE A 106      81.324  66.003  34.779  1.00 64.43           C  
ATOM    484  N   MET A 107      82.773  61.050  32.315  1.00 65.98           N  
ATOM    485  CA  MET A 107      83.314  59.683  32.357  1.00 67.55           C  
ATOM    486  C   MET A 107      83.773  59.186  30.979  1.00 70.09           C  
ATOM    487  O   MET A 107      84.671  58.338  30.890  1.00 71.67           O  
ATOM    488  CB  MET A 107      82.328  58.705  33.013  1.00 66.76           C  
ATOM    489  CG  MET A 107      81.747  59.200  34.334  1.00 68.23           C  
ATOM    490  SD  MET A 107      81.152  57.965  35.509  1.00 72.89           S  
ATOM    491  CE  MET A 107      79.889  57.137  34.580  1.00 70.19           C  
ATOM    492  N   LYS A 108      83.160  59.731  29.925  1.00 72.69           N  
ATOM    493  CA  LYS A 108      83.467  59.416  28.518  1.00 72.70           C  
ATOM    494  C   LYS A 108      84.869  59.886  28.100  1.00 71.47           C  
ATOM    495  O   LYS A 108      85.575  59.172  27.382  1.00 67.35           O  
ATOM    496  CB  LYS A 108      82.388  60.042  27.620  1.00 73.80           C  
ATOM    497  CG  LYS A 108      82.557  59.934  26.112  1.00 77.46           C  
ATOM    498  CD  LYS A 108      81.706  61.005  25.438  1.00 82.22           C  
ATOM    499  CE  LYS A 108      81.991  61.136  23.947  1.00 86.28           C  
ATOM    500  NZ  LYS A 108      81.265  60.125  23.128  1.00 84.44           N  
ATOM    501  N   HIS A 109      85.263  61.072  28.571  1.00 71.17           N  
ATOM    502  CA  HIS A 109      86.491  61.737  28.126  1.00 72.74           C  
ATOM    503  C   HIS A 109      87.729  61.486  28.989  1.00 72.49           C  
ATOM    504  O   HIS A 109      87.638  61.377  30.217  1.00 77.03           O  
ATOM    505  CB  HIS A 109      86.248  63.239  27.965  1.00 75.70           C  
ATOM    506  CG  HIS A 109      85.397  63.585  26.783  1.00 79.98           C  
ATOM    507  ND1 HIS A 109      85.808  63.377  25.483  1.00 80.81           N  
ATOM    508  CD2 HIS A 109      84.154  64.116  26.704  1.00 81.76           C  
ATOM    509  CE1 HIS A 109      84.854  63.764  24.655  1.00 83.50           C  
ATOM    510  NE2 HIS A 109      83.840  64.217  25.370  1.00 84.56           N  
ATOM    511  N   ASN A 110      88.880  61.416  28.317  1.00 70.02           N  
ATOM    512  CA  ASN A 110      90.190  61.184  28.941  1.00 67.75           C  
ATOM    513  C   ASN A 110      90.696  62.305  29.850  1.00 66.11           C  
ATOM    514  O   ASN A 110      91.495  62.053  30.757  1.00 65.78           O  
ATOM    515  CB  ASN A 110      91.247  60.882  27.874  1.00 66.59           C  
ATOM    516  CG  ASN A 110      91.043  59.536  27.212  1.00 69.17           C  
ATOM    517  OD1 ASN A 110      91.020  58.497  27.873  1.00 72.20           O  
ATOM    518  ND2 ASN A 110      90.905  59.545  25.893  1.00 71.41           N  
ATOM    519  N   HIS A 111      90.241  63.534  29.610  1.00 64.08           N  
ATOM    520  CA  HIS A 111      90.683  64.676  30.416  1.00 65.22           C  
ATOM    521  C   HIS A 111      89.936  64.830  31.750  1.00 66.93           C  
ATOM    522  O   HIS A 111      89.987  65.890  32.387  1.00 69.64           O  
ATOM    523  CB  HIS A 111      90.721  65.983  29.601  1.00 64.41           C  
ATOM    524  CG  HIS A 111      89.418  66.357  28.965  1.00 63.59           C  
ATOM    525  ND1 HIS A 111      88.935  65.737  27.832  1.00 63.88           N  
ATOM    526  CD2 HIS A 111      88.521  67.321  29.277  1.00 63.69           C  
ATOM    527  CE1 HIS A 111      87.785  66.289  27.486  1.00 63.77           C  
ATOM    528  NE2 HIS A 111      87.510  67.251  28.348  1.00 64.41           N  
ATOM    529  N   TYR A 112      89.264  63.756  32.169  1.00 64.72           N  
ATOM    530  CA  TYR A 112      88.689  63.654  33.514  1.00 62.82           C  
ATOM    531  C   TYR A 112      89.170  62.412  34.269  1.00 62.18           C  
ATOM    532  O   TYR A 112      88.715  62.142  35.386  1.00 63.53           O  
ATOM    533  CB  TYR A 112      87.159  63.729  33.469  1.00 62.25           C  
ATOM    534  CG  TYR A 112      86.650  64.989  32.818  1.00 61.96           C  
ATOM    535  CD1 TYR A 112      86.187  64.974  31.500  1.00 62.92           C  
ATOM    536  CD2 TYR A 112      86.658  66.208  33.510  1.00 61.47           C  
ATOM    537  CE1 TYR A 112      85.728  66.134  30.892  1.00 65.36           C  
ATOM    538  CE2 TYR A 112      86.209  67.376  32.910  1.00 63.06           C  
ATOM    539  CZ  TYR A 112      85.749  67.336  31.602  1.00 65.31           C  
ATOM    540  OH  TYR A 112      85.304  68.491  31.006  1.00 68.78           O  
ATOM    541  N   SER A 113      90.108  61.682  33.659  1.00 60.35           N  
ATOM    542  CA  SER A 113      90.727  60.489  34.243  1.00 58.70           C  
ATOM    543  C   SER A 113      91.686  60.812  35.406  1.00 58.33           C  
ATOM    544  O   SER A 113      92.844  60.381  35.427  1.00 58.44           O  
ATOM    545  CB  SER A 113      91.434  59.684  33.151  1.00 59.72           C  
ATOM    546  OG  SER A 113      90.510  59.187  32.200  1.00 64.38           O  
ATOM    547  N   SER A 114      91.177  61.582  36.364  1.00 57.66           N  
ATOM    548  CA  SER A 114      91.857  61.920  37.610  1.00 57.96           C  
ATOM    549  C   SER A 114      90.796  62.051  38.691  1.00 57.79           C  
ATOM    550  O   SER A 114      89.625  62.300  38.386  1.00 56.19           O  
ATOM    551  CB  SER A 114      92.634  63.235  37.471  1.00 58.99           C  
ATOM    552  OG  SER A 114      93.141  63.685  38.721  1.00 58.65           O  
ATOM    553  N   ARG A 115      91.207  61.861  39.942  1.00 56.73           N  
ATOM    554  CA  ARG A 115      90.365  62.172  41.102  1.00 56.30           C  
ATOM    555  C   ARG A 115      91.013  63.360  41.814  1.00 58.22           C  
ATOM    556  O   ARG A 115      91.850  64.060  41.221  1.00 58.97           O  
ATOM    557  CB  ARG A 115      90.226  60.963  42.042  1.00 53.76           C  
ATOM    558  CG  ARG A 115      89.932  59.650  41.340  1.00 52.26           C  
ATOM    559  CD  ARG A 115      89.169  58.681  42.225  1.00 52.16           C  
ATOM    560  NE  ARG A 115      88.916  57.435  41.501  1.00 53.15           N  
ATOM    561  CZ  ARG A 115      87.859  57.201  40.720  1.00 53.95           C  
ATOM    562  NH1 ARG A 115      86.910  58.119  40.557  1.00 53.41           N  
ATOM    563  NH2 ARG A 115      87.747  56.035  40.097  1.00 53.59           N  
ATOM    564  N   PHE A 116      90.632  63.589  43.070  1.00 57.22           N  
ATOM    565  CA  PHE A 116      91.251  64.628  43.887  1.00 56.91           C  
ATOM    566  C   PHE A 116      91.275  64.255  45.364  1.00 58.50           C  
ATOM    567  O   PHE A 116      90.798  63.182  45.743  1.00 59.84           O  
ATOM    568  CB  PHE A 116      90.590  65.999  43.645  1.00 56.31           C  
ATOM    569  CG  PHE A 116      89.181  66.125  44.175  1.00 55.63           C  
ATOM    570  CD1 PHE A 116      88.091  65.620  43.453  1.00 56.27           C  
ATOM    571  CD2 PHE A 116      88.934  66.798  45.376  1.00 53.88           C  
ATOM    572  CE1 PHE A 116      86.789  65.760  43.932  1.00 56.16           C  
ATOM    573  CE2 PHE A 116      87.635  66.943  45.859  1.00 53.90           C  
ATOM    574  CZ  PHE A 116      86.562  66.426  45.136  1.00 55.10           C  
ATOM    575  N   GLY A 117      91.842  65.142  46.182  1.00 58.46           N  
ATOM    576  CA  GLY A 117      91.925  64.947  47.628  1.00 57.45           C  
ATOM    577  C   GLY A 117      93.215  65.499  48.189  1.00 57.27           C  
ATOM    578  O   GLY A 117      94.177  65.709  47.449  1.00 57.92           O  
ATOM    579  N   SER A 118      93.219  65.738  49.501  1.00 57.51           N  
ATOM    580  CA  SER A 118      94.386  66.214  50.246  1.00 57.62           C  
ATOM    581  C   SER A 118      95.641  65.407  49.921  1.00 59.44           C  
ATOM    582  O   SER A 118      95.653  64.180  50.082  1.00 61.14           O  
ATOM    583  CB  SER A 118      94.094  66.158  51.755  1.00 58.11           C  
ATOM    584  OG  SER A 118      95.280  66.245  52.531  1.00 58.57           O  
ATOM    585  N   LYS A 119      96.681  66.098  49.447  1.00 60.30           N  
ATOM    586  CA  LYS A 119      97.993  65.482  49.219  1.00 59.88           C  
ATOM    587  C   LYS A 119      98.530  64.840  50.507  1.00 61.28           C  
ATOM    588  O   LYS A 119      98.993  63.695  50.486  1.00 61.21           O  
ATOM    589  CB  LYS A 119      98.989  66.500  48.646  1.00 59.46           C  
ATOM    590  CG  LYS A 119     100.413  65.975  48.498  1.00 60.40           C  
ATOM    591  CD  LYS A 119     101.296  66.911  47.695  1.00 63.94           C  
ATOM    592  CE  LYS A 119     102.735  66.420  47.707  1.00 67.65           C  
ATOM    593  NZ  LYS A 119     103.527  66.953  46.562  1.00 69.88           N  
ATOM    594  N   LEU A 120      98.429  65.576  51.616  1.00 61.41           N  
ATOM    595  CA  LEU A 120      98.904  65.125  52.924  1.00 63.35           C  
ATOM    596  C   LEU A 120      98.112  63.919  53.428  1.00 64.41           C  
ATOM    597  O   LEU A 120      98.687  62.993  54.013  1.00 65.31           O  
ATOM    598  CB  LEU A 120      98.854  66.280  53.933  1.00 65.42           C  
ATOM    599  CG  LEU A 120     100.006  67.292  54.114  1.00 65.65           C  
ATOM    600  CD1 LEU A 120     100.726  67.731  52.840  1.00 67.43           C  
ATOM    601  CD2 LEU A 120      99.463  68.510  54.842  1.00 65.48           C  
ATOM    602  N   GLY A 121      96.801  63.935  53.176  1.00 63.17           N  
ATOM    603  CA  GLY A 121      95.914  62.810  53.478  1.00 60.25           C  
ATOM    604  C   GLY A 121      96.241  61.566  52.671  1.00 59.35           C  
ATOM    605  O   GLY A 121      96.328  60.462  53.224  1.00 59.10           O  
ATOM    606  N   LEU A 122      96.430  61.751  51.366  1.00 57.92           N  
ATOM    607  CA  LEU A 122      96.733  60.646  50.455  1.00 57.73           C  
ATOM    608  C   LEU A 122      98.123  60.047  50.676  1.00 58.80           C  
ATOM    609  O   LEU A 122      98.295  58.833  50.539  1.00 57.60           O  
ATOM    610  CB  LEU A 122      96.525  61.060  48.989  1.00 56.76           C  
ATOM    611  CG  LEU A 122      95.079  61.338  48.545  1.00 55.35           C  
ATOM    612  CD1 LEU A 122      95.043  62.001  47.177  1.00 53.49           C  
ATOM    613  CD2 LEU A 122      94.224  60.078  48.559  1.00 54.54           C  
ATOM    614  N   GLN A 123      99.095  60.896  51.033  1.00 60.65           N  
ATOM    615  CA  GLN A 123     100.446  60.449  51.410  1.00 60.21           C  
ATOM    616  C   GLN A 123     100.417  59.617  52.679  1.00 60.40           C  
ATOM    617  O   GLN A 123     101.150  58.633  52.799  1.00 61.07           O  
ATOM    618  CB  GLN A 123     101.382  61.633  51.620  1.00 59.71           C  
ATOM    619  CG  GLN A 123     102.072  62.133  50.366  1.00 61.04           C  
ATOM    620  CD  GLN A 123     102.817  63.437  50.589  1.00 62.49           C  
ATOM    621  OE1 GLN A 123     102.296  64.378  51.201  1.00 62.00           O  
ATOM    622  NE2 GLN A 123     104.043  63.506  50.079  1.00 64.17           N  
ATOM    623  N   CYS A 124      99.565  60.028  53.616  1.00 62.16           N  
ATOM    624  CA  CYS A 124      99.406  59.353  54.895  1.00 63.35           C  
ATOM    625  C   CYS A 124      98.903  57.921  54.718  1.00 61.24           C  
ATOM    626  O   CYS A 124      99.465  56.995  55.301  1.00 63.02           O  
ATOM    627  CB  CYS A 124      98.487  60.161  55.816  1.00 66.21           C  
ATOM    628  SG  CYS A 124      98.323  59.461  57.471  1.00 79.68           S  
ATOM    629  N   ILE A 125      97.870  57.744  53.894  1.00 59.84           N  
ATOM    630  CA  ILE A 125      97.301  56.411  53.627  1.00 58.24           C  
ATOM    631  C   ILE A 125      98.070  55.628  52.548  1.00 58.16           C  
ATOM    632  O   ILE A 125      97.854  54.424  52.373  1.00 59.55           O  
ATOM    633  CB  ILE A 125      95.781  56.460  53.315  1.00 56.87           C  
ATOM    634  CG1 ILE A 125      95.501  57.222  52.012  1.00 56.31           C  
ATOM    635  CG2 ILE A 125      95.011  57.035  54.505  1.00 56.03           C  
ATOM    636  CD1 ILE A 125      94.100  57.030  51.471  1.00 56.44           C  
ATOM    637  N   GLY A 126      98.964  56.321  51.841  1.00 55.92           N  
ATOM    638  CA  GLY A 126      99.841  55.704  50.849  1.00 53.70           C  
ATOM    639  C   GLY A 126      99.262  55.641  49.449  1.00 55.30           C  
ATOM    640  O   GLY A 126      99.770  54.903  48.604  1.00 54.85           O  
ATOM    641  N   MET A 127      98.206  56.421  49.209  1.00 54.48           N  
ATOM    642  CA  MET A 127      97.525  56.483  47.915  1.00 53.43           C  
ATOM    643  C   MET A 127      97.976  57.629  47.011  1.00 56.31           C  
ATOM    644  O   MET A 127      97.552  57.699  45.851  1.00 57.49           O  
ATOM    645  CB  MET A 127      96.015  56.574  48.116  1.00 53.05           C  
ATOM    646  CG  MET A 127      95.340  55.246  48.378  1.00 52.74           C  
ATOM    647  SD  MET A 127      93.558  55.389  48.190  1.00 52.01           S  
ATOM    648  CE  MET A 127      93.053  53.810  48.876  1.00 52.30           C  
ATOM    649  N   HIS A 128      98.808  58.532  47.539  1.00 60.60           N  
ATOM    650  CA  HIS A 128      99.350  59.643  46.751  1.00 62.01           C  
ATOM    651  C   HIS A 128     100.314  59.118  45.694  1.00 61.01           C  
ATOM    652  O   HIS A 128     101.419  58.661  46.008  1.00 60.44           O  
ATOM    653  CB  HIS A 128     100.025  60.700  47.634  1.00 64.71           C  
ATOM    654  CG  HIS A 128     100.657  61.816  46.858  1.00 67.37           C  
ATOM    655  ND1 HIS A 128      99.930  62.863  46.331  1.00 67.53           N  
ATOM    656  CD2 HIS A 128     101.945  62.035  46.500  1.00 67.36           C  
ATOM    657  CE1 HIS A 128     100.742  63.682  45.688  1.00 66.82           C  
ATOM    658  NE2 HIS A 128     101.970  63.202  45.775  1.00 69.01           N  
ATOM    659  N   GLU A 129      99.851  59.168  44.446  1.00 62.15           N  
ATOM    660  CA  GLU A 129     100.601  58.730  43.262  1.00 62.38           C  
ATOM    661  C   GLU A 129     101.194  57.322  43.409  1.00 63.30           C  
ATOM    662  O   GLU A 129     102.339  57.076  43.029  1.00 66.67           O  
ATOM    663  CB  GLU A 129     101.674  59.763  42.884  1.00 62.77           C  
ATOM    664  CG  GLU A 129     101.161  61.193  42.789  1.00 66.63           C  
ATOM    665  CD  GLU A 129     102.123  62.135  42.091  1.00 70.37           C  
ATOM    666  OE1 GLU A 129     103.355  61.942  42.209  1.00 73.20           O  
ATOM    667  OE2 GLU A 129     101.641  63.080  41.427  1.00 70.42           O  
ATOM    668  N   LYS A 130     100.405  56.400  43.959  1.00 64.58           N  
ATOM    669  CA  LYS A 130     100.913  55.068  44.268  1.00 66.53           C  
ATOM    670  C   LYS A 130     100.024  53.890  43.897  1.00 67.96           C  
ATOM    671  O   LYS A 130     100.537  52.847  43.507  1.00 75.48           O  
ATOM    672  CB  LYS A 130     101.322  54.964  45.736  1.00 69.12           C  
ATOM    673  CG  LYS A 130     102.819  55.081  45.980  1.00 70.58           C  
ATOM    674  CD  LYS A 130     103.198  54.543  47.354  1.00 74.32           C  
ATOM    675  CE  LYS A 130     103.072  55.596  48.447  1.00 76.61           C  
ATOM    676  NZ  LYS A 130     103.106  54.972  49.799  1.00 78.80           N  
ATOM    677  N   GLY A 131      98.713  54.016  44.036  1.00 62.02           N  
ATOM    678  CA  GLY A 131      97.859  52.875  43.715  1.00 60.56           C  
ATOM    679  C   GLY A 131      97.283  53.017  42.330  1.00 59.03           C  
ATOM    680  O   GLY A 131      98.010  53.329  41.377  1.00 57.37           O  
ATOM    681  N   ILE A 132      95.982  52.754  42.220  1.00 58.06           N  
ATOM    682  CA  ILE A 132      95.180  53.345  41.152  1.00 59.69           C  
ATOM    683  C   ILE A 132      93.981  54.146  41.658  1.00 59.40           C  
ATOM    684  O   ILE A 132      93.643  55.162  41.049  1.00 62.95           O  
ATOM    685  CB  ILE A 132      94.752  52.375  40.015  1.00 61.84           C  
ATOM    686  CG1 ILE A 132      93.905  51.202  40.514  1.00 61.44           C  
ATOM    687  CG2 ILE A 132      95.953  51.915  39.200  1.00 64.06           C  
ATOM    688  CD1 ILE A 132      93.018  50.657  39.413  1.00 64.68           C  
ATOM    689  N   ILE A 133      93.363  53.705  42.761  1.00 57.26           N  
ATOM    690  CA  ILE A 133      92.079  54.267  43.226  1.00 54.59           C  
ATOM    691  C   ILE A 133      92.128  55.798  43.304  1.00 55.06           C  
ATOM    692  O   ILE A 133      91.347  56.470  42.630  1.00 54.60           O  
ATOM    693  CB  ILE A 133      91.574  53.649  44.558  1.00 53.45           C  
ATOM    694  CG1 ILE A 133      91.507  52.121  44.470  1.00 53.50           C  
ATOM    695  CG2 ILE A 133      90.186  54.175  44.898  1.00 53.34           C  
ATOM    696  CD1 ILE A 133      91.380  51.418  45.809  1.00 54.51           C  
ATOM    697  N   PHE A 134      93.062  56.331  44.092  1.00 55.49           N  
ATOM    698  CA  PHE A 134      93.252  57.783  44.203  1.00 54.88           C  
ATOM    699  C   PHE A 134      94.632  58.247  43.713  1.00 55.59           C  
ATOM    700  O   PHE A 134      95.169  59.262  44.175  1.00 58.32           O  
ATOM    701  CB  PHE A 134      92.933  58.272  45.628  1.00 53.16           C  
ATOM    702  CG  PHE A 134      91.472  58.558  45.858  1.00 51.38           C  
ATOM    703  CD1 PHE A 134      90.601  57.543  46.263  1.00 50.74           C  
ATOM    704  CD2 PHE A 134      90.958  59.842  45.657  1.00 50.53           C  
ATOM    705  CE1 PHE A 134      89.247  57.804  46.457  1.00 49.94           C  
ATOM    706  CE2 PHE A 134      89.606  60.108  45.853  1.00 49.62           C  
ATOM    707  CZ  PHE A 134      88.751  59.088  46.255  1.00 50.03           C  
ATOM    708  N   ASN A 135      95.181  57.493  42.761  1.00 54.23           N  
ATOM    709  CA  ASN A 135      96.408  57.851  42.063  1.00 53.92           C  
ATOM    710  C   ASN A 135      96.083  58.912  41.015  1.00 54.68           C  
ATOM    711  O   ASN A 135      95.528  58.616  39.950  1.00 54.20           O  
ATOM    712  CB  ASN A 135      97.044  56.600  41.434  1.00 53.45           C  
ATOM    713  CG  ASN A 135      98.413  56.855  40.806  1.00 52.32           C  
ATOM    714  OD1 ASN A 135      98.823  57.997  40.563  1.00 50.79           O  
ATOM    715  ND2 ASN A 135      99.123  55.766  40.514  1.00 51.30           N  
ATOM    716  N   ASN A 136      96.439  60.152  41.338  1.00 56.79           N  
ATOM    717  CA  ASN A 136      96.068  61.308  40.526  1.00 57.48           C  
ATOM    718  C   ASN A 136      97.127  61.750  39.519  1.00 60.65           C  
ATOM    719  O   ASN A 136      96.890  62.682  38.744  1.00 64.68           O  
ATOM    720  CB  ASN A 136      95.603  62.456  41.426  1.00 57.14           C  
ATOM    721  CG  ASN A 136      94.358  62.097  42.225  1.00 57.55           C  
ATOM    722  OD1 ASN A 136      93.449  61.450  41.711  1.00 57.99           O  
ATOM    723  ND2 ASN A 136      94.321  62.502  43.489  1.00 56.83           N  
ATOM    724  N   ASN A 137      98.277  61.069  39.529  1.00 60.59           N  
ATOM    725  CA  ASN A 137      99.306  61.222  38.506  1.00 60.22           C  
ATOM    726  C   ASN A 137      98.872  60.480  37.236  1.00 62.05           C  
ATOM    727  O   ASN A 137      98.920  59.248  37.205  1.00 64.62           O  
ATOM    728  CB  ASN A 137     100.650  60.685  39.019  1.00 61.72           C  
ATOM    729  CG  ASN A 137     101.809  60.987  38.080  1.00 62.65           C  
ATOM    730  OD1 ASN A 137     101.892  60.456  36.967  1.00 63.24           O  
ATOM    731  ND2 ASN A 137     102.724  61.832  38.535  1.00 62.07           N  
ATOM    732  N   PRO A 138      98.466  61.227  36.181  1.00 63.31           N  
ATOM    733  CA  PRO A 138      97.833  60.649  34.979  1.00 63.80           C  
ATOM    734  C   PRO A 138      98.663  59.570  34.277  1.00 63.37           C  
ATOM    735  O   PRO A 138      98.106  58.566  33.830  1.00 60.52           O  
ATOM    736  CB  PRO A 138      97.654  61.860  34.053  1.00 64.52           C  
ATOM    737  CG  PRO A 138      97.712  63.048  34.953  1.00 65.49           C  
ATOM    738  CD  PRO A 138      98.705  62.672  36.008  1.00 63.94           C  
ATOM    739  N   GLU A 139      99.977  59.780  34.202  1.00 65.10           N  
ATOM    740  CA  GLU A 139     100.881  58.864  33.510  1.00 65.23           C  
ATOM    741  C   GLU A 139     101.125  57.616  34.336  1.00 62.82           C  
ATOM    742  O   GLU A 139     101.109  56.502  33.799  1.00 62.45           O  
ATOM    743  CB  GLU A 139     102.207  59.548  33.159  1.00 69.93           C  
ATOM    744  CG  GLU A 139     102.139  60.498  31.964  1.00 76.49           C  
ATOM    745  CD  GLU A 139     101.488  61.843  32.278  1.00 81.15           C  
ATOM    746  OE1 GLU A 139     100.784  62.372  31.391  1.00 84.53           O  
ATOM    747  OE2 GLU A 139     101.671  62.373  33.401  1.00 83.33           O  
ATOM    748  N   LEU A 140     101.336  57.806  35.639  1.00 59.43           N  
ATOM    749  CA  LEU A 140     101.559  56.693  36.555  1.00 59.29           C  
ATOM    750  C   LEU A 140     100.306  55.831  36.727  1.00 60.22           C  
ATOM    751  O   LEU A 140     100.402  54.605  36.801  1.00 59.55           O  
ATOM    752  CB  LEU A 140     102.087  57.187  37.902  1.00 60.24           C  
ATOM    753  CG  LEU A 140     102.711  56.170  38.868  1.00 62.55           C  
ATOM    754  CD1 LEU A 140     103.756  55.264  38.223  1.00 60.19           C  
ATOM    755  CD2 LEU A 140     103.316  56.920  40.040  1.00 64.94           C  
ATOM    756  N   TRP A 141      99.142  56.481  36.768  1.00 59.26           N  
ATOM    757  CA  TRP A 141      97.853  55.792  36.764  1.00 58.35           C  
ATOM    758  C   TRP A 141      97.655  54.974  35.481  1.00 60.27           C  
ATOM    759  O   TRP A 141      97.245  53.809  35.547  1.00 60.18           O  
ATOM    760  CB  TRP A 141      96.708  56.792  36.968  1.00 56.25           C  
ATOM    761  CG  TRP A 141      95.351  56.246  36.640  1.00 55.51           C  
ATOM    762  CD1 TRP A 141      94.554  55.476  37.442  1.00 54.47           C  
ATOM    763  CD2 TRP A 141      94.637  56.423  35.415  1.00 55.11           C  
ATOM    764  NE1 TRP A 141      93.386  55.166  36.790  1.00 54.45           N  
ATOM    765  CE2 TRP A 141      93.408  55.735  35.544  1.00 55.28           C  
ATOM    766  CE3 TRP A 141      94.918  57.093  34.213  1.00 54.54           C  
ATOM    767  CZ2 TRP A 141      92.453  55.704  34.515  1.00 56.71           C  
ATOM    768  CZ3 TRP A 141      93.968  57.062  33.190  1.00 55.50           C  
ATOM    769  CH2 TRP A 141      92.750  56.366  33.349  1.00 55.75           C  
ATOM    770  N   LYS A 142      97.958  55.595  34.336  1.00 61.06           N  
ATOM    771  CA  LYS A 142      97.867  54.973  33.007  1.00 61.37           C  
ATOM    772  C   LYS A 142      98.660  53.661  32.895  1.00 60.07           C  
ATOM    773  O   LYS A 142      98.191  52.715  32.265  1.00 57.55           O  
ATOM    774  CB  LYS A 142      98.323  55.973  31.931  1.00 64.80           C  
ATOM    775  CG  LYS A 142      98.219  55.511  30.483  1.00 69.40           C  
ATOM    776  CD  LYS A 142      96.929  55.971  29.815  1.00 76.61           C  
ATOM    777  CE  LYS A 142      96.861  55.523  28.356  1.00 81.42           C  
ATOM    778  NZ  LYS A 142      97.938  56.095  27.492  1.00 80.11           N  
ATOM    779  N   THR A 143      99.843  53.608  33.513  1.00 59.99           N  
ATOM    780  CA  THR A 143     100.718  52.430  33.414  1.00 61.47           C  
ATOM    781  C   THR A 143     100.462  51.376  34.498  1.00 60.95           C  
ATOM    782  O   THR A 143     100.891  50.226  34.362  1.00 64.01           O  
ATOM    783  CB  THR A 143     102.222  52.801  33.374  1.00 62.56           C  
ATOM    784  OG1 THR A 143     102.601  53.439  34.598  1.00 63.20           O  
ATOM    785  CG2 THR A 143     102.540  53.717  32.181  1.00 62.73           C  
ATOM    786  N   THR A 144      99.760  51.770  35.559  1.00 59.70           N  
ATOM    787  CA  THR A 144      99.409  50.866  36.659  1.00 57.37           C  
ATOM    788  C   THR A 144      98.064  50.164  36.429  1.00 57.07           C  
ATOM    789  O   THR A 144      97.928  48.973  36.722  1.00 59.68           O  
ATOM    790  CB  THR A 144      99.389  51.606  38.012  1.00 57.00           C  
ATOM    791  OG1 THR A 144     100.570  52.401  38.146  1.00 60.48           O  
ATOM    792  CG2 THR A 144      99.353  50.633  39.150  1.00 56.88           C  
ATOM    793  N   ARG A 145      97.087  50.903  35.902  1.00 54.59           N  
ATOM    794  CA  ARG A 145      95.737  50.377  35.662  1.00 54.91           C  
ATOM    795  C   ARG A 145      95.650  49.043  34.864  1.00 56.92           C  
ATOM    796  O   ARG A 145      94.865  48.173  35.257  1.00 56.53           O  
ATOM    797  CB  ARG A 145      94.817  51.458  35.069  1.00 52.40           C  
ATOM    798  CG  ARG A 145      93.340  51.101  35.103  1.00 52.75           C  
ATOM    799  CD  ARG A 145      92.477  52.234  34.590  1.00 54.54           C  
ATOM    800  NE  ARG A 145      91.191  51.759  34.073  1.00 57.01           N  
ATOM    801  CZ  ARG A 145      90.056  51.691  34.769  1.00 57.29           C  
ATOM    802  NH1 ARG A 145      90.007  52.065  36.041  1.00 56.90           N  
ATOM    803  NH2 ARG A 145      88.953  51.248  34.183  1.00 58.02           N  
ATOM    804  N   PRO A 146      96.450  48.869  33.771  1.00 58.66           N  
ATOM    805  CA  PRO A 146      96.362  47.600  33.020  1.00 59.27           C  
ATOM    806  C   PRO A 146      96.518  46.319  33.852  1.00 60.32           C  
ATOM    807  O   PRO A 146      95.871  45.312  33.538  1.00 60.82           O  
ATOM    808  CB  PRO A 146      97.494  47.723  32.001  1.00 57.58           C  
ATOM    809  CG  PRO A 146      97.570  49.184  31.738  1.00 55.88           C  
ATOM    810  CD  PRO A 146      97.347  49.818  33.076  1.00 56.88           C  
ATOM    811  N   PHE A 147      97.344  46.372  34.901  1.00 59.62           N  
ATOM    812  CA  PHE A 147      97.530  45.249  35.830  1.00 59.36           C  
ATOM    813  C   PHE A 147      96.232  44.833  36.522  1.00 62.28           C  
ATOM    814  O   PHE A 147      95.955  43.635  36.668  1.00 65.47           O  
ATOM    815  CB  PHE A 147      98.592  45.583  36.874  1.00 56.42           C  
ATOM    816  CG  PHE A 147      99.968  45.731  36.305  1.00 57.70           C  
ATOM    817  CD1 PHE A 147     100.781  44.609  36.106  1.00 56.94           C  
ATOM    818  CD2 PHE A 147     100.462  46.997  35.960  1.00 57.08           C  
ATOM    819  CE1 PHE A 147     102.057  44.749  35.570  1.00 56.87           C  
ATOM    820  CE2 PHE A 147     101.740  47.142  35.429  1.00 55.59           C  
ATOM    821  CZ  PHE A 147     102.537  46.017  35.233  1.00 55.93           C  
ATOM    822  N   PHE A 148      95.448  45.832  36.933  1.00 60.98           N  
ATOM    823  CA  PHE A 148      94.145  45.619  37.554  1.00 58.82           C  
ATOM    824  C   PHE A 148      93.148  45.085  36.535  1.00 58.96           C  
ATOM    825  O   PHE A 148      92.440  44.119  36.816  1.00 60.53           O  
ATOM    826  CB  PHE A 148      93.629  46.915  38.201  1.00 57.58           C  
ATOM    827  CG  PHE A 148      94.289  47.247  39.513  1.00 57.63           C  
ATOM    828  CD1 PHE A 148      95.513  47.929  39.551  1.00 57.18           C  
ATOM    829  CD2 PHE A 148      93.688  46.881  40.722  1.00 57.73           C  
ATOM    830  CE1 PHE A 148      96.122  48.232  40.766  1.00 57.23           C  
ATOM    831  CE2 PHE A 148      94.294  47.182  41.939  1.00 58.10           C  
ATOM    832  CZ  PHE A 148      95.512  47.859  41.961  1.00 57.49           C  
ATOM    833  N   MET A 149      93.127  45.700  35.350  1.00 58.99           N  
ATOM    834  CA  MET A 149      92.210  45.334  34.263  1.00 58.76           C  
ATOM    835  C   MET A 149      92.350  43.880  33.795  1.00 58.67           C  
ATOM    836  O   MET A 149      91.345  43.206  33.556  1.00 56.65           O  
ATOM    837  CB  MET A 149      92.358  46.296  33.078  1.00 58.71           C  
ATOM    838  CG  MET A 149      91.990  47.744  33.377  1.00 62.27           C  
ATOM    839  SD  MET A 149      90.351  47.986  34.100  1.00 66.35           S  
ATOM    840  CE  MET A 149      89.284  47.742  32.681  1.00 65.88           C  
ATOM    841  N   LYS A 150      93.591  43.406  33.686  1.00 60.84           N  
ATOM    842  CA  LYS A 150      93.870  42.029  33.270  1.00 64.19           C  
ATOM    843  C   LYS A 150      93.399  41.008  34.317  1.00 63.12           C  
ATOM    844  O   LYS A 150      92.753  40.015  33.967  1.00 65.03           O  
ATOM    845  CB  LYS A 150      95.360  41.842  32.953  1.00 68.56           C  
ATOM    846  CG  LYS A 150      95.657  40.634  32.077  1.00 74.61           C  
ATOM    847  CD  LYS A 150      97.135  40.286  32.078  1.00 79.54           C  
ATOM    848  CE  LYS A 150      97.417  39.096  31.174  1.00 82.93           C  
ATOM    849  NZ  LYS A 150      98.867  38.971  30.859  1.00 84.10           N  
ATOM    850  N   ALA A 151      93.708  41.279  35.588  1.00 59.14           N  
ATOM    851  CA  ALA A 151      93.344  40.413  36.714  1.00 55.73           C  
ATOM    852  C   ALA A 151      91.837  40.306  36.979  1.00 56.96           C  
ATOM    853  O   ALA A 151      91.378  39.307  37.546  1.00 56.61           O  
ATOM    854  CB  ALA A 151      94.059  40.872  37.971  1.00 54.81           C  
ATOM    855  N   LEU A 152      91.085  41.329  36.563  1.00 57.75           N  
ATOM    856  CA  LEU A 152      89.647  41.447  36.859  1.00 58.80           C  
ATOM    857  C   LEU A 152      88.725  41.091  35.679  1.00 61.30           C  
ATOM    858  O   LEU A 152      87.502  41.276  35.750  1.00 59.51           O  
ATOM    859  CB  LEU A 152      89.328  42.844  37.424  1.00 56.67           C  
ATOM    860  CG  LEU A 152      89.983  43.219  38.763  1.00 56.27           C  
ATOM    861  CD1 LEU A 152      89.930  44.719  38.986  1.00 57.40           C  
ATOM    862  CD2 LEU A 152      89.371  42.492  39.947  1.00 54.44           C  
ATOM    863  N   SER A 153      89.326  40.570  34.609  1.00 64.23           N  
ATOM    864  CA  SER A 153      88.603  40.041  33.450  1.00 64.93           C  
ATOM    865  C   SER A 153      89.290  38.767  32.924  1.00 67.77           C  
ATOM    866  O   SER A 153      90.250  38.275  33.539  1.00 70.39           O  
ATOM    867  CB  SER A 153      88.494  41.111  32.361  1.00 63.37           C  
ATOM    868  OG  SER A 153      89.775  41.524  31.927  1.00 63.02           O  
ATOM    869  N   GLY A 154      88.786  38.234  31.806  1.00 67.96           N  
ATOM    870  CA  GLY A 154      89.359  37.051  31.156  1.00 67.70           C  
ATOM    871  C   GLY A 154      89.236  35.789  31.998  1.00 69.55           C  
ATOM    872  O   GLY A 154      88.159  35.520  32.538  1.00 69.65           O  
ATOM    873  N   PRO A 155      90.339  35.011  32.125  1.00 70.58           N  
ATOM    874  CA  PRO A 155      90.319  33.757  32.902  1.00 70.24           C  
ATOM    875  C   PRO A 155      90.091  33.952  34.409  1.00 70.75           C  
ATOM    876  O   PRO A 155      89.477  33.092  35.049  1.00 71.55           O  
ATOM    877  CB  PRO A 155      91.702  33.145  32.635  1.00 69.24           C  
ATOM    878  CG  PRO A 155      92.564  34.293  32.230  1.00 71.32           C  
ATOM    879  CD  PRO A 155      91.659  35.249  31.506  1.00 70.33           C  
ATOM    880  N   GLY A 156      90.579  35.072  34.950  1.00 71.53           N  
ATOM    881  CA  GLY A 156      90.418  35.423  36.366  1.00 68.66           C  
ATOM    882  C   GLY A 156      88.970  35.634  36.777  1.00 67.70           C  
ATOM    883  O   GLY A 156      88.577  35.262  37.884  1.00 68.57           O  
ATOM    884  N   LEU A 157      88.183  36.231  35.881  1.00 65.55           N  
ATOM    885  CA  LEU A 157      86.742  36.391  36.071  1.00 65.72           C  
ATOM    886  C   LEU A 157      86.023  35.035  36.071  1.00 70.01           C  
ATOM    887  O   LEU A 157      85.070  34.838  36.832  1.00 72.50           O  
ATOM    888  CB  LEU A 157      86.165  37.332  35.006  1.00 63.13           C  
ATOM    889  CG  LEU A 157      84.688  37.745  35.043  1.00 63.27           C  
ATOM    890  CD1 LEU A 157      84.516  39.197  34.620  1.00 62.61           C  
ATOM    891  CD2 LEU A 157      83.829  36.826  34.180  1.00 61.79           C  
ATOM    892  N   VAL A 158      86.485  34.119  35.218  1.00 71.95           N  
ATOM    893  CA  VAL A 158      85.935  32.758  35.117  1.00 72.92           C  
ATOM    894  C   VAL A 158      86.258  31.938  36.376  1.00 73.94           C  
ATOM    895  O   VAL A 158      85.384  31.239  36.897  1.00 75.25           O  
ATOM    896  CB  VAL A 158      86.399  32.042  33.813  1.00 72.43           C  
ATOM    897  CG1 VAL A 158      85.965  30.577  33.773  1.00 68.94           C  
ATOM    898  CG2 VAL A 158      85.870  32.778  32.585  1.00 69.18           C  
ATOM    899  N   ARG A 159      87.501  32.039  36.857  1.00 74.16           N  
ATOM    900  CA  ARG A 159      87.933  31.395  38.108  1.00 75.05           C  
ATOM    901  C   ARG A 159      87.144  31.879  39.322  1.00 73.57           C  
ATOM    902  O   ARG A 159      86.876  31.105  40.242  1.00 74.57           O  
ATOM    903  CB  ARG A 159      89.428  31.636  38.357  1.00 78.78           C  
ATOM    904  CG  ARG A 159      90.345  30.447  38.090  1.00 84.53           C  
ATOM    905  CD  ARG A 159      90.380  29.437  39.241  1.00 88.94           C  
ATOM    906  NE  ARG A 159      90.868  29.998  40.509  1.00 91.62           N  
ATOM    907  CZ  ARG A 159      92.150  30.124  40.860  1.00 89.58           C  
ATOM    908  NH1 ARG A 159      93.126  29.739  40.045  1.00 92.32           N  
ATOM    909  NH2 ARG A 159      92.459  30.645  42.038  1.00 83.63           N  
ATOM    910  N   MET A 160      86.770  33.158  39.294  1.00 72.53           N  
ATOM    911  CA  MET A 160      86.164  33.854  40.426  1.00 71.09           C  
ATOM    912  C   MET A 160      84.801  33.313  40.866  1.00 70.86           C  
ATOM    913  O   MET A 160      84.516  33.274  42.068  1.00 70.06           O  
ATOM    914  CB  MET A 160      86.085  35.357  40.133  1.00 70.54           C  
ATOM    915  CG  MET A 160      85.690  36.214  41.326  1.00 73.92           C  
ATOM    916  SD  MET A 160      86.778  36.063  42.758  1.00 74.75           S  
ATOM    917  CE  MET A 160      87.764  37.552  42.627  1.00 76.01           C  
ATOM    918  N   VAL A 161      83.978  32.895  39.903  1.00 69.38           N  
ATOM    919  CA  VAL A 161      82.643  32.350  40.191  1.00 68.01           C  
ATOM    920  C   VAL A 161      82.719  31.111  41.101  1.00 66.72           C  
ATOM    921  O   VAL A 161      81.966  30.993  42.070  1.00 67.83           O  
ATOM    922  CB  VAL A 161      81.792  32.136  38.898  1.00 67.95           C  
ATOM    923  CG1 VAL A 161      82.428  31.143  37.939  1.00 70.49           C  
ATOM    924  CG2 VAL A 161      80.358  31.732  39.226  1.00 69.16           C  
ATOM    925  N   THR A 162      83.661  30.223  40.809  1.00 65.46           N  
ATOM    926  CA  THR A 162      83.851  29.015  41.606  1.00 65.90           C  
ATOM    927  C   THR A 162      84.618  29.286  42.914  1.00 66.29           C  
ATOM    928  O   THR A 162      84.305  28.687  43.948  1.00 66.59           O  
ATOM    929  CB  THR A 162      84.427  27.822  40.781  1.00 66.02           C  
ATOM    930  OG1 THR A 162      85.370  27.087  41.571  1.00 67.69           O  
ATOM    931  CG2 THR A 162      85.112  28.281  39.485  1.00 67.56           C  
ATOM    932  N   VAL A 163      85.596  30.198  42.861  1.00 64.20           N  
ATOM    933  CA  VAL A 163      86.350  30.647  44.047  1.00 60.31           C  
ATOM    934  C   VAL A 163      85.414  31.272  45.099  1.00 62.07           C  
ATOM    935  O   VAL A 163      85.499  30.932  46.285  1.00 61.42           O  
ATOM    936  CB  VAL A 163      87.528  31.588  43.660  1.00 57.54           C  
ATOM    937  CG1 VAL A 163      88.041  32.394  44.848  1.00 55.56           C  
ATOM    938  CG2 VAL A 163      88.673  30.786  43.070  1.00 56.50           C  
ATOM    939  N   CYS A 164      84.525  32.161  44.647  1.00 62.59           N  
ATOM    940  CA  CYS A 164      83.500  32.785  45.489  1.00 65.53           C  
ATOM    941  C   CYS A 164      82.590  31.784  46.185  1.00 67.35           C  
ATOM    942  O   CYS A 164      82.393  31.865  47.399  1.00 69.54           O  
ATOM    943  CB  CYS A 164      82.640  33.743  44.671  1.00 67.29           C  
ATOM    944  SG  CYS A 164      82.898  35.467  45.100  1.00 73.02           S  
ATOM    945  N   ALA A 165      82.041  30.854  45.404  1.00 66.90           N  
ATOM    946  CA  ALA A 165      81.139  29.825  45.907  1.00 66.25           C  
ATOM    947  C   ALA A 165      81.798  28.971  46.989  1.00 67.06           C  
ATOM    948  O   ALA A 165      81.220  28.795  48.064  1.00 68.86           O  
ATOM    949  CB  ALA A 165      80.643  28.955  44.767  1.00 66.31           C  
ATOM    950  N   GLU A 166      83.006  28.473  46.710  1.00 66.59           N  
ATOM    951  CA  GLU A 166      83.749  27.639  47.659  1.00 68.49           C  
ATOM    952  C   GLU A 166      84.103  28.395  48.940  1.00 68.82           C  
ATOM    953  O   GLU A 166      84.021  27.827  50.034  1.00 71.73           O  
ATOM    954  CB  GLU A 166      85.012  27.026  47.025  1.00 71.64           C  
ATOM    955  CG  GLU A 166      84.793  26.096  45.828  1.00 78.65           C  
ATOM    956  CD  GLU A 166      83.605  25.153  45.979  1.00 84.31           C  
ATOM    957  OE1 GLU A 166      83.606  24.315  46.910  1.00 88.66           O  
ATOM    958  OE2 GLU A 166      82.666  25.248  45.158  1.00 84.82           O  
ATOM    959  N   SER A 167      84.473  29.672  48.793  1.00 65.41           N  
ATOM    960  CA  SER A 167      84.807  30.546  49.922  1.00 61.60           C  
ATOM    961  C   SER A 167      83.603  30.821  50.823  1.00 60.63           C  
ATOM    962  O   SER A 167      83.745  30.873  52.040  1.00 59.95           O  
ATOM    963  CB  SER A 167      85.420  31.864  49.436  1.00 62.27           C  
ATOM    964  OG  SER A 167      85.812  32.690  50.520  1.00 59.69           O  
ATOM    965  N   LEU A 168      82.426  30.999  50.226  1.00 59.74           N  
ATOM    966  CA  LEU A 168      81.205  31.183  51.004  1.00 59.30           C  
ATOM    967  C   LEU A 168      80.734  29.885  51.660  1.00 63.69           C  
ATOM    968  O   LEU A 168      80.347  29.901  52.832  1.00 67.36           O  
ATOM    969  CB  LEU A 168      80.090  31.817  50.172  1.00 55.81           C  
ATOM    970  CG  LEU A 168      78.798  32.138  50.933  1.00 54.55           C  
ATOM    971  CD1 LEU A 168      79.002  33.115  52.087  1.00 52.90           C  
ATOM    972  CD2 LEU A 168      77.747  32.655  49.974  1.00 53.49           C  
ATOM    973  N   LYS A 169      80.776  28.780  50.906  1.00 65.29           N  
ATOM    974  CA  LYS A 169      80.475  27.438  51.426  1.00 65.77           C  
ATOM    975  C   LYS A 169      81.269  27.134  52.691  1.00 65.86           C  
ATOM    976  O   LYS A 169      80.691  26.745  53.706  1.00 67.28           O  
ATOM    977  CB  LYS A 169      80.772  26.360  50.383  1.00 67.14           C  
ATOM    978  CG  LYS A 169      79.675  26.126  49.363  1.00 71.30           C  
ATOM    979  CD  LYS A 169      80.110  25.052  48.380  1.00 73.67           C  
ATOM    980  CE  LYS A 169      79.272  25.078  47.116  1.00 77.08           C  
ATOM    981  NZ  LYS A 169      79.860  24.160  46.104  1.00 78.28           N  
ATOM    982  N   THR A 170      82.585  27.344  52.627  1.00 65.55           N  
ATOM    983  CA  THR A 170      83.472  27.039  53.747  1.00 67.58           C  
ATOM    984  C   THR A 170      83.144  27.862  54.998  1.00 67.29           C  
ATOM    985  O   THR A 170      83.236  27.353  56.117  1.00 70.26           O  
ATOM    986  CB  THR A 170      84.981  27.063  53.358  1.00 68.48           C  
ATOM    987  OG1 THR A 170      85.760  26.537  54.436  1.00 73.01           O  
ATOM    988  CG2 THR A 170      85.494  28.459  53.033  1.00 70.57           C  
ATOM    989  N   HIS A 171      82.720  29.109  54.789  1.00 64.32           N  
ATOM    990  CA  HIS A 171      82.331  30.005  55.877  1.00 62.80           C  
ATOM    991  C   HIS A 171      80.930  29.739  56.411  1.00 64.64           C  
ATOM    992  O   HIS A 171      80.679  29.932  57.602  1.00 66.28           O  
ATOM    993  CB  HIS A 171      82.458  31.461  55.446  1.00 60.56           C  
ATOM    994  CG  HIS A 171      83.871  31.940  55.369  1.00 59.84           C  
ATOM    995  ND1 HIS A 171      84.730  31.566  54.358  1.00 60.84           N  
ATOM    996  CD2 HIS A 171      84.577  32.766  56.174  1.00 60.27           C  
ATOM    997  CE1 HIS A 171      85.905  32.135  54.546  1.00 60.54           C  
ATOM    998  NE2 HIS A 171      85.840  32.868  55.642  1.00 60.86           N  
ATOM    999  N   LEU A 172      80.025  29.304  55.535  1.00 65.82           N  
ATOM   1000  CA  LEU A 172      78.673  28.911  55.944  1.00 65.14           C  
ATOM   1001  C   LEU A 172      78.662  27.602  56.746  1.00 66.45           C  
ATOM   1002  O   LEU A 172      77.752  27.374  57.547  1.00 68.71           O  
ATOM   1003  CB  LEU A 172      77.722  28.839  54.740  1.00 63.22           C  
ATOM   1004  CG  LEU A 172      77.336  30.138  54.011  1.00 62.21           C  
ATOM   1005  CD1 LEU A 172      76.510  29.820  52.772  1.00 61.08           C  
ATOM   1006  CD2 LEU A 172      76.600  31.131  54.900  1.00 60.57           C  
ATOM   1007  N   ASP A 173      79.678  26.761  56.530  1.00 65.91           N  
ATOM   1008  CA  ASP A 173      79.927  25.567  57.351  1.00 66.09           C  
ATOM   1009  C   ASP A 173      80.527  25.916  58.720  1.00 67.97           C  
ATOM   1010  O   ASP A 173      80.498  25.100  59.643  1.00 68.68           O  
ATOM   1011  CB  ASP A 173      80.857  24.593  56.615  1.00 66.81           C  
ATOM   1012  CG  ASP A 173      80.189  23.910  55.416  1.00 68.30           C  
ATOM   1013  OD1 ASP A 173      78.958  24.045  55.224  1.00 66.48           O  
ATOM   1014  OD2 ASP A 173      80.913  23.224  54.660  1.00 67.10           O  
ATOM   1015  N   ARG A 174      81.075  27.127  58.830  1.00 69.73           N  
ATOM   1016  CA  ARG A 174      81.714  27.622  60.048  1.00 67.26           C  
ATOM   1017  C   ARG A 174      80.946  28.811  60.658  1.00 64.46           C  
ATOM   1018  O   ARG A 174      81.551  29.770  61.157  1.00 62.58           O  
ATOM   1019  CB  ARG A 174      83.174  27.991  59.751  1.00 72.32           C  
ATOM   1020  CG  ARG A 174      84.187  26.916  60.110  1.00 79.57           C  
ATOM   1021  CD  ARG A 174      85.405  26.959  59.199  1.00 83.23           C  
ATOM   1022  NE  ARG A 174      85.145  26.225  57.960  1.00 90.79           N  
ATOM   1023  CZ  ARG A 174      85.502  24.961  57.724  1.00 94.48           C  
ATOM   1024  NH1 ARG A 174      86.167  24.252  58.633  1.00 97.15           N  
ATOM   1025  NH2 ARG A 174      85.195  24.400  56.560  1.00 94.64           N  
ATOM   1026  N   LEU A 175      79.613  28.724  60.633  1.00 60.82           N  
ATOM   1027  CA  LEU A 175      78.727  29.795  61.125  1.00 58.23           C  
ATOM   1028  C   LEU A 175      78.848  30.120  62.622  1.00 59.51           C  
ATOM   1029  O   LEU A 175      78.437  31.195  63.059  1.00 58.22           O  
ATOM   1030  CB  LEU A 175      77.271  29.516  60.729  1.00 57.06           C  
ATOM   1031  CG  LEU A 175      76.493  30.461  59.787  1.00 58.28           C  
ATOM   1032  CD1 LEU A 175      77.332  31.431  58.956  1.00 58.08           C  
ATOM   1033  CD2 LEU A 175      75.566  29.661  58.885  1.00 56.49           C  
ATOM   1034  N   GLU A 176      79.441  29.201  63.385  1.00 60.08           N  
ATOM   1035  CA  GLU A 176      79.745  29.399  64.807  1.00 60.53           C  
ATOM   1036  C   GLU A 176      80.686  30.583  65.080  1.00 63.69           C  
ATOM   1037  O   GLU A 176      80.711  31.122  66.194  1.00 64.23           O  
ATOM   1038  CB  GLU A 176      80.333  28.117  65.405  1.00 58.68           C  
ATOM   1039  CG  GLU A 176      81.726  27.736  64.897  1.00 60.02           C  
ATOM   1040  CD  GLU A 176      81.722  26.838  63.668  1.00 61.66           C  
ATOM   1041  OE1 GLU A 176      80.642  26.575  63.088  1.00 62.69           O  
ATOM   1042  OE2 GLU A 176      82.821  26.384  63.280  1.00 61.45           O  
ATOM   1043  N   GLU A 177      81.449  30.966  64.053  1.00 64.79           N  
ATOM   1044  CA  GLU A 177      82.434  32.048  64.114  1.00 66.61           C  
ATOM   1045  C   GLU A 177      81.794  33.435  64.124  1.00 64.58           C  
ATOM   1046  O   GLU A 177      82.458  34.432  64.428  1.00 63.48           O  
ATOM   1047  CB  GLU A 177      83.373  31.943  62.913  1.00 69.45           C  
ATOM   1048  CG  GLU A 177      84.413  30.840  63.018  1.00 76.26           C  
ATOM   1049  CD  GLU A 177      85.745  31.338  63.549  1.00 84.65           C  
ATOM   1050  OE1 GLU A 177      85.786  31.952  64.644  1.00 85.81           O  
ATOM   1051  OE2 GLU A 177      86.764  31.108  62.862  1.00 91.15           O  
ATOM   1052  N   VAL A 178      80.499  33.476  63.815  1.00 62.71           N  
ATOM   1053  CA  VAL A 178      79.800  34.691  63.407  1.00 61.73           C  
ATOM   1054  C   VAL A 178      78.369  34.757  63.989  1.00 61.16           C  
ATOM   1055  O   VAL A 178      77.700  35.791  63.892  1.00 59.32           O  
ATOM   1056  CB  VAL A 178      79.895  34.819  61.850  1.00 62.07           C  
ATOM   1057  CG1 VAL A 178      78.595  35.228  61.166  1.00 64.45           C  
ATOM   1058  CG2 VAL A 178      81.057  35.717  61.458  1.00 59.87           C  
ATOM   1059  N   THR A 179      77.935  33.667  64.629  1.00 62.61           N  
ATOM   1060  CA  THR A 179      76.579  33.552  65.189  1.00 64.26           C  
ATOM   1061  C   THR A 179      76.536  33.723  66.716  1.00 64.93           C  
ATOM   1062  O   THR A 179      77.350  33.151  67.445  1.00 62.70           O  
ATOM   1063  CB  THR A 179      75.892  32.223  64.770  1.00 65.01           C  
ATOM   1064  OG1 THR A 179      76.028  32.034  63.357  1.00 63.88           O  
ATOM   1065  CG2 THR A 179      74.401  32.213  65.113  1.00 63.71           C  
ATOM   1066  N   ASN A 180      75.562  34.526  67.152  1.00 68.58           N  
ATOM   1067  CA  ASN A 180      75.207  34.815  68.548  1.00 68.95           C  
ATOM   1068  C   ASN A 180      74.554  33.619  69.255  1.00 71.53           C  
ATOM   1069  O   ASN A 180      74.135  32.653  68.604  1.00 72.02           O  
ATOM   1070  CB  ASN A 180      74.200  35.969  68.523  1.00 70.06           C  
ATOM   1071  CG  ASN A 180      74.164  36.768  69.800  1.00 70.44           C  
ATOM   1072  OD1 ASN A 180      75.196  37.151  70.354  1.00 75.48           O  
ATOM   1073  ND2 ASN A 180      72.958  37.061  70.256  1.00 72.54           N  
ATOM   1074  N   GLU A 181      74.455  33.706  70.585  1.00 72.15           N  
ATOM   1075  CA  GLU A 181      73.694  32.749  71.401  1.00 70.61           C  
ATOM   1076  C   GLU A 181      72.216  32.672  71.000  1.00 70.03           C  
ATOM   1077  O   GLU A 181      71.653  31.578  70.907  1.00 69.61           O  
ATOM   1078  CB  GLU A 181      73.832  33.083  72.895  1.00 72.27           C  
ATOM   1079  CG  GLU A 181      73.236  32.056  73.859  1.00 70.17           C  
ATOM   1080  CD  GLU A 181      73.861  30.669  73.748  1.00 72.73           C  
ATOM   1081  OE1 GLU A 181      73.127  29.683  73.983  1.00 68.03           O  
ATOM   1082  OE2 GLU A 181      75.074  30.559  73.431  1.00 75.82           O  
ATOM   1083  N   SER A 182      71.607  33.831  70.753  1.00 71.45           N  
ATOM   1084  CA  SER A 182      70.211  33.911  70.301  1.00 70.95           C  
ATOM   1085  C   SER A 182      70.044  33.761  68.778  1.00 70.79           C  
ATOM   1086  O   SER A 182      68.993  34.104  68.228  1.00 72.49           O  
ATOM   1087  CB  SER A 182      69.522  35.180  70.835  1.00 72.40           C  
ATOM   1088  OG  SER A 182      70.452  36.213  71.128  1.00 74.20           O  
ATOM   1089  N   GLY A 183      71.080  33.238  68.114  1.00 69.82           N  
ATOM   1090  CA  GLY A 183      71.044  32.919  66.681  1.00 67.14           C  
ATOM   1091  C   GLY A 183      71.333  34.057  65.709  1.00 65.68           C  
ATOM   1092  O   GLY A 183      71.168  33.891  64.497  1.00 62.10           O  
ATOM   1093  N   TYR A 184      71.775  35.201  66.234  1.00 66.61           N  
ATOM   1094  CA  TYR A 184      72.025  36.394  65.423  1.00 67.37           C  
ATOM   1095  C   TYR A 184      73.371  36.310  64.700  1.00 67.37           C  
ATOM   1096  O   TYR A 184      74.427  36.217  65.339  1.00 64.32           O  
ATOM   1097  CB  TYR A 184      71.968  37.675  66.277  1.00 69.51           C  
ATOM   1098  CG  TYR A 184      70.721  37.899  67.123  1.00 73.04           C  
ATOM   1099  CD1 TYR A 184      70.784  38.692  68.277  1.00 73.18           C  
ATOM   1100  CD2 TYR A 184      69.476  37.340  66.771  1.00 74.66           C  
ATOM   1101  CE1 TYR A 184      69.656  38.918  69.057  1.00 75.29           C  
ATOM   1102  CE2 TYR A 184      68.344  37.554  67.549  1.00 75.98           C  
ATOM   1103  CZ  TYR A 184      68.438  38.344  68.687  1.00 78.15           C  
ATOM   1104  OH  TYR A 184      67.314  38.561  69.454  1.00 82.62           O  
ATOM   1105  N   VAL A 185      73.333  36.349  63.368  1.00 66.69           N  
ATOM   1106  CA  VAL A 185      74.565  36.308  62.567  1.00 65.42           C  
ATOM   1107  C   VAL A 185      75.091  37.711  62.249  1.00 62.01           C  
ATOM   1108  O   VAL A 185      74.331  38.601  61.853  1.00 60.91           O  
ATOM   1109  CB  VAL A 185      74.452  35.422  61.292  1.00 67.77           C  
ATOM   1110  CG1 VAL A 185      74.215  33.966  61.663  1.00 68.95           C  
ATOM   1111  CG2 VAL A 185      73.340  35.884  60.373  1.00 71.95           C  
ATOM   1112  N   ASP A 186      76.390  37.896  62.475  1.00 59.98           N  
ATOM   1113  CA  ASP A 186      77.100  39.119  62.106  1.00 59.02           C  
ATOM   1114  C   ASP A 186      77.446  39.050  60.613  1.00 59.46           C  
ATOM   1115  O   ASP A 186      78.523  38.578  60.223  1.00 60.75           O  
ATOM   1116  CB  ASP A 186      78.357  39.279  62.972  1.00 58.60           C  
ATOM   1117  CG  ASP A 186      79.089  40.601  62.739  1.00 60.23           C  
ATOM   1118  OD1 ASP A 186      80.056  40.849  63.490  1.00 61.43           O  
ATOM   1119  OD2 ASP A 186      78.737  41.387  61.826  1.00 57.91           O  
ATOM   1120  N   VAL A 187      76.516  39.530  59.792  1.00 58.12           N  
ATOM   1121  CA  VAL A 187      76.592  39.393  58.335  1.00 58.37           C  
ATOM   1122  C   VAL A 187      77.720  40.236  57.733  1.00 57.84           C  
ATOM   1123  O   VAL A 187      78.473  39.751  56.882  1.00 59.74           O  
ATOM   1124  CB  VAL A 187      75.214  39.649  57.680  1.00 58.24           C  
ATOM   1125  CG1 VAL A 187      75.294  39.670  56.161  1.00 58.46           C  
ATOM   1126  CG2 VAL A 187      74.250  38.563  58.113  1.00 58.84           C  
ATOM   1127  N   LEU A 188      77.834  41.480  58.200  1.00 56.27           N  
ATOM   1128  CA  LEU A 188      78.931  42.373  57.840  1.00 54.95           C  
ATOM   1129  C   LEU A 188      80.298  41.689  57.973  1.00 55.65           C  
ATOM   1130  O   LEU A 188      81.065  41.666  57.010  1.00 55.80           O  
ATOM   1131  CB  LEU A 188      78.858  43.657  58.676  1.00 55.62           C  
ATOM   1132  CG  LEU A 188      78.381  45.015  58.123  1.00 57.15           C  
ATOM   1133  CD1 LEU A 188      77.879  45.001  56.684  1.00 56.53           C  
ATOM   1134  CD2 LEU A 188      77.352  45.646  59.049  1.00 55.47           C  
ATOM   1135  N   THR A 189      80.570  41.097  59.139  1.00 54.42           N  
ATOM   1136  CA  THR A 189      81.826  40.368  59.377  1.00 53.50           C  
ATOM   1137  C   THR A 189      81.944  39.149  58.467  1.00 53.30           C  
ATOM   1138  O   THR A 189      82.998  38.936  57.864  1.00 56.06           O  
ATOM   1139  CB  THR A 189      81.997  39.970  60.862  1.00 52.86           C  
ATOM   1140  OG1 THR A 189      81.973  41.151  61.665  1.00 54.36           O  
ATOM   1141  CG2 THR A 189      83.318  39.258  61.116  1.00 51.13           C  
ATOM   1142  N   LEU A 190      80.864  38.374  58.360  1.00 51.58           N  
ATOM   1143  CA  LEU A 190      80.844  37.188  57.511  1.00 52.71           C  
ATOM   1144  C   LEU A 190      81.228  37.539  56.075  1.00 55.55           C  
ATOM   1145  O   LEU A 190      82.140  36.925  55.504  1.00 55.37           O  
ATOM   1146  CB  LEU A 190      79.470  36.499  57.555  1.00 52.02           C  
ATOM   1147  CG  LEU A 190      79.198  35.325  56.594  1.00 51.13           C  
ATOM   1148  CD1 LEU A 190      80.005  34.074  56.936  1.00 47.24           C  
ATOM   1149  CD2 LEU A 190      77.707  35.024  56.549  1.00 50.73           C  
ATOM   1150  N   LEU A 191      80.549  38.548  55.524  1.00 56.27           N  
ATOM   1151  CA  LEU A 191      80.737  38.970  54.137  1.00 56.65           C  
ATOM   1152  C   LEU A 191      82.129  39.540  53.878  1.00 57.02           C  
ATOM   1153  O   LEU A 191      82.720  39.280  52.822  1.00 57.15           O  
ATOM   1154  CB  LEU A 191      79.641  39.955  53.702  1.00 55.99           C  
ATOM   1155  CG  LEU A 191      78.207  39.434  53.525  1.00 55.68           C  
ATOM   1156  CD1 LEU A 191      77.272  40.596  53.245  1.00 55.39           C  
ATOM   1157  CD2 LEU A 191      78.092  38.381  52.429  1.00 53.53           C  
ATOM   1158  N   ARG A 192      82.642  40.304  54.845  1.00 54.85           N  
ATOM   1159  CA  ARG A 192      83.990  40.875  54.761  1.00 54.57           C  
ATOM   1160  C   ARG A 192      85.049  39.779  54.719  1.00 55.38           C  
ATOM   1161  O   ARG A 192      85.992  39.851  53.927  1.00 56.66           O  
ATOM   1162  CB  ARG A 192      84.253  41.840  55.920  1.00 55.14           C  
ATOM   1163  CG  ARG A 192      83.558  43.180  55.761  1.00 56.26           C  
ATOM   1164  CD  ARG A 192      83.853  44.138  56.895  1.00 57.03           C  
ATOM   1165  NE  ARG A 192      83.185  45.417  56.658  1.00 61.79           N  
ATOM   1166  CZ  ARG A 192      82.264  45.968  57.450  1.00 64.26           C  
ATOM   1167  NH1 ARG A 192      81.883  45.375  58.583  1.00 64.76           N  
ATOM   1168  NH2 ARG A 192      81.729  47.133  57.110  1.00 63.28           N  
ATOM   1169  N   ARG A 193      84.863  38.757  55.553  1.00 56.54           N  
ATOM   1170  CA  ARG A 193      85.792  37.633  55.649  1.00 57.67           C  
ATOM   1171  C   ARG A 193      85.819  36.774  54.384  1.00 57.75           C  
ATOM   1172  O   ARG A 193      86.894  36.321  53.982  1.00 55.80           O  
ATOM   1173  CB  ARG A 193      85.495  36.783  56.889  1.00 59.49           C  
ATOM   1174  CG  ARG A 193      85.992  37.403  58.187  1.00 59.88           C  
ATOM   1175  CD  ARG A 193      85.593  36.587  59.406  1.00 62.64           C  
ATOM   1176  NE  ARG A 193      86.036  37.237  60.643  1.00 66.74           N  
ATOM   1177  CZ  ARG A 193      85.808  36.791  61.879  1.00 64.33           C  
ATOM   1178  NH1 ARG A 193      85.127  35.670  62.093  1.00 64.31           N  
ATOM   1179  NH2 ARG A 193      86.266  37.480  62.913  1.00 63.64           N  
ATOM   1180  N   VAL A 194      84.655  36.563  53.758  1.00 57.71           N  
ATOM   1181  CA  VAL A 194      84.602  35.798  52.504  1.00 58.53           C  
ATOM   1182  C   VAL A 194      85.183  36.616  51.358  1.00 58.23           C  
ATOM   1183  O   VAL A 194      85.900  36.072  50.522  1.00 58.48           O  
ATOM   1184  CB  VAL A 194      83.210  35.187  52.147  1.00 60.32           C  
ATOM   1185  CG1 VAL A 194      82.642  34.399  53.311  1.00 60.24           C  
ATOM   1186  CG2 VAL A 194      82.197  36.230  51.695  1.00 65.05           C  
ATOM   1187  N   MET A 195      84.898  37.921  51.357  1.00 58.54           N  
ATOM   1188  CA  MET A 195      85.424  38.851  50.349  1.00 58.27           C  
ATOM   1189  C   MET A 195      86.947  38.946  50.355  1.00 57.06           C  
ATOM   1190  O   MET A 195      87.563  39.017  49.292  1.00 57.16           O  
ATOM   1191  CB  MET A 195      84.780  40.230  50.483  1.00 58.28           C  
ATOM   1192  CG  MET A 195      83.745  40.572  49.415  1.00 61.09           C  
ATOM   1193  SD  MET A 195      82.664  39.268  48.786  1.00 65.93           S  
ATOM   1194  CE  MET A 195      83.544  38.681  47.338  1.00 66.69           C  
ATOM   1195  N   LEU A 196      87.539  38.930  51.548  1.00 55.45           N  
ATOM   1196  CA  LEU A 196      88.987  38.902  51.689  1.00 55.91           C  
ATOM   1197  C   LEU A 196      89.575  37.571  51.229  1.00 57.86           C  
ATOM   1198  O   LEU A 196      90.559  37.556  50.482  1.00 59.78           O  
ATOM   1199  CB  LEU A 196      89.407  39.204  53.130  1.00 55.78           C  
ATOM   1200  CG  LEU A 196      90.902  39.095  53.463  1.00 54.83           C  
ATOM   1201  CD1 LEU A 196      91.741  40.138  52.731  1.00 54.12           C  
ATOM   1202  CD2 LEU A 196      91.094  39.200  54.963  1.00 55.63           C  
ATOM   1203  N   ASP A 197      88.971  36.470  51.682  1.00 59.01           N  
ATOM   1204  CA  ASP A 197      89.387  35.112  51.315  1.00 57.96           C  
ATOM   1205  C   ASP A 197      89.324  34.912  49.798  1.00 58.29           C  
ATOM   1206  O   ASP A 197      90.233  34.323  49.197  1.00 58.85           O  
ATOM   1207  CB  ASP A 197      88.507  34.084  52.038  1.00 57.96           C  
ATOM   1208  CG  ASP A 197      88.918  32.642  51.763  1.00 58.87           C  
ATOM   1209  OD1 ASP A 197      90.130  32.364  51.615  1.00 60.80           O  
ATOM   1210  OD2 ASP A 197      88.016  31.778  51.706  1.00 59.37           O  
ATOM   1211  N   THR A 198      88.243  35.421  49.206  1.00 57.01           N  
ATOM   1212  CA  THR A 198      88.012  35.433  47.767  1.00 56.61           C  
ATOM   1213  C   THR A 198      89.134  36.187  47.043  1.00 57.15           C  
ATOM   1214  O   THR A 198      89.770  35.630  46.142  1.00 57.70           O  
ATOM   1215  CB  THR A 198      86.611  36.024  47.474  1.00 56.29           C  
ATOM   1216  OG1 THR A 198      85.620  35.036  47.771  1.00 59.35           O  
ATOM   1217  CG2 THR A 198      86.444  36.455  46.042  1.00 57.73           C  
ATOM   1218  N   SER A 199      89.381  37.431  47.467  1.00 56.58           N  
ATOM   1219  CA  SER A 199      90.392  38.294  46.860  1.00 54.64           C  
ATOM   1220  C   SER A 199      91.789  37.689  46.977  1.00 54.87           C  
ATOM   1221  O   SER A 199      92.520  37.632  45.984  1.00 54.50           O  
ATOM   1222  CB  SER A 199      90.342  39.697  47.463  1.00 55.20           C  
ATOM   1223  OG  SER A 199      89.155  40.368  47.072  1.00 58.45           O  
ATOM   1224  N   ASN A 200      92.133  37.210  48.174  1.00 53.66           N  
ATOM   1225  CA  ASN A 200      93.409  36.543  48.411  1.00 54.13           C  
ATOM   1226  C   ASN A 200      93.633  35.347  47.481  1.00 56.87           C  
ATOM   1227  O   ASN A 200      94.613  35.331  46.740  1.00 57.36           O  
ATOM   1228  CB  ASN A 200      93.554  36.134  49.884  1.00 54.43           C  
ATOM   1229  CG  ASN A 200      94.867  35.415  50.179  1.00 53.62           C  
ATOM   1230  OD1 ASN A 200      95.900  35.669  49.554  1.00 54.10           O  
ATOM   1231  ND2 ASN A 200      94.830  34.523  51.155  1.00 53.93           N  
ATOM   1232  N   THR A 201      92.714  34.381  47.489  1.00 60.05           N  
ATOM   1233  CA  THR A 201      92.896  33.144  46.712  1.00 65.23           C  
ATOM   1234  C   THR A 201      92.932  33.367  45.190  1.00 63.59           C  
ATOM   1235  O   THR A 201      93.470  32.531  44.460  1.00 64.48           O  
ATOM   1236  CB  THR A 201      91.887  32.026  47.088  1.00 66.43           C  
ATOM   1237  OG1 THR A 201      90.554  32.516  46.956  1.00 71.35           O  
ATOM   1238  CG2 THR A 201      92.106  31.537  48.526  1.00 67.83           C  
ATOM   1239  N   LEU A 202      92.391  34.494  44.725  1.00 61.94           N  
ATOM   1240  CA  LEU A 202      92.491  34.847  43.309  1.00 61.12           C  
ATOM   1241  C   LEU A 202      93.723  35.677  42.948  1.00 59.43           C  
ATOM   1242  O   LEU A 202      94.377  35.388  41.950  1.00 62.04           O  
ATOM   1243  CB  LEU A 202      91.220  35.525  42.791  1.00 62.76           C  
ATOM   1244  CG  LEU A 202      90.918  35.103  41.348  1.00 65.93           C  
ATOM   1245  CD1 LEU A 202      89.872  33.998  41.324  1.00 68.01           C  
ATOM   1246  CD2 LEU A 202      90.468  36.268  40.486  1.00 65.49           C  
ATOM   1247  N   PHE A 203      94.037  36.693  43.755  1.00 57.53           N  
ATOM   1248  CA  PHE A 203      95.022  37.721  43.373  1.00 54.28           C  
ATOM   1249  C   PHE A 203      96.407  37.600  44.004  1.00 53.54           C  
ATOM   1250  O   PHE A 203      97.380  38.105  43.441  1.00 54.19           O  
ATOM   1251  CB  PHE A 203      94.469  39.135  43.614  1.00 52.81           C  
ATOM   1252  CG  PHE A 203      93.124  39.384  42.985  1.00 52.07           C  
ATOM   1253  CD1 PHE A 203      92.953  39.310  41.597  1.00 50.76           C  
ATOM   1254  CD2 PHE A 203      92.019  39.709  43.783  1.00 51.28           C  
ATOM   1255  CE1 PHE A 203      91.707  39.547  41.025  1.00 50.66           C  
ATOM   1256  CE2 PHE A 203      90.771  39.946  43.217  1.00 50.47           C  
ATOM   1257  CZ  PHE A 203      90.616  39.859  41.837  1.00 50.82           C  
ATOM   1258  N   LEU A 204      96.492  36.945  45.160  1.00 53.67           N  
ATOM   1259  CA  LEU A 204      97.747  36.849  45.917  1.00 55.51           C  
ATOM   1260  C   LEU A 204      98.087  35.415  46.334  1.00 57.98           C  
ATOM   1261  O   LEU A 204      99.229  34.974  46.182  1.00 58.00           O  
ATOM   1262  CB  LEU A 204      97.693  37.777  47.144  1.00 53.69           C  
ATOM   1263  CG  LEU A 204      98.769  37.712  48.236  1.00 51.80           C  
ATOM   1264  CD1 LEU A 204     100.098  38.284  47.764  1.00 52.32           C  
ATOM   1265  CD2 LEU A 204      98.292  38.429  49.489  1.00 50.75           C  
ATOM   1266  N   ARG A 205      97.074  34.715  46.844  1.00 61.35           N  
ATOM   1267  CA  ARG A 205      97.151  33.353  47.422  1.00 64.26           C  
ATOM   1268  C   ARG A 205      98.339  33.018  48.350  1.00 64.63           C  
ATOM   1269  O   ARG A 205      99.141  32.115  48.086  1.00 64.75           O  
ATOM   1270  CB  ARG A 205      96.801  32.231  46.414  1.00 65.04           C  
ATOM   1271  CG  ARG A 205      96.829  32.571  44.932  1.00 64.26           C  
ATOM   1272  CD  ARG A 205      98.060  31.970  44.298  1.00 69.21           C  
ATOM   1273  NE  ARG A 205      97.867  31.718  42.874  1.00 73.85           N  
ATOM   1274  CZ  ARG A 205      98.663  30.955  42.125  1.00 78.40           C  
ATOM   1275  NH1 ARG A 205      99.721  30.346  42.655  1.00 78.55           N  
ATOM   1276  NH2 ARG A 205      98.398  30.796  40.835  1.00 81.93           N  
ATOM   1277  N   ILE A 206      98.411  33.786  49.438  1.00 63.87           N  
ATOM   1278  CA  ILE A 206      99.302  33.541  50.573  1.00 64.81           C  
ATOM   1279  C   ILE A 206      98.400  33.397  51.811  1.00 65.16           C  
ATOM   1280  O   ILE A 206      97.536  34.254  52.029  1.00 64.68           O  
ATOM   1281  CB  ILE A 206     100.331  34.702  50.762  1.00 64.21           C  
ATOM   1282  CG1 ILE A 206     101.224  34.893  49.514  1.00 65.11           C  
ATOM   1283  CG2 ILE A 206     101.161  34.542  52.040  1.00 62.20           C  
ATOM   1284  CD1 ILE A 206     102.079  33.703  49.099  1.00 65.97           C  
ATOM   1285  N   PRO A 207      98.575  32.311  52.609  1.00 66.85           N  
ATOM   1286  CA  PRO A 207      97.782  32.128  53.841  1.00 66.07           C  
ATOM   1287  C   PRO A 207      97.897  33.313  54.804  1.00 65.08           C  
ATOM   1288  O   PRO A 207      99.007  33.800  55.060  1.00 64.78           O  
ATOM   1289  CB  PRO A 207      98.375  30.854  54.466  1.00 65.01           C  
ATOM   1290  CG  PRO A 207      99.663  30.612  53.751  1.00 65.07           C  
ATOM   1291  CD  PRO A 207      99.453  31.150  52.371  1.00 66.15           C  
ATOM   1292  N   LEU A 208      96.749  33.777  55.302  1.00 63.23           N  
ATOM   1293  CA  LEU A 208      96.676  34.973  56.153  1.00 62.25           C  
ATOM   1294  C   LEU A 208      95.699  34.836  57.325  1.00 63.20           C  
ATOM   1295  O   LEU A 208      94.811  33.978  57.314  1.00 63.85           O  
ATOM   1296  CB  LEU A 208      96.333  36.219  55.313  1.00 61.48           C  
ATOM   1297  CG  LEU A 208      95.119  36.263  54.368  1.00 61.37           C  
ATOM   1298  CD1 LEU A 208      93.829  36.625  55.084  1.00 59.52           C  
ATOM   1299  CD2 LEU A 208      95.369  37.242  53.234  1.00 60.27           C  
ATOM   1300  N   ASP A 209      95.874  35.694  58.330  1.00 63.93           N  
ATOM   1301  CA  ASP A 209      94.935  35.798  59.440  1.00 63.58           C  
ATOM   1302  C   ASP A 209      93.703  36.571  58.965  1.00 64.42           C  
ATOM   1303  O   ASP A 209      93.669  37.809  58.993  1.00 65.51           O  
ATOM   1304  CB  ASP A 209      95.598  36.475  60.649  1.00 65.19           C  
ATOM   1305  CG  ASP A 209      94.777  36.351  61.934  1.00 66.84           C  
ATOM   1306  OD1 ASP A 209      93.525  36.330  61.888  1.00 65.64           O  
ATOM   1307  OD2 ASP A 209      95.402  36.307  63.015  1.00 70.92           O  
ATOM   1308  N   GLU A 210      92.695  35.817  58.537  1.00 63.29           N  
ATOM   1309  CA  GLU A 210      91.470  36.360  57.957  1.00 61.86           C  
ATOM   1310  C   GLU A 210      90.770  37.369  58.870  1.00 62.53           C  
ATOM   1311  O   GLU A 210      90.503  38.498  58.453  1.00 62.57           O  
ATOM   1312  CB  GLU A 210      90.536  35.214  57.608  1.00 62.73           C  
ATOM   1313  CG  GLU A 210      89.669  35.453  56.394  1.00 63.53           C  
ATOM   1314  CD  GLU A 210      88.710  34.306  56.174  1.00 66.10           C  
ATOM   1315  OE1 GLU A 210      87.703  34.224  56.909  1.00 68.96           O  
ATOM   1316  OE2 GLU A 210      88.965  33.480  55.276  1.00 64.82           O  
ATOM   1317  N   SER A 211      90.516  36.962  60.116  1.00 65.09           N  
ATOM   1318  CA  SER A 211      89.838  37.794  61.123  1.00 65.12           C  
ATOM   1319  C   SER A 211      90.569  39.099  61.414  1.00 63.71           C  
ATOM   1320  O   SER A 211      89.932  40.152  61.510  1.00 64.52           O  
ATOM   1321  CB  SER A 211      89.648  37.014  62.423  1.00 66.68           C  
ATOM   1322  OG  SER A 211      89.012  35.775  62.172  1.00 73.25           O  
ATOM   1323  N   ALA A 212      91.897  39.022  61.535  1.00 61.21           N  
ATOM   1324  CA  ALA A 212      92.728  40.179  61.866  1.00 59.78           C  
ATOM   1325  C   ALA A 212      92.812  41.196  60.725  1.00 60.77           C  
ATOM   1326  O   ALA A 212      92.587  42.395  60.957  1.00 61.46           O  
ATOM   1327  CB  ALA A 212      94.116  39.743  62.315  1.00 56.95           C  
ATOM   1328  N   ILE A 213      93.113  40.717  59.510  1.00 58.00           N  
ATOM   1329  CA  ILE A 213      93.232  41.581  58.319  1.00 56.32           C  
ATOM   1330  C   ILE A 213      91.915  42.325  58.042  1.00 55.83           C  
ATOM   1331  O   ILE A 213      91.942  43.508  57.692  1.00 56.49           O  
ATOM   1332  CB  ILE A 213      93.737  40.811  57.056  1.00 57.29           C  
ATOM   1333  CG1 ILE A 213      95.042  40.025  57.317  1.00 56.80           C  
ATOM   1334  CG2 ILE A 213      93.895  41.723  55.840  1.00 55.08           C  
ATOM   1335  CD1 ILE A 213      96.262  40.838  57.696  1.00 56.72           C  
ATOM   1336  N   VAL A 214      90.780  41.645  58.235  1.00 53.61           N  
ATOM   1337  CA  VAL A 214      89.452  42.264  58.086  1.00 53.79           C  
ATOM   1338  C   VAL A 214      89.301  43.503  58.980  1.00 54.23           C  
ATOM   1339  O   VAL A 214      88.895  44.568  58.496  1.00 56.68           O  
ATOM   1340  CB  VAL A 214      88.292  41.241  58.273  1.00 53.29           C  
ATOM   1341  CG1 VAL A 214      86.959  41.924  58.567  1.00 51.39           C  
ATOM   1342  CG2 VAL A 214      88.151  40.374  57.031  1.00 51.45           C  
ATOM   1343  N   VAL A 215      89.659  43.366  60.258  1.00 54.00           N  
ATOM   1344  CA  VAL A 215      89.610  44.484  61.221  1.00 54.30           C  
ATOM   1345  C   VAL A 215      90.569  45.602  60.789  1.00 54.57           C  
ATOM   1346  O   VAL A 215      90.229  46.786  60.876  1.00 56.85           O  
ATOM   1347  CB  VAL A 215      89.886  44.024  62.684  1.00 53.44           C  
ATOM   1348  CG1 VAL A 215      89.886  45.204  63.652  1.00 50.66           C  
ATOM   1349  CG2 VAL A 215      88.860  42.987  63.134  1.00 50.35           C  
ATOM   1350  N   LYS A 216      91.744  45.211  60.300  1.00 53.47           N  
ATOM   1351  CA  LYS A 216      92.745  46.156  59.801  1.00 53.74           C  
ATOM   1352  C   LYS A 216      92.302  46.922  58.545  1.00 54.74           C  
ATOM   1353  O   LYS A 216      92.548  48.130  58.443  1.00 54.63           O  
ATOM   1354  CB  LYS A 216      94.089  45.455  59.602  1.00 54.11           C  
ATOM   1355  CG  LYS A 216      94.724  45.061  60.923  1.00 55.66           C  
ATOM   1356  CD  LYS A 216      95.902  44.121  60.772  1.00 57.07           C  
ATOM   1357  CE  LYS A 216      96.350  43.668  62.150  1.00 59.34           C  
ATOM   1358  NZ  LYS A 216      97.617  42.898  62.089  1.00 63.86           N  
ATOM   1359  N   ILE A 217      91.636  46.225  57.616  1.00 54.31           N  
ATOM   1360  CA  ILE A 217      91.034  46.850  56.420  1.00 55.02           C  
ATOM   1361  C   ILE A 217      89.988  47.906  56.818  1.00 56.30           C  
ATOM   1362  O   ILE A 217      89.964  49.004  56.243  1.00 56.38           O  
ATOM   1363  CB  ILE A 217      90.444  45.803  55.429  1.00 54.16           C  
ATOM   1364  CG1 ILE A 217      91.563  44.962  54.801  1.00 53.17           C  
ATOM   1365  CG2 ILE A 217      89.624  46.476  54.324  1.00 52.70           C  
ATOM   1366  CD1 ILE A 217      91.110  43.652  54.181  1.00 52.07           C  
ATOM   1367  N   GLN A 218      89.151  47.575  57.806  1.00 58.03           N  
ATOM   1368  CA  GLN A 218      88.172  48.521  58.360  1.00 61.23           C  
ATOM   1369  C   GLN A 218      88.848  49.762  58.939  1.00 59.43           C  
ATOM   1370  O   GLN A 218      88.364  50.883  58.741  1.00 57.96           O  
ATOM   1371  CB  GLN A 218      87.303  47.857  59.422  1.00 66.10           C  
ATOM   1372  CG  GLN A 218      86.078  47.139  58.885  1.00 75.54           C  
ATOM   1373  CD  GLN A 218      85.338  46.387  59.981  1.00 86.31           C  
ATOM   1374  OE1 GLN A 218      85.787  45.335  60.454  1.00 87.39           O  
ATOM   1375  NE2 GLN A 218      84.196  46.928  60.396  1.00 90.57           N  
ATOM   1376  N   GLY A 219      89.969  49.545  59.634  1.00 57.65           N  
ATOM   1377  CA  GLY A 219      90.788  50.615  60.200  1.00 56.05           C  
ATOM   1378  C   GLY A 219      91.349  51.518  59.122  1.00 57.43           C  
ATOM   1379  O   GLY A 219      91.289  52.749  59.239  1.00 58.90           O  
ATOM   1380  N   TYR A 220      91.874  50.892  58.065  1.00 56.00           N  
ATOM   1381  CA  TYR A 220      92.400  51.594  56.893  1.00 53.41           C  
ATOM   1382  C   TYR A 220      91.341  52.455  56.207  1.00 53.39           C  
ATOM   1383  O   TYR A 220      91.611  53.612  55.875  1.00 51.99           O  
ATOM   1384  CB  TYR A 220      93.014  50.607  55.897  1.00 52.94           C  
ATOM   1385  CG  TYR A 220      93.736  51.264  54.736  1.00 52.97           C  
ATOM   1386  CD1 TYR A 220      95.063  51.694  54.864  1.00 53.11           C  
ATOM   1387  CD2 TYR A 220      93.095  51.452  53.505  1.00 52.60           C  
ATOM   1388  CE1 TYR A 220      95.726  52.300  53.802  1.00 53.86           C  
ATOM   1389  CE2 TYR A 220      93.748  52.057  52.438  1.00 53.07           C  
ATOM   1390  CZ  TYR A 220      95.062  52.478  52.588  1.00 53.60           C  
ATOM   1391  OH  TYR A 220      95.708  53.079  51.528  1.00 54.12           O  
ATOM   1392  N   PHE A 221      90.145  51.895  56.005  1.00 54.31           N  
ATOM   1393  CA  PHE A 221      89.063  52.649  55.387  1.00 54.66           C  
ATOM   1394  C   PHE A 221      88.684  53.878  56.202  1.00 57.19           C  
ATOM   1395  O   PHE A 221      88.433  54.941  55.622  1.00 59.76           O  
ATOM   1396  CB  PHE A 221      87.824  51.796  55.098  1.00 53.65           C  
ATOM   1397  CG  PHE A 221      86.757  52.547  54.340  1.00 54.71           C  
ATOM   1398  CD1 PHE A 221      86.811  52.644  52.945  1.00 54.98           C  
ATOM   1399  CD2 PHE A 221      85.719  53.201  55.020  1.00 53.60           C  
ATOM   1400  CE1 PHE A 221      85.842  53.357  52.243  1.00 55.79           C  
ATOM   1401  CE2 PHE A 221      84.752  53.919  54.324  1.00 54.88           C  
ATOM   1402  CZ  PHE A 221      84.811  53.995  52.934  1.00 55.82           C  
ATOM   1403  N   ASP A 222      88.644  53.734  57.529  1.00 59.17           N  
ATOM   1404  CA  ASP A 222      88.344  54.858  58.418  1.00 61.28           C  
ATOM   1405  C   ASP A 222      89.358  55.979  58.225  1.00 57.91           C  
ATOM   1406  O   ASP A 222      88.969  57.136  58.082  1.00 55.60           O  
ATOM   1407  CB  ASP A 222      88.279  54.421  59.886  1.00 68.84           C  
ATOM   1408  CG  ASP A 222      87.118  53.465  60.177  1.00 78.09           C  
ATOM   1409  OD1 ASP A 222      87.020  53.004  61.337  1.00 85.07           O  
ATOM   1410  OD2 ASP A 222      86.308  53.162  59.266  1.00 79.17           O  
ATOM   1411  N   ALA A 223      90.642  55.617  58.182  1.00 54.65           N  
ATOM   1412  CA  ALA A 223      91.732  56.564  57.952  1.00 54.09           C  
ATOM   1413  C   ALA A 223      91.575  57.271  56.603  1.00 55.02           C  
ATOM   1414  O   ALA A 223      91.594  58.504  56.532  1.00 56.14           O  
ATOM   1415  CB  ALA A 223      93.077  55.858  58.046  1.00 52.84           C  
ATOM   1416  N   TRP A 224      91.392  56.470  55.553  1.00 54.46           N  
ATOM   1417  CA  TRP A 224      91.131  56.937  54.197  1.00 53.51           C  
ATOM   1418  C   TRP A 224      89.977  57.946  54.168  1.00 53.60           C  
ATOM   1419  O   TRP A 224      90.158  59.077  53.711  1.00 55.13           O  
ATOM   1420  CB  TRP A 224      90.876  55.716  53.296  1.00 53.20           C  
ATOM   1421  CG  TRP A 224      90.520  55.951  51.840  1.00 53.07           C  
ATOM   1422  CD1 TRP A 224      90.551  57.134  51.143  1.00 52.81           C  
ATOM   1423  CD2 TRP A 224      90.117  54.947  50.901  1.00 53.43           C  
ATOM   1424  NE1 TRP A 224      90.172  56.926  49.838  1.00 53.37           N  
ATOM   1425  CE2 TRP A 224      89.903  55.595  49.659  1.00 52.97           C  
ATOM   1426  CE3 TRP A 224      89.908  53.559  50.988  1.00 54.11           C  
ATOM   1427  CZ2 TRP A 224      89.486  54.904  48.511  1.00 52.41           C  
ATOM   1428  CZ3 TRP A 224      89.493  52.869  49.844  1.00 53.80           C  
ATOM   1429  CH2 TRP A 224      89.287  53.548  48.621  1.00 53.97           C  
ATOM   1430  N   GLN A 225      88.818  57.547  54.686  1.00 52.54           N  
ATOM   1431  CA  GLN A 225      87.636  58.410  54.727  1.00 53.65           C  
ATOM   1432  C   GLN A 225      87.841  59.666  55.591  1.00 54.51           C  
ATOM   1433  O   GLN A 225      87.350  60.744  55.248  1.00 54.82           O  
ATOM   1434  CB  GLN A 225      86.428  57.612  55.215  1.00 53.72           C  
ATOM   1435  CG  GLN A 225      85.138  58.410  55.313  1.00 53.91           C  
ATOM   1436  CD  GLN A 225      84.000  57.605  55.883  1.00 54.35           C  
ATOM   1437  OE1 GLN A 225      83.008  57.345  55.202  1.00 55.34           O  
ATOM   1438  NE2 GLN A 225      84.137  57.194  57.139  1.00 54.56           N  
ATOM   1439  N   ALA A 226      88.564  59.517  56.702  1.00 55.33           N  
ATOM   1440  CA  ALA A 226      88.816  60.621  57.629  1.00 54.20           C  
ATOM   1441  C   ALA A 226      89.669  61.721  57.009  1.00 55.49           C  
ATOM   1442  O   ALA A 226      89.294  62.890  57.066  1.00 56.72           O  
ATOM   1443  CB  ALA A 226      89.456  60.113  58.910  1.00 52.20           C  
ATOM   1444  N   LEU A 227      90.784  61.331  56.388  1.00 54.98           N  
ATOM   1445  CA  LEU A 227      91.831  62.268  55.968  1.00 55.04           C  
ATOM   1446  C   LEU A 227      91.698  62.823  54.549  1.00 56.55           C  
ATOM   1447  O   LEU A 227      92.411  63.763  54.181  1.00 59.43           O  
ATOM   1448  CB  LEU A 227      93.211  61.617  56.127  1.00 54.91           C  
ATOM   1449  CG  LEU A 227      93.591  60.952  57.454  1.00 54.20           C  
ATOM   1450  CD1 LEU A 227      94.840  60.119  57.241  1.00 52.33           C  
ATOM   1451  CD2 LEU A 227      93.784  61.952  58.586  1.00 54.82           C  
ATOM   1452  N   LEU A 228      90.786  62.249  53.766  1.00 56.51           N  
ATOM   1453  CA  LEU A 228      90.691  62.504  52.325  1.00 54.87           C  
ATOM   1454  C   LEU A 228      90.471  63.978  51.942  1.00 58.12           C  
ATOM   1455  O   LEU A 228      91.080  64.464  50.982  1.00 58.59           O  
ATOM   1456  CB  LEU A 228      89.619  61.592  51.718  1.00 52.89           C  
ATOM   1457  CG  LEU A 228      89.453  61.216  50.236  1.00 50.68           C  
ATOM   1458  CD1 LEU A 228      88.460  62.139  49.575  1.00 52.16           C  
ATOM   1459  CD2 LEU A 228      90.735  61.105  49.418  1.00 49.00           C  
ATOM   1460  N   ILE A 229      89.620  64.681  52.694  1.00 60.43           N  
ATOM   1461  CA  ILE A 229      89.359  66.116  52.452  1.00 61.96           C  
ATOM   1462  C   ILE A 229      89.597  67.023  53.675  1.00 65.81           C  
ATOM   1463  O   ILE A 229      89.035  68.122  53.760  1.00 67.71           O  
ATOM   1464  CB  ILE A 229      87.961  66.391  51.821  1.00 60.16           C  
ATOM   1465  CG1 ILE A 229      86.817  65.907  52.727  1.00 60.64           C  
ATOM   1466  CG2 ILE A 229      87.867  65.808  50.415  1.00 59.07           C  
ATOM   1467  CD1 ILE A 229      85.580  66.780  52.671  1.00 59.33           C  
ATOM   1468  N   LYS A 230      90.432  66.566  54.610  1.00 68.34           N  
ATOM   1469  CA  LYS A 230      90.863  67.402  55.736  1.00 72.36           C  
ATOM   1470  C   LYS A 230      91.791  68.520  55.240  1.00 76.46           C  
ATOM   1471  O   LYS A 230      92.630  68.266  54.367  1.00 78.51           O  
ATOM   1472  CB  LYS A 230      91.564  66.573  56.826  1.00 71.67           C  
ATOM   1473  CG  LYS A 230      90.656  65.649  57.628  1.00 72.02           C  
ATOM   1474  CD  LYS A 230      89.739  66.383  58.601  1.00 73.05           C  
ATOM   1475  CE  LYS A 230      88.400  65.672  58.760  1.00 73.20           C  
ATOM   1476  NZ  LYS A 230      88.487  64.378  59.488  1.00 76.10           N  
ATOM   1477  N   PRO A 231      91.636  69.757  55.782  1.00 78.93           N  
ATOM   1478  CA  PRO A 231      92.515  70.870  55.394  1.00 75.57           C  
ATOM   1479  C   PRO A 231      93.937  70.663  55.905  1.00 76.13           C  
ATOM   1480  O   PRO A 231      94.139  69.905  56.857  1.00 74.85           O  
ATOM   1481  CB  PRO A 231      91.876  72.076  56.084  1.00 75.92           C  
ATOM   1482  CG  PRO A 231      91.173  71.503  57.266  1.00 75.59           C  
ATOM   1483  CD  PRO A 231      90.639  70.185  56.787  1.00 78.21           C  
ATOM   1484  N   ASP A 232      94.901  71.336  55.276  1.00 78.45           N  
ATOM   1485  CA  ASP A 232      96.319  71.224  55.636  1.00 80.54           C  
ATOM   1486  C   ASP A 232      96.602  71.570  57.101  1.00 83.44           C  
ATOM   1487  O   ASP A 232      97.531  71.022  57.700  1.00 85.09           O  
ATOM   1488  CB  ASP A 232      97.176  72.088  54.704  1.00 84.17           C  
ATOM   1489  CG  ASP A 232      97.252  71.535  53.279  1.00 88.82           C  
ATOM   1490  OD1 ASP A 232      97.426  72.342  52.340  1.00 89.99           O  
ATOM   1491  OD2 ASP A 232      97.151  70.302  53.086  1.00 92.75           O  
ATOM   1492  N   ILE A 233      95.777  72.463  57.658  1.00 86.69           N  
ATOM   1493  CA  ILE A 233      95.829  72.896  59.066  1.00 87.50           C  
ATOM   1494  C   ILE A 233      95.679  71.722  60.045  1.00 86.30           C  
ATOM   1495  O   ILE A 233      96.364  71.685  61.072  1.00 86.94           O  
ATOM   1496  CB  ILE A 233      94.748  73.967  59.392  1.00 90.48           C  
ATOM   1497  CG1 ILE A 233      94.349  74.774  58.138  1.00 93.47           C  
ATOM   1498  CG2 ILE A 233      95.231  74.885  60.514  1.00 88.54           C  
ATOM   1499  CD1 ILE A 233      92.901  75.235  58.105  1.00 93.19           C  
ATOM   1500  N   PHE A 234      94.786  70.783  59.708  1.00 84.05           N  
ATOM   1501  CA  PHE A 234      94.519  69.548  60.472  1.00 81.43           C  
ATOM   1502  C   PHE A 234      95.783  68.708  60.693  1.00 83.13           C  
ATOM   1503  O   PHE A 234      95.944  68.078  61.745  1.00 83.00           O  
ATOM   1504  CB  PHE A 234      93.434  68.727  59.743  1.00 79.73           C  
ATOM   1505  CG  PHE A 234      93.084  67.409  60.399  1.00 80.12           C  
ATOM   1506  CD1 PHE A 234      92.031  67.325  61.313  1.00 79.91           C  
ATOM   1507  CD2 PHE A 234      93.776  66.234  60.069  1.00 79.57           C  
ATOM   1508  CE1 PHE A 234      91.692  66.108  61.905  1.00 78.40           C  
ATOM   1509  CE2 PHE A 234      93.446  65.019  60.666  1.00 78.64           C  
ATOM   1510  CZ  PHE A 234      92.403  64.956  61.584  1.00 77.43           C  
ATOM   1511  N   PHE A 235      96.668  68.713  59.698  1.00 84.00           N  
ATOM   1512  CA  PHE A 235      97.887  67.902  59.707  1.00 87.65           C  
ATOM   1513  C   PHE A 235      99.060  68.538  60.464  1.00 91.85           C  
ATOM   1514  O   PHE A 235     100.077  67.878  60.697  1.00 91.23           O  
ATOM   1515  CB  PHE A 235      98.287  67.527  58.271  1.00 84.97           C  
ATOM   1516  CG  PHE A 235      97.276  66.663  57.567  1.00 82.77           C  
ATOM   1517  CD1 PHE A 235      96.313  67.234  56.728  1.00 82.97           C  
ATOM   1518  CD2 PHE A 235      97.273  65.275  57.748  1.00 81.09           C  
ATOM   1519  CE1 PHE A 235      95.368  66.441  56.083  1.00 81.35           C  
ATOM   1520  CE2 PHE A 235      96.331  64.477  57.105  1.00 81.42           C  
ATOM   1521  CZ  PHE A 235      95.378  65.061  56.272  1.00 81.45           C  
ATOM   1522  N   LYS A 236      98.914  69.809  60.842  1.00 97.19           N  
ATOM   1523  CA  LYS A 236      99.907  70.502  61.668  1.00101.13           C  
ATOM   1524  C   LYS A 236      99.911  69.998  63.115  1.00102.76           C  
ATOM   1525  O   LYS A 236     100.979  69.772  63.690  1.00105.05           O  
ATOM   1526  CB  LYS A 236      99.703  72.021  61.619  1.00103.48           C  
ATOM   1527  CG  LYS A 236     100.544  72.747  60.575  1.00110.03           C  
ATOM   1528  CD  LYS A 236     101.914  73.142  61.122  1.00114.90           C  
ATOM   1529  CE  LYS A 236     102.604  74.186  60.254  1.00115.02           C  
ATOM   1530  NZ  LYS A 236     103.123  73.624  58.976  1.00114.57           N  
ATOM   1531  N   ILE A 237      98.719  69.816  63.686  1.00103.37           N  
ATOM   1532  CA  ILE A 237      98.566  69.294  65.053  1.00106.15           C  
ATOM   1533  C   ILE A 237      98.495  67.766  65.073  1.00106.76           C  
ATOM   1534  O   ILE A 237      97.474  67.163  64.724  1.00105.64           O  
ATOM   1535  CB  ILE A 237      97.403  69.969  65.830  1.00107.72           C  
ATOM   1536  CG1 ILE A 237      96.192  70.232  64.910  1.00107.36           C  
ATOM   1537  CG2 ILE A 237      97.909  71.248  66.492  1.00108.99           C  
ATOM   1538  CD1 ILE A 237      94.953  70.782  65.594  1.00105.30           C  
ATOM   1539  N   SER A 238      99.606  67.160  65.495  1.00110.01           N  
ATOM   1540  CA  SER A 238      99.873  65.725  65.318  1.00112.24           C  
ATOM   1541  C   SER A 238      99.092  64.763  66.219  1.00114.92           C  
ATOM   1542  O   SER A 238      98.913  63.594  65.860  1.00116.58           O  
ATOM   1543  CB  SER A 238     101.379  65.442  65.403  1.00110.43           C  
ATOM   1544  OG  SER A 238     101.888  65.763  66.683  1.00111.08           O  
ATOM   1545  N   TRP A 239      98.627  65.244  67.373  1.00120.64           N  
ATOM   1546  CA  TRP A 239      97.795  64.427  68.272  1.00124.22           C  
ATOM   1547  C   TRP A 239      96.327  64.346  67.804  1.00117.04           C  
ATOM   1548  O   TRP A 239      95.413  64.121  68.606  1.00119.38           O  
ATOM   1549  CB  TRP A 239      97.923  64.891  69.740  1.00136.32           C  
ATOM   1550  CG  TRP A 239      97.538  66.338  70.020  1.00148.37           C  
ATOM   1551  CD1 TRP A 239      96.271  66.859  70.073  1.00147.84           C  
ATOM   1552  CD2 TRP A 239      98.429  67.430  70.320  1.00154.64           C  
ATOM   1553  NE1 TRP A 239      96.318  68.203  70.366  1.00152.12           N  
ATOM   1554  CE2 TRP A 239      97.626  68.582  70.524  1.00155.30           C  
ATOM   1555  CE3 TRP A 239      99.828  67.550  70.426  1.00154.12           C  
ATOM   1556  CZ2 TRP A 239      98.175  69.844  70.831  1.00151.76           C  
ATOM   1557  CZ3 TRP A 239     100.376  68.809  70.732  1.00152.13           C  
ATOM   1558  CH2 TRP A 239      99.545  69.937  70.930  1.00149.74           C  
ATOM   1559  N   LEU A 240      96.125  64.508  66.496  1.00108.02           N  
ATOM   1560  CA  LEU A 240      94.797  64.539  65.887  1.00102.67           C  
ATOM   1561  C   LEU A 240      94.676  63.597  64.679  1.00101.51           C  
ATOM   1562  O   LEU A 240      93.564  63.306  64.228  1.00100.91           O  
ATOM   1563  CB  LEU A 240      94.431  65.982  65.502  1.00 97.82           C  
ATOM   1564  CG  LEU A 240      92.966  66.443  65.515  1.00 94.61           C  
ATOM   1565  CD1 LEU A 240      92.367  66.448  66.916  1.00 93.75           C  
ATOM   1566  CD2 LEU A 240      92.847  67.825  64.895  1.00 90.33           C  
ATOM   1567  N   TYR A 241      95.815  63.125  64.167  1.00100.48           N  
ATOM   1568  CA  TYR A 241      95.834  62.179  63.046  1.00100.90           C  
ATOM   1569  C   TYR A 241      96.684  60.918  63.264  1.00 99.29           C  
ATOM   1570  O   TYR A 241      96.552  59.953  62.502  1.00 98.80           O  
ATOM   1571  CB  TYR A 241      96.206  62.877  61.725  1.00104.51           C  
ATOM   1572  CG  TYR A 241      97.635  63.368  61.619  1.00108.30           C  
ATOM   1573  CD1 TYR A 241      97.980  64.663  62.020  1.00110.06           C  
ATOM   1574  CD2 TYR A 241      98.644  62.548  61.090  1.00110.73           C  
ATOM   1575  CE1 TYR A 241      99.288  65.120  61.914  1.00112.00           C  
ATOM   1576  CE2 TYR A 241      99.956  62.998  60.986  1.00111.97           C  
ATOM   1577  CZ  TYR A 241     100.272  64.282  61.399  1.00113.41           C  
ATOM   1578  OH  TYR A 241     101.567  64.733  61.296  1.00115.38           O  
ATOM   1579  N   LYS A 242      97.538  60.928  64.293  1.00 98.08           N  
ATOM   1580  CA  LYS A 242      98.402  59.775  64.638  1.00 96.50           C  
ATOM   1581  C   LYS A 242      97.606  58.484  64.908  1.00 91.55           C  
ATOM   1582  O   LYS A 242      98.127  57.375  64.737  1.00 87.03           O  
ATOM   1583  CB  LYS A 242      99.353  60.106  65.805  1.00 99.85           C  
ATOM   1584  CG  LYS A 242      98.682  60.416  67.140  1.00107.53           C  
ATOM   1585  CD  LYS A 242      99.699  60.587  68.260  1.00114.04           C  
ATOM   1586  CE  LYS A 242      99.015  60.872  69.591  1.00114.92           C  
ATOM   1587  NZ  LYS A 242      99.992  61.050  70.701  1.00112.07           N  
ATOM   1588  N   LYS A 243      96.352  58.664  65.327  1.00 88.92           N  
ATOM   1589  CA  LYS A 243      95.337  57.615  65.431  1.00 87.71           C  
ATOM   1590  C   LYS A 243      95.207  56.847  64.104  1.00 86.85           C  
ATOM   1591  O   LYS A 243      95.273  55.615  64.077  1.00 86.45           O  
ATOM   1592  CB  LYS A 243      94.002  58.272  65.812  1.00 90.29           C  
ATOM   1593  CG  LYS A 243      92.852  57.335  66.148  1.00 95.60           C  
ATOM   1594  CD  LYS A 243      91.555  58.125  66.300  1.00 98.38           C  
ATOM   1595  CE  LYS A 243      90.433  57.283  66.894  1.00102.00           C  
ATOM   1596  NZ  LYS A 243      89.967  56.199  65.982  1.00102.94           N  
ATOM   1597  N   TYR A 244      95.053  57.600  63.014  1.00 82.96           N  
ATOM   1598  CA  TYR A 244      94.868  57.056  61.671  1.00 76.11           C  
ATOM   1599  C   TYR A 244      96.162  56.528  61.064  1.00 74.46           C  
ATOM   1600  O   TYR A 244      96.150  55.534  60.339  1.00 75.78           O  
ATOM   1601  CB  TYR A 244      94.242  58.115  60.766  1.00 73.88           C  
ATOM   1602  CG  TYR A 244      92.919  58.647  61.277  1.00 73.25           C  
ATOM   1603  CD1 TYR A 244      91.811  57.799  61.428  1.00 73.55           C  
ATOM   1604  CD2 TYR A 244      92.768  59.998  61.608  1.00 71.08           C  
ATOM   1605  CE1 TYR A 244      90.595  58.281  61.898  1.00 72.00           C  
ATOM   1606  CE2 TYR A 244      91.553  60.490  62.074  1.00 70.45           C  
ATOM   1607  CZ  TYR A 244      90.474  59.627  62.219  1.00 70.43           C  
ATOM   1608  OH  TYR A 244      89.267  60.100  62.673  1.00 70.21           O  
ATOM   1609  N   GLU A 245      97.267  57.206  61.368  1.00 73.62           N  
ATOM   1610  CA  GLU A 245      98.618  56.803  60.974  1.00 74.70           C  
ATOM   1611  C   GLU A 245      98.945  55.373  61.427  1.00 73.99           C  
ATOM   1612  O   GLU A 245      99.556  54.604  60.677  1.00 71.21           O  
ATOM   1613  CB  GLU A 245      99.622  57.796  61.563  1.00 79.81           C  
ATOM   1614  CG  GLU A 245     100.976  57.853  60.877  1.00 86.01           C  
ATOM   1615  CD  GLU A 245     101.656  59.194  61.079  1.00 90.48           C  
ATOM   1616  OE1 GLU A 245     102.585  59.279  61.911  1.00 93.17           O  
ATOM   1617  OE2 GLU A 245     101.249  60.170  60.413  1.00 91.28           O  
ATOM   1618  N   LYS A 246      98.515  55.033  62.645  1.00 74.72           N  
ATOM   1619  CA  LYS A 246      98.728  53.710  63.234  1.00 77.10           C  
ATOM   1620  C   LYS A 246      97.877  52.630  62.553  1.00 77.54           C  
ATOM   1621  O   LYS A 246      98.335  51.493  62.389  1.00 79.75           O  
ATOM   1622  CB  LYS A 246      98.458  53.752  64.744  1.00 78.91           C  
ATOM   1623  CG  LYS A 246      99.452  52.959  65.590  1.00 83.16           C  
ATOM   1624  CD  LYS A 246      98.962  51.557  65.937  1.00 86.76           C  
ATOM   1625  CE  LYS A 246      98.098  51.546  67.193  1.00 87.46           C  
ATOM   1626  NZ  LYS A 246      97.347  50.268  67.340  1.00 90.44           N  
ATOM   1627  N   SER A 247      96.654  52.997  62.157  1.00 74.57           N  
ATOM   1628  CA  SER A 247      95.749  52.123  61.395  1.00 70.61           C  
ATOM   1629  C   SER A 247      96.311  51.758  60.020  1.00 68.44           C  
ATOM   1630  O   SER A 247      96.198  50.607  59.585  1.00 66.97           O  
ATOM   1631  CB  SER A 247      94.377  52.778  61.230  1.00 70.62           C  
ATOM   1632  OG  SER A 247      93.760  52.987  62.483  1.00 74.58           O  
ATOM   1633  N   VAL A 248      96.906  52.748  59.352  1.00 65.22           N  
ATOM   1634  CA  VAL A 248      97.552  52.564  58.049  1.00 63.32           C  
ATOM   1635  C   VAL A 248      98.763  51.633  58.199  1.00 64.47           C  
ATOM   1636  O   VAL A 248      98.948  50.718  57.393  1.00 63.49           O  
ATOM   1637  CB  VAL A 248      97.941  53.923  57.393  1.00 60.37           C  
ATOM   1638  CG1 VAL A 248      98.681  53.722  56.074  1.00 58.56           C  
ATOM   1639  CG2 VAL A 248      96.710  54.786  57.152  1.00 58.21           C  
ATOM   1640  N   LYS A 249      99.559  51.860  59.245  1.00 66.18           N  
ATOM   1641  CA  LYS A 249     100.737  51.043  59.528  1.00 68.00           C  
ATOM   1642  C   LYS A 249     100.349  49.599  59.874  1.00 68.00           C  
ATOM   1643  O   LYS A 249     101.008  48.667  59.414  1.00 64.46           O  
ATOM   1644  CB  LYS A 249     101.580  51.678  60.641  1.00 71.06           C  
ATOM   1645  CG  LYS A 249     102.946  51.040  60.854  1.00 73.85           C  
ATOM   1646  CD  LYS A 249     103.593  51.548  62.135  1.00 77.92           C  
ATOM   1647  CE  LYS A 249     104.620  50.570  62.691  1.00 78.91           C  
ATOM   1648  NZ  LYS A 249     105.775  50.353  61.775  1.00 81.22           N  
ATOM   1649  N   ASP A 250      99.279  49.430  60.661  1.00 69.78           N  
ATOM   1650  CA  ASP A 250      98.768  48.103  61.043  1.00 73.57           C  
ATOM   1651  C   ASP A 250      98.508  47.205  59.833  1.00 73.73           C  
ATOM   1652  O   ASP A 250      98.948  46.052  59.812  1.00 77.59           O  
ATOM   1653  CB  ASP A 250      97.495  48.212  61.898  1.00 79.01           C  
ATOM   1654  CG  ASP A 250      97.781  48.497  63.370  1.00 85.63           C  
ATOM   1655  OD1 ASP A 250      98.795  47.999  63.913  1.00 91.23           O  
ATOM   1656  OD2 ASP A 250      96.969  49.216  63.996  1.00 86.79           O  
ATOM   1657  N   LEU A 251      97.814  47.749  58.830  1.00 70.14           N  
ATOM   1658  CA  LEU A 251      97.489  47.014  57.610  1.00 66.75           C  
ATOM   1659  C   LEU A 251      98.688  46.839  56.677  1.00 66.62           C  
ATOM   1660  O   LEU A 251      98.923  45.737  56.172  1.00 67.88           O  
ATOM   1661  CB  LEU A 251      96.311  47.663  56.868  1.00 63.76           C  
ATOM   1662  CG  LEU A 251      95.799  46.931  55.617  1.00 61.66           C  
ATOM   1663  CD1 LEU A 251      95.089  45.624  55.946  1.00 61.90           C  
ATOM   1664  CD2 LEU A 251      94.901  47.826  54.786  1.00 60.69           C  
ATOM   1665  N   LYS A 252      99.427  47.927  56.454  1.00 67.30           N  
ATOM   1666  CA  LYS A 252     100.583  47.944  55.552  1.00 68.36           C  
ATOM   1667  C   LYS A 252     101.684  46.974  55.997  1.00 68.40           C  
ATOM   1668  O   LYS A 252     102.288  46.302  55.154  1.00 68.75           O  
ATOM   1669  CB  LYS A 252     101.127  49.370  55.402  1.00 70.53           C  
ATOM   1670  CG  LYS A 252     101.942  49.616  54.140  1.00 75.20           C  
ATOM   1671  CD  LYS A 252     102.054  51.101  53.809  1.00 79.27           C  
ATOM   1672  CE  LYS A 252     100.922  51.595  52.909  1.00 79.68           C  
ATOM   1673  NZ  LYS A 252     101.050  51.108  51.502  1.00 80.34           N  
ATOM   1674  N   ASP A 253     101.920  46.902  57.312  1.00 68.06           N  
ATOM   1675  CA  ASP A 253     102.874  45.955  57.908  1.00 68.87           C  
ATOM   1676  C   ASP A 253     102.421  44.513  57.740  1.00 68.15           C  
ATOM   1677  O   ASP A 253     103.236  43.634  57.448  1.00 70.88           O  
ATOM   1678  CB  ASP A 253     103.088  46.239  59.402  1.00 70.29           C  
ATOM   1679  CG  ASP A 253     103.979  47.450  59.665  1.00 73.52           C  
ATOM   1680  OD1 ASP A 253     104.548  48.034  58.711  1.00 76.59           O  
ATOM   1681  OD2 ASP A 253     104.113  47.818  60.852  1.00 73.33           O  
ATOM   1682  N   ALA A 254     101.121  44.288  57.938  1.00 65.64           N  
ATOM   1683  CA  ALA A 254     100.507  42.971  57.811  1.00 64.11           C  
ATOM   1684  C   ALA A 254     100.544  42.441  56.377  1.00 66.53           C  
ATOM   1685  O   ALA A 254     100.732  41.240  56.160  1.00 68.33           O  
ATOM   1686  CB  ALA A 254      99.083  43.017  58.327  1.00 63.25           C  
ATOM   1687  N   ILE A 255     100.370  43.346  55.412  1.00 67.98           N  
ATOM   1688  CA  ILE A 255     100.455  43.027  53.983  1.00 69.50           C  
ATOM   1689  C   ILE A 255     101.918  42.822  53.549  1.00 72.02           C  
ATOM   1690  O   ILE A 255     102.198  41.990  52.677  1.00 73.04           O  
ATOM   1691  CB  ILE A 255      99.669  44.064  53.126  1.00 69.36           C  
ATOM   1692  CG1 ILE A 255      98.162  43.844  53.322  1.00 69.04           C  
ATOM   1693  CG2 ILE A 255     100.012  43.980  51.637  1.00 66.41           C  
ATOM   1694  CD1 ILE A 255      97.288  44.997  52.887  1.00 70.67           C  
ATOM   1695  N   GLU A 256     102.836  43.560  54.181  1.00 74.31           N  
ATOM   1696  CA  GLU A 256     104.277  43.414  53.941  1.00 77.54           C  
ATOM   1697  C   GLU A 256     104.749  41.988  54.227  1.00 74.91           C  
ATOM   1698  O   GLU A 256     105.480  41.408  53.421  1.00 76.01           O  
ATOM   1699  CB  GLU A 256     105.087  44.416  54.768  1.00 86.23           C  
ATOM   1700  CG  GLU A 256     106.170  45.142  53.981  1.00 96.26           C  
ATOM   1701  CD  GLU A 256     105.691  46.468  53.397  1.00104.92           C  
ATOM   1702  OE1 GLU A 256     106.225  47.526  53.800  1.00106.96           O  
ATOM   1703  OE2 GLU A 256     104.775  46.465  52.542  1.00106.97           O  
ATOM   1704  N   VAL A 257     104.307  41.433  55.360  1.00 70.74           N  
ATOM   1705  CA  VAL A 257     104.569  40.033  55.746  1.00 68.11           C  
ATOM   1706  C   VAL A 257     104.144  39.090  54.612  1.00 67.91           C  
ATOM   1707  O   VAL A 257     104.897  38.191  54.229  1.00 70.88           O  
ATOM   1708  CB  VAL A 257     103.866  39.657  57.087  1.00 66.33           C  
ATOM   1709  CG1 VAL A 257     104.025  38.176  57.419  1.00 63.49           C  
ATOM   1710  CG2 VAL A 257     104.389  40.506  58.239  1.00 62.70           C  
ATOM   1711  N   LEU A 258     102.955  39.337  54.064  1.00 68.61           N  
ATOM   1712  CA  LEU A 258     102.395  38.541  52.972  1.00 67.76           C  
ATOM   1713  C   LEU A 258     103.144  38.693  51.643  1.00 70.27           C  
ATOM   1714  O   LEU A 258     103.413  37.684  50.978  1.00 70.14           O  
ATOM   1715  CB  LEU A 258     100.898  38.830  52.793  1.00 65.59           C  
ATOM   1716  CG  LEU A 258      99.951  38.673  53.992  1.00 64.43           C  
ATOM   1717  CD1 LEU A 258      98.576  39.214  53.635  1.00 63.02           C  
ATOM   1718  CD2 LEU A 258      99.849  37.234  54.484  1.00 63.13           C  
ATOM   1719  N   ILE A 259     103.481  39.933  51.265  1.00 71.93           N  
ATOM   1720  CA  ILE A 259     104.228  40.182  50.012  1.00 74.98           C  
ATOM   1721  C   ILE A 259     105.646  39.602  50.069  1.00 71.11           C  
ATOM   1722  O   ILE A 259     106.140  39.093  49.063  1.00 70.80           O  
ATOM   1723  CB  ILE A 259     104.208  41.665  49.507  1.00 80.65           C  
ATOM   1724  CG1 ILE A 259     104.790  42.656  50.524  1.00 92.29           C  
ATOM   1725  CG2 ILE A 259     102.797  42.108  49.144  1.00 78.14           C  
ATOM   1726  CD1 ILE A 259     106.260  43.002  50.352  1.00 96.09           C  
ATOM   1727  N   ALA A 260     106.270  39.669  51.250  1.00 68.91           N  
ATOM   1728  CA  ALA A 260     107.607  39.111  51.489  1.00 66.23           C  
ATOM   1729  C   ALA A 260     107.634  37.611  51.211  1.00 67.29           C  
ATOM   1730  O   ALA A 260     108.543  37.122  50.532  1.00 69.74           O  
ATOM   1731  CB  ALA A 260     108.073  39.405  52.908  1.00 62.67           C  
ATOM   1732  N   GLU A 261     106.621  36.905  51.722  1.00 68.36           N  
ATOM   1733  CA  GLU A 261     106.435  35.472  51.479  1.00 68.80           C  
ATOM   1734  C   GLU A 261     106.194  35.178  49.997  1.00 67.84           C  
ATOM   1735  O   GLU A 261     106.784  34.240  49.446  1.00 69.60           O  
ATOM   1736  CB  GLU A 261     105.308  34.913  52.367  1.00 69.92           C  
ATOM   1737  CG  GLU A 261     104.965  33.428  52.184  1.00 73.64           C  
ATOM   1738  CD  GLU A 261     106.135  32.469  52.393  1.00 75.04           C  
ATOM   1739  OE1 GLU A 261     106.999  32.720  53.263  1.00 75.08           O  
ATOM   1740  OE2 GLU A 261     106.182  31.441  51.683  1.00 75.09           O  
ATOM   1741  N   LYS A 262     105.348  35.995  49.366  1.00 66.15           N  
ATOM   1742  CA  LYS A 262     105.062  35.907  47.934  1.00 64.34           C  
ATOM   1743  C   LYS A 262     106.326  36.076  47.086  1.00 66.92           C  
ATOM   1744  O   LYS A 262     106.511  35.359  46.102  1.00 69.56           O  
ATOM   1745  CB  LYS A 262     103.976  36.920  47.531  1.00 62.00           C  
ATOM   1746  CG  LYS A 262     103.465  36.811  46.095  1.00 58.68           C  
ATOM   1747  CD  LYS A 262     102.704  35.519  45.833  1.00 56.20           C  
ATOM   1748  CE  LYS A 262     102.134  35.490  44.426  1.00 54.64           C  
ATOM   1749  NZ  LYS A 262     101.170  34.371  44.229  1.00 53.23           N  
ATOM   1750  N   ARG A 263     107.194  37.006  47.486  1.00 70.56           N  
ATOM   1751  CA  ARG A 263     108.475  37.241  46.803  1.00 73.25           C  
ATOM   1752  C   ARG A 263     109.407  36.023  46.837  1.00 75.16           C  
ATOM   1753  O   ARG A 263     110.048  35.708  45.826  1.00 75.94           O  
ATOM   1754  CB  ARG A 263     109.182  38.482  47.358  1.00 72.30           C  
ATOM   1755  CG  ARG A 263     108.511  39.784  46.956  1.00 73.64           C  
ATOM   1756  CD  ARG A 263     109.518  40.889  46.698  1.00 77.52           C  
ATOM   1757  NE  ARG A 263     108.911  41.983  45.941  1.00 77.13           N  
ATOM   1758  CZ  ARG A 263     108.373  43.072  46.484  1.00 78.61           C  
ATOM   1759  NH1 ARG A 263     108.369  43.245  47.800  1.00 82.33           N  
ATOM   1760  NH2 ARG A 263     107.839  43.997  45.705  1.00 78.29           N  
ATOM   1761  N   ARG A 264     109.456  35.344  47.987  1.00 76.01           N  
ATOM   1762  CA  ARG A 264     110.250  34.118  48.167  1.00 76.88           C  
ATOM   1763  C   ARG A 264     109.753  32.961  47.298  1.00 78.36           C  
ATOM   1764  O   ARG A 264     110.553  32.302  46.625  1.00 82.46           O  
ATOM   1765  CB  ARG A 264     110.286  33.691  49.638  1.00 77.24           C  
ATOM   1766  CG  ARG A 264     110.989  34.676  50.553  1.00 79.60           C  
ATOM   1767  CD  ARG A 264     111.056  34.160  51.977  1.00 81.08           C  
ATOM   1768  NE  ARG A 264     110.943  35.264  52.929  1.00 85.99           N  
ATOM   1769  CZ  ARG A 264     109.912  35.465  53.750  1.00 88.85           C  
ATOM   1770  NH1 ARG A 264     108.880  34.627  53.777  1.00 86.60           N  
ATOM   1771  NH2 ARG A 264     109.919  36.511  54.568  1.00 92.64           N  
ATOM   1772  N   ARG A 265     108.439  32.733  47.304  1.00 76.33           N  
ATOM   1773  CA  ARG A 265     107.813  31.665  46.511  1.00 76.50           C  
ATOM   1774  C   ARG A 265     107.991  31.854  45.005  1.00 79.24           C  
ATOM   1775  O   ARG A 265     108.079  30.872  44.265  1.00 83.53           O  
ATOM   1776  CB  ARG A 265     106.327  31.526  46.847  1.00 73.33           C  
ATOM   1777  CG  ARG A 265     106.056  31.134  48.287  1.00 71.24           C  
ATOM   1778  CD  ARG A 265     104.589  30.833  48.521  1.00 69.92           C  
ATOM   1779  NE  ARG A 265     104.336  30.587  49.939  1.00 70.05           N  
ATOM   1780  CZ  ARG A 265     103.183  30.166  50.454  1.00 70.17           C  
ATOM   1781  NH1 ARG A 265     102.129  29.929  49.678  1.00 70.08           N  
ATOM   1782  NH2 ARG A 265     103.087  29.981  51.763  1.00 70.22           N  
ATOM   1783  N   ILE A 266     108.040  33.113  44.567  1.00 80.20           N  
ATOM   1784  CA  ILE A 266     108.254  33.460  43.157  1.00 81.27           C  
ATOM   1785  C   ILE A 266     109.692  33.134  42.724  1.00 83.22           C  
ATOM   1786  O   ILE A 266     109.900  32.513  41.673  1.00 84.35           O  
ATOM   1787  CB  ILE A 266     107.837  34.928  42.861  1.00 78.59           C  
ATOM   1788  CG1 ILE A 266     106.311  35.014  42.748  1.00 75.99           C  
ATOM   1789  CG2 ILE A 266     108.477  35.456  41.578  1.00 79.10           C  
ATOM   1790  CD1 ILE A 266     105.727  36.388  42.995  1.00 75.20           C  
ATOM   1791  N   SER A 267     110.662  33.527  43.553  1.00 83.33           N  
ATOM   1792  CA  SER A 267     112.088  33.330  43.267  1.00 86.17           C  
ATOM   1793  C   SER A 267     112.512  31.855  43.219  1.00 90.54           C  
ATOM   1794  O   SER A 267     113.490  31.513  42.549  1.00 93.79           O  
ATOM   1795  CB  SER A 267     112.954  34.108  44.265  1.00 82.81           C  
ATOM   1796  OG  SER A 267     112.862  33.556  45.564  1.00 80.55           O  
ATOM   1797  N   THR A 268     111.773  30.998  43.924  1.00 95.00           N  
ATOM   1798  CA  THR A 268     112.017  29.550  43.928  1.00 96.76           C  
ATOM   1799  C   THR A 268     110.835  28.788  43.305  1.00 98.24           C  
ATOM   1800  O   THR A 268     110.285  27.861  43.910  1.00 99.09           O  
ATOM   1801  CB  THR A 268     112.315  29.022  45.353  1.00 98.47           C  
ATOM   1802  OG1 THR A 268     111.220  29.339  46.222  1.00 97.97           O  
ATOM   1803  CG2 THR A 268     113.612  29.622  45.914  1.00 98.21           C  
ATOM   1804  N   GLU A 269     110.453  29.196  42.095  1.00101.00           N  
ATOM   1805  CA  GLU A 269     109.358  28.564  41.357  1.00108.83           C  
ATOM   1806  C   GLU A 269     109.841  28.089  39.991  1.00116.22           C  
ATOM   1807  O   GLU A 269     110.414  28.865  39.219  1.00119.48           O  
ATOM   1808  CB  GLU A 269     108.168  29.528  41.215  1.00109.95           C  
ATOM   1809  CG  GLU A 269     106.989  29.017  40.384  1.00109.77           C  
ATOM   1810  CD  GLU A 269     106.332  27.769  40.955  1.00111.12           C  
ATOM   1811  OE1 GLU A 269     105.896  27.795  42.127  1.00109.37           O  
ATOM   1812  OE2 GLU A 269     106.242  26.760  40.222  1.00113.38           O  
ATOM   1813  N   GLU A 270     109.592  26.812  39.706  1.00121.99           N  
ATOM   1814  CA  GLU A 270     110.032  26.182  38.462  1.00128.32           C  
ATOM   1815  C   GLU A 270     109.082  26.483  37.298  1.00126.74           C  
ATOM   1816  O   GLU A 270     109.525  26.886  36.218  1.00124.69           O  
ATOM   1817  CB  GLU A 270     110.202  24.669  38.660  1.00133.11           C  
ATOM   1818  CG  GLU A 270     111.409  24.064  37.947  1.00137.51           C  
ATOM   1819  CD  GLU A 270     112.749  24.475  38.553  1.00138.18           C  
ATOM   1820  OE1 GLU A 270     112.906  24.420  39.794  1.00136.94           O  
ATOM   1821  OE2 GLU A 270     113.656  24.847  37.778  1.00137.64           O  
ATOM   1822  N   LYS A 271     107.784  26.297  37.536  1.00127.03           N  
ATOM   1823  CA  LYS A 271     106.747  26.474  36.515  1.00127.16           C  
ATOM   1824  C   LYS A 271     106.086  27.845  36.709  1.00124.52           C  
ATOM   1825  O   LYS A 271     104.922  27.935  37.115  1.00127.80           O  
ATOM   1826  CB  LYS A 271     105.696  25.350  36.597  1.00130.19           C  
ATOM   1827  CG  LYS A 271     106.173  24.029  37.189  1.00130.30           C  
ATOM   1828  CD  LYS A 271     105.159  23.501  38.191  1.00128.68           C  
ATOM   1829  CE  LYS A 271     105.851  22.800  39.349  1.00127.81           C  
ATOM   1830  NZ  LYS A 271     104.961  22.676  40.536  1.00124.46           N  
ATOM   1831  N   LEU A 272     106.840  28.904  36.416  1.00119.11           N  
ATOM   1832  CA  LEU A 272     106.426  30.281  36.725  1.00112.81           C  
ATOM   1833  C   LEU A 272     105.235  30.794  35.905  1.00112.22           C  
ATOM   1834  O   LEU A 272     104.383  31.505  36.442  1.00112.81           O  
ATOM   1835  CB  LEU A 272     107.621  31.241  36.624  1.00109.71           C  
ATOM   1836  CG  LEU A 272     107.546  32.635  37.264  1.00104.36           C  
ATOM   1837  CD1 LEU A 272     107.472  32.581  38.785  1.00 99.65           C  
ATOM   1838  CD2 LEU A 272     108.745  33.461  36.820  1.00104.74           C  
ATOM   1839  N   GLU A 273     105.179  30.434  34.622  1.00111.80           N  
ATOM   1840  CA  GLU A 273     104.064  30.829  33.742  1.00112.21           C  
ATOM   1841  C   GLU A 273     102.805  29.967  33.925  1.00109.28           C  
ATOM   1842  O   GLU A 273     101.727  30.322  33.438  1.00104.43           O  
ATOM   1843  CB  GLU A 273     104.492  30.890  32.261  1.00116.05           C  
ATOM   1844  CG  GLU A 273     104.938  29.571  31.635  1.00120.58           C  
ATOM   1845  CD  GLU A 273     106.409  29.278  31.865  1.00124.99           C  
ATOM   1846  OE1 GLU A 273     107.259  29.979  31.272  1.00126.99           O  
ATOM   1847  OE2 GLU A 273     106.715  28.343  32.635  1.00124.85           O  
ATOM   1848  N   GLU A 274     102.959  28.846  34.630  1.00109.87           N  
ATOM   1849  CA  GLU A 274     101.859  27.925  34.921  1.00111.67           C  
ATOM   1850  C   GLU A 274     100.918  28.479  35.995  1.00107.79           C  
ATOM   1851  O   GLU A 274      99.724  28.171  35.993  1.00107.31           O  
ATOM   1852  CB  GLU A 274     102.410  26.571  35.377  1.00117.28           C  
ATOM   1853  CG  GLU A 274     101.629  25.358  34.891  1.00121.78           C  
ATOM   1854  CD  GLU A 274     102.279  24.679  33.697  1.00123.59           C  
ATOM   1855  OE1 GLU A 274     101.716  24.758  32.584  1.00125.88           O  
ATOM   1856  OE2 GLU A 274     103.358  24.067  33.867  1.00122.42           O  
ATOM   1857  N   CYS A 275     101.463  29.292  36.902  1.00101.89           N  
ATOM   1858  CA  CYS A 275     100.720  29.802  38.060  1.00 97.38           C  
ATOM   1859  C   CYS A 275     100.827  31.330  38.235  1.00 92.67           C  
ATOM   1860  O   CYS A 275     101.238  31.836  39.291  1.00 89.37           O  
ATOM   1861  CB  CYS A 275     101.143  29.048  39.328  1.00 97.24           C  
ATOM   1862  SG  CYS A 275     102.929  29.020  39.609  1.00 96.78           S  
ATOM   1863  N   MET A 276     100.436  32.056  37.190  1.00 86.24           N  
ATOM   1864  CA  MET A 276     100.426  33.519  37.216  1.00 81.51           C  
ATOM   1865  C   MET A 276      99.201  34.069  37.937  1.00 79.13           C  
ATOM   1866  O   MET A 276      98.106  33.506  37.847  1.00 82.41           O  
ATOM   1867  CB  MET A 276     100.512  34.096  35.800  1.00 79.55           C  
ATOM   1868  CG  MET A 276     101.893  33.986  35.168  1.00 81.22           C  
ATOM   1869  SD  MET A 276     103.170  34.942  36.018  1.00 82.55           S  
ATOM   1870  CE  MET A 276     102.892  36.570  35.327  1.00 80.85           C  
ATOM   1871  N   ASP A 277      99.411  35.161  38.666  1.00 72.17           N  
ATOM   1872  CA  ASP A 277      98.337  35.917  39.311  1.00 65.45           C  
ATOM   1873  C   ASP A 277      98.701  37.403  39.379  1.00 62.14           C  
ATOM   1874  O   ASP A 277      99.825  37.781  39.042  1.00 60.50           O  
ATOM   1875  CB  ASP A 277      98.018  35.352  40.707  1.00 63.40           C  
ATOM   1876  CG  ASP A 277      99.252  35.197  41.586  1.00 63.26           C  
ATOM   1877  OD1 ASP A 277      99.444  34.091  42.126  1.00 63.03           O  
ATOM   1878  OD2 ASP A 277     100.023  36.168  41.752  1.00 63.10           O  
ATOM   1879  N   PHE A 278      97.748  38.221  39.827  1.00 59.77           N  
ATOM   1880  CA  PHE A 278      97.903  39.675  39.952  1.00 56.53           C  
ATOM   1881  C   PHE A 278      99.203  40.115  40.638  1.00 57.12           C  
ATOM   1882  O   PHE A 278      99.958  40.913  40.072  1.00 56.02           O  
ATOM   1883  CB  PHE A 278      96.679  40.279  40.660  1.00 54.14           C  
ATOM   1884  CG  PHE A 278      96.768  41.766  40.883  1.00 51.65           C  
ATOM   1885  CD1 PHE A 278      96.691  42.661  39.805  1.00 50.65           C  
ATOM   1886  CD2 PHE A 278      96.923  42.278  42.171  1.00 49.18           C  
ATOM   1887  CE1 PHE A 278      96.774  44.033  40.012  1.00 50.22           C  
ATOM   1888  CE2 PHE A 278      97.005  43.648  42.383  1.00 48.82           C  
ATOM   1889  CZ  PHE A 278      96.929  44.527  41.306  1.00 50.50           C  
ATOM   1890  N   ALA A 279      99.456  39.586  41.837  1.00 57.27           N  
ATOM   1891  CA  ALA A 279     100.656  39.918  42.614  1.00 57.94           C  
ATOM   1892  C   ALA A 279     101.949  39.555  41.877  1.00 58.87           C  
ATOM   1893  O   ALA A 279     102.896  40.347  41.873  1.00 60.97           O  
ATOM   1894  CB  ALA A 279     100.612  39.259  43.987  1.00 57.17           C  
ATOM   1895  N   THR A 280     101.967  38.379  41.246  1.00 58.01           N  
ATOM   1896  CA  THR A 280     103.124  37.911  40.474  1.00 60.66           C  
ATOM   1897  C   THR A 280     103.401  38.827  39.272  1.00 60.86           C  
ATOM   1898  O   THR A 280     104.554  39.196  39.031  1.00 60.67           O  
ATOM   1899  CB  THR A 280     102.960  36.439  40.019  1.00 61.78           C  
ATOM   1900  OG1 THR A 280     102.540  35.638  41.128  1.00 61.27           O  
ATOM   1901  CG2 THR A 280     104.276  35.874  39.488  1.00 62.67           C  
ATOM   1902  N   GLU A 281     102.340  39.195  38.549  1.00 60.25           N  
ATOM   1903  CA  GLU A 281     102.412  40.107  37.403  1.00 61.11           C  
ATOM   1904  C   GLU A 281     103.118  41.411  37.763  1.00 59.82           C  
ATOM   1905  O   GLU A 281     103.969  41.882  37.008  1.00 61.98           O  
ATOM   1906  CB  GLU A 281     101.010  40.419  36.859  1.00 65.71           C  
ATOM   1907  CG  GLU A 281     100.301  39.262  36.169  1.00 72.55           C  
ATOM   1908  CD  GLU A 281     100.529  39.202  34.667  1.00 78.58           C  
ATOM   1909  OE1 GLU A 281     101.637  39.541  34.193  1.00 83.10           O  
ATOM   1910  OE2 GLU A 281      99.588  38.792  33.951  1.00 82.87           O  
ATOM   1911  N   LEU A 282     102.758  41.970  38.920  1.00 57.24           N  
ATOM   1912  CA  LEU A 282     103.353  43.194  39.455  1.00 54.80           C  
ATOM   1913  C   LEU A 282     104.820  43.001  39.843  1.00 56.62           C  
ATOM   1914  O   LEU A 282     105.668  43.815  39.472  1.00 59.69           O  
ATOM   1915  CB  LEU A 282     102.567  43.689  40.673  1.00 52.24           C  
ATOM   1916  CG  LEU A 282     101.093  44.084  40.574  1.00 51.38           C  
ATOM   1917  CD1 LEU A 282     100.527  44.163  41.975  1.00 50.80           C  
ATOM   1918  CD2 LEU A 282     100.884  45.404  39.850  1.00 51.38           C  
ATOM   1919  N   ILE A 283     105.102  41.924  40.584  1.00 55.36           N  
ATOM   1920  CA  ILE A 283     106.453  41.597  41.059  1.00 55.66           C  
ATOM   1921  C   ILE A 283     107.447  41.386  39.900  1.00 58.65           C  
ATOM   1922  O   ILE A 283     108.595  41.844  39.975  1.00 61.71           O  
ATOM   1923  CB  ILE A 283     106.426  40.421  42.078  1.00 54.58           C  
ATOM   1924  CG1 ILE A 283     105.872  40.921  43.419  1.00 53.75           C  
ATOM   1925  CG2 ILE A 283     107.813  39.816  42.298  1.00 53.31           C  
ATOM   1926  CD1 ILE A 283     105.188  39.877  44.276  1.00 53.07           C  
ATOM   1927  N   LEU A 284     106.994  40.726  38.833  1.00 57.94           N  
ATOM   1928  CA  LEU A 284     107.808  40.547  37.628  1.00 59.54           C  
ATOM   1929  C   LEU A 284     107.997  41.858  36.858  1.00 61.94           C  
ATOM   1930  O   LEU A 284     109.078  42.105  36.310  1.00 63.20           O  
ATOM   1931  CB  LEU A 284     107.232  39.453  36.714  1.00 58.79           C  
ATOM   1932  CG  LEU A 284     107.132  37.990  37.188  1.00 60.06           C  
ATOM   1933  CD1 LEU A 284     106.604  37.116  36.057  1.00 59.49           C  
ATOM   1934  CD2 LEU A 284     108.438  37.417  37.734  1.00 57.29           C  
ATOM   1935  N   ALA A 285     106.952  42.689  36.830  1.00 62.18           N  
ATOM   1936  CA  ALA A 285     107.013  44.025  36.224  1.00 61.96           C  
ATOM   1937  C   ALA A 285     107.982  44.944  36.966  1.00 63.02           C  
ATOM   1938  O   ALA A 285     108.662  45.763  36.339  1.00 62.26           O  
ATOM   1939  CB  ALA A 285     105.634  44.652  36.166  1.00 59.59           C  
ATOM   1940  N   GLU A 286     108.035  44.797  38.293  1.00 63.25           N  
ATOM   1941  CA  GLU A 286     109.016  45.482  39.138  1.00 65.29           C  
ATOM   1942  C   GLU A 286     110.438  45.028  38.798  1.00 67.39           C  
ATOM   1943  O   GLU A 286     111.366  45.842  38.763  1.00 67.65           O  
ATOM   1944  CB  GLU A 286     108.722  45.223  40.617  1.00 64.48           C  
ATOM   1945  CG  GLU A 286     109.589  46.032  41.573  1.00 67.27           C  
ATOM   1946  CD  GLU A 286     109.671  45.435  42.965  1.00 69.89           C  
ATOM   1947  OE1 GLU A 286     108.617  45.084  43.530  1.00 72.78           O  
ATOM   1948  OE2 GLU A 286     110.794  45.329  43.503  1.00 71.39           O  
ATOM   1949  N   LYS A 287     110.583  43.729  38.537  1.00 69.92           N  
ATOM   1950  CA  LYS A 287     111.870  43.113  38.229  1.00 72.48           C  
ATOM   1951  C   LYS A 287     112.404  43.536  36.857  1.00 69.52           C  
ATOM   1952  O   LYS A 287     113.618  43.609  36.658  1.00 70.45           O  
ATOM   1953  CB  LYS A 287     111.770  41.585  38.366  1.00 76.24           C  
ATOM   1954  CG  LYS A 287     112.904  40.918  39.153  1.00 84.59           C  
ATOM   1955  CD  LYS A 287     113.336  41.655  40.433  1.00 90.64           C  
ATOM   1956  CE  LYS A 287     112.315  41.603  41.569  1.00 92.18           C  
ATOM   1957  NZ  LYS A 287     112.216  40.255  42.191  1.00 97.21           N  
ATOM   1958  N   ARG A 288     111.489  43.832  35.935  1.00 65.41           N  
ATOM   1959  CA  ARG A 288     111.821  44.431  34.643  1.00 63.66           C  
ATOM   1960  C   ARG A 288     112.156  45.929  34.751  1.00 64.59           C  
ATOM   1961  O   ARG A 288     112.690  46.516  33.803  1.00 65.82           O  
ATOM   1962  CB  ARG A 288     110.672  44.241  33.652  1.00 64.25           C  
ATOM   1963  CG  ARG A 288     110.370  42.797  33.284  1.00 65.67           C  
ATOM   1964  CD  ARG A 288     109.427  42.709  32.091  1.00 68.33           C  
ATOM   1965  NE  ARG A 288     108.110  43.310  32.338  1.00 69.99           N  
ATOM   1966  CZ  ARG A 288     107.034  42.652  32.771  1.00 69.14           C  
ATOM   1967  NH1 ARG A 288     107.085  41.347  33.025  1.00 68.42           N  
ATOM   1968  NH2 ARG A 288     105.894  43.308  32.950  1.00 67.33           N  
ATOM   1969  N   GLY A 289     111.834  46.538  35.895  1.00 62.88           N  
ATOM   1970  CA  GLY A 289     112.037  47.973  36.117  1.00 60.89           C  
ATOM   1971  C   GLY A 289     110.876  48.870  35.702  1.00 61.93           C  
ATOM   1972  O   GLY A 289     111.007  50.100  35.714  1.00 64.08           O  
ATOM   1973  N   ASP A 290     109.744  48.259  35.341  1.00 60.63           N  
ATOM   1974  CA  ASP A 290     108.528  48.989  34.954  1.00 59.51           C  
ATOM   1975  C   ASP A 290     107.797  49.605  36.148  1.00 58.70           C  
ATOM   1976  O   ASP A 290     107.082  50.600  35.999  1.00 57.57           O  
ATOM   1977  CB  ASP A 290     107.566  48.075  34.186  1.00 62.48           C  
ATOM   1978  CG  ASP A 290     108.186  47.479  32.931  1.00 68.10           C  
ATOM   1979  OD1 ASP A 290     107.847  46.320  32.604  1.00 71.40           O  
ATOM   1980  OD2 ASP A 290     109.006  48.158  32.271  1.00 70.93           O  
ATOM   1981  N   LEU A 291     107.984  49.008  37.323  1.00 57.62           N  
ATOM   1982  CA  LEU A 291     107.277  49.401  38.535  1.00 57.94           C  
ATOM   1983  C   LEU A 291     108.209  49.624  39.715  1.00 58.39           C  
ATOM   1984  O   LEU A 291     109.326  49.105  39.756  1.00 61.86           O  
ATOM   1985  CB  LEU A 291     106.222  48.348  38.895  1.00 58.26           C  
ATOM   1986  CG  LEU A 291     104.718  48.577  38.691  1.00 59.44           C  
ATOM   1987  CD1 LEU A 291     104.335  49.315  37.414  1.00 58.72           C  
ATOM   1988  CD2 LEU A 291     104.017  47.227  38.748  1.00 60.65           C  
ATOM   1989  N   THR A 292     107.720  50.411  40.666  1.00 58.72           N  
ATOM   1990  CA  THR A 292     108.391  50.684  41.931  1.00 58.48           C  
ATOM   1991  C   THR A 292     107.865  49.720  43.004  1.00 58.94           C  
ATOM   1992  O   THR A 292     106.682  49.385  43.008  1.00 62.22           O  
ATOM   1993  CB  THR A 292     108.221  52.190  42.272  1.00 58.67           C  
ATOM   1994  OG1 THR A 292     109.381  52.895  41.816  1.00 61.15           O  
ATOM   1995  CG2 THR A 292     108.021  52.475  43.757  1.00 57.52           C  
ATOM   1996  N   ARG A 293     108.751  49.258  43.887  1.00 60.28           N  
ATOM   1997  CA  ARG A 293     108.380  48.368  44.999  1.00 61.39           C  
ATOM   1998  C   ARG A 293     107.231  48.929  45.860  1.00 62.91           C  
ATOM   1999  O   ARG A 293     106.270  48.209  46.142  1.00 63.15           O  
ATOM   2000  CB  ARG A 293     109.615  48.025  45.841  1.00 63.75           C  
ATOM   2001  CG  ARG A 293     109.368  47.166  47.078  1.00 69.99           C  
ATOM   2002  CD  ARG A 293     110.629  46.979  47.919  1.00 75.89           C  
ATOM   2003  NE  ARG A 293     111.426  48.208  48.020  1.00 82.30           N  
ATOM   2004  CZ  ARG A 293     111.262  49.164  48.935  1.00 84.89           C  
ATOM   2005  NH1 ARG A 293     110.327  49.062  49.878  1.00 85.28           N  
ATOM   2006  NH2 ARG A 293     112.045  50.233  48.906  1.00 85.48           N  
ATOM   2007  N   GLU A 294     107.328  50.207  46.241  1.00 64.72           N  
ATOM   2008  CA  GLU A 294     106.274  50.919  46.990  1.00 67.63           C  
ATOM   2009  C   GLU A 294     104.932  50.876  46.254  1.00 65.64           C  
ATOM   2010  O   GLU A 294     103.882  50.649  46.868  1.00 67.81           O  
ATOM   2011  CB  GLU A 294     106.661  52.384  47.256  1.00 73.25           C  
ATOM   2012  CG  GLU A 294     107.980  52.605  47.988  1.00 84.45           C  
ATOM   2013  CD  GLU A 294     107.909  52.309  49.478  1.00 91.87           C  
ATOM   2014  OE1 GLU A 294     108.774  51.552  49.972  1.00 96.44           O  
ATOM   2015  OE2 GLU A 294     106.998  52.832  50.160  1.00 96.20           O  
ATOM   2016  N   ASN A 295     104.992  51.095  44.940  1.00 60.68           N  
ATOM   2017  CA  ASN A 295     103.839  51.059  44.049  1.00 57.82           C  
ATOM   2018  C   ASN A 295     103.211  49.653  44.001  1.00 58.45           C  
ATOM   2019  O   ASN A 295     101.989  49.511  44.133  1.00 57.54           O  
ATOM   2020  CB  ASN A 295     104.280  51.533  42.659  1.00 57.44           C  
ATOM   2021  CG  ASN A 295     103.126  51.909  41.748  1.00 58.70           C  
ATOM   2022  OD1 ASN A 295     101.965  51.634  42.020  1.00 57.56           O  
ATOM   2023  ND2 ASN A 295     103.459  52.532  40.629  1.00 63.99           N  
ATOM   2024  N   VAL A 296     104.057  48.631  43.835  1.00 57.24           N  
ATOM   2025  CA  VAL A 296     103.654  47.213  43.855  1.00 55.94           C  
ATOM   2026  C   VAL A 296     102.884  46.894  45.144  1.00 56.49           C  
ATOM   2027  O   VAL A 296     101.781  46.334  45.094  1.00 57.70           O  
ATOM   2028  CB  VAL A 296     104.884  46.270  43.676  1.00 55.23           C  
ATOM   2029  CG1 VAL A 296     104.566  44.823  44.053  1.00 53.82           C  
ATOM   2030  CG2 VAL A 296     105.414  46.333  42.249  1.00 54.66           C  
ATOM   2031  N   ASN A 297     103.463  47.288  46.279  1.00 55.70           N  
ATOM   2032  CA  ASN A 297     102.887  47.041  47.600  1.00 54.07           C  
ATOM   2033  C   ASN A 297     101.541  47.719  47.823  1.00 53.26           C  
ATOM   2034  O   ASN A 297     100.661  47.145  48.463  1.00 54.85           O  
ATOM   2035  CB  ASN A 297     103.881  47.427  48.699  1.00 54.01           C  
ATOM   2036  CG  ASN A 297     105.107  46.516  48.744  1.00 56.53           C  
ATOM   2037  OD1 ASN A 297     105.375  45.729  47.827  1.00 57.75           O  
ATOM   2038  ND2 ASN A 297     105.866  46.629  49.823  1.00 57.80           N  
ATOM   2039  N   GLN A 298     101.379  48.928  47.285  1.00 53.04           N  
ATOM   2040  CA  GLN A 298     100.105  49.642  47.370  1.00 51.43           C  
ATOM   2041  C   GLN A 298      99.047  49.003  46.468  1.00 53.22           C  
ATOM   2042  O   GLN A 298      97.875  48.928  46.857  1.00 55.88           O  
ATOM   2043  CB  GLN A 298     100.274  51.140  47.079  1.00 50.71           C  
ATOM   2044  CG  GLN A 298      99.018  52.005  47.249  1.00 51.30           C  
ATOM   2045  CD  GLN A 298      98.417  52.005  48.659  1.00 53.59           C  
ATOM   2046  OE1 GLN A 298      99.100  51.756  49.660  1.00 54.30           O  
ATOM   2047  NE2 GLN A 298      97.126  52.303  48.738  1.00 53.44           N  
ATOM   2048  N   CYS A 299      99.464  48.531  45.290  1.00 51.12           N  
ATOM   2049  CA  CYS A 299      98.563  47.842  44.360  1.00 51.69           C  
ATOM   2050  C   CYS A 299      97.954  46.566  44.954  1.00 53.47           C  
ATOM   2051  O   CYS A 299      96.737  46.353  44.869  1.00 53.20           O  
ATOM   2052  CB  CYS A 299      99.272  47.539  43.042  1.00 51.26           C  
ATOM   2053  SG  CYS A 299      99.561  49.007  42.034  1.00 49.69           S  
ATOM   2054  N   ILE A 300      98.806  45.741  45.566  1.00 53.07           N  
ATOM   2055  CA  ILE A 300      98.379  44.519  46.246  1.00 53.33           C  
ATOM   2056  C   ILE A 300      97.389  44.845  47.375  1.00 55.38           C  
ATOM   2057  O   ILE A 300      96.338  44.202  47.484  1.00 57.39           O  
ATOM   2058  CB  ILE A 300      99.599  43.683  46.716  1.00 52.89           C  
ATOM   2059  CG1 ILE A 300     100.207  42.955  45.511  1.00 51.93           C  
ATOM   2060  CG2 ILE A 300      99.218  42.674  47.802  1.00 52.83           C  
ATOM   2061  CD1 ILE A 300     101.676  42.619  45.636  1.00 51.85           C  
ATOM   2062  N   LEU A 301      97.717  45.861  48.175  1.00 54.99           N  
ATOM   2063  CA  LEU A 301      96.846  46.344  49.250  1.00 54.18           C  
ATOM   2064  C   LEU A 301      95.487  46.804  48.714  1.00 53.93           C  
ATOM   2065  O   LEU A 301      94.450  46.375  49.224  1.00 53.89           O  
ATOM   2066  CB  LEU A 301      97.572  47.419  50.089  1.00 53.66           C  
ATOM   2067  CG  LEU A 301      97.076  48.647  50.890  1.00 53.72           C  
ATOM   2068  CD1 LEU A 301      95.587  48.782  51.174  1.00 53.87           C  
ATOM   2069  CD2 LEU A 301      97.860  48.767  52.192  1.00 52.70           C  
ATOM   2070  N   GLU A 302      95.500  47.636  47.673  1.00 52.88           N  
ATOM   2071  CA  GLU A 302      94.268  48.172  47.086  1.00 53.19           C  
ATOM   2072  C   GLU A 302      93.364  47.079  46.512  1.00 55.60           C  
ATOM   2073  O   GLU A 302      92.139  47.146  46.649  1.00 57.64           O  
ATOM   2074  CB  GLU A 302      94.578  49.241  46.037  1.00 52.10           C  
ATOM   2075  CG  GLU A 302      95.007  50.572  46.641  1.00 53.21           C  
ATOM   2076  CD  GLU A 302      95.131  51.707  45.633  1.00 55.37           C  
ATOM   2077  OE1 GLU A 302      94.790  51.527  44.438  1.00 55.92           O  
ATOM   2078  OE2 GLU A 302      95.574  52.806  46.045  1.00 56.25           O  
ATOM   2079  N   MET A 303      93.976  46.070  45.894  1.00 56.23           N  
ATOM   2080  CA  MET A 303      93.254  44.923  45.349  1.00 55.10           C  
ATOM   2081  C   MET A 303      92.588  44.101  46.456  1.00 55.38           C  
ATOM   2082  O   MET A 303      91.466  43.617  46.283  1.00 58.26           O  
ATOM   2083  CB  MET A 303      94.199  44.060  44.508  1.00 56.13           C  
ATOM   2084  CG  MET A 303      93.543  42.901  43.765  1.00 58.48           C  
ATOM   2085  SD  MET A 303      92.334  43.378  42.512  1.00 59.06           S  
ATOM   2086  CE  MET A 303      93.306  43.256  41.018  1.00 57.36           C  
ATOM   2087  N   LEU A 304      93.278  43.966  47.588  1.00 55.13           N  
ATOM   2088  CA  LEU A 304      92.771  43.202  48.731  1.00 53.44           C  
ATOM   2089  C   LEU A 304      91.644  43.890  49.499  1.00 53.25           C  
ATOM   2090  O   LEU A 304      90.774  43.217  50.039  1.00 56.10           O  
ATOM   2091  CB  LEU A 304      93.902  42.833  49.694  1.00 52.30           C  
ATOM   2092  CG  LEU A 304      94.880  41.723  49.304  1.00 53.34           C  
ATOM   2093  CD1 LEU A 304      96.025  41.683  50.304  1.00 53.27           C  
ATOM   2094  CD2 LEU A 304      94.205  40.361  49.210  1.00 54.66           C  
ATOM   2095  N   ILE A 305      91.664  45.218  49.554  1.00 52.71           N  
ATOM   2096  CA  ILE A 305      90.670  45.965  50.333  1.00 52.09           C  
ATOM   2097  C   ILE A 305      89.372  46.211  49.566  1.00 53.25           C  
ATOM   2098  O   ILE A 305      88.314  46.350  50.180  1.00 55.89           O  
ATOM   2099  CB  ILE A 305      91.217  47.304  50.912  1.00 50.52           C  
ATOM   2100  CG1 ILE A 305      91.560  48.313  49.801  1.00 49.53           C  
ATOM   2101  CG2 ILE A 305      92.400  47.041  51.838  1.00 49.33           C  
ATOM   2102  CD1 ILE A 305      91.558  49.763  50.241  1.00 49.32           C  
ATOM   2103  N   ALA A 306      89.462  46.238  48.236  1.00 53.58           N  
ATOM   2104  CA  ALA A 306      88.368  46.700  47.376  1.00 53.60           C  
ATOM   2105  C   ALA A 306      87.043  45.972  47.619  1.00 52.75           C  
ATOM   2106  O   ALA A 306      86.031  46.616  47.912  1.00 52.08           O  
ATOM   2107  CB  ALA A 306      88.773  46.649  45.906  1.00 52.17           C  
ATOM   2108  N   ALA A 307      87.064  44.642  47.531  1.00 52.81           N  
ATOM   2109  CA  ALA A 307      85.860  43.835  47.748  1.00 51.87           C  
ATOM   2110  C   ALA A 307      85.345  43.865  49.211  1.00 52.23           C  
ATOM   2111  O   ALA A 307      84.162  44.139  49.415  1.00 53.70           O  
ATOM   2112  CB  ALA A 307      86.048  42.415  47.222  1.00 50.57           C  
ATOM   2113  N   PRO A 308      86.219  43.629  50.230  1.00 52.19           N  
ATOM   2114  CA  PRO A 308      85.772  43.864  51.616  1.00 54.03           C  
ATOM   2115  C   PRO A 308      85.153  45.246  51.891  1.00 56.68           C  
ATOM   2116  O   PRO A 308      84.271  45.350  52.736  1.00 59.55           O  
ATOM   2117  CB  PRO A 308      87.062  43.715  52.425  1.00 51.89           C  
ATOM   2118  CG  PRO A 308      87.858  42.734  51.657  1.00 51.26           C  
ATOM   2119  CD  PRO A 308      87.554  42.993  50.210  1.00 51.36           C  
ATOM   2120  N   ASP A 309      85.614  46.284  51.194  1.00 58.42           N  
ATOM   2121  CA  ASP A 309      85.113  47.640  51.410  1.00 61.75           C  
ATOM   2122  C   ASP A 309      83.729  47.872  50.819  1.00 64.68           C  
ATOM   2123  O   ASP A 309      82.881  48.497  51.456  1.00 70.42           O  
ATOM   2124  CB  ASP A 309      86.091  48.688  50.865  1.00 63.67           C  
ATOM   2125  CG  ASP A 309      87.288  48.919  51.777  1.00 65.88           C  
ATOM   2126  OD1 ASP A 309      87.251  48.526  52.962  1.00 69.59           O  
ATOM   2127  OD2 ASP A 309      88.279  49.511  51.306  1.00 68.34           O  
ATOM   2128  N   THR A 310      83.505  47.361  49.612  1.00 67.01           N  
ATOM   2129  CA  THR A 310      82.312  47.709  48.839  1.00 68.01           C  
ATOM   2130  C   THR A 310      81.320  46.571  48.651  1.00 64.09           C  
ATOM   2131  O   THR A 310      80.118  46.766  48.842  1.00 61.08           O  
ATOM   2132  CB  THR A 310      82.671  48.320  47.468  1.00 71.64           C  
ATOM   2133  OG1 THR A 310      83.797  47.632  46.905  1.00 75.11           O  
ATOM   2134  CG2 THR A 310      83.017  49.772  47.630  1.00 73.22           C  
ATOM   2135  N   MET A 311      81.832  45.399  48.277  1.00 63.14           N  
ATOM   2136  CA  MET A 311      81.008  44.222  47.990  1.00 64.00           C  
ATOM   2137  C   MET A 311      80.204  43.777  49.202  1.00 61.73           C  
ATOM   2138  O   MET A 311      79.008  43.519  49.090  1.00 60.35           O  
ATOM   2139  CB  MET A 311      81.879  43.065  47.516  1.00 66.97           C  
ATOM   2140  CG  MET A 311      82.434  43.216  46.113  1.00 70.70           C  
ATOM   2141  SD  MET A 311      81.322  42.521  44.887  1.00 70.07           S  
ATOM   2142  CE  MET A 311      81.093  40.872  45.544  1.00 69.84           C  
ATOM   2143  N   SER A 312      80.869  43.715  50.355  1.00 60.47           N  
ATOM   2144  CA  SER A 312      80.261  43.225  51.588  1.00 60.61           C  
ATOM   2145  C   SER A 312      79.113  44.114  52.073  1.00 58.30           C  
ATOM   2146  O   SER A 312      78.059  43.605  52.435  1.00 61.56           O  
ATOM   2147  CB  SER A 312      81.320  43.017  52.674  1.00 59.49           C  
ATOM   2148  OG  SER A 312      81.990  44.221  52.957  1.00 62.84           O  
ATOM   2149  N   VAL A 313      79.312  45.431  52.050  1.00 56.12           N  
ATOM   2150  CA  VAL A 313      78.250  46.391  52.396  1.00 56.20           C  
ATOM   2151  C   VAL A 313      77.093  46.330  51.378  1.00 56.19           C  
ATOM   2152  O   VAL A 313      75.921  46.381  51.769  1.00 56.50           O  
ATOM   2153  CB  VAL A 313      78.797  47.837  52.568  1.00 55.97           C  
ATOM   2154  CG1 VAL A 313      77.706  48.809  52.996  1.00 52.88           C  
ATOM   2155  CG2 VAL A 313      79.925  47.869  53.590  1.00 56.45           C  
ATOM   2156  N   SER A 314      77.435  46.204  50.090  1.00 55.46           N  
ATOM   2157  CA  SER A 314      76.453  46.072  49.001  1.00 54.30           C  
ATOM   2158  C   SER A 314      75.573  44.843  49.163  1.00 54.93           C  
ATOM   2159  O   SER A 314      74.347  44.931  49.047  1.00 55.45           O  
ATOM   2160  CB  SER A 314      77.147  46.020  47.642  1.00 52.55           C  
ATOM   2161  OG  SER A 314      77.866  47.210  47.411  1.00 55.12           O  
ATOM   2162  N   LEU A 315      76.210  43.708  49.443  1.00 54.62           N  
ATOM   2163  CA  LEU A 315      75.514  42.443  49.625  1.00 55.82           C  
ATOM   2164  C   LEU A 315      74.712  42.425  50.916  1.00 56.34           C  
ATOM   2165  O   LEU A 315      73.676  41.763  50.986  1.00 59.30           O  
ATOM   2166  CB  LEU A 315      76.491  41.266  49.578  1.00 56.14           C  
ATOM   2167  CG  LEU A 315      77.088  40.973  48.199  1.00 56.29           C  
ATOM   2168  CD1 LEU A 315      78.470  40.348  48.330  1.00 57.07           C  
ATOM   2169  CD2 LEU A 315      76.151  40.128  47.348  1.00 56.11           C  
ATOM   2170  N   PHE A 316      75.189  43.160  51.919  1.00 54.83           N  
ATOM   2171  CA  PHE A 316      74.469  43.335  53.174  1.00 55.00           C  
ATOM   2172  C   PHE A 316      73.135  44.042  52.941  1.00 55.97           C  
ATOM   2173  O   PHE A 316      72.095  43.550  53.382  1.00 57.54           O  
ATOM   2174  CB  PHE A 316      75.328  44.100  54.177  1.00 55.92           C  
ATOM   2175  CG  PHE A 316      74.623  44.440  55.459  1.00 57.10           C  
ATOM   2176  CD1 PHE A 316      74.444  43.475  56.451  1.00 56.69           C  
ATOM   2177  CD2 PHE A 316      74.157  45.738  55.688  1.00 56.99           C  
ATOM   2178  CE1 PHE A 316      73.803  43.796  57.638  1.00 56.73           C  
ATOM   2179  CE2 PHE A 316      73.511  46.061  56.873  1.00 56.22           C  
ATOM   2180  CZ  PHE A 316      73.338  45.090  57.849  1.00 56.43           C  
ATOM   2181  N   PHE A 317      73.176  45.182  52.245  1.00 56.84           N  
ATOM   2182  CA  PHE A 317      71.969  45.912  51.846  1.00 56.33           C  
ATOM   2183  C   PHE A 317      71.039  45.036  51.009  1.00 57.70           C  
ATOM   2184  O   PHE A 317      69.816  45.048  51.208  1.00 59.27           O  
ATOM   2185  CB  PHE A 317      72.317  47.189  51.071  1.00 54.27           C  
ATOM   2186  CG  PHE A 317      72.833  48.320  51.927  1.00 54.64           C  
ATOM   2187  CD1 PHE A 317      72.425  48.477  53.257  1.00 54.90           C  
ATOM   2188  CD2 PHE A 317      73.704  49.269  51.380  1.00 54.55           C  
ATOM   2189  CE1 PHE A 317      72.902  49.534  54.029  1.00 55.11           C  
ATOM   2190  CE2 PHE A 317      74.179  50.330  52.144  1.00 54.09           C  
ATOM   2191  CZ  PHE A 317      73.780  50.461  53.471  1.00 55.33           C  
ATOM   2192  N   MET A 318      71.635  44.275  50.090  1.00 57.38           N  
ATOM   2193  CA  MET A 318      70.910  43.336  49.235  1.00 57.29           C  
ATOM   2194  C   MET A 318      70.188  42.258  50.049  1.00 57.10           C  
ATOM   2195  O   MET A 318      69.027  41.941  49.771  1.00 58.54           O  
ATOM   2196  CB  MET A 318      71.852  42.732  48.187  1.00 56.73           C  
ATOM   2197  CG  MET A 318      71.907  43.548  46.906  1.00 57.82           C  
ATOM   2198  SD  MET A 318      73.510  43.748  46.088  1.00 59.55           S  
ATOM   2199  CE  MET A 318      73.772  42.096  45.476  1.00 60.76           C  
ATOM   2200  N   LEU A 319      70.862  41.730  51.070  1.00 55.69           N  
ATOM   2201  CA  LEU A 319      70.282  40.708  51.943  1.00 55.22           C  
ATOM   2202  C   LEU A 319      69.132  41.221  52.821  1.00 58.00           C  
ATOM   2203  O   LEU A 319      68.162  40.501  53.054  1.00 61.94           O  
ATOM   2204  CB  LEU A 319      71.365  40.035  52.782  1.00 50.95           C  
ATOM   2205  CG  LEU A 319      72.252  39.009  52.066  1.00 51.78           C  
ATOM   2206  CD1 LEU A 319      73.504  38.720  52.881  1.00 52.51           C  
ATOM   2207  CD2 LEU A 319      71.518  37.717  51.724  1.00 51.17           C  
ATOM   2208  N   PHE A 320      69.244  42.464  53.285  1.00 59.59           N  
ATOM   2209  CA  PHE A 320      68.175  43.142  54.022  1.00 61.27           C  
ATOM   2210  C   PHE A 320      66.957  43.424  53.149  1.00 64.44           C  
ATOM   2211  O   PHE A 320      65.821  43.381  53.626  1.00 67.21           O  
ATOM   2212  CB  PHE A 320      68.695  44.452  54.618  1.00 61.69           C  
ATOM   2213  CG  PHE A 320      69.034  44.368  56.078  1.00 63.42           C  
ATOM   2214  CD1 PHE A 320      70.053  43.523  56.537  1.00 63.47           C  
ATOM   2215  CD2 PHE A 320      68.342  45.148  57.005  1.00 63.08           C  
ATOM   2216  CE1 PHE A 320      70.356  43.452  57.892  1.00 63.98           C  
ATOM   2217  CE2 PHE A 320      68.651  45.085  58.360  1.00 63.90           C  
ATOM   2218  CZ  PHE A 320      69.661  44.238  58.804  1.00 63.90           C  
ATOM   2219  N   LEU A 321      67.209  43.730  51.878  1.00 66.69           N  
ATOM   2220  CA  LEU A 321      66.151  43.934  50.897  1.00 65.56           C  
ATOM   2221  C   LEU A 321      65.406  42.639  50.577  1.00 66.35           C  
ATOM   2222  O   LEU A 321      64.183  42.659  50.464  1.00 69.64           O  
ATOM   2223  CB  LEU A 321      66.706  44.583  49.628  1.00 64.30           C  
ATOM   2224  CG  LEU A 321      66.907  46.100  49.695  1.00 64.15           C  
ATOM   2225  CD1 LEU A 321      68.027  46.548  48.767  1.00 61.08           C  
ATOM   2226  CD2 LEU A 321      65.610  46.836  49.382  1.00 62.04           C  
ATOM   2227  N   ILE A 322      66.136  41.528  50.450  1.00 65.83           N  
ATOM   2228  CA  ILE A 322      65.531  40.200  50.249  1.00 69.71           C  
ATOM   2229  C   ILE A 322      64.612  39.834  51.422  1.00 70.64           C  
ATOM   2230  O   ILE A 322      63.470  39.401  51.213  1.00 70.92           O  
ATOM   2231  CB  ILE A 322      66.598  39.103  49.981  1.00 71.17           C  
ATOM   2232  CG1 ILE A 322      67.099  39.205  48.542  1.00 73.65           C  
ATOM   2233  CG2 ILE A 322      66.036  37.697  50.181  1.00 71.42           C  
ATOM   2234  CD1 ILE A 322      68.486  38.639  48.329  1.00 79.55           C  
ATOM   2235  N   ALA A 323      65.114  40.043  52.640  1.00 70.47           N  
ATOM   2236  CA  ALA A 323      64.372  39.779  53.872  1.00 69.91           C  
ATOM   2237  C   ALA A 323      63.024  40.498  53.935  1.00 70.37           C  
ATOM   2238  O   ALA A 323      62.063  39.946  54.463  1.00 74.19           O  
ATOM   2239  CB  ALA A 323      65.219  40.129  55.086  1.00 70.07           C  
ATOM   2240  N   LYS A 324      62.957  41.709  53.382  1.00 69.92           N  
ATOM   2241  CA  LYS A 324      61.742  42.529  53.430  1.00 72.83           C  
ATOM   2242  C   LYS A 324      60.908  42.543  52.139  1.00 75.21           C  
ATOM   2243  O   LYS A 324      59.851  43.181  52.088  1.00 76.88           O  
ATOM   2244  CB  LYS A 324      62.067  43.964  53.883  1.00 72.96           C  
ATOM   2245  CG  LYS A 324      62.431  44.125  55.358  1.00 76.01           C  
ATOM   2246  CD  LYS A 324      61.368  43.569  56.300  1.00 79.63           C  
ATOM   2247  CE  LYS A 324      61.314  44.340  57.608  1.00 84.88           C  
ATOM   2248  NZ  LYS A 324      60.774  43.501  58.714  1.00 87.84           N  
ATOM   2249  N   HIS A 325      61.375  41.843  51.107  1.00 75.86           N  
ATOM   2250  CA  HIS A 325      60.632  41.743  49.846  1.00 75.49           C  
ATOM   2251  C   HIS A 325      60.450  40.273  49.429  1.00 76.54           C  
ATOM   2252  O   HIS A 325      61.186  39.777  48.563  1.00 75.98           O  
ATOM   2253  CB  HIS A 325      61.280  42.607  48.754  1.00 72.97           C  
ATOM   2254  CG  HIS A 325      61.257  44.074  49.061  1.00 73.95           C  
ATOM   2255  ND1 HIS A 325      60.277  44.919  48.586  1.00 75.75           N  
ATOM   2256  CD2 HIS A 325      62.082  44.842  49.812  1.00 74.59           C  
ATOM   2257  CE1 HIS A 325      60.504  46.146  49.022  1.00 75.68           C  
ATOM   2258  NE2 HIS A 325      61.594  46.127  49.768  1.00 75.40           N  
ATOM   2259  N   PRO A 326      59.465  39.573  50.054  1.00 77.42           N  
ATOM   2260  CA  PRO A 326      59.284  38.116  49.890  1.00 77.37           C  
ATOM   2261  C   PRO A 326      58.915  37.670  48.467  1.00 79.16           C  
ATOM   2262  O   PRO A 326      59.321  36.583  48.038  1.00 80.22           O  
ATOM   2263  CB  PRO A 326      58.161  37.782  50.881  1.00 75.73           C  
ATOM   2264  CG  PRO A 326      57.428  39.061  51.088  1.00 74.64           C  
ATOM   2265  CD  PRO A 326      58.449  40.148  50.964  1.00 74.99           C  
ATOM   2266  N   ASN A 327      58.154  38.506  47.762  1.00 79.86           N  
ATOM   2267  CA  ASN A 327      57.795  38.291  46.355  1.00 83.42           C  
ATOM   2268  C   ASN A 327      59.022  38.241  45.429  1.00 80.88           C  
ATOM   2269  O   ASN A 327      59.101  37.390  44.532  1.00 76.98           O  
ATOM   2270  CB  ASN A 327      56.788  39.360  45.889  1.00 87.31           C  
ATOM   2271  CG  ASN A 327      57.218  40.782  46.250  1.00 93.38           C  
ATOM   2272  OD1 ASN A 327      57.515  41.091  47.411  1.00 91.91           O  
ATOM   2273  ND2 ASN A 327      57.244  41.658  45.251  1.00 95.13           N  
ATOM   2274  N   VAL A 328      59.972  39.147  45.677  1.00 78.82           N  
ATOM   2275  CA  VAL A 328      61.248  39.209  44.955  1.00 76.14           C  
ATOM   2276  C   VAL A 328      62.112  37.988  45.303  1.00 76.24           C  
ATOM   2277  O   VAL A 328      62.755  37.415  44.417  1.00 76.80           O  
ATOM   2278  CB  VAL A 328      62.006  40.540  45.224  1.00 75.86           C  
ATOM   2279  CG1 VAL A 328      63.271  40.643  44.380  1.00 74.20           C  
ATOM   2280  CG2 VAL A 328      61.112  41.746  44.947  1.00 74.17           C  
ATOM   2281  N   GLU A 329      62.098  37.589  46.580  1.00 75.65           N  
ATOM   2282  CA  GLU A 329      62.805  36.388  47.050  1.00 79.61           C  
ATOM   2283  C   GLU A 329      62.352  35.112  46.324  1.00 81.62           C  
ATOM   2284  O   GLU A 329      63.188  34.290  45.934  1.00 79.93           O  
ATOM   2285  CB  GLU A 329      62.666  36.222  48.574  1.00 81.50           C  
ATOM   2286  CG  GLU A 329      63.453  35.045  49.157  1.00 85.84           C  
ATOM   2287  CD  GLU A 329      63.226  34.807  50.645  1.00 91.66           C  
ATOM   2288  OE1 GLU A 329      64.040  34.076  51.250  1.00 91.40           O  
ATOM   2289  OE2 GLU A 329      62.249  35.337  51.219  1.00 97.46           O  
ATOM   2290  N   GLU A 330      61.036  34.968  46.147  1.00 86.10           N  
ATOM   2291  CA  GLU A 330      60.439  33.806  45.476  1.00 89.12           C  
ATOM   2292  C   GLU A 330      60.886  33.678  44.023  1.00 84.14           C  
ATOM   2293  O   GLU A 330      61.259  32.584  43.581  1.00 82.59           O  
ATOM   2294  CB  GLU A 330      58.912  33.863  45.546  1.00 97.89           C  
ATOM   2295  CG  GLU A 330      58.319  33.318  46.837  1.00105.50           C  
ATOM   2296  CD  GLU A 330      56.814  33.514  46.925  1.00111.66           C  
ATOM   2297  OE1 GLU A 330      56.109  33.289  45.913  1.00112.10           O  
ATOM   2298  OE2 GLU A 330      56.332  33.887  48.018  1.00112.74           O  
ATOM   2299  N   ALA A 331      60.848  34.804  43.304  1.00 78.41           N  
ATOM   2300  CA  ALA A 331      61.309  34.896  41.918  1.00 73.99           C  
ATOM   2301  C   ALA A 331      62.758  34.421  41.775  1.00 75.07           C  
ATOM   2302  O   ALA A 331      63.057  33.612  40.888  1.00 77.80           O  
ATOM   2303  CB  ALA A 331      61.146  36.318  41.397  1.00 66.19           C  
ATOM   2304  N   ILE A 332      63.627  34.904  42.671  1.00 72.62           N  
ATOM   2305  CA  ILE A 332      65.049  34.526  42.721  1.00 70.72           C  
ATOM   2306  C   ILE A 332      65.230  33.019  42.968  1.00 72.01           C  
ATOM   2307  O   ILE A 332      66.006  32.363  42.262  1.00 71.72           O  
ATOM   2308  CB  ILE A 332      65.842  35.387  43.750  1.00 68.44           C  
ATOM   2309  CG1 ILE A 332      65.903  36.851  43.289  1.00 65.57           C  
ATOM   2310  CG2 ILE A 332      67.259  34.852  43.962  1.00 66.68           C  
ATOM   2311  CD1 ILE A 332      66.339  37.841  44.352  1.00 64.26           C  
ATOM   2312  N   ILE A 333      64.494  32.485  43.944  1.00 74.31           N  
ATOM   2313  CA  ILE A 333      64.574  31.064  44.324  1.00 75.67           C  
ATOM   2314  C   ILE A 333      64.114  30.136  43.194  1.00 77.07           C  
ATOM   2315  O   ILE A 333      64.769  29.122  42.920  1.00 77.37           O  
ATOM   2316  CB  ILE A 333      63.850  30.790  45.678  1.00 75.28           C  
ATOM   2317  CG1 ILE A 333      64.617  31.441  46.846  1.00 72.51           C  
ATOM   2318  CG2 ILE A 333      63.624  29.297  45.941  1.00 74.42           C  
ATOM   2319  CD1 ILE A 333      66.063  30.998  47.028  1.00 72.15           C  
ATOM   2320  N   LYS A 334      63.012  30.507  42.536  1.00 80.67           N  
ATOM   2321  CA  LYS A 334      62.495  29.775  41.373  1.00 84.37           C  
ATOM   2322  C   LYS A 334      63.499  29.777  40.210  1.00 83.39           C  
ATOM   2323  O   LYS A 334      63.708  28.742  39.565  1.00 83.34           O  
ATOM   2324  CB  LYS A 334      61.121  30.322  40.937  1.00 88.54           C  
ATOM   2325  CG  LYS A 334      60.366  29.462  39.920  1.00 95.60           C  
ATOM   2326  CD  LYS A 334      59.918  28.121  40.499  1.00102.24           C  
ATOM   2327  CE  LYS A 334      59.637  27.089  39.413  1.00104.12           C  
ATOM   2328  NZ  LYS A 334      58.308  27.284  38.768  1.00106.06           N  
ATOM   2329  N   GLU A 335      64.122  30.935  39.973  1.00 81.43           N  
ATOM   2330  CA  GLU A 335      65.178  31.085  38.970  1.00 79.55           C  
ATOM   2331  C   GLU A 335      66.380  30.169  39.251  1.00 79.94           C  
ATOM   2332  O   GLU A 335      66.935  29.579  38.320  1.00 80.75           O  
ATOM   2333  CB  GLU A 335      65.616  32.549  38.866  1.00 78.91           C  
ATOM   2334  CG  GLU A 335      66.546  32.847  37.696  1.00 81.92           C  
ATOM   2335  CD  GLU A 335      67.004  34.292  37.641  1.00 84.72           C  
ATOM   2336  OE1 GLU A 335      66.758  34.937  36.602  1.00 86.00           O  
ATOM   2337  OE2 GLU A 335      67.611  34.785  38.620  1.00 85.76           O  
ATOM   2338  N   ILE A 336      66.761  30.052  40.526  1.00 77.77           N  
ATOM   2339  CA  ILE A 336      67.852  29.167  40.954  1.00 78.61           C  
ATOM   2340  C   ILE A 336      67.494  27.702  40.676  1.00 83.10           C  
ATOM   2341  O   ILE A 336      68.311  26.958  40.115  1.00 84.30           O  
ATOM   2342  CB  ILE A 336      68.249  29.408  42.437  1.00 77.75           C  
ATOM   2343  CG1 ILE A 336      68.875  30.801  42.600  1.00 77.45           C  
ATOM   2344  CG2 ILE A 336      69.232  28.347  42.934  1.00 76.71           C  
ATOM   2345  CD1 ILE A 336      68.792  31.383  43.998  1.00 76.61           C  
ATOM   2346  N   GLN A 337      66.271  27.312  41.045  1.00 86.32           N  
ATOM   2347  CA  GLN A 337      65.732  25.972  40.760  1.00 87.58           C  
ATOM   2348  C   GLN A 337      65.733  25.643  39.264  1.00 84.11           C  
ATOM   2349  O   GLN A 337      66.163  24.558  38.870  1.00 84.83           O  
ATOM   2350  CB  GLN A 337      64.319  25.821  41.329  1.00 91.05           C  
ATOM   2351  CG  GLN A 337      64.264  25.568  42.830  1.00 95.95           C  
ATOM   2352  CD  GLN A 337      62.927  25.937  43.462  1.00 99.77           C  
ATOM   2353  OE1 GLN A 337      61.960  26.291  42.776  1.00 98.32           O  
ATOM   2354  NE2 GLN A 337      62.871  25.860  44.787  1.00100.67           N  
ATOM   2355  N   THR A 338      65.270  26.593  38.448  1.00 79.19           N  
ATOM   2356  CA  THR A 338      65.196  26.435  36.994  1.00 78.82           C  
ATOM   2357  C   THR A 338      66.582  26.317  36.352  1.00 79.55           C  
ATOM   2358  O   THR A 338      66.843  25.361  35.615  1.00 80.29           O  
ATOM   2359  CB  THR A 338      64.397  27.589  36.338  1.00 79.53           C  
ATOM   2360  OG1 THR A 338      63.148  27.752  37.018  1.00 81.70           O  
ATOM   2361  CG2 THR A 338      64.127  27.315  34.854  1.00 77.86           C  
ATOM   2362  N   VAL A 339      67.460  27.277  36.651  1.00 79.57           N  
ATOM   2363  CA  VAL A 339      68.758  27.407  35.972  1.00 76.99           C  
ATOM   2364  C   VAL A 339      69.819  26.450  36.533  1.00 77.39           C  
ATOM   2365  O   VAL A 339      70.521  25.788  35.764  1.00 76.87           O  
ATOM   2366  CB  VAL A 339      69.265  28.876  35.967  1.00 76.57           C  
ATOM   2367  CG1 VAL A 339      70.613  28.997  35.269  1.00 78.27           C  
ATOM   2368  CG2 VAL A 339      68.257  29.803  35.295  1.00 74.06           C  
ATOM   2369  N   ILE A 340      69.909  26.363  37.861  1.00 79.69           N  
ATOM   2370  CA  ILE A 340      71.017  25.657  38.527  1.00 84.42           C  
ATOM   2371  C   ILE A 340      70.631  24.283  39.110  1.00 87.56           C  
ATOM   2372  O   ILE A 340      71.369  23.305  38.930  1.00 87.23           O  
ATOM   2373  CB  ILE A 340      71.696  26.562  39.593  1.00 85.03           C  
ATOM   2374  CG1 ILE A 340      72.177  27.872  38.951  1.00 85.64           C  
ATOM   2375  CG2 ILE A 340      72.874  25.858  40.261  1.00 84.92           C  
ATOM   2376  CD1 ILE A 340      72.144  29.072  39.874  1.00 85.50           C  
ATOM   2377  N   GLY A 341      69.486  24.214  39.794  1.00 88.35           N  
ATOM   2378  CA  GLY A 341      69.067  23.001  40.502  1.00 89.54           C  
ATOM   2379  C   GLY A 341      69.905  22.807  41.751  1.00 94.16           C  
ATOM   2380  O   GLY A 341      69.974  23.707  42.594  1.00 96.02           O  
ATOM   2381  N   GLU A 342      70.534  21.636  41.870  1.00 99.70           N  
ATOM   2382  CA  GLU A 342      71.508  21.362  42.951  1.00107.14           C  
ATOM   2383  C   GLU A 342      72.927  21.084  42.435  1.00104.20           C  
ATOM   2384  O   GLU A 342      73.762  20.505  43.140  1.00108.32           O  
ATOM   2385  CB  GLU A 342      71.035  20.270  43.939  1.00112.19           C  
ATOM   2386  CG  GLU A 342      70.270  19.092  43.348  1.00116.57           C  
ATOM   2387  CD  GLU A 342      68.763  19.276  43.424  1.00121.10           C  
ATOM   2388  OE1 GLU A 342      68.250  19.629  44.511  1.00120.64           O  
ATOM   2389  OE2 GLU A 342      68.085  19.059  42.397  1.00124.42           O  
ATOM   2390  N   ARG A 343      73.182  21.521  41.204  1.00 99.69           N  
ATOM   2391  CA  ARG A 343      74.516  21.537  40.610  1.00 96.07           C  
ATOM   2392  C   ARG A 343      75.314  22.700  41.220  1.00 94.80           C  
ATOM   2393  O   ARG A 343      74.725  23.648  41.747  1.00 91.98           O  
ATOM   2394  CB  ARG A 343      74.371  21.701  39.092  1.00 94.42           C  
ATOM   2395  CG  ARG A 343      75.634  21.516  38.262  1.00 95.90           C  
ATOM   2396  CD  ARG A 343      75.376  21.763  36.778  1.00 98.85           C  
ATOM   2397  NE  ARG A 343      74.970  23.142  36.473  1.00 97.04           N  
ATOM   2398  CZ  ARG A 343      73.739  23.523  36.127  1.00 93.01           C  
ATOM   2399  NH1 ARG A 343      72.749  22.642  36.032  1.00 91.33           N  
ATOM   2400  NH2 ARG A 343      73.494  24.800  35.875  1.00 88.42           N  
ATOM   2401  N   ASP A 344      76.644  22.613  41.173  1.00 93.77           N  
ATOM   2402  CA  ASP A 344      77.509  23.747  41.510  1.00 92.32           C  
ATOM   2403  C   ASP A 344      77.332  24.879  40.500  1.00 91.62           C  
ATOM   2404  O   ASP A 344      77.161  24.620  39.302  1.00 96.83           O  
ATOM   2405  CB  ASP A 344      78.979  23.319  41.548  1.00 94.40           C  
ATOM   2406  CG  ASP A 344      79.367  22.640  42.853  1.00 96.29           C  
ATOM   2407  OD1 ASP A 344      78.921  23.088  43.932  1.00 96.99           O  
ATOM   2408  OD2 ASP A 344      80.139  21.661  42.798  1.00 96.82           O  
ATOM   2409  N   ILE A 345      77.360  26.119  40.993  1.00 87.46           N  
ATOM   2410  CA  ILE A 345      77.294  27.326  40.147  1.00 84.32           C  
ATOM   2411  C   ILE A 345      78.490  27.366  39.180  1.00 84.31           C  
ATOM   2412  O   ILE A 345      79.627  27.081  39.572  1.00 83.70           O  
ATOM   2413  CB  ILE A 345      77.150  28.632  40.996  1.00 83.51           C  
ATOM   2414  CG1 ILE A 345      77.114  29.902  40.131  1.00 83.56           C  
ATOM   2415  CG2 ILE A 345      78.255  28.757  42.036  1.00 84.33           C  
ATOM   2416  CD1 ILE A 345      75.732  30.357  39.719  1.00 85.22           C  
ATOM   2417  N   LYS A 346      78.207  27.682  37.916  1.00 84.48           N  
ATOM   2418  CA  LYS A 346      79.220  27.731  36.862  1.00 87.22           C  
ATOM   2419  C   LYS A 346      79.110  29.023  36.047  1.00 85.08           C  
ATOM   2420  O   LYS A 346      78.066  29.681  36.067  1.00 83.51           O  
ATOM   2421  CB  LYS A 346      79.084  26.506  35.953  1.00 90.61           C  
ATOM   2422  CG  LYS A 346      80.407  25.875  35.530  1.00 97.70           C  
ATOM   2423  CD  LYS A 346      81.009  24.980  36.613  1.00101.58           C  
ATOM   2424  CE  LYS A 346      80.319  23.623  36.695  1.00105.08           C  
ATOM   2425  NZ  LYS A 346      80.757  22.865  37.899  1.00108.62           N  
ATOM   2426  N   ILE A 347      80.183  29.374  35.332  1.00 80.88           N  
ATOM   2427  CA  ILE A 347      80.243  30.614  34.530  1.00 81.26           C  
ATOM   2428  C   ILE A 347      79.082  30.771  33.521  1.00 83.34           C  
ATOM   2429  O   ILE A 347      78.584  31.881  33.305  1.00 83.48           O  
ATOM   2430  CB  ILE A 347      81.653  30.832  33.882  1.00 80.17           C  
ATOM   2431  CG1 ILE A 347      81.776  32.206  33.197  1.00 77.88           C  
ATOM   2432  CG2 ILE A 347      82.029  29.707  32.922  1.00 81.55           C  
ATOM   2433  CD1 ILE A 347      82.013  33.371  34.138  1.00 78.82           C  
ATOM   2434  N   ASP A 348      78.638  29.648  32.953  1.00 86.37           N  
ATOM   2435  CA  ASP A 348      77.537  29.614  31.983  1.00 86.71           C  
ATOM   2436  C   ASP A 348      76.181  29.983  32.590  1.00 84.55           C  
ATOM   2437  O   ASP A 348      75.269  30.396  31.867  1.00 85.85           O  
ATOM   2438  CB  ASP A 348      77.461  28.240  31.302  1.00 90.51           C  
ATOM   2439  CG  ASP A 348      78.730  27.893  30.537  1.00 96.83           C  
ATOM   2440  OD1 ASP A 348      79.787  27.696  31.178  1.00100.93           O  
ATOM   2441  OD2 ASP A 348      78.669  27.809  29.293  1.00 99.70           O  
ATOM   2442  N   ASP A 349      76.060  29.839  33.911  1.00 82.05           N  
ATOM   2443  CA  ASP A 349      74.825  30.152  34.630  1.00 80.39           C  
ATOM   2444  C   ASP A 349      74.568  31.649  34.781  1.00 79.79           C  
ATOM   2445  O   ASP A 349      73.407  32.061  34.811  1.00 79.60           O  
ATOM   2446  CB  ASP A 349      74.809  29.499  36.019  1.00 82.73           C  
ATOM   2447  CG  ASP A 349      74.849  27.979  35.965  1.00 85.60           C  
ATOM   2448  OD1 ASP A 349      75.676  27.382  36.689  1.00 84.65           O  
ATOM   2449  OD2 ASP A 349      74.054  27.378  35.211  1.00 89.42           O  
ATOM   2450  N   ILE A 350      75.637  32.451  34.870  1.00 79.39           N  
ATOM   2451  CA  ILE A 350      75.518  33.858  35.311  1.00 80.68           C  
ATOM   2452  C   ILE A 350      74.695  34.762  34.383  1.00 79.38           C  
ATOM   2453  O   ILE A 350      73.949  35.615  34.871  1.00 79.59           O  
ATOM   2454  CB  ILE A 350      76.867  34.515  35.765  1.00 82.01           C  
ATOM   2455  CG1 ILE A 350      77.782  34.877  34.589  1.00 86.83           C  
ATOM   2456  CG2 ILE A 350      77.589  33.664  36.810  1.00 79.84           C  
ATOM   2457  CD1 ILE A 350      77.790  36.358  34.253  1.00 89.25           C  
ATOM   2458  N   GLN A 351      74.821  34.563  33.068  1.00 80.30           N  
ATOM   2459  CA  GLN A 351      73.995  35.273  32.080  1.00 79.81           C  
ATOM   2460  C   GLN A 351      72.510  34.953  32.230  1.00 77.00           C  
ATOM   2461  O   GLN A 351      71.667  35.840  32.096  1.00 74.39           O  
ATOM   2462  CB  GLN A 351      74.441  34.955  30.654  1.00 86.58           C  
ATOM   2463  CG  GLN A 351      75.168  36.096  29.955  1.00 96.30           C  
ATOM   2464  CD  GLN A 351      75.088  36.023  28.433  1.00102.42           C  
ATOM   2465  OE1 GLN A 351      74.471  35.117  27.861  1.00105.57           O  
ATOM   2466  NE2 GLN A 351      75.715  36.989  27.767  1.00102.50           N  
ATOM   2467  N   LYS A 352      72.215  33.686  32.525  1.00 76.93           N  
ATOM   2468  CA  LYS A 352      70.847  33.173  32.666  1.00 75.66           C  
ATOM   2469  C   LYS A 352      70.099  33.720  33.886  1.00 74.19           C  
ATOM   2470  O   LYS A 352      68.868  33.778  33.886  1.00 75.36           O  
ATOM   2471  CB  LYS A 352      70.860  31.641  32.707  1.00 74.17           C  
ATOM   2472  CG  LYS A 352      71.239  30.983  31.391  1.00 74.29           C  
ATOM   2473  CD  LYS A 352      71.752  29.571  31.598  1.00 74.78           C  
ATOM   2474  CE  LYS A 352      72.150  28.953  30.270  1.00 76.88           C  
ATOM   2475  NZ  LYS A 352      72.883  27.673  30.457  1.00 79.66           N  
ATOM   2476  N   LEU A 353      70.845  34.125  34.913  1.00 71.85           N  
ATOM   2477  CA  LEU A 353      70.270  34.648  36.156  1.00 70.68           C  
ATOM   2478  C   LEU A 353      69.790  36.098  35.987  1.00 72.24           C  
ATOM   2479  O   LEU A 353      70.334  37.026  36.598  1.00 72.94           O  
ATOM   2480  CB  LEU A 353      71.273  34.502  37.316  1.00 66.80           C  
ATOM   2481  CG  LEU A 353      71.742  33.082  37.669  1.00 63.73           C  
ATOM   2482  CD1 LEU A 353      73.144  33.090  38.255  1.00 62.56           C  
ATOM   2483  CD2 LEU A 353      70.769  32.372  38.600  1.00 63.29           C  
ATOM   2484  N   LYS A 354      68.761  36.269  35.156  1.00 73.25           N  
ATOM   2485  CA  LYS A 354      68.245  37.584  34.764  1.00 76.75           C  
ATOM   2486  C   LYS A 354      67.511  38.318  35.892  1.00 72.60           C  
ATOM   2487  O   LYS A 354      67.687  39.530  36.057  1.00 71.40           O  
ATOM   2488  CB  LYS A 354      67.355  37.462  33.508  1.00 84.06           C  
ATOM   2489  CG  LYS A 354      66.933  38.780  32.848  1.00 94.14           C  
ATOM   2490  CD  LYS A 354      68.092  39.514  32.174  1.00 99.71           C  
ATOM   2491  CE  LYS A 354      67.620  40.716  31.366  1.00102.22           C  
ATOM   2492  NZ  LYS A 354      67.099  40.326  30.024  1.00105.25           N  
ATOM   2493  N   VAL A 355      66.698  37.584  36.654  1.00 69.83           N  
ATOM   2494  CA  VAL A 355      65.920  38.154  37.762  1.00 69.97           C  
ATOM   2495  C   VAL A 355      66.860  38.706  38.835  1.00 68.97           C  
ATOM   2496  O   VAL A 355      66.697  39.852  39.273  1.00 70.63           O  
ATOM   2497  CB  VAL A 355      64.904  37.141  38.359  1.00 70.12           C  
ATOM   2498  CG1 VAL A 355      64.139  37.746  39.531  1.00 66.65           C  
ATOM   2499  CG2 VAL A 355      63.925  36.664  37.293  1.00 69.62           C  
ATOM   2500  N   MET A 356      67.847  37.898  39.224  1.00 66.57           N  
ATOM   2501  CA  MET A 356      68.853  38.303  40.204  1.00 67.51           C  
ATOM   2502  C   MET A 356      69.688  39.492  39.738  1.00 67.92           C  
ATOM   2503  O   MET A 356      69.947  40.407  40.521  1.00 68.32           O  
ATOM   2504  CB  MET A 356      69.762  37.136  40.559  1.00 67.80           C  
ATOM   2505  CG  MET A 356      70.687  37.439  41.725  1.00 71.33           C  
ATOM   2506  SD  MET A 356      71.348  35.960  42.489  1.00 79.57           S  
ATOM   2507  CE  MET A 356      72.242  35.280  41.104  1.00 78.13           C  
ATOM   2508  N   GLU A 357      70.104  39.459  38.471  1.00 67.42           N  
ATOM   2509  CA  GLU A 357      70.788  40.572  37.818  1.00 67.67           C  
ATOM   2510  C   GLU A 357      70.004  41.875  38.009  1.00 68.05           C  
ATOM   2511  O   GLU A 357      70.562  42.883  38.462  1.00 66.78           O  
ATOM   2512  CB  GLU A 357      70.975  40.266  36.330  1.00 69.45           C  
ATOM   2513  CG  GLU A 357      71.969  41.157  35.609  1.00 71.86           C  
ATOM   2514  CD  GLU A 357      72.078  40.825  34.132  1.00 76.96           C  
ATOM   2515  OE1 GLU A 357      72.468  39.682  33.811  1.00 76.99           O  
ATOM   2516  OE2 GLU A 357      71.783  41.708  33.293  1.00 79.68           O  
ATOM   2517  N   ASN A 358      68.707  41.832  37.693  1.00 68.05           N  
ATOM   2518  CA  ASN A 358      67.825  42.982  37.864  1.00 69.10           C  
ATOM   2519  C   ASN A 358      67.666  43.391  39.321  1.00 67.53           C  
ATOM   2520  O   ASN A 358      67.572  44.583  39.621  1.00 67.99           O  
ATOM   2521  CB  ASN A 358      66.468  42.731  37.210  1.00 72.99           C  
ATOM   2522  CG  ASN A 358      66.541  42.756  35.695  1.00 75.85           C  
ATOM   2523  OD1 ASN A 358      66.995  43.732  35.095  1.00 78.01           O  
ATOM   2524  ND2 ASN A 358      66.091  41.679  35.066  1.00 80.21           N  
ATOM   2525  N   PHE A 359      67.659  42.400  40.215  1.00 65.59           N  
ATOM   2526  CA  PHE A 359      67.651  42.650  41.656  1.00 62.36           C  
ATOM   2527  C   PHE A 359      68.911  43.387  42.123  1.00 61.58           C  
ATOM   2528  O   PHE A 359      68.810  44.384  42.847  1.00 62.04           O  
ATOM   2529  CB  PHE A 359      67.440  41.355  42.456  1.00 60.90           C  
ATOM   2530  CG  PHE A 359      67.754  41.497  43.917  1.00 60.88           C  
ATOM   2531  CD1 PHE A 359      66.890  42.196  44.768  1.00 60.64           C  
ATOM   2532  CD2 PHE A 359      68.932  40.964  44.444  1.00 60.76           C  
ATOM   2533  CE1 PHE A 359      67.187  42.347  46.115  1.00 59.71           C  
ATOM   2534  CE2 PHE A 359      69.237  41.116  45.789  1.00 61.32           C  
ATOM   2535  CZ  PHE A 359      68.363  41.810  46.622  1.00 60.90           C  
ATOM   2536  N   ILE A 360      70.080  42.890  41.708  1.00 58.73           N  
ATOM   2537  CA  ILE A 360      71.372  43.513  42.018  1.00 55.31           C  
ATOM   2538  C   ILE A 360      71.408  44.955  41.504  1.00 57.28           C  
ATOM   2539  O   ILE A 360      71.759  45.868  42.260  1.00 58.60           O  
ATOM   2540  CB  ILE A 360      72.562  42.681  41.483  1.00 53.52           C  
ATOM   2541  CG1 ILE A 360      72.602  41.313  42.183  1.00 52.49           C  
ATOM   2542  CG2 ILE A 360      73.880  43.425  41.689  1.00 53.51           C  
ATOM   2543  CD1 ILE A 360      73.343  40.222  41.442  1.00 51.24           C  
ATOM   2544  N   TYR A 361      71.008  45.151  40.245  1.00 58.39           N  
ATOM   2545  CA  TYR A 361      70.919  46.485  39.646  1.00 60.60           C  
ATOM   2546  C   TYR A 361      69.984  47.416  40.419  1.00 59.85           C  
ATOM   2547  O   TYR A 361      70.338  48.568  40.678  1.00 61.34           O  
ATOM   2548  CB  TYR A 361      70.469  46.426  38.180  1.00 63.29           C  
ATOM   2549  CG  TYR A 361      71.434  45.821  37.175  1.00 65.13           C  
ATOM   2550  CD1 TYR A 361      70.943  45.181  36.033  1.00 67.33           C  
ATOM   2551  CD2 TYR A 361      72.828  45.892  37.345  1.00 65.87           C  
ATOM   2552  CE1 TYR A 361      71.800  44.627  35.091  1.00 69.48           C  
ATOM   2553  CE2 TYR A 361      73.695  45.331  36.410  1.00 67.69           C  
ATOM   2554  CZ  TYR A 361      73.174  44.698  35.286  1.00 70.75           C  
ATOM   2555  OH  TYR A 361      74.008  44.136  34.343  1.00 73.67           O  
ATOM   2556  N   GLU A 362      68.803  46.914  40.785  1.00 58.98           N  
ATOM   2557  CA  GLU A 362      67.810  47.714  41.516  1.00 59.81           C  
ATOM   2558  C   GLU A 362      68.247  48.047  42.945  1.00 58.67           C  
ATOM   2559  O   GLU A 362      68.064  49.182  43.393  1.00 57.28           O  
ATOM   2560  CB  GLU A 362      66.408  47.069  41.468  1.00 59.90           C  
ATOM   2561  CG  GLU A 362      65.287  47.808  42.213  1.00 60.29           C  
ATOM   2562  CD  GLU A 362      65.007  49.240  41.744  1.00 62.17           C  
ATOM   2563  OE1 GLU A 362      64.215  49.931  42.420  1.00 62.59           O  
ATOM   2564  OE2 GLU A 362      65.547  49.690  40.710  1.00 63.34           O  
ATOM   2565  N   SER A 363      68.834  47.069  43.637  1.00 57.37           N  
ATOM   2566  CA  SER A 363      69.404  47.288  44.969  1.00 56.49           C  
ATOM   2567  C   SER A 363      70.465  48.378  44.948  1.00 57.58           C  
ATOM   2568  O   SER A 363      70.459  49.259  45.805  1.00 58.02           O  
ATOM   2569  CB  SER A 363      70.008  46.007  45.518  1.00 55.76           C  
ATOM   2570  OG  SER A 363      69.036  44.989  45.629  1.00 59.22           O  
ATOM   2571  N   MET A 364      71.357  48.316  43.957  1.00 57.07           N  
ATOM   2572  CA  MET A 364      72.407  49.317  43.779  1.00 58.36           C  
ATOM   2573  C   MET A 364      71.854  50.687  43.402  1.00 59.48           C  
ATOM   2574  O   MET A 364      72.383  51.710  43.844  1.00 62.02           O  
ATOM   2575  CB  MET A 364      73.419  48.857  42.735  1.00 58.45           C  
ATOM   2576  CG  MET A 364      74.392  47.810  43.240  1.00 59.09           C  
ATOM   2577  SD  MET A 364      75.350  47.095  41.898  1.00 61.41           S  
ATOM   2578  CE  MET A 364      76.604  48.337  41.708  1.00 65.73           C  
ATOM   2579  N   ARG A 365      70.800  50.697  42.584  1.00 59.31           N  
ATOM   2580  CA  ARG A 365      70.111  51.928  42.196  1.00 59.19           C  
ATOM   2581  C   ARG A 365      69.414  52.556  43.401  1.00 59.61           C  
ATOM   2582  O   ARG A 365      69.632  53.732  43.693  1.00 61.05           O  
ATOM   2583  CB  ARG A 365      69.099  51.663  41.075  1.00 60.35           C  
ATOM   2584  CG  ARG A 365      68.512  52.927  40.458  1.00 60.35           C  
ATOM   2585  CD  ARG A 365      67.111  52.720  39.898  1.00 60.28           C  
ATOM   2586  NE  ARG A 365      66.126  52.337  40.911  1.00 61.66           N  
ATOM   2587  CZ  ARG A 365      65.518  53.172  41.752  1.00 63.23           C  
ATOM   2588  NH1 ARG A 365      64.640  52.688  42.622  1.00 64.18           N  
ATOM   2589  NH2 ARG A 365      65.782  54.479  41.739  1.00 62.01           N  
ATOM   2590  N   TYR A 366      68.602  51.755  44.094  1.00 60.66           N  
ATOM   2591  CA  TYR A 366      67.787  52.209  45.224  1.00 61.56           C  
ATOM   2592  C   TYR A 366      68.602  52.507  46.484  1.00 60.44           C  
ATOM   2593  O   TYR A 366      68.486  53.595  47.049  1.00 60.11           O  
ATOM   2594  CB  TYR A 366      66.669  51.199  45.524  1.00 63.54           C  
ATOM   2595  CG  TYR A 366      65.771  51.591  46.672  1.00 67.08           C  
ATOM   2596  CD1 TYR A 366      64.826  52.615  46.527  1.00 67.41           C  
ATOM   2597  CD2 TYR A 366      65.861  50.937  47.911  1.00 67.63           C  
ATOM   2598  CE1 TYR A 366      64.002  52.982  47.581  1.00 68.94           C  
ATOM   2599  CE2 TYR A 366      65.039  51.297  48.970  1.00 68.63           C  
ATOM   2600  CZ  TYR A 366      64.114  52.320  48.798  1.00 69.69           C  
ATOM   2601  OH  TYR A 366      63.294  52.691  49.833  1.00 72.26           O  
ATOM   2602  N   GLN A 367      69.411  51.538  46.914  1.00 60.18           N  
ATOM   2603  CA  GLN A 367      70.230  51.653  48.121  1.00 59.61           C  
ATOM   2604  C   GLN A 367      71.727  51.537  47.770  1.00 58.72           C  
ATOM   2605  O   GLN A 367      72.325  50.466  47.929  1.00 60.60           O  
ATOM   2606  CB  GLN A 367      69.787  50.603  49.159  1.00 60.13           C  
ATOM   2607  CG  GLN A 367      70.406  50.729  50.550  1.00 62.60           C  
ATOM   2608  CD  GLN A 367      70.248  52.112  51.156  1.00 64.69           C  
ATOM   2609  OE1 GLN A 367      71.205  52.891  51.206  1.00 66.36           O  
ATOM   2610  NE2 GLN A 367      69.037  52.431  51.606  1.00 65.43           N  
ATOM   2611  N   PRO A 368      72.337  52.637  47.273  1.00 57.19           N  
ATOM   2612  CA  PRO A 368      73.738  52.522  46.867  1.00 57.53           C  
ATOM   2613  C   PRO A 368      74.698  52.514  48.047  1.00 58.00           C  
ATOM   2614  O   PRO A 368      74.337  52.936  49.148  1.00 63.67           O  
ATOM   2615  CB  PRO A 368      73.962  53.773  46.013  1.00 55.97           C  
ATOM   2616  CG  PRO A 368      72.982  54.765  46.527  1.00 55.77           C  
ATOM   2617  CD  PRO A 368      71.794  53.985  47.006  1.00 56.73           C  
ATOM   2618  N   VAL A 369      75.902  52.009  47.803  1.00 56.34           N  
ATOM   2619  CA  VAL A 369      77.028  52.170  48.714  1.00 54.02           C  
ATOM   2620  C   VAL A 369      77.919  53.268  48.131  1.00 54.38           C  
ATOM   2621  O   VAL A 369      78.219  54.255  48.805  1.00 53.81           O  
ATOM   2622  CB  VAL A 369      77.813  50.853  48.900  1.00 53.37           C  
ATOM   2623  CG1 VAL A 369      79.023  51.058  49.805  1.00 52.33           C  
ATOM   2624  CG2 VAL A 369      76.905  49.768  49.455  1.00 53.18           C  
ATOM   2625  N   VAL A 370      78.322  53.088  46.875  1.00 54.09           N  
ATOM   2626  CA  VAL A 370      79.127  54.073  46.166  1.00 56.04           C  
ATOM   2627  C   VAL A 370      78.179  54.997  45.400  1.00 58.51           C  
ATOM   2628  O   VAL A 370      77.880  54.781  44.222  1.00 60.81           O  
ATOM   2629  CB  VAL A 370      80.175  53.416  45.238  1.00 55.42           C  
ATOM   2630  CG1 VAL A 370      81.180  54.451  44.765  1.00 55.76           C  
ATOM   2631  CG2 VAL A 370      80.896  52.280  45.950  1.00 54.19           C  
ATOM   2632  N   ASP A 371      77.702  56.020  46.100  1.00 60.93           N  
ATOM   2633  CA  ASP A 371      76.725  56.956  45.559  1.00 60.81           C  
ATOM   2634  C   ASP A 371      77.368  58.210  44.960  1.00 60.99           C  
ATOM   2635  O   ASP A 371      76.677  59.038  44.355  1.00 62.44           O  
ATOM   2636  CB  ASP A 371      75.707  57.326  46.642  1.00 63.83           C  
ATOM   2637  CG  ASP A 371      76.281  58.251  47.706  1.00 67.41           C  
ATOM   2638  OD1 ASP A 371      75.628  59.278  47.982  1.00 68.55           O  
ATOM   2639  OD2 ASP A 371      77.369  57.966  48.264  1.00 70.88           O  
ATOM   2640  N   LEU A 372      78.684  58.347  45.133  1.00 60.18           N  
ATOM   2641  CA  LEU A 372      79.417  59.491  44.588  1.00 58.00           C  
ATOM   2642  C   LEU A 372      80.771  59.120  43.997  1.00 56.57           C  
ATOM   2643  O   LEU A 372      81.462  58.237  44.508  1.00 59.05           O  
ATOM   2644  CB  LEU A 372      79.541  60.623  45.618  1.00 57.09           C  
ATOM   2645  CG  LEU A 372      80.306  60.427  46.925  1.00 58.18           C  
ATOM   2646  CD1 LEU A 372      81.748  60.900  46.816  1.00 58.73           C  
ATOM   2647  CD2 LEU A 372      79.595  61.206  48.009  1.00 58.19           C  
ATOM   2648  N   VAL A 373      81.124  59.811  42.913  1.00 54.80           N  
ATOM   2649  CA  VAL A 373      82.383  59.604  42.197  1.00 51.99           C  
ATOM   2650  C   VAL A 373      83.155  60.923  42.160  1.00 52.57           C  
ATOM   2651  O   VAL A 373      82.618  61.954  41.749  1.00 53.74           O  
ATOM   2652  CB  VAL A 373      82.146  59.074  40.761  1.00 49.14           C  
ATOM   2653  CG1 VAL A 373      83.461  58.901  40.014  1.00 47.06           C  
ATOM   2654  CG2 VAL A 373      81.388  57.754  40.782  1.00 48.78           C  
ATOM   2655  N   MET A 374      84.411  60.879  42.596  1.00 53.06           N  
ATOM   2656  CA  MET A 374      85.278  62.056  42.615  1.00 53.84           C  
ATOM   2657  C   MET A 374      86.195  62.093  41.397  1.00 54.54           C  
ATOM   2658  O   MET A 374      86.893  61.117  41.109  1.00 54.34           O  
ATOM   2659  CB  MET A 374      86.088  62.106  43.909  1.00 53.28           C  
ATOM   2660  CG  MET A 374      85.245  62.372  45.148  1.00 54.56           C  
ATOM   2661  SD  MET A 374      86.100  62.052  46.702  1.00 58.66           S  
ATOM   2662  CE  MET A 374      87.246  63.426  46.747  1.00 55.73           C  
ATOM   2663  N   ARG A 375      86.165  63.219  40.682  1.00 55.03           N  
ATOM   2664  CA  ARG A 375      86.991  63.443  39.488  1.00 55.50           C  
ATOM   2665  C   ARG A 375      87.667  64.826  39.477  1.00 58.42           C  
ATOM   2666  O   ARG A 375      87.373  65.682  40.317  1.00 57.66           O  
ATOM   2667  CB  ARG A 375      86.175  63.242  38.196  1.00 54.41           C  
ATOM   2668  CG  ARG A 375      85.533  61.868  37.997  1.00 54.77           C  
ATOM   2669  CD  ARG A 375      86.549  60.745  37.864  1.00 53.35           C  
ATOM   2670  NE  ARG A 375      85.967  59.525  37.308  1.00 53.89           N  
ATOM   2671  CZ  ARG A 375      85.992  59.194  36.017  1.00 55.44           C  
ATOM   2672  NH1 ARG A 375      86.566  59.995  35.126  1.00 56.93           N  
ATOM   2673  NH2 ARG A 375      85.441  58.056  35.610  1.00 55.83           N  
ATOM   2674  N   LYS A 376      88.580  65.025  38.526  1.00 60.80           N  
ATOM   2675  CA  LYS A 376      89.247  66.313  38.321  1.00 62.49           C  
ATOM   2676  C   LYS A 376      89.381  66.583  36.828  1.00 64.86           C  
ATOM   2677  O   LYS A 376      89.615  65.657  36.045  1.00 65.75           O  
ATOM   2678  CB  LYS A 376      90.626  66.321  38.984  1.00 62.24           C  
ATOM   2679  CG  LYS A 376      91.161  67.700  39.348  1.00 62.77           C  
ATOM   2680  CD  LYS A 376      92.648  67.621  39.665  1.00 65.47           C  
ATOM   2681  CE  LYS A 376      93.179  68.902  40.287  1.00 66.95           C  
ATOM   2682  NZ  LYS A 376      92.921  68.963  41.755  1.00 70.97           N  
ATOM   2683  N   ALA A 377      89.222  67.850  36.445  1.00 66.68           N  
ATOM   2684  CA  ALA A 377      89.388  68.281  35.058  1.00 66.35           C  
ATOM   2685  C   ALA A 377      90.868  68.492  34.751  1.00 68.77           C  
ATOM   2686  O   ALA A 377      91.557  69.241  35.451  1.00 71.54           O  
ATOM   2687  CB  ALA A 377      88.591  69.550  34.797  1.00 64.40           C  
ATOM   2688  N   LEU A 378      91.352  67.811  33.716  1.00 71.06           N  
ATOM   2689  CA  LEU A 378      92.761  67.894  33.305  1.00 73.54           C  
ATOM   2690  C   LEU A 378      92.984  68.895  32.167  1.00 75.33           C  
ATOM   2691  O   LEU A 378      94.087  69.424  32.006  1.00 76.79           O  
ATOM   2692  CB  LEU A 378      93.306  66.509  32.932  1.00 71.13           C  
ATOM   2693  CG  LEU A 378      93.317  65.413  34.010  1.00 70.42           C  
ATOM   2694  CD1 LEU A 378      93.603  64.053  33.387  1.00 68.94           C  
ATOM   2695  CD2 LEU A 378      94.306  65.708  35.132  1.00 70.57           C  
ATOM   2696  N   GLU A 379      91.933  69.130  31.383  1.00 77.43           N  
ATOM   2697  CA  GLU A 379      91.904  70.187  30.370  1.00 80.16           C  
ATOM   2698  C   GLU A 379      90.665  71.064  30.564  1.00 82.64           C  
ATOM   2699  O   GLU A 379      89.686  70.639  31.191  1.00 84.00           O  
ATOM   2700  CB  GLU A 379      91.927  69.607  28.942  1.00 77.25           C  
ATOM   2701  CG  GLU A 379      93.141  68.751  28.571  1.00 78.61           C  
ATOM   2702  CD  GLU A 379      94.491  69.444  28.750  1.00 81.27           C  
ATOM   2703  OE1 GLU A 379      95.455  68.759  29.154  1.00 82.12           O  
ATOM   2704  OE2 GLU A 379      94.606  70.661  28.488  1.00 82.67           O  
ATOM   2705  N   ASP A 380      90.723  72.287  30.035  1.00 85.28           N  
ATOM   2706  CA  ASP A 380      89.564  73.180  29.977  1.00 84.26           C  
ATOM   2707  C   ASP A 380      88.525  72.610  29.017  1.00 81.14           C  
ATOM   2708  O   ASP A 380      88.881  72.012  27.997  1.00 83.52           O  
ATOM   2709  CB  ASP A 380      89.981  74.587  29.523  1.00 87.95           C  
ATOM   2710  CG  ASP A 380      90.842  75.327  30.556  1.00 91.40           C  
ATOM   2711  OD1 ASP A 380      91.054  76.545  30.378  1.00 90.86           O  
ATOM   2712  OD2 ASP A 380      91.311  74.711  31.537  1.00 94.81           O  
ATOM   2713  N   ASP A 381      87.249  72.778  29.364  1.00 79.25           N  
ATOM   2714  CA  ASP A 381      86.120  72.333  28.536  1.00 78.69           C  
ATOM   2715  C   ASP A 381      84.851  73.074  28.947  1.00 79.06           C  
ATOM   2716  O   ASP A 381      84.748  73.572  30.071  1.00 78.59           O  
ATOM   2717  CB  ASP A 381      85.905  70.815  28.675  1.00 80.57           C  
ATOM   2718  CG  ASP A 381      85.219  70.181  27.456  1.00 82.00           C  
ATOM   2719  OD1 ASP A 381      85.494  68.992  27.182  1.00 81.17           O  
ATOM   2720  OD2 ASP A 381      84.404  70.841  26.776  1.00 83.94           O  
ATOM   2721  N   VAL A 382      83.903  73.171  28.018  1.00 83.70           N  
ATOM   2722  CA  VAL A 382      82.541  73.605  28.332  1.00 86.76           C  
ATOM   2723  C   VAL A 382      81.660  72.355  28.458  1.00 86.32           C  
ATOM   2724  O   VAL A 382      81.619  71.507  27.555  1.00 83.01           O  
ATOM   2725  CB  VAL A 382      81.992  74.687  27.345  1.00 87.44           C  
ATOM   2726  CG1 VAL A 382      81.911  74.188  25.900  1.00 88.69           C  
ATOM   2727  CG2 VAL A 382      80.647  75.235  27.816  1.00 86.69           C  
ATOM   2728  N   ILE A 383      80.993  72.239  29.603  1.00 86.24           N  
ATOM   2729  CA  ILE A 383      80.206  71.055  29.927  1.00 89.56           C  
ATOM   2730  C   ILE A 383      78.727  71.445  30.114  1.00 92.98           C  
ATOM   2731  O   ILE A 383      78.397  72.314  30.935  1.00 93.17           O  
ATOM   2732  CB  ILE A 383      80.861  70.256  31.105  1.00 89.01           C  
ATOM   2733  CG1 ILE A 383      80.658  68.739  30.976  1.00 90.25           C  
ATOM   2734  CG2 ILE A 383      80.496  70.816  32.473  1.00 91.78           C  
ATOM   2735  CD1 ILE A 383      79.238  68.234  31.116  1.00 90.02           C  
ATOM   2736  N   ASP A 384      77.861  70.801  29.323  1.00 95.60           N  
ATOM   2737  CA  ASP A 384      76.460  71.216  29.102  1.00 99.88           C  
ATOM   2738  C   ASP A 384      76.355  72.668  28.613  1.00101.69           C  
ATOM   2739  O   ASP A 384      76.287  72.910  27.404  1.00104.74           O  
ATOM   2740  CB  ASP A 384      75.560  70.938  30.323  1.00 99.37           C  
ATOM   2741  CG  ASP A 384      75.108  69.483  30.406  1.00101.43           C  
ATOM   2742  OD1 ASP A 384      75.089  68.781  29.369  1.00101.33           O  
ATOM   2743  OD2 ASP A 384      74.756  69.042  31.520  1.00101.57           O  
ATOM   2744  N   GLY A 385      76.360  73.617  29.549  1.00 98.15           N  
ATOM   2745  CA  GLY A 385      76.418  75.040  29.221  1.00 96.23           C  
ATOM   2746  C   GLY A 385      77.503  75.781  29.980  1.00 96.32           C  
ATOM   2747  O   GLY A 385      77.855  76.907  29.625  1.00 98.55           O  
ATOM   2748  N   TYR A 386      78.042  75.133  31.011  1.00 95.46           N  
ATOM   2749  CA  TYR A 386      78.933  75.768  31.984  1.00 94.61           C  
ATOM   2750  C   TYR A 386      80.420  75.604  31.636  1.00 93.95           C  
ATOM   2751  O   TYR A 386      80.820  74.543  31.142  1.00 93.12           O  
ATOM   2752  CB  TYR A 386      78.664  75.207  33.386  1.00 95.00           C  
ATOM   2753  CG  TYR A 386      77.209  75.233  33.815  1.00 96.59           C  
ATOM   2754  CD1 TYR A 386      76.677  76.341  34.489  1.00 97.33           C  
ATOM   2755  CD2 TYR A 386      76.362  74.143  33.558  1.00 96.09           C  
ATOM   2756  CE1 TYR A 386      75.345  76.365  34.886  1.00 95.48           C  
ATOM   2757  CE2 TYR A 386      75.030  74.161  33.952  1.00 94.04           C  
ATOM   2758  CZ  TYR A 386      74.530  75.272  34.617  1.00 95.15           C  
ATOM   2759  OH  TYR A 386      73.216  75.295  35.013  1.00 98.00           O  
ATOM   2760  N   PRO A 387      81.242  76.650  31.892  1.00 92.64           N  
ATOM   2761  CA  PRO A 387      82.692  76.511  31.703  1.00 91.44           C  
ATOM   2762  C   PRO A 387      83.356  75.731  32.844  1.00 88.90           C  
ATOM   2763  O   PRO A 387      83.068  75.979  34.020  1.00 87.84           O  
ATOM   2764  CB  PRO A 387      83.188  77.962  31.664  1.00 92.06           C  
ATOM   2765  CG  PRO A 387      82.178  78.738  32.439  1.00 92.05           C  
ATOM   2766  CD  PRO A 387      80.863  78.030  32.269  1.00 92.79           C  
ATOM   2767  N   VAL A 388      84.219  74.780  32.488  1.00 86.35           N  
ATOM   2768  CA  VAL A 388      84.957  73.972  33.467  1.00 85.27           C  
ATOM   2769  C   VAL A 388      86.450  74.031  33.149  1.00 85.36           C  
ATOM   2770  O   VAL A 388      86.939  73.364  32.224  1.00 85.86           O  
ATOM   2771  CB  VAL A 388      84.441  72.508  33.539  1.00 84.85           C  
ATOM   2772  CG1 VAL A 388      85.243  71.682  34.538  1.00 86.81           C  
ATOM   2773  CG2 VAL A 388      82.979  72.476  33.935  1.00 81.25           C  
ATOM   2774  N   LYS A 389      87.156  74.850  33.926  1.00 84.85           N  
ATOM   2775  CA  LYS A 389      88.600  75.052  33.787  1.00 87.68           C  
ATOM   2776  C   LYS A 389      89.354  73.840  34.325  1.00 84.91           C  
ATOM   2777  O   LYS A 389      88.816  73.094  35.143  1.00 84.44           O  
ATOM   2778  CB  LYS A 389      89.019  76.319  34.539  1.00 91.62           C  
ATOM   2779  CG  LYS A 389      88.423  77.596  33.967  1.00 98.55           C  
ATOM   2780  CD  LYS A 389      87.775  78.432  35.058  1.00104.32           C  
ATOM   2781  CE  LYS A 389      86.648  79.283  34.493  1.00105.39           C  
ATOM   2782  NZ  LYS A 389      85.744  79.783  35.566  1.00105.15           N  
ATOM   2783  N   LYS A 390      90.589  73.634  33.865  1.00 81.66           N  
ATOM   2784  CA  LYS A 390      91.417  72.549  34.397  1.00 80.78           C  
ATOM   2785  C   LYS A 390      91.791  72.810  35.861  1.00 79.08           C  
ATOM   2786  O   LYS A 390      91.969  73.964  36.270  1.00 79.83           O  
ATOM   2787  CB  LYS A 390      92.636  72.240  33.503  1.00 80.81           C  
ATOM   2788  CG  LYS A 390      93.859  73.130  33.658  1.00 81.01           C  
ATOM   2789  CD  LYS A 390      95.045  72.529  32.921  1.00 82.51           C  
ATOM   2790  CE  LYS A 390      96.277  73.412  33.036  1.00 88.70           C  
ATOM   2791  NZ  LYS A 390      97.435  72.856  32.282  1.00 89.85           N  
ATOM   2792  N   GLY A 391      91.863  71.736  36.642  1.00 76.43           N  
ATOM   2793  CA  GLY A 391      92.097  71.829  38.081  1.00 75.22           C  
ATOM   2794  C   GLY A 391      90.822  71.905  38.903  1.00 74.30           C  
ATOM   2795  O   GLY A 391      90.881  71.870  40.135  1.00 76.51           O  
ATOM   2796  N   THR A 392      89.677  72.019  38.225  1.00 73.13           N  
ATOM   2797  CA  THR A 392      88.358  72.006  38.870  1.00 70.64           C  
ATOM   2798  C   THR A 392      88.021  70.585  39.319  1.00 70.00           C  
ATOM   2799  O   THR A 392      88.065  69.637  38.520  1.00 70.39           O  
ATOM   2800  CB  THR A 392      87.245  72.529  37.929  1.00 69.69           C  
ATOM   2801  OG1 THR A 392      87.662  73.754  37.318  1.00 71.36           O  
ATOM   2802  CG2 THR A 392      85.942  72.771  38.684  1.00 68.16           C  
ATOM   2803  N   ASN A 393      87.697  70.450  40.602  1.00 66.77           N  
ATOM   2804  CA  ASN A 393      87.265  69.174  41.155  1.00 65.14           C  
ATOM   2805  C   ASN A 393      85.805  68.910  40.826  1.00 65.87           C  
ATOM   2806  O   ASN A 393      85.013  69.844  40.694  1.00 67.45           O  
ATOM   2807  CB  ASN A 393      87.475  69.130  42.667  1.00 64.28           C  
ATOM   2808  CG  ASN A 393      88.888  69.496  43.087  1.00 63.93           C  
ATOM   2809  OD1 ASN A 393      89.073  70.168  44.095  1.00 65.00           O  
ATOM   2810  ND2 ASN A 393      89.887  69.047  42.332  1.00 63.14           N  
ATOM   2811  N   ILE A 394      85.468  67.632  40.675  1.00 65.10           N  
ATOM   2812  CA  ILE A 394      84.113  67.193  40.350  1.00 61.12           C  
ATOM   2813  C   ILE A 394      83.693  66.101  41.333  1.00 61.93           C  
ATOM   2814  O   ILE A 394      84.457  65.167  41.596  1.00 64.81           O  
ATOM   2815  CB  ILE A 394      84.015  66.679  38.887  1.00 60.11           C  
ATOM   2816  CG1 ILE A 394      84.251  67.824  37.889  1.00 58.69           C  
ATOM   2817  CG2 ILE A 394      82.665  66.010  38.616  1.00 60.83           C  
ATOM   2818  CD1 ILE A 394      84.625  67.382  36.488  1.00 58.36           C  
ATOM   2819  N   ILE A 395      82.497  66.243  41.900  1.00 59.58           N  
ATOM   2820  CA  ILE A 395      81.839  65.121  42.564  1.00 56.78           C  
ATOM   2821  C   ILE A 395      80.543  64.826  41.814  1.00 57.69           C  
ATOM   2822  O   ILE A 395      79.617  65.638  41.818  1.00 59.44           O  
ATOM   2823  CB  ILE A 395      81.586  65.336  44.080  1.00 53.72           C  
ATOM   2824  CG1 ILE A 395      82.886  65.694  44.814  1.00 52.19           C  
ATOM   2825  CG2 ILE A 395      80.982  64.071  44.686  1.00 52.85           C  
ATOM   2826  CD1 ILE A 395      82.711  66.206  46.231  1.00 50.97           C  
ATOM   2827  N   LEU A 396      80.507  63.671  41.154  1.00 57.25           N  
ATOM   2828  CA  LEU A 396      79.303  63.175  40.497  1.00 57.10           C  
ATOM   2829  C   LEU A 396      78.425  62.453  41.515  1.00 58.94           C  
ATOM   2830  O   LEU A 396      78.832  61.441  42.092  1.00 58.45           O  
ATOM   2831  CB  LEU A 396      79.655  62.231  39.343  1.00 56.01           C  
ATOM   2832  CG  LEU A 396      80.533  62.744  38.204  1.00 56.68           C  
ATOM   2833  CD1 LEU A 396      81.083  61.569  37.414  1.00 58.47           C  
ATOM   2834  CD2 LEU A 396      79.771  63.695  37.295  1.00 56.56           C  
ATOM   2835  N   ASN A 397      77.229  62.989  41.737  1.00 60.08           N  
ATOM   2836  CA  ASN A 397      76.289  62.429  42.696  1.00 61.52           C  
ATOM   2837  C   ASN A 397      75.376  61.422  42.001  1.00 63.22           C  
ATOM   2838  O   ASN A 397      74.211  61.720  41.703  1.00 63.20           O  
ATOM   2839  CB  ASN A 397      75.495  63.554  43.375  1.00 61.93           C  
ATOM   2840  CG  ASN A 397      74.632  63.069  44.534  1.00 64.51           C  
ATOM   2841  OD1 ASN A 397      74.422  61.867  44.739  1.00 63.36           O  
ATOM   2842  ND2 ASN A 397      74.108  64.021  45.295  1.00 67.78           N  
ATOM   2843  N   ILE A 398      75.915  60.226  41.755  1.00 64.78           N  
ATOM   2844  CA  ILE A 398      75.196  59.190  40.989  1.00 65.46           C  
ATOM   2845  C   ILE A 398      73.978  58.613  41.725  1.00 64.41           C  
ATOM   2846  O   ILE A 398      73.017  58.182  41.083  1.00 65.60           O  
ATOM   2847  CB  ILE A 398      76.127  58.084  40.417  1.00 65.82           C  
ATOM   2848  CG1 ILE A 398      76.944  57.403  41.522  1.00 67.40           C  
ATOM   2849  CG2 ILE A 398      77.040  58.668  39.340  1.00 65.86           C  
ATOM   2850  CD1 ILE A 398      77.458  56.021  41.172  1.00 66.70           C  
ATOM   2851  N   GLY A 399      74.021  58.628  43.058  1.00 62.85           N  
ATOM   2852  CA  GLY A 399      72.899  58.196  43.897  1.00 65.03           C  
ATOM   2853  C   GLY A 399      71.637  59.020  43.686  1.00 68.45           C  
ATOM   2854  O   GLY A 399      70.540  58.463  43.557  1.00 68.75           O  
ATOM   2855  N   ARG A 400      71.803  60.343  43.643  1.00 68.21           N  
ATOM   2856  CA  ARG A 400      70.711  61.287  43.392  1.00 67.36           C  
ATOM   2857  C   ARG A 400      70.243  61.248  41.933  1.00 68.12           C  
ATOM   2858  O   ARG A 400      69.037  61.316  41.663  1.00 66.80           O  
ATOM   2859  CB  ARG A 400      71.137  62.702  43.789  1.00 69.52           C  
ATOM   2860  CG  ARG A 400      70.028  63.735  43.727  1.00 73.75           C  
ATOM   2861  CD  ARG A 400      70.449  65.032  44.385  1.00 76.73           C  
ATOM   2862  NE  ARG A 400      69.536  66.125  44.048  1.00 82.13           N  
ATOM   2863  CZ  ARG A 400      68.401  66.406  44.688  1.00 81.51           C  
ATOM   2864  NH1 ARG A 400      67.998  65.680  45.724  1.00 82.82           N  
ATOM   2865  NH2 ARG A 400      67.661  67.426  44.285  1.00 81.89           N  
ATOM   2866  N   MET A 401      71.205  61.144  41.011  1.00 68.27           N  
ATOM   2867  CA  MET A 401      70.952  60.960  39.576  1.00 69.45           C  
ATOM   2868  C   MET A 401      69.995  59.795  39.290  1.00 70.48           C  
ATOM   2869  O   MET A 401      69.082  59.928  38.469  1.00 72.05           O  
ATOM   2870  CB  MET A 401      72.276  60.744  38.829  1.00 69.76           C  
ATOM   2871  CG  MET A 401      72.153  60.693  37.311  1.00 68.03           C  
ATOM   2872  SD  MET A 401      73.676  60.167  36.510  1.00 69.45           S  
ATOM   2873  CE  MET A 401      73.531  58.385  36.622  1.00 70.08           C  
ATOM   2874  N   HIS A 402      70.207  58.671  39.980  1.00 68.23           N  
ATOM   2875  CA  HIS A 402      69.387  57.466  39.827  1.00 67.78           C  
ATOM   2876  C   HIS A 402      67.970  57.591  40.407  1.00 69.00           C  
ATOM   2877  O   HIS A 402      67.164  56.658  40.304  1.00 70.90           O  
ATOM   2878  CB  HIS A 402      70.106  56.259  40.438  1.00 68.12           C  
ATOM   2879  CG  HIS A 402      71.336  55.840  39.694  1.00 68.18           C  
ATOM   2880  ND1 HIS A 402      72.455  55.349  40.329  1.00 68.74           N  
ATOM   2881  CD2 HIS A 402      71.627  55.846  38.371  1.00 68.40           C  
ATOM   2882  CE1 HIS A 402      73.380  55.064  39.431  1.00 68.72           C  
ATOM   2883  NE2 HIS A 402      72.904  55.361  38.236  1.00 68.68           N  
ATOM   2884  N   ARG A 403      67.677  58.740  41.011  1.00 69.68           N  
ATOM   2885  CA  ARG A 403      66.360  59.023  41.577  1.00 70.55           C  
ATOM   2886  C   ARG A 403      65.640  60.184  40.881  1.00 72.11           C  
ATOM   2887  O   ARG A 403      64.522  60.547  41.258  1.00 75.55           O  
ATOM   2888  CB  ARG A 403      66.483  59.280  43.079  1.00 67.98           C  
ATOM   2889  CG  ARG A 403      66.584  58.008  43.897  1.00 69.04           C  
ATOM   2890  CD  ARG A 403      66.704  58.344  45.365  1.00 74.12           C  
ATOM   2891  NE  ARG A 403      66.917  57.151  46.179  1.00 76.85           N  
ATOM   2892  CZ  ARG A 403      65.962  56.491  46.827  1.00 76.76           C  
ATOM   2893  NH1 ARG A 403      64.698  56.893  46.772  1.00 77.66           N  
ATOM   2894  NH2 ARG A 403      66.279  55.423  47.541  1.00 79.25           N  
ATOM   2895  N   LEU A 404      66.275  60.740  39.852  1.00 71.73           N  
ATOM   2896  CA  LEU A 404      65.781  61.937  39.177  1.00 72.18           C  
ATOM   2897  C   LEU A 404      65.515  61.786  37.681  1.00 75.13           C  
ATOM   2898  O   LEU A 404      64.646  62.477  37.144  1.00 80.20           O  
ATOM   2899  CB  LEU A 404      66.769  63.089  39.385  1.00 68.70           C  
ATOM   2900  CG  LEU A 404      66.562  64.166  40.452  1.00 67.05           C  
ATOM   2901  CD1 LEU A 404      66.231  63.620  41.834  1.00 66.93           C  
ATOM   2902  CD2 LEU A 404      67.819  65.014  40.519  1.00 67.06           C  
ATOM   2903  N   GLU A 405      66.236  60.884  37.017  1.00 73.43           N  
ATOM   2904  CA  GLU A 405      66.439  61.034  35.580  1.00 74.85           C  
ATOM   2905  C   GLU A 405      65.679  60.142  34.597  1.00 78.47           C  
ATOM   2906  O   GLU A 405      65.069  60.659  33.653  1.00 87.27           O  
ATOM   2907  CB  GLU A 405      67.933  61.088  35.257  1.00 74.88           C  
ATOM   2908  CG  GLU A 405      68.250  61.947  34.043  1.00 74.74           C  
ATOM   2909  CD  GLU A 405      69.202  63.095  34.332  1.00 77.05           C  
ATOM   2910  OE1 GLU A 405      69.539  63.817  33.370  1.00 81.88           O  
ATOM   2911  OE2 GLU A 405      69.623  63.285  35.498  1.00 75.93           O  
ATOM   2912  N   PHE A 406      65.718  58.826  34.795  1.00 73.90           N  
ATOM   2913  CA  PHE A 406      65.202  57.893  33.779  1.00 72.39           C  
ATOM   2914  C   PHE A 406      64.076  56.983  34.267  1.00 75.42           C  
ATOM   2915  O   PHE A 406      63.106  56.732  33.541  1.00 76.14           O  
ATOM   2916  CB  PHE A 406      66.361  57.062  33.195  1.00 68.21           C  
ATOM   2917  CG  PHE A 406      65.931  55.811  32.470  1.00 65.25           C  
ATOM   2918  CD1 PHE A 406      65.636  55.842  31.106  1.00 64.46           C  
ATOM   2919  CD2 PHE A 406      65.835  54.586  33.147  1.00 64.78           C  
ATOM   2920  CE1 PHE A 406      65.240  54.683  30.436  1.00 63.93           C  
ATOM   2921  CE2 PHE A 406      65.433  53.427  32.483  1.00 63.20           C  
ATOM   2922  CZ  PHE A 406      65.140  53.475  31.125  1.00 62.07           C  
ATOM   2923  N   PHE A 407      64.231  56.483  35.488  1.00 75.30           N  
ATOM   2924  CA  PHE A 407      63.453  55.352  35.982  1.00 73.36           C  
ATOM   2925  C   PHE A 407      61.987  55.694  36.253  1.00 74.18           C  
ATOM   2926  O   PHE A 407      61.692  56.805  36.706  1.00 73.07           O  
ATOM   2927  CB  PHE A 407      64.136  54.757  37.217  1.00 72.20           C  
ATOM   2928  CG  PHE A 407      65.498  54.184  36.933  1.00 69.83           C  
ATOM   2929  CD1 PHE A 407      65.633  52.875  36.463  1.00 67.95           C  
ATOM   2930  CD2 PHE A 407      66.649  54.956  37.121  1.00 67.31           C  
ATOM   2931  CE1 PHE A 407      66.888  52.344  36.192  1.00 67.05           C  
ATOM   2932  CE2 PHE A 407      67.907  54.429  36.849  1.00 66.36           C  
ATOM   2933  CZ  PHE A 407      68.026  53.121  36.386  1.00 66.21           C  
ATOM   2934  N   PRO A 408      61.067  54.747  35.954  1.00 74.98           N  
ATOM   2935  CA  PRO A 408      59.628  54.963  36.153  1.00 76.56           C  
ATOM   2936  C   PRO A 408      59.236  55.237  37.610  1.00 80.89           C  
ATOM   2937  O   PRO A 408      58.524  56.210  37.875  1.00 83.79           O  
ATOM   2938  CB  PRO A 408      58.997  53.655  35.649  1.00 74.90           C  
ATOM   2939  CG  PRO A 408      60.101  52.652  35.658  1.00 74.47           C  
ATOM   2940  CD  PRO A 408      61.327  53.439  35.321  1.00 74.90           C  
ATOM   2941  N   LYS A 409      59.713  54.398  38.533  1.00 82.77           N  
ATOM   2942  CA  LYS A 409      59.404  54.525  39.960  1.00 82.40           C  
ATOM   2943  C   LYS A 409      60.697  54.705  40.777  1.00 79.56           C  
ATOM   2944  O   LYS A 409      61.182  53.755  41.405  1.00 77.20           O  
ATOM   2945  CB  LYS A 409      58.562  53.331  40.436  1.00 83.89           C  
ATOM   2946  CG  LYS A 409      57.131  53.358  39.920  1.00 86.95           C  
ATOM   2947  CD  LYS A 409      56.432  52.019  40.075  1.00 89.40           C  
ATOM   2948  CE  LYS A 409      55.006  52.104  39.556  1.00 90.45           C  
ATOM   2949  NZ  LYS A 409      54.270  50.822  39.714  1.00 92.09           N  
ATOM   2950  N   PRO A 410      61.257  55.936  40.770  1.00 78.45           N  
ATOM   2951  CA  PRO A 410      62.610  56.161  41.295  1.00 80.31           C  
ATOM   2952  C   PRO A 410      62.748  56.085  42.820  1.00 81.94           C  
ATOM   2953  O   PRO A 410      63.786  55.630  43.311  1.00 84.46           O  
ATOM   2954  CB  PRO A 410      62.957  57.564  40.788  1.00 78.98           C  
ATOM   2955  CG  PRO A 410      61.647  58.249  40.624  1.00 77.70           C  
ATOM   2956  CD  PRO A 410      60.625  57.194  40.317  1.00 76.66           C  
ATOM   2957  N   ASN A 411      61.716  56.515  43.548  1.00 82.19           N  
ATOM   2958  CA  ASN A 411      61.770  56.607  45.012  1.00 78.38           C  
ATOM   2959  C   ASN A 411      61.205  55.402  45.766  1.00 74.61           C  
ATOM   2960  O   ASN A 411      60.942  55.477  46.968  1.00 74.39           O  
ATOM   2961  CB  ASN A 411      61.143  57.924  45.494  1.00 78.05           C  
ATOM   2962  CG  ASN A 411      61.977  59.136  45.119  1.00 79.88           C  
ATOM   2963  OD1 ASN A 411      63.159  59.227  45.456  1.00 81.64           O  
ATOM   2964  ND2 ASN A 411      61.361  60.078  44.418  1.00 80.18           N  
ATOM   2965  N   GLU A 412      61.043  54.291  45.052  1.00 72.99           N  
ATOM   2966  CA  GLU A 412      60.664  53.012  45.656  1.00 75.47           C  
ATOM   2967  C   GLU A 412      61.435  51.846  45.031  1.00 74.18           C  
ATOM   2968  O   GLU A 412      61.801  51.891  43.852  1.00 76.91           O  
ATOM   2969  CB  GLU A 412      59.145  52.784  45.581  1.00 80.77           C  
ATOM   2970  CG  GLU A 412      58.551  52.753  44.175  1.00 86.40           C  
ATOM   2971  CD  GLU A 412      57.160  52.142  44.117  1.00 91.20           C  
ATOM   2972  OE1 GLU A 412      56.289  52.732  43.444  1.00 95.40           O  
ATOM   2973  OE2 GLU A 412      56.933  51.071  44.727  1.00 91.75           O  
ATOM   2974  N   PHE A 413      61.682  50.815  45.835  1.00 71.01           N  
ATOM   2975  CA  PHE A 413      62.380  49.610  45.392  1.00 68.50           C  
ATOM   2976  C   PHE A 413      61.439  48.691  44.595  1.00 68.02           C  
ATOM   2977  O   PHE A 413      60.547  48.066  45.171  1.00 68.26           O  
ATOM   2978  CB  PHE A 413      62.996  48.891  46.609  1.00 66.19           C  
ATOM   2979  CG  PHE A 413      63.710  47.609  46.271  1.00 67.58           C  
ATOM   2980  CD1 PHE A 413      65.042  47.626  45.840  1.00 67.32           C  
ATOM   2981  CD2 PHE A 413      63.058  46.376  46.389  1.00 65.92           C  
ATOM   2982  CE1 PHE A 413      65.704  46.442  45.526  1.00 66.40           C  
ATOM   2983  CE2 PHE A 413      63.713  45.191  46.073  1.00 66.57           C  
ATOM   2984  CZ  PHE A 413      65.038  45.224  45.641  1.00 67.56           C  
ATOM   2985  N   THR A 414      61.637  48.627  43.274  1.00 70.13           N  
ATOM   2986  CA  THR A 414      60.863  47.732  42.388  1.00 73.92           C  
ATOM   2987  C   THR A 414      61.698  47.246  41.218  1.00 73.19           C  
ATOM   2988  O   THR A 414      62.403  48.038  40.585  1.00 73.99           O  
ATOM   2989  CB  THR A 414      59.625  48.410  41.748  1.00 75.60           C  
ATOM   2990  OG1 THR A 414      59.298  49.630  42.426  1.00 82.48           O  
ATOM   2991  CG2 THR A 414      58.431  47.462  41.750  1.00 76.48           C  
ATOM   2992  N   LEU A 415      61.577  45.957  40.898  1.00 71.32           N  
ATOM   2993  CA  LEU A 415      62.198  45.408  39.687  1.00 73.23           C  
ATOM   2994  C   LEU A 415      61.523  45.914  38.395  1.00 76.85           C  
ATOM   2995  O   LEU A 415      62.012  45.657  37.286  1.00 79.03           O  
ATOM   2996  CB  LEU A 415      62.268  43.871  39.725  1.00 71.95           C  
ATOM   2997  CG  LEU A 415      63.015  43.076  40.814  1.00 71.16           C  
ATOM   2998  CD1 LEU A 415      63.567  41.797  40.206  1.00 67.68           C  
ATOM   2999  CD2 LEU A 415      64.141  43.832  41.506  1.00 72.36           C  
ATOM   3000  N   GLU A 416      60.409  46.635  38.553  1.00 79.12           N  
ATOM   3001  CA  GLU A 416      59.740  47.341  37.457  1.00 80.61           C  
ATOM   3002  C   GLU A 416      60.628  48.416  36.835  1.00 79.63           C  
ATOM   3003  O   GLU A 416      60.514  48.695  35.639  1.00 82.01           O  
ATOM   3004  CB  GLU A 416      58.434  47.969  37.939  1.00 85.12           C  
ATOM   3005  CG  GLU A 416      57.230  47.039  37.887  1.00 89.87           C  
ATOM   3006  CD  GLU A 416      56.044  47.559  38.687  1.00 93.73           C  
ATOM   3007  OE1 GLU A 416      55.754  48.778  38.631  1.00 92.58           O  
ATOM   3008  OE2 GLU A 416      55.397  46.742  39.377  1.00 94.16           O  
ATOM   3009  N   ASN A 417      61.506  49.007  37.650  1.00 76.01           N  
ATOM   3010  CA  ASN A 417      62.528  49.952  37.185  1.00 72.32           C  
ATOM   3011  C   ASN A 417      63.525  49.348  36.187  1.00 70.44           C  
ATOM   3012  O   ASN A 417      64.221  50.082  35.476  1.00 68.28           O  
ATOM   3013  CB  ASN A 417      63.285  50.542  38.376  1.00 71.91           C  
ATOM   3014  CG  ASN A 417      62.485  51.591  39.122  1.00 72.96           C  
ATOM   3015  OD1 ASN A 417      62.040  52.583  38.542  1.00 72.79           O  
ATOM   3016  ND2 ASN A 417      62.317  51.388  40.425  1.00 72.91           N  
ATOM   3017  N   PHE A 418      63.585  48.016  36.147  1.00 67.93           N  
ATOM   3018  CA  PHE A 418      64.473  47.279  35.248  1.00 67.75           C  
ATOM   3019  C   PHE A 418      63.721  46.266  34.373  1.00 70.66           C  
ATOM   3020  O   PHE A 418      64.315  45.306  33.864  1.00 71.26           O  
ATOM   3021  CB  PHE A 418      65.614  46.626  36.049  1.00 64.58           C  
ATOM   3022  CG  PHE A 418      66.645  47.607  36.530  1.00 63.04           C  
ATOM   3023  CD1 PHE A 418      66.483  48.277  37.749  1.00 61.93           C  
ATOM   3024  CD2 PHE A 418      67.772  47.886  35.759  1.00 60.93           C  
ATOM   3025  CE1 PHE A 418      67.425  49.205  38.181  1.00 61.13           C  
ATOM   3026  CE2 PHE A 418      68.717  48.810  36.193  1.00 61.12           C  
ATOM   3027  CZ  PHE A 418      68.544  49.469  37.405  1.00 60.31           C  
ATOM   3028  N   ALA A 419      62.418  46.500  34.194  1.00 73.47           N  
ATOM   3029  CA  ALA A 419      61.561  45.667  33.337  1.00 73.13           C  
ATOM   3030  C   ALA A 419      61.860  45.901  31.857  1.00 72.18           C  
ATOM   3031  O   ALA A 419      61.683  45.001  31.032  1.00 72.51           O  
ATOM   3032  CB  ALA A 419      60.089  45.915  33.638  1.00 71.54           C  
ATOM   3033  N   LYS A 420      62.310  47.113  31.537  1.00 73.48           N  
ATOM   3034  CA  LYS A 420      62.807  47.442  30.202  1.00 74.34           C  
ATOM   3035  C   LYS A 420      64.288  47.805  30.225  1.00 72.18           C  
ATOM   3036  O   LYS A 420      64.752  48.490  31.141  1.00 75.13           O  
ATOM   3037  CB  LYS A 420      61.965  48.547  29.563  1.00 76.07           C  
ATOM   3038  CG  LYS A 420      60.725  47.996  28.878  1.00 82.73           C  
ATOM   3039  CD  LYS A 420      59.665  49.055  28.644  1.00 87.55           C  
ATOM   3040  CE  LYS A 420      58.388  48.407  28.136  1.00 89.99           C  
ATOM   3041  NZ  LYS A 420      57.288  49.401  28.017  1.00 94.98           N  
ATOM   3042  N   ASN A 421      65.004  47.312  29.213  1.00 69.52           N  
ATOM   3043  CA  ASN A 421      66.440  47.530  28.981  1.00 66.18           C  
ATOM   3044  C   ASN A 421      66.901  48.949  29.311  1.00 67.21           C  
ATOM   3045  O   ASN A 421      66.447  49.916  28.688  1.00 68.20           O  
ATOM   3046  CB  ASN A 421      66.755  47.199  27.519  1.00 65.22           C  
ATOM   3047  CG  ASN A 421      68.235  47.084  27.244  1.00 65.33           C  
ATOM   3048  OD1 ASN A 421      68.846  46.054  27.520  1.00 66.09           O  
ATOM   3049  ND2 ASN A 421      68.812  48.130  26.658  1.00 63.58           N  
ATOM   3050  N   VAL A 422      67.777  49.065  30.310  1.00 67.69           N  
ATOM   3051  CA  VAL A 422      68.234  50.379  30.792  1.00 68.93           C  
ATOM   3052  C   VAL A 422      69.480  50.871  30.045  1.00 67.63           C  
ATOM   3053  O   VAL A 422      70.524  50.200  30.064  1.00 66.81           O  
ATOM   3054  CB  VAL A 422      68.438  50.447  32.334  1.00 69.23           C  
ATOM   3055  CG1 VAL A 422      67.106  50.341  33.057  1.00 66.30           C  
ATOM   3056  CG2 VAL A 422      69.411  49.376  32.825  1.00 77.00           C  
ATOM   3057  N   PRO A 423      69.364  52.036  29.365  1.00 68.00           N  
ATOM   3058  CA  PRO A 423      70.512  52.631  28.677  1.00 68.32           C  
ATOM   3059  C   PRO A 423      71.598  52.991  29.687  1.00 68.42           C  
ATOM   3060  O   PRO A 423      71.303  53.621  30.714  1.00 69.55           O  
ATOM   3061  CB  PRO A 423      69.928  53.899  28.033  1.00 67.87           C  
ATOM   3062  CG  PRO A 423      68.458  53.673  27.982  1.00 67.19           C  
ATOM   3063  CD  PRO A 423      68.146  52.851  29.191  1.00 67.03           C  
ATOM   3064  N   TYR A 424      72.835  52.586  29.405  1.00 67.67           N  
ATOM   3065  CA  TYR A 424      73.938  52.811  30.344  1.00 66.83           C  
ATOM   3066  C   TYR A 424      74.314  54.281  30.519  1.00 67.96           C  
ATOM   3067  O   TYR A 424      75.119  54.619  31.386  1.00 70.94           O  
ATOM   3068  CB  TYR A 424      75.146  51.902  30.049  1.00 66.46           C  
ATOM   3069  CG  TYR A 424      76.109  52.314  28.940  1.00 67.73           C  
ATOM   3070  CD1 TYR A 424      77.065  53.321  29.146  1.00 67.28           C  
ATOM   3071  CD2 TYR A 424      76.119  51.638  27.708  1.00 66.94           C  
ATOM   3072  CE1 TYR A 424      77.963  53.679  28.145  1.00 67.33           C  
ATOM   3073  CE2 TYR A 424      77.020  51.985  26.703  1.00 65.66           C  
ATOM   3074  CZ  TYR A 424      77.938  53.005  26.928  1.00 66.45           C  
ATOM   3075  OH  TYR A 424      78.838  53.361  25.951  1.00 65.12           O  
ATOM   3076  N   ARG A 425      73.703  55.150  29.717  1.00 67.47           N  
ATOM   3077  CA  ARG A 425      73.878  56.588  29.859  1.00 67.80           C  
ATOM   3078  C   ARG A 425      72.913  57.212  30.879  1.00 67.29           C  
ATOM   3079  O   ARG A 425      72.959  58.424  31.114  1.00 66.53           O  
ATOM   3080  CB  ARG A 425      73.791  57.281  28.496  1.00 71.39           C  
ATOM   3081  CG  ARG A 425      72.390  57.531  27.965  1.00 72.47           C  
ATOM   3082  CD  ARG A 425      72.281  58.968  27.489  1.00 75.21           C  
ATOM   3083  NE  ARG A 425      72.305  59.914  28.608  1.00 74.58           N  
ATOM   3084  CZ  ARG A 425      72.462  61.231  28.495  1.00 73.90           C  
ATOM   3085  NH1 ARG A 425      72.622  61.808  27.309  1.00 75.78           N  
ATOM   3086  NH2 ARG A 425      72.457  61.978  29.584  1.00 71.25           N  
ATOM   3087  N   TYR A 426      72.051  56.382  31.472  1.00 67.59           N  
ATOM   3088  CA  TYR A 426      71.132  56.808  32.539  1.00 68.23           C  
ATOM   3089  C   TYR A 426      71.298  56.032  33.850  1.00 67.23           C  
ATOM   3090  O   TYR A 426      70.740  56.417  34.884  1.00 71.07           O  
ATOM   3091  CB  TYR A 426      69.678  56.727  32.067  1.00 68.35           C  
ATOM   3092  CG  TYR A 426      69.341  57.655  30.923  1.00 71.88           C  
ATOM   3093  CD1 TYR A 426      69.391  59.050  31.084  1.00 71.51           C  
ATOM   3094  CD2 TYR A 426      68.961  57.143  29.676  1.00 72.52           C  
ATOM   3095  CE1 TYR A 426      69.087  59.904  30.032  1.00 72.12           C  
ATOM   3096  CE2 TYR A 426      68.651  57.990  28.619  1.00 73.34           C  
ATOM   3097  CZ  TYR A 426      68.716  59.366  28.802  1.00 74.71           C  
ATOM   3098  OH  TYR A 426      68.410  60.206  27.757  1.00 78.74           O  
ATOM   3099  N   PHE A 427      72.051  54.936  33.797  1.00 63.93           N  
ATOM   3100  CA  PHE A 427      72.331  54.121  34.973  1.00 61.04           C  
ATOM   3101  C   PHE A 427      73.810  53.752  35.020  1.00 62.02           C  
ATOM   3102  O   PHE A 427      74.304  52.944  34.210  1.00 63.00           O  
ATOM   3103  CB  PHE A 427      71.428  52.879  35.006  1.00 57.24           C  
ATOM   3104  CG  PHE A 427      71.640  51.987  36.202  1.00 53.71           C  
ATOM   3105  CD1 PHE A 427      71.531  52.485  37.502  1.00 53.97           C  
ATOM   3106  CD2 PHE A 427      71.917  50.630  36.028  1.00 53.84           C  
ATOM   3107  CE1 PHE A 427      71.721  51.654  38.601  1.00 54.49           C  
ATOM   3108  CE2 PHE A 427      72.100  49.788  37.124  1.00 54.50           C  
ATOM   3109  CZ  PHE A 427      71.999  50.302  38.413  1.00 54.46           C  
ATOM   3110  N   GLN A 428      74.507  54.366  35.973  1.00 58.60           N  
ATOM   3111  CA  GLN A 428      75.937  54.175  36.135  1.00 59.90           C  
ATOM   3112  C   GLN A 428      76.350  53.812  37.568  1.00 58.82           C  
ATOM   3113  O   GLN A 428      76.928  54.641  38.276  1.00 60.77           O  
ATOM   3114  CB  GLN A 428      76.691  55.399  35.602  1.00 60.40           C  
ATOM   3115  CG  GLN A 428      76.874  55.363  34.092  1.00 62.04           C  
ATOM   3116  CD  GLN A 428      77.678  54.157  33.640  1.00 63.95           C  
ATOM   3117  OE1 GLN A 428      78.732  53.875  34.189  1.00 64.11           O  
ATOM   3118  NE2 GLN A 428      77.174  53.434  32.647  1.00 66.49           N  
ATOM   3119  N   PRO A 429      76.062  52.563  37.996  1.00 56.88           N  
ATOM   3120  CA  PRO A 429      76.416  52.147  39.355  1.00 56.06           C  
ATOM   3121  C   PRO A 429      77.919  51.895  39.560  1.00 56.14           C  
ATOM   3122  O   PRO A 429      78.398  51.920  40.700  1.00 58.07           O  
ATOM   3123  CB  PRO A 429      75.633  50.845  39.523  1.00 55.49           C  
ATOM   3124  CG  PRO A 429      75.566  50.277  38.149  1.00 56.47           C  
ATOM   3125  CD  PRO A 429      75.380  51.475  37.261  1.00 55.98           C  
ATOM   3126  N   PHE A 430      78.638  51.658  38.464  1.00 54.14           N  
ATOM   3127  CA  PHE A 430      80.061  51.343  38.499  1.00 53.20           C  
ATOM   3128  C   PHE A 430      80.936  52.429  37.877  1.00 53.21           C  
ATOM   3129  O   PHE A 430      82.153  52.433  38.071  1.00 53.31           O  
ATOM   3130  CB  PHE A 430      80.325  50.037  37.752  1.00 51.92           C  
ATOM   3131  CG  PHE A 430      79.764  48.816  38.421  1.00 53.59           C  
ATOM   3132  CD1 PHE A 430      78.655  48.164  37.881  1.00 53.40           C  
ATOM   3133  CD2 PHE A 430      80.355  48.292  39.577  1.00 54.10           C  
ATOM   3134  CE1 PHE A 430      78.137  47.019  38.482  1.00 52.36           C  
ATOM   3135  CE2 PHE A 430      79.839  47.150  40.185  1.00 52.95           C  
ATOM   3136  CZ  PHE A 430      78.734  46.510  39.631  1.00 52.74           C  
ATOM   3137  N   GLY A 431      80.325  53.341  37.123  1.00 52.25           N  
ATOM   3138  CA  GLY A 431      81.082  54.223  36.246  1.00 50.45           C  
ATOM   3139  C   GLY A 431      81.432  53.486  34.961  1.00 51.56           C  
ATOM   3140  O   GLY A 431      81.320  52.253  34.882  1.00 49.51           O  
ATOM   3141  N   PHE A 432      81.824  54.244  33.939  1.00 52.86           N  
ATOM   3142  CA  PHE A 432      82.273  53.672  32.662  1.00 54.33           C  
ATOM   3143  C   PHE A 432      83.435  54.513  32.107  1.00 55.61           C  
ATOM   3144  O   PHE A 432      83.827  55.516  32.709  1.00 58.40           O  
ATOM   3145  CB  PHE A 432      81.095  53.566  31.665  1.00 52.08           C  
ATOM   3146  CG  PHE A 432      80.792  54.853  30.948  1.00 53.32           C  
ATOM   3147  CD1 PHE A 432      81.286  55.085  29.661  1.00 53.64           C  
ATOM   3148  CD2 PHE A 432      80.037  55.846  31.562  1.00 52.60           C  
ATOM   3149  CE1 PHE A 432      81.036  56.284  29.009  1.00 54.51           C  
ATOM   3150  CE2 PHE A 432      79.783  57.046  30.917  1.00 54.41           C  
ATOM   3151  CZ  PHE A 432      80.291  57.267  29.642  1.00 54.82           C  
ATOM   3152  N   GLY A 433      83.977  54.104  30.962  1.00 55.84           N  
ATOM   3153  CA  GLY A 433      85.028  54.861  30.296  1.00 55.00           C  
ATOM   3154  C   GLY A 433      86.391  54.511  30.861  1.00 56.78           C  
ATOM   3155  O   GLY A 433      86.505  53.534  31.608  1.00 59.55           O  
ATOM   3156  N   PRO A 434      87.429  55.311  30.525  1.00 56.10           N  
ATOM   3157  CA  PRO A 434      88.826  55.003  30.877  1.00 56.47           C  
ATOM   3158  C   PRO A 434      89.130  54.892  32.378  1.00 58.63           C  
ATOM   3159  O   PRO A 434      90.102  54.228  32.746  1.00 59.89           O  
ATOM   3160  CB  PRO A 434      89.613  56.164  30.259  1.00 55.46           C  
ATOM   3161  CG  PRO A 434      88.620  57.257  30.084  1.00 55.29           C  
ATOM   3162  CD  PRO A 434      87.335  56.567  29.759  1.00 54.77           C  
ATOM   3163  N   ARG A 435      88.322  55.528  33.228  1.00 58.73           N  
ATOM   3164  CA  ARG A 435      88.510  55.420  34.682  1.00 57.66           C  
ATOM   3165  C   ARG A 435      87.274  54.882  35.433  1.00 58.05           C  
ATOM   3166  O   ARG A 435      87.074  55.183  36.609  1.00 59.46           O  
ATOM   3167  CB  ARG A 435      89.026  56.750  35.272  1.00 55.68           C  
ATOM   3168  CG  ARG A 435      89.639  56.600  36.654  1.00 54.96           C  
ATOM   3169  CD  ARG A 435      90.658  57.664  37.000  1.00 54.87           C  
ATOM   3170  NE  ARG A 435      91.312  57.306  38.259  1.00 55.10           N  
ATOM   3171  CZ  ARG A 435      92.426  57.858  38.736  1.00 54.96           C  
ATOM   3172  NH1 ARG A 435      93.061  58.818  38.074  1.00 55.93           N  
ATOM   3173  NH2 ARG A 435      92.912  57.436  39.891  1.00 53.82           N  
ATOM   3174  N   GLY A 436      86.464  54.065  34.755  1.00 57.26           N  
ATOM   3175  CA  GLY A 436      85.323  53.389  35.388  1.00 55.33           C  
ATOM   3176  C   GLY A 436      85.817  52.279  36.300  1.00 55.96           C  
ATOM   3177  O   GLY A 436      87.007  51.931  36.250  1.00 57.54           O  
ATOM   3178  N   CYS A 437      84.923  51.721  37.124  1.00 53.11           N  
ATOM   3179  CA  CYS A 437      85.287  50.658  38.073  1.00 54.18           C  
ATOM   3180  C   CYS A 437      86.072  49.565  37.365  1.00 56.43           C  
ATOM   3181  O   CYS A 437      85.598  48.992  36.381  1.00 59.50           O  
ATOM   3182  CB  CYS A 437      84.056  50.056  38.762  1.00 52.90           C  
ATOM   3183  SG  CYS A 437      84.428  48.805  40.016  1.00 51.46           S  
ATOM   3184  N   ALA A 438      87.285  49.312  37.853  1.00 56.48           N  
ATOM   3185  CA  ALA A 438      88.149  48.271  37.301  1.00 56.30           C  
ATOM   3186  C   ALA A 438      87.535  46.887  37.483  1.00 57.05           C  
ATOM   3187  O   ALA A 438      87.742  45.998  36.656  1.00 57.22           O  
ATOM   3188  CB  ALA A 438      89.527  48.332  37.938  1.00 55.97           C  
ATOM   3189  N   GLY A 439      86.776  46.719  38.564  1.00 57.70           N  
ATOM   3190  CA  GLY A 439      86.143  45.450  38.877  1.00 58.59           C  
ATOM   3191  C   GLY A 439      84.684  45.346  38.489  1.00 58.99           C  
ATOM   3192  O   GLY A 439      83.992  44.451  38.970  1.00 59.03           O  
ATOM   3193  N   LYS A 440      84.223  46.230  37.600  1.00 59.77           N  
ATOM   3194  CA  LYS A 440      82.786  46.346  37.274  1.00 60.59           C  
ATOM   3195  C   LYS A 440      82.105  45.067  36.761  1.00 62.15           C  
ATOM   3196  O   LYS A 440      80.931  44.830  37.060  1.00 64.59           O  
ATOM   3197  CB  LYS A 440      82.509  47.538  36.343  1.00 56.65           C  
ATOM   3198  CG  LYS A 440      82.737  47.311  34.856  1.00 52.76           C  
ATOM   3199  CD  LYS A 440      82.538  48.596  34.071  1.00 52.57           C  
ATOM   3200  CE  LYS A 440      81.078  48.926  33.816  1.00 52.96           C  
ATOM   3201  NZ  LYS A 440      80.946  50.165  33.002  1.00 53.76           N  
ATOM   3202  N   TYR A 441      82.840  44.255  36.005  1.00 63.96           N  
ATOM   3203  CA  TYR A 441      82.283  43.024  35.450  1.00 65.91           C  
ATOM   3204  C   TYR A 441      82.377  41.869  36.441  1.00 63.95           C  
ATOM   3205  O   TYR A 441      81.385  41.166  36.663  1.00 65.26           O  
ATOM   3206  CB  TYR A 441      82.901  42.689  34.081  1.00 67.60           C  
ATOM   3207  CG  TYR A 441      82.647  43.764  33.037  1.00 71.08           C  
ATOM   3208  CD1 TYR A 441      83.712  44.479  32.464  1.00 73.31           C  
ATOM   3209  CD2 TYR A 441      81.337  44.091  32.641  1.00 71.69           C  
ATOM   3210  CE1 TYR A 441      83.480  45.477  31.519  1.00 75.18           C  
ATOM   3211  CE2 TYR A 441      81.095  45.086  31.701  1.00 73.65           C  
ATOM   3212  CZ  TYR A 441      82.165  45.774  31.143  1.00 76.37           C  
ATOM   3213  OH  TYR A 441      81.919  46.758  30.211  1.00 80.47           O  
ATOM   3214  N   ILE A 442      83.554  41.705  37.050  1.00 58.74           N  
ATOM   3215  CA  ILE A 442      83.797  40.665  38.056  1.00 54.73           C  
ATOM   3216  C   ILE A 442      82.900  40.841  39.301  1.00 56.14           C  
ATOM   3217  O   ILE A 442      82.481  39.853  39.914  1.00 57.39           O  
ATOM   3218  CB  ILE A 442      85.316  40.536  38.390  1.00 53.80           C  
ATOM   3219  CG1 ILE A 442      85.641  39.170  39.018  1.00 53.61           C  
ATOM   3220  CG2 ILE A 442      85.827  41.707  39.233  1.00 53.84           C  
ATOM   3221  CD1 ILE A 442      87.117  38.811  39.024  1.00 52.35           C  
ATOM   3222  N   ALA A 443      82.585  42.097  39.635  1.00 55.31           N  
ATOM   3223  CA  ALA A 443      81.711  42.425  40.761  1.00 54.73           C  
ATOM   3224  C   ALA A 443      80.323  41.812  40.594  1.00 56.15           C  
ATOM   3225  O   ALA A 443      79.763  41.279  41.556  1.00 58.34           O  
ATOM   3226  CB  ALA A 443      81.613  43.932  40.953  1.00 51.76           C  
ATOM   3227  N   MET A 444      79.789  41.881  39.373  1.00 56.74           N  
ATOM   3228  CA  MET A 444      78.496  41.287  39.037  1.00 57.50           C  
ATOM   3229  C   MET A 444      78.528  39.763  39.146  1.00 59.56           C  
ATOM   3230  O   MET A 444      77.566  39.152  39.616  1.00 60.52           O  
ATOM   3231  CB  MET A 444      78.053  41.700  37.635  1.00 56.70           C  
ATOM   3232  CG  MET A 444      77.482  43.106  37.526  1.00 56.93           C  
ATOM   3233  SD  MET A 444      76.097  43.471  38.624  1.00 60.08           S  
ATOM   3234  CE  MET A 444      74.869  42.247  38.158  1.00 58.82           C  
ATOM   3235  N   VAL A 445      79.643  39.168  38.722  1.00 57.50           N  
ATOM   3236  CA  VAL A 445      79.859  37.727  38.815  1.00 58.33           C  
ATOM   3237  C   VAL A 445      79.901  37.299  40.288  1.00 59.89           C  
ATOM   3238  O   VAL A 445      79.201  36.362  40.683  1.00 62.58           O  
ATOM   3239  CB  VAL A 445      81.131  37.295  38.037  1.00 57.83           C  
ATOM   3240  CG1 VAL A 445      81.515  35.849  38.324  1.00 57.80           C  
ATOM   3241  CG2 VAL A 445      80.921  37.480  36.544  1.00 57.83           C  
ATOM   3242  N   MET A 446      80.699  38.012  41.083  1.00 60.11           N  
ATOM   3243  CA  MET A 446      80.878  37.733  42.509  1.00 58.80           C  
ATOM   3244  C   MET A 446      79.587  37.860  43.314  1.00 58.65           C  
ATOM   3245  O   MET A 446      79.274  36.981  44.126  1.00 58.99           O  
ATOM   3246  CB  MET A 446      81.934  38.660  43.090  1.00 60.46           C  
ATOM   3247  CG  MET A 446      83.361  38.246  42.810  1.00 64.64           C  
ATOM   3248  SD  MET A 446      84.550  39.225  43.747  1.00 69.62           S  
ATOM   3249  CE  MET A 446      84.866  40.507  42.549  1.00 67.09           C  
ATOM   3250  N   MET A 447      78.846  38.945  43.077  1.00 57.75           N  
ATOM   3251  CA  MET A 447      77.581  39.203  43.770  1.00 57.38           C  
ATOM   3252  C   MET A 447      76.529  38.154  43.469  1.00 59.09           C  
ATOM   3253  O   MET A 447      75.776  37.770  44.362  1.00 61.80           O  
ATOM   3254  CB  MET A 447      77.044  40.597  43.461  1.00 55.66           C  
ATOM   3255  CG  MET A 447      77.687  41.666  44.320  1.00 56.29           C  
ATOM   3256  SD  MET A 447      77.017  43.318  44.111  1.00 59.25           S  
ATOM   3257  CE  MET A 447      77.685  43.793  42.518  1.00 58.38           C  
ATOM   3258  N   LYS A 448      76.494  37.696  42.216  1.00 58.98           N  
ATOM   3259  CA  LYS A 448      75.611  36.613  41.795  1.00 57.25           C  
ATOM   3260  C   LYS A 448      75.990  35.314  42.489  1.00 58.01           C  
ATOM   3261  O   LYS A 448      75.136  34.657  43.092  1.00 58.00           O  
ATOM   3262  CB  LYS A 448      75.649  36.436  40.274  1.00 58.26           C  
ATOM   3263  CG  LYS A 448      74.751  37.400  39.514  1.00 56.89           C  
ATOM   3264  CD  LYS A 448      74.867  37.209  38.014  1.00 56.13           C  
ATOM   3265  CE  LYS A 448      73.959  38.180  37.283  1.00 56.70           C  
ATOM   3266  NZ  LYS A 448      74.222  38.199  35.818  1.00 57.87           N  
ATOM   3267  N   ALA A 449      77.279  34.976  42.422  1.00 59.10           N  
ATOM   3268  CA  ALA A 449      77.815  33.738  42.987  1.00 59.95           C  
ATOM   3269  C   ALA A 449      77.521  33.584  44.479  1.00 62.31           C  
ATOM   3270  O   ALA A 449      77.096  32.505  44.911  1.00 66.09           O  
ATOM   3271  CB  ALA A 449      79.309  33.625  42.717  1.00 58.84           C  
ATOM   3272  N   ILE A 450      77.720  34.651  45.259  1.00 60.54           N  
ATOM   3273  CA  ILE A 450      77.466  34.554  46.700  1.00 60.07           C  
ATOM   3274  C   ILE A 450      75.966  34.597  47.040  1.00 59.37           C  
ATOM   3275  O   ILE A 450      75.537  33.923  47.973  1.00 60.75           O  
ATOM   3276  CB  ILE A 450      78.355  35.484  47.605  1.00 59.78           C  
ATOM   3277  CG1 ILE A 450      77.777  36.881  47.762  1.00 59.67           C  
ATOM   3278  CG2 ILE A 450      79.821  35.489  47.184  1.00 58.73           C  
ATOM   3279  CD1 ILE A 450      76.983  37.034  49.044  1.00 60.73           C  
ATOM   3280  N   LEU A 451      75.176  35.367  46.289  1.00 58.95           N  
ATOM   3281  CA  LEU A 451      73.721  35.373  46.490  1.00 59.91           C  
ATOM   3282  C   LEU A 451      73.087  34.032  46.150  1.00 63.79           C  
ATOM   3283  O   LEU A 451      72.221  33.568  46.888  1.00 68.48           O  
ATOM   3284  CB  LEU A 451      73.025  36.491  45.717  1.00 57.31           C  
ATOM   3285  CG  LEU A 451      73.080  37.928  46.232  1.00 58.02           C  
ATOM   3286  CD1 LEU A 451      72.295  38.800  45.267  1.00 59.00           C  
ATOM   3287  CD2 LEU A 451      72.544  38.080  47.651  1.00 57.38           C  
ATOM   3288  N   VAL A 452      73.521  33.412  45.050  1.00 65.40           N  
ATOM   3289  CA  VAL A 452      73.082  32.058  44.712  1.00 66.52           C  
ATOM   3290  C   VAL A 452      73.390  31.120  45.876  1.00 67.89           C  
ATOM   3291  O   VAL A 452      72.468  30.542  46.442  1.00 70.61           O  
ATOM   3292  CB  VAL A 452      73.660  31.540  43.363  1.00 67.09           C  
ATOM   3293  CG1 VAL A 452      73.678  30.012  43.286  1.00 66.20           C  
ATOM   3294  CG2 VAL A 452      72.845  32.075  42.205  1.00 66.20           C  
ATOM   3295  N   THR A 453      74.662  31.019  46.262  1.00 68.49           N  
ATOM   3296  CA  THR A 453      75.083  29.998  47.233  1.00 72.49           C  
ATOM   3297  C   THR A 453      74.572  30.213  48.668  1.00 71.53           C  
ATOM   3298  O   THR A 453      74.459  29.252  49.431  1.00 74.16           O  
ATOM   3299  CB  THR A 453      76.605  29.718  47.194  1.00 71.80           C  
ATOM   3300  OG1 THR A 453      77.321  30.948  47.101  1.00 77.97           O  
ATOM   3301  CG2 THR A 453      76.956  28.856  45.986  1.00 74.49           C  
ATOM   3302  N   LEU A 454      74.243  31.462  49.011  1.00 69.79           N  
ATOM   3303  CA  LEU A 454      73.657  31.785  50.313  1.00 67.29           C  
ATOM   3304  C   LEU A 454      72.160  31.475  50.349  1.00 67.04           C  
ATOM   3305  O   LEU A 454      71.714  30.732  51.227  1.00 67.38           O  
ATOM   3306  CB  LEU A 454      73.928  33.244  50.713  1.00 65.74           C  
ATOM   3307  CG  LEU A 454      73.771  33.646  52.191  1.00 65.52           C  
ATOM   3308  CD1 LEU A 454      74.716  34.783  52.551  1.00 67.99           C  
ATOM   3309  CD2 LEU A 454      72.344  34.036  52.535  1.00 64.77           C  
ATOM   3310  N   LEU A 455      71.402  32.042  49.407  1.00 65.92           N  
ATOM   3311  CA  LEU A 455      69.933  31.887  49.357  1.00 68.25           C  
ATOM   3312  C   LEU A 455      69.462  30.467  48.999  1.00 70.38           C  
ATOM   3313  O   LEU A 455      68.363  30.058  49.387  1.00 70.50           O  
ATOM   3314  CB  LEU A 455      69.292  32.921  48.418  1.00 65.25           C  
ATOM   3315  CG  LEU A 455      69.552  34.419  48.634  1.00 64.45           C  
ATOM   3316  CD1 LEU A 455      69.096  35.189  47.404  1.00 62.12           C  
ATOM   3317  CD2 LEU A 455      68.907  34.976  49.900  1.00 63.27           C  
ATOM   3318  N   ARG A 456      70.300  29.739  48.258  1.00 72.28           N  
ATOM   3319  CA  ARG A 456      70.151  28.303  48.007  1.00 74.31           C  
ATOM   3320  C   ARG A 456      69.981  27.539  49.325  1.00 74.57           C  
ATOM   3321  O   ARG A 456      69.169  26.617  49.415  1.00 78.58           O  
ATOM   3322  CB  ARG A 456      71.392  27.784  47.257  1.00 78.70           C  
ATOM   3323  CG  ARG A 456      71.442  26.288  46.973  1.00 84.48           C  
ATOM   3324  CD  ARG A 456      71.135  25.971  45.519  1.00 88.67           C  
ATOM   3325  NE  ARG A 456      72.305  26.165  44.661  1.00 90.24           N  
ATOM   3326  CZ  ARG A 456      73.201  25.224  44.363  1.00 89.75           C  
ATOM   3327  NH1 ARG A 456      73.087  23.991  44.847  1.00 91.89           N  
ATOM   3328  NH2 ARG A 456      74.221  25.523  43.573  1.00 88.54           N  
ATOM   3329  N   ARG A 457      70.739  27.958  50.339  1.00 71.42           N  
ATOM   3330  CA  ARG A 457      70.870  27.238  51.602  1.00 67.39           C  
ATOM   3331  C   ARG A 457      70.044  27.821  52.760  1.00 66.09           C  
ATOM   3332  O   ARG A 457      69.600  27.072  53.630  1.00 67.41           O  
ATOM   3333  CB  ARG A 457      72.352  27.156  51.975  1.00 65.95           C  
ATOM   3334  CG  ARG A 457      72.689  26.239  53.135  1.00 66.71           C  
ATOM   3335  CD  ARG A 457      74.188  26.077  53.259  1.00 68.06           C  
ATOM   3336  NE  ARG A 457      74.566  25.554  54.570  1.00 70.69           N  
ATOM   3337  CZ  ARG A 457      75.789  25.146  54.899  1.00 74.39           C  
ATOM   3338  NH1 ARG A 457      76.784  25.186  54.017  1.00 76.23           N  
ATOM   3339  NH2 ARG A 457      76.022  24.691  56.122  1.00 76.16           N  
ATOM   3340  N   PHE A 458      69.839  29.141  52.766  1.00 64.99           N  
ATOM   3341  CA  PHE A 458      69.213  29.827  53.905  1.00 65.01           C  
ATOM   3342  C   PHE A 458      68.156  30.862  53.544  1.00 68.42           C  
ATOM   3343  O   PHE A 458      68.305  31.597  52.558  1.00 72.11           O  
ATOM   3344  CB  PHE A 458      70.268  30.565  54.743  1.00 61.31           C  
ATOM   3345  CG  PHE A 458      71.298  29.680  55.370  1.00 60.06           C  
ATOM   3346  CD1 PHE A 458      70.972  28.849  56.442  1.00 60.63           C  
ATOM   3347  CD2 PHE A 458      72.617  29.713  54.921  1.00 61.38           C  
ATOM   3348  CE1 PHE A 458      71.939  28.043  57.034  1.00 61.69           C  
ATOM   3349  CE2 PHE A 458      73.592  28.913  55.511  1.00 62.06           C  
ATOM   3350  CZ  PHE A 458      73.250  28.074  56.568  1.00 61.90           C  
ATOM   3351  N  AHIS A 459      67.096  30.914  54.348  0.80 70.81           N  
ATOM   3352  N  BHIS A 459      67.087  30.900  54.341  0.20 66.84           N  
ATOM   3353  CA AHIS A 459      66.168  32.040  54.371  0.80 72.70           C  
ATOM   3354  CA BHIS A 459      66.174  32.037  54.387  0.20 65.81           C  
ATOM   3355  C  AHIS A 459      66.782  33.110  55.276  0.80 71.46           C  
ATOM   3356  C  BHIS A 459      66.874  33.102  55.222  0.20 67.04           C  
ATOM   3357  O  AHIS A 459      67.314  32.793  56.347  0.80 72.66           O  
ATOM   3358  O  BHIS A 459      67.550  32.770  56.201  0.20 67.43           O  
ATOM   3359  CB AHIS A 459      64.792  31.596  54.893  0.80 77.81           C  
ATOM   3360  CB BHIS A 459      64.854  31.671  55.075  0.20 63.75           C  
ATOM   3361  CG AHIS A 459      63.751  32.677  54.876  0.80 83.59           C  
ATOM   3362  CG BHIS A 459      64.096  30.558  54.419  0.20 61.71           C  
ATOM   3363  ND1AHIS A 459      62.887  32.864  53.817  0.80 85.46           N  
ATOM   3364  ND1BHIS A 459      64.183  29.249  54.842  0.20 60.82           N  
ATOM   3365  CD2AHIS A 459      63.429  33.622  55.793  0.80 85.19           C  
ATOM   3366  CD2BHIS A 459      63.206  30.564  53.399  0.20 60.56           C  
ATOM   3367  CE1AHIS A 459      62.084  33.881  54.079  0.80 86.00           C  
ATOM   3368  CE1BHIS A 459      63.394  28.494  54.099  0.20 59.93           C  
ATOM   3369  NE2AHIS A 459      62.393  34.359  55.271  0.80 85.88           N  
ATOM   3370  NE2BHIS A 459      62.790  29.268  53.215  0.20 59.60           N  
ATOM   3371  N   VAL A 460      66.722  34.367  54.836  1.00 69.06           N  
ATOM   3372  CA  VAL A 460      67.273  35.492  55.614  1.00 69.15           C  
ATOM   3373  C   VAL A 460      66.169  36.293  56.296  1.00 71.80           C  
ATOM   3374  O   VAL A 460      65.211  36.733  55.654  1.00 74.77           O  
ATOM   3375  CB  VAL A 460      68.250  36.406  54.813  1.00 68.93           C  
ATOM   3376  CG1 VAL A 460      69.532  35.657  54.479  1.00 66.50           C  
ATOM   3377  CG2 VAL A 460      67.615  36.984  53.550  1.00 68.39           C  
ATOM   3378  N   LYS A 461      66.306  36.439  57.610  1.00 74.99           N  
ATOM   3379  CA  LYS A 461      65.383  37.224  58.421  1.00 76.73           C  
ATOM   3380  C   LYS A 461      66.109  38.418  59.013  1.00 75.23           C  
ATOM   3381  O   LYS A 461      67.293  38.342  59.344  1.00 73.06           O  
ATOM   3382  CB  LYS A 461      64.787  36.377  59.551  1.00 84.04           C  
ATOM   3383  CG  LYS A 461      63.577  35.532  59.181  1.00 89.64           C  
ATOM   3384  CD  LYS A 461      63.056  34.790  60.409  1.00 95.84           C  
ATOM   3385  CE  LYS A 461      61.771  34.019  60.130  1.00101.62           C  
ATOM   3386  NZ  LYS A 461      61.981  32.773  59.335  1.00102.47           N  
ATOM   3387  N   THR A 462      65.379  39.517  59.145  1.00 75.71           N  
ATOM   3388  CA  THR A 462      65.869  40.728  59.795  1.00 78.19           C  
ATOM   3389  C   THR A 462      65.352  40.809  61.249  1.00 78.39           C  
ATOM   3390  O   THR A 462      64.265  40.308  61.550  1.00 83.39           O  
ATOM   3391  CB  THR A 462      65.481  41.975  58.965  1.00 78.86           C  
ATOM   3392  OG1 THR A 462      65.883  43.165  59.649  1.00 81.97           O  
ATOM   3393  CG2 THR A 462      63.968  42.018  58.688  1.00 81.75           C  
ATOM   3394  N   LEU A 463      66.133  41.420  62.140  1.00 76.26           N  
ATOM   3395  CA  LEU A 463      65.726  41.614  63.543  1.00 75.88           C  
ATOM   3396  C   LEU A 463      64.745  42.778  63.691  1.00 78.83           C  
ATOM   3397  O   LEU A 463      64.982  43.855  63.137  1.00 79.69           O  
ATOM   3398  CB  LEU A 463      66.948  41.850  64.435  1.00 73.70           C  
ATOM   3399  CG  LEU A 463      67.668  40.689  65.129  1.00 73.21           C  
ATOM   3400  CD1 LEU A 463      68.189  39.636  64.162  1.00 75.10           C  
ATOM   3401  CD2 LEU A 463      68.814  41.243  65.961  1.00 74.67           C  
ATOM   3402  N   GLN A 464      63.668  42.556  64.456  1.00 81.25           N  
ATOM   3403  CA  GLN A 464      62.554  43.517  64.617  1.00 84.00           C  
ATOM   3404  C   GLN A 464      61.942  43.928  63.273  1.00 87.16           C  
ATOM   3405  O   GLN A 464      61.767  43.084  62.383  1.00 89.32           O  
ATOM   3406  CB  GLN A 464      62.970  44.742  65.456  1.00 86.30           C  
ATOM   3407  CG  GLN A 464      62.321  44.823  66.830  1.00 94.40           C  
ATOM   3408  CD  GLN A 464      62.757  43.713  67.768  1.00 98.48           C  
ATOM   3409  OE1 GLN A 464      62.010  42.761  68.011  1.00 99.33           O  
ATOM   3410  NE2 GLN A 464      63.974  43.825  68.297  1.00100.19           N  
ATOM   3411  N   GLY A 465      61.625  45.213  63.124  1.00 85.38           N  
ATOM   3412  CA  GLY A 465      61.088  45.725  61.866  1.00 88.39           C  
ATOM   3413  C   GLY A 465      62.138  46.309  60.938  1.00 87.38           C  
ATOM   3414  O   GLY A 465      61.789  46.995  59.971  1.00 90.32           O  
ATOM   3415  N   GLN A 466      63.411  46.023  61.226  1.00 84.80           N  
ATOM   3416  CA  GLN A 466      64.553  46.652  60.547  1.00 81.11           C  
ATOM   3417  C   GLN A 466      64.624  46.365  59.053  1.00 78.54           C  
ATOM   3418  O   GLN A 466      64.426  45.233  58.611  1.00 77.38           O  
ATOM   3419  CB  GLN A 466      65.880  46.287  61.224  1.00 81.69           C  
ATOM   3420  CG  GLN A 466      66.199  47.103  62.474  1.00 86.18           C  
ATOM   3421  CD  GLN A 466      66.600  48.541  62.168  1.00 88.32           C  
ATOM   3422  OE1 GLN A 466      67.503  48.794  61.369  1.00 88.49           O  
ATOM   3423  NE2 GLN A 466      65.931  49.490  62.813  1.00 89.26           N  
ATOM   3424  N   CYS A 467      64.899  47.422  58.295  1.00 75.50           N  
ATOM   3425  CA  CYS A 467      65.010  47.382  56.838  1.00 73.42           C  
ATOM   3426  C   CYS A 467      66.119  48.351  56.427  1.00 69.51           C  
ATOM   3427  O   CYS A 467      66.641  49.081  57.280  1.00 66.45           O  
ATOM   3428  CB  CYS A 467      63.675  47.790  56.202  1.00 75.33           C  
ATOM   3429  SG  CYS A 467      63.072  49.414  56.732  1.00 74.64           S  
ATOM   3430  N   VAL A 468      66.474  48.366  55.138  1.00 65.53           N  
ATOM   3431  CA  VAL A 468      67.514  49.289  54.640  1.00 64.06           C  
ATOM   3432  C   VAL A 468      67.177  50.757  54.921  1.00 62.99           C  
ATOM   3433  O   VAL A 468      68.068  51.557  55.208  1.00 62.62           O  
ATOM   3434  CB  VAL A 468      67.892  49.077  53.145  1.00 63.80           C  
ATOM   3435  CG1 VAL A 468      68.719  47.811  52.970  1.00 63.35           C  
ATOM   3436  CG2 VAL A 468      66.672  49.063  52.231  1.00 62.33           C  
ATOM   3437  N   GLU A 469      65.885  51.076  54.874  1.00 62.88           N  
ATOM   3438  CA  GLU A 469      65.377  52.426  55.121  1.00 64.08           C  
ATOM   3439  C   GLU A 469      65.508  52.856  56.584  1.00 64.88           C  
ATOM   3440  O   GLU A 469      65.712  54.038  56.861  1.00 64.82           O  
ATOM   3441  CB  GLU A 469      63.916  52.552  54.667  1.00 62.53           C  
ATOM   3442  CG  GLU A 469      63.684  52.367  53.169  1.00 59.11           C  
ATOM   3443  CD  GLU A 469      63.510  50.911  52.741  1.00 61.52           C  
ATOM   3444  OE1 GLU A 469      63.720  49.986  53.563  1.00 61.16           O  
ATOM   3445  OE2 GLU A 469      63.157  50.682  51.561  1.00 61.94           O  
ATOM   3446  N   SER A 470      65.399  51.900  57.507  1.00 66.55           N  
ATOM   3447  CA  SER A 470      65.451  52.197  58.947  1.00 68.06           C  
ATOM   3448  C   SER A 470      66.854  52.132  59.563  1.00 67.96           C  
ATOM   3449  O   SER A 470      67.055  52.626  60.673  1.00 69.41           O  
ATOM   3450  CB  SER A 470      64.459  51.323  59.734  1.00 69.20           C  
ATOM   3451  OG  SER A 470      64.822  49.951  59.718  1.00 70.48           O  
ATOM   3452  N   ILE A 471      67.808  51.528  58.847  1.00 69.08           N  
ATOM   3453  CA  ILE A 471      69.218  51.447  59.278  1.00 67.56           C  
ATOM   3454  C   ILE A 471      69.811  52.851  59.372  1.00 66.67           C  
ATOM   3455  O   ILE A 471      69.652  53.659  58.457  1.00 64.97           O  
ATOM   3456  CB  ILE A 471      70.074  50.566  58.320  1.00 66.90           C  
ATOM   3457  CG1 ILE A 471      69.734  49.083  58.488  1.00 66.89           C  
ATOM   3458  CG2 ILE A 471      71.574  50.760  58.546  1.00 65.97           C  
ATOM   3459  CD1 ILE A 471      70.162  48.223  57.316  1.00 67.67           C  
ATOM   3460  N   GLN A 472      70.475  53.133  60.487  1.00 68.67           N  
ATOM   3461  CA  GLN A 472      71.202  54.382  60.647  1.00 72.50           C  
ATOM   3462  C   GLN A 472      72.492  54.311  59.830  1.00 69.27           C  
ATOM   3463  O   GLN A 472      73.321  53.415  60.035  1.00 67.12           O  
ATOM   3464  CB  GLN A 472      71.490  54.647  62.121  1.00 77.58           C  
ATOM   3465  CG  GLN A 472      71.110  56.049  62.571  1.00 83.49           C  
ATOM   3466  CD  GLN A 472      70.803  56.119  64.056  1.00 88.16           C  
ATOM   3467  OE1 GLN A 472      71.508  56.786  64.812  1.00 93.42           O  
ATOM   3468  NE2 GLN A 472      69.752  55.422  64.483  1.00 87.09           N  
ATOM   3469  N   LYS A 473      72.635  55.252  58.898  1.00 65.45           N  
ATOM   3470  CA  LYS A 473      73.735  55.248  57.937  1.00 64.07           C  
ATOM   3471  C   LYS A 473      74.718  56.402  58.102  1.00 63.36           C  
ATOM   3472  O   LYS A 473      74.319  57.528  58.404  1.00 66.38           O  
ATOM   3473  CB  LYS A 473      73.192  55.255  56.503  1.00 62.52           C  
ATOM   3474  CG  LYS A 473      72.974  53.874  55.905  1.00 63.70           C  
ATOM   3475  CD  LYS A 473      71.509  53.477  55.860  1.00 64.00           C  
ATOM   3476  CE  LYS A 473      70.842  53.888  54.562  1.00 64.21           C  
ATOM   3477  NZ  LYS A 473      69.365  53.818  54.693  1.00 69.02           N  
ATOM   3478  N   ILE A 474      76.001  56.101  57.907  1.00 61.44           N  
ATOM   3479  CA  ILE A 474      77.028  57.118  57.692  1.00 59.97           C  
ATOM   3480  C   ILE A 474      77.062  57.424  56.193  1.00 60.43           C  
ATOM   3481  O   ILE A 474      77.132  56.510  55.362  1.00 60.99           O  
ATOM   3482  CB  ILE A 474      78.408  56.673  58.244  1.00 61.30           C  
ATOM   3483  CG1 ILE A 474      78.412  56.784  59.778  1.00 61.97           C  
ATOM   3484  CG2 ILE A 474      79.553  57.499  57.650  1.00 59.09           C  
ATOM   3485  CD1 ILE A 474      79.431  55.909  60.483  1.00 63.46           C  
ATOM   3486  N   HIS A 475      76.985  58.712  55.863  1.00 61.28           N  
ATOM   3487  CA  HIS A 475      76.982  59.169  54.478  1.00 60.74           C  
ATOM   3488  C   HIS A 475      78.143  60.128  54.205  1.00 60.84           C  
ATOM   3489  O   HIS A 475      77.952  61.340  54.044  1.00 61.85           O  
ATOM   3490  CB  HIS A 475      75.625  59.785  54.123  1.00 62.36           C  
ATOM   3491  CG  HIS A 475      75.364  59.868  52.651  1.00 66.64           C  
ATOM   3492  ND1 HIS A 475      74.316  60.592  52.125  1.00 68.04           N  
ATOM   3493  CD2 HIS A 475      76.017  59.329  51.594  1.00 67.65           C  
ATOM   3494  CE1 HIS A 475      74.328  60.485  50.809  1.00 67.11           C  
ATOM   3495  NE2 HIS A 475      75.352  59.727  50.461  1.00 66.91           N  
ATOM   3496  N   ASP A 476      79.346  59.558  54.157  1.00 59.51           N  
ATOM   3497  CA  ASP A 476      80.576  60.315  53.957  1.00 59.89           C  
ATOM   3498  C   ASP A 476      81.258  59.920  52.627  1.00 58.97           C  
ATOM   3499  O   ASP A 476      80.782  60.328  51.563  1.00 57.93           O  
ATOM   3500  CB  ASP A 476      81.491  60.167  55.186  1.00 61.23           C  
ATOM   3501  CG  ASP A 476      82.587  61.226  55.253  1.00 64.39           C  
ATOM   3502  OD1 ASP A 476      82.658  62.117  54.379  1.00 67.97           O  
ATOM   3503  OD2 ASP A 476      83.394  61.168  56.203  1.00 67.56           O  
ATOM   3504  N   LEU A 477      82.347  59.142  52.679  1.00 56.65           N  
ATOM   3505  CA  LEU A 477      83.049  58.690  51.470  1.00 56.28           C  
ATOM   3506  C   LEU A 477      82.214  57.662  50.707  1.00 57.84           C  
ATOM   3507  O   LEU A 477      82.202  57.651  49.475  1.00 58.84           O  
ATOM   3508  CB  LEU A 477      84.410  58.078  51.810  1.00 55.85           C  
ATOM   3509  CG  LEU A 477      85.663  58.221  50.924  1.00 55.01           C  
ATOM   3510  CD1 LEU A 477      86.346  56.868  50.780  1.00 54.68           C  
ATOM   3511  CD2 LEU A 477      85.432  58.843  49.552  1.00 52.69           C  
ATOM   3512  N   SER A 478      81.541  56.794  51.458  1.00 58.05           N  
ATOM   3513  CA  SER A 478      80.552  55.874  50.915  1.00 58.74           C  
ATOM   3514  C   SER A 478      79.314  55.890  51.811  1.00 59.18           C  
ATOM   3515  O   SER A 478      79.324  56.499  52.886  1.00 60.22           O  
ATOM   3516  CB  SER A 478      81.132  54.458  50.786  1.00 58.92           C  
ATOM   3517  OG  SER A 478      81.354  53.860  52.053  1.00 59.63           O  
ATOM   3518  N   LEU A 479      78.257  55.226  51.353  1.00 58.25           N  
ATOM   3519  CA  LEU A 479      77.023  55.091  52.102  1.00 58.36           C  
ATOM   3520  C   LEU A 479      77.005  53.704  52.745  1.00 60.35           C  
ATOM   3521  O   LEU A 479      76.799  52.696  52.063  1.00 61.58           O  
ATOM   3522  CB  LEU A 479      75.827  55.282  51.166  1.00 58.07           C  
ATOM   3523  CG  LEU A 479      74.608  56.069  51.648  1.00 59.33           C  
ATOM   3524  CD1 LEU A 479      73.805  56.551  50.448  1.00 59.31           C  
ATOM   3525  CD2 LEU A 479      73.735  55.251  52.584  1.00 59.11           C  
ATOM   3526  N   HIS A 480      77.236  53.664  54.056  1.00 60.98           N  
ATOM   3527  CA  HIS A 480      77.341  52.408  54.805  1.00 62.76           C  
ATOM   3528  C   HIS A 480      76.682  52.507  56.193  1.00 64.19           C  
ATOM   3529  O   HIS A 480      76.485  53.619  56.695  1.00 64.03           O  
ATOM   3530  CB  HIS A 480      78.812  51.979  54.921  1.00 64.92           C  
ATOM   3531  CG  HIS A 480      79.701  53.017  55.527  1.00 67.09           C  
ATOM   3532  ND1 HIS A 480      80.372  53.954  54.771  1.00 68.35           N  
ATOM   3533  CD2 HIS A 480      80.029  53.268  56.817  1.00 68.75           C  
ATOM   3534  CE1 HIS A 480      81.077  54.737  55.569  1.00 69.32           C  
ATOM   3535  NE2 HIS A 480      80.886  54.342  56.815  1.00 70.92           N  
ATOM   3536  N   PRO A 481      76.334  51.351  56.814  1.00 63.65           N  
ATOM   3537  CA  PRO A 481      75.739  51.386  58.157  1.00 63.47           C  
ATOM   3538  C   PRO A 481      76.684  51.933  59.220  1.00 63.72           C  
ATOM   3539  O   PRO A 481      77.872  51.602  59.221  1.00 64.67           O  
ATOM   3540  CB  PRO A 481      75.446  49.910  58.462  1.00 62.90           C  
ATOM   3541  CG  PRO A 481      75.427  49.229  57.141  1.00 64.16           C  
ATOM   3542  CD  PRO A 481      76.409  49.971  56.295  1.00 63.30           C  
ATOM   3543  N   ASP A 482      76.143  52.776  60.099  1.00 66.83           N  
ATOM   3544  CA  ASP A 482      76.819  53.196  61.325  1.00 66.33           C  
ATOM   3545  C   ASP A 482      76.904  51.985  62.252  1.00 65.75           C  
ATOM   3546  O   ASP A 482      75.896  51.535  62.810  1.00 65.77           O  
ATOM   3547  CB  ASP A 482      76.058  54.352  61.989  1.00 67.23           C  
ATOM   3548  CG  ASP A 482      76.822  54.986  63.153  1.00 70.41           C  
ATOM   3549  OD1 ASP A 482      76.330  56.013  63.667  1.00 72.33           O  
ATOM   3550  OD2 ASP A 482      77.897  54.483  63.560  1.00 71.03           O  
ATOM   3551  N   GLU A 483      78.115  51.460  62.394  1.00 66.62           N  
ATOM   3552  CA  GLU A 483      78.333  50.205  63.112  1.00 67.44           C  
ATOM   3553  C   GLU A 483      78.487  50.358  64.630  1.00 68.23           C  
ATOM   3554  O   GLU A 483      78.652  49.368  65.346  1.00 68.26           O  
ATOM   3555  CB  GLU A 483      79.479  49.405  62.475  1.00 66.24           C  
ATOM   3556  CG  GLU A 483      79.024  48.623  61.247  1.00 68.36           C  
ATOM   3557  CD  GLU A 483      80.134  47.853  60.555  1.00 69.57           C  
ATOM   3558  OE1 GLU A 483      80.366  48.107  59.356  1.00 69.49           O  
ATOM   3559  OE2 GLU A 483      80.765  46.986  61.195  1.00 72.68           O  
ATOM   3560  N   THR A 484      78.410  51.601  65.108  1.00 70.72           N  
ATOM   3561  CA  THR A 484      78.338  51.893  66.545  1.00 71.69           C  
ATOM   3562  C   THR A 484      76.925  51.621  67.073  1.00 72.46           C  
ATOM   3563  O   THR A 484      76.746  51.341  68.258  1.00 76.98           O  
ATOM   3564  CB  THR A 484      78.755  53.341  66.876  1.00 70.33           C  
ATOM   3565  OG1 THR A 484      77.917  54.257  66.164  1.00 70.69           O  
ATOM   3566  CG2 THR A 484      80.223  53.593  66.513  1.00 67.96           C  
ATOM   3567  N   LYS A 485      75.937  51.719  66.183  1.00 73.11           N  
ATOM   3568  CA  LYS A 485      74.568  51.269  66.441  1.00 74.61           C  
ATOM   3569  C   LYS A 485      74.471  49.743  66.364  1.00 78.59           C  
ATOM   3570  O   LYS A 485      75.364  49.087  65.821  1.00 82.62           O  
ATOM   3571  CB  LYS A 485      73.599  51.917  65.443  1.00 72.84           C  
ATOM   3572  CG  LYS A 485      72.903  53.177  65.943  1.00 76.39           C  
ATOM   3573  CD  LYS A 485      73.827  54.385  66.015  1.00 77.00           C  
ATOM   3574  CE  LYS A 485      73.406  55.312  67.141  1.00 79.88           C  
ATOM   3575  NZ  LYS A 485      74.510  56.223  67.544  1.00 81.55           N  
ATOM   3576  N   ASN A 486      73.397  49.188  66.926  1.00 82.18           N  
ATOM   3577  CA  ASN A 486      73.121  47.746  66.855  1.00 84.72           C  
ATOM   3578  C   ASN A 486      71.902  47.416  65.974  1.00 83.87           C  
ATOM   3579  O   ASN A 486      71.475  48.254  65.172  1.00 81.73           O  
ATOM   3580  CB  ASN A 486      73.025  47.115  68.264  1.00 89.31           C  
ATOM   3581  CG  ASN A 486      72.112  47.887  69.212  1.00 92.92           C  
ATOM   3582  OD1 ASN A 486      70.926  48.098  68.935  1.00 93.49           O  
ATOM   3583  ND2 ASN A 486      72.663  48.293  70.353  1.00 91.70           N  
ATOM   3584  N   MET A 487      71.368  46.199  66.123  1.00 84.82           N  
ATOM   3585  CA  MET A 487      70.247  45.663  65.318  1.00 84.00           C  
ATOM   3586  C   MET A 487      70.605  45.418  63.840  1.00 78.43           C  
ATOM   3587  O   MET A 487      69.716  45.334  62.982  1.00 76.94           O  
ATOM   3588  CB  MET A 487      68.965  46.517  65.456  1.00 89.95           C  
ATOM   3589  CG  MET A 487      68.349  46.570  66.853  1.00 94.06           C  
ATOM   3590  SD  MET A 487      67.356  45.128  67.301  1.00 98.70           S  
ATOM   3591  CE  MET A 487      68.493  44.221  68.354  1.00 98.67           C  
ATOM   3592  N   LEU A 488      71.907  45.280  63.566  1.00 73.05           N  
ATOM   3593  CA  LEU A 488      72.431  45.032  62.212  1.00 67.16           C  
ATOM   3594  C   LEU A 488      72.558  43.545  61.861  1.00 64.65           C  
ATOM   3595  O   LEU A 488      72.831  43.199  60.710  1.00 65.76           O  
ATOM   3596  CB  LEU A 488      73.784  45.735  62.003  1.00 64.65           C  
ATOM   3597  CG  LEU A 488      73.893  47.263  62.067  1.00 62.86           C  
ATOM   3598  CD1 LEU A 488      75.358  47.674  62.034  1.00 60.81           C  
ATOM   3599  CD2 LEU A 488      73.108  47.953  60.958  1.00 60.56           C  
ATOM   3600  N   GLU A 489      72.356  42.679  62.851  1.00 63.05           N  
ATOM   3601  CA  GLU A 489      72.432  41.228  62.670  1.00 63.40           C  
ATOM   3602  C   GLU A 489      71.248  40.673  61.878  1.00 62.89           C  
ATOM   3603  O   GLU A 489      70.225  41.349  61.708  1.00 64.04           O  
ATOM   3604  CB  GLU A 489      72.516  40.519  64.027  1.00 65.68           C  
ATOM   3605  CG  GLU A 489      73.837  40.670  64.769  1.00 67.12           C  
ATOM   3606  CD  GLU A 489      73.958  41.970  65.560  1.00 70.45           C  
ATOM   3607  OE1 GLU A 489      75.095  42.284  65.972  1.00 72.75           O  
ATOM   3608  OE2 GLU A 489      72.941  42.677  65.774  1.00 70.43           O  
ATOM   3609  N   MET A 490      71.405  39.440  61.397  1.00 62.88           N  
ATOM   3610  CA  MET A 490      70.339  38.712  60.705  1.00 64.52           C  
ATOM   3611  C   MET A 490      70.128  37.318  61.306  1.00 65.28           C  
ATOM   3612  O   MET A 490      70.926  36.869  62.134  1.00 63.68           O  
ATOM   3613  CB  MET A 490      70.643  38.600  59.206  1.00 66.42           C  
ATOM   3614  CG  MET A 490      70.731  39.932  58.472  1.00 67.47           C  
ATOM   3615  SD  MET A 490      70.160  39.886  56.762  1.00 68.37           S  
ATOM   3616  CE  MET A 490      71.421  38.869  56.017  1.00 70.23           C  
ATOM   3617  N   ILE A 491      69.045  36.650  60.903  1.00 66.96           N  
ATOM   3618  CA  ILE A 491      68.800  35.251  61.280  1.00 69.59           C  
ATOM   3619  C   ILE A 491      68.760  34.382  60.019  1.00 69.85           C  
ATOM   3620  O   ILE A 491      67.930  34.596  59.128  1.00 70.32           O  
ATOM   3621  CB  ILE A 491      67.527  35.077  62.158  1.00 70.70           C  
ATOM   3622  CG1 ILE A 491      67.682  35.824  63.492  1.00 72.40           C  
ATOM   3623  CG2 ILE A 491      67.246  33.603  62.438  1.00 67.98           C  
ATOM   3624  CD1 ILE A 491      66.382  36.321  64.098  1.00 75.36           C  
ATOM   3625  N   PHE A 492      69.680  33.417  59.962  1.00 69.62           N  
ATOM   3626  CA  PHE A 492      69.803  32.480  58.844  1.00 69.72           C  
ATOM   3627  C   PHE A 492      69.096  31.183  59.212  1.00 72.98           C  
ATOM   3628  O   PHE A 492      69.578  30.410  60.049  1.00 75.05           O  
ATOM   3629  CB  PHE A 492      71.280  32.178  58.544  1.00 67.13           C  
ATOM   3630  CG  PHE A 492      72.022  33.271  57.814  1.00 65.07           C  
ATOM   3631  CD1 PHE A 492      71.464  34.539  57.599  1.00 65.73           C  
ATOM   3632  CD2 PHE A 492      73.320  33.031  57.357  1.00 65.31           C  
ATOM   3633  CE1 PHE A 492      72.180  35.528  56.936  1.00 64.10           C  
ATOM   3634  CE2 PHE A 492      74.039  34.018  56.692  1.00 64.68           C  
ATOM   3635  CZ  PHE A 492      73.468  35.268  56.482  1.00 64.36           C  
ATOM   3636  N   THR A 493      67.946  30.954  58.593  1.00 76.41           N  
ATOM   3637  CA  THR A 493      67.167  29.742  58.842  1.00 79.48           C  
ATOM   3638  C   THR A 493      67.181  28.841  57.598  1.00 78.94           C  
ATOM   3639  O   THR A 493      66.852  29.310  56.511  1.00 79.90           O  
ATOM   3640  CB  THR A 493      65.735  30.051  59.368  1.00 81.45           C  
ATOM   3641  OG1 THR A 493      64.853  28.970  59.049  1.00 83.35           O  
ATOM   3642  CG2 THR A 493      65.170  31.355  58.786  1.00 82.67           C  
ATOM   3643  N   PRO A 494      67.578  27.552  57.756  1.00 81.12           N  
ATOM   3644  CA  PRO A 494      67.764  26.614  56.629  1.00 81.86           C  
ATOM   3645  C   PRO A 494      66.560  26.443  55.697  1.00 83.88           C  
ATOM   3646  O   PRO A 494      65.418  26.672  56.099  1.00 84.80           O  
ATOM   3647  CB  PRO A 494      68.087  25.290  57.329  1.00 79.44           C  
ATOM   3648  CG  PRO A 494      68.739  25.706  58.601  1.00 79.73           C  
ATOM   3649  CD  PRO A 494      67.968  26.923  59.035  1.00 80.37           C  
ATOM   3650  N   ARG A 495      66.849  26.050  54.458  1.00 89.52           N  
ATOM   3651  CA  ARG A 495      65.842  25.785  53.430  1.00 93.66           C  
ATOM   3652  C   ARG A 495      65.611  24.273  53.313  1.00100.72           C  
ATOM   3653  O   ARG A 495      66.523  23.485  53.594  1.00104.01           O  
ATOM   3654  CB  ARG A 495      66.307  26.369  52.096  1.00 91.06           C  
ATOM   3655  CG  ARG A 495      65.227  27.123  51.344  1.00 88.43           C  
ATOM   3656  CD  ARG A 495      65.806  28.106  50.339  1.00 84.15           C  
ATOM   3657  NE  ARG A 495      64.872  29.209  50.105  1.00 84.23           N  
ATOM   3658  CZ  ARG A 495      65.081  30.484  50.432  1.00 83.12           C  
ATOM   3659  NH1 ARG A 495      66.219  30.874  50.987  1.00 82.68           N  
ATOM   3660  NH2 ARG A 495      64.145  31.387  50.180  1.00 83.94           N  
ATOM   3661  N   ASN A 496      64.400  23.884  52.895  1.00109.05           N  
ATOM   3662  CA  ASN A 496      63.931  22.476  52.871  1.00114.31           C  
ATOM   3663  C   ASN A 496      63.965  21.785  54.240  1.00111.54           C  
ATOM   3664  O   ASN A 496      62.996  21.835  54.999  1.00106.70           O  
ATOM   3665  CB  ASN A 496      64.682  21.625  51.825  1.00118.25           C  
ATOM   3666  CG  ASN A 496      64.185  21.849  50.403  1.00119.91           C  
ATOM   3667  OD1 ASN A 496      63.957  22.983  49.973  1.00121.61           O  
ATOM   3668  ND2 ASN A 496      64.035  20.759  49.657  1.00117.28           N  
TER    3669      ASN A 496                                                      
HETATM 3670  CHA HEM A 601      86.334  52.433  41.132  1.00 45.92           C  
HETATM 3671  CHB HEM A 601      81.833  51.017  42.146  1.00 45.91           C  
HETATM 3672  CHC HEM A 601      83.525  46.630  43.201  1.00 46.36           C  
HETATM 3673  CHD HEM A 601      88.012  47.948  42.073  1.00 45.88           C  
HETATM 3674  C1A HEM A 601      84.968  52.422  41.272  1.00 45.36           C  
HETATM 3675  C2A HEM A 601      84.079  53.526  40.955  1.00 45.97           C  
HETATM 3676  C3A HEM A 601      82.833  53.133  41.227  1.00 45.20           C  
HETATM 3677  C4A HEM A 601      82.901  51.773  41.723  1.00 45.62           C  
HETATM 3678  CMA HEM A 601      81.542  53.967  41.052  1.00 44.41           C  
HETATM 3679  CAA HEM A 601      84.502  54.902  40.378  1.00 46.27           C  
HETATM 3680  CBA HEM A 601      84.615  54.749  38.864  1.00 48.10           C  
HETATM 3681  CGA HEM A 601      84.688  56.080  38.153  1.00 51.53           C  
HETATM 3682  O1A HEM A 601      85.457  56.988  38.596  1.00 53.84           O  
HETATM 3683  O2A HEM A 601      83.983  56.243  37.120  1.00 51.16           O  
HETATM 3684  C1B HEM A 601      81.915  49.740  42.630  1.00 45.53           C  
HETATM 3685  C2B HEM A 601      80.857  48.984  43.279  1.00 46.40           C  
HETATM 3686  C3B HEM A 601      81.343  47.769  43.564  1.00 46.98           C  
HETATM 3687  C4B HEM A 601      82.708  47.729  43.099  1.00 46.78           C  
HETATM 3688  CMB HEM A 601      79.435  49.509  43.581  1.00 44.35           C  
HETATM 3689  CAB HEM A 601      80.652  46.574  44.271  1.00 47.87           C  
HETATM 3690  CBB HEM A 601      79.327  46.416  44.255  1.00 48.55           C  
HETATM 3691  C1C HEM A 601      84.866  46.591  42.948  1.00 45.87           C  
HETATM 3692  C2C HEM A 601      85.711  45.420  43.068  1.00 46.53           C  
HETATM 3693  C3C HEM A 601      86.966  45.787  42.753  1.00 46.86           C  
HETATM 3694  C4C HEM A 601      86.930  47.199  42.434  1.00 46.37           C  
HETATM 3695  CMC HEM A 601      85.215  44.017  43.480  1.00 45.36           C  
HETATM 3696  CAC HEM A 601      88.240  44.909  42.711  1.00 47.31           C  
HETATM 3697  CBC HEM A 601      88.453  43.922  43.596  1.00 48.19           C  
HETATM 3698  C1D HEM A 601      87.992  49.289  41.771  1.00 46.28           C  
HETATM 3699  C2D HEM A 601      89.174  50.081  41.497  1.00 46.68           C  
HETATM 3700  C3D HEM A 601      88.660  51.489  41.206  1.00 47.03           C  
HETATM 3701  C4D HEM A 601      87.214  51.393  41.327  1.00 46.60           C  
HETATM 3702  CMD HEM A 601      90.638  49.600  41.509  1.00 45.31           C  
HETATM 3703  CAD HEM A 601      89.517  52.719  40.838  1.00 48.01           C  
HETATM 3704  CBD HEM A 601      89.576  52.763  39.313  1.00 49.82           C  
HETATM 3705  CGD HEM A 601      90.465  53.873  38.793  1.00 51.80           C  
HETATM 3706  O1D HEM A 601      91.146  53.667  37.750  1.00 51.08           O  
HETATM 3707  O2D HEM A 601      90.487  54.976  39.406  1.00 52.70           O  
HETATM 3708  NA  HEM A 601      84.212  51.366  41.714  1.00 44.58           N  
HETATM 3709  NB  HEM A 601      83.025  48.945  42.530  1.00 45.62           N  
HETATM 3710  NC  HEM A 601      85.630  47.656  42.538  1.00 45.31           N  
HETATM 3711  ND  HEM A 601      86.864  50.088  41.658  1.00 45.54           N  
HETATM 3712 FE   HEM A 601      84.905  49.496  42.077  1.00 47.46          FE  
HETATM 3713  C1  ASD A 602      87.326  51.711  45.590  1.00 49.53           C  
HETATM 3714  C10 ASD A 602      86.009  52.423  45.979  1.00 49.74           C  
HETATM 3715  C11 ASD A 602      86.545  54.343  44.285  1.00 49.09           C  
HETATM 3716  C12 ASD A 602      86.591  55.852  43.988  1.00 50.29           C  
HETATM 3717  C13 ASD A 602      85.314  56.541  44.468  1.00 51.32           C  
HETATM 3718  C14 ASD A 602      85.182  56.277  45.973  1.00 50.75           C  
HETATM 3719  C15 ASD A 602      84.213  57.342  46.507  1.00 49.98           C  
HETATM 3720  C16 ASD A 602      84.644  58.602  45.748  1.00 51.31           C  
HETATM 3721  C17 ASD A 602      85.321  58.043  44.509  1.00 51.46           C  
HETATM 3722  C18 ASD A 602      84.107  56.156  43.594  1.00 51.16           C  
HETATM 3723  C19 ASD A 602      84.878  51.840  45.118  1.00 48.00           C  
HETATM 3724  C2  ASD A 602      87.550  50.328  46.211  1.00 49.46           C  
HETATM 3725  C3  ASD A 602      87.391  50.462  47.708  1.00 51.01           C  
HETATM 3726  C4  ASD A 602      86.297  51.309  48.249  1.00 49.50           C  
HETATM 3727  C5  ASD A 602      85.677  52.228  47.474  1.00 49.11           C  
HETATM 3728  C6  ASD A 602      84.626  53.089  48.152  1.00 48.57           C  
HETATM 3729  C7  ASD A 602      84.899  54.563  47.851  1.00 49.28           C  
HETATM 3730  C8  ASD A 602      85.014  54.801  46.343  1.00 49.43           C  
HETATM 3731  C9  ASD A 602      86.176  53.956  45.743  1.00 49.11           C  
HETATM 3732  O1  ASD A 602      88.165  49.885  48.453  1.00 51.95           O  
HETATM 3733  O2  ASD A 602      85.807  58.742  43.633  1.00 51.63           O  
HETATM 3734  OH2 1PE A 603      86.123  47.794  30.576  1.00114.77           O  
HETATM 3735  C12 1PE A 603      86.166  47.791  32.013  1.00114.65           C  
HETATM 3736  C22 1PE A 603      86.340  49.207  32.561  1.00114.51           C  
HETATM 3737  OH3 1PE A 603      85.083  49.890  32.617  1.00114.63           O  
HETATM 3738  C13 1PE A 603      83.799  50.430  30.561  1.00113.40           C  
HETATM 3739  C23 1PE A 603      84.904  50.825  31.548  1.00114.27           C  
HETATM 3740  OH4 1PE A 603      83.271  51.591  29.895  1.00112.69           O  
HETATM 3741  C14 1PE A 603      82.734  51.763  27.488  1.00109.85           C  
HETATM 3742  C24 1PE A 603      83.807  51.827  28.583  1.00111.08           C  
HETATM 3743  OH5 1PE A 603      81.403  51.748  28.018  1.00108.18           O  
HETATM 3744  C15 1PE A 603      80.292  49.983  29.244  1.00104.60           C  
HETATM 3745  C25 1PE A 603      80.731  50.488  27.868  1.00106.39           C  
HETATM 3746  OH6 1PE A 603      79.659  48.701  29.191  1.00102.70           O  
HETATM 3747  C16 1PE A 603      78.160  49.278  30.990  1.00 99.43           C  
HETATM 3748  C26 1PE A 603      79.178  48.276  30.464  1.00100.61           C  
HETATM 3749  OH7 1PE A 603      78.827  50.378  31.621  1.00 97.34           O  
HETATM 3750  P   PO4 A 604      71.422  62.598  53.460  1.00120.56           P  
HETATM 3751  O1  PO4 A 604      71.539  62.265  51.991  1.00120.70           O  
HETATM 3752  O2  PO4 A 604      71.724  64.069  53.653  1.00120.74           O  
HETATM 3753  O3  PO4 A 604      72.394  61.759  54.260  1.00120.63           O  
HETATM 3754  O4  PO4 A 604      70.016  62.299  53.922  1.00120.55           O  
HETATM 3755  P   PO4 A 605      89.704  63.088  25.219  1.00103.88           P  
HETATM 3756  O1  PO4 A 605      90.797  62.561  24.314  1.00103.74           O  
HETATM 3757  O2  PO4 A 605      88.843  64.087  24.483  1.00103.85           O  
HETATM 3758  O3  PO4 A 605      88.843  61.928  25.665  1.00103.60           O  
HETATM 3759  O4  PO4 A 605      90.324  63.782  26.410  1.00103.63           O  
HETATM 3760  P   PO4 A 606      75.749  22.471  46.071  0.60106.12           P  
HETATM 3761  O1  PO4 A 606      76.067  22.380  44.597  0.60105.99           O  
HETATM 3762  O2  PO4 A 606      74.420  21.799  46.340  0.60105.78           O  
HETATM 3763  O3  PO4 A 606      76.841  21.793  46.868  0.60106.07           O  
HETATM 3764  O4  PO4 A 606      75.678  23.926  46.469  0.60105.96           O  
HETATM 3765  P   PO4 A 607      88.433  51.108  29.785  0.60100.80           P  
HETATM 3766  O1  PO4 A 607      88.542  52.223  28.765  0.60100.25           O  
HETATM 3767  O2  PO4 A 607      87.148  50.349  29.554  0.60100.35           O  
HETATM 3768  O3  PO4 A 607      89.605  50.164  29.650  0.60100.69           O  
HETATM 3769  O4  PO4 A 607      88.443  51.673  31.185  0.60100.26           O  
HETATM 3770  O   HOH A 701     113.877  46.564  38.590  0.50 31.81           O  
HETATM 3771  O   HOH A 702      70.045  22.534  35.768  1.00 65.52           O  
HETATM 3772  O   HOH A 703      92.038  53.326  31.040  1.00 54.45           O  
HETATM 3773  O   HOH A 704      72.712  54.666  42.979  1.00 63.83           O  
HETATM 3774  O   HOH A 705      76.709  51.419  45.224  1.00 44.91           O  
HETATM 3775  O   HOH A 706      82.461  51.332  52.350  1.00 65.36           O  
HETATM 3776  O   HOH A 707      76.121  48.849  45.989  1.00 50.54           O  
HETATM 3777  O   HOH A 708      81.725  65.335  23.916  1.00 65.60           O  
HETATM 3778  O   HOH A 709      74.645  26.592  32.345  1.00 68.93           O  
HETATM 3779  O   HOH A 710      58.394  43.731  46.751  1.00 80.51           O  
HETATM 3780  O   HOH A 711      67.336  70.805  51.995  1.00 68.12           O  
HETATM 3781  O   HOH A 712      97.785  42.083  64.820  1.00 74.35           O  
HETATM 3782  O   HOH A 713      86.306  57.541  59.070  1.00 56.72           O  
HETATM 3783  O   HOH A 714      59.767  44.352  42.444  1.00 72.45           O  
HETATM 3784  O   HOH A 715      88.724  30.601  55.378  1.00 56.44           O  
HETATM 3785  O   HOH A 716      92.300  33.785  52.903  1.00 55.53           O  
HETATM 3786  O   HOH A 717      78.099  51.353  35.514  1.00 54.16           O  
HETATM 3787  O   HOH A 718      73.788  47.975  47.375  1.00 60.43           O  
HETATM 3788  O   HOH A 719      69.800  56.199  45.299  1.00 65.16           O  
HETATM 3789  O   HOH A 720      81.541  38.383  64.183  1.00 60.44           O  
HETATM 3790  O   HOH A 721     100.923  40.668  29.532  1.00 78.27           O  
HETATM 3791  O   HOH A 722      98.895  64.034  42.086  1.00 55.33           O  
HETATM 3792  O   HOH A 723     108.695  46.270  29.740  1.00 59.17           O  
HETATM 3793  O   HOH A 724     111.943  44.429  46.164  1.00 53.21           O  
HETATM 3794  O   HOH A 725      76.069  52.813  42.725  1.00 67.93           O  
HETATM 3795  O   HOH A 726      94.047  32.456  54.699  1.00 57.05           O  
HETATM 3796  O   HOH A 727      80.470  22.893  51.642  1.00 63.09           O  
HETATM 3797  O   HOH A 728      85.536  76.110  36.293  1.00 62.80           O  
HETATM 3798  O   HOH A 729      95.136  51.501  65.475  1.00 76.05           O  
HETATM 3799  O   HOH A 730      55.457  27.679  37.322  1.00 89.28           O  
HETATM 3800  O   HOH A 731      97.330  46.907  67.168  1.00 83.84           O  
HETATM 3801  O   HOH A 732      66.883  63.259  31.356  1.00 74.65           O  
HETATM 3802  O   HOH A 733      86.350  46.447  55.471  1.00 66.55           O  
HETATM 3803  O   HOH A 734      78.091  68.390  26.894  1.00 72.97           O  
HETATM 3804  O   HOH A 735      90.195  79.610  39.370  1.00 76.67           O  
HETATM 3805  O   HOH A 736      64.537  52.060  26.586  1.00 54.33           O  
HETATM 3806  O   HOH A 737      96.743  39.015  36.121  1.00 61.64           O  
HETATM 3807  O   HOH A 738      99.409  42.349  33.485  1.00 71.57           O  
HETATM 3808  O   HOH A 739      82.495  50.177  54.841  1.00 48.28           O  
HETATM 3809  O   HOH A 740      70.461  58.264  47.372  1.00 52.21           O  
HETATM 3810  O   HOH A 741      76.035  23.951  32.856  1.00 92.69           O  
HETATM 3811  O   HOH A 742      85.734  64.394  56.737  1.00 69.15           O  
HETATM 3812  O   HOH A 743      99.967  44.759  31.994  1.00 57.63           O  
CONECT 3183 3712                                                                
CONECT 3670 3674 3701                                                           
CONECT 3671 3677 3684                                                           
CONECT 3672 3687 3691                                                           
CONECT 3673 3694 3698                                                           
CONECT 3674 3670 3675 3708                                                      
CONECT 3675 3674 3676 3679                                                      
CONECT 3676 3675 3677 3678                                                      
CONECT 3677 3671 3676 3708                                                      
CONECT 3678 3676                                                                
CONECT 3679 3675 3680                                                           
CONECT 3680 3679 3681                                                           
CONECT 3681 3680 3682 3683                                                      
CONECT 3682 3681                                                                
CONECT 3683 3681                                                                
CONECT 3684 3671 3685 3709                                                      
CONECT 3685 3684 3686 3688                                                      
CONECT 3686 3685 3687 3689                                                      
CONECT 3687 3672 3686 3709                                                      
CONECT 3688 3685                                                                
CONECT 3689 3686 3690                                                           
CONECT 3690 3689                                                                
CONECT 3691 3672 3692 3710                                                      
CONECT 3692 3691 3693 3695                                                      
CONECT 3693 3692 3694 3696                                                      
CONECT 3694 3673 3693 3710                                                      
CONECT 3695 3692                                                                
CONECT 3696 3693 3697                                                           
CONECT 3697 3696                                                                
CONECT 3698 3673 3699 3711                                                      
CONECT 3699 3698 3700 3702                                                      
CONECT 3700 3699 3701 3703                                                      
CONECT 3701 3670 3700 3711                                                      
CONECT 3702 3699                                                                
CONECT 3703 3700 3704                                                           
CONECT 3704 3703 3705                                                           
CONECT 3705 3704 3706 3707                                                      
CONECT 3706 3705                                                                
CONECT 3707 3705                                                                
CONECT 3708 3674 3677 3712                                                      
CONECT 3709 3684 3687 3712                                                      
CONECT 3710 3691 3694 3712                                                      
CONECT 3711 3698 3701 3712                                                      
CONECT 3712 3183 3708 3709 3710                                                 
CONECT 3712 3711                                                                
CONECT 3713 3714 3724                                                           
CONECT 3714 3713 3723 3727 3731                                                 
CONECT 3715 3716 3731                                                           
CONECT 3716 3715 3717                                                           
CONECT 3717 3716 3718 3721 3722                                                 
CONECT 3718 3717 3719 3730                                                      
CONECT 3719 3718 3720                                                           
CONECT 3720 3719 3721                                                           
CONECT 3721 3717 3720 3733                                                      
CONECT 3722 3717                                                                
CONECT 3723 3714                                                                
CONECT 3724 3713 3725                                                           
CONECT 3725 3724 3726 3732                                                      
CONECT 3726 3725 3727                                                           
CONECT 3727 3714 3726 3728                                                      
CONECT 3728 3727 3729                                                           
CONECT 3729 3728 3730                                                           
CONECT 3730 3718 3729 3731                                                      
CONECT 3731 3714 3715 3730                                                      
CONECT 3732 3725                                                                
CONECT 3733 3721                                                                
CONECT 3734 3735                                                                
CONECT 3735 3734 3736                                                           
CONECT 3736 3735 3737                                                           
CONECT 3737 3736 3739                                                           
CONECT 3738 3739 3740                                                           
CONECT 3739 3737 3738                                                           
CONECT 3740 3738 3742                                                           
CONECT 3741 3742 3743                                                           
CONECT 3742 3740 3741                                                           
CONECT 3743 3741 3745                                                           
CONECT 3744 3745 3746                                                           
CONECT 3745 3743 3744                                                           
CONECT 3746 3744 3748                                                           
CONECT 3747 3748 3749                                                           
CONECT 3748 3746 3747                                                           
CONECT 3749 3747                                                                
CONECT 3750 3751 3752 3753 3754                                                 
CONECT 3751 3750                                                                
CONECT 3752 3750                                                                
CONECT 3753 3750                                                                
CONECT 3754 3750                                                                
CONECT 3755 3756 3757 3758 3759                                                 
CONECT 3756 3755                                                                
CONECT 3757 3755                                                                
CONECT 3758 3755                                                                
CONECT 3759 3755                                                                
CONECT 3760 3761 3762 3763 3764                                                 
CONECT 3761 3760                                                                
CONECT 3762 3760                                                                
CONECT 3763 3760                                                                
CONECT 3764 3760                                                                
CONECT 3765 3766 3767 3768 3769                                                 
CONECT 3766 3765                                                                
CONECT 3767 3765                                                                
CONECT 3768 3765                                                                
CONECT 3769 3765                                                                
MASTER      402    0    7   21   10    0   15    6 3801    1  102   39          
END                                                                             
