# Supplementary material for: Exploration of the molecular mechanism of melatonin against polycystic ovary syndrome based on a network pharmacology approach and experimental validation
Source: Front Endocrinol (Lausanne). 2025 Aug 5;16:1528518. doi: 10.3389/fendo.2025.1528518 (PMC12361247; doi:10.3389/fendo.2025.1528518)
Supplement: Supplementary file 1 [file DataSheet1.zip › Raw data/molecular docking/cyp19a1-melatonin/5jkv_w.pdb]

CRYST1  140.218  140.218  119.271  90.00  90.00 120.00 P 32 2 1      1
ATOM      1  N   SER A  45      76.511  80.379  30.302  1.00120.23           N  
ATOM      2  CA  SER A  45      75.805  80.375  31.617  1.00122.66           C  
ATOM      3  C   SER A  45      76.778  80.501  32.787  1.00124.69           C  
ATOM      4  O   SER A  45      77.850  79.884  32.785  1.00126.21           O  
ATOM      5  CB  SER A  45      74.965  79.103  31.776  1.00121.63           C  
ATOM      6  OG  SER A  45      73.878  79.082  30.868  1.00123.01           O  
ATOM      7  N   SER A  46      76.390  81.307  33.777  1.00124.46           N  
ATOM      8  CA  SER A  46      77.122  81.439  35.043  1.00117.72           C  
ATOM      9  C   SER A  46      76.866  80.224  35.945  1.00114.61           C  
ATOM     10  O   SER A  46      75.976  79.410  35.672  1.00116.61           O  
ATOM     11  CB  SER A  46      76.742  82.742  35.756  1.00115.74           C  
ATOM     12  OG  SER A  46      77.485  82.906  36.951  1.00111.68           O  
ATOM     13  N   ILE A  47      77.638  80.117  37.023  1.00107.18           N  
ATOM     14  CA  ILE A  47      77.634  78.915  37.857  1.00100.34           C  
ATOM     15  C   ILE A  47      76.813  79.062  39.162  1.00 94.64           C  
ATOM     16  O   ILE A  47      77.078  79.971  39.958  1.00 97.62           O  
ATOM     17  CB  ILE A  47      79.087  78.382  38.062  1.00101.27           C  
ATOM     18  CG1 ILE A  47      79.095  76.867  38.303  1.00 96.73           C  
ATOM     19  CG2 ILE A  47      79.895  79.201  39.079  1.00100.71           C  
ATOM     20  CD1 ILE A  47      79.339  76.080  37.035  1.00 92.08           C  
ATOM     21  N   PRO A  48      75.785  78.199  39.360  1.00 87.61           N  
ATOM     22  CA  PRO A  48      74.991  78.244  40.601  1.00 85.77           C  
ATOM     23  C   PRO A  48      75.787  77.788  41.824  1.00 87.14           C  
ATOM     24  O   PRO A  48      76.768  77.057  41.681  1.00 92.57           O  
ATOM     25  CB  PRO A  48      73.836  77.272  40.320  1.00 82.24           C  
ATOM     26  CG  PRO A  48      73.757  77.187  38.834  1.00 80.97           C  
ATOM     27  CD  PRO A  48      75.185  77.275  38.380  1.00 85.24           C  
ATOM     28  N   GLY A  49      75.366  78.227  43.008  1.00 87.44           N  
ATOM     29  CA  GLY A  49      76.045  77.887  44.260  1.00 89.59           C  
ATOM     30  C   GLY A  49      76.086  79.036  45.255  1.00 91.35           C  
ATOM     31  O   GLY A  49      75.747  80.166  44.892  1.00 91.36           O  
ATOM     32  N   PRO A  50      76.504  78.761  46.518  1.00 93.63           N  
ATOM     33  CA  PRO A  50      76.591  79.801  47.554  1.00 95.47           C  
ATOM     34  C   PRO A  50      77.576  80.907  47.192  1.00 97.09           C  
ATOM     35  O   PRO A  50      78.511  80.676  46.416  1.00 99.59           O  
ATOM     36  CB  PRO A  50      77.088  79.038  48.791  1.00 94.50           C  
ATOM     37  CG  PRO A  50      77.736  77.813  48.258  1.00 95.52           C  
ATOM     38  CD  PRO A  50      76.937  77.451  47.041  1.00 95.45           C  
ATOM     39  N   GLY A  51      77.351  82.092  47.754  1.00 96.61           N  
ATOM     40  CA  GLY A  51      78.177  83.260  47.480  1.00 96.25           C  
ATOM     41  C   GLY A  51      79.571  83.165  48.069  1.00 96.99           C  
ATOM     42  O   GLY A  51      79.760  82.650  49.177  1.00 94.60           O  
ATOM     43  N   TYR A  52      80.544  83.650  47.302  1.00 99.23           N  
ATOM     44  CA  TYR A  52      81.910  83.836  47.768  1.00105.16           C  
ATOM     45  C   TYR A  52      81.914  85.088  48.643  1.00111.30           C  
ATOM     46  O   TYR A  52      82.094  86.207  48.150  1.00118.98           O  
ATOM     47  CB  TYR A  52      82.850  83.973  46.564  1.00106.18           C  
ATOM     48  CG  TYR A  52      84.319  84.161  46.891  1.00109.76           C  
ATOM     49  CD1 TYR A  52      84.921  85.420  46.782  1.00111.61           C  
ATOM     50  CD2 TYR A  52      85.117  83.078  47.281  1.00111.90           C  
ATOM     51  CE1 TYR A  52      86.269  85.599  47.069  1.00113.84           C  
ATOM     52  CE2 TYR A  52      86.467  83.248  47.570  1.00112.60           C  
ATOM     53  CZ  TYR A  52      87.036  84.507  47.462  1.00114.30           C  
ATOM     54  OH  TYR A  52      88.370  84.679  47.745  1.00115.39           O  
ATOM     55  N   CYS A  53      81.680  84.895  49.940  1.00113.72           N  
ATOM     56  CA  CYS A  53      81.547  86.016  50.876  1.00114.26           C  
ATOM     57  C   CYS A  53      82.908  86.513  51.362  1.00115.55           C  
ATOM     58  O   CYS A  53      83.203  86.494  52.564  1.00113.36           O  
ATOM     59  CB  CYS A  53      80.615  85.654  52.037  1.00113.12           C  
ATOM     60  SG  CYS A  53      78.876  85.547  51.559  1.00117.45           S  
ATOM     61  N   MET A  54      83.721  86.955  50.397  1.00118.41           N  
ATOM     62  CA  MET A  54      85.080  87.482  50.612  1.00119.79           C  
ATOM     63  C   MET A  54      85.980  86.524  51.414  1.00119.73           C  
ATOM     64  O   MET A  54      86.743  86.948  52.289  1.00120.12           O  
ATOM     65  CB  MET A  54      85.029  88.890  51.234  1.00123.45           C  
ATOM     66  CG  MET A  54      84.391  89.948  50.342  1.00126.57           C  
ATOM     67  SD  MET A  54      83.250  91.028  51.233  1.00132.21           S  
ATOM     68  CE  MET A  54      81.749  90.044  51.247  1.00125.61           C  
ATOM     69  N   GLY A  55      85.874  85.230  51.100  1.00118.81           N  
ATOM     70  CA  GLY A  55      86.665  84.186  51.755  1.00115.51           C  
ATOM     71  C   GLY A  55      85.976  83.450  52.894  1.00114.62           C  
ATOM     72  O   GLY A  55      86.601  82.621  53.561  1.00114.39           O  
ATOM     73  N   ILE A  56      84.700  83.758  53.123  1.00113.21           N  
ATOM     74  CA  ILE A  56      83.880  83.060  54.126  1.00113.91           C  
ATOM     75  C   ILE A  56      83.062  81.962  53.432  1.00113.66           C  
ATOM     76  O   ILE A  56      82.809  80.901  54.018  1.00116.03           O  
ATOM     77  CB  ILE A  56      82.994  84.046  54.954  1.00114.23           C  
ATOM     78  CG1 ILE A  56      83.844  85.150  55.632  1.00114.43           C  
ATOM     79  CG2 ILE A  56      82.108  83.322  55.974  1.00111.20           C  
ATOM     80  CD1 ILE A  56      84.921  84.695  56.610  1.00110.97           C  
ATOM     81  N   GLY A  57      82.671  82.230  52.184  1.00110.65           N  
ATOM     82  CA  GLY A  57      82.020  81.253  51.305  1.00108.67           C  
ATOM     83  C   GLY A  57      82.711  79.894  51.228  1.00108.47           C  
ATOM     84  O   GLY A  57      82.047  78.872  51.425  1.00109.56           O  
ATOM     85  N   PRO A  58      84.037  79.868  50.932  1.00106.59           N  
ATOM     86  CA  PRO A  58      84.807  78.611  50.960  1.00105.44           C  
ATOM     87  C   PRO A  58      84.850  77.898  52.315  1.00103.45           C  
ATOM     88  O   PRO A  58      84.755  76.667  52.355  1.00105.95           O  
ATOM     89  CB  PRO A  58      86.215  79.053  50.552  1.00104.39           C  
ATOM     90  CG  PRO A  58      85.984  80.232  49.683  1.00104.24           C  
ATOM     91  CD  PRO A  58      84.829  80.953  50.315  1.00107.17           C  
ATOM     92  N   LEU A  59      84.985  78.664  53.399  1.00 97.88           N  
ATOM     93  CA  LEU A  59      85.132  78.102  54.745  1.00 92.55           C  
ATOM     94  C   LEU A  59      83.863  77.435  55.269  1.00 90.66           C  
ATOM     95  O   LEU A  59      83.948  76.435  55.984  1.00 90.25           O  
ATOM     96  CB  LEU A  59      85.638  79.154  55.741  1.00 92.46           C  
ATOM     97  CG  LEU A  59      87.007  79.817  55.520  1.00 94.46           C  
ATOM     98  CD1 LEU A  59      87.200  80.955  56.514  1.00 94.69           C  
ATOM     99  CD2 LEU A  59      88.171  78.834  55.600  1.00 90.88           C  
ATOM    100  N   ILE A  60      82.697  77.974  54.910  1.00 89.21           N  
ATOM    101  CA  ILE A  60      81.426  77.367  55.332  1.00 91.20           C  
ATOM    102  C   ILE A  60      81.151  76.039  54.619  1.00 89.49           C  
ATOM    103  O   ILE A  60      80.727  75.079  55.263  1.00 89.89           O  
ATOM    104  CB  ILE A  60      80.196  78.339  55.303  1.00 91.99           C  
ATOM    105  CG1 ILE A  60      79.861  78.853  53.889  1.00 95.82           C  
ATOM    106  CG2 ILE A  60      80.390  79.498  56.277  1.00 88.62           C  
ATOM    107  CD1 ILE A  60      78.704  78.138  53.211  1.00 94.42           C  
ATOM    108  N   SER A  61      81.428  75.984  53.311  1.00 86.52           N  
ATOM    109  CA  SER A  61      81.164  74.788  52.497  1.00 82.45           C  
ATOM    110  C   SER A  61      82.090  73.621  52.847  1.00 80.99           C  
ATOM    111  O   SER A  61      81.626  72.484  52.984  1.00 78.94           O  
ATOM    112  CB  SER A  61      81.206  75.103  50.995  1.00 80.34           C  
ATOM    113  OG  SER A  61      82.509  75.453  50.570  1.00 80.84           O  
ATOM    114  N   HIS A  62      83.384  73.913  53.002  1.00 77.14           N  
ATOM    115  CA  HIS A  62      84.353  72.937  53.494  1.00 77.23           C  
ATOM    116  C   HIS A  62      83.927  72.447  54.879  1.00 77.82           C  
ATOM    117  O   HIS A  62      83.857  71.239  55.108  1.00 80.67           O  
ATOM    118  CB  HIS A  62      85.765  73.534  53.544  1.00 78.49           C  
ATOM    119  CG  HIS A  62      86.865  72.514  53.631  1.00 79.07           C  
ATOM    120  CD2 HIS A  62      86.846  71.188  53.912  1.00 80.41           C  
ATOM    121  ND1 HIS A  62      88.185  72.833  53.402  1.00 81.11           N  
ATOM    122  CE1 HIS A  62      88.933  71.753  53.544  1.00 80.64           C  
ATOM    123  NE2 HIS A  62      88.144  70.741  53.854  1.00 81.53           N  
ATOM    124  N   GLY A  63      83.621  73.390  55.776  1.00 76.99           N  
ATOM    125  CA  GLY A  63      83.115  73.090  57.121  1.00 73.13           C  
ATOM    126  C   GLY A  63      81.872  72.215  57.112  1.00 71.81           C  
ATOM    127  O   GLY A  63      81.762  71.276  57.905  1.00 68.65           O  
ATOM    128  N   ARG A  64      80.947  72.519  56.202  1.00 73.83           N  
ATOM    129  CA  ARG A  64      79.741  71.715  56.002  1.00 77.69           C  
ATOM    130  C   ARG A  64      80.077  70.285  55.566  1.00 78.22           C  
ATOM    131  O   ARG A  64      79.498  69.331  56.091  1.00 78.75           O  
ATOM    132  CB  ARG A  64      78.791  72.378  54.999  1.00 80.31           C  
ATOM    133  CG  ARG A  64      77.416  71.739  54.971  1.00 82.68           C  
ATOM    134  CD  ARG A  64      76.384  72.605  54.285  1.00 86.38           C  
ATOM    135  NE  ARG A  64      75.092  72.457  54.950  1.00 89.86           N  
ATOM    136  CZ  ARG A  64      74.497  73.401  55.674  1.00 88.58           C  
ATOM    137  NH1 ARG A  64      75.055  74.596  55.822  1.00 89.10           N1+
ATOM    138  NH2 ARG A  64      73.325  73.151  56.241  1.00 91.32           N  
ATOM    139  N   PHE A  65      81.013  70.155  54.621  1.00 76.57           N  
ATOM    140  CA  PHE A  65      81.505  68.849  54.164  1.00 76.65           C  
ATOM    141  C   PHE A  65      82.144  68.033  55.292  1.00 77.72           C  
ATOM    142  O   PHE A  65      81.897  66.830  55.397  1.00 78.60           O  
ATOM    143  CB  PHE A  65      82.466  68.999  52.973  1.00 73.39           C  
ATOM    144  CG  PHE A  65      81.798  68.857  51.628  1.00 71.98           C  
ATOM    145  CD1 PHE A  65      81.218  69.959  50.994  1.00 72.58           C  
ATOM    146  CD2 PHE A  65      81.747  67.619  50.990  1.00 70.84           C  
ATOM    147  CE1 PHE A  65      80.594  69.824  49.755  1.00 71.85           C  
ATOM    148  CE2 PHE A  65      81.127  67.479  49.751  1.00 71.68           C  
ATOM    149  CZ  PHE A  65      80.552  68.583  49.131  1.00 71.38           C  
ATOM    150  N   LEU A  66      82.935  68.695  56.137  1.00 78.07           N  
ATOM    151  CA  LEU A  66      83.602  68.041  57.270  1.00 80.42           C  
ATOM    152  C   LEU A  66      82.619  67.604  58.357  1.00 81.90           C  
ATOM    153  O   LEU A  66      82.803  66.550  58.972  1.00 82.29           O  
ATOM    154  CB  LEU A  66      84.692  68.941  57.873  1.00 79.23           C  
ATOM    155  CG  LEU A  66      85.865  69.407  57.000  1.00 79.21           C  
ATOM    156  CD1 LEU A  66      86.579  70.584  57.646  1.00 79.44           C  
ATOM    157  CD2 LEU A  66      86.845  68.285  56.695  1.00 81.10           C  
ATOM    158  N   TRP A  67      81.583  68.412  58.580  1.00 83.35           N  
ATOM    159  CA  TRP A  67      80.587  68.139  59.616  1.00 85.68           C  
ATOM    160  C   TRP A  67      79.559  67.104  59.153  1.00 80.89           C  
ATOM    161  O   TRP A  67      79.309  66.120  59.853  1.00 77.39           O  
ATOM    162  CB  TRP A  67      79.927  69.449  60.093  1.00 95.81           C  
ATOM    163  CG  TRP A  67      78.837  69.296  61.142  1.00106.61           C  
ATOM    164  CD1 TRP A  67      77.545  69.737  61.043  1.00107.50           C  
ATOM    165  CD2 TRP A  67      78.947  68.666  62.434  1.00114.12           C  
ATOM    166  CE2 TRP A  67      77.675  68.765  63.054  1.00114.85           C  
ATOM    167  CE3 TRP A  67      79.993  68.025  63.127  1.00117.42           C  
ATOM    168  NE1 TRP A  67      76.845  69.423  62.184  1.00111.45           N  
ATOM    169  CZ2 TRP A  67      77.418  68.247  64.340  1.00116.31           C  
ATOM    170  CZ3 TRP A  67      79.736  67.506  64.409  1.00116.87           C  
ATOM    171  CH2 TRP A  67      78.456  67.624  64.998  1.00116.97           C  
ATOM    172  N   MET A  68      78.991  67.318  57.968  1.00 77.85           N  
ATOM    173  CA  MET A  68      77.965  66.432  57.411  1.00 74.85           C  
ATOM    174  C   MET A  68      78.493  65.101  56.864  1.00 73.02           C  
ATOM    175  O   MET A  68      77.818  64.073  56.974  1.00 72.78           O  
ATOM    176  CB  MET A  68      77.185  67.155  56.315  1.00 74.67           C  
ATOM    177  CG  MET A  68      76.054  68.029  56.815  1.00 76.06           C  
ATOM    178  SD  MET A  68      75.239  68.858  55.441  1.00 78.97           S  
ATOM    179  CE  MET A  68      73.522  68.652  55.909  1.00 80.94           C  
ATOM    180  N   GLY A  69      79.692  65.127  56.280  1.00 70.21           N  
ATOM    181  CA  GLY A  69      80.211  64.005  55.496  1.00 66.87           C  
ATOM    182  C   GLY A  69      79.968  64.267  54.020  1.00 65.76           C  
ATOM    183  O   GLY A  69      78.941  64.849  53.657  1.00 66.74           O  
ATOM    184  N   ILE A  70      80.902  63.828  53.173  1.00 62.90           N  
ATOM    185  CA  ILE A  70      80.895  64.152  51.732  1.00 62.73           C  
ATOM    186  C   ILE A  70      79.537  63.893  51.060  1.00 64.34           C  
ATOM    187  O   ILE A  70      78.999  64.774  50.387  1.00 65.26           O  
ATOM    188  CB  ILE A  70      82.066  63.479  50.956  1.00 60.97           C  
ATOM    189  CG1 ILE A  70      83.419  63.883  51.557  1.00 59.96           C  
ATOM    190  CG2 ILE A  70      82.042  63.869  49.478  1.00 60.55           C  
ATOM    191  CD1 ILE A  70      84.576  62.973  51.194  1.00 60.50           C  
ATOM    192  N   GLY A  71      78.988  62.698  51.284  1.00 65.85           N  
ATOM    193  CA  GLY A  71      77.731  62.257  50.680  1.00 65.69           C  
ATOM    194  C   GLY A  71      76.518  63.105  50.993  1.00 69.02           C  
ATOM    195  O   GLY A  71      75.826  63.560  50.074  1.00 68.35           O  
ATOM    196  N   SER A  72      76.261  63.312  52.286  1.00 70.17           N  
ATOM    197  CA  SER A  72      75.117  64.112  52.733  1.00 72.63           C  
ATOM    198  C   SER A  72      75.243  65.586  52.336  1.00 72.53           C  
ATOM    199  O   SER A  72      74.246  66.206  51.952  1.00 76.17           O  
ATOM    200  CB  SER A  72      74.869  63.957  54.237  1.00 72.32           C  
ATOM    201  OG  SER A  72      76.002  64.331  54.987  1.00 77.95           O  
ATOM    202  N   ALA A  73      76.464  66.124  52.409  1.00 68.97           N  
ATOM    203  CA  ALA A  73      76.757  67.493  51.962  1.00 68.18           C  
ATOM    204  C   ALA A  73      76.499  67.670  50.465  1.00 69.96           C  
ATOM    205  O   ALA A  73      75.997  68.711  50.040  1.00 73.37           O  
ATOM    206  CB  ALA A  73      78.185  67.884  52.311  1.00 66.67           C  
ATOM    207  N   CYS A  74      76.830  66.645  49.680  1.00 70.18           N  
ATOM    208  CA  CYS A  74      76.553  66.629  48.242  1.00 70.59           C  
ATOM    209  C   CYS A  74      75.057  66.667  47.954  1.00 70.54           C  
ATOM    210  O   CYS A  74      74.605  67.394  47.065  1.00 68.99           O  
ATOM    211  CB  CYS A  74      77.195  65.409  47.581  1.00 69.85           C  
ATOM    212  SG  CYS A  74      78.950  65.636  47.229  1.00 69.75           S  
ATOM    213  N   ASN A  75      74.299  65.885  48.721  1.00 73.32           N  
ATOM    214  CA  ASN A  75      72.849  65.854  48.599  1.00 73.67           C  
ATOM    215  C   ASN A  75      72.174  67.123  49.100  1.00 76.65           C  
ATOM    216  O   ASN A  75      71.144  67.523  48.556  1.00 79.12           O  
ATOM    217  CB  ASN A  75      72.269  64.610  49.269  1.00 71.44           C  
ATOM    218  CG  ASN A  75      72.246  63.413  48.340  1.00 71.19           C  
ATOM    219  ND2 ASN A  75      72.570  62.246  48.876  1.00 72.03           N  
ATOM    220  OD1 ASN A  75      71.932  63.534  47.154  1.00 70.08           O  
ATOM    221  N   TYR A  76      72.767  67.753  50.117  1.00 77.30           N  
ATOM    222  CA  TYR A  76      72.288  69.037  50.624  1.00 78.95           C  
ATOM    223  C   TYR A  76      72.379  70.116  49.547  1.00 79.19           C  
ATOM    224  O   TYR A  76      71.386  70.786  49.251  1.00 81.29           O  
ATOM    225  CB  TYR A  76      73.055  69.464  51.886  1.00 82.00           C  
ATOM    226  CG  TYR A  76      72.753  70.885  52.330  1.00 87.48           C  
ATOM    227  CD1 TYR A  76      71.644  71.167  53.142  1.00 87.82           C  
ATOM    228  CD2 TYR A  76      73.570  71.955  51.926  1.00 89.17           C  
ATOM    229  CE1 TYR A  76      71.362  72.470  53.541  1.00 90.17           C  
ATOM    230  CE2 TYR A  76      73.292  73.261  52.314  1.00 91.35           C  
ATOM    231  CZ  TYR A  76      72.192  73.513  53.123  1.00 91.73           C  
ATOM    232  OH  TYR A  76      71.927  74.806  53.510  1.00 90.75           O  
ATOM    233  N   TYR A  77      73.570  70.264  48.969  1.00 78.07           N  
ATOM    234  CA  TYR A  77      73.861  71.332  48.017  1.00 77.70           C  
ATOM    235  C   TYR A  77      73.128  71.201  46.681  1.00 77.34           C  
ATOM    236  O   TYR A  77      72.773  72.209  46.067  1.00 77.70           O  
ATOM    237  CB  TYR A  77      75.372  71.473  47.812  1.00 77.62           C  
ATOM    238  CG  TYR A  77      76.067  72.256  48.906  1.00 77.37           C  
ATOM    239  CD1 TYR A  77      76.964  71.633  49.777  1.00 78.68           C  
ATOM    240  CD2 TYR A  77      75.829  73.626  49.074  1.00 79.52           C  
ATOM    241  CE1 TYR A  77      77.603  72.347  50.786  1.00 81.69           C  
ATOM    242  CE2 TYR A  77      76.462  74.350  50.078  1.00 81.07           C  
ATOM    243  CZ  TYR A  77      77.347  73.709  50.931  1.00 82.08           C  
ATOM    244  OH  TYR A  77      77.973  74.428  51.924  1.00 85.15           O  
ATOM    245  N   ASN A  78      72.900  69.963  46.248  1.00 79.05           N  
ATOM    246  CA  ASN A  78      72.095  69.680  45.056  1.00 83.82           C  
ATOM    247  C   ASN A  78      70.602  69.945  45.247  1.00 86.39           C  
ATOM    248  O   ASN A  78      69.884  70.217  44.280  1.00 86.49           O  
ATOM    249  CB  ASN A  78      72.292  68.232  44.607  1.00 83.70           C  
ATOM    250  CG  ASN A  78      73.377  68.072  43.560  1.00 81.93           C  
ATOM    251  ND2 ASN A  78      73.860  69.179  43.001  1.00 81.62           N  
ATOM    252  OD1 ASN A  78      73.767  66.949  43.249  1.00 83.74           O  
ATOM    253  N   ARG A  79      70.147  69.833  46.495  1.00 87.88           N  
ATOM    254  CA  ARG A  79      68.757  70.072  46.861  1.00 88.04           C  
ATOM    255  C   ARG A  79      68.484  71.575  46.959  1.00 87.70           C  
ATOM    256  O   ARG A  79      67.507  72.059  46.381  1.00 90.95           O  
ATOM    257  CB  ARG A  79      68.438  69.366  48.179  1.00 89.83           C  
ATOM    258  CG  ARG A  79      66.977  68.992  48.388  1.00 93.32           C  
ATOM    259  CD  ARG A  79      66.811  67.916  49.459  1.00 95.69           C  
ATOM    260  NE  ARG A  79      67.423  68.279  50.744  1.00 96.87           N  
ATOM    261  CZ  ARG A  79      68.513  67.711  51.267  1.00 95.69           C  
ATOM    262  NH1 ARG A  79      69.142  66.724  50.636  1.00 92.16           N1+
ATOM    263  NH2 ARG A  79      68.976  68.133  52.435  1.00 95.15           N  
ATOM    264  N   VAL A  80      69.355  72.297  47.672  1.00 83.42           N  
ATOM    265  CA  VAL A  80      69.239  73.753  47.859  1.00 81.50           C  
ATOM    266  C   VAL A  80      69.468  74.498  46.536  1.00 83.76           C  
ATOM    267  O   VAL A  80      68.593  75.238  46.083  1.00 88.09           O  
ATOM    268  CB  VAL A  80      70.178  74.285  48.981  1.00 78.48           C  
ATOM    269  CG1 VAL A  80      70.088  75.800  49.109  1.00 75.45           C  
ATOM    270  CG2 VAL A  80      69.847  73.637  50.319  1.00 77.43           C  
ATOM    271  N   TYR A  81      70.632  74.281  45.924  1.00 84.82           N  
ATOM    272  CA  TYR A  81      70.993  74.897  44.640  1.00 84.33           C  
ATOM    273  C   TYR A  81      70.661  73.932  43.495  1.00 87.02           C  
ATOM    274  O   TYR A  81      69.906  72.980  43.703  1.00 94.07           O  
ATOM    275  CB  TYR A  81      72.469  75.317  44.652  1.00 83.05           C  
ATOM    276  CG  TYR A  81      72.831  76.171  45.849  1.00 84.84           C  
ATOM    277  CD1 TYR A  81      72.731  77.568  45.793  1.00 86.84           C  
ATOM    278  CD2 TYR A  81      73.255  75.584  47.051  1.00 85.34           C  
ATOM    279  CE1 TYR A  81      73.053  78.357  46.895  1.00 87.78           C  
ATOM    280  CE2 TYR A  81      73.576  76.363  48.158  1.00 88.63           C  
ATOM    281  CZ  TYR A  81      73.474  77.746  48.075  1.00 88.41           C  
ATOM    282  OH  TYR A  81      73.792  78.516  49.167  1.00 88.33           O  
ATOM    283  N   GLY A  82      71.202  74.170  42.299  1.00 84.97           N  
ATOM    284  CA  GLY A  82      70.906  73.328  41.128  1.00 86.28           C  
ATOM    285  C   GLY A  82      71.390  71.881  41.189  1.00 84.62           C  
ATOM    286  O   GLY A  82      72.015  71.455  42.165  1.00 84.53           O  
ATOM    287  N   GLU A  83      71.092  71.126  40.132  1.00 83.11           N  
ATOM    288  CA  GLU A  83      71.631  69.772  39.950  1.00 81.30           C  
ATOM    289  C   GLU A  83      73.018  69.817  39.287  1.00 81.96           C  
ATOM    290  O   GLU A  83      73.571  68.788  38.873  1.00 83.10           O  
ATOM    291  CB  GLU A  83      70.657  68.892  39.147  1.00 80.86           C  
ATOM    292  CG  GLU A  83      69.231  68.799  39.696  1.00 83.06           C  
ATOM    293  CD  GLU A  83      69.122  68.253  41.119  1.00 86.80           C  
ATOM    294  OE1 GLU A  83      70.029  67.529  41.594  1.00 86.11           O  
ATOM    295  OE2 GLU A  83      68.094  68.540  41.771  1.00 88.20           O1-
ATOM    296  N   PHE A  84      73.556  71.033  39.196  1.00 79.98           N  
ATOM    297  CA  PHE A  84      74.891  71.326  38.699  1.00 76.02           C  
ATOM    298  C   PHE A  84      75.274  72.620  39.399  1.00 74.26           C  
ATOM    299  O   PHE A  84      74.754  73.687  39.068  1.00 74.72           O  
ATOM    300  CB  PHE A  84      74.863  71.529  37.179  1.00 74.09           C  
ATOM    301  CG  PHE A  84      76.225  71.626  36.540  1.00 72.92           C  
ATOM    302  CD1 PHE A  84      76.596  70.721  35.544  1.00 72.75           C  
ATOM    303  CD2 PHE A  84      77.135  72.630  36.905  1.00 71.94           C  
ATOM    304  CE1 PHE A  84      77.845  70.806  34.938  1.00 72.89           C  
ATOM    305  CE2 PHE A  84      78.386  72.713  36.307  1.00 70.70           C  
ATOM    306  CZ  PHE A  84      78.740  71.803  35.322  1.00 71.50           C  
ATOM    307  N   MET A  85      76.173  72.523  40.373  1.00 74.23           N  
ATOM    308  CA  MET A  85      76.508  73.672  41.218  1.00 76.83           C  
ATOM    309  C   MET A  85      77.969  73.697  41.693  1.00 79.19           C  
ATOM    310  O   MET A  85      78.723  72.757  41.435  1.00 83.34           O  
ATOM    311  CB  MET A  85      75.510  73.787  42.384  1.00 75.83           C  
ATOM    312  CG  MET A  85      75.455  72.590  43.324  1.00 73.36           C  
ATOM    313  SD  MET A  85      76.759  72.630  44.565  1.00 74.30           S  
ATOM    314  CE  MET A  85      76.342  74.126  45.458  1.00 75.02           C  
ATOM    315  N   ARG A  86      78.347  74.767  42.396  1.00 77.86           N  
ATOM    316  CA  ARG A  86      79.740  75.029  42.759  1.00 77.77           C  
ATOM    317  C   ARG A  86      79.907  75.232  44.262  1.00 76.49           C  
ATOM    318  O   ARG A  86      79.131  75.947  44.902  1.00 77.11           O  
ATOM    319  CB  ARG A  86      80.261  76.246  41.977  1.00 83.03           C  
ATOM    320  CG  ARG A  86      81.769  76.521  42.024  1.00 86.19           C  
ATOM    321  CD  ARG A  86      82.240  77.402  43.190  1.00 90.43           C  
ATOM    322  NE  ARG A  86      81.184  78.214  43.812  1.00 95.83           N  
ATOM    323  CZ  ARG A  86      80.788  79.422  43.407  1.00 97.55           C  
ATOM    324  NH1 ARG A  86      81.345  80.016  42.355  1.00 98.54           N1+
ATOM    325  NH2 ARG A  86      79.818  80.040  44.069  1.00 96.60           N  
ATOM    326  N   VAL A  87      80.958  74.609  44.790  1.00 73.69           N  
ATOM    327  CA  VAL A  87      81.324  74.639  46.204  1.00 69.57           C  
ATOM    328  C   VAL A  87      82.858  74.750  46.279  1.00 68.94           C  
ATOM    329  O   VAL A  87      83.527  74.722  45.242  1.00 68.46           O  
ATOM    330  CB  VAL A  87      80.713  73.399  46.926  1.00 69.27           C  
ATOM    331  CG1 VAL A  87      81.637  72.765  47.957  1.00 71.13           C  
ATOM    332  CG2 VAL A  87      79.382  73.761  47.564  1.00 69.29           C  
ATOM    333  N   TRP A  88      83.406  74.921  47.483  1.00 70.47           N  
ATOM    334  CA  TRP A  88      84.854  74.872  47.698  1.00 72.69           C  
ATOM    335  C   TRP A  88      85.229  73.818  48.742  1.00 71.55           C  
ATOM    336  O   TRP A  88      84.627  73.744  49.816  1.00 72.78           O  
ATOM    337  CB  TRP A  88      85.405  76.240  48.127  1.00 78.87           C  
ATOM    338  CG  TRP A  88      85.072  77.385  47.201  1.00 83.23           C  
ATOM    339  CD1 TRP A  88      85.846  77.870  46.184  1.00 84.15           C  
ATOM    340  CD2 TRP A  88      83.884  78.191  47.219  1.00 85.76           C  
ATOM    341  CE2 TRP A  88      84.008  79.141  46.177  1.00 87.03           C  
ATOM    342  CE3 TRP A  88      82.721  78.200  48.011  1.00 86.50           C  
ATOM    343  NE1 TRP A  88      85.213  78.922  45.563  1.00 85.48           N  
ATOM    344  CZ2 TRP A  88      83.016  80.098  45.907  1.00 90.09           C  
ATOM    345  CZ3 TRP A  88      81.731  79.151  47.742  1.00 87.91           C  
ATOM    346  CH2 TRP A  88      81.888  80.086  46.696  1.00 89.71           C  
ATOM    347  N   ILE A  89      86.213  72.994  48.396  1.00 70.60           N  
ATOM    348  CA  ILE A  89      86.902  72.128  49.350  1.00 68.99           C  
ATOM    349  C   ILE A  89      88.348  72.603  49.313  1.00 70.40           C  
ATOM    350  O   ILE A  89      88.963  72.654  48.241  1.00 68.64           O  
ATOM    351  CB  ILE A  89      86.733  70.620  49.025  1.00 65.71           C  
ATOM    352  CG1 ILE A  89      85.296  70.182  49.335  1.00 63.69           C  
ATOM    353  CG2 ILE A  89      87.707  69.767  49.836  1.00 64.45           C  
ATOM    354  CD1 ILE A  89      84.815  68.960  48.583  1.00 62.94           C  
ATOM    355  N   SER A  90      88.863  72.960  50.492  1.00 74.29           N  
ATOM    356  CA  SER A  90      90.082  73.770  50.651  1.00 79.25           C  
ATOM    357  C   SER A  90      89.991  75.040  49.791  1.00 82.84           C  
ATOM    358  O   SER A  90      88.950  75.713  49.788  1.00 86.82           O  
ATOM    359  CB  SER A  90      91.351  72.949  50.381  1.00 77.12           C  
ATOM    360  OG  SER A  90      91.516  71.959  51.379  1.00 77.39           O  
ATOM    361  N   GLY A  91      91.056  75.362  49.063  1.00 83.40           N  
ATOM    362  CA  GLY A  91      91.017  76.465  48.111  1.00 88.74           C  
ATOM    363  C   GLY A  91      90.132  76.139  46.922  1.00 90.06           C  
ATOM    364  O   GLY A  91      89.197  76.885  46.615  1.00 87.68           O  
ATOM    365  N   GLU A  92      90.416  74.994  46.296  1.00 91.80           N  
ATOM    366  CA  GLU A  92      89.876  74.607  44.981  1.00 89.64           C  
ATOM    367  C   GLU A  92      88.353  74.608  44.839  1.00 87.36           C  
ATOM    368  O   GLU A  92      87.628  74.061  45.680  1.00 84.25           O  
ATOM    369  CB  GLU A  92      90.468  73.273  44.484  1.00 90.79           C  
ATOM    370  CG  GLU A  92      90.899  72.276  45.557  1.00 90.01           C  
ATOM    371  CD  GLU A  92      92.401  72.051  45.599  1.00 90.43           C  
ATOM    372  OE1 GLU A  92      92.999  71.733  44.548  1.00 90.66           O  
ATOM    373  OE2 GLU A  92      92.985  72.170  46.693  1.00 93.45           O1-
ATOM    374  N   GLU A  93      87.899  75.233  43.753  1.00 86.88           N  
ATOM    375  CA  GLU A  93      86.500  75.213  43.338  1.00 87.08           C  
ATOM    376  C   GLU A  93      86.133  73.798  42.913  1.00 85.00           C  
ATOM    377  O   GLU A  93      86.748  73.227  42.004  1.00 85.68           O  
ATOM    378  CB  GLU A  93      86.250  76.200  42.188  1.00 90.36           C  
ATOM    379  CG  GLU A  93      86.428  77.667  42.558  1.00 96.40           C  
ATOM    380  CD  GLU A  93      86.129  78.612  41.407  1.00 98.59           C  
ATOM    381  OE1 GLU A  93      84.935  78.841  41.104  1.00 97.80           O  
ATOM    382  OE2 GLU A  93      87.093  79.141  40.817  1.00 99.44           O1-
ATOM    383  N   THR A  94      85.145  73.234  43.598  1.00 82.02           N  
ATOM    384  CA  THR A  94      84.685  71.874  43.335  1.00 80.02           C  
ATOM    385  C   THR A  94      83.211  71.846  42.922  1.00 76.67           C  
ATOM    386  O   THR A  94      82.347  72.393  43.612  1.00 79.09           O  
ATOM    387  CB  THR A  94      84.989  70.909  44.513  1.00 81.58           C  
ATOM    388  CG2 THR A  94      84.578  71.496  45.851  1.00 83.05           C  
ATOM    389  OG1 THR A  94      84.312  69.661  44.312  1.00 85.83           O  
ATOM    390  N   LEU A  95      82.948  71.211  41.784  1.00 72.98           N  
ATOM    391  CA  LEU A  95      81.607  71.128  41.221  1.00 71.74           C  
ATOM    392  C   LEU A  95      80.906  69.870  41.677  1.00 72.33           C  
ATOM    393  O   LEU A  95      81.452  68.769  41.559  1.00 75.46           O  
ATOM    394  CB  LEU A  95      81.650  71.146  39.690  1.00 70.81           C  
ATOM    395  CG  LEU A  95      82.193  72.366  38.950  1.00 71.50           C  
ATOM    396  CD1 LEU A  95      82.317  72.018  37.480  1.00 70.81           C  
ATOM    397  CD2 LEU A  95      81.324  73.604  39.139  1.00 73.07           C  
ATOM    398  N   ILE A  96      79.694  70.030  42.198  1.00 70.01           N  
ATOM    399  CA  ILE A  96      78.887  68.867  42.535  1.00 69.70           C  
ATOM    400  C   ILE A  96      77.717  68.760  41.542  1.00 71.28           C  
ATOM    401  O   ILE A  96      76.896  69.673  41.416  1.00 74.64           O  
ATOM    402  CB  ILE A  96      78.553  68.734  44.069  1.00 68.68           C  
ATOM    403  CG1 ILE A  96      77.063  68.565  44.365  1.00 70.81           C  
ATOM    404  CG2 ILE A  96      79.256  69.766  44.946  1.00 65.16           C  
ATOM    405  CD1 ILE A  96      76.666  67.106  44.434  1.00 74.03           C  
ATOM    406  N   ILE A  97      77.694  67.638  40.820  1.00 70.83           N  
ATOM    407  CA  ILE A  97      76.842  67.444  39.644  1.00 69.16           C  
ATOM    408  C   ILE A  97      76.052  66.131  39.734  1.00 70.98           C  
ATOM    409  O   ILE A  97      76.636  65.060  39.929  1.00 70.76           O  
ATOM    410  CB  ILE A  97      77.685  67.437  38.337  1.00 67.03           C  
ATOM    411  CG1 ILE A  97      78.472  68.745  38.164  1.00 65.83           C  
ATOM    412  CG2 ILE A  97      76.798  67.197  37.125  1.00 66.76           C  
ATOM    413  CD1 ILE A  97      79.733  68.625  37.329  1.00 64.14           C  
ATOM    414  N   SER A  98      74.730  66.223  39.574  1.00 71.63           N  
ATOM    415  CA  SER A  98      73.873  65.037  39.488  1.00 72.17           C  
ATOM    416  C   SER A  98      73.243  64.836  38.100  1.00 73.62           C  
ATOM    417  O   SER A  98      72.499  63.878  37.891  1.00 74.25           O  
ATOM    418  CB  SER A  98      72.793  65.068  40.573  1.00 74.53           C  
ATOM    419  OG  SER A  98      71.705  65.893  40.197  1.00 79.97           O  
ATOM    420  N   LYS A  99      73.545  65.739  37.165  1.00 75.12           N  
ATOM    421  CA  LYS A  99      73.012  65.685  35.797  1.00 74.40           C  
ATOM    422  C   LYS A  99      73.617  64.539  34.981  1.00 74.59           C  
ATOM    423  O   LYS A  99      74.840  64.459  34.819  1.00 76.21           O  
ATOM    424  CB  LYS A  99      73.240  67.019  35.082  1.00 75.37           C  
ATOM    425  CG  LYS A  99      72.179  68.067  35.354  1.00 78.14           C  
ATOM    426  CD  LYS A  99      72.378  69.283  34.458  1.00 82.12           C  
ATOM    427  CE  LYS A  99      71.059  69.784  33.882  1.00 83.68           C  
ATOM    428  NZ  LYS A  99      70.089  70.237  34.921  1.00 84.43           N1+
ATOM    429  N   SER A 100      72.749  63.666  34.468  1.00 73.49           N  
ATOM    430  CA  SER A 100      73.157  62.503  33.660  1.00 72.49           C  
ATOM    431  C   SER A 100      73.987  62.860  32.427  1.00 72.27           C  
ATOM    432  O   SER A 100      74.928  62.136  32.083  1.00 70.20           O  
ATOM    433  CB  SER A 100      71.933  61.670  33.266  1.00 71.46           C  
ATOM    434  OG  SER A 100      72.137  60.938  32.072  1.00 74.75           O  
ATOM    435  N   SER A 101      73.621  63.965  31.773  1.00 74.64           N  
ATOM    436  CA  SER A 101      74.332  64.478  30.596  1.00 74.76           C  
ATOM    437  C   SER A 101      75.752  64.906  30.951  1.00 73.63           C  
ATOM    438  O   SER A 101      76.693  64.637  30.198  1.00 72.58           O  
ATOM    439  CB  SER A 101      73.558  65.636  29.960  1.00 74.36           C  
ATOM    440  OG  SER A 101      73.397  66.705  30.877  1.00 77.25           O  
ATOM    441  N   SER A 102      75.888  65.558  32.107  1.00 72.55           N  
ATOM    442  CA  SER A 102      77.185  65.956  32.642  1.00 72.50           C  
ATOM    443  C   SER A 102      78.010  64.745  33.058  1.00 71.44           C  
ATOM    444  O   SER A 102      79.181  64.626  32.678  1.00 69.40           O  
ATOM    445  CB  SER A 102      77.017  66.922  33.812  1.00 72.82           C  
ATOM    446  OG  SER A 102      76.454  68.149  33.391  1.00 75.23           O  
ATOM    447  N   MET A 103      77.378  63.852  33.825  1.00 69.39           N  
ATOM    448  CA  MET A 103      77.942  62.558  34.203  1.00 66.37           C  
ATOM    449  C   MET A 103      78.556  61.874  32.984  1.00 65.45           C  
ATOM    450  O   MET A 103      79.732  61.517  33.007  1.00 67.07           O  
ATOM    451  CB  MET A 103      76.861  61.684  34.866  1.00 66.54           C  
ATOM    452  CG  MET A 103      77.250  60.246  35.199  1.00 66.07           C  
ATOM    453  SD  MET A 103      77.265  59.105  33.791  1.00 68.95           S  
ATOM    454  CE  MET A 103      75.523  58.852  33.452  1.00 70.60           C  
ATOM    455  N   PHE A 104      77.762  61.725  31.922  1.00 65.36           N  
ATOM    456  CA  PHE A 104      78.196  61.005  30.727  1.00 65.48           C  
ATOM    457  C   PHE A 104      79.401  61.631  30.029  1.00 65.64           C  
ATOM    458  O   PHE A 104      80.295  60.909  29.593  1.00 65.84           O  
ATOM    459  CB  PHE A 104      77.050  60.794  29.733  1.00 63.92           C  
ATOM    460  CG  PHE A 104      77.382  59.805  28.653  1.00 64.90           C  
ATOM    461  CD1 PHE A 104      77.194  58.439  28.864  1.00 65.65           C  
ATOM    462  CD2 PHE A 104      77.914  60.232  27.429  1.00 65.88           C  
ATOM    463  CE1 PHE A 104      77.520  57.517  27.874  1.00 68.07           C  
ATOM    464  CE2 PHE A 104      78.244  59.316  26.436  1.00 66.05           C  
ATOM    465  CZ  PHE A 104      78.052  57.957  26.662  1.00 67.82           C  
ATOM    466  N   HIS A 105      79.414  62.960  29.932  1.00 65.36           N  
ATOM    467  CA  HIS A 105      80.514  63.693  29.309  1.00 67.74           C  
ATOM    468  C   HIS A 105      81.829  63.464  30.059  1.00 67.39           C  
ATOM    469  O   HIS A 105      82.853  63.143  29.449  1.00 67.14           O  
ATOM    470  CB  HIS A 105      80.183  65.186  29.234  1.00 69.90           C  
ATOM    471  CG  HIS A 105      81.205  65.996  28.498  1.00 75.41           C  
ATOM    472  CD2 HIS A 105      81.292  66.349  27.193  1.00 77.47           C  
ATOM    473  ND1 HIS A 105      82.313  66.537  29.115  1.00 76.34           N  
ATOM    474  CE1 HIS A 105      83.034  67.194  28.225  1.00 77.02           C  
ATOM    475  NE2 HIS A 105      82.438  67.093  27.051  1.00 79.28           N  
ATOM    476  N   ILE A 106      81.763  63.604  31.383  1.00 67.51           N  
ATOM    477  CA  ILE A 106      82.910  63.500  32.287  1.00 66.20           C  
ATOM    478  C   ILE A 106      83.574  62.112  32.254  1.00 66.71           C  
ATOM    479  O   ILE A 106      84.798  62.017  32.142  1.00 69.50           O  
ATOM    480  CB  ILE A 106      82.523  63.966  33.720  1.00 65.46           C  
ATOM    481  CG1 ILE A 106      82.269  65.484  33.714  1.00 66.09           C  
ATOM    482  CG2 ILE A 106      83.602  63.625  34.744  1.00 64.42           C  
ATOM    483  CD1 ILE A 106      81.324  66.003  34.779  1.00 64.43           C  
ATOM    484  N   MET A 107      82.773  61.050  32.315  1.00 65.98           N  
ATOM    485  CA  MET A 107      83.314  59.683  32.357  1.00 67.55           C  
ATOM    486  C   MET A 107      83.773  59.186  30.979  1.00 70.09           C  
ATOM    487  O   MET A 107      84.671  58.338  30.890  1.00 71.67           O  
ATOM    488  CB  MET A 107      82.328  58.705  33.013  1.00 66.76           C  
ATOM    489  CG  MET A 107      81.747  59.200  34.334  1.00 68.23           C  
ATOM    490  SD  MET A 107      81.152  57.965  35.509  1.00 72.89           S  
ATOM    491  CE  MET A 107      79.889  57.137  34.580  1.00 70.19           C  
ATOM    492  N   LYS A 108      83.160  59.731  29.925  1.00 72.69           N  
ATOM    493  CA  LYS A 108      83.467  59.416  28.518  1.00 72.70           C  
ATOM    494  C   LYS A 108      84.869  59.886  28.100  1.00 71.47           C  
ATOM    495  O   LYS A 108      85.575  59.172  27.382  1.00 67.35           O  
ATOM    496  CB  LYS A 108      82.388  60.042  27.620  1.00 73.80           C  
ATOM    497  CG  LYS A 108      82.557  59.934  26.112  1.00 77.46           C  
ATOM    498  CD  LYS A 108      81.706  61.005  25.438  1.00 82.22           C  
ATOM    499  CE  LYS A 108      81.991  61.136  23.947  1.00 86.28           C  
ATOM    500  NZ  LYS A 108      81.265  60.125  23.128  1.00 84.44           N1+
ATOM    501  N   HIS A 109      85.263  61.072  28.571  1.00 71.17           N  
ATOM    502  CA  HIS A 109      86.491  61.737  28.126  1.00 72.74           C  
ATOM    503  C   HIS A 109      87.729  61.486  28.989  1.00 72.49           C  
ATOM    504  O   HIS A 109      87.638  61.377  30.217  1.00 77.03           O  
ATOM    505  CB  HIS A 109      86.248  63.239  27.965  1.00 75.70           C  
ATOM    506  CG  HIS A 109      85.397  63.585  26.783  1.00 79.98           C  
ATOM    507  CD2 HIS A 109      84.154  64.116  26.704  1.00 81.76           C  
ATOM    508  ND1 HIS A 109      85.808  63.377  25.483  1.00 80.81           N  
ATOM    509  CE1 HIS A 109      84.854  63.764  24.655  1.00 83.50           C  
ATOM    510  NE2 HIS A 109      83.840  64.217  25.370  1.00 84.56           N  
ATOM    511  N   ASN A 110      88.880  61.416  28.317  1.00 70.02           N  
ATOM    512  CA  ASN A 110      90.190  61.184  28.941  1.00 67.75           C  
ATOM    513  C   ASN A 110      90.696  62.305  29.850  1.00 66.11           C  
ATOM    514  O   ASN A 110      91.495  62.053  30.757  1.00 65.78           O  
ATOM    515  CB  ASN A 110      91.247  60.882  27.874  1.00 66.59           C  
ATOM    516  CG  ASN A 110      91.043  59.536  27.212  1.00 69.17           C  
ATOM    517  ND2 ASN A 110      90.905  59.545  25.893  1.00 71.41           N  
ATOM    518  OD1 ASN A 110      91.020  58.497  27.873  1.00 72.20           O  
ATOM    519  N   HIS A 111      90.241  63.534  29.610  1.00 64.08           N  
ATOM    520  CA  HIS A 111      90.683  64.676  30.416  1.00 65.22           C  
ATOM    521  C   HIS A 111      89.936  64.830  31.750  1.00 66.93           C  
ATOM    522  O   HIS A 111      89.987  65.890  32.387  1.00 69.64           O  
ATOM    523  CB  HIS A 111      90.721  65.983  29.601  1.00 64.41           C  
ATOM    524  CG  HIS A 111      89.418  66.357  28.965  1.00 63.59           C  
ATOM    525  CD2 HIS A 111      88.521  67.321  29.277  1.00 63.69           C  
ATOM    526  ND1 HIS A 111      88.935  65.737  27.832  1.00 63.88           N  
ATOM    527  CE1 HIS A 111      87.785  66.289  27.486  1.00 63.77           C  
ATOM    528  NE2 HIS A 111      87.510  67.251  28.348  1.00 64.41           N  
ATOM    529  N   TYR A 112      89.264  63.756  32.169  1.00 64.72           N  
ATOM    530  CA  TYR A 112      88.689  63.654  33.514  1.00 62.82           C  
ATOM    531  C   TYR A 112      89.170  62.412  34.269  1.00 62.18           C  
ATOM    532  O   TYR A 112      88.715  62.142  35.386  1.00 63.53           O  
ATOM    533  CB  TYR A 112      87.159  63.729  33.469  1.00 62.25           C  
ATOM    534  CG  TYR A 112      86.650  64.989  32.818  1.00 61.96           C  
ATOM    535  CD1 TYR A 112      86.187  64.974  31.500  1.00 62.92           C  
ATOM    536  CD2 TYR A 112      86.658  66.208  33.510  1.00 61.47           C  
ATOM    537  CE1 TYR A 112      85.728  66.134  30.892  1.00 65.36           C  
ATOM    538  CE2 TYR A 112      86.209  67.376  32.910  1.00 63.06           C  
ATOM    539  CZ  TYR A 112      85.749  67.336  31.602  1.00 65.31           C  
ATOM    540  OH  TYR A 112      85.304  68.491  31.006  1.00 68.78           O  
ATOM    541  N   SER A 113      90.108  61.682  33.659  1.00 60.35           N  
ATOM    542  CA  SER A 113      90.727  60.489  34.243  1.00 58.70           C  
ATOM    543  C   SER A 113      91.686  60.812  35.406  1.00 58.33           C  
ATOM    544  O   SER A 113      92.844  60.381  35.427  1.00 58.44           O  
ATOM    545  CB  SER A 113      91.434  59.684  33.151  1.00 59.72           C  
ATOM    546  OG  SER A 113      90.510  59.187  32.200  1.00 64.38           O  
ATOM    547  N   SER A 114      91.177  61.582  36.364  1.00 57.66           N  
ATOM    548  CA  SER A 114      91.857  61.920  37.610  1.00 57.96           C  
ATOM    549  C   SER A 114      90.796  62.051  38.691  1.00 57.79           C  
ATOM    550  O   SER A 114      89.625  62.300  38.386  1.00 56.19           O  
ATOM    551  CB  SER A 114      92.634  63.235  37.471  1.00 58.99           C  
ATOM    552  OG  SER A 114      93.141  63.685  38.721  1.00 58.65           O  
ATOM    553  N   ARG A 115      91.207  61.861  39.942  1.00 56.73           N  
ATOM    554  CA  ARG A 115      90.365  62.172  41.102  1.00 56.30           C  
ATOM    555  C   ARG A 115      91.013  63.360  41.814  1.00 58.22           C  
ATOM    556  O   ARG A 115      91.850  64.060  41.221  1.00 58.97           O  
ATOM    557  CB  ARG A 115      90.226  60.963  42.042  1.00 53.76           C  
ATOM    558  CG  ARG A 115      89.932  59.650  41.340  1.00 52.26           C  
ATOM    559  CD  ARG A 115      89.169  58.681  42.225  1.00 52.16           C  
ATOM    560  NE  ARG A 115      88.916  57.435  41.501  1.00 53.15           N  
ATOM    561  CZ  ARG A 115      87.859  57.201  40.720  1.00 53.95           C  
ATOM    562  NH1 ARG A 115      86.910  58.119  40.557  1.00 53.41           N1+
ATOM    563  NH2 ARG A 115      87.747  56.035  40.097  1.00 53.59           N  
ATOM    564  N   PHE A 116      90.632  63.589  43.070  1.00 57.22           N  
ATOM    565  CA  PHE A 116      91.251  64.628  43.887  1.00 56.91           C  
ATOM    566  C   PHE A 116      91.275  64.255  45.364  1.00 58.50           C  
ATOM    567  O   PHE A 116      90.798  63.182  45.743  1.00 59.84           O  
ATOM    568  CB  PHE A 116      90.590  65.999  43.645  1.00 56.31           C  
ATOM    569  CG  PHE A 116      89.181  66.125  44.175  1.00 55.63           C  
ATOM    570  CD1 PHE A 116      88.091  65.620  43.453  1.00 56.27           C  
ATOM    571  CD2 PHE A 116      88.934  66.798  45.376  1.00 53.88           C  
ATOM    572  CE1 PHE A 116      86.789  65.760  43.932  1.00 56.16           C  
ATOM    573  CE2 PHE A 116      87.635  66.943  45.859  1.00 53.90           C  
ATOM    574  CZ  PHE A 116      86.562  66.426  45.136  1.00 55.10           C  
ATOM    575  N   GLY A 117      91.842  65.142  46.182  1.00 58.46           N  
ATOM    576  CA  GLY A 117      91.925  64.947  47.628  1.00 57.45           C  
ATOM    577  C   GLY A 117      93.215  65.499  48.189  1.00 57.27           C  
ATOM    578  O   GLY A 117      94.177  65.709  47.449  1.00 57.92           O  
ATOM    579  N   SER A 118      93.219  65.738  49.501  1.00 57.51           N  
ATOM    580  CA  SER A 118      94.386  66.214  50.246  1.00 57.62           C  
ATOM    581  C   SER A 118      95.641  65.407  49.921  1.00 59.44           C  
ATOM    582  O   SER A 118      95.653  64.180  50.082  1.00 61.14           O  
ATOM    583  CB  SER A 118      94.094  66.158  51.755  1.00 58.11           C  
ATOM    584  OG  SER A 118      95.280  66.245  52.531  1.00 58.57           O  
ATOM    585  N   LYS A 119      96.681  66.098  49.447  1.00 60.30           N  
ATOM    586  CA  LYS A 119      97.993  65.482  49.219  1.00 59.88           C  
ATOM    587  C   LYS A 119      98.530  64.840  50.507  1.00 61.28           C  
ATOM    588  O   LYS A 119      98.993  63.695  50.486  1.00 61.21           O  
ATOM    589  CB  LYS A 119      98.989  66.500  48.646  1.00 59.46           C  
ATOM    590  CG  LYS A 119     100.413  65.975  48.498  1.00 60.40           C  
ATOM    591  CD  LYS A 119     101.296  66.911  47.695  1.00 63.94           C  
ATOM    592  CE  LYS A 119     102.735  66.420  47.707  1.00 67.65           C  
ATOM    593  NZ  LYS A 119     103.527  66.953  46.562  1.00 69.88           N1+
ATOM    594  N   LEU A 120      98.429  65.576  51.616  1.00 61.41           N  
ATOM    595  CA  LEU A 120      98.904  65.125  52.924  1.00 63.35           C  
ATOM    596  C   LEU A 120      98.112  63.919  53.428  1.00 64.41           C  
ATOM    597  O   LEU A 120      98.687  62.993  54.013  1.00 65.31           O  
ATOM    598  CB  LEU A 120      98.854  66.280  53.933  1.00 65.42           C  
ATOM    599  CG  LEU A 120     100.006  67.292  54.114  1.00 65.65           C  
ATOM    600  CD1 LEU A 120     100.726  67.731  52.840  1.00 67.43           C  
ATOM    601  CD2 LEU A 120      99.463  68.510  54.842  1.00 65.48           C  
ATOM    602  N   GLY A 121      96.801  63.935  53.176  1.00 63.17           N  
ATOM    603  CA  GLY A 121      95.914  62.810  53.478  1.00 60.25           C  
ATOM    604  C   GLY A 121      96.241  61.566  52.671  1.00 59.35           C  
ATOM    605  O   GLY A 121      96.328  60.462  53.224  1.00 59.10           O  
ATOM    606  N   LEU A 122      96.430  61.751  51.366  1.00 57.92           N  
ATOM    607  CA  LEU A 122      96.733  60.646  50.455  1.00 57.73           C  
ATOM    608  C   LEU A 122      98.123  60.047  50.676  1.00 58.80           C  
ATOM    609  O   LEU A 122      98.295  58.833  50.539  1.00 57.60           O  
ATOM    610  CB  LEU A 122      96.525  61.060  48.989  1.00 56.76           C  
ATOM    611  CG  LEU A 122      95.079  61.338  48.545  1.00 55.35           C  
ATOM    612  CD1 LEU A 122      95.043  62.001  47.177  1.00 53.49           C  
ATOM    613  CD2 LEU A 122      94.224  60.078  48.559  1.00 54.54           C  
ATOM    614  N   GLN A 123      99.095  60.896  51.033  1.00 60.65           N  
ATOM    615  CA  GLN A 123     100.446  60.449  51.410  1.00 60.21           C  
ATOM    616  C   GLN A 123     100.417  59.617  52.679  1.00 60.40           C  
ATOM    617  O   GLN A 123     101.150  58.633  52.799  1.00 61.07           O  
ATOM    618  CB  GLN A 123     101.382  61.633  51.620  1.00 59.71           C  
ATOM    619  CG  GLN A 123     102.072  62.133  50.366  1.00 61.04           C  
ATOM    620  CD  GLN A 123     102.817  63.437  50.589  1.00 62.49           C  
ATOM    621  NE2 GLN A 123     104.043  63.506  50.079  1.00 64.17           N  
ATOM    622  OE1 GLN A 123     102.296  64.378  51.201  1.00 62.00           O  
ATOM    623  N   CYS A 124      99.565  60.028  53.616  1.00 62.16           N  
ATOM    624  CA  CYS A 124      99.406  59.353  54.895  1.00 63.35           C  
ATOM    625  C   CYS A 124      98.903  57.921  54.718  1.00 61.24           C  
ATOM    626  O   CYS A 124      99.465  56.995  55.301  1.00 63.02           O  
ATOM    627  CB  CYS A 124      98.487  60.161  55.816  1.00 66.21           C  
ATOM    628  SG  CYS A 124      98.323  59.461  57.471  1.00 79.68           S  
ATOM    629  N   ILE A 125      97.870  57.744  53.894  1.00 59.84           N  
ATOM    630  CA  ILE A 125      97.301  56.411  53.627  1.00 58.24           C  
ATOM    631  C   ILE A 125      98.070  55.628  52.548  1.00 58.16           C  
ATOM    632  O   ILE A 125      97.854  54.424  52.373  1.00 59.55           O  
ATOM    633  CB  ILE A 125      95.781  56.460  53.315  1.00 56.87           C  
ATOM    634  CG1 ILE A 125      95.501  57.222  52.012  1.00 56.31           C  
ATOM    635  CG2 ILE A 125      95.011  57.035  54.505  1.00 56.03           C  
ATOM    636  CD1 ILE A 125      94.100  57.030  51.471  1.00 56.44           C  
ATOM    637  N   GLY A 126      98.964  56.321  51.841  1.00 55.92           N  
ATOM    638  CA  GLY A 126      99.841  55.704  50.849  1.00 53.70           C  
ATOM    639  C   GLY A 126      99.262  55.641  49.449  1.00 55.30           C  
ATOM    640  O   GLY A 126      99.770  54.903  48.604  1.00 54.85           O  
ATOM    641  N   MET A 127      98.206  56.421  49.209  1.00 54.48           N  
ATOM    642  CA  MET A 127      97.525  56.483  47.915  1.00 53.43           C  
ATOM    643  C   MET A 127      97.976  57.629  47.011  1.00 56.31           C  
ATOM    644  O   MET A 127      97.552  57.699  45.851  1.00 57.49           O  
ATOM    645  CB  MET A 127      96.015  56.574  48.116  1.00 53.05           C  
ATOM    646  CG  MET A 127      95.340  55.246  48.378  1.00 52.74           C  
ATOM    647  SD  MET A 127      93.558  55.389  48.190  1.00 52.01           S  
ATOM    648  CE  MET A 127      93.053  53.810  48.876  1.00 52.30           C  
ATOM    649  N   HIS A 128      98.808  58.532  47.539  1.00 60.60           N  
ATOM    650  CA  HIS A 128      99.350  59.643  46.751  1.00 62.01           C  
ATOM    651  C   HIS A 128     100.314  59.118  45.694  1.00 61.01           C  
ATOM    652  O   HIS A 128     101.419  58.661  46.008  1.00 60.44           O  
ATOM    653  CB  HIS A 128     100.025  60.700  47.634  1.00 64.71           C  
ATOM    654  CG  HIS A 128     100.657  61.816  46.858  1.00 67.37           C  
ATOM    655  CD2 HIS A 128     101.945  62.035  46.500  1.00 67.36           C  
ATOM    656  ND1 HIS A 128      99.930  62.863  46.331  1.00 67.53           N  
ATOM    657  CE1 HIS A 128     100.742  63.682  45.688  1.00 66.82           C  
ATOM    658  NE2 HIS A 128     101.970  63.202  45.775  1.00 69.01           N  
ATOM    659  N   GLU A 129      99.851  59.168  44.446  1.00 62.15           N  
ATOM    660  CA  GLU A 129     100.601  58.730  43.262  1.00 62.38           C  
ATOM    661  C   GLU A 129     101.194  57.322  43.409  1.00 63.30           C  
ATOM    662  O   GLU A 129     102.339  57.076  43.029  1.00 66.67           O  
ATOM    663  CB  GLU A 129     101.674  59.763  42.884  1.00 62.77           C  
ATOM    664  CG  GLU A 129     101.161  61.193  42.789  1.00 66.63           C  
ATOM    665  CD  GLU A 129     102.123  62.135  42.091  1.00 70.37           C  
ATOM    666  OE1 GLU A 129     103.355  61.942  42.209  1.00 73.20           O  
ATOM    667  OE2 GLU A 129     101.641  63.080  41.427  1.00 70.42           O1-
ATOM    668  N   LYS A 130     100.405  56.400  43.959  1.00 64.58           N  
ATOM    669  CA  LYS A 130     100.913  55.068  44.268  1.00 66.53           C  
ATOM    670  C   LYS A 130     100.024  53.890  43.897  1.00 67.96           C  
ATOM    671  O   LYS A 130     100.537  52.847  43.507  1.00 75.48           O  
ATOM    672  CB  LYS A 130     101.322  54.964  45.736  1.00 69.12           C  
ATOM    673  CG  LYS A 130     102.819  55.081  45.980  1.00 70.58           C  
ATOM    674  CD  LYS A 130     103.198  54.543  47.354  1.00 74.32           C  
ATOM    675  CE  LYS A 130     103.072  55.596  48.447  1.00 76.61           C  
ATOM    676  NZ  LYS A 130     103.106  54.972  49.799  1.00 78.80           N1+
ATOM    677  N   GLY A 131      98.713  54.016  44.036  1.00 62.02           N  
ATOM    678  CA  GLY A 131      97.859  52.875  43.715  1.00 60.56           C  
ATOM    679  C   GLY A 131      97.283  53.017  42.330  1.00 59.03           C  
ATOM    680  O   GLY A 131      98.010  53.329  41.377  1.00 57.37           O  
ATOM    681  N   ILE A 132      95.982  52.754  42.220  1.00 58.06           N  
ATOM    682  CA  ILE A 132      95.180  53.345  41.152  1.00 59.69           C  
ATOM    683  C   ILE A 132      93.981  54.146  41.658  1.00 59.40           C  
ATOM    684  O   ILE A 132      93.643  55.162  41.049  1.00 62.95           O  
ATOM    685  CB  ILE A 132      94.752  52.375  40.015  1.00 61.84           C  
ATOM    686  CG1 ILE A 132      93.905  51.202  40.514  1.00 61.44           C  
ATOM    687  CG2 ILE A 132      95.953  51.915  39.200  1.00 64.06           C  
ATOM    688  CD1 ILE A 132      93.018  50.657  39.413  1.00 64.68           C  
ATOM    689  N   ILE A 133      93.363  53.705  42.761  1.00 57.26           N  
ATOM    690  CA  ILE A 133      92.079  54.267  43.226  1.00 54.59           C  
ATOM    691  C   ILE A 133      92.128  55.798  43.304  1.00 55.06           C  
ATOM    692  O   ILE A 133      91.347  56.470  42.630  1.00 54.60           O  
ATOM    693  CB  ILE A 133      91.574  53.649  44.558  1.00 53.45           C  
ATOM    694  CG1 ILE A 133      91.507  52.121  44.470  1.00 53.50           C  
ATOM    695  CG2 ILE A 133      90.186  54.175  44.898  1.00 53.34           C  
ATOM    696  CD1 ILE A 133      91.380  51.418  45.809  1.00 54.51           C  
ATOM    697  N   PHE A 134      93.062  56.331  44.092  1.00 55.49           N  
ATOM    698  CA  PHE A 134      93.252  57.783  44.203  1.00 54.88           C  
ATOM    699  C   PHE A 134      94.632  58.247  43.713  1.00 55.59           C  
ATOM    700  O   PHE A 134      95.169  59.262  44.175  1.00 58.32           O  
ATOM    701  CB  PHE A 134      92.933  58.272  45.628  1.00 53.16           C  
ATOM    702  CG  PHE A 134      91.472  58.558  45.858  1.00 51.38           C  
ATOM    703  CD1 PHE A 134      90.601  57.543  46.263  1.00 50.74           C  
ATOM    704  CD2 PHE A 134      90.958  59.842  45.657  1.00 50.53           C  
ATOM    705  CE1 PHE A 134      89.247  57.804  46.457  1.00 49.94           C  
ATOM    706  CE2 PHE A 134      89.606  60.108  45.853  1.00 49.62           C  
ATOM    707  CZ  PHE A 134      88.751  59.088  46.255  1.00 50.03           C  
ATOM    708  N   ASN A 135      95.181  57.493  42.761  1.00 54.23           N  
ATOM    709  CA  ASN A 135      96.408  57.851  42.063  1.00 53.92           C  
ATOM    710  C   ASN A 135      96.083  58.912  41.015  1.00 54.68           C  
ATOM    711  O   ASN A 135      95.528  58.616  39.950  1.00 54.20           O  
ATOM    712  CB  ASN A 135      97.044  56.600  41.434  1.00 53.45           C  
ATOM    713  CG  ASN A 135      98.413  56.855  40.806  1.00 52.32           C  
ATOM    714  ND2 ASN A 135      99.123  55.766  40.514  1.00 51.30           N  
ATOM    715  OD1 ASN A 135      98.823  57.997  40.563  1.00 50.79           O  
ATOM    716  N   ASN A 136      96.439  60.152  41.338  1.00 56.79           N  
ATOM    717  CA  ASN A 136      96.068  61.308  40.526  1.00 57.48           C  
ATOM    718  C   ASN A 136      97.127  61.750  39.519  1.00 60.65           C  
ATOM    719  O   ASN A 136      96.890  62.682  38.744  1.00 64.68           O  
ATOM    720  CB  ASN A 136      95.603  62.456  41.426  1.00 57.14           C  
ATOM    721  CG  ASN A 136      94.358  62.097  42.225  1.00 57.55           C  
ATOM    722  ND2 ASN A 136      94.321  62.502  43.489  1.00 56.83           N  
ATOM    723  OD1 ASN A 136      93.449  61.450  41.711  1.00 57.99           O  
ATOM    724  N   ASN A 137      98.277  61.069  39.529  1.00 60.59           N  
ATOM    725  CA  ASN A 137      99.306  61.222  38.506  1.00 60.22           C  
ATOM    726  C   ASN A 137      98.872  60.480  37.236  1.00 62.05           C  
ATOM    727  O   ASN A 137      98.920  59.248  37.205  1.00 64.62           O  
ATOM    728  CB  ASN A 137     100.650  60.685  39.019  1.00 61.72           C  
ATOM    729  CG  ASN A 137     101.809  60.987  38.080  1.00 62.65           C  
ATOM    730  ND2 ASN A 137     102.724  61.832  38.535  1.00 62.07           N  
ATOM    731  OD1 ASN A 137     101.892  60.456  36.967  1.00 63.24           O  
ATOM    732  N   PRO A 138      98.466  61.227  36.181  1.00 63.31           N  
ATOM    733  CA  PRO A 138      97.833  60.649  34.979  1.00 63.80           C  
ATOM    734  C   PRO A 138      98.663  59.570  34.277  1.00 63.37           C  
ATOM    735  O   PRO A 138      98.106  58.566  33.830  1.00 60.52           O  
ATOM    736  CB  PRO A 138      97.654  61.860  34.053  1.00 64.52           C  
ATOM    737  CG  PRO A 138      97.712  63.048  34.953  1.00 65.49           C  
ATOM    738  CD  PRO A 138      98.705  62.672  36.008  1.00 63.94           C  
ATOM    739  N   GLU A 139      99.977  59.780  34.202  1.00 65.10           N  
ATOM    740  CA  GLU A 139     100.881  58.864  33.510  1.00 65.23           C  
ATOM    741  C   GLU A 139     101.125  57.616  34.336  1.00 62.82           C  
ATOM    742  O   GLU A 139     101.109  56.502  33.799  1.00 62.45           O  
ATOM    743  CB  GLU A 139     102.207  59.548  33.159  1.00 69.93           C  
ATOM    744  CG  GLU A 139     102.139  60.498  31.964  1.00 76.49           C  
ATOM    745  CD  GLU A 139     101.488  61.843  32.278  1.00 81.15           C  
ATOM    746  OE1 GLU A 139     100.784  62.372  31.391  1.00 84.53           O  
ATOM    747  OE2 GLU A 139     101.671  62.373  33.401  1.00 83.33           O1-
ATOM    748  N   LEU A 140     101.336  57.806  35.639  1.00 59.43           N  
ATOM    749  CA  LEU A 140     101.559  56.693  36.555  1.00 59.29           C  
ATOM    750  C   LEU A 140     100.306  55.831  36.727  1.00 60.22           C  
ATOM    751  O   LEU A 140     100.402  54.605  36.801  1.00 59.55           O  
ATOM    752  CB  LEU A 140     102.087  57.187  37.902  1.00 60.24           C  
ATOM    753  CG  LEU A 140     102.711  56.170  38.868  1.00 62.55           C  
ATOM    754  CD1 LEU A 140     103.756  55.264  38.223  1.00 60.19           C  
ATOM    755  CD2 LEU A 140     103.316  56.920  40.040  1.00 64.94           C  
ATOM    756  N   TRP A 141      99.142  56.481  36.768  1.00 59.26           N  
ATOM    757  CA  TRP A 141      97.853  55.792  36.764  1.00 58.35           C  
ATOM    758  C   TRP A 141      97.655  54.974  35.481  1.00 60.27           C  
ATOM    759  O   TRP A 141      97.245  53.809  35.547  1.00 60.18           O  
ATOM    760  CB  TRP A 141      96.708  56.792  36.968  1.00 56.25           C  
ATOM    761  CG  TRP A 141      95.351  56.246  36.640  1.00 55.51           C  
ATOM    762  CD1 TRP A 141      94.554  55.476  37.442  1.00 54.47           C  
ATOM    763  CD2 TRP A 141      94.637  56.423  35.415  1.00 55.11           C  
ATOM    764  CE2 TRP A 141      93.408  55.735  35.544  1.00 55.28           C  
ATOM    765  CE3 TRP A 141      94.918  57.093  34.213  1.00 54.54           C  
ATOM    766  NE1 TRP A 141      93.386  55.166  36.790  1.00 54.45           N  
ATOM    767  CZ2 TRP A 141      92.453  55.704  34.515  1.00 56.71           C  
ATOM    768  CZ3 TRP A 141      93.968  57.062  33.190  1.00 55.50           C  
ATOM    769  CH2 TRP A 141      92.750  56.366  33.349  1.00 55.75           C  
ATOM    770  N   LYS A 142      97.958  55.595  34.336  1.00 61.06           N  
ATOM    771  CA  LYS A 142      97.867  54.973  33.007  1.00 61.37           C  
ATOM    772  C   LYS A 142      98.660  53.661  32.895  1.00 60.07           C  
ATOM    773  O   LYS A 142      98.191  52.715  32.265  1.00 57.55           O  
ATOM    774  CB  LYS A 142      98.323  55.973  31.931  1.00 64.80           C  
ATOM    775  CG  LYS A 142      98.219  55.511  30.483  1.00 69.40           C  
ATOM    776  CD  LYS A 142      96.929  55.971  29.815  1.00 76.61           C  
ATOM    777  CE  LYS A 142      96.861  55.523  28.356  1.00 81.42           C  
ATOM    778  NZ  LYS A 142      97.938  56.095  27.492  1.00 80.11           N1+
ATOM    779  N   THR A 143      99.843  53.608  33.513  1.00 59.99           N  
ATOM    780  CA  THR A 143     100.718  52.430  33.414  1.00 61.47           C  
ATOM    781  C   THR A 143     100.462  51.376  34.498  1.00 60.95           C  
ATOM    782  O   THR A 143     100.891  50.226  34.362  1.00 64.01           O  
ATOM    783  CB  THR A 143     102.222  52.801  33.374  1.00 62.56           C  
ATOM    784  CG2 THR A 143     102.540  53.717  32.181  1.00 62.73           C  
ATOM    785  OG1 THR A 143     102.601  53.439  34.598  1.00 63.20           O  
ATOM    786  N   THR A 144      99.760  51.770  35.559  1.00 59.70           N  
ATOM    787  CA  THR A 144      99.409  50.866  36.659  1.00 57.37           C  
ATOM    788  C   THR A 144      98.064  50.164  36.429  1.00 57.07           C  
ATOM    789  O   THR A 144      97.928  48.973  36.722  1.00 59.68           O  
ATOM    790  CB  THR A 144      99.389  51.606  38.012  1.00 57.00           C  
ATOM    791  CG2 THR A 144      99.353  50.633  39.150  1.00 56.88           C  
ATOM    792  OG1 THR A 144     100.570  52.401  38.146  1.00 60.48           O  
ATOM    793  N   ARG A 145      97.087  50.903  35.902  1.00 54.59           N  
ATOM    794  CA  ARG A 145      95.737  50.377  35.662  1.00 54.91           C  
ATOM    795  C   ARG A 145      95.650  49.043  34.864  1.00 56.92           C  
ATOM    796  O   ARG A 145      94.865  48.173  35.257  1.00 56.53           O  
ATOM    797  CB  ARG A 145      94.817  51.458  35.069  1.00 52.40           C  
ATOM    798  CG  ARG A 145      93.340  51.101  35.103  1.00 52.75           C  
ATOM    799  CD  ARG A 145      92.477  52.234  34.590  1.00 54.54           C  
ATOM    800  NE  ARG A 145      91.191  51.759  34.073  1.00 57.01           N  
ATOM    801  CZ  ARG A 145      90.056  51.691  34.769  1.00 57.29           C  
ATOM    802  NH1 ARG A 145      90.007  52.065  36.041  1.00 56.90           N1+
ATOM    803  NH2 ARG A 145      88.953  51.248  34.183  1.00 58.02           N  
ATOM    804  N   PRO A 146      96.450  48.869  33.771  1.00 58.66           N  
ATOM    805  CA  PRO A 146      96.362  47.600  33.020  1.00 59.27           C  
ATOM    806  C   PRO A 146      96.518  46.319  33.852  1.00 60.32           C  
ATOM    807  O   PRO A 146      95.871  45.312  33.538  1.00 60.82           O  
ATOM    808  CB  PRO A 146      97.494  47.723  32.001  1.00 57.58           C  
ATOM    809  CG  PRO A 146      97.570  49.184  31.738  1.00 55.88           C  
ATOM    810  CD  PRO A 146      97.347  49.818  33.076  1.00 56.88           C  
ATOM    811  N   PHE A 147      97.344  46.372  34.901  1.00 59.62           N  
ATOM    812  CA  PHE A 147      97.530  45.249  35.830  1.00 59.36           C  
ATOM    813  C   PHE A 147      96.232  44.833  36.522  1.00 62.28           C  
ATOM    814  O   PHE A 147      95.955  43.635  36.668  1.00 65.47           O  
ATOM    815  CB  PHE A 147      98.592  45.583  36.874  1.00 56.42           C  
ATOM    816  CG  PHE A 147      99.968  45.731  36.305  1.00 57.70           C  
ATOM    817  CD1 PHE A 147     100.781  44.609  36.106  1.00 56.94           C  
ATOM    818  CD2 PHE A 147     100.462  46.997  35.960  1.00 57.08           C  
ATOM    819  CE1 PHE A 147     102.057  44.749  35.570  1.00 56.87           C  
ATOM    820  CE2 PHE A 147     101.740  47.142  35.429  1.00 55.59           C  
ATOM    821  CZ  PHE A 147     102.537  46.017  35.233  1.00 55.93           C  
ATOM    822  N   PHE A 148      95.448  45.832  36.933  1.00 60.98           N  
ATOM    823  CA  PHE A 148      94.145  45.619  37.554  1.00 58.82           C  
ATOM    824  C   PHE A 148      93.148  45.085  36.535  1.00 58.96           C  
ATOM    825  O   PHE A 148      92.440  44.119  36.816  1.00 60.53           O  
ATOM    826  CB  PHE A 148      93.629  46.915  38.201  1.00 57.58           C  
ATOM    827  CG  PHE A 148      94.289  47.247  39.513  1.00 57.63           C  
ATOM    828  CD1 PHE A 148      95.513  47.929  39.551  1.00 57.18           C  
ATOM    829  CD2 PHE A 148      93.688  46.881  40.722  1.00 57.73           C  
ATOM    830  CE1 PHE A 148      96.122  48.232  40.766  1.00 57.23           C  
ATOM    831  CE2 PHE A 148      94.294  47.182  41.939  1.00 58.10           C  
ATOM    832  CZ  PHE A 148      95.512  47.859  41.961  1.00 57.49           C  
ATOM    833  N   MET A 149      93.127  45.700  35.350  1.00 58.99           N  
ATOM    834  CA  MET A 149      92.210  45.334  34.263  1.00 58.76           C  
ATOM    835  C   MET A 149      92.350  43.880  33.795  1.00 58.67           C  
ATOM    836  O   MET A 149      91.345  43.206  33.556  1.00 56.65           O  
ATOM    837  CB  MET A 149      92.358  46.296  33.078  1.00 58.71           C  
ATOM    838  CG  MET A 149      91.990  47.744  33.377  1.00 62.27           C  
ATOM    839  SD  MET A 149      90.351  47.986  34.100  1.00 66.35           S  
ATOM    840  CE  MET A 149      89.284  47.742  32.681  1.00 65.88           C  
ATOM    841  N   LYS A 150      93.591  43.406  33.686  1.00 60.84           N  
ATOM    842  CA  LYS A 150      93.870  42.029  33.270  1.00 64.19           C  
ATOM    843  C   LYS A 150      93.399  41.008  34.317  1.00 63.12           C  
ATOM    844  O   LYS A 150      92.753  40.015  33.967  1.00 65.03           O  
ATOM    845  CB  LYS A 150      95.360  41.842  32.953  1.00 68.56           C  
ATOM    846  CG  LYS A 150      95.657  40.634  32.077  1.00 74.61           C  
ATOM    847  CD  LYS A 150      97.135  40.286  32.078  1.00 79.54           C  
ATOM    848  CE  LYS A 150      97.417  39.096  31.174  1.00 82.93           C  
ATOM    849  NZ  LYS A 150      98.867  38.971  30.859  1.00 84.10           N1+
ATOM    850  N   ALA A 151      93.708  41.279  35.588  1.00 59.14           N  
ATOM    851  CA  ALA A 151      93.344  40.413  36.714  1.00 55.73           C  
ATOM    852  C   ALA A 151      91.837  40.306  36.979  1.00 56.96           C  
ATOM    853  O   ALA A 151      91.378  39.307  37.546  1.00 56.61           O  
ATOM    854  CB  ALA A 151      94.059  40.872  37.971  1.00 54.81           C  
ATOM    855  N   LEU A 152      91.085  41.329  36.563  1.00 57.75           N  
ATOM    856  CA  LEU A 152      89.647  41.447  36.859  1.00 58.80           C  
ATOM    857  C   LEU A 152      88.725  41.091  35.679  1.00 61.30           C  
ATOM    858  O   LEU A 152      87.502  41.276  35.750  1.00 59.51           O  
ATOM    859  CB  LEU A 152      89.328  42.844  37.424  1.00 56.67           C  
ATOM    860  CG  LEU A 152      89.983  43.219  38.763  1.00 56.27           C  
ATOM    861  CD1 LEU A 152      89.930  44.719  38.986  1.00 57.40           C  
ATOM    862  CD2 LEU A 152      89.371  42.492  39.947  1.00 54.44           C  
ATOM    863  N   SER A 153      89.326  40.570  34.609  1.00 64.23           N  
ATOM    864  CA  SER A 153      88.603  40.041  33.450  1.00 64.93           C  
ATOM    865  C   SER A 153      89.290  38.767  32.924  1.00 67.77           C  
ATOM    866  O   SER A 153      90.250  38.275  33.539  1.00 70.39           O  
ATOM    867  CB  SER A 153      88.494  41.111  32.361  1.00 63.37           C  
ATOM    868  OG  SER A 153      89.775  41.524  31.927  1.00 63.02           O  
ATOM    869  N   GLY A 154      88.786  38.234  31.806  1.00 67.96           N  
ATOM    870  CA  GLY A 154      89.359  37.051  31.156  1.00 67.70           C  
ATOM    871  C   GLY A 154      89.236  35.789  31.998  1.00 69.55           C  
ATOM    872  O   GLY A 154      88.159  35.520  32.538  1.00 69.65           O  
ATOM    873  N   PRO A 155      90.339  35.011  32.125  1.00 70.58           N  
ATOM    874  CA  PRO A 155      90.319  33.757  32.902  1.00 70.24           C  
ATOM    875  C   PRO A 155      90.091  33.952  34.409  1.00 70.75           C  
ATOM    876  O   PRO A 155      89.477  33.092  35.049  1.00 71.55           O  
ATOM    877  CB  PRO A 155      91.702  33.145  32.635  1.00 69.24           C  
ATOM    878  CG  PRO A 155      92.564  34.293  32.230  1.00 71.32           C  
ATOM    879  CD  PRO A 155      91.659  35.249  31.506  1.00 70.33           C  
ATOM    880  N   GLY A 156      90.579  35.072  34.950  1.00 71.53           N  
ATOM    881  CA  GLY A 156      90.418  35.423  36.366  1.00 68.66           C  
ATOM    882  C   GLY A 156      88.970  35.634  36.777  1.00 67.70           C  
ATOM    883  O   GLY A 156      88.577  35.262  37.884  1.00 68.57           O  
ATOM    884  N   LEU A 157      88.183  36.231  35.881  1.00 65.55           N  
ATOM    885  CA  LEU A 157      86.742  36.391  36.071  1.00 65.72           C  
ATOM    886  C   LEU A 157      86.023  35.035  36.071  1.00 70.01           C  
ATOM    887  O   LEU A 157      85.070  34.838  36.832  1.00 72.50           O  
ATOM    888  CB  LEU A 157      86.165  37.332  35.006  1.00 63.13           C  
ATOM    889  CG  LEU A 157      84.688  37.745  35.043  1.00 63.27           C  
ATOM    890  CD1 LEU A 157      84.516  39.197  34.620  1.00 62.61           C  
ATOM    891  CD2 LEU A 157      83.829  36.826  34.180  1.00 61.79           C  
ATOM    892  N   VAL A 158      86.485  34.119  35.218  1.00 71.95           N  
ATOM    893  CA  VAL A 158      85.935  32.758  35.117  1.00 72.92           C  
ATOM    894  C   VAL A 158      86.258  31.938  36.376  1.00 73.94           C  
ATOM    895  O   VAL A 158      85.384  31.239  36.897  1.00 75.25           O  
ATOM    896  CB  VAL A 158      86.399  32.042  33.813  1.00 72.43           C  
ATOM    897  CG1 VAL A 158      85.965  30.577  33.773  1.00 68.94           C  
ATOM    898  CG2 VAL A 158      85.870  32.778  32.585  1.00 69.18           C  
ATOM    899  N   ARG A 159      87.501  32.039  36.857  1.00 74.16           N  
ATOM    900  CA  ARG A 159      87.933  31.395  38.108  1.00 75.05           C  
ATOM    901  C   ARG A 159      87.144  31.879  39.322  1.00 73.57           C  
ATOM    902  O   ARG A 159      86.876  31.105  40.242  1.00 74.57           O  
ATOM    903  CB  ARG A 159      89.428  31.636  38.357  1.00 78.78           C  
ATOM    904  CG  ARG A 159      90.345  30.447  38.090  1.00 84.53           C  
ATOM    905  CD  ARG A 159      90.380  29.437  39.241  1.00 88.94           C  
ATOM    906  NE  ARG A 159      90.868  29.998  40.509  1.00 91.62           N  
ATOM    907  CZ  ARG A 159      92.150  30.124  40.860  1.00 89.58           C  
ATOM    908  NH1 ARG A 159      93.126  29.739  40.045  1.00 92.32           N1+
ATOM    909  NH2 ARG A 159      92.459  30.645  42.038  1.00 83.63           N  
ATOM    910  N   MET A 160      86.770  33.158  39.294  1.00 72.53           N  
ATOM    911  CA  MET A 160      86.164  33.854  40.426  1.00 71.09           C  
ATOM    912  C   MET A 160      84.801  33.313  40.866  1.00 70.86           C  
ATOM    913  O   MET A 160      84.516  33.274  42.068  1.00 70.06           O  
ATOM    914  CB  MET A 160      86.085  35.357  40.133  1.00 70.54           C  
ATOM    915  CG  MET A 160      85.690  36.214  41.326  1.00 73.92           C  
ATOM    916  SD  MET A 160      86.778  36.063  42.758  1.00 74.75           S  
ATOM    917  CE  MET A 160      87.764  37.552  42.627  1.00 76.01           C  
ATOM    918  N   VAL A 161      83.978  32.895  39.903  1.00 69.38           N  
ATOM    919  CA  VAL A 161      82.643  32.350  40.191  1.00 68.01           C  
ATOM    920  C   VAL A 161      82.719  31.111  41.101  1.00 66.72           C  
ATOM    921  O   VAL A 161      81.966  30.993  42.070  1.00 67.83           O  
ATOM    922  CB  VAL A 161      81.792  32.136  38.898  1.00 67.95           C  
ATOM    923  CG1 VAL A 161      82.428  31.143  37.939  1.00 70.49           C  
ATOM    924  CG2 VAL A 161      80.358  31.732  39.226  1.00 69.16           C  
ATOM    925  N   THR A 162      83.661  30.223  40.809  1.00 65.46           N  
ATOM    926  CA  THR A 162      83.851  29.015  41.606  1.00 65.90           C  
ATOM    927  C   THR A 162      84.618  29.286  42.914  1.00 66.29           C  
ATOM    928  O   THR A 162      84.305  28.687  43.948  1.00 66.59           O  
ATOM    929  CB  THR A 162      84.427  27.822  40.781  1.00 66.02           C  
ATOM    930  CG2 THR A 162      85.112  28.281  39.485  1.00 67.56           C  
ATOM    931  OG1 THR A 162      85.370  27.087  41.571  1.00 67.69           O  
ATOM    932  N   VAL A 163      85.596  30.198  42.861  1.00 64.20           N  
ATOM    933  CA  VAL A 163      86.350  30.647  44.047  1.00 60.31           C  
ATOM    934  C   VAL A 163      85.414  31.272  45.099  1.00 62.07           C  
ATOM    935  O   VAL A 163      85.499  30.932  46.285  1.00 61.42           O  
ATOM    936  CB  VAL A 163      87.528  31.588  43.660  1.00 57.54           C  
ATOM    937  CG1 VAL A 163      88.041  32.394  44.848  1.00 55.56           C  
ATOM    938  CG2 VAL A 163      88.673  30.786  43.070  1.00 56.50           C  
ATOM    939  N   CYS A 164      84.525  32.161  44.647  1.00 62.59           N  
ATOM    940  CA  CYS A 164      83.500  32.785  45.489  1.00 65.53           C  
ATOM    941  C   CYS A 164      82.590  31.784  46.185  1.00 67.35           C  
ATOM    942  O   CYS A 164      82.393  31.865  47.399  1.00 69.54           O  
ATOM    943  CB  CYS A 164      82.640  33.743  44.671  1.00 67.29           C  
ATOM    944  SG  CYS A 164      82.898  35.467  45.100  1.00 73.02           S  
ATOM    945  N   ALA A 165      82.041  30.854  45.404  1.00 66.90           N  
ATOM    946  CA  ALA A 165      81.139  29.825  45.907  1.00 66.25           C  
ATOM    947  C   ALA A 165      81.798  28.971  46.989  1.00 67.06           C  
ATOM    948  O   ALA A 165      81.220  28.795  48.064  1.00 68.86           O  
ATOM    949  CB  ALA A 165      80.643  28.955  44.767  1.00 66.31           C  
ATOM    950  N   GLU A 166      83.006  28.473  46.710  1.00 66.59           N  
ATOM    951  CA  GLU A 166      83.749  27.639  47.659  1.00 68.49           C  
ATOM    952  C   GLU A 166      84.103  28.395  48.940  1.00 68.82           C  
ATOM    953  O   GLU A 166      84.021  27.827  50.034  1.00 71.73           O  
ATOM    954  CB  GLU A 166      85.012  27.026  47.025  1.00 71.64           C  
ATOM    955  CG  GLU A 166      84.793  26.096  45.828  1.00 78.65           C  
ATOM    956  CD  GLU A 166      83.605  25.153  45.979  1.00 84.31           C  
ATOM    957  OE1 GLU A 166      83.606  24.315  46.910  1.00 88.66           O  
ATOM    958  OE2 GLU A 166      82.666  25.248  45.158  1.00 84.82           O1-
ATOM    959  N   SER A 167      84.473  29.672  48.793  1.00 65.41           N  
ATOM    960  CA  SER A 167      84.807  30.546  49.922  1.00 61.60           C  
ATOM    961  C   SER A 167      83.603  30.821  50.823  1.00 60.63           C  
ATOM    962  O   SER A 167      83.745  30.873  52.040  1.00 59.95           O  
ATOM    963  CB  SER A 167      85.420  31.864  49.436  1.00 62.27           C  
ATOM    964  OG  SER A 167      85.812  32.690  50.520  1.00 59.69           O  
ATOM    965  N   LEU A 168      82.426  30.999  50.226  1.00 59.74           N  
ATOM    966  CA  LEU A 168      81.205  31.183  51.004  1.00 59.30           C  
ATOM    967  C   LEU A 168      80.734  29.885  51.660  1.00 63.69           C  
ATOM    968  O   LEU A 168      80.347  29.901  52.832  1.00 67.36           O  
ATOM    969  CB  LEU A 168      80.090  31.817  50.172  1.00 55.81           C  
ATOM    970  CG  LEU A 168      78.798  32.138  50.933  1.00 54.55           C  
ATOM    971  CD1 LEU A 168      79.002  33.115  52.087  1.00 52.90           C  
ATOM    972  CD2 LEU A 168      77.747  32.655  49.974  1.00 53.49           C  
ATOM    973  N   LYS A 169      80.776  28.780  50.906  1.00 65.29           N  
ATOM    974  CA  LYS A 169      80.475  27.438  51.426  1.00 65.77           C  
ATOM    975  C   LYS A 169      81.269  27.134  52.691  1.00 65.86           C  
ATOM    976  O   LYS A 169      80.691  26.745  53.706  1.00 67.28           O  
ATOM    977  CB  LYS A 169      80.772  26.360  50.383  1.00 67.14           C  
ATOM    978  CG  LYS A 169      79.675  26.126  49.363  1.00 71.30           C  
ATOM    979  CD  LYS A 169      80.110  25.052  48.380  1.00 73.67           C  
ATOM    980  CE  LYS A 169      79.272  25.078  47.116  1.00 77.08           C  
ATOM    981  NZ  LYS A 169      79.860  24.160  46.104  1.00 78.28           N1+
ATOM    982  N   THR A 170      82.585  27.344  52.627  1.00 65.55           N  
ATOM    983  CA  THR A 170      83.472  27.039  53.747  1.00 67.58           C  
ATOM    984  C   THR A 170      83.144  27.862  54.998  1.00 67.29           C  
ATOM    985  O   THR A 170      83.236  27.353  56.117  1.00 70.26           O  
ATOM    986  CB  THR A 170      84.981  27.063  53.358  1.00 68.48           C  
ATOM    987  CG2 THR A 170      85.494  28.459  53.033  1.00 70.57           C  
ATOM    988  OG1 THR A 170      85.760  26.537  54.436  1.00 73.01           O  
ATOM    989  N   HIS A 171      82.720  29.109  54.789  1.00 64.32           N  
ATOM    990  CA  HIS A 171      82.331  30.005  55.877  1.00 62.80           C  
ATOM    991  C   HIS A 171      80.930  29.739  56.411  1.00 64.64           C  
ATOM    992  O   HIS A 171      80.679  29.932  57.602  1.00 66.28           O  
ATOM    993  CB  HIS A 171      82.458  31.461  55.446  1.00 60.56           C  
ATOM    994  CG  HIS A 171      83.871  31.940  55.369  1.00 59.84           C  
ATOM    995  CD2 HIS A 171      84.577  32.766  56.174  1.00 60.27           C  
ATOM    996  ND1 HIS A 171      84.730  31.566  54.358  1.00 60.84           N  
ATOM    997  CE1 HIS A 171      85.905  32.135  54.546  1.00 60.54           C  
ATOM    998  NE2 HIS A 171      85.840  32.868  55.642  1.00 60.86           N  
ATOM    999  N   LEU A 172      80.025  29.304  55.535  1.00 65.82           N  
ATOM   1000  CA  LEU A 172      78.673  28.911  55.944  1.00 65.14           C  
ATOM   1001  C   LEU A 172      78.662  27.602  56.746  1.00 66.45           C  
ATOM   1002  O   LEU A 172      77.752  27.374  57.547  1.00 68.71           O  
ATOM   1003  CB  LEU A 172      77.722  28.839  54.740  1.00 63.22           C  
ATOM   1004  CG  LEU A 172      77.336  30.138  54.011  1.00 62.21           C  
ATOM   1005  CD1 LEU A 172      76.510  29.820  52.772  1.00 61.08           C  
ATOM   1006  CD2 LEU A 172      76.600  31.131  54.900  1.00 60.57           C  
ATOM   1007  N   ASP A 173      79.678  26.761  56.530  1.00 65.91           N  
ATOM   1008  CA  ASP A 173      79.927  25.567  57.351  1.00 66.09           C  
ATOM   1009  C   ASP A 173      80.527  25.916  58.720  1.00 67.97           C  
ATOM   1010  O   ASP A 173      80.498  25.100  59.643  1.00 68.68           O  
ATOM   1011  CB  ASP A 173      80.857  24.593  56.615  1.00 66.81           C  
ATOM   1012  CG  ASP A 173      80.189  23.910  55.416  1.00 68.30           C  
ATOM   1013  OD1 ASP A 173      78.958  24.045  55.224  1.00 66.48           O  
ATOM   1014  OD2 ASP A 173      80.913  23.224  54.660  1.00 67.10           O1-
ATOM   1015  N   ARG A 174      81.075  27.127  58.830  1.00 69.73           N  
ATOM   1016  CA  ARG A 174      81.714  27.622  60.048  1.00 67.26           C  
ATOM   1017  C   ARG A 174      80.946  28.811  60.658  1.00 64.46           C  
ATOM   1018  O   ARG A 174      81.551  29.770  61.157  1.00 62.58           O  
ATOM   1019  CB  ARG A 174      83.174  27.991  59.751  1.00 72.32           C  
ATOM   1020  CG  ARG A 174      84.187  26.916  60.110  1.00 79.57           C  
ATOM   1021  CD  ARG A 174      85.405  26.959  59.199  1.00 83.23           C  
ATOM   1022  NE  ARG A 174      85.145  26.225  57.960  1.00 90.79           N  
ATOM   1023  CZ  ARG A 174      85.502  24.961  57.724  1.00 94.48           C  
ATOM   1024  NH1 ARG A 174      86.167  24.252  58.633  1.00 97.15           N1+
ATOM   1025  NH2 ARG A 174      85.195  24.400  56.560  1.00 94.64           N  
ATOM   1026  N   LEU A 175      79.613  28.724  60.633  1.00 60.82           N  
ATOM   1027  CA  LEU A 175      78.727  29.795  61.125  1.00 58.23           C  
ATOM   1028  C   LEU A 175      78.848  30.120  62.622  1.00 59.51           C  
ATOM   1029  O   LEU A 175      78.437  31.195  63.059  1.00 58.22           O  
ATOM   1030  CB  LEU A 175      77.271  29.516  60.729  1.00 57.06           C  
ATOM   1031  CG  LEU A 175      76.493  30.461  59.787  1.00 58.28           C  
ATOM   1032  CD1 LEU A 175      77.332  31.431  58.956  1.00 58.08           C  
ATOM   1033  CD2 LEU A 175      75.566  29.661  58.885  1.00 56.49           C  
ATOM   1034  N   GLU A 176      79.441  29.201  63.385  1.00 60.08           N  
ATOM   1035  CA  GLU A 176      79.745  29.399  64.807  1.00 60.53           C  
ATOM   1036  C   GLU A 176      80.686  30.583  65.080  1.00 63.69           C  
ATOM   1037  O   GLU A 176      80.711  31.122  66.194  1.00 64.23           O  
ATOM   1038  CB  GLU A 176      80.333  28.117  65.405  1.00 58.68           C  
ATOM   1039  CG  GLU A 176      81.726  27.736  64.897  1.00 60.02           C  
ATOM   1040  CD  GLU A 176      81.722  26.838  63.668  1.00 61.66           C  
ATOM   1041  OE1 GLU A 176      80.642  26.575  63.088  1.00 62.69           O  
ATOM   1042  OE2 GLU A 176      82.821  26.384  63.280  1.00 61.45           O1-
ATOM   1043  N   GLU A 177      81.449  30.966  64.053  1.00 64.79           N  
ATOM   1044  CA  GLU A 177      82.434  32.048  64.114  1.00 66.61           C  
ATOM   1045  C   GLU A 177      81.794  33.435  64.124  1.00 64.58           C  
ATOM   1046  O   GLU A 177      82.458  34.432  64.428  1.00 63.48           O  
ATOM   1047  CB  GLU A 177      83.373  31.943  62.913  1.00 69.45           C  
ATOM   1048  CG  GLU A 177      84.413  30.840  63.018  1.00 76.26           C  
ATOM   1049  CD  GLU A 177      85.745  31.338  63.549  1.00 84.65           C  
ATOM   1050  OE1 GLU A 177      85.786  31.952  64.644  1.00 85.81           O  
ATOM   1051  OE2 GLU A 177      86.764  31.108  62.862  1.00 91.15           O1-
ATOM   1052  N   VAL A 178      80.499  33.476  63.815  1.00 62.71           N  
ATOM   1053  CA  VAL A 178      79.800  34.691  63.407  1.00 61.73           C  
ATOM   1054  C   VAL A 178      78.369  34.757  63.989  1.00 61.16           C  
ATOM   1055  O   VAL A 178      77.700  35.791  63.892  1.00 59.32           O  
ATOM   1056  CB  VAL A 178      79.895  34.819  61.850  1.00 62.07           C  
ATOM   1057  CG1 VAL A 178      78.595  35.228  61.166  1.00 64.45           C  
ATOM   1058  CG2 VAL A 178      81.057  35.717  61.458  1.00 59.87           C  
ATOM   1059  N   THR A 179      77.935  33.667  64.629  1.00 62.61           N  
ATOM   1060  CA  THR A 179      76.579  33.552  65.189  1.00 64.26           C  
ATOM   1061  C   THR A 179      76.536  33.723  66.716  1.00 64.93           C  
ATOM   1062  O   THR A 179      77.350  33.151  67.445  1.00 62.70           O  
ATOM   1063  CB  THR A 179      75.892  32.223  64.770  1.00 65.01           C  
ATOM   1064  CG2 THR A 179      74.401  32.213  65.113  1.00 63.71           C  
ATOM   1065  OG1 THR A 179      76.028  32.034  63.357  1.00 63.88           O  
ATOM   1066  N   ASN A 180      75.562  34.526  67.152  1.00 68.58           N  
ATOM   1067  CA  ASN A 180      75.207  34.815  68.548  1.00 68.95           C  
ATOM   1068  C   ASN A 180      74.554  33.619  69.255  1.00 71.53           C  
ATOM   1069  O   ASN A 180      74.135  32.653  68.604  1.00 72.02           O  
ATOM   1070  CB  ASN A 180      74.200  35.969  68.523  1.00 70.06           C  
ATOM   1071  CG  ASN A 180      74.164  36.768  69.800  1.00 70.44           C  
ATOM   1072  ND2 ASN A 180      72.958  37.061  70.256  1.00 72.54           N  
ATOM   1073  OD1 ASN A 180      75.196  37.151  70.354  1.00 75.48           O  
ATOM   1074  N   GLU A 181      74.455  33.706  70.585  1.00 72.15           N  
ATOM   1075  CA  GLU A 181      73.694  32.749  71.401  1.00 70.61           C  
ATOM   1076  C   GLU A 181      72.216  32.672  71.000  1.00 70.03           C  
ATOM   1077  O   GLU A 181      71.653  31.578  70.907  1.00 69.61           O  
ATOM   1078  CB  GLU A 181      73.832  33.083  72.895  1.00 72.27           C  
ATOM   1079  CG  GLU A 181      73.236  32.056  73.859  1.00 70.17           C  
ATOM   1080  CD  GLU A 181      73.861  30.669  73.748  1.00 72.73           C  
ATOM   1081  OE1 GLU A 181      73.127  29.683  73.983  1.00 68.03           O  
ATOM   1082  OE2 GLU A 181      75.074  30.559  73.431  1.00 75.82           O1-
ATOM   1083  N   SER A 182      71.607  33.831  70.753  1.00 71.45           N  
ATOM   1084  CA  SER A 182      70.211  33.911  70.301  1.00 70.95           C  
ATOM   1085  C   SER A 182      70.044  33.761  68.778  1.00 70.79           C  
ATOM   1086  O   SER A 182      68.993  34.104  68.228  1.00 72.49           O  
ATOM   1087  CB  SER A 182      69.522  35.180  70.835  1.00 72.40           C  
ATOM   1088  OG  SER A 182      70.452  36.213  71.128  1.00 74.20           O  
ATOM   1089  N   GLY A 183      71.080  33.238  68.114  1.00 69.82           N  
ATOM   1090  CA  GLY A 183      71.044  32.919  66.681  1.00 67.14           C  
ATOM   1091  C   GLY A 183      71.333  34.057  65.709  1.00 65.68           C  
ATOM   1092  O   GLY A 183      71.168  33.891  64.497  1.00 62.10           O  
ATOM   1093  N   TYR A 184      71.775  35.201  66.234  1.00 66.61           N  
ATOM   1094  CA  TYR A 184      72.025  36.394  65.423  1.00 67.37           C  
ATOM   1095  C   TYR A 184      73.371  36.310  64.700  1.00 67.37           C  
ATOM   1096  O   TYR A 184      74.427  36.217  65.339  1.00 64.32           O  
ATOM   1097  CB  TYR A 184      71.968  37.675  66.277  1.00 69.51           C  
ATOM   1098  CG  TYR A 184      70.721  37.899  67.123  1.00 73.04           C  
ATOM   1099  CD1 TYR A 184      70.784  38.692  68.277  1.00 73.18           C  
ATOM   1100  CD2 TYR A 184      69.476  37.340  66.771  1.00 74.66           C  
ATOM   1101  CE1 TYR A 184      69.656  38.918  69.057  1.00 75.29           C  
ATOM   1102  CE2 TYR A 184      68.344  37.554  67.549  1.00 75.98           C  
ATOM   1103  CZ  TYR A 184      68.438  38.344  68.687  1.00 78.15           C  
ATOM   1104  OH  TYR A 184      67.314  38.561  69.454  1.00 82.62           O  
ATOM   1105  N   VAL A 185      73.333  36.349  63.368  1.00 66.69           N  
ATOM   1106  CA  VAL A 185      74.565  36.308  62.567  1.00 65.42           C  
ATOM   1107  C   VAL A 185      75.091  37.711  62.249  1.00 62.01           C  
ATOM   1108  O   VAL A 185      74.331  38.601  61.853  1.00 60.91           O  
ATOM   1109  CB  VAL A 185      74.452  35.422  61.292  1.00 67.77           C  
ATOM   1110  CG1 VAL A 185      74.215  33.966  61.663  1.00 68.95           C  
ATOM   1111  CG2 VAL A 185      73.340  35.884  60.373  1.00 71.95           C  
ATOM   1112  N   ASP A 186      76.390  37.896  62.475  1.00 59.98           N  
ATOM   1113  CA  ASP A 186      77.100  39.119  62.106  1.00 59.02           C  
ATOM   1114  C   ASP A 186      77.446  39.050  60.613  1.00 59.46           C  
ATOM   1115  O   ASP A 186      78.523  38.578  60.223  1.00 60.75           O  
ATOM   1116  CB  ASP A 186      78.357  39.279  62.972  1.00 58.60           C  
ATOM   1117  CG  ASP A 186      79.089  40.601  62.739  1.00 60.23           C  
ATOM   1118  OD1 ASP A 186      80.056  40.849  63.490  1.00 61.43           O  
ATOM   1119  OD2 ASP A 186      78.737  41.387  61.826  1.00 57.91           O1-
ATOM   1120  N   VAL A 187      76.516  39.530  59.792  1.00 58.12           N  
ATOM   1121  CA  VAL A 187      76.592  39.393  58.335  1.00 58.37           C  
ATOM   1122  C   VAL A 187      77.720  40.236  57.733  1.00 57.84           C  
ATOM   1123  O   VAL A 187      78.473  39.751  56.882  1.00 59.74           O  
ATOM   1124  CB  VAL A 187      75.214  39.649  57.680  1.00 58.24           C  
ATOM   1125  CG1 VAL A 187      75.294  39.670  56.161  1.00 58.46           C  
ATOM   1126  CG2 VAL A 187      74.250  38.563  58.113  1.00 58.84           C  
ATOM   1127  N   LEU A 188      77.834  41.480  58.200  1.00 56.27           N  
ATOM   1128  CA  LEU A 188      78.931  42.373  57.840  1.00 54.95           C  
ATOM   1129  C   LEU A 188      80.298  41.689  57.973  1.00 55.65           C  
ATOM   1130  O   LEU A 188      81.065  41.666  57.010  1.00 55.80           O  
ATOM   1131  CB  LEU A 188      78.858  43.657  58.676  1.00 55.62           C  
ATOM   1132  CG  LEU A 188      78.381  45.015  58.123  1.00 57.15           C  
ATOM   1133  CD1 LEU A 188      77.879  45.001  56.684  1.00 56.53           C  
ATOM   1134  CD2 LEU A 188      77.352  45.646  59.049  1.00 55.47           C  
ATOM   1135  N   THR A 189      80.570  41.097  59.139  1.00 54.42           N  
ATOM   1136  CA  THR A 189      81.826  40.368  59.377  1.00 53.50           C  
ATOM   1137  C   THR A 189      81.944  39.149  58.467  1.00 53.30           C  
ATOM   1138  O   THR A 189      82.998  38.936  57.864  1.00 56.06           O  
ATOM   1139  CB  THR A 189      81.997  39.970  60.862  1.00 52.86           C  
ATOM   1140  CG2 THR A 189      83.318  39.258  61.116  1.00 51.13           C  
ATOM   1141  OG1 THR A 189      81.973  41.151  61.665  1.00 54.36           O  
ATOM   1142  N   LEU A 190      80.864  38.374  58.360  1.00 51.58           N  
ATOM   1143  CA  LEU A 190      80.844  37.188  57.511  1.00 52.71           C  
ATOM   1144  C   LEU A 190      81.228  37.539  56.075  1.00 55.55           C  
ATOM   1145  O   LEU A 190      82.140  36.925  55.504  1.00 55.37           O  
ATOM   1146  CB  LEU A 190      79.470  36.499  57.555  1.00 52.02           C  
ATOM   1147  CG  LEU A 190      79.198  35.325  56.594  1.00 51.13           C  
ATOM   1148  CD1 LEU A 190      80.005  34.074  56.936  1.00 47.24           C  
ATOM   1149  CD2 LEU A 190      77.707  35.024  56.549  1.00 50.73           C  
ATOM   1150  N   LEU A 191      80.549  38.548  55.524  1.00 56.27           N  
ATOM   1151  CA  LEU A 191      80.737  38.970  54.137  1.00 56.65           C  
ATOM   1152  C   LEU A 191      82.129  39.540  53.878  1.00 57.02           C  
ATOM   1153  O   LEU A 191      82.720  39.280  52.822  1.00 57.15           O  
ATOM   1154  CB  LEU A 191      79.641  39.955  53.702  1.00 55.99           C  
ATOM   1155  CG  LEU A 191      78.207  39.434  53.525  1.00 55.68           C  
ATOM   1156  CD1 LEU A 191      77.272  40.596  53.245  1.00 55.39           C  
ATOM   1157  CD2 LEU A 191      78.092  38.381  52.429  1.00 53.53           C  
ATOM   1158  N   ARG A 192      82.642  40.304  54.845  1.00 54.85           N  
ATOM   1159  CA  ARG A 192      83.990  40.875  54.761  1.00 54.57           C  
ATOM   1160  C   ARG A 192      85.049  39.779  54.719  1.00 55.38           C  
ATOM   1161  O   ARG A 192      85.992  39.851  53.927  1.00 56.66           O  
ATOM   1162  CB  ARG A 192      84.253  41.840  55.920  1.00 55.14           C  
ATOM   1163  CG  ARG A 192      83.558  43.180  55.761  1.00 56.26           C  
ATOM   1164  CD  ARG A 192      83.853  44.138  56.895  1.00 57.03           C  
ATOM   1165  NE  ARG A 192      83.185  45.417  56.658  1.00 61.79           N  
ATOM   1166  CZ  ARG A 192      82.264  45.968  57.450  1.00 64.26           C  
ATOM   1167  NH1 ARG A 192      81.883  45.375  58.583  1.00 64.76           N1+
ATOM   1168  NH2 ARG A 192      81.729  47.133  57.110  1.00 63.28           N  
ATOM   1169  N   ARG A 193      84.863  38.757  55.553  1.00 56.54           N  
ATOM   1170  CA  ARG A 193      85.792  37.633  55.649  1.00 57.67           C  
ATOM   1171  C   ARG A 193      85.819  36.774  54.384  1.00 57.75           C  
ATOM   1172  O   ARG A 193      86.894  36.321  53.982  1.00 55.80           O  
ATOM   1173  CB  ARG A 193      85.495  36.783  56.889  1.00 59.49           C  
ATOM   1174  CG  ARG A 193      85.992  37.403  58.187  1.00 59.88           C  
ATOM   1175  CD  ARG A 193      85.593  36.587  59.406  1.00 62.64           C  
ATOM   1176  NE  ARG A 193      86.036  37.237  60.643  1.00 66.74           N  
ATOM   1177  CZ  ARG A 193      85.808  36.791  61.879  1.00 64.33           C  
ATOM   1178  NH1 ARG A 193      85.127  35.670  62.093  1.00 64.31           N1+
ATOM   1179  NH2 ARG A 193      86.266  37.480  62.913  1.00 63.64           N  
ATOM   1180  N   VAL A 194      84.655  36.563  53.758  1.00 57.71           N  
ATOM   1181  CA  VAL A 194      84.602  35.798  52.504  1.00 58.53           C  
ATOM   1182  C   VAL A 194      85.183  36.616  51.358  1.00 58.23           C  
ATOM   1183  O   VAL A 194      85.900  36.072  50.522  1.00 58.48           O  
ATOM   1184  CB  VAL A 194      83.210  35.187  52.147  1.00 60.32           C  
ATOM   1185  CG1 VAL A 194      82.642  34.399  53.311  1.00 60.24           C  
ATOM   1186  CG2 VAL A 194      82.197  36.230  51.695  1.00 65.05           C  
ATOM   1187  N   MET A 195      84.898  37.921  51.357  1.00 58.54           N  
ATOM   1188  CA  MET A 195      85.424  38.851  50.349  1.00 58.27           C  
ATOM   1189  C   MET A 195      86.947  38.946  50.355  1.00 57.06           C  
ATOM   1190  O   MET A 195      87.563  39.017  49.292  1.00 57.16           O  
ATOM   1191  CB  MET A 195      84.780  40.230  50.483  1.00 58.28           C  
ATOM   1192  CG  MET A 195      83.745  40.572  49.415  1.00 61.09           C  
ATOM   1193  SD  MET A 195      82.664  39.268  48.786  1.00 65.93           S  
ATOM   1194  CE  MET A 195      83.544  38.681  47.338  1.00 66.69           C  
ATOM   1195  N   LEU A 196      87.539  38.930  51.548  1.00 55.45           N  
ATOM   1196  CA  LEU A 196      88.987  38.902  51.689  1.00 55.91           C  
ATOM   1197  C   LEU A 196      89.575  37.571  51.229  1.00 57.86           C  
ATOM   1198  O   LEU A 196      90.559  37.556  50.482  1.00 59.78           O  
ATOM   1199  CB  LEU A 196      89.407  39.204  53.130  1.00 55.78           C  
ATOM   1200  CG  LEU A 196      90.902  39.095  53.463  1.00 54.83           C  
ATOM   1201  CD1 LEU A 196      91.741  40.138  52.731  1.00 54.12           C  
ATOM   1202  CD2 LEU A 196      91.094  39.200  54.963  1.00 55.63           C  
ATOM   1203  N   ASP A 197      88.971  36.470  51.682  1.00 59.01           N  
ATOM   1204  CA  ASP A 197      89.387  35.112  51.315  1.00 57.96           C  
ATOM   1205  C   ASP A 197      89.324  34.912  49.798  1.00 58.29           C  
ATOM   1206  O   ASP A 197      90.233  34.323  49.197  1.00 58.85           O  
ATOM   1207  CB  ASP A 197      88.507  34.084  52.038  1.00 57.96           C  
ATOM   1208  CG  ASP A 197      88.918  32.642  51.763  1.00 58.87           C  
ATOM   1209  OD1 ASP A 197      90.130  32.364  51.615  1.00 60.80           O  
ATOM   1210  OD2 ASP A 197      88.016  31.778  51.706  1.00 59.37           O1-
ATOM   1211  N   THR A 198      88.243  35.421  49.206  1.00 57.01           N  
ATOM   1212  CA  THR A 198      88.012  35.433  47.767  1.00 56.61           C  
ATOM   1213  C   THR A 198      89.134  36.187  47.043  1.00 57.15           C  
ATOM   1214  O   THR A 198      89.770  35.630  46.142  1.00 57.70           O  
ATOM   1215  CB  THR A 198      86.611  36.024  47.474  1.00 56.29           C  
ATOM   1216  CG2 THR A 198      86.444  36.455  46.042  1.00 57.73           C  
ATOM   1217  OG1 THR A 198      85.620  35.036  47.771  1.00 59.35           O  
ATOM   1218  N   SER A 199      89.381  37.431  47.467  1.00 56.58           N  
ATOM   1219  CA  SER A 199      90.392  38.294  46.860  1.00 54.64           C  
ATOM   1220  C   SER A 199      91.789  37.689  46.977  1.00 54.87           C  
ATOM   1221  O   SER A 199      92.520  37.632  45.984  1.00 54.50           O  
ATOM   1222  CB  SER A 199      90.342  39.697  47.463  1.00 55.20           C  
ATOM   1223  OG  SER A 199      89.155  40.368  47.072  1.00 58.45           O  
ATOM   1224  N   ASN A 200      92.133  37.210  48.174  1.00 53.66           N  
ATOM   1225  CA  ASN A 200      93.409  36.543  48.411  1.00 54.13           C  
ATOM   1226  C   ASN A 200      93.633  35.347  47.481  1.00 56.87           C  
ATOM   1227  O   ASN A 200      94.613  35.331  46.740  1.00 57.36           O  
ATOM   1228  CB  ASN A 200      93.554  36.134  49.884  1.00 54.43           C  
ATOM   1229  CG  ASN A 200      94.867  35.415  50.179  1.00 53.62           C  
ATOM   1230  ND2 ASN A 200      94.830  34.523  51.155  1.00 53.93           N  
ATOM   1231  OD1 ASN A 200      95.900  35.669  49.554  1.00 54.10           O  
ATOM   1232  N   THR A 201      92.714  34.381  47.489  1.00 60.05           N  
ATOM   1233  CA  THR A 201      92.896  33.144  46.712  1.00 65.23           C  
ATOM   1234  C   THR A 201      92.932  33.367  45.190  1.00 63.59           C  
ATOM   1235  O   THR A 201      93.470  32.531  44.460  1.00 64.48           O  
ATOM   1236  CB  THR A 201      91.887  32.026  47.088  1.00 66.43           C  
ATOM   1237  CG2 THR A 201      92.106  31.537  48.526  1.00 67.83           C  
ATOM   1238  OG1 THR A 201      90.554  32.516  46.956  1.00 71.35           O  
ATOM   1239  N   LEU A 202      92.391  34.494  44.725  1.00 61.94           N  
ATOM   1240  CA  LEU A 202      92.491  34.847  43.309  1.00 61.12           C  
ATOM   1241  C   LEU A 202      93.723  35.677  42.948  1.00 59.43           C  
ATOM   1242  O   LEU A 202      94.377  35.388  41.950  1.00 62.04           O  
ATOM   1243  CB  LEU A 202      91.220  35.525  42.791  1.00 62.76           C  
ATOM   1244  CG  LEU A 202      90.918  35.103  41.348  1.00 65.93           C  
ATOM   1245  CD1 LEU A 202      89.872  33.998  41.324  1.00 68.01           C  
ATOM   1246  CD2 LEU A 202      90.468  36.268  40.486  1.00 65.49           C  
ATOM   1247  N   PHE A 203      94.037  36.693  43.755  1.00 57.53           N  
ATOM   1248  CA  PHE A 203      95.022  37.721  43.373  1.00 54.28           C  
ATOM   1249  C   PHE A 203      96.407  37.600  44.004  1.00 53.54           C  
ATOM   1250  O   PHE A 203      97.380  38.105  43.441  1.00 54.19           O  
ATOM   1251  CB  PHE A 203      94.469  39.135  43.614  1.00 52.81           C  
ATOM   1252  CG  PHE A 203      93.124  39.384  42.985  1.00 52.07           C  
ATOM   1253  CD1 PHE A 203      92.953  39.310  41.597  1.00 50.76           C  
ATOM   1254  CD2 PHE A 203      92.019  39.709  43.783  1.00 51.28           C  
ATOM   1255  CE1 PHE A 203      91.707  39.547  41.025  1.00 50.66           C  
ATOM   1256  CE2 PHE A 203      90.771  39.946  43.217  1.00 50.47           C  
ATOM   1257  CZ  PHE A 203      90.616  39.859  41.837  1.00 50.82           C  
ATOM   1258  N   LEU A 204      96.492  36.945  45.160  1.00 53.67           N  
ATOM   1259  CA  LEU A 204      97.747  36.849  45.917  1.00 55.51           C  
ATOM   1260  C   LEU A 204      98.087  35.415  46.334  1.00 57.98           C  
ATOM   1261  O   LEU A 204      99.229  34.974  46.182  1.00 58.00           O  
ATOM   1262  CB  LEU A 204      97.693  37.777  47.144  1.00 53.69           C  
ATOM   1263  CG  LEU A 204      98.769  37.712  48.236  1.00 51.80           C  
ATOM   1264  CD1 LEU A 204     100.098  38.284  47.764  1.00 52.32           C  
ATOM   1265  CD2 LEU A 204      98.292  38.429  49.489  1.00 50.75           C  
ATOM   1266  N   ARG A 205      97.074  34.715  46.844  1.00 61.35           N  
ATOM   1267  CA  ARG A 205      97.151  33.353  47.422  1.00 64.26           C  
ATOM   1268  C   ARG A 205      98.339  33.018  48.350  1.00 64.63           C  
ATOM   1269  O   ARG A 205      99.141  32.115  48.086  1.00 64.75           O  
ATOM   1270  CB  ARG A 205      96.801  32.231  46.414  1.00 65.04           C  
ATOM   1271  CG  ARG A 205      96.829  32.571  44.932  1.00 64.26           C  
ATOM   1272  CD  ARG A 205      98.060  31.970  44.298  1.00 69.21           C  
ATOM   1273  NE  ARG A 205      97.867  31.718  42.874  1.00 73.85           N  
ATOM   1274  CZ  ARG A 205      98.663  30.955  42.125  1.00 78.40           C  
ATOM   1275  NH1 ARG A 205      99.721  30.346  42.655  1.00 78.55           N1+
ATOM   1276  NH2 ARG A 205      98.398  30.796  40.835  1.00 81.93           N  
ATOM   1277  N   ILE A 206      98.411  33.786  49.438  1.00 63.87           N  
ATOM   1278  CA  ILE A 206      99.302  33.541  50.573  1.00 64.81           C  
ATOM   1279  C   ILE A 206      98.400  33.397  51.811  1.00 65.16           C  
ATOM   1280  O   ILE A 206      97.536  34.254  52.029  1.00 64.68           O  
ATOM   1281  CB  ILE A 206     100.331  34.702  50.762  1.00 64.21           C  
ATOM   1282  CG1 ILE A 206     101.224  34.893  49.514  1.00 65.11           C  
ATOM   1283  CG2 ILE A 206     101.161  34.542  52.040  1.00 62.20           C  
ATOM   1284  CD1 ILE A 206     102.079  33.703  49.099  1.00 65.97           C  
ATOM   1285  N   PRO A 207      98.575  32.311  52.609  1.00 66.85           N  
ATOM   1286  CA  PRO A 207      97.782  32.128  53.841  1.00 66.07           C  
ATOM   1287  C   PRO A 207      97.897  33.313  54.804  1.00 65.08           C  
ATOM   1288  O   PRO A 207      99.007  33.800  55.060  1.00 64.78           O  
ATOM   1289  CB  PRO A 207      98.375  30.854  54.466  1.00 65.01           C  
ATOM   1290  CG  PRO A 207      99.663  30.612  53.751  1.00 65.07           C  
ATOM   1291  CD  PRO A 207      99.453  31.150  52.371  1.00 66.15           C  
ATOM   1292  N   LEU A 208      96.749  33.777  55.302  1.00 63.23           N  
ATOM   1293  CA  LEU A 208      96.676  34.973  56.153  1.00 62.25           C  
ATOM   1294  C   LEU A 208      95.699  34.836  57.325  1.00 63.20           C  
ATOM   1295  O   LEU A 208      94.811  33.978  57.314  1.00 63.85           O  
ATOM   1296  CB  LEU A 208      96.333  36.219  55.313  1.00 61.48           C  
ATOM   1297  CG  LEU A 208      95.119  36.263  54.368  1.00 61.37           C  
ATOM   1298  CD1 LEU A 208      93.829  36.625  55.084  1.00 59.52           C  
ATOM   1299  CD2 LEU A 208      95.369  37.242  53.234  1.00 60.27           C  
ATOM   1300  N   ASP A 209      95.874  35.694  58.330  1.00 63.93           N  
ATOM   1301  CA  ASP A 209      94.935  35.798  59.440  1.00 63.58           C  
ATOM   1302  C   ASP A 209      93.703  36.571  58.965  1.00 64.42           C  
ATOM   1303  O   ASP A 209      93.669  37.809  58.993  1.00 65.51           O  
ATOM   1304  CB  ASP A 209      95.598  36.475  60.649  1.00 65.19           C  
ATOM   1305  CG  ASP A 209      94.777  36.351  61.934  1.00 66.84           C  
ATOM   1306  OD1 ASP A 209      93.525  36.330  61.888  1.00 65.64           O  
ATOM   1307  OD2 ASP A 209      95.402  36.307  63.015  1.00 70.92           O1-
ATOM   1308  N   GLU A 210      92.695  35.817  58.537  1.00 63.29           N  
ATOM   1309  CA  GLU A 210      91.470  36.360  57.957  1.00 61.86           C  
ATOM   1310  C   GLU A 210      90.770  37.369  58.870  1.00 62.53           C  
ATOM   1311  O   GLU A 210      90.503  38.498  58.453  1.00 62.57           O  
ATOM   1312  CB  GLU A 210      90.536  35.214  57.608  1.00 62.73           C  
ATOM   1313  CG  GLU A 210      89.669  35.453  56.394  1.00 63.53           C  
ATOM   1314  CD  GLU A 210      88.710  34.306  56.174  1.00 66.10           C  
ATOM   1315  OE1 GLU A 210      87.703  34.224  56.909  1.00 68.96           O  
ATOM   1316  OE2 GLU A 210      88.965  33.480  55.276  1.00 64.82           O1-
ATOM   1317  N   SER A 211      90.516  36.962  60.116  1.00 65.09           N  
ATOM   1318  CA  SER A 211      89.838  37.794  61.123  1.00 65.12           C  
ATOM   1319  C   SER A 211      90.569  39.099  61.414  1.00 63.71           C  
ATOM   1320  O   SER A 211      89.932  40.152  61.510  1.00 64.52           O  
ATOM   1321  CB  SER A 211      89.648  37.014  62.423  1.00 66.68           C  
ATOM   1322  OG  SER A 211      89.012  35.775  62.172  1.00 73.25           O  
ATOM   1323  N   ALA A 212      91.897  39.022  61.535  1.00 61.21           N  
ATOM   1324  CA  ALA A 212      92.728  40.179  61.866  1.00 59.78           C  
ATOM   1325  C   ALA A 212      92.812  41.196  60.725  1.00 60.77           C  
ATOM   1326  O   ALA A 212      92.587  42.395  60.957  1.00 61.46           O  
ATOM   1327  CB  ALA A 212      94.116  39.743  62.315  1.00 56.95           C  
ATOM   1328  N   ILE A 213      93.113  40.717  59.510  1.00 58.00           N  
ATOM   1329  CA  ILE A 213      93.232  41.581  58.319  1.00 56.32           C  
ATOM   1330  C   ILE A 213      91.915  42.325  58.042  1.00 55.83           C  
ATOM   1331  O   ILE A 213      91.942  43.508  57.692  1.00 56.49           O  
ATOM   1332  CB  ILE A 213      93.737  40.811  57.056  1.00 57.29           C  
ATOM   1333  CG1 ILE A 213      95.042  40.025  57.317  1.00 56.80           C  
ATOM   1334  CG2 ILE A 213      93.895  41.723  55.840  1.00 55.08           C  
ATOM   1335  CD1 ILE A 213      96.262  40.838  57.696  1.00 56.72           C  
ATOM   1336  N   VAL A 214      90.780  41.645  58.235  1.00 53.61           N  
ATOM   1337  CA  VAL A 214      89.452  42.264  58.086  1.00 53.79           C  
ATOM   1338  C   VAL A 214      89.301  43.503  58.980  1.00 54.23           C  
ATOM   1339  O   VAL A 214      88.895  44.568  58.496  1.00 56.68           O  
ATOM   1340  CB  VAL A 214      88.292  41.241  58.273  1.00 53.29           C  
ATOM   1341  CG1 VAL A 214      86.959  41.924  58.567  1.00 51.39           C  
ATOM   1342  CG2 VAL A 214      88.151  40.374  57.031  1.00 51.45           C  
ATOM   1343  N   VAL A 215      89.659  43.366  60.258  1.00 54.00           N  
ATOM   1344  CA  VAL A 215      89.610  44.484  61.221  1.00 54.30           C  
ATOM   1345  C   VAL A 215      90.569  45.602  60.789  1.00 54.57           C  
ATOM   1346  O   VAL A 215      90.229  46.786  60.876  1.00 56.85           O  
ATOM   1347  CB  VAL A 215      89.886  44.024  62.684  1.00 53.44           C  
ATOM   1348  CG1 VAL A 215      89.886  45.204  63.652  1.00 50.66           C  
ATOM   1349  CG2 VAL A 215      88.860  42.987  63.134  1.00 50.35           C  
ATOM   1350  N   LYS A 216      91.744  45.211  60.300  1.00 53.47           N  
ATOM   1351  CA  LYS A 216      92.745  46.156  59.801  1.00 53.74           C  
ATOM   1352  C   LYS A 216      92.302  46.922  58.545  1.00 54.74           C  
ATOM   1353  O   LYS A 216      92.548  48.130  58.443  1.00 54.63           O  
ATOM   1354  CB  LYS A 216      94.089  45.455  59.602  1.00 54.11           C  
ATOM   1355  CG  LYS A 216      94.724  45.061  60.923  1.00 55.66           C  
ATOM   1356  CD  LYS A 216      95.902  44.121  60.772  1.00 57.07           C  
ATOM   1357  CE  LYS A 216      96.350  43.668  62.150  1.00 59.34           C  
ATOM   1358  NZ  LYS A 216      97.617  42.898  62.089  1.00 63.86           N1+
ATOM   1359  N   ILE A 217      91.636  46.225  57.616  1.00 54.31           N  
ATOM   1360  CA  ILE A 217      91.034  46.850  56.420  1.00 55.02           C  
ATOM   1361  C   ILE A 217      89.988  47.906  56.818  1.00 56.30           C  
ATOM   1362  O   ILE A 217      89.964  49.004  56.243  1.00 56.38           O  
ATOM   1363  CB  ILE A 217      90.444  45.803  55.429  1.00 54.16           C  
ATOM   1364  CG1 ILE A 217      91.563  44.962  54.801  1.00 53.17           C  
ATOM   1365  CG2 ILE A 217      89.624  46.476  54.324  1.00 52.70           C  
ATOM   1366  CD1 ILE A 217      91.110  43.652  54.181  1.00 52.07           C  
ATOM   1367  N   GLN A 218      89.151  47.575  57.806  1.00 58.03           N  
ATOM   1368  CA  GLN A 218      88.172  48.521  58.360  1.00 61.23           C  
ATOM   1369  C   GLN A 218      88.848  49.762  58.939  1.00 59.43           C  
ATOM   1370  O   GLN A 218      88.364  50.883  58.741  1.00 57.96           O  
ATOM   1371  CB  GLN A 218      87.303  47.857  59.422  1.00 66.10           C  
ATOM   1372  CG  GLN A 218      86.078  47.139  58.885  1.00 75.54           C  
ATOM   1373  CD  GLN A 218      85.338  46.387  59.981  1.00 86.31           C  
ATOM   1374  NE2 GLN A 218      84.196  46.928  60.396  1.00 90.57           N  
ATOM   1375  OE1 GLN A 218      85.787  45.335  60.454  1.00 87.39           O  
ATOM   1376  N   GLY A 219      89.969  49.545  59.634  1.00 57.65           N  
ATOM   1377  CA  GLY A 219      90.788  50.615  60.200  1.00 56.05           C  
ATOM   1378  C   GLY A 219      91.349  51.518  59.122  1.00 57.43           C  
ATOM   1379  O   GLY A 219      91.289  52.749  59.239  1.00 58.90           O  
ATOM   1380  N   TYR A 220      91.874  50.892  58.065  1.00 56.00           N  
ATOM   1381  CA  TYR A 220      92.400  51.594  56.893  1.00 53.41           C  
ATOM   1382  C   TYR A 220      91.341  52.455  56.207  1.00 53.39           C  
ATOM   1383  O   TYR A 220      91.611  53.612  55.875  1.00 51.99           O  
ATOM   1384  CB  TYR A 220      93.014  50.607  55.897  1.00 52.94           C  
ATOM   1385  CG  TYR A 220      93.736  51.264  54.736  1.00 52.97           C  
ATOM   1386  CD1 TYR A 220      95.063  51.694  54.864  1.00 53.11           C  
ATOM   1387  CD2 TYR A 220      93.095  51.452  53.505  1.00 52.60           C  
ATOM   1388  CE1 TYR A 220      95.726  52.300  53.802  1.00 53.86           C  
ATOM   1389  CE2 TYR A 220      93.748  52.057  52.438  1.00 53.07           C  
ATOM   1390  CZ  TYR A 220      95.062  52.478  52.588  1.00 53.60           C  
ATOM   1391  OH  TYR A 220      95.708  53.079  51.528  1.00 54.12           O  
ATOM   1392  N   PHE A 221      90.145  51.895  56.005  1.00 54.31           N  
ATOM   1393  CA  PHE A 221      89.063  52.649  55.387  1.00 54.66           C  
ATOM   1394  C   PHE A 221      88.684  53.878  56.202  1.00 57.19           C  
ATOM   1395  O   PHE A 221      88.433  54.941  55.622  1.00 59.76           O  
ATOM   1396  CB  PHE A 221      87.824  51.796  55.098  1.00 53.65           C  
ATOM   1397  CG  PHE A 221      86.757  52.547  54.340  1.00 54.71           C  
ATOM   1398  CD1 PHE A 221      86.811  52.644  52.945  1.00 54.98           C  
ATOM   1399  CD2 PHE A 221      85.719  53.201  55.020  1.00 53.60           C  
ATOM   1400  CE1 PHE A 221      85.842  53.357  52.243  1.00 55.79           C  
ATOM   1401  CE2 PHE A 221      84.752  53.919  54.324  1.00 54.88           C  
ATOM   1402  CZ  PHE A 221      84.811  53.995  52.934  1.00 55.82           C  
ATOM   1403  N   ASP A 222      88.644  53.734  57.529  1.00 59.17           N  
ATOM   1404  CA  ASP A 222      88.344  54.858  58.418  1.00 61.28           C  
ATOM   1405  C   ASP A 222      89.358  55.979  58.225  1.00 57.91           C  
ATOM   1406  O   ASP A 222      88.969  57.136  58.082  1.00 55.60           O  
ATOM   1407  CB  ASP A 222      88.279  54.421  59.886  1.00 68.84           C  
ATOM   1408  CG  ASP A 222      87.118  53.465  60.177  1.00 78.09           C  
ATOM   1409  OD1 ASP A 222      87.020  53.004  61.337  1.00 85.07           O  
ATOM   1410  OD2 ASP A 222      86.308  53.162  59.266  1.00 79.17           O1-
ATOM   1411  N   ALA A 223      90.642  55.617  58.182  1.00 54.65           N  
ATOM   1412  CA  ALA A 223      91.732  56.564  57.952  1.00 54.09           C  
ATOM   1413  C   ALA A 223      91.575  57.271  56.603  1.00 55.02           C  
ATOM   1414  O   ALA A 223      91.594  58.504  56.532  1.00 56.14           O  
ATOM   1415  CB  ALA A 223      93.077  55.858  58.046  1.00 52.84           C  
ATOM   1416  N   TRP A 224      91.392  56.470  55.553  1.00 54.46           N  
ATOM   1417  CA  TRP A 224      91.131  56.937  54.197  1.00 53.51           C  
ATOM   1418  C   TRP A 224      89.977  57.946  54.168  1.00 53.60           C  
ATOM   1419  O   TRP A 224      90.158  59.077  53.711  1.00 55.13           O  
ATOM   1420  CB  TRP A 224      90.876  55.716  53.296  1.00 53.20           C  
ATOM   1421  CG  TRP A 224      90.520  55.951  51.840  1.00 53.07           C  
ATOM   1422  CD1 TRP A 224      90.551  57.134  51.143  1.00 52.81           C  
ATOM   1423  CD2 TRP A 224      90.117  54.947  50.901  1.00 53.43           C  
ATOM   1424  CE2 TRP A 224      89.903  55.595  49.659  1.00 52.97           C  
ATOM   1425  CE3 TRP A 224      89.908  53.559  50.988  1.00 54.11           C  
ATOM   1426  NE1 TRP A 224      90.172  56.926  49.838  1.00 53.37           N  
ATOM   1427  CZ2 TRP A 224      89.486  54.904  48.511  1.00 52.41           C  
ATOM   1428  CZ3 TRP A 224      89.493  52.869  49.844  1.00 53.80           C  
ATOM   1429  CH2 TRP A 224      89.287  53.548  48.621  1.00 53.97           C  
ATOM   1430  N   GLN A 225      88.818  57.547  54.686  1.00 52.54           N  
ATOM   1431  CA  GLN A 225      87.636  58.410  54.727  1.00 53.65           C  
ATOM   1432  C   GLN A 225      87.841  59.666  55.591  1.00 54.51           C  
ATOM   1433  O   GLN A 225      87.350  60.744  55.248  1.00 54.82           O  
ATOM   1434  CB  GLN A 225      86.428  57.612  55.215  1.00 53.72           C  
ATOM   1435  CG  GLN A 225      85.138  58.410  55.313  1.00 53.91           C  
ATOM   1436  CD  GLN A 225      84.000  57.605  55.883  1.00 54.35           C  
ATOM   1437  NE2 GLN A 225      84.137  57.194  57.139  1.00 54.56           N  
ATOM   1438  OE1 GLN A 225      83.008  57.345  55.202  1.00 55.34           O  
ATOM   1439  N   ALA A 226      88.564  59.517  56.702  1.00 55.33           N  
ATOM   1440  CA  ALA A 226      88.816  60.621  57.629  1.00 54.20           C  
ATOM   1441  C   ALA A 226      89.669  61.721  57.009  1.00 55.49           C  
ATOM   1442  O   ALA A 226      89.294  62.890  57.066  1.00 56.72           O  
ATOM   1443  CB  ALA A 226      89.456  60.113  58.910  1.00 52.20           C  
ATOM   1444  N   LEU A 227      90.784  61.331  56.388  1.00 54.98           N  
ATOM   1445  CA  LEU A 227      91.831  62.268  55.968  1.00 55.04           C  
ATOM   1446  C   LEU A 227      91.698  62.823  54.549  1.00 56.55           C  
ATOM   1447  O   LEU A 227      92.411  63.763  54.181  1.00 59.43           O  
ATOM   1448  CB  LEU A 227      93.211  61.617  56.127  1.00 54.91           C  
ATOM   1449  CG  LEU A 227      93.591  60.952  57.454  1.00 54.20           C  
ATOM   1450  CD1 LEU A 227      94.840  60.119  57.241  1.00 52.33           C  
ATOM   1451  CD2 LEU A 227      93.784  61.952  58.586  1.00 54.82           C  
ATOM   1452  N   LEU A 228      90.786  62.249  53.766  1.00 56.51           N  
ATOM   1453  CA  LEU A 228      90.691  62.504  52.325  1.00 54.87           C  
ATOM   1454  C   LEU A 228      90.471  63.978  51.942  1.00 58.12           C  
ATOM   1455  O   LEU A 228      91.080  64.464  50.982  1.00 58.59           O  
ATOM   1456  CB  LEU A 228      89.619  61.592  51.718  1.00 52.89           C  
ATOM   1457  CG  LEU A 228      89.453  61.216  50.236  1.00 50.68           C  
ATOM   1458  CD1 LEU A 228      88.460  62.139  49.575  1.00 52.16           C  
ATOM   1459  CD2 LEU A 228      90.735  61.105  49.418  1.00 49.00           C  
ATOM   1460  N   ILE A 229      89.620  64.681  52.694  1.00 60.43           N  
ATOM   1461  CA  ILE A 229      89.359  66.116  52.452  1.00 61.96           C  
ATOM   1462  C   ILE A 229      89.597  67.023  53.675  1.00 65.81           C  
ATOM   1463  O   ILE A 229      89.035  68.122  53.760  1.00 67.71           O  
ATOM   1464  CB  ILE A 229      87.961  66.391  51.821  1.00 60.16           C  
ATOM   1465  CG1 ILE A 229      86.817  65.907  52.727  1.00 60.64           C  
ATOM   1466  CG2 ILE A 229      87.867  65.808  50.415  1.00 59.07           C  
ATOM   1467  CD1 ILE A 229      85.580  66.780  52.671  1.00 59.33           C  
ATOM   1468  N   LYS A 230      90.432  66.566  54.610  1.00 68.34           N  
ATOM   1469  CA  LYS A 230      90.863  67.402  55.736  1.00 72.36           C  
ATOM   1470  C   LYS A 230      91.791  68.520  55.240  1.00 76.46           C  
ATOM   1471  O   LYS A 230      92.630  68.266  54.367  1.00 78.51           O  
ATOM   1472  CB  LYS A 230      91.564  66.573  56.826  1.00 71.67           C  
ATOM   1473  CG  LYS A 230      90.656  65.649  57.628  1.00 72.02           C  
ATOM   1474  CD  LYS A 230      89.739  66.383  58.601  1.00 73.05           C  
ATOM   1475  CE  LYS A 230      88.400  65.672  58.760  1.00 73.20           C  
ATOM   1476  NZ  LYS A 230      88.487  64.378  59.488  1.00 76.10           N1+
ATOM   1477  N   PRO A 231      91.636  69.757  55.782  1.00 78.93           N  
ATOM   1478  CA  PRO A 231      92.515  70.870  55.394  1.00 75.57           C  
ATOM   1479  C   PRO A 231      93.937  70.663  55.905  1.00 76.13           C  
ATOM   1480  O   PRO A 231      94.139  69.905  56.857  1.00 74.85           O  
ATOM   1481  CB  PRO A 231      91.876  72.076  56.084  1.00 75.92           C  
ATOM   1482  CG  PRO A 231      91.173  71.503  57.266  1.00 75.59           C  
ATOM   1483  CD  PRO A 231      90.639  70.185  56.787  1.00 78.21           C  
ATOM   1484  N   ASP A 232      94.901  71.336  55.276  1.00 78.45           N  
ATOM   1485  CA  ASP A 232      96.319  71.224  55.636  1.00 80.54           C  
ATOM   1486  C   ASP A 232      96.602  71.570  57.101  1.00 83.44           C  
ATOM   1487  O   ASP A 232      97.531  71.022  57.700  1.00 85.09           O  
ATOM   1488  CB  ASP A 232      97.176  72.088  54.704  1.00 84.17           C  
ATOM   1489  CG  ASP A 232      97.252  71.535  53.279  1.00 88.82           C  
ATOM   1490  OD1 ASP A 232      97.426  72.342  52.340  1.00 89.99           O  
ATOM   1491  OD2 ASP A 232      97.151  70.302  53.086  1.00 92.75           O1-
ATOM   1492  N   ILE A 233      95.777  72.463  57.658  1.00 86.69           N  
ATOM   1493  CA  ILE A 233      95.829  72.896  59.066  1.00 87.50           C  
ATOM   1494  C   ILE A 233      95.679  71.722  60.045  1.00 86.30           C  
ATOM   1495  O   ILE A 233      96.364  71.685  61.072  1.00 86.94           O  
ATOM   1496  CB  ILE A 233      94.748  73.967  59.392  1.00 90.48           C  
ATOM   1497  CG1 ILE A 233      94.349  74.774  58.138  1.00 93.47           C  
ATOM   1498  CG2 ILE A 233      95.231  74.885  60.514  1.00 88.54           C  
ATOM   1499  CD1 ILE A 233      92.901  75.235  58.105  1.00 93.19           C  
ATOM   1500  N   PHE A 234      94.786  70.783  59.708  1.00 84.05           N  
ATOM   1501  CA  PHE A 234      94.519  69.548  60.472  1.00 81.43           C  
ATOM   1502  C   PHE A 234      95.783  68.708  60.693  1.00 83.13           C  
ATOM   1503  O   PHE A 234      95.944  68.078  61.745  1.00 83.00           O  
ATOM   1504  CB  PHE A 234      93.434  68.727  59.743  1.00 79.73           C  
ATOM   1505  CG  PHE A 234      93.084  67.409  60.399  1.00 80.12           C  
ATOM   1506  CD1 PHE A 234      92.031  67.325  61.313  1.00 79.91           C  
ATOM   1507  CD2 PHE A 234      93.776  66.234  60.069  1.00 79.57           C  
ATOM   1508  CE1 PHE A 234      91.692  66.108  61.905  1.00 78.40           C  
ATOM   1509  CE2 PHE A 234      93.446  65.019  60.666  1.00 78.64           C  
ATOM   1510  CZ  PHE A 234      92.403  64.956  61.584  1.00 77.43           C  
ATOM   1511  N   PHE A 235      96.668  68.713  59.698  1.00 84.00           N  
ATOM   1512  CA  PHE A 235      97.887  67.902  59.707  1.00 87.65           C  
ATOM   1513  C   PHE A 235      99.060  68.538  60.464  1.00 91.85           C  
ATOM   1514  O   PHE A 235     100.077  67.878  60.697  1.00 91.23           O  
ATOM   1515  CB  PHE A 235      98.287  67.527  58.271  1.00 84.97           C  
ATOM   1516  CG  PHE A 235      97.276  66.663  57.567  1.00 82.77           C  
ATOM   1517  CD1 PHE A 235      96.313  67.234  56.728  1.00 82.97           C  
ATOM   1518  CD2 PHE A 235      97.273  65.275  57.748  1.00 81.09           C  
ATOM   1519  CE1 PHE A 235      95.368  66.441  56.083  1.00 81.35           C  
ATOM   1520  CE2 PHE A 235      96.331  64.477  57.105  1.00 81.42           C  
ATOM   1521  CZ  PHE A 235      95.378  65.061  56.272  1.00 81.45           C  
ATOM   1522  N   LYS A 236      98.914  69.809  60.842  1.00 97.19           N  
ATOM   1523  CA  LYS A 236      99.907  70.502  61.668  1.00101.13           C  
ATOM   1524  C   LYS A 236      99.911  69.998  63.115  1.00102.76           C  
ATOM   1525  O   LYS A 236     100.979  69.772  63.690  1.00105.05           O  
ATOM   1526  CB  LYS A 236      99.703  72.021  61.619  1.00103.48           C  
ATOM   1527  CG  LYS A 236     100.544  72.747  60.575  1.00110.03           C  
ATOM   1528  CD  LYS A 236     101.914  73.142  61.122  1.00114.90           C  
ATOM   1529  CE  LYS A 236     102.604  74.186  60.254  1.00115.02           C  
ATOM   1530  NZ  LYS A 236     103.123  73.624  58.976  1.00114.57           N1+
ATOM   1531  N   ILE A 237      98.719  69.816  63.686  1.00103.37           N  
ATOM   1532  CA  ILE A 237      98.566  69.294  65.053  1.00106.15           C  
ATOM   1533  C   ILE A 237      98.495  67.766  65.073  1.00106.76           C  
ATOM   1534  O   ILE A 237      97.474  67.163  64.724  1.00105.64           O  
ATOM   1535  CB  ILE A 237      97.403  69.969  65.830  1.00107.72           C  
ATOM   1536  CG1 ILE A 237      96.192  70.232  64.910  1.00107.36           C  
ATOM   1537  CG2 ILE A 237      97.909  71.248  66.492  1.00108.99           C  
ATOM   1538  CD1 ILE A 237      94.953  70.782  65.594  1.00105.30           C  
ATOM   1539  N   SER A 238      99.606  67.160  65.495  1.00110.01           N  
ATOM   1540  CA  SER A 238      99.873  65.725  65.318  1.00112.24           C  
ATOM   1541  C   SER A 238      99.092  64.763  66.219  1.00114.92           C  
ATOM   1542  O   SER A 238      98.913  63.594  65.860  1.00116.58           O  
ATOM   1543  CB  SER A 238     101.379  65.442  65.403  1.00110.43           C  
ATOM   1544  OG  SER A 238     101.888  65.763  66.683  1.00111.08           O  
ATOM   1545  N   TRP A 239      98.627  65.244  67.373  1.00120.64           N  
ATOM   1546  CA  TRP A 239      97.795  64.427  68.272  1.00124.22           C  
ATOM   1547  C   TRP A 239      96.327  64.346  67.804  1.00117.04           C  
ATOM   1548  O   TRP A 239      95.413  64.121  68.606  1.00119.38           O  
ATOM   1549  CB  TRP A 239      97.923  64.891  69.740  1.00136.32           C  
ATOM   1550  CG  TRP A 239      97.538  66.338  70.020  1.00148.37           C  
ATOM   1551  CD1 TRP A 239      96.271  66.859  70.073  1.00147.84           C  
ATOM   1552  CD2 TRP A 239      98.429  67.430  70.320  1.00154.64           C  
ATOM   1553  CE2 TRP A 239      97.626  68.582  70.524  1.00155.30           C  
ATOM   1554  CE3 TRP A 239      99.828  67.550  70.426  1.00154.12           C  
ATOM   1555  NE1 TRP A 239      96.318  68.203  70.366  1.00152.12           N  
ATOM   1556  CZ2 TRP A 239      98.175  69.844  70.831  1.00151.76           C  
ATOM   1557  CZ3 TRP A 239     100.376  68.809  70.732  1.00152.13           C  
ATOM   1558  CH2 TRP A 239      99.545  69.937  70.930  1.00149.74           C  
ATOM   1559  N   LEU A 240      96.125  64.508  66.496  1.00108.02           N  
ATOM   1560  CA  LEU A 240      94.797  64.539  65.887  1.00102.67           C  
ATOM   1561  C   LEU A 240      94.676  63.597  64.679  1.00101.51           C  
ATOM   1562  O   LEU A 240      93.564  63.306  64.228  1.00100.91           O  
ATOM   1563  CB  LEU A 240      94.431  65.982  65.502  1.00 97.82           C  
ATOM   1564  CG  LEU A 240      92.966  66.443  65.515  1.00 94.61           C  
ATOM   1565  CD1 LEU A 240      92.367  66.448  66.916  1.00 93.75           C  
ATOM   1566  CD2 LEU A 240      92.847  67.825  64.895  1.00 90.33           C  
ATOM   1567  N   TYR A 241      95.815  63.125  64.167  1.00100.48           N  
ATOM   1568  CA  TYR A 241      95.834  62.179  63.046  1.00100.90           C  
ATOM   1569  C   TYR A 241      96.684  60.918  63.264  1.00 99.29           C  
ATOM   1570  O   TYR A 241      96.552  59.953  62.502  1.00 98.80           O  
ATOM   1571  CB  TYR A 241      96.206  62.877  61.725  1.00104.51           C  
ATOM   1572  CG  TYR A 241      97.635  63.368  61.619  1.00108.30           C  
ATOM   1573  CD1 TYR A 241      97.980  64.663  62.020  1.00110.06           C  
ATOM   1574  CD2 TYR A 241      98.644  62.548  61.090  1.00110.73           C  
ATOM   1575  CE1 TYR A 241      99.288  65.120  61.914  1.00112.00           C  
ATOM   1576  CE2 TYR A 241      99.956  62.998  60.986  1.00111.97           C  
ATOM   1577  CZ  TYR A 241     100.272  64.282  61.399  1.00113.41           C  
ATOM   1578  OH  TYR A 241     101.567  64.733  61.296  1.00115.38           O  
ATOM   1579  N   LYS A 242      97.538  60.928  64.293  1.00 98.08           N  
ATOM   1580  CA  LYS A 242      98.402  59.775  64.638  1.00 96.50           C  
ATOM   1581  C   LYS A 242      97.606  58.484  64.908  1.00 91.55           C  
ATOM   1582  O   LYS A 242      98.127  57.375  64.737  1.00 87.03           O  
ATOM   1583  CB  LYS A 242      99.353  60.106  65.805  1.00 99.85           C  
ATOM   1584  CG  LYS A 242      98.682  60.416  67.140  1.00107.53           C  
ATOM   1585  CD  LYS A 242      99.699  60.587  68.260  1.00114.04           C  
ATOM   1586  CE  LYS A 242      99.015  60.872  69.591  1.00114.92           C  
ATOM   1587  NZ  LYS A 242      99.992  61.050  70.701  1.00112.07           N1+
ATOM   1588  N   LYS A 243      96.352  58.664  65.327  1.00 88.92           N  
ATOM   1589  CA  LYS A 243      95.337  57.615  65.431  1.00 87.71           C  
ATOM   1590  C   LYS A 243      95.207  56.847  64.104  1.00 86.85           C  
ATOM   1591  O   LYS A 243      95.273  55.615  64.077  1.00 86.45           O  
ATOM   1592  CB  LYS A 243      94.002  58.272  65.812  1.00 90.29           C  
ATOM   1593  CG  LYS A 243      92.852  57.335  66.148  1.00 95.60           C  
ATOM   1594  CD  LYS A 243      91.555  58.125  66.300  1.00 98.38           C  
ATOM   1595  CE  LYS A 243      90.433  57.283  66.894  1.00102.00           C  
ATOM   1596  NZ  LYS A 243      89.967  56.199  65.982  1.00102.94           N1+
ATOM   1597  N   TYR A 244      95.053  57.600  63.014  1.00 82.96           N  
ATOM   1598  CA  TYR A 244      94.868  57.056  61.671  1.00 76.11           C  
ATOM   1599  C   TYR A 244      96.162  56.528  61.064  1.00 74.46           C  
ATOM   1600  O   TYR A 244      96.150  55.534  60.339  1.00 75.78           O  
ATOM   1601  CB  TYR A 244      94.242  58.115  60.766  1.00 73.88           C  
ATOM   1602  CG  TYR A 244      92.919  58.647  61.277  1.00 73.25           C  
ATOM   1603  CD1 TYR A 244      91.811  57.799  61.428  1.00 73.55           C  
ATOM   1604  CD2 TYR A 244      92.768  59.998  61.608  1.00 71.08           C  
ATOM   1605  CE1 TYR A 244      90.595  58.281  61.898  1.00 72.00           C  
ATOM   1606  CE2 TYR A 244      91.553  60.490  62.074  1.00 70.45           C  
ATOM   1607  CZ  TYR A 244      90.474  59.627  62.219  1.00 70.43           C  
ATOM   1608  OH  TYR A 244      89.267  60.100  62.673  1.00 70.21           O  
ATOM   1609  N   GLU A 245      97.267  57.206  61.368  1.00 73.62           N  
ATOM   1610  CA  GLU A 245      98.618  56.803  60.974  1.00 74.70           C  
ATOM   1611  C   GLU A 245      98.945  55.373  61.427  1.00 73.99           C  
ATOM   1612  O   GLU A 245      99.556  54.604  60.677  1.00 71.21           O  
ATOM   1613  CB  GLU A 245      99.622  57.796  61.563  1.00 79.81           C  
ATOM   1614  CG  GLU A 245     100.976  57.853  60.877  1.00 86.01           C  
ATOM   1615  CD  GLU A 245     101.656  59.194  61.079  1.00 90.48           C  
ATOM   1616  OE1 GLU A 245     102.585  59.279  61.911  1.00 93.17           O  
ATOM   1617  OE2 GLU A 245     101.249  60.170  60.413  1.00 91.28           O1-
ATOM   1618  N   LYS A 246      98.515  55.033  62.645  1.00 74.72           N  
ATOM   1619  CA  LYS A 246      98.728  53.710  63.234  1.00 77.10           C  
ATOM   1620  C   LYS A 246      97.877  52.630  62.553  1.00 77.54           C  
ATOM   1621  O   LYS A 246      98.335  51.493  62.389  1.00 79.75           O  
ATOM   1622  CB  LYS A 246      98.458  53.752  64.744  1.00 78.91           C  
ATOM   1623  CG  LYS A 246      99.452  52.959  65.590  1.00 83.16           C  
ATOM   1624  CD  LYS A 246      98.962  51.557  65.937  1.00 86.76           C  
ATOM   1625  CE  LYS A 246      98.098  51.546  67.193  1.00 87.46           C  
ATOM   1626  NZ  LYS A 246      97.347  50.268  67.340  1.00 90.44           N1+
ATOM   1627  N   SER A 247      96.654  52.997  62.157  1.00 74.57           N  
ATOM   1628  CA  SER A 247      95.749  52.123  61.395  1.00 70.61           C  
ATOM   1629  C   SER A 247      96.311  51.758  60.020  1.00 68.44           C  
ATOM   1630  O   SER A 247      96.198  50.607  59.585  1.00 66.97           O  
ATOM   1631  CB  SER A 247      94.377  52.778  61.230  1.00 70.62           C  
ATOM   1632  OG  SER A 247      93.760  52.987  62.483  1.00 74.58           O  
ATOM   1633  N   VAL A 248      96.906  52.748  59.352  1.00 65.22           N  
ATOM   1634  CA  VAL A 248      97.552  52.564  58.049  1.00 63.32           C  
ATOM   1635  C   VAL A 248      98.763  51.633  58.199  1.00 64.47           C  
ATOM   1636  O   VAL A 248      98.948  50.718  57.393  1.00 63.49           O  
ATOM   1637  CB  VAL A 248      97.941  53.923  57.393  1.00 60.37           C  
ATOM   1638  CG1 VAL A 248      98.681  53.722  56.074  1.00 58.56           C  
ATOM   1639  CG2 VAL A 248      96.710  54.786  57.152  1.00 58.21           C  
ATOM   1640  N   LYS A 249      99.559  51.860  59.245  1.00 66.18           N  
ATOM   1641  CA  LYS A 249     100.737  51.043  59.528  1.00 68.00           C  
ATOM   1642  C   LYS A 249     100.349  49.599  59.874  1.00 68.00           C  
ATOM   1643  O   LYS A 249     101.008  48.667  59.414  1.00 64.46           O  
ATOM   1644  CB  LYS A 249     101.580  51.678  60.641  1.00 71.06           C  
ATOM   1645  CG  LYS A 249     102.946  51.040  60.854  1.00 73.85           C  
ATOM   1646  CD  LYS A 249     103.593  51.548  62.135  1.00 77.92           C  
ATOM   1647  CE  LYS A 249     104.620  50.570  62.691  1.00 78.91           C  
ATOM   1648  NZ  LYS A 249     105.775  50.353  61.775  1.00 81.22           N1+
ATOM   1649  N   ASP A 250      99.279  49.430  60.661  1.00 69.78           N  
ATOM   1650  CA  ASP A 250      98.768  48.103  61.043  1.00 73.57           C  
ATOM   1651  C   ASP A 250      98.508  47.205  59.833  1.00 73.73           C  
ATOM   1652  O   ASP A 250      98.948  46.052  59.812  1.00 77.59           O  
ATOM   1653  CB  ASP A 250      97.495  48.212  61.898  1.00 79.01           C  
ATOM   1654  CG  ASP A 250      97.781  48.497  63.370  1.00 85.63           C  
ATOM   1655  OD1 ASP A 250      98.795  47.999  63.913  1.00 91.23           O  
ATOM   1656  OD2 ASP A 250      96.969  49.216  63.996  1.00 86.79           O1-
ATOM   1657  N   LEU A 251      97.814  47.749  58.830  1.00 70.14           N  
ATOM   1658  CA  LEU A 251      97.489  47.014  57.610  1.00 66.75           C  
ATOM   1659  C   LEU A 251      98.688  46.839  56.677  1.00 66.62           C  
ATOM   1660  O   LEU A 251      98.923  45.737  56.172  1.00 67.88           O  
ATOM   1661  CB  LEU A 251      96.311  47.663  56.868  1.00 63.76           C  
ATOM   1662  CG  LEU A 251      95.799  46.931  55.617  1.00 61.66           C  
ATOM   1663  CD1 LEU A 251      95.089  45.624  55.946  1.00 61.90           C  
ATOM   1664  CD2 LEU A 251      94.901  47.826  54.786  1.00 60.69           C  
ATOM   1665  N   LYS A 252      99.427  47.927  56.454  1.00 67.30           N  
ATOM   1666  CA  LYS A 252     100.583  47.944  55.552  1.00 68.36           C  
ATOM   1667  C   LYS A 252     101.684  46.974  55.997  1.00 68.40           C  
ATOM   1668  O   LYS A 252     102.288  46.302  55.154  1.00 68.75           O  
ATOM   1669  CB  LYS A 252     101.127  49.370  55.402  1.00 70.53           C  
ATOM   1670  CG  LYS A 252     101.942  49.616  54.140  1.00 75.20           C  
ATOM   1671  CD  LYS A 252     102.054  51.101  53.809  1.00 79.27           C  
ATOM   1672  CE  LYS A 252     100.922  51.595  52.909  1.00 79.68           C  
ATOM   1673  NZ  LYS A 252     101.050  51.108  51.502  1.00 80.34           N1+
ATOM   1674  N   ASP A 253     101.920  46.902  57.312  1.00 68.06           N  
ATOM   1675  CA  ASP A 253     102.874  45.955  57.908  1.00 68.87           C  
ATOM   1676  C   ASP A 253     102.421  44.513  57.740  1.00 68.15           C  
ATOM   1677  O   ASP A 253     103.236  43.634  57.448  1.00 70.88           O  
ATOM   1678  CB  ASP A 253     103.088  46.239  59.402  1.00 70.29           C  
ATOM   1679  CG  ASP A 253     103.979  47.450  59.665  1.00 73.52           C  
ATOM   1680  OD1 ASP A 253     104.548  48.034  58.711  1.00 76.59           O  
ATOM   1681  OD2 ASP A 253     104.113  47.818  60.852  1.00 73.33           O1-
ATOM   1682  N   ALA A 254     101.121  44.288  57.938  1.00 65.64           N  
ATOM   1683  CA  ALA A 254     100.507  42.971  57.811  1.00 64.11           C  
ATOM   1684  C   ALA A 254     100.544  42.441  56.377  1.00 66.53           C  
ATOM   1685  O   ALA A 254     100.732  41.240  56.160  1.00 68.33           O  
ATOM   1686  CB  ALA A 254      99.083  43.017  58.327  1.00 63.25           C  
ATOM   1687  N   ILE A 255     100.370  43.346  55.412  1.00 67.98           N  
ATOM   1688  CA  ILE A 255     100.455  43.027  53.983  1.00 69.50           C  
ATOM   1689  C   ILE A 255     101.918  42.822  53.549  1.00 72.02           C  
ATOM   1690  O   ILE A 255     102.198  41.990  52.677  1.00 73.04           O  
ATOM   1691  CB  ILE A 255      99.669  44.064  53.126  1.00 69.36           C  
ATOM   1692  CG1 ILE A 255      98.162  43.844  53.322  1.00 69.04           C  
ATOM   1693  CG2 ILE A 255     100.012  43.980  51.637  1.00 66.41           C  
ATOM   1694  CD1 ILE A 255      97.288  44.997  52.887  1.00 70.67           C  
ATOM   1695  N   GLU A 256     102.836  43.560  54.181  1.00 74.31           N  
ATOM   1696  CA  GLU A 256     104.277  43.414  53.941  1.00 77.54           C  
ATOM   1697  C   GLU A 256     104.749  41.988  54.227  1.00 74.91           C  
ATOM   1698  O   GLU A 256     105.480  41.408  53.421  1.00 76.01           O  
ATOM   1699  CB  GLU A 256     105.087  44.416  54.768  1.00 86.23           C  
ATOM   1700  CG  GLU A 256     106.170  45.142  53.981  1.00 96.26           C  
ATOM   1701  CD  GLU A 256     105.691  46.468  53.397  1.00104.92           C  
ATOM   1702  OE1 GLU A 256     106.225  47.526  53.800  1.00106.96           O  
ATOM   1703  OE2 GLU A 256     104.775  46.465  52.542  1.00106.97           O1-
ATOM   1704  N   VAL A 257     104.307  41.433  55.360  1.00 70.74           N  
ATOM   1705  CA  VAL A 257     104.569  40.033  55.746  1.00 68.11           C  
ATOM   1706  C   VAL A 257     104.144  39.090  54.612  1.00 67.91           C  
ATOM   1707  O   VAL A 257     104.897  38.191  54.229  1.00 70.88           O  
ATOM   1708  CB  VAL A 257     103.866  39.657  57.087  1.00 66.33           C  
ATOM   1709  CG1 VAL A 257     104.025  38.176  57.419  1.00 63.49           C  
ATOM   1710  CG2 VAL A 257     104.389  40.506  58.239  1.00 62.70           C  
ATOM   1711  N   LEU A 258     102.955  39.337  54.064  1.00 68.61           N  
ATOM   1712  CA  LEU A 258     102.395  38.541  52.972  1.00 67.76           C  
ATOM   1713  C   LEU A 258     103.144  38.693  51.643  1.00 70.27           C  
ATOM   1714  O   LEU A 258     103.413  37.684  50.978  1.00 70.14           O  
ATOM   1715  CB  LEU A 258     100.898  38.830  52.793  1.00 65.59           C  
ATOM   1716  CG  LEU A 258      99.951  38.673  53.992  1.00 64.43           C  
ATOM   1717  CD1 LEU A 258      98.576  39.214  53.635  1.00 63.02           C  
ATOM   1718  CD2 LEU A 258      99.849  37.234  54.484  1.00 63.13           C  
ATOM   1719  N   ILE A 259     103.481  39.933  51.265  1.00 71.93           N  
ATOM   1720  CA  ILE A 259     104.228  40.182  50.012  1.00 74.98           C  
ATOM   1721  C   ILE A 259     105.646  39.602  50.069  1.00 71.11           C  
ATOM   1722  O   ILE A 259     106.140  39.093  49.063  1.00 70.80           O  
ATOM   1723  CB  ILE A 259     104.208  41.665  49.507  1.00 80.65           C  
ATOM   1724  CG1 ILE A 259     104.790  42.656  50.524  1.00 92.29           C  
ATOM   1725  CG2 ILE A 259     102.797  42.108  49.144  1.00 78.14           C  
ATOM   1726  CD1 ILE A 259     106.260  43.002  50.352  1.00 96.09           C  
ATOM   1727  N   ALA A 260     106.270  39.669  51.250  1.00 68.91           N  
ATOM   1728  CA  ALA A 260     107.607  39.111  51.489  1.00 66.23           C  
ATOM   1729  C   ALA A 260     107.634  37.611  51.211  1.00 67.29           C  
ATOM   1730  O   ALA A 260     108.543  37.122  50.532  1.00 69.74           O  
ATOM   1731  CB  ALA A 260     108.073  39.405  52.908  1.00 62.67           C  
ATOM   1732  N   GLU A 261     106.621  36.905  51.722  1.00 68.36           N  
ATOM   1733  CA  GLU A 261     106.435  35.472  51.479  1.00 68.80           C  
ATOM   1734  C   GLU A 261     106.194  35.178  49.997  1.00 67.84           C  
ATOM   1735  O   GLU A 261     106.784  34.240  49.446  1.00 69.60           O  
ATOM   1736  CB  GLU A 261     105.308  34.913  52.367  1.00 69.92           C  
ATOM   1737  CG  GLU A 261     104.965  33.428  52.184  1.00 73.64           C  
ATOM   1738  CD  GLU A 261     106.135  32.469  52.393  1.00 75.04           C  
ATOM   1739  OE1 GLU A 261     106.999  32.720  53.263  1.00 75.08           O  
ATOM   1740  OE2 GLU A 261     106.182  31.441  51.683  1.00 75.09           O1-
ATOM   1741  N   LYS A 262     105.348  35.995  49.366  1.00 66.15           N  
ATOM   1742  CA  LYS A 262     105.062  35.907  47.934  1.00 64.34           C  
ATOM   1743  C   LYS A 262     106.326  36.076  47.086  1.00 66.92           C  
ATOM   1744  O   LYS A 262     106.511  35.359  46.102  1.00 69.56           O  
ATOM   1745  CB  LYS A 262     103.976  36.920  47.531  1.00 62.00           C  
ATOM   1746  CG  LYS A 262     103.465  36.811  46.095  1.00 58.68           C  
ATOM   1747  CD  LYS A 262     102.704  35.519  45.833  1.00 56.20           C  
ATOM   1748  CE  LYS A 262     102.134  35.490  44.426  1.00 54.64           C  
ATOM   1749  NZ  LYS A 262     101.170  34.371  44.229  1.00 53.23           N1+
ATOM   1750  N   ARG A 263     107.194  37.006  47.486  1.00 70.56           N  
ATOM   1751  CA  ARG A 263     108.475  37.241  46.803  1.00 73.25           C  
ATOM   1752  C   ARG A 263     109.407  36.023  46.837  1.00 75.16           C  
ATOM   1753  O   ARG A 263     110.048  35.708  45.826  1.00 75.94           O  
ATOM   1754  CB  ARG A 263     109.182  38.482  47.358  1.00 72.30           C  
ATOM   1755  CG  ARG A 263     108.511  39.784  46.956  1.00 73.64           C  
ATOM   1756  CD  ARG A 263     109.518  40.889  46.698  1.00 77.52           C  
ATOM   1757  NE  ARG A 263     108.911  41.983  45.941  1.00 77.13           N  
ATOM   1758  CZ  ARG A 263     108.373  43.072  46.484  1.00 78.61           C  
ATOM   1759  NH1 ARG A 263     108.369  43.245  47.800  1.00 82.33           N1+
ATOM   1760  NH2 ARG A 263     107.839  43.997  45.705  1.00 78.29           N  
ATOM   1761  N   ARG A 264     109.456  35.344  47.987  1.00 76.01           N  
ATOM   1762  CA  ARG A 264     110.250  34.118  48.167  1.00 76.88           C  
ATOM   1763  C   ARG A 264     109.753  32.961  47.298  1.00 78.36           C  
ATOM   1764  O   ARG A 264     110.553  32.302  46.625  1.00 82.46           O  
ATOM   1765  CB  ARG A 264     110.286  33.691  49.638  1.00 77.24           C  
ATOM   1766  CG  ARG A 264     110.989  34.676  50.553  1.00 79.60           C  
ATOM   1767  CD  ARG A 264     111.056  34.160  51.977  1.00 81.08           C  
ATOM   1768  NE  ARG A 264     110.943  35.264  52.929  1.00 85.99           N  
ATOM   1769  CZ  ARG A 264     109.912  35.465  53.750  1.00 88.85           C  
ATOM   1770  NH1 ARG A 264     108.880  34.627  53.777  1.00 86.60           N1+
ATOM   1771  NH2 ARG A 264     109.919  36.511  54.568  1.00 92.64           N  
ATOM   1772  N   ARG A 265     108.439  32.733  47.304  1.00 76.33           N  
ATOM   1773  CA  ARG A 265     107.813  31.665  46.511  1.00 76.50           C  
ATOM   1774  C   ARG A 265     107.991  31.854  45.005  1.00 79.24           C  
ATOM   1775  O   ARG A 265     108.079  30.872  44.265  1.00 83.53           O  
ATOM   1776  CB  ARG A 265     106.327  31.526  46.847  1.00 73.33           C  
ATOM   1777  CG  ARG A 265     106.056  31.134  48.287  1.00 71.24           C  
ATOM   1778  CD  ARG A 265     104.589  30.833  48.521  1.00 69.92           C  
ATOM   1779  NE  ARG A 265     104.336  30.587  49.939  1.00 70.05           N  
ATOM   1780  CZ  ARG A 265     103.183  30.166  50.454  1.00 70.17           C  
ATOM   1781  NH1 ARG A 265     102.129  29.929  49.678  1.00 70.08           N1+
ATOM   1782  NH2 ARG A 265     103.087  29.981  51.763  1.00 70.22           N  
ATOM   1783  N   ILE A 266     108.040  33.113  44.567  1.00 80.20           N  
ATOM   1784  CA  ILE A 266     108.254  33.460  43.157  1.00 81.27           C  
ATOM   1785  C   ILE A 266     109.692  33.134  42.724  1.00 83.22           C  
ATOM   1786  O   ILE A 266     109.900  32.513  41.673  1.00 84.35           O  
ATOM   1787  CB  ILE A 266     107.837  34.928  42.861  1.00 78.59           C  
ATOM   1788  CG1 ILE A 266     106.311  35.014  42.748  1.00 75.99           C  
ATOM   1789  CG2 ILE A 266     108.477  35.456  41.578  1.00 79.10           C  
ATOM   1790  CD1 ILE A 266     105.727  36.388  42.995  1.00 75.20           C  
ATOM   1791  N   SER A 267     110.662  33.527  43.553  1.00 83.33           N  
ATOM   1792  CA  SER A 267     112.088  33.330  43.267  1.00 86.17           C  
ATOM   1793  C   SER A 267     112.512  31.855  43.219  1.00 90.54           C  
ATOM   1794  O   SER A 267     113.490  31.513  42.549  1.00 93.79           O  
ATOM   1795  CB  SER A 267     112.954  34.108  44.265  1.00 82.81           C  
ATOM   1796  OG  SER A 267     112.862  33.556  45.564  1.00 80.55           O  
ATOM   1797  N   THR A 268     111.773  30.998  43.924  1.00 95.00           N  
ATOM   1798  CA  THR A 268     112.017  29.550  43.928  1.00 96.76           C  
ATOM   1799  C   THR A 268     110.835  28.788  43.305  1.00 98.24           C  
ATOM   1800  O   THR A 268     110.285  27.861  43.910  1.00 99.09           O  
ATOM   1801  CB  THR A 268     112.315  29.022  45.353  1.00 98.47           C  
ATOM   1802  CG2 THR A 268     113.612  29.622  45.914  1.00 98.21           C  
ATOM   1803  OG1 THR A 268     111.220  29.339  46.222  1.00 97.97           O  
ATOM   1804  N   GLU A 269     110.453  29.196  42.095  1.00101.00           N  
ATOM   1805  CA  GLU A 269     109.358  28.564  41.357  1.00108.83           C  
ATOM   1806  C   GLU A 269     109.841  28.089  39.991  1.00116.22           C  
ATOM   1807  O   GLU A 269     110.414  28.865  39.219  1.00119.48           O  
ATOM   1808  CB  GLU A 269     108.168  29.528  41.215  1.00109.95           C  
ATOM   1809  CG  GLU A 269     106.989  29.017  40.384  1.00109.77           C  
ATOM   1810  CD  GLU A 269     106.332  27.769  40.955  1.00111.12           C  
ATOM   1811  OE1 GLU A 269     105.896  27.795  42.127  1.00109.37           O  
ATOM   1812  OE2 GLU A 269     106.242  26.760  40.222  1.00113.38           O1-
ATOM   1813  N   GLU A 270     109.592  26.812  39.706  1.00121.99           N  
ATOM   1814  CA  GLU A 270     110.032  26.182  38.462  1.00128.32           C  
ATOM   1815  C   GLU A 270     109.082  26.483  37.298  1.00126.74           C  
ATOM   1816  O   GLU A 270     109.525  26.886  36.218  1.00124.69           O  
ATOM   1817  CB  GLU A 270     110.202  24.669  38.660  1.00133.11           C  
ATOM   1818  CG  GLU A 270     111.409  24.064  37.947  1.00137.51           C  
ATOM   1819  CD  GLU A 270     112.749  24.475  38.553  1.00138.18           C  
ATOM   1820  OE1 GLU A 270     112.906  24.420  39.794  1.00136.94           O  
ATOM   1821  OE2 GLU A 270     113.656  24.847  37.778  1.00137.64           O1-
ATOM   1822  N   LYS A 271     107.784  26.297  37.536  1.00127.03           N  
ATOM   1823  CA  LYS A 271     106.747  26.474  36.515  1.00127.16           C  
ATOM   1824  C   LYS A 271     106.086  27.845  36.709  1.00124.52           C  
ATOM   1825  O   LYS A 271     104.922  27.935  37.115  1.00127.80           O  
ATOM   1826  CB  LYS A 271     105.696  25.350  36.597  1.00130.19           C  
ATOM   1827  CG  LYS A 271     106.173  24.029  37.189  1.00130.30           C  
ATOM   1828  CD  LYS A 271     105.159  23.501  38.191  1.00128.68           C  
ATOM   1829  CE  LYS A 271     105.851  22.800  39.349  1.00127.81           C  
ATOM   1830  NZ  LYS A 271     104.961  22.676  40.536  1.00124.46           N1+
ATOM   1831  N   LEU A 272     106.840  28.904  36.416  1.00119.11           N  
ATOM   1832  CA  LEU A 272     106.426  30.281  36.725  1.00112.81           C  
ATOM   1833  C   LEU A 272     105.235  30.794  35.905  1.00112.22           C  
ATOM   1834  O   LEU A 272     104.383  31.505  36.442  1.00112.81           O  
ATOM   1835  CB  LEU A 272     107.621  31.241  36.624  1.00109.71           C  
ATOM   1836  CG  LEU A 272     107.546  32.635  37.264  1.00104.36           C  
ATOM   1837  CD1 LEU A 272     107.472  32.581  38.785  1.00 99.65           C  
ATOM   1838  CD2 LEU A 272     108.745  33.461  36.820  1.00104.74           C  
ATOM   1839  N   GLU A 273     105.179  30.434  34.622  1.00111.80           N  
ATOM   1840  CA  GLU A 273     104.064  30.829  33.742  1.00112.21           C  
ATOM   1841  C   GLU A 273     102.805  29.967  33.925  1.00109.28           C  
ATOM   1842  O   GLU A 273     101.727  30.322  33.438  1.00104.43           O  
ATOM   1843  CB  GLU A 273     104.492  30.890  32.261  1.00116.05           C  
ATOM   1844  CG  GLU A 273     104.938  29.571  31.635  1.00120.58           C  
ATOM   1845  CD  GLU A 273     106.409  29.278  31.865  1.00124.99           C  
ATOM   1846  OE1 GLU A 273     107.259  29.979  31.272  1.00126.99           O  
ATOM   1847  OE2 GLU A 273     106.715  28.343  32.635  1.00124.85           O1-
ATOM   1848  N   GLU A 274     102.959  28.846  34.630  1.00109.87           N  
ATOM   1849  CA  GLU A 274     101.859  27.925  34.921  1.00111.67           C  
ATOM   1850  C   GLU A 274     100.918  28.479  35.995  1.00107.79           C  
ATOM   1851  O   GLU A 274      99.724  28.171  35.993  1.00107.31           O  
ATOM   1852  CB  GLU A 274     102.410  26.571  35.377  1.00117.28           C  
ATOM   1853  CG  GLU A 274     101.629  25.358  34.891  1.00121.78           C  
ATOM   1854  CD  GLU A 274     102.279  24.679  33.697  1.00123.59           C  
ATOM   1855  OE1 GLU A 274     101.716  24.758  32.584  1.00125.88           O  
ATOM   1856  OE2 GLU A 274     103.358  24.067  33.867  1.00122.42           O1-
ATOM   1857  N   CYS A 275     101.463  29.292  36.902  1.00101.89           N  
ATOM   1858  CA  CYS A 275     100.720  29.802  38.060  1.00 97.38           C  
ATOM   1859  C   CYS A 275     100.827  31.330  38.235  1.00 92.67           C  
ATOM   1860  O   CYS A 275     101.238  31.836  39.291  1.00 89.37           O  
ATOM   1861  CB  CYS A 275     101.143  29.048  39.328  1.00 97.24           C  
ATOM   1862  SG  CYS A 275     102.929  29.020  39.609  1.00 96.78           S  
ATOM   1863  N   MET A 276     100.436  32.056  37.190  1.00 86.24           N  
ATOM   1864  CA  MET A 276     100.426  33.519  37.216  1.00 81.51           C  
ATOM   1865  C   MET A 276      99.201  34.069  37.937  1.00 79.13           C  
ATOM   1866  O   MET A 276      98.106  33.506  37.847  1.00 82.41           O  
ATOM   1867  CB  MET A 276     100.512  34.096  35.800  1.00 79.55           C  
ATOM   1868  CG  MET A 276     101.893  33.986  35.168  1.00 81.22           C  
ATOM   1869  SD  MET A 276     103.170  34.942  36.018  1.00 82.55           S  
ATOM   1870  CE  MET A 276     102.892  36.570  35.327  1.00 80.85           C  
ATOM   1871  N   ASP A 277      99.411  35.161  38.666  1.00 72.17           N  
ATOM   1872  CA  ASP A 277      98.337  35.917  39.311  1.00 65.45           C  
ATOM   1873  C   ASP A 277      98.701  37.403  39.379  1.00 62.14           C  
ATOM   1874  O   ASP A 277      99.825  37.781  39.042  1.00 60.50           O  
ATOM   1875  CB  ASP A 277      98.018  35.352  40.707  1.00 63.40           C  
ATOM   1876  CG  ASP A 277      99.252  35.197  41.586  1.00 63.26           C  
ATOM   1877  OD1 ASP A 277      99.444  34.091  42.126  1.00 63.03           O  
ATOM   1878  OD2 ASP A 277     100.023  36.168  41.752  1.00 63.10           O1-
ATOM   1879  N   PHE A 278      97.748  38.221  39.827  1.00 59.77           N  
ATOM   1880  CA  PHE A 278      97.903  39.675  39.952  1.00 56.53           C  
ATOM   1881  C   PHE A 278      99.203  40.115  40.638  1.00 57.12           C  
ATOM   1882  O   PHE A 278      99.958  40.913  40.072  1.00 56.02           O  
ATOM   1883  CB  PHE A 278      96.679  40.279  40.660  1.00 54.14           C  
ATOM   1884  CG  PHE A 278      96.768  41.766  40.883  1.00 51.65           C  
ATOM   1885  CD1 PHE A 278      96.691  42.661  39.805  1.00 50.65           C  
ATOM   1886  CD2 PHE A 278      96.923  42.278  42.171  1.00 49.18           C  
ATOM   1887  CE1 PHE A 278      96.774  44.033  40.012  1.00 50.22           C  
ATOM   1888  CE2 PHE A 278      97.005  43.648  42.383  1.00 48.82           C  
ATOM   1889  CZ  PHE A 278      96.929  44.527  41.306  1.00 50.50           C  
ATOM   1890  N   ALA A 279      99.456  39.586  41.837  1.00 57.27           N  
ATOM   1891  CA  ALA A 279     100.656  39.918  42.614  1.00 57.94           C  
ATOM   1892  C   ALA A 279     101.949  39.555  41.877  1.00 58.87           C  
ATOM   1893  O   ALA A 279     102.896  40.347  41.873  1.00 60.97           O  
ATOM   1894  CB  ALA A 279     100.612  39.259  43.987  1.00 57.17           C  
ATOM   1895  N   THR A 280     101.967  38.379  41.246  1.00 58.01           N  
ATOM   1896  CA  THR A 280     103.124  37.911  40.474  1.00 60.66           C  
ATOM   1897  C   THR A 280     103.401  38.827  39.272  1.00 60.86           C  
ATOM   1898  O   THR A 280     104.554  39.196  39.031  1.00 60.67           O  
ATOM   1899  CB  THR A 280     102.960  36.439  40.019  1.00 61.78           C  
ATOM   1900  CG2 THR A 280     104.276  35.874  39.488  1.00 62.67           C  
ATOM   1901  OG1 THR A 280     102.540  35.638  41.128  1.00 61.27           O  
ATOM   1902  N   GLU A 281     102.340  39.195  38.549  1.00 60.25           N  
ATOM   1903  CA  GLU A 281     102.412  40.107  37.403  1.00 61.11           C  
ATOM   1904  C   GLU A 281     103.118  41.411  37.763  1.00 59.82           C  
ATOM   1905  O   GLU A 281     103.969  41.882  37.008  1.00 61.98           O  
ATOM   1906  CB  GLU A 281     101.010  40.419  36.859  1.00 65.71           C  
ATOM   1907  CG  GLU A 281     100.301  39.262  36.169  1.00 72.55           C  
ATOM   1908  CD  GLU A 281     100.529  39.202  34.667  1.00 78.58           C  
ATOM   1909  OE1 GLU A 281     101.637  39.541  34.193  1.00 83.10           O  
ATOM   1910  OE2 GLU A 281      99.588  38.792  33.951  1.00 82.87           O1-
ATOM   1911  N   LEU A 282     102.758  41.970  38.920  1.00 57.24           N  
ATOM   1912  CA  LEU A 282     103.353  43.194  39.455  1.00 54.80           C  
ATOM   1913  C   LEU A 282     104.820  43.001  39.843  1.00 56.62           C  
ATOM   1914  O   LEU A 282     105.668  43.815  39.472  1.00 59.69           O  
ATOM   1915  CB  LEU A 282     102.567  43.689  40.673  1.00 52.24           C  
ATOM   1916  CG  LEU A 282     101.093  44.084  40.574  1.00 51.38           C  
ATOM   1917  CD1 LEU A 282     100.527  44.163  41.975  1.00 50.80           C  
ATOM   1918  CD2 LEU A 282     100.884  45.404  39.850  1.00 51.38           C  
ATOM   1919  N   ILE A 283     105.102  41.924  40.584  1.00 55.36           N  
ATOM   1920  CA  ILE A 283     106.453  41.597  41.059  1.00 55.66           C  
ATOM   1921  C   ILE A 283     107.447  41.386  39.900  1.00 58.65           C  
ATOM   1922  O   ILE A 283     108.595  41.844  39.975  1.00 61.71           O  
ATOM   1923  CB  ILE A 283     106.426  40.421  42.078  1.00 54.58           C  
ATOM   1924  CG1 ILE A 283     105.872  40.921  43.419  1.00 53.75           C  
ATOM   1925  CG2 ILE A 283     107.813  39.816  42.298  1.00 53.31           C  
ATOM   1926  CD1 ILE A 283     105.188  39.877  44.276  1.00 53.07           C  
ATOM   1927  N   LEU A 284     106.994  40.726  38.833  1.00 57.94           N  
ATOM   1928  CA  LEU A 284     107.808  40.547  37.628  1.00 59.54           C  
ATOM   1929  C   LEU A 284     107.997  41.858  36.858  1.00 61.94           C  
ATOM   1930  O   LEU A 284     109.078  42.105  36.310  1.00 63.20           O  
ATOM   1931  CB  LEU A 284     107.232  39.453  36.714  1.00 58.79           C  
ATOM   1932  CG  LEU A 284     107.132  37.990  37.188  1.00 60.06           C  
ATOM   1933  CD1 LEU A 284     106.604  37.116  36.057  1.00 59.49           C  
ATOM   1934  CD2 LEU A 284     108.438  37.417  37.734  1.00 57.29           C  
ATOM   1935  N   ALA A 285     106.952  42.689  36.830  1.00 62.18           N  
ATOM   1936  CA  ALA A 285     107.013  44.025  36.224  1.00 61.96           C  
ATOM   1937  C   ALA A 285     107.982  44.944  36.966  1.00 63.02           C  
ATOM   1938  O   ALA A 285     108.662  45.763  36.339  1.00 62.26           O  
ATOM   1939  CB  ALA A 285     105.634  44.652  36.166  1.00 59.59           C  
ATOM   1940  N   GLU A 286     108.035  44.797  38.293  1.00 63.25           N  
ATOM   1941  CA  GLU A 286     109.016  45.482  39.138  1.00 65.29           C  
ATOM   1942  C   GLU A 286     110.438  45.028  38.798  1.00 67.39           C  
ATOM   1943  O   GLU A 286     111.366  45.842  38.763  1.00 67.65           O  
ATOM   1944  CB  GLU A 286     108.722  45.223  40.617  1.00 64.48           C  
ATOM   1945  CG  GLU A 286     109.589  46.032  41.573  1.00 67.27           C  
ATOM   1946  CD  GLU A 286     109.671  45.435  42.965  1.00 69.89           C  
ATOM   1947  OE1 GLU A 286     108.617  45.084  43.530  1.00 72.78           O  
ATOM   1948  OE2 GLU A 286     110.794  45.329  43.503  1.00 71.39           O1-
ATOM   1949  N   LYS A 287     110.583  43.729  38.537  1.00 69.92           N  
ATOM   1950  CA  LYS A 287     111.870  43.113  38.229  1.00 72.48           C  
ATOM   1951  C   LYS A 287     112.404  43.536  36.857  1.00 69.52           C  
ATOM   1952  O   LYS A 287     113.618  43.609  36.658  1.00 70.45           O  
ATOM   1953  CB  LYS A 287     111.770  41.585  38.366  1.00 76.24           C  
ATOM   1954  CG  LYS A 287     112.904  40.918  39.153  1.00 84.59           C  
ATOM   1955  CD  LYS A 287     113.336  41.655  40.433  1.00 90.64           C  
ATOM   1956  CE  LYS A 287     112.315  41.603  41.569  1.00 92.18           C  
ATOM   1957  NZ  LYS A 287     112.216  40.255  42.191  1.00 97.21           N1+
ATOM   1958  N   ARG A 288     111.489  43.832  35.935  1.00 65.41           N  
ATOM   1959  CA  ARG A 288     111.821  44.431  34.643  1.00 63.66           C  
ATOM   1960  C   ARG A 288     112.156  45.929  34.751  1.00 64.59           C  
ATOM   1961  O   ARG A 288     112.690  46.516  33.803  1.00 65.82           O  
ATOM   1962  CB  ARG A 288     110.672  44.241  33.652  1.00 64.25           C  
ATOM   1963  CG  ARG A 288     110.370  42.797  33.284  1.00 65.67           C  
ATOM   1964  CD  ARG A 288     109.427  42.709  32.091  1.00 68.33           C  
ATOM   1965  NE  ARG A 288     108.110  43.310  32.338  1.00 69.99           N  
ATOM   1966  CZ  ARG A 288     107.034  42.652  32.771  1.00 69.14           C  
ATOM   1967  NH1 ARG A 288     107.085  41.347  33.025  1.00 68.42           N1+
ATOM   1968  NH2 ARG A 288     105.894  43.308  32.950  1.00 67.33           N  
ATOM   1969  N   GLY A 289     111.834  46.538  35.895  1.00 62.88           N  
ATOM   1970  CA  GLY A 289     112.037  47.973  36.117  1.00 60.89           C  
ATOM   1971  C   GLY A 289     110.876  48.870  35.702  1.00 61.93           C  
ATOM   1972  O   GLY A 289     111.007  50.100  35.714  1.00 64.08           O  
ATOM   1973  N   ASP A 290     109.744  48.259  35.341  1.00 60.63           N  
ATOM   1974  CA  ASP A 290     108.528  48.989  34.954  1.00 59.51           C  
ATOM   1975  C   ASP A 290     107.797  49.605  36.148  1.00 58.70           C  
ATOM   1976  O   ASP A 290     107.082  50.600  35.999  1.00 57.57           O  
ATOM   1977  CB  ASP A 290     107.566  48.075  34.186  1.00 62.48           C  
ATOM   1978  CG  ASP A 290     108.186  47.479  32.931  1.00 68.10           C  
ATOM   1979  OD1 ASP A 290     107.847  46.320  32.604  1.00 71.40           O  
ATOM   1980  OD2 ASP A 290     109.006  48.158  32.271  1.00 70.93           O1-
ATOM   1981  N   LEU A 291     107.984  49.008  37.323  1.00 57.62           N  
ATOM   1982  CA  LEU A 291     107.277  49.401  38.535  1.00 57.94           C  
ATOM   1983  C   LEU A 291     108.209  49.624  39.715  1.00 58.39           C  
ATOM   1984  O   LEU A 291     109.326  49.105  39.756  1.00 61.86           O  
ATOM   1985  CB  LEU A 291     106.222  48.348  38.895  1.00 58.26           C  
ATOM   1986  CG  LEU A 291     104.718  48.577  38.691  1.00 59.44           C  
ATOM   1987  CD1 LEU A 291     104.335  49.315  37.414  1.00 58.72           C  
ATOM   1988  CD2 LEU A 291     104.017  47.227  38.748  1.00 60.65           C  
ATOM   1989  N   THR A 292     107.720  50.411  40.666  1.00 58.72           N  
ATOM   1990  CA  THR A 292     108.391  50.684  41.931  1.00 58.48           C  
ATOM   1991  C   THR A 292     107.865  49.720  43.004  1.00 58.94           C  
ATOM   1992  O   THR A 292     106.682  49.385  43.008  1.00 62.22           O  
ATOM   1993  CB  THR A 292     108.221  52.190  42.272  1.00 58.67           C  
ATOM   1994  CG2 THR A 292     108.021  52.475  43.757  1.00 57.52           C  
ATOM   1995  OG1 THR A 292     109.381  52.895  41.816  1.00 61.15           O  
ATOM   1996  N   ARG A 293     108.751  49.258  43.887  1.00 60.28           N  
ATOM   1997  CA  ARG A 293     108.380  48.368  44.999  1.00 61.39           C  
ATOM   1998  C   ARG A 293     107.231  48.929  45.860  1.00 62.91           C  
ATOM   1999  O   ARG A 293     106.270  48.209  46.142  1.00 63.15           O  
ATOM   2000  CB  ARG A 293     109.615  48.025  45.841  1.00 63.75           C  
ATOM   2001  CG  ARG A 293     109.368  47.166  47.078  1.00 69.99           C  
ATOM   2002  CD  ARG A 293     110.629  46.979  47.919  1.00 75.89           C  
ATOM   2003  NE  ARG A 293     111.426  48.208  48.020  1.00 82.30           N  
ATOM   2004  CZ  ARG A 293     111.262  49.164  48.935  1.00 84.89           C  
ATOM   2005  NH1 ARG A 293     110.327  49.062  49.878  1.00 85.28           N1+
ATOM   2006  NH2 ARG A 293     112.045  50.233  48.906  1.00 85.48           N  
ATOM   2007  N   GLU A 294     107.328  50.207  46.241  1.00 64.72           N  
ATOM   2008  CA  GLU A 294     106.274  50.919  46.990  1.00 67.63           C  
ATOM   2009  C   GLU A 294     104.932  50.876  46.254  1.00 65.64           C  
ATOM   2010  O   GLU A 294     103.882  50.649  46.868  1.00 67.81           O  
ATOM   2011  CB  GLU A 294     106.661  52.384  47.256  1.00 73.25           C  
ATOM   2012  CG  GLU A 294     107.980  52.605  47.988  1.00 84.45           C  
ATOM   2013  CD  GLU A 294     107.909  52.309  49.478  1.00 91.87           C  
ATOM   2014  OE1 GLU A 294     108.774  51.552  49.972  1.00 96.44           O  
ATOM   2015  OE2 GLU A 294     106.998  52.832  50.160  1.00 96.20           O1-
ATOM   2016  N   ASN A 295     104.992  51.095  44.940  1.00 60.68           N  
ATOM   2017  CA  ASN A 295     103.839  51.059  44.049  1.00 57.82           C  
ATOM   2018  C   ASN A 295     103.211  49.653  44.001  1.00 58.45           C  
ATOM   2019  O   ASN A 295     101.989  49.511  44.133  1.00 57.54           O  
ATOM   2020  CB  ASN A 295     104.280  51.533  42.659  1.00 57.44           C  
ATOM   2021  CG  ASN A 295     103.126  51.909  41.748  1.00 58.70           C  
ATOM   2022  ND2 ASN A 295     103.459  52.532  40.629  1.00 63.99           N  
ATOM   2023  OD1 ASN A 295     101.965  51.634  42.020  1.00 57.56           O  
ATOM   2024  N   VAL A 296     104.057  48.631  43.835  1.00 57.24           N  
ATOM   2025  CA  VAL A 296     103.654  47.213  43.855  1.00 55.94           C  
ATOM   2026  C   VAL A 296     102.884  46.894  45.144  1.00 56.49           C  
ATOM   2027  O   VAL A 296     101.781  46.334  45.094  1.00 57.70           O  
ATOM   2028  CB  VAL A 296     104.884  46.270  43.676  1.00 55.23           C  
ATOM   2029  CG1 VAL A 296     104.566  44.823  44.053  1.00 53.82           C  
ATOM   2030  CG2 VAL A 296     105.414  46.333  42.249  1.00 54.66           C  
ATOM   2031  N   ASN A 297     103.463  47.288  46.279  1.00 55.70           N  
ATOM   2032  CA  ASN A 297     102.887  47.041  47.600  1.00 54.07           C  
ATOM   2033  C   ASN A 297     101.541  47.719  47.823  1.00 53.26           C  
ATOM   2034  O   ASN A 297     100.661  47.145  48.463  1.00 54.85           O  
ATOM   2035  CB  ASN A 297     103.881  47.427  48.699  1.00 54.01           C  
ATOM   2036  CG  ASN A 297     105.107  46.516  48.744  1.00 56.53           C  
ATOM   2037  ND2 ASN A 297     105.866  46.629  49.823  1.00 57.80           N  
ATOM   2038  OD1 ASN A 297     105.375  45.729  47.827  1.00 57.75           O  
ATOM   2039  N   GLN A 298     101.379  48.928  47.285  1.00 53.04           N  
ATOM   2040  CA  GLN A 298     100.105  49.642  47.370  1.00 51.43           C  
ATOM   2041  C   GLN A 298      99.047  49.003  46.468  1.00 53.22           C  
ATOM   2042  O   GLN A 298      97.875  48.928  46.857  1.00 55.88           O  
ATOM   2043  CB  GLN A 298     100.274  51.140  47.079  1.00 50.71           C  
ATOM   2044  CG  GLN A 298      99.018  52.005  47.249  1.00 51.30           C  
ATOM   2045  CD  GLN A 298      98.417  52.005  48.659  1.00 53.59           C  
ATOM   2046  NE2 GLN A 298      97.126  52.303  48.738  1.00 53.44           N  
ATOM   2047  OE1 GLN A 298      99.100  51.756  49.660  1.00 54.30           O  
ATOM   2048  N   CYS A 299      99.464  48.531  45.290  1.00 51.12           N  
ATOM   2049  CA  CYS A 299      98.563  47.842  44.360  1.00 51.69           C  
ATOM   2050  C   CYS A 299      97.954  46.566  44.954  1.00 53.47           C  
ATOM   2051  O   CYS A 299      96.737  46.353  44.869  1.00 53.20           O  
ATOM   2052  CB  CYS A 299      99.272  47.539  43.042  1.00 51.26           C  
ATOM   2053  SG  CYS A 299      99.561  49.007  42.034  1.00 49.69           S  
ATOM   2054  N   ILE A 300      98.806  45.741  45.566  1.00 53.07           N  
ATOM   2055  CA  ILE A 300      98.379  44.519  46.246  1.00 53.33           C  
ATOM   2056  C   ILE A 300      97.389  44.845  47.375  1.00 55.38           C  
ATOM   2057  O   ILE A 300      96.338  44.202  47.484  1.00 57.39           O  
ATOM   2058  CB  ILE A 300      99.599  43.683  46.716  1.00 52.89           C  
ATOM   2059  CG1 ILE A 300     100.207  42.955  45.511  1.00 51.93           C  
ATOM   2060  CG2 ILE A 300      99.218  42.674  47.802  1.00 52.83           C  
ATOM   2061  CD1 ILE A 300     101.676  42.619  45.636  1.00 51.85           C  
ATOM   2062  N   LEU A 301      97.717  45.861  48.175  1.00 54.99           N  
ATOM   2063  CA  LEU A 301      96.846  46.344  49.250  1.00 54.18           C  
ATOM   2064  C   LEU A 301      95.487  46.804  48.714  1.00 53.93           C  
ATOM   2065  O   LEU A 301      94.450  46.375  49.224  1.00 53.89           O  
ATOM   2066  CB  LEU A 301      97.572  47.419  50.089  1.00 53.66           C  
ATOM   2067  CG  LEU A 301      97.076  48.647  50.890  1.00 53.72           C  
ATOM   2068  CD1 LEU A 301      95.587  48.782  51.174  1.00 53.87           C  
ATOM   2069  CD2 LEU A 301      97.860  48.767  52.192  1.00 52.70           C  
ATOM   2070  N   GLU A 302      95.500  47.636  47.673  1.00 52.88           N  
ATOM   2071  CA  GLU A 302      94.268  48.172  47.086  1.00 53.19           C  
ATOM   2072  C   GLU A 302      93.364  47.079  46.512  1.00 55.60           C  
ATOM   2073  O   GLU A 302      92.139  47.146  46.649  1.00 57.64           O  
ATOM   2074  CB  GLU A 302      94.578  49.241  46.037  1.00 52.10           C  
ATOM   2075  CG  GLU A 302      95.007  50.572  46.641  1.00 53.21           C  
ATOM   2076  CD  GLU A 302      95.131  51.707  45.633  1.00 55.37           C  
ATOM   2077  OE1 GLU A 302      94.790  51.527  44.438  1.00 55.92           O  
ATOM   2078  OE2 GLU A 302      95.574  52.806  46.045  1.00 56.25           O1-
ATOM   2079  N   MET A 303      93.976  46.070  45.894  1.00 56.23           N  
ATOM   2080  CA  MET A 303      93.254  44.923  45.349  1.00 55.10           C  
ATOM   2081  C   MET A 303      92.588  44.101  46.456  1.00 55.38           C  
ATOM   2082  O   MET A 303      91.466  43.617  46.283  1.00 58.26           O  
ATOM   2083  CB  MET A 303      94.199  44.060  44.508  1.00 56.13           C  
ATOM   2084  CG  MET A 303      93.543  42.901  43.765  1.00 58.48           C  
ATOM   2085  SD  MET A 303      92.334  43.378  42.512  1.00 59.06           S  
ATOM   2086  CE  MET A 303      93.306  43.256  41.018  1.00 57.36           C  
ATOM   2087  N   LEU A 304      93.278  43.966  47.588  1.00 55.13           N  
ATOM   2088  CA  LEU A 304      92.771  43.202  48.731  1.00 53.44           C  
ATOM   2089  C   LEU A 304      91.644  43.890  49.499  1.00 53.25           C  
ATOM   2090  O   LEU A 304      90.774  43.217  50.039  1.00 56.10           O  
ATOM   2091  CB  LEU A 304      93.902  42.833  49.694  1.00 52.30           C  
ATOM   2092  CG  LEU A 304      94.880  41.723  49.304  1.00 53.34           C  
ATOM   2093  CD1 LEU A 304      96.025  41.683  50.304  1.00 53.27           C  
ATOM   2094  CD2 LEU A 304      94.205  40.361  49.210  1.00 54.66           C  
ATOM   2095  N   ILE A 305      91.664  45.218  49.554  1.00 52.71           N  
ATOM   2096  CA  ILE A 305      90.670  45.965  50.333  1.00 52.09           C  
ATOM   2097  C   ILE A 305      89.372  46.211  49.566  1.00 53.25           C  
ATOM   2098  O   ILE A 305      88.314  46.350  50.180  1.00 55.89           O  
ATOM   2099  CB  ILE A 305      91.217  47.304  50.912  1.00 50.52           C  
ATOM   2100  CG1 ILE A 305      91.560  48.313  49.801  1.00 49.53           C  
ATOM   2101  CG2 ILE A 305      92.400  47.041  51.838  1.00 49.33           C  
ATOM   2102  CD1 ILE A 305      91.558  49.763  50.241  1.00 49.32           C  
ATOM   2103  N   ALA A 306      89.462  46.238  48.236  1.00 53.58           N  
ATOM   2104  CA  ALA A 306      88.368  46.700  47.376  1.00 53.60           C  
ATOM   2105  C   ALA A 306      87.043  45.972  47.619  1.00 52.75           C  
ATOM   2106  O   ALA A 306      86.031  46.616  47.912  1.00 52.08           O  
ATOM   2107  CB  ALA A 306      88.773  46.649  45.906  1.00 52.17           C  
ATOM   2108  N   ALA A 307      87.064  44.642  47.531  1.00 52.81           N  
ATOM   2109  CA  ALA A 307      85.860  43.835  47.748  1.00 51.87           C  
ATOM   2110  C   ALA A 307      85.345  43.865  49.211  1.00 52.23           C  
ATOM   2111  O   ALA A 307      84.162  44.139  49.415  1.00 53.70           O  
ATOM   2112  CB  ALA A 307      86.048  42.415  47.222  1.00 50.57           C  
ATOM   2113  N   PRO A 308      86.219  43.629  50.230  1.00 52.19           N  
ATOM   2114  CA  PRO A 308      85.772  43.864  51.616  1.00 54.03           C  
ATOM   2115  C   PRO A 308      85.153  45.246  51.891  1.00 56.68           C  
ATOM   2116  O   PRO A 308      84.271  45.350  52.736  1.00 59.55           O  
ATOM   2117  CB  PRO A 308      87.062  43.715  52.425  1.00 51.89           C  
ATOM   2118  CG  PRO A 308      87.858  42.734  51.657  1.00 51.26           C  
ATOM   2119  CD  PRO A 308      87.554  42.993  50.210  1.00 51.36           C  
ATOM   2120  N   ASP A 309      85.614  46.284  51.194  1.00 58.42           N  
ATOM   2121  CA  ASP A 309      85.113  47.640  51.410  1.00 61.75           C  
ATOM   2122  C   ASP A 309      83.729  47.872  50.819  1.00 64.68           C  
ATOM   2123  O   ASP A 309      82.881  48.497  51.456  1.00 70.42           O  
ATOM   2124  CB  ASP A 309      86.091  48.688  50.865  1.00 63.67           C  
ATOM   2125  CG  ASP A 309      87.288  48.919  51.777  1.00 65.88           C  
ATOM   2126  OD1 ASP A 309      87.251  48.526  52.962  1.00 69.59           O  
ATOM   2127  OD2 ASP A 309      88.279  49.511  51.306  1.00 68.34           O1-
ATOM   2128  N   THR A 310      83.505  47.361  49.612  1.00 67.01           N  
ATOM   2129  CA  THR A 310      82.312  47.709  48.839  1.00 68.01           C  
ATOM   2130  C   THR A 310      81.320  46.571  48.651  1.00 64.09           C  
ATOM   2131  O   THR A 310      80.118  46.766  48.842  1.00 61.08           O  
ATOM   2132  CB  THR A 310      82.671  48.320  47.468  1.00 71.64           C  
ATOM   2133  CG2 THR A 310      83.017  49.772  47.630  1.00 73.22           C  
ATOM   2134  OG1 THR A 310      83.797  47.632  46.905  1.00 75.11           O  
ATOM   2135  N   MET A 311      81.832  45.399  48.277  1.00 63.14           N  
ATOM   2136  CA  MET A 311      81.008  44.222  47.990  1.00 64.00           C  
ATOM   2137  C   MET A 311      80.204  43.777  49.202  1.00 61.73           C  
ATOM   2138  O   MET A 311      79.008  43.519  49.090  1.00 60.35           O  
ATOM   2139  CB  MET A 311      81.879  43.065  47.516  1.00 66.97           C  
ATOM   2140  CG  MET A 311      82.434  43.216  46.113  1.00 70.70           C  
ATOM   2141  SD  MET A 311      81.322  42.521  44.887  1.00 70.07           S  
ATOM   2142  CE  MET A 311      81.093  40.872  45.544  1.00 69.84           C  
ATOM   2143  N   SER A 312      80.869  43.715  50.355  1.00 60.47           N  
ATOM   2144  CA  SER A 312      80.261  43.225  51.588  1.00 60.61           C  
ATOM   2145  C   SER A 312      79.113  44.114  52.073  1.00 58.30           C  
ATOM   2146  O   SER A 312      78.059  43.605  52.435  1.00 61.56           O  
ATOM   2147  CB  SER A 312      81.320  43.017  52.674  1.00 59.49           C  
ATOM   2148  OG  SER A 312      81.990  44.221  52.957  1.00 62.84           O  
ATOM   2149  N   VAL A 313      79.312  45.431  52.050  1.00 56.12           N  
ATOM   2150  CA  VAL A 313      78.250  46.391  52.396  1.00 56.20           C  
ATOM   2151  C   VAL A 313      77.093  46.330  51.378  1.00 56.19           C  
ATOM   2152  O   VAL A 313      75.921  46.381  51.769  1.00 56.50           O  
ATOM   2153  CB  VAL A 313      78.797  47.837  52.568  1.00 55.97           C  
ATOM   2154  CG1 VAL A 313      77.706  48.809  52.996  1.00 52.88           C  
ATOM   2155  CG2 VAL A 313      79.925  47.869  53.590  1.00 56.45           C  
ATOM   2156  N   SER A 314      77.435  46.204  50.090  1.00 55.46           N  
ATOM   2157  CA  SER A 314      76.453  46.072  49.001  1.00 54.30           C  
ATOM   2158  C   SER A 314      75.573  44.843  49.163  1.00 54.93           C  
ATOM   2159  O   SER A 314      74.347  44.931  49.047  1.00 55.45           O  
ATOM   2160  CB  SER A 314      77.147  46.020  47.642  1.00 52.55           C  
ATOM   2161  OG  SER A 314      77.866  47.210  47.411  1.00 55.12           O  
ATOM   2162  N   LEU A 315      76.210  43.708  49.443  1.00 54.62           N  
ATOM   2163  CA  LEU A 315      75.514  42.443  49.625  1.00 55.82           C  
ATOM   2164  C   LEU A 315      74.712  42.425  50.916  1.00 56.34           C  
ATOM   2165  O   LEU A 315      73.676  41.763  50.986  1.00 59.30           O  
ATOM   2166  CB  LEU A 315      76.491  41.266  49.578  1.00 56.14           C  
ATOM   2167  CG  LEU A 315      77.088  40.973  48.199  1.00 56.29           C  
ATOM   2168  CD1 LEU A 315      78.470  40.348  48.330  1.00 57.07           C  
ATOM   2169  CD2 LEU A 315      76.151  40.128  47.348  1.00 56.11           C  
ATOM   2170  N   PHE A 316      75.189  43.160  51.919  1.00 54.83           N  
ATOM   2171  CA  PHE A 316      74.469  43.335  53.174  1.00 55.00           C  
ATOM   2172  C   PHE A 316      73.135  44.042  52.941  1.00 55.97           C  
ATOM   2173  O   PHE A 316      72.095  43.550  53.382  1.00 57.54           O  
ATOM   2174  CB  PHE A 316      75.328  44.100  54.177  1.00 55.92           C  
ATOM   2175  CG  PHE A 316      74.623  44.440  55.459  1.00 57.10           C  
ATOM   2176  CD1 PHE A 316      74.444  43.475  56.451  1.00 56.69           C  
ATOM   2177  CD2 PHE A 316      74.157  45.738  55.688  1.00 56.99           C  
ATOM   2178  CE1 PHE A 316      73.803  43.796  57.638  1.00 56.73           C  
ATOM   2179  CE2 PHE A 316      73.511  46.061  56.873  1.00 56.22           C  
ATOM   2180  CZ  PHE A 316      73.338  45.090  57.849  1.00 56.43           C  
ATOM   2181  N   PHE A 317      73.176  45.182  52.245  1.00 56.84           N  
ATOM   2182  CA  PHE A 317      71.969  45.912  51.846  1.00 56.33           C  
ATOM   2183  C   PHE A 317      71.039  45.036  51.009  1.00 57.70           C  
ATOM   2184  O   PHE A 317      69.816  45.048  51.208  1.00 59.27           O  
ATOM   2185  CB  PHE A 317      72.317  47.189  51.071  1.00 54.27           C  
ATOM   2186  CG  PHE A 317      72.833  48.320  51.927  1.00 54.64           C  
ATOM   2187  CD1 PHE A 317      72.425  48.477  53.257  1.00 54.90           C  
ATOM   2188  CD2 PHE A 317      73.704  49.269  51.380  1.00 54.55           C  
ATOM   2189  CE1 PHE A 317      72.902  49.534  54.029  1.00 55.11           C  
ATOM   2190  CE2 PHE A 317      74.179  50.330  52.144  1.00 54.09           C  
ATOM   2191  CZ  PHE A 317      73.780  50.461  53.471  1.00 55.33           C  
ATOM   2192  N   MET A 318      71.635  44.275  50.090  1.00 57.38           N  
ATOM   2193  CA  MET A 318      70.910  43.336  49.235  1.00 57.29           C  
ATOM   2194  C   MET A 318      70.188  42.258  50.049  1.00 57.10           C  
ATOM   2195  O   MET A 318      69.027  41.941  49.771  1.00 58.54           O  
ATOM   2196  CB  MET A 318      71.852  42.732  48.187  1.00 56.73           C  
ATOM   2197  CG  MET A 318      71.907  43.548  46.906  1.00 57.82           C  
ATOM   2198  SD  MET A 318      73.510  43.748  46.088  1.00 59.55           S  
ATOM   2199  CE  MET A 318      73.772  42.096  45.476  1.00 60.76           C  
ATOM   2200  N   LEU A 319      70.862  41.730  51.070  1.00 55.69           N  
ATOM   2201  CA  LEU A 319      70.282  40.708  51.943  1.00 55.22           C  
ATOM   2202  C   LEU A 319      69.132  41.221  52.821  1.00 58.00           C  
ATOM   2203  O   LEU A 319      68.162  40.501  53.054  1.00 61.94           O  
ATOM   2204  CB  LEU A 319      71.365  40.035  52.782  1.00 50.95           C  
ATOM   2205  CG  LEU A 319      72.252  39.009  52.066  1.00 51.78           C  
ATOM   2206  CD1 LEU A 319      73.504  38.720  52.881  1.00 52.51           C  
ATOM   2207  CD2 LEU A 319      71.518  37.717  51.724  1.00 51.17           C  
ATOM   2208  N   PHE A 320      69.244  42.464  53.285  1.00 59.59           N  
ATOM   2209  CA  PHE A 320      68.175  43.142  54.022  1.00 61.27           C  
ATOM   2210  C   PHE A 320      66.957  43.424  53.149  1.00 64.44           C  
ATOM   2211  O   PHE A 320      65.821  43.381  53.626  1.00 67.21           O  
ATOM   2212  CB  PHE A 320      68.695  44.452  54.618  1.00 61.69           C  
ATOM   2213  CG  PHE A 320      69.034  44.368  56.078  1.00 63.42           C  
ATOM   2214  CD1 PHE A 320      70.053  43.523  56.537  1.00 63.47           C  
ATOM   2215  CD2 PHE A 320      68.342  45.148  57.005  1.00 63.08           C  
ATOM   2216  CE1 PHE A 320      70.356  43.452  57.892  1.00 63.98           C  
ATOM   2217  CE2 PHE A 320      68.651  45.085  58.360  1.00 63.90           C  
ATOM   2218  CZ  PHE A 320      69.661  44.238  58.804  1.00 63.90           C  
ATOM   2219  N   LEU A 321      67.209  43.730  51.878  1.00 66.69           N  
ATOM   2220  CA  LEU A 321      66.151  43.934  50.897  1.00 65.56           C  
ATOM   2221  C   LEU A 321      65.406  42.639  50.577  1.00 66.35           C  
ATOM   2222  O   LEU A 321      64.183  42.659  50.464  1.00 69.64           O  
ATOM   2223  CB  LEU A 321      66.706  44.583  49.628  1.00 64.30           C  
ATOM   2224  CG  LEU A 321      66.907  46.100  49.695  1.00 64.15           C  
ATOM   2225  CD1 LEU A 321      68.027  46.548  48.767  1.00 61.08           C  
ATOM   2226  CD2 LEU A 321      65.610  46.836  49.382  1.00 62.04           C  
ATOM   2227  N   ILE A 322      66.136  41.528  50.450  1.00 65.83           N  
ATOM   2228  CA  ILE A 322      65.531  40.200  50.249  1.00 69.71           C  
ATOM   2229  C   ILE A 322      64.612  39.834  51.422  1.00 70.64           C  
ATOM   2230  O   ILE A 322      63.470  39.401  51.213  1.00 70.92           O  
ATOM   2231  CB  ILE A 322      66.598  39.103  49.981  1.00 71.17           C  
ATOM   2232  CG1 ILE A 322      67.099  39.205  48.542  1.00 73.65           C  
ATOM   2233  CG2 ILE A 322      66.036  37.697  50.181  1.00 71.42           C  
ATOM   2234  CD1 ILE A 322      68.486  38.639  48.329  1.00 79.55           C  
ATOM   2235  N   ALA A 323      65.114  40.043  52.640  1.00 70.47           N  
ATOM   2236  CA  ALA A 323      64.372  39.779  53.872  1.00 69.91           C  
ATOM   2237  C   ALA A 323      63.024  40.498  53.935  1.00 70.37           C  
ATOM   2238  O   ALA A 323      62.063  39.946  54.463  1.00 74.19           O  
ATOM   2239  CB  ALA A 323      65.219  40.129  55.086  1.00 70.07           C  
ATOM   2240  N   LYS A 324      62.957  41.709  53.382  1.00 69.92           N  
ATOM   2241  CA  LYS A 324      61.742  42.529  53.430  1.00 72.83           C  
ATOM   2242  C   LYS A 324      60.908  42.543  52.139  1.00 75.21           C  
ATOM   2243  O   LYS A 324      59.851  43.181  52.088  1.00 76.88           O  
ATOM   2244  CB  LYS A 324      62.067  43.964  53.883  1.00 72.96           C  
ATOM   2245  CG  LYS A 324      62.431  44.125  55.358  1.00 76.01           C  
ATOM   2246  CD  LYS A 324      61.368  43.569  56.300  1.00 79.63           C  
ATOM   2247  CE  LYS A 324      61.314  44.340  57.608  1.00 84.88           C  
ATOM   2248  NZ  LYS A 324      60.774  43.501  58.714  1.00 87.84           N1+
ATOM   2249  N   HIS A 325      61.375  41.843  51.107  1.00 75.86           N  
ATOM   2250  CA  HIS A 325      60.632  41.743  49.846  1.00 75.49           C  
ATOM   2251  C   HIS A 325      60.450  40.273  49.429  1.00 76.54           C  
ATOM   2252  O   HIS A 325      61.186  39.777  48.563  1.00 75.98           O  
ATOM   2253  CB  HIS A 325      61.280  42.607  48.754  1.00 72.97           C  
ATOM   2254  CG  HIS A 325      61.257  44.074  49.061  1.00 73.95           C  
ATOM   2255  CD2 HIS A 325      62.082  44.842  49.812  1.00 74.59           C  
ATOM   2256  ND1 HIS A 325      60.277  44.919  48.586  1.00 75.75           N  
ATOM   2257  CE1 HIS A 325      60.504  46.146  49.022  1.00 75.68           C  
ATOM   2258  NE2 HIS A 325      61.594  46.127  49.768  1.00 75.40           N  
ATOM   2259  N   PRO A 326      59.465  39.573  50.054  1.00 77.42           N  
ATOM   2260  CA  PRO A 326      59.284  38.116  49.890  1.00 77.37           C  
ATOM   2261  C   PRO A 326      58.915  37.670  48.467  1.00 79.16           C  
ATOM   2262  O   PRO A 326      59.321  36.583  48.038  1.00 80.22           O  
ATOM   2263  CB  PRO A 326      58.161  37.782  50.881  1.00 75.73           C  
ATOM   2264  CG  PRO A 326      57.428  39.061  51.088  1.00 74.64           C  
ATOM   2265  CD  PRO A 326      58.449  40.148  50.964  1.00 74.99           C  
ATOM   2266  N   ASN A 327      58.154  38.506  47.762  1.00 79.86           N  
ATOM   2267  CA  ASN A 327      57.795  38.291  46.355  1.00 83.42           C  
ATOM   2268  C   ASN A 327      59.022  38.241  45.429  1.00 80.88           C  
ATOM   2269  O   ASN A 327      59.101  37.390  44.532  1.00 76.98           O  
ATOM   2270  CB  ASN A 327      56.788  39.360  45.889  1.00 87.31           C  
ATOM   2271  CG  ASN A 327      57.218  40.782  46.250  1.00 93.38           C  
ATOM   2272  ND2 ASN A 327      57.244  41.658  45.251  1.00 95.13           N  
ATOM   2273  OD1 ASN A 327      57.515  41.091  47.411  1.00 91.91           O  
ATOM   2274  N   VAL A 328      59.972  39.147  45.677  1.00 78.82           N  
ATOM   2275  CA  VAL A 328      61.248  39.209  44.955  1.00 76.14           C  
ATOM   2276  C   VAL A 328      62.112  37.988  45.303  1.00 76.24           C  
ATOM   2277  O   VAL A 328      62.755  37.415  44.417  1.00 76.80           O  
ATOM   2278  CB  VAL A 328      62.006  40.540  45.224  1.00 75.86           C  
ATOM   2279  CG1 VAL A 328      63.271  40.643  44.380  1.00 74.20           C  
ATOM   2280  CG2 VAL A 328      61.112  41.746  44.947  1.00 74.17           C  
ATOM   2281  N   GLU A 329      62.098  37.589  46.580  1.00 75.65           N  
ATOM   2282  CA  GLU A 329      62.805  36.388  47.050  1.00 79.61           C  
ATOM   2283  C   GLU A 329      62.352  35.112  46.324  1.00 81.62           C  
ATOM   2284  O   GLU A 329      63.188  34.290  45.934  1.00 79.93           O  
ATOM   2285  CB  GLU A 329      62.666  36.222  48.574  1.00 81.50           C  
ATOM   2286  CG  GLU A 329      63.453  35.045  49.157  1.00 85.84           C  
ATOM   2287  CD  GLU A 329      63.226  34.807  50.645  1.00 91.66           C  
ATOM   2288  OE1 GLU A 329      64.040  34.076  51.250  1.00 91.40           O  
ATOM   2289  OE2 GLU A 329      62.249  35.337  51.219  1.00 97.46           O1-
ATOM   2290  N   GLU A 330      61.036  34.968  46.147  1.00 86.10           N  
ATOM   2291  CA  GLU A 330      60.439  33.806  45.476  1.00 89.12           C  
ATOM   2292  C   GLU A 330      60.886  33.678  44.023  1.00 84.14           C  
ATOM   2293  O   GLU A 330      61.259  32.584  43.581  1.00 82.59           O  
ATOM   2294  CB  GLU A 330      58.912  33.863  45.546  1.00 97.89           C  
ATOM   2295  CG  GLU A 330      58.319  33.318  46.837  1.00105.50           C  
ATOM   2296  CD  GLU A 330      56.814  33.514  46.925  1.00111.66           C  
ATOM   2297  OE1 GLU A 330      56.109  33.289  45.913  1.00112.10           O  
ATOM   2298  OE2 GLU A 330      56.332  33.887  48.018  1.00112.74           O1-
ATOM   2299  N   ALA A 331      60.848  34.804  43.304  1.00 78.41           N  
ATOM   2300  CA  ALA A 331      61.309  34.896  41.918  1.00 73.99           C  
ATOM   2301  C   ALA A 331      62.758  34.421  41.775  1.00 75.07           C  
ATOM   2302  O   ALA A 331      63.057  33.612  40.888  1.00 77.80           O  
ATOM   2303  CB  ALA A 331      61.146  36.318  41.397  1.00 66.19           C  
ATOM   2304  N   ILE A 332      63.627  34.904  42.671  1.00 72.62           N  
ATOM   2305  CA  ILE A 332      65.049  34.526  42.721  1.00 70.72           C  
ATOM   2306  C   ILE A 332      65.230  33.019  42.968  1.00 72.01           C  
ATOM   2307  O   ILE A 332      66.006  32.363  42.262  1.00 71.72           O  
ATOM   2308  CB  ILE A 332      65.842  35.387  43.750  1.00 68.44           C  
ATOM   2309  CG1 ILE A 332      65.903  36.851  43.289  1.00 65.57           C  
ATOM   2310  CG2 ILE A 332      67.259  34.852  43.962  1.00 66.68           C  
ATOM   2311  CD1 ILE A 332      66.339  37.841  44.352  1.00 64.26           C  
ATOM   2312  N   ILE A 333      64.494  32.485  43.944  1.00 74.31           N  
ATOM   2313  CA  ILE A 333      64.574  31.064  44.324  1.00 75.67           C  
ATOM   2314  C   ILE A 333      64.114  30.136  43.194  1.00 77.07           C  
ATOM   2315  O   ILE A 333      64.769  29.122  42.920  1.00 77.37           O  
ATOM   2316  CB  ILE A 333      63.850  30.790  45.678  1.00 75.28           C  
ATOM   2317  CG1 ILE A 333      64.617  31.441  46.846  1.00 72.51           C  
ATOM   2318  CG2 ILE A 333      63.624  29.297  45.941  1.00 74.42           C  
ATOM   2319  CD1 ILE A 333      66.063  30.998  47.028  1.00 72.15           C  
ATOM   2320  N   LYS A 334      63.012  30.507  42.536  1.00 80.67           N  
ATOM   2321  CA  LYS A 334      62.495  29.775  41.373  1.00 84.37           C  
ATOM   2322  C   LYS A 334      63.499  29.777  40.210  1.00 83.39           C  
ATOM   2323  O   LYS A 334      63.708  28.742  39.565  1.00 83.34           O  
ATOM   2324  CB  LYS A 334      61.121  30.322  40.937  1.00 88.54           C  
ATOM   2325  CG  LYS A 334      60.366  29.462  39.920  1.00 95.60           C  
ATOM   2326  CD  LYS A 334      59.918  28.121  40.499  1.00102.24           C  
ATOM   2327  CE  LYS A 334      59.637  27.089  39.413  1.00104.12           C  
ATOM   2328  NZ  LYS A 334      58.308  27.284  38.768  1.00106.06           N1+
ATOM   2329  N   GLU A 335      64.122  30.935  39.973  1.00 81.43           N  
ATOM   2330  CA  GLU A 335      65.178  31.085  38.970  1.00 79.55           C  
ATOM   2331  C   GLU A 335      66.380  30.169  39.251  1.00 79.94           C  
ATOM   2332  O   GLU A 335      66.935  29.579  38.320  1.00 80.75           O  
ATOM   2333  CB  GLU A 335      65.616  32.549  38.866  1.00 78.91           C  
ATOM   2334  CG  GLU A 335      66.546  32.847  37.696  1.00 81.92           C  
ATOM   2335  CD  GLU A 335      67.004  34.292  37.641  1.00 84.72           C  
ATOM   2336  OE1 GLU A 335      66.758  34.937  36.602  1.00 86.00           O  
ATOM   2337  OE2 GLU A 335      67.611  34.785  38.620  1.00 85.76           O1-
ATOM   2338  N   ILE A 336      66.761  30.052  40.526  1.00 77.77           N  
ATOM   2339  CA  ILE A 336      67.852  29.167  40.954  1.00 78.61           C  
ATOM   2340  C   ILE A 336      67.494  27.702  40.676  1.00 83.10           C  
ATOM   2341  O   ILE A 336      68.311  26.958  40.115  1.00 84.30           O  
ATOM   2342  CB  ILE A 336      68.249  29.408  42.437  1.00 77.75           C  
ATOM   2343  CG1 ILE A 336      68.875  30.801  42.600  1.00 77.45           C  
ATOM   2344  CG2 ILE A 336      69.232  28.347  42.934  1.00 76.71           C  
ATOM   2345  CD1 ILE A 336      68.792  31.383  43.998  1.00 76.61           C  
ATOM   2346  N   GLN A 337      66.271  27.312  41.045  1.00 86.32           N  
ATOM   2347  CA  GLN A 337      65.732  25.972  40.760  1.00 87.58           C  
ATOM   2348  C   GLN A 337      65.733  25.643  39.264  1.00 84.11           C  
ATOM   2349  O   GLN A 337      66.163  24.558  38.870  1.00 84.83           O  
ATOM   2350  CB  GLN A 337      64.319  25.821  41.329  1.00 91.05           C  
ATOM   2351  CG  GLN A 337      64.264  25.568  42.830  1.00 95.95           C  
ATOM   2352  CD  GLN A 337      62.927  25.937  43.462  1.00 99.77           C  
ATOM   2353  NE2 GLN A 337      62.871  25.860  44.787  1.00100.67           N  
ATOM   2354  OE1 GLN A 337      61.960  26.291  42.776  1.00 98.32           O  
ATOM   2355  N   THR A 338      65.270  26.593  38.448  1.00 79.19           N  
ATOM   2356  CA  THR A 338      65.196  26.435  36.994  1.00 78.82           C  
ATOM   2357  C   THR A 338      66.582  26.317  36.352  1.00 79.55           C  
ATOM   2358  O   THR A 338      66.843  25.361  35.615  1.00 80.29           O  
ATOM   2359  CB  THR A 338      64.397  27.589  36.338  1.00 79.53           C  
ATOM   2360  CG2 THR A 338      64.127  27.315  34.854  1.00 77.86           C  
ATOM   2361  OG1 THR A 338      63.148  27.752  37.018  1.00 81.70           O  
ATOM   2362  N   VAL A 339      67.460  27.277  36.651  1.00 79.57           N  
ATOM   2363  CA  VAL A 339      68.758  27.407  35.972  1.00 76.99           C  
ATOM   2364  C   VAL A 339      69.819  26.450  36.533  1.00 77.39           C  
ATOM   2365  O   VAL A 339      70.521  25.788  35.764  1.00 76.87           O  
ATOM   2366  CB  VAL A 339      69.265  28.876  35.967  1.00 76.57           C  
ATOM   2367  CG1 VAL A 339      70.613  28.997  35.269  1.00 78.27           C  
ATOM   2368  CG2 VAL A 339      68.257  29.803  35.295  1.00 74.06           C  
ATOM   2369  N   ILE A 340      69.909  26.363  37.861  1.00 79.69           N  
ATOM   2370  CA  ILE A 340      71.017  25.657  38.527  1.00 84.42           C  
ATOM   2371  C   ILE A 340      70.631  24.283  39.110  1.00 87.56           C  
ATOM   2372  O   ILE A 340      71.369  23.305  38.930  1.00 87.23           O  
ATOM   2373  CB  ILE A 340      71.696  26.562  39.593  1.00 85.03           C  
ATOM   2374  CG1 ILE A 340      72.177  27.872  38.951  1.00 85.64           C  
ATOM   2375  CG2 ILE A 340      72.874  25.858  40.261  1.00 84.92           C  
ATOM   2376  CD1 ILE A 340      72.144  29.072  39.874  1.00 85.50           C  
ATOM   2377  N   GLY A 341      69.486  24.214  39.794  1.00 88.35           N  
ATOM   2378  CA  GLY A 341      69.067  23.001  40.502  1.00 89.54           C  
ATOM   2379  C   GLY A 341      69.905  22.807  41.751  1.00 94.16           C  
ATOM   2380  O   GLY A 341      69.974  23.707  42.594  1.00 96.02           O  
ATOM   2381  N   GLU A 342      70.534  21.636  41.870  1.00 99.70           N  
ATOM   2382  CA  GLU A 342      71.508  21.362  42.951  1.00107.14           C  
ATOM   2383  C   GLU A 342      72.927  21.084  42.435  1.00104.20           C  
ATOM   2384  O   GLU A 342      73.762  20.505  43.140  1.00108.32           O  
ATOM   2385  CB  GLU A 342      71.035  20.270  43.939  1.00112.19           C  
ATOM   2386  CG  GLU A 342      70.270  19.092  43.348  1.00116.57           C  
ATOM   2387  CD  GLU A 342      68.763  19.276  43.424  1.00121.10           C  
ATOM   2388  OE1 GLU A 342      68.250  19.629  44.511  1.00120.64           O  
ATOM   2389  OE2 GLU A 342      68.085  19.059  42.397  1.00124.42           O1-
ATOM   2390  N   ARG A 343      73.182  21.521  41.204  1.00 99.69           N  
ATOM   2391  CA  ARG A 343      74.516  21.537  40.610  1.00 96.07           C  
ATOM   2392  C   ARG A 343      75.314  22.700  41.220  1.00 94.80           C  
ATOM   2393  O   ARG A 343      74.725  23.648  41.747  1.00 91.98           O  
ATOM   2394  CB  ARG A 343      74.371  21.701  39.092  1.00 94.42           C  
ATOM   2395  CG  ARG A 343      75.634  21.516  38.262  1.00 95.90           C  
ATOM   2396  CD  ARG A 343      75.376  21.763  36.778  1.00 98.85           C  
ATOM   2397  NE  ARG A 343      74.970  23.142  36.473  1.00 97.04           N  
ATOM   2398  CZ  ARG A 343      73.739  23.523  36.127  1.00 93.01           C  
ATOM   2399  NH1 ARG A 343      72.749  22.642  36.032  1.00 91.33           N1+
ATOM   2400  NH2 ARG A 343      73.494  24.800  35.875  1.00 88.42           N  
ATOM   2401  N   ASP A 344      76.644  22.613  41.173  1.00 93.77           N  
ATOM   2402  CA  ASP A 344      77.509  23.747  41.510  1.00 92.32           C  
ATOM   2403  C   ASP A 344      77.332  24.879  40.500  1.00 91.62           C  
ATOM   2404  O   ASP A 344      77.161  24.620  39.302  1.00 96.83           O  
ATOM   2405  CB  ASP A 344      78.979  23.319  41.548  1.00 94.40           C  
ATOM   2406  CG  ASP A 344      79.367  22.640  42.853  1.00 96.29           C  
ATOM   2407  OD1 ASP A 344      78.921  23.088  43.932  1.00 96.99           O  
ATOM   2408  OD2 ASP A 344      80.139  21.661  42.798  1.00 96.82           O1-
ATOM   2409  N   ILE A 345      77.360  26.119  40.993  1.00 87.46           N  
ATOM   2410  CA  ILE A 345      77.294  27.326  40.147  1.00 84.32           C  
ATOM   2411  C   ILE A 345      78.490  27.366  39.180  1.00 84.31           C  
ATOM   2412  O   ILE A 345      79.627  27.081  39.572  1.00 83.70           O  
ATOM   2413  CB  ILE A 345      77.150  28.632  40.996  1.00 83.51           C  
ATOM   2414  CG1 ILE A 345      77.114  29.902  40.131  1.00 83.56           C  
ATOM   2415  CG2 ILE A 345      78.255  28.757  42.036  1.00 84.33           C  
ATOM   2416  CD1 ILE A 345      75.732  30.357  39.719  1.00 85.22           C  
ATOM   2417  N   LYS A 346      78.207  27.682  37.916  1.00 84.48           N  
ATOM   2418  CA  LYS A 346      79.220  27.731  36.862  1.00 87.22           C  
ATOM   2419  C   LYS A 346      79.110  29.023  36.047  1.00 85.08           C  
ATOM   2420  O   LYS A 346      78.066  29.681  36.067  1.00 83.51           O  
ATOM   2421  CB  LYS A 346      79.084  26.506  35.953  1.00 90.61           C  
ATOM   2422  CG  LYS A 346      80.407  25.875  35.530  1.00 97.70           C  
ATOM   2423  CD  LYS A 346      81.009  24.980  36.613  1.00101.58           C  
ATOM   2424  CE  LYS A 346      80.319  23.623  36.695  1.00105.08           C  
ATOM   2425  NZ  LYS A 346      80.757  22.865  37.899  1.00108.62           N1+
ATOM   2426  N   ILE A 347      80.183  29.374  35.332  1.00 80.88           N  
ATOM   2427  CA  ILE A 347      80.243  30.614  34.530  1.00 81.26           C  
ATOM   2428  C   ILE A 347      79.082  30.771  33.521  1.00 83.34           C  
ATOM   2429  O   ILE A 347      78.584  31.881  33.305  1.00 83.48           O  
ATOM   2430  CB  ILE A 347      81.653  30.832  33.882  1.00 80.17           C  
ATOM   2431  CG1 ILE A 347      81.776  32.206  33.197  1.00 77.88           C  
ATOM   2432  CG2 ILE A 347      82.029  29.707  32.922  1.00 81.55           C  
ATOM   2433  CD1 ILE A 347      82.013  33.371  34.138  1.00 78.82           C  
ATOM   2434  N   ASP A 348      78.638  29.648  32.953  1.00 86.37           N  
ATOM   2435  CA  ASP A 348      77.537  29.614  31.983  1.00 86.71           C  
ATOM   2436  C   ASP A 348      76.181  29.983  32.590  1.00 84.55           C  
ATOM   2437  O   ASP A 348      75.269  30.396  31.867  1.00 85.85           O  
ATOM   2438  CB  ASP A 348      77.461  28.240  31.302  1.00 90.51           C  
ATOM   2439  CG  ASP A 348      78.730  27.893  30.537  1.00 96.83           C  
ATOM   2440  OD1 ASP A 348      79.787  27.696  31.178  1.00100.93           O  
ATOM   2441  OD2 ASP A 348      78.669  27.809  29.293  1.00 99.70           O1-
ATOM   2442  N   ASP A 349      76.060  29.839  33.911  1.00 82.05           N  
ATOM   2443  CA  ASP A 349      74.825  30.152  34.630  1.00 80.39           C  
ATOM   2444  C   ASP A 349      74.568  31.649  34.781  1.00 79.79           C  
ATOM   2445  O   ASP A 349      73.407  32.061  34.811  1.00 79.60           O  
ATOM   2446  CB  ASP A 349      74.809  29.499  36.019  1.00 82.73           C  
ATOM   2447  CG  ASP A 349      74.849  27.979  35.965  1.00 85.60           C  
ATOM   2448  OD1 ASP A 349      75.676  27.382  36.689  1.00 84.65           O  
ATOM   2449  OD2 ASP A 349      74.054  27.378  35.211  1.00 89.42           O1-
ATOM   2450  N   ILE A 350      75.637  32.451  34.870  1.00 79.39           N  
ATOM   2451  CA  ILE A 350      75.518  33.858  35.311  1.00 80.68           C  
ATOM   2452  C   ILE A 350      74.695  34.762  34.383  1.00 79.38           C  
ATOM   2453  O   ILE A 350      73.949  35.615  34.871  1.00 79.59           O  
ATOM   2454  CB  ILE A 350      76.867  34.515  35.765  1.00 82.01           C  
ATOM   2455  CG1 ILE A 350      77.782  34.877  34.589  1.00 86.83           C  
ATOM   2456  CG2 ILE A 350      77.589  33.664  36.810  1.00 79.84           C  
ATOM   2457  CD1 ILE A 350      77.790  36.358  34.253  1.00 89.25           C  
ATOM   2458  N   GLN A 351      74.821  34.563  33.068  1.00 80.30           N  
ATOM   2459  CA  GLN A 351      73.995  35.273  32.080  1.00 79.81           C  
ATOM   2460  C   GLN A 351      72.510  34.953  32.230  1.00 77.00           C  
ATOM   2461  O   GLN A 351      71.667  35.840  32.096  1.00 74.39           O  
ATOM   2462  CB  GLN A 351      74.441  34.955  30.654  1.00 86.58           C  
ATOM   2463  CG  GLN A 351      75.168  36.096  29.955  1.00 96.30           C  
ATOM   2464  CD  GLN A 351      75.088  36.023  28.433  1.00102.42           C  
ATOM   2465  NE2 GLN A 351      75.715  36.989  27.767  1.00102.50           N  
ATOM   2466  OE1 GLN A 351      74.471  35.117  27.861  1.00105.57           O  
ATOM   2467  N   LYS A 352      72.215  33.686  32.525  1.00 76.93           N  
ATOM   2468  CA  LYS A 352      70.847  33.173  32.666  1.00 75.66           C  
ATOM   2469  C   LYS A 352      70.099  33.720  33.886  1.00 74.19           C  
ATOM   2470  O   LYS A 352      68.868  33.778  33.886  1.00 75.36           O  
ATOM   2471  CB  LYS A 352      70.860  31.641  32.707  1.00 74.17           C  
ATOM   2472  CG  LYS A 352      71.239  30.983  31.391  1.00 74.29           C  
ATOM   2473  CD  LYS A 352      71.752  29.571  31.598  1.00 74.78           C  
ATOM   2474  CE  LYS A 352      72.150  28.953  30.270  1.00 76.88           C  
ATOM   2475  NZ  LYS A 352      72.883  27.673  30.457  1.00 79.66           N1+
ATOM   2476  N   LEU A 353      70.845  34.125  34.913  1.00 71.85           N  
ATOM   2477  CA  LEU A 353      70.270  34.648  36.156  1.00 70.68           C  
ATOM   2478  C   LEU A 353      69.790  36.098  35.987  1.00 72.24           C  
ATOM   2479  O   LEU A 353      70.334  37.026  36.598  1.00 72.94           O  
ATOM   2480  CB  LEU A 353      71.273  34.502  37.316  1.00 66.80           C  
ATOM   2481  CG  LEU A 353      71.742  33.082  37.669  1.00 63.73           C  
ATOM   2482  CD1 LEU A 353      73.144  33.090  38.255  1.00 62.56           C  
ATOM   2483  CD2 LEU A 353      70.769  32.372  38.600  1.00 63.29           C  
ATOM   2484  N   LYS A 354      68.761  36.269  35.156  1.00 73.25           N  
ATOM   2485  CA  LYS A 354      68.245  37.584  34.764  1.00 76.75           C  
ATOM   2486  C   LYS A 354      67.511  38.318  35.892  1.00 72.60           C  
ATOM   2487  O   LYS A 354      67.687  39.530  36.057  1.00 71.40           O  
ATOM   2488  CB  LYS A 354      67.355  37.462  33.508  1.00 84.06           C  
ATOM   2489  CG  LYS A 354      66.933  38.780  32.848  1.00 94.14           C  
ATOM   2490  CD  LYS A 354      68.092  39.514  32.174  1.00 99.71           C  
ATOM   2491  CE  LYS A 354      67.620  40.716  31.366  1.00102.22           C  
ATOM   2492  NZ  LYS A 354      67.099  40.326  30.024  1.00105.25           N1+
ATOM   2493  N   VAL A 355      66.698  37.584  36.654  1.00 69.83           N  
ATOM   2494  CA  VAL A 355      65.920  38.154  37.762  1.00 69.97           C  
ATOM   2495  C   VAL A 355      66.860  38.706  38.835  1.00 68.97           C  
ATOM   2496  O   VAL A 355      66.697  39.852  39.273  1.00 70.63           O  
ATOM   2497  CB  VAL A 355      64.904  37.141  38.359  1.00 70.12           C  
ATOM   2498  CG1 VAL A 355      64.139  37.746  39.531  1.00 66.65           C  
ATOM   2499  CG2 VAL A 355      63.925  36.664  37.293  1.00 69.62           C  
ATOM   2500  N   MET A 356      67.847  37.898  39.224  1.00 66.57           N  
ATOM   2501  CA  MET A 356      68.853  38.303  40.204  1.00 67.51           C  
ATOM   2502  C   MET A 356      69.688  39.492  39.738  1.00 67.92           C  
ATOM   2503  O   MET A 356      69.947  40.407  40.521  1.00 68.32           O  
ATOM   2504  CB  MET A 356      69.762  37.136  40.559  1.00 67.80           C  
ATOM   2505  CG  MET A 356      70.687  37.439  41.725  1.00 71.33           C  
ATOM   2506  SD  MET A 356      71.348  35.960  42.489  1.00 79.57           S  
ATOM   2507  CE  MET A 356      72.242  35.280  41.104  1.00 78.13           C  
ATOM   2508  N   GLU A 357      70.104  39.459  38.471  1.00 67.42           N  
ATOM   2509  CA  GLU A 357      70.788  40.572  37.818  1.00 67.67           C  
ATOM   2510  C   GLU A 357      70.004  41.875  38.009  1.00 68.05           C  
ATOM   2511  O   GLU A 357      70.562  42.883  38.462  1.00 66.78           O  
ATOM   2512  CB  GLU A 357      70.975  40.266  36.330  1.00 69.45           C  
ATOM   2513  CG  GLU A 357      71.969  41.157  35.609  1.00 71.86           C  
ATOM   2514  CD  GLU A 357      72.078  40.825  34.132  1.00 76.96           C  
ATOM   2515  OE1 GLU A 357      72.468  39.682  33.811  1.00 76.99           O  
ATOM   2516  OE2 GLU A 357      71.783  41.708  33.293  1.00 79.68           O1-
ATOM   2517  N   ASN A 358      68.707  41.832  37.693  1.00 68.05           N  
ATOM   2518  CA  ASN A 358      67.825  42.982  37.864  1.00 69.10           C  
ATOM   2519  C   ASN A 358      67.666  43.391  39.321  1.00 67.53           C  
ATOM   2520  O   ASN A 358      67.572  44.583  39.621  1.00 67.99           O  
ATOM   2521  CB  ASN A 358      66.468  42.731  37.210  1.00 72.99           C  
ATOM   2522  CG  ASN A 358      66.541  42.756  35.695  1.00 75.85           C  
ATOM   2523  ND2 ASN A 358      66.091  41.679  35.066  1.00 80.21           N  
ATOM   2524  OD1 ASN A 358      66.995  43.732  35.095  1.00 78.01           O  
ATOM   2525  N   PHE A 359      67.659  42.400  40.215  1.00 65.59           N  
ATOM   2526  CA  PHE A 359      67.651  42.650  41.656  1.00 62.36           C  
ATOM   2527  C   PHE A 359      68.911  43.387  42.123  1.00 61.58           C  
ATOM   2528  O   PHE A 359      68.810  44.384  42.847  1.00 62.04           O  
ATOM   2529  CB  PHE A 359      67.440  41.355  42.456  1.00 60.90           C  
ATOM   2530  CG  PHE A 359      67.754  41.497  43.917  1.00 60.88           C  
ATOM   2531  CD1 PHE A 359      66.890  42.196  44.768  1.00 60.64           C  
ATOM   2532  CD2 PHE A 359      68.932  40.964  44.444  1.00 60.76           C  
ATOM   2533  CE1 PHE A 359      67.187  42.347  46.115  1.00 59.71           C  
ATOM   2534  CE2 PHE A 359      69.237  41.116  45.789  1.00 61.32           C  
ATOM   2535  CZ  PHE A 359      68.363  41.810  46.622  1.00 60.90           C  
ATOM   2536  N   ILE A 360      70.080  42.890  41.708  1.00 58.73           N  
ATOM   2537  CA  ILE A 360      71.372  43.513  42.018  1.00 55.31           C  
ATOM   2538  C   ILE A 360      71.408  44.955  41.504  1.00 57.28           C  
ATOM   2539  O   ILE A 360      71.759  45.868  42.260  1.00 58.60           O  
ATOM   2540  CB  ILE A 360      72.562  42.681  41.483  1.00 53.52           C  
ATOM   2541  CG1 ILE A 360      72.602  41.313  42.183  1.00 52.49           C  
ATOM   2542  CG2 ILE A 360      73.880  43.425  41.689  1.00 53.51           C  
ATOM   2543  CD1 ILE A 360      73.343  40.222  41.442  1.00 51.24           C  
ATOM   2544  N   TYR A 361      71.008  45.151  40.245  1.00 58.39           N  
ATOM   2545  CA  TYR A 361      70.919  46.485  39.646  1.00 60.60           C  
ATOM   2546  C   TYR A 361      69.984  47.416  40.419  1.00 59.85           C  
ATOM   2547  O   TYR A 361      70.338  48.568  40.678  1.00 61.34           O  
ATOM   2548  CB  TYR A 361      70.469  46.426  38.180  1.00 63.29           C  
ATOM   2549  CG  TYR A 361      71.434  45.821  37.175  1.00 65.13           C  
ATOM   2550  CD1 TYR A 361      70.943  45.181  36.033  1.00 67.33           C  
ATOM   2551  CD2 TYR A 361      72.828  45.892  37.345  1.00 65.87           C  
ATOM   2552  CE1 TYR A 361      71.800  44.627  35.091  1.00 69.48           C  
ATOM   2553  CE2 TYR A 361      73.695  45.331  36.410  1.00 67.69           C  
ATOM   2554  CZ  TYR A 361      73.174  44.698  35.286  1.00 70.75           C  
ATOM   2555  OH  TYR A 361      74.008  44.136  34.343  1.00 73.67           O  
ATOM   2556  N   GLU A 362      68.803  46.914  40.785  1.00 58.98           N  
ATOM   2557  CA  GLU A 362      67.810  47.714  41.516  1.00 59.81           C  
ATOM   2558  C   GLU A 362      68.247  48.047  42.945  1.00 58.67           C  
ATOM   2559  O   GLU A 362      68.064  49.182  43.393  1.00 57.28           O  
ATOM   2560  CB  GLU A 362      66.408  47.069  41.468  1.00 59.90           C  
ATOM   2561  CG  GLU A 362      65.287  47.808  42.213  1.00 60.29           C  
ATOM   2562  CD  GLU A 362      65.007  49.240  41.744  1.00 62.17           C  
ATOM   2563  OE1 GLU A 362      64.215  49.931  42.420  1.00 62.59           O  
ATOM   2564  OE2 GLU A 362      65.547  49.690  40.710  1.00 63.34           O1-
ATOM   2565  N   SER A 363      68.834  47.069  43.637  1.00 57.37           N  
ATOM   2566  CA  SER A 363      69.404  47.288  44.969  1.00 56.49           C  
ATOM   2567  C   SER A 363      70.465  48.378  44.948  1.00 57.58           C  
ATOM   2568  O   SER A 363      70.459  49.259  45.805  1.00 58.02           O  
ATOM   2569  CB  SER A 363      70.008  46.007  45.518  1.00 55.76           C  
ATOM   2570  OG  SER A 363      69.036  44.989  45.629  1.00 59.22           O  
ATOM   2571  N   MET A 364      71.357  48.316  43.957  1.00 57.07           N  
ATOM   2572  CA  MET A 364      72.407  49.317  43.779  1.00 58.36           C  
ATOM   2573  C   MET A 364      71.854  50.687  43.402  1.00 59.48           C  
ATOM   2574  O   MET A 364      72.383  51.710  43.844  1.00 62.02           O  
ATOM   2575  CB  MET A 364      73.419  48.857  42.735  1.00 58.45           C  
ATOM   2576  CG  MET A 364      74.392  47.810  43.240  1.00 59.09           C  
ATOM   2577  SD  MET A 364      75.350  47.095  41.898  1.00 61.41           S  
ATOM   2578  CE  MET A 364      76.604  48.337  41.708  1.00 65.73           C  
ATOM   2579  N   ARG A 365      70.800  50.697  42.584  1.00 59.31           N  
ATOM   2580  CA  ARG A 365      70.111  51.928  42.196  1.00 59.19           C  
ATOM   2581  C   ARG A 365      69.414  52.556  43.401  1.00 59.61           C  
ATOM   2582  O   ARG A 365      69.632  53.732  43.693  1.00 61.05           O  
ATOM   2583  CB  ARG A 365      69.099  51.663  41.075  1.00 60.35           C  
ATOM   2584  CG  ARG A 365      68.512  52.927  40.458  1.00 60.35           C  
ATOM   2585  CD  ARG A 365      67.111  52.720  39.898  1.00 60.28           C  
ATOM   2586  NE  ARG A 365      66.126  52.337  40.911  1.00 61.66           N  
ATOM   2587  CZ  ARG A 365      65.518  53.172  41.752  1.00 63.23           C  
ATOM   2588  NH1 ARG A 365      64.640  52.688  42.622  1.00 64.18           N1+
ATOM   2589  NH2 ARG A 365      65.782  54.479  41.739  1.00 62.01           N  
ATOM   2590  N   TYR A 366      68.602  51.755  44.094  1.00 60.66           N  
ATOM   2591  CA  TYR A 366      67.787  52.209  45.224  1.00 61.56           C  
ATOM   2592  C   TYR A 366      68.602  52.507  46.484  1.00 60.44           C  
ATOM   2593  O   TYR A 366      68.486  53.595  47.049  1.00 60.11           O  
ATOM   2594  CB  TYR A 366      66.669  51.199  45.524  1.00 63.54           C  
ATOM   2595  CG  TYR A 366      65.771  51.591  46.672  1.00 67.08           C  
ATOM   2596  CD1 TYR A 366      64.826  52.615  46.527  1.00 67.41           C  
ATOM   2597  CD2 TYR A 366      65.861  50.937  47.911  1.00 67.63           C  
ATOM   2598  CE1 TYR A 366      64.002  52.982  47.581  1.00 68.94           C  
ATOM   2599  CE2 TYR A 366      65.039  51.297  48.970  1.00 68.63           C  
ATOM   2600  CZ  TYR A 366      64.114  52.320  48.798  1.00 69.69           C  
ATOM   2601  OH  TYR A 366      63.294  52.691  49.833  1.00 72.26           O  
ATOM   2602  N   GLN A 367      69.411  51.538  46.914  1.00 60.18           N  
ATOM   2603  CA  GLN A 367      70.230  51.653  48.121  1.00 59.61           C  
ATOM   2604  C   GLN A 367      71.727  51.537  47.770  1.00 58.72           C  
ATOM   2605  O   GLN A 367      72.325  50.466  47.929  1.00 60.60           O  
ATOM   2606  CB  GLN A 367      69.787  50.603  49.159  1.00 60.13           C  
ATOM   2607  CG  GLN A 367      70.406  50.729  50.550  1.00 62.60           C  
ATOM   2608  CD  GLN A 367      70.248  52.112  51.156  1.00 64.69           C  
ATOM   2609  NE2 GLN A 367      69.037  52.431  51.606  1.00 65.43           N  
ATOM   2610  OE1 GLN A 367      71.205  52.891  51.206  1.00 66.36           O  
ATOM   2611  N   PRO A 368      72.337  52.637  47.273  1.00 57.19           N  
ATOM   2612  CA  PRO A 368      73.738  52.522  46.867  1.00 57.53           C  
ATOM   2613  C   PRO A 368      74.698  52.514  48.047  1.00 58.00           C  
ATOM   2614  O   PRO A 368      74.337  52.936  49.148  1.00 63.67           O  
ATOM   2615  CB  PRO A 368      73.962  53.773  46.013  1.00 55.97           C  
ATOM   2616  CG  PRO A 368      72.982  54.765  46.527  1.00 55.77           C  
ATOM   2617  CD  PRO A 368      71.794  53.985  47.006  1.00 56.73           C  
ATOM   2618  N   VAL A 369      75.902  52.009  47.803  1.00 56.34           N  
ATOM   2619  CA  VAL A 369      77.028  52.170  48.714  1.00 54.02           C  
ATOM   2620  C   VAL A 369      77.919  53.268  48.131  1.00 54.38           C  
ATOM   2621  O   VAL A 369      78.219  54.255  48.805  1.00 53.81           O  
ATOM   2622  CB  VAL A 369      77.813  50.853  48.900  1.00 53.37           C  
ATOM   2623  CG1 VAL A 369      79.023  51.058  49.805  1.00 52.33           C  
ATOM   2624  CG2 VAL A 369      76.905  49.768  49.455  1.00 53.18           C  
ATOM   2625  N   VAL A 370      78.322  53.088  46.875  1.00 54.09           N  
ATOM   2626  CA  VAL A 370      79.127  54.073  46.166  1.00 56.04           C  
ATOM   2627  C   VAL A 370      78.179  54.997  45.400  1.00 58.51           C  
ATOM   2628  O   VAL A 370      77.880  54.781  44.222  1.00 60.81           O  
ATOM   2629  CB  VAL A 370      80.175  53.416  45.238  1.00 55.42           C  
ATOM   2630  CG1 VAL A 370      81.180  54.451  44.765  1.00 55.76           C  
ATOM   2631  CG2 VAL A 370      80.896  52.280  45.950  1.00 54.19           C  
ATOM   2632  N   ASP A 371      77.702  56.020  46.100  1.00 60.93           N  
ATOM   2633  CA  ASP A 371      76.725  56.956  45.559  1.00 60.81           C  
ATOM   2634  C   ASP A 371      77.368  58.210  44.960  1.00 60.99           C  
ATOM   2635  O   ASP A 371      76.677  59.038  44.355  1.00 62.44           O  
ATOM   2636  CB  ASP A 371      75.707  57.326  46.642  1.00 63.83           C  
ATOM   2637  CG  ASP A 371      76.281  58.251  47.706  1.00 67.41           C  
ATOM   2638  OD1 ASP A 371      75.628  59.278  47.982  1.00 68.55           O  
ATOM   2639  OD2 ASP A 371      77.369  57.966  48.264  1.00 70.88           O1-
ATOM   2640  N   LEU A 372      78.684  58.347  45.133  1.00 60.18           N  
ATOM   2641  CA  LEU A 372      79.417  59.491  44.588  1.00 58.00           C  
ATOM   2642  C   LEU A 372      80.771  59.120  43.997  1.00 56.57           C  
ATOM   2643  O   LEU A 372      81.462  58.237  44.508  1.00 59.05           O  
ATOM   2644  CB  LEU A 372      79.541  60.623  45.618  1.00 57.09           C  
ATOM   2645  CG  LEU A 372      80.306  60.427  46.925  1.00 58.18           C  
ATOM   2646  CD1 LEU A 372      81.748  60.900  46.816  1.00 58.73           C  
ATOM   2647  CD2 LEU A 372      79.595  61.206  48.009  1.00 58.19           C  
ATOM   2648  N   VAL A 373      81.124  59.811  42.913  1.00 54.80           N  
ATOM   2649  CA  VAL A 373      82.383  59.604  42.197  1.00 51.99           C  
ATOM   2650  C   VAL A 373      83.155  60.923  42.160  1.00 52.57           C  
ATOM   2651  O   VAL A 373      82.618  61.954  41.749  1.00 53.74           O  
ATOM   2652  CB  VAL A 373      82.146  59.074  40.761  1.00 49.14           C  
ATOM   2653  CG1 VAL A 373      83.461  58.901  40.014  1.00 47.06           C  
ATOM   2654  CG2 VAL A 373      81.388  57.754  40.782  1.00 48.78           C  
ATOM   2655  N   MET A 374      84.411  60.879  42.596  1.00 53.06           N  
ATOM   2656  CA  MET A 374      85.278  62.056  42.615  1.00 53.84           C  
ATOM   2657  C   MET A 374      86.195  62.093  41.397  1.00 54.54           C  
ATOM   2658  O   MET A 374      86.893  61.117  41.109  1.00 54.34           O  
ATOM   2659  CB  MET A 374      86.088  62.106  43.909  1.00 53.28           C  
ATOM   2660  CG  MET A 374      85.245  62.372  45.148  1.00 54.56           C  
ATOM   2661  SD  MET A 374      86.100  62.052  46.702  1.00 58.66           S  
ATOM   2662  CE  MET A 374      87.246  63.426  46.747  1.00 55.73           C  
ATOM   2663  N   ARG A 375      86.165  63.219  40.682  1.00 55.03           N  
ATOM   2664  CA  ARG A 375      86.991  63.443  39.488  1.00 55.50           C  
ATOM   2665  C   ARG A 375      87.667  64.826  39.477  1.00 58.42           C  
ATOM   2666  O   ARG A 375      87.373  65.682  40.317  1.00 57.66           O  
ATOM   2667  CB  ARG A 375      86.175  63.242  38.196  1.00 54.41           C  
ATOM   2668  CG  ARG A 375      85.533  61.868  37.997  1.00 54.77           C  
ATOM   2669  CD  ARG A 375      86.549  60.745  37.864  1.00 53.35           C  
ATOM   2670  NE  ARG A 375      85.967  59.525  37.308  1.00 53.89           N  
ATOM   2671  CZ  ARG A 375      85.992  59.194  36.017  1.00 55.44           C  
ATOM   2672  NH1 ARG A 375      86.566  59.995  35.126  1.00 56.93           N1+
ATOM   2673  NH2 ARG A 375      85.441  58.056  35.610  1.00 55.83           N  
ATOM   2674  N   LYS A 376      88.580  65.025  38.526  1.00 60.80           N  
ATOM   2675  CA  LYS A 376      89.247  66.313  38.321  1.00 62.49           C  
ATOM   2676  C   LYS A 376      89.381  66.583  36.828  1.00 64.86           C  
ATOM   2677  O   LYS A 376      89.615  65.657  36.045  1.00 65.75           O  
ATOM   2678  CB  LYS A 376      90.626  66.321  38.984  1.00 62.24           C  
ATOM   2679  CG  LYS A 376      91.161  67.700  39.348  1.00 62.77           C  
ATOM   2680  CD  LYS A 376      92.648  67.621  39.665  1.00 65.47           C  
ATOM   2681  CE  LYS A 376      93.179  68.902  40.287  1.00 66.95           C  
ATOM   2682  NZ  LYS A 376      92.921  68.963  41.755  1.00 70.97           N1+
ATOM   2683  N   ALA A 377      89.222  67.850  36.445  1.00 66.68           N  
ATOM   2684  CA  ALA A 377      89.388  68.281  35.058  1.00 66.35           C  
ATOM   2685  C   ALA A 377      90.868  68.492  34.751  1.00 68.77           C  
ATOM   2686  O   ALA A 377      91.557  69.241  35.451  1.00 71.54           O  
ATOM   2687  CB  ALA A 377      88.591  69.550  34.797  1.00 64.40           C  
ATOM   2688  N   LEU A 378      91.352  67.811  33.716  1.00 71.06           N  
ATOM   2689  CA  LEU A 378      92.761  67.894  33.305  1.00 73.54           C  
ATOM   2690  C   LEU A 378      92.984  68.895  32.167  1.00 75.33           C  
ATOM   2691  O   LEU A 378      94.087  69.424  32.006  1.00 76.79           O  
ATOM   2692  CB  LEU A 378      93.306  66.509  32.932  1.00 71.13           C  
ATOM   2693  CG  LEU A 378      93.317  65.413  34.010  1.00 70.42           C  
ATOM   2694  CD1 LEU A 378      93.603  64.053  33.387  1.00 68.94           C  
ATOM   2695  CD2 LEU A 378      94.306  65.708  35.132  1.00 70.57           C  
ATOM   2696  N   GLU A 379      91.933  69.130  31.383  1.00 77.43           N  
ATOM   2697  CA  GLU A 379      91.904  70.187  30.370  1.00 80.16           C  
ATOM   2698  C   GLU A 379      90.665  71.064  30.564  1.00 82.64           C  
ATOM   2699  O   GLU A 379      89.686  70.639  31.191  1.00 84.00           O  
ATOM   2700  CB  GLU A 379      91.927  69.607  28.942  1.00 77.25           C  
ATOM   2701  CG  GLU A 379      93.141  68.751  28.571  1.00 78.61           C  
ATOM   2702  CD  GLU A 379      94.491  69.444  28.750  1.00 81.27           C  
ATOM   2703  OE1 GLU A 379      95.455  68.759  29.154  1.00 82.12           O  
ATOM   2704  OE2 GLU A 379      94.606  70.661  28.488  1.00 82.67           O1-
ATOM   2705  N   ASP A 380      90.723  72.287  30.035  1.00 85.28           N  
ATOM   2706  CA  ASP A 380      89.564  73.180  29.977  1.00 84.26           C  
ATOM   2707  C   ASP A 380      88.525  72.610  29.017  1.00 81.14           C  
ATOM   2708  O   ASP A 380      88.881  72.012  27.997  1.00 83.52           O  
ATOM   2709  CB  ASP A 380      89.981  74.587  29.523  1.00 87.95           C  
ATOM   2710  CG  ASP A 380      90.842  75.327  30.556  1.00 91.40           C  
ATOM   2711  OD1 ASP A 380      91.054  76.545  30.378  1.00 90.86           O  
ATOM   2712  OD2 ASP A 380      91.311  74.711  31.537  1.00 94.81           O1-
ATOM   2713  N   ASP A 381      87.249  72.778  29.364  1.00 79.25           N  
ATOM   2714  CA  ASP A 381      86.120  72.333  28.536  1.00 78.69           C  
ATOM   2715  C   ASP A 381      84.851  73.074  28.947  1.00 79.06           C  
ATOM   2716  O   ASP A 381      84.748  73.572  30.071  1.00 78.59           O  
ATOM   2717  CB  ASP A 381      85.905  70.815  28.675  1.00 80.57           C  
ATOM   2718  CG  ASP A 381      85.219  70.181  27.456  1.00 82.00           C  
ATOM   2719  OD1 ASP A 381      85.494  68.992  27.182  1.00 81.17           O  
ATOM   2720  OD2 ASP A 381      84.404  70.841  26.776  1.00 83.94           O1-
ATOM   2721  N   VAL A 382      83.903  73.171  28.018  1.00 83.70           N  
ATOM   2722  CA  VAL A 382      82.541  73.605  28.332  1.00 86.76           C  
ATOM   2723  C   VAL A 382      81.660  72.355  28.458  1.00 86.32           C  
ATOM   2724  O   VAL A 382      81.619  71.507  27.555  1.00 83.01           O  
ATOM   2725  CB  VAL A 382      81.992  74.687  27.345  1.00 87.44           C  
ATOM   2726  CG1 VAL A 382      81.911  74.188  25.900  1.00 88.69           C  
ATOM   2727  CG2 VAL A 382      80.647  75.235  27.816  1.00 86.69           C  
ATOM   2728  N   ILE A 383      80.993  72.239  29.603  1.00 86.24           N  
ATOM   2729  CA  ILE A 383      80.206  71.055  29.927  1.00 89.56           C  
ATOM   2730  C   ILE A 383      78.727  71.445  30.114  1.00 92.98           C  
ATOM   2731  O   ILE A 383      78.397  72.314  30.935  1.00 93.17           O  
ATOM   2732  CB  ILE A 383      80.861  70.256  31.105  1.00 89.01           C  
ATOM   2733  CG1 ILE A 383      80.658  68.739  30.976  1.00 90.25           C  
ATOM   2734  CG2 ILE A 383      80.496  70.816  32.473  1.00 91.78           C  
ATOM   2735  CD1 ILE A 383      79.238  68.234  31.116  1.00 90.02           C  
ATOM   2736  N   ASP A 384      77.861  70.801  29.323  1.00 95.60           N  
ATOM   2737  CA  ASP A 384      76.460  71.216  29.102  1.00 99.88           C  
ATOM   2738  C   ASP A 384      76.355  72.668  28.613  1.00101.69           C  
ATOM   2739  O   ASP A 384      76.287  72.910  27.404  1.00104.74           O  
ATOM   2740  CB  ASP A 384      75.560  70.938  30.323  1.00 99.37           C  
ATOM   2741  CG  ASP A 384      75.108  69.483  30.406  1.00101.43           C  
ATOM   2742  OD1 ASP A 384      75.089  68.781  29.369  1.00101.33           O  
ATOM   2743  OD2 ASP A 384      74.756  69.042  31.520  1.00101.57           O1-
ATOM   2744  N   GLY A 385      76.360  73.617  29.549  1.00 98.15           N  
ATOM   2745  CA  GLY A 385      76.418  75.040  29.221  1.00 96.23           C  
ATOM   2746  C   GLY A 385      77.503  75.781  29.980  1.00 96.32           C  
ATOM   2747  O   GLY A 385      77.855  76.907  29.625  1.00 98.55           O  
ATOM   2748  N   TYR A 386      78.042  75.133  31.011  1.00 95.46           N  
ATOM   2749  CA  TYR A 386      78.933  75.768  31.984  1.00 94.61           C  
ATOM   2750  C   TYR A 386      80.420  75.604  31.636  1.00 93.95           C  
ATOM   2751  O   TYR A 386      80.820  74.543  31.142  1.00 93.12           O  
ATOM   2752  CB  TYR A 386      78.664  75.207  33.386  1.00 95.00           C  
ATOM   2753  CG  TYR A 386      77.209  75.233  33.815  1.00 96.59           C  
ATOM   2754  CD1 TYR A 386      76.677  76.341  34.489  1.00 97.33           C  
ATOM   2755  CD2 TYR A 386      76.362  74.143  33.558  1.00 96.09           C  
ATOM   2756  CE1 TYR A 386      75.345  76.365  34.886  1.00 95.48           C  
ATOM   2757  CE2 TYR A 386      75.030  74.161  33.952  1.00 94.04           C  
ATOM   2758  CZ  TYR A 386      74.530  75.272  34.617  1.00 95.15           C  
ATOM   2759  OH  TYR A 386      73.216  75.295  35.013  1.00 98.00           O  
ATOM   2760  N   PRO A 387      81.242  76.650  31.892  1.00 92.64           N  
ATOM   2761  CA  PRO A 387      82.692  76.511  31.703  1.00 91.44           C  
ATOM   2762  C   PRO A 387      83.356  75.731  32.844  1.00 88.90           C  
ATOM   2763  O   PRO A 387      83.068  75.979  34.020  1.00 87.84           O  
ATOM   2764  CB  PRO A 387      83.188  77.962  31.664  1.00 92.06           C  
ATOM   2765  CG  PRO A 387      82.178  78.738  32.439  1.00 92.05           C  
ATOM   2766  CD  PRO A 387      80.863  78.030  32.269  1.00 92.79           C  
ATOM   2767  N   VAL A 388      84.219  74.780  32.488  1.00 86.35           N  
ATOM   2768  CA  VAL A 388      84.957  73.972  33.467  1.00 85.27           C  
ATOM   2769  C   VAL A 388      86.450  74.031  33.149  1.00 85.36           C  
ATOM   2770  O   VAL A 388      86.939  73.364  32.224  1.00 85.86           O  
ATOM   2771  CB  VAL A 388      84.441  72.508  33.539  1.00 84.85           C  
ATOM   2772  CG1 VAL A 388      85.243  71.682  34.538  1.00 86.81           C  
ATOM   2773  CG2 VAL A 388      82.979  72.476  33.935  1.00 81.25           C  
ATOM   2774  N   LYS A 389      87.156  74.850  33.926  1.00 84.85           N  
ATOM   2775  CA  LYS A 389      88.600  75.052  33.787  1.00 87.68           C  
ATOM   2776  C   LYS A 389      89.354  73.840  34.325  1.00 84.91           C  
ATOM   2777  O   LYS A 389      88.816  73.094  35.143  1.00 84.44           O  
ATOM   2778  CB  LYS A 389      89.019  76.319  34.539  1.00 91.62           C  
ATOM   2779  CG  LYS A 389      88.423  77.596  33.967  1.00 98.55           C  
ATOM   2780  CD  LYS A 389      87.775  78.432  35.058  1.00104.32           C  
ATOM   2781  CE  LYS A 389      86.648  79.283  34.493  1.00105.39           C  
ATOM   2782  NZ  LYS A 389      85.744  79.783  35.566  1.00105.15           N1+
ATOM   2783  N   LYS A 390      90.589  73.634  33.865  1.00 81.66           N  
ATOM   2784  CA  LYS A 390      91.417  72.549  34.397  1.00 80.78           C  
ATOM   2785  C   LYS A 390      91.791  72.810  35.861  1.00 79.08           C  
ATOM   2786  O   LYS A 390      91.969  73.964  36.270  1.00 79.83           O  
ATOM   2787  CB  LYS A 390      92.636  72.240  33.503  1.00 80.81           C  
ATOM   2788  CG  LYS A 390      93.859  73.130  33.658  1.00 81.01           C  
ATOM   2789  CD  LYS A 390      95.045  72.529  32.921  1.00 82.51           C  
ATOM   2790  CE  LYS A 390      96.277  73.412  33.036  1.00 88.70           C  
ATOM   2791  NZ  LYS A 390      97.435  72.856  32.282  1.00 89.85           N1+
ATOM   2792  N   GLY A 391      91.863  71.736  36.642  1.00 76.43           N  
ATOM   2793  CA  GLY A 391      92.097  71.829  38.081  1.00 75.22           C  
ATOM   2794  C   GLY A 391      90.822  71.905  38.903  1.00 74.30           C  
ATOM   2795  O   GLY A 391      90.881  71.870  40.135  1.00 76.51           O  
ATOM   2796  N   THR A 392      89.677  72.019  38.225  1.00 73.13           N  
ATOM   2797  CA  THR A 392      88.358  72.006  38.870  1.00 70.64           C  
ATOM   2798  C   THR A 392      88.021  70.585  39.319  1.00 70.00           C  
ATOM   2799  O   THR A 392      88.065  69.637  38.520  1.00 70.39           O  
ATOM   2800  CB  THR A 392      87.245  72.529  37.929  1.00 69.69           C  
ATOM   2801  CG2 THR A 392      85.942  72.771  38.684  1.00 68.16           C  
ATOM   2802  OG1 THR A 392      87.662  73.754  37.318  1.00 71.36           O  
ATOM   2803  N   ASN A 393      87.697  70.450  40.602  1.00 66.77           N  
ATOM   2804  CA  ASN A 393      87.265  69.174  41.155  1.00 65.14           C  
ATOM   2805  C   ASN A 393      85.805  68.910  40.826  1.00 65.87           C  
ATOM   2806  O   ASN A 393      85.013  69.844  40.694  1.00 67.45           O  
ATOM   2807  CB  ASN A 393      87.475  69.130  42.667  1.00 64.28           C  
ATOM   2808  CG  ASN A 393      88.888  69.496  43.087  1.00 63.93           C  
ATOM   2809  ND2 ASN A 393      89.887  69.047  42.332  1.00 63.14           N  
ATOM   2810  OD1 ASN A 393      89.073  70.168  44.095  1.00 65.00           O  
ATOM   2811  N   ILE A 394      85.468  67.632  40.675  1.00 65.10           N  
ATOM   2812  CA  ILE A 394      84.113  67.193  40.350  1.00 61.12           C  
ATOM   2813  C   ILE A 394      83.693  66.101  41.333  1.00 61.93           C  
ATOM   2814  O   ILE A 394      84.457  65.167  41.596  1.00 64.81           O  
ATOM   2815  CB  ILE A 394      84.015  66.679  38.887  1.00 60.11           C  
ATOM   2816  CG1 ILE A 394      84.251  67.824  37.889  1.00 58.69           C  
ATOM   2817  CG2 ILE A 394      82.665  66.010  38.616  1.00 60.83           C  
ATOM   2818  CD1 ILE A 394      84.625  67.382  36.488  1.00 58.36           C  
ATOM   2819  N   ILE A 395      82.497  66.243  41.900  1.00 59.58           N  
ATOM   2820  CA  ILE A 395      81.839  65.121  42.564  1.00 56.78           C  
ATOM   2821  C   ILE A 395      80.543  64.826  41.814  1.00 57.69           C  
ATOM   2822  O   ILE A 395      79.617  65.638  41.818  1.00 59.44           O  
ATOM   2823  CB  ILE A 395      81.586  65.336  44.080  1.00 53.72           C  
ATOM   2824  CG1 ILE A 395      82.886  65.694  44.814  1.00 52.19           C  
ATOM   2825  CG2 ILE A 395      80.982  64.071  44.686  1.00 52.85           C  
ATOM   2826  CD1 ILE A 395      82.711  66.206  46.231  1.00 50.97           C  
ATOM   2827  N   LEU A 396      80.507  63.671  41.154  1.00 57.25           N  
ATOM   2828  CA  LEU A 396      79.303  63.175  40.497  1.00 57.10           C  
ATOM   2829  C   LEU A 396      78.425  62.453  41.515  1.00 58.94           C  
ATOM   2830  O   LEU A 396      78.832  61.441  42.092  1.00 58.45           O  
ATOM   2831  CB  LEU A 396      79.655  62.231  39.343  1.00 56.01           C  
ATOM   2832  CG  LEU A 396      80.533  62.744  38.204  1.00 56.68           C  
ATOM   2833  CD1 LEU A 396      81.083  61.569  37.414  1.00 58.47           C  
ATOM   2834  CD2 LEU A 396      79.771  63.695  37.295  1.00 56.56           C  
ATOM   2835  N   ASN A 397      77.229  62.989  41.737  1.00 60.08           N  
ATOM   2836  CA  ASN A 397      76.289  62.429  42.696  1.00 61.52           C  
ATOM   2837  C   ASN A 397      75.376  61.422  42.001  1.00 63.22           C  
ATOM   2838  O   ASN A 397      74.211  61.720  41.703  1.00 63.20           O  
ATOM   2839  CB  ASN A 397      75.495  63.554  43.375  1.00 61.93           C  
ATOM   2840  CG  ASN A 397      74.632  63.069  44.534  1.00 64.51           C  
ATOM   2841  ND2 ASN A 397      74.108  64.021  45.295  1.00 67.78           N  
ATOM   2842  OD1 ASN A 397      74.422  61.867  44.739  1.00 63.36           O  
ATOM   2843  N   ILE A 398      75.915  60.226  41.755  1.00 64.78           N  
ATOM   2844  CA  ILE A 398      75.196  59.190  40.989  1.00 65.46           C  
ATOM   2845  C   ILE A 398      73.978  58.613  41.725  1.00 64.41           C  
ATOM   2846  O   ILE A 398      73.017  58.182  41.083  1.00 65.60           O  
ATOM   2847  CB  ILE A 398      76.127  58.084  40.417  1.00 65.82           C  
ATOM   2848  CG1 ILE A 398      76.944  57.403  41.522  1.00 67.40           C  
ATOM   2849  CG2 ILE A 398      77.040  58.668  39.340  1.00 65.86           C  
ATOM   2850  CD1 ILE A 398      77.458  56.021  41.172  1.00 66.70           C  
ATOM   2851  N   GLY A 399      74.021  58.628  43.058  1.00 62.85           N  
ATOM   2852  CA  GLY A 399      72.899  58.196  43.897  1.00 65.03           C  
ATOM   2853  C   GLY A 399      71.637  59.020  43.686  1.00 68.45           C  
ATOM   2854  O   GLY A 399      70.540  58.463  43.557  1.00 68.75           O  
ATOM   2855  N   ARG A 400      71.803  60.343  43.643  1.00 68.21           N  
ATOM   2856  CA  ARG A 400      70.711  61.287  43.392  1.00 67.36           C  
ATOM   2857  C   ARG A 400      70.243  61.248  41.933  1.00 68.12           C  
ATOM   2858  O   ARG A 400      69.037  61.316  41.663  1.00 66.80           O  
ATOM   2859  CB  ARG A 400      71.137  62.702  43.789  1.00 69.52           C  
ATOM   2860  CG  ARG A 400      70.028  63.735  43.727  1.00 73.75           C  
ATOM   2861  CD  ARG A 400      70.449  65.032  44.385  1.00 76.73           C  
ATOM   2862  NE  ARG A 400      69.536  66.125  44.048  1.00 82.13           N  
ATOM   2863  CZ  ARG A 400      68.401  66.406  44.688  1.00 81.51           C  
ATOM   2864  NH1 ARG A 400      67.998  65.680  45.724  1.00 82.82           N1+
ATOM   2865  NH2 ARG A 400      67.661  67.426  44.285  1.00 81.89           N  
ATOM   2866  N   MET A 401      71.205  61.144  41.011  1.00 68.27           N  
ATOM   2867  CA  MET A 401      70.952  60.960  39.576  1.00 69.45           C  
ATOM   2868  C   MET A 401      69.995  59.795  39.290  1.00 70.48           C  
ATOM   2869  O   MET A 401      69.082  59.928  38.469  1.00 72.05           O  
ATOM   2870  CB  MET A 401      72.276  60.744  38.829  1.00 69.76           C  
ATOM   2871  CG  MET A 401      72.153  60.693  37.311  1.00 68.03           C  
ATOM   2872  SD  MET A 401      73.676  60.167  36.510  1.00 69.45           S  
ATOM   2873  CE  MET A 401      73.531  58.385  36.622  1.00 70.08           C  
ATOM   2874  N   HIS A 402      70.207  58.671  39.980  1.00 68.23           N  
ATOM   2875  CA  HIS A 402      69.387  57.466  39.827  1.00 67.78           C  
ATOM   2876  C   HIS A 402      67.970  57.591  40.407  1.00 69.00           C  
ATOM   2877  O   HIS A 402      67.164  56.658  40.304  1.00 70.90           O  
ATOM   2878  CB  HIS A 402      70.106  56.259  40.438  1.00 68.12           C  
ATOM   2879  CG  HIS A 402      71.336  55.840  39.694  1.00 68.18           C  
ATOM   2880  CD2 HIS A 402      71.627  55.846  38.371  1.00 68.40           C  
ATOM   2881  ND1 HIS A 402      72.455  55.349  40.329  1.00 68.74           N  
ATOM   2882  CE1 HIS A 402      73.380  55.064  39.431  1.00 68.72           C  
ATOM   2883  NE2 HIS A 402      72.904  55.361  38.236  1.00 68.68           N  
ATOM   2884  N   ARG A 403      67.677  58.740  41.011  1.00 69.68           N  
ATOM   2885  CA  ARG A 403      66.360  59.023  41.577  1.00 70.55           C  
ATOM   2886  C   ARG A 403      65.640  60.184  40.881  1.00 72.11           C  
ATOM   2887  O   ARG A 403      64.522  60.547  41.258  1.00 75.55           O  
ATOM   2888  CB  ARG A 403      66.483  59.280  43.079  1.00 67.98           C  
ATOM   2889  CG  ARG A 403      66.584  58.008  43.897  1.00 69.04           C  
ATOM   2890  CD  ARG A 403      66.704  58.344  45.365  1.00 74.12           C  
ATOM   2891  NE  ARG A 403      66.917  57.151  46.179  1.00 76.85           N  
ATOM   2892  CZ  ARG A 403      65.962  56.491  46.827  1.00 76.76           C  
ATOM   2893  NH1 ARG A 403      64.698  56.893  46.772  1.00 77.66           N1+
ATOM   2894  NH2 ARG A 403      66.279  55.423  47.541  1.00 79.25           N  
ATOM   2895  N   LEU A 404      66.275  60.740  39.852  1.00 71.73           N  
ATOM   2896  CA  LEU A 404      65.781  61.937  39.177  1.00 72.18           C  
ATOM   2897  C   LEU A 404      65.515  61.786  37.681  1.00 75.13           C  
ATOM   2898  O   LEU A 404      64.646  62.477  37.144  1.00 80.20           O  
ATOM   2899  CB  LEU A 404      66.769  63.089  39.385  1.00 68.70           C  
ATOM   2900  CG  LEU A 404      66.562  64.166  40.452  1.00 67.05           C  
ATOM   2901  CD1 LEU A 404      66.231  63.620  41.834  1.00 66.93           C  
ATOM   2902  CD2 LEU A 404      67.819  65.014  40.519  1.00 67.06           C  
ATOM   2903  N   GLU A 405      66.236  60.884  37.017  1.00 73.43           N  
ATOM   2904  CA  GLU A 405      66.439  61.034  35.580  1.00 74.85           C  
ATOM   2905  C   GLU A 405      65.679  60.142  34.597  1.00 78.47           C  
ATOM   2906  O   GLU A 405      65.069  60.659  33.653  1.00 87.27           O  
ATOM   2907  CB  GLU A 405      67.933  61.088  35.257  1.00 74.88           C  
ATOM   2908  CG  GLU A 405      68.250  61.947  34.043  1.00 74.74           C  
ATOM   2909  CD  GLU A 405      69.202  63.095  34.332  1.00 77.05           C  
ATOM   2910  OE1 GLU A 405      69.539  63.817  33.370  1.00 81.88           O  
ATOM   2911  OE2 GLU A 405      69.623  63.285  35.498  1.00 75.93           O1-
ATOM   2912  N   PHE A 406      65.718  58.826  34.795  1.00 73.90           N  
ATOM   2913  CA  PHE A 406      65.202  57.893  33.779  1.00 72.39           C  
ATOM   2914  C   PHE A 406      64.076  56.983  34.267  1.00 75.42           C  
ATOM   2915  O   PHE A 406      63.106  56.732  33.541  1.00 76.14           O  
ATOM   2916  CB  PHE A 406      66.361  57.062  33.195  1.00 68.21           C  
ATOM   2917  CG  PHE A 406      65.931  55.811  32.470  1.00 65.25           C  
ATOM   2918  CD1 PHE A 406      65.636  55.842  31.106  1.00 64.46           C  
ATOM   2919  CD2 PHE A 406      65.835  54.586  33.147  1.00 64.78           C  
ATOM   2920  CE1 PHE A 406      65.240  54.683  30.436  1.00 63.93           C  
ATOM   2921  CE2 PHE A 406      65.433  53.427  32.483  1.00 63.20           C  
ATOM   2922  CZ  PHE A 406      65.140  53.475  31.125  1.00 62.07           C  
ATOM   2923  N   PHE A 407      64.231  56.483  35.488  1.00 75.30           N  
ATOM   2924  CA  PHE A 407      63.453  55.352  35.982  1.00 73.36           C  
ATOM   2925  C   PHE A 407      61.987  55.694  36.253  1.00 74.18           C  
ATOM   2926  O   PHE A 407      61.692  56.805  36.706  1.00 73.07           O  
ATOM   2927  CB  PHE A 407      64.136  54.757  37.217  1.00 72.20           C  
ATOM   2928  CG  PHE A 407      65.498  54.184  36.933  1.00 69.83           C  
ATOM   2929  CD1 PHE A 407      65.633  52.875  36.463  1.00 67.95           C  
ATOM   2930  CD2 PHE A 407      66.649  54.956  37.121  1.00 67.31           C  
ATOM   2931  CE1 PHE A 407      66.888  52.344  36.192  1.00 67.05           C  
ATOM   2932  CE2 PHE A 407      67.907  54.429  36.849  1.00 66.36           C  
ATOM   2933  CZ  PHE A 407      68.026  53.121  36.386  1.00 66.21           C  
ATOM   2934  N   PRO A 408      61.067  54.747  35.954  1.00 74.98           N  
ATOM   2935  CA  PRO A 408      59.628  54.963  36.153  1.00 76.56           C  
ATOM   2936  C   PRO A 408      59.236  55.237  37.610  1.00 80.89           C  
ATOM   2937  O   PRO A 408      58.524  56.210  37.875  1.00 83.79           O  
ATOM   2938  CB  PRO A 408      58.997  53.655  35.649  1.00 74.90           C  
ATOM   2939  CG  PRO A 408      60.101  52.652  35.658  1.00 74.47           C  
ATOM   2940  CD  PRO A 408      61.327  53.439  35.321  1.00 74.90           C  
ATOM   2941  N   LYS A 409      59.713  54.398  38.533  1.00 82.77           N  
ATOM   2942  CA  LYS A 409      59.404  54.525  39.960  1.00 82.40           C  
ATOM   2943  C   LYS A 409      60.697  54.705  40.777  1.00 79.56           C  
ATOM   2944  O   LYS A 409      61.182  53.755  41.405  1.00 77.20           O  
ATOM   2945  CB  LYS A 409      58.562  53.331  40.436  1.00 83.89           C  
ATOM   2946  CG  LYS A 409      57.131  53.358  39.920  1.00 86.95           C  
ATOM   2947  CD  LYS A 409      56.432  52.019  40.075  1.00 89.40           C  
ATOM   2948  CE  LYS A 409      55.006  52.104  39.556  1.00 90.45           C  
ATOM   2949  NZ  LYS A 409      54.270  50.822  39.714  1.00 92.09           N1+
ATOM   2950  N   PRO A 410      61.257  55.936  40.770  1.00 78.45           N  
ATOM   2951  CA  PRO A 410      62.610  56.161  41.295  1.00 80.31           C  
ATOM   2952  C   PRO A 410      62.748  56.085  42.820  1.00 81.94           C  
ATOM   2953  O   PRO A 410      63.786  55.630  43.311  1.00 84.46           O  
ATOM   2954  CB  PRO A 410      62.957  57.564  40.788  1.00 78.98           C  
ATOM   2955  CG  PRO A 410      61.647  58.249  40.624  1.00 77.70           C  
ATOM   2956  CD  PRO A 410      60.625  57.194  40.317  1.00 76.66           C  
ATOM   2957  N   ASN A 411      61.716  56.515  43.548  1.00 82.19           N  
ATOM   2958  CA  ASN A 411      61.770  56.607  45.012  1.00 78.38           C  
ATOM   2959  C   ASN A 411      61.205  55.402  45.766  1.00 74.61           C  
ATOM   2960  O   ASN A 411      60.942  55.477  46.968  1.00 74.39           O  
ATOM   2961  CB  ASN A 411      61.143  57.924  45.494  1.00 78.05           C  
ATOM   2962  CG  ASN A 411      61.977  59.136  45.119  1.00 79.88           C  
ATOM   2963  ND2 ASN A 411      61.361  60.078  44.418  1.00 80.18           N  
ATOM   2964  OD1 ASN A 411      63.159  59.227  45.456  1.00 81.64           O  
ATOM   2965  N   GLU A 412      61.043  54.291  45.052  1.00 72.99           N  
ATOM   2966  CA  GLU A 412      60.664  53.012  45.656  1.00 75.47           C  
ATOM   2967  C   GLU A 412      61.435  51.846  45.031  1.00 74.18           C  
ATOM   2968  O   GLU A 412      61.801  51.891  43.852  1.00 76.91           O  
ATOM   2969  CB  GLU A 412      59.145  52.784  45.581  1.00 80.77           C  
ATOM   2970  CG  GLU A 412      58.551  52.753  44.175  1.00 86.40           C  
ATOM   2971  CD  GLU A 412      57.160  52.142  44.117  1.00 91.20           C  
ATOM   2972  OE1 GLU A 412      56.289  52.732  43.444  1.00 95.40           O  
ATOM   2973  OE2 GLU A 412      56.933  51.071  44.727  1.00 91.75           O1-
ATOM   2974  N   PHE A 413      61.682  50.815  45.835  1.00 71.01           N  
ATOM   2975  CA  PHE A 413      62.380  49.610  45.392  1.00 68.50           C  
ATOM   2976  C   PHE A 413      61.439  48.691  44.595  1.00 68.02           C  
ATOM   2977  O   PHE A 413      60.547  48.066  45.171  1.00 68.26           O  
ATOM   2978  CB  PHE A 413      62.996  48.891  46.609  1.00 66.19           C  
ATOM   2979  CG  PHE A 413      63.710  47.609  46.271  1.00 67.58           C  
ATOM   2980  CD1 PHE A 413      65.042  47.626  45.840  1.00 67.32           C  
ATOM   2981  CD2 PHE A 413      63.058  46.376  46.389  1.00 65.92           C  
ATOM   2982  CE1 PHE A 413      65.704  46.442  45.526  1.00 66.40           C  
ATOM   2983  CE2 PHE A 413      63.713  45.191  46.073  1.00 66.57           C  
ATOM   2984  CZ  PHE A 413      65.038  45.224  45.641  1.00 67.56           C  
ATOM   2985  N   THR A 414      61.637  48.627  43.274  1.00 70.13           N  
ATOM   2986  CA  THR A 414      60.863  47.732  42.388  1.00 73.92           C  
ATOM   2987  C   THR A 414      61.698  47.246  41.218  1.00 73.19           C  
ATOM   2988  O   THR A 414      62.403  48.038  40.585  1.00 73.99           O  
ATOM   2989  CB  THR A 414      59.625  48.410  41.748  1.00 75.60           C  
ATOM   2990  CG2 THR A 414      58.431  47.462  41.750  1.00 76.48           C  
ATOM   2991  OG1 THR A 414      59.298  49.630  42.426  1.00 82.48           O  
ATOM   2992  N   LEU A 415      61.577  45.957  40.898  1.00 71.32           N  
ATOM   2993  CA  LEU A 415      62.198  45.408  39.687  1.00 73.23           C  
ATOM   2994  C   LEU A 415      61.523  45.914  38.395  1.00 76.85           C  
ATOM   2995  O   LEU A 415      62.012  45.657  37.286  1.00 79.03           O  
ATOM   2996  CB  LEU A 415      62.268  43.871  39.725  1.00 71.95           C  
ATOM   2997  CG  LEU A 415      63.015  43.076  40.814  1.00 71.16           C  
ATOM   2998  CD1 LEU A 415      63.567  41.797  40.206  1.00 67.68           C  
ATOM   2999  CD2 LEU A 415      64.141  43.832  41.506  1.00 72.36           C  
ATOM   3000  N   GLU A 416      60.409  46.635  38.553  1.00 79.12           N  
ATOM   3001  CA  GLU A 416      59.740  47.341  37.457  1.00 80.61           C  
ATOM   3002  C   GLU A 416      60.628  48.416  36.835  1.00 79.63           C  
ATOM   3003  O   GLU A 416      60.514  48.695  35.639  1.00 82.01           O  
ATOM   3004  CB  GLU A 416      58.434  47.969  37.939  1.00 85.12           C  
ATOM   3005  CG  GLU A 416      57.230  47.039  37.887  1.00 89.87           C  
ATOM   3006  CD  GLU A 416      56.044  47.559  38.687  1.00 93.73           C  
ATOM   3007  OE1 GLU A 416      55.754  48.778  38.631  1.00 92.58           O  
ATOM   3008  OE2 GLU A 416      55.397  46.742  39.377  1.00 94.16           O1-
ATOM   3009  N   ASN A 417      61.506  49.007  37.650  1.00 76.01           N  
ATOM   3010  CA  ASN A 417      62.528  49.952  37.185  1.00 72.32           C  
ATOM   3011  C   ASN A 417      63.525  49.348  36.187  1.00 70.44           C  
ATOM   3012  O   ASN A 417      64.221  50.082  35.476  1.00 68.28           O  
ATOM   3013  CB  ASN A 417      63.285  50.542  38.376  1.00 71.91           C  
ATOM   3014  CG  ASN A 417      62.485  51.591  39.122  1.00 72.96           C  
ATOM   3015  ND2 ASN A 417      62.317  51.388  40.425  1.00 72.91           N  
ATOM   3016  OD1 ASN A 417      62.040  52.583  38.542  1.00 72.79           O  
ATOM   3017  N   PHE A 418      63.585  48.016  36.147  1.00 67.93           N  
ATOM   3018  CA  PHE A 418      64.473  47.279  35.248  1.00 67.75           C  
ATOM   3019  C   PHE A 418      63.721  46.266  34.373  1.00 70.66           C  
ATOM   3020  O   PHE A 418      64.315  45.306  33.864  1.00 71.26           O  
ATOM   3021  CB  PHE A 418      65.614  46.626  36.049  1.00 64.58           C  
ATOM   3022  CG  PHE A 418      66.645  47.607  36.530  1.00 63.04           C  
ATOM   3023  CD1 PHE A 418      66.483  48.277  37.749  1.00 61.93           C  
ATOM   3024  CD2 PHE A 418      67.772  47.886  35.759  1.00 60.93           C  
ATOM   3025  CE1 PHE A 418      67.425  49.205  38.181  1.00 61.13           C  
ATOM   3026  CE2 PHE A 418      68.717  48.810  36.193  1.00 61.12           C  
ATOM   3027  CZ  PHE A 418      68.544  49.469  37.405  1.00 60.31           C  
ATOM   3028  N   ALA A 419      62.418  46.500  34.194  1.00 73.47           N  
ATOM   3029  CA  ALA A 419      61.561  45.667  33.337  1.00 73.13           C  
ATOM   3030  C   ALA A 419      61.860  45.901  31.857  1.00 72.18           C  
ATOM   3031  O   ALA A 419      61.683  45.001  31.032  1.00 72.51           O  
ATOM   3032  CB  ALA A 419      60.089  45.915  33.638  1.00 71.54           C  
ATOM   3033  N   LYS A 420      62.310  47.113  31.537  1.00 73.48           N  
ATOM   3034  CA  LYS A 420      62.807  47.442  30.202  1.00 74.34           C  
ATOM   3035  C   LYS A 420      64.288  47.805  30.225  1.00 72.18           C  
ATOM   3036  O   LYS A 420      64.752  48.490  31.141  1.00 75.13           O  
ATOM   3037  CB  LYS A 420      61.965  48.547  29.563  1.00 76.07           C  
ATOM   3038  CG  LYS A 420      60.725  47.996  28.878  1.00 82.73           C  
ATOM   3039  CD  LYS A 420      59.665  49.055  28.644  1.00 87.55           C  
ATOM   3040  CE  LYS A 420      58.388  48.407  28.136  1.00 89.99           C  
ATOM   3041  NZ  LYS A 420      57.288  49.401  28.017  1.00 94.98           N1+
ATOM   3042  N   ASN A 421      65.004  47.312  29.213  1.00 69.52           N  
ATOM   3043  CA  ASN A 421      66.440  47.530  28.981  1.00 66.18           C  
ATOM   3044  C   ASN A 421      66.901  48.949  29.311  1.00 67.21           C  
ATOM   3045  O   ASN A 421      66.447  49.916  28.688  1.00 68.20           O  
ATOM   3046  CB  ASN A 421      66.755  47.199  27.519  1.00 65.22           C  
ATOM   3047  CG  ASN A 421      68.235  47.084  27.244  1.00 65.33           C  
ATOM   3048  ND2 ASN A 421      68.812  48.130  26.658  1.00 63.58           N  
ATOM   3049  OD1 ASN A 421      68.846  46.054  27.520  1.00 66.09           O  
ATOM   3050  N   VAL A 422      67.777  49.065  30.310  1.00 67.69           N  
ATOM   3051  CA  VAL A 422      68.234  50.379  30.792  1.00 68.93           C  
ATOM   3052  C   VAL A 422      69.480  50.871  30.045  1.00 67.63           C  
ATOM   3053  O   VAL A 422      70.524  50.200  30.064  1.00 66.81           O  
ATOM   3054  CB  VAL A 422      68.438  50.447  32.334  1.00 69.23           C  
ATOM   3055  CG1 VAL A 422      67.106  50.341  33.057  1.00 66.30           C  
ATOM   3056  CG2 VAL A 422      69.411  49.376  32.825  1.00 77.00           C  
ATOM   3057  N   PRO A 423      69.364  52.036  29.365  1.00 68.00           N  
ATOM   3058  CA  PRO A 423      70.512  52.631  28.677  1.00 68.32           C  
ATOM   3059  C   PRO A 423      71.598  52.991  29.687  1.00 68.42           C  
ATOM   3060  O   PRO A 423      71.303  53.621  30.714  1.00 69.55           O  
ATOM   3061  CB  PRO A 423      69.928  53.899  28.033  1.00 67.87           C  
ATOM   3062  CG  PRO A 423      68.458  53.673  27.982  1.00 67.19           C  
ATOM   3063  CD  PRO A 423      68.146  52.851  29.191  1.00 67.03           C  
ATOM   3064  N   TYR A 424      72.835  52.586  29.405  1.00 67.67           N  
ATOM   3065  CA  TYR A 424      73.938  52.811  30.344  1.00 66.83           C  
ATOM   3066  C   TYR A 424      74.314  54.281  30.519  1.00 67.96           C  
ATOM   3067  O   TYR A 424      75.119  54.619  31.386  1.00 70.94           O  
ATOM   3068  CB  TYR A 424      75.146  51.902  30.049  1.00 66.46           C  
ATOM   3069  CG  TYR A 424      76.109  52.314  28.940  1.00 67.73           C  
ATOM   3070  CD1 TYR A 424      77.065  53.321  29.146  1.00 67.28           C  
ATOM   3071  CD2 TYR A 424      76.119  51.638  27.708  1.00 66.94           C  
ATOM   3072  CE1 TYR A 424      77.963  53.679  28.145  1.00 67.33           C  
ATOM   3073  CE2 TYR A 424      77.020  51.985  26.703  1.00 65.66           C  
ATOM   3074  CZ  TYR A 424      77.938  53.005  26.928  1.00 66.45           C  
ATOM   3075  OH  TYR A 424      78.838  53.361  25.951  1.00 65.12           O  
ATOM   3076  N   ARG A 425      73.703  55.150  29.717  1.00 67.47           N  
ATOM   3077  CA  ARG A 425      73.878  56.588  29.859  1.00 67.80           C  
ATOM   3078  C   ARG A 425      72.913  57.212  30.879  1.00 67.29           C  
ATOM   3079  O   ARG A 425      72.959  58.424  31.114  1.00 66.53           O  
ATOM   3080  CB  ARG A 425      73.791  57.281  28.496  1.00 71.39           C  
ATOM   3081  CG  ARG A 425      72.390  57.531  27.965  1.00 72.47           C  
ATOM   3082  CD  ARG A 425      72.281  58.968  27.489  1.00 75.21           C  
ATOM   3083  NE  ARG A 425      72.305  59.914  28.608  1.00 74.58           N  
ATOM   3084  CZ  ARG A 425      72.462  61.231  28.495  1.00 73.90           C  
ATOM   3085  NH1 ARG A 425      72.622  61.808  27.309  1.00 75.78           N1+
ATOM   3086  NH2 ARG A 425      72.457  61.978  29.584  1.00 71.25           N  
ATOM   3087  N   TYR A 426      72.051  56.382  31.472  1.00 67.59           N  
ATOM   3088  CA  TYR A 426      71.132  56.808  32.539  1.00 68.23           C  
ATOM   3089  C   TYR A 426      71.298  56.032  33.850  1.00 67.23           C  
ATOM   3090  O   TYR A 426      70.740  56.417  34.884  1.00 71.07           O  
ATOM   3091  CB  TYR A 426      69.678  56.727  32.067  1.00 68.35           C  
ATOM   3092  CG  TYR A 426      69.341  57.655  30.923  1.00 71.88           C  
ATOM   3093  CD1 TYR A 426      69.391  59.050  31.084  1.00 71.51           C  
ATOM   3094  CD2 TYR A 426      68.961  57.143  29.676  1.00 72.52           C  
ATOM   3095  CE1 TYR A 426      69.087  59.904  30.032  1.00 72.12           C  
ATOM   3096  CE2 TYR A 426      68.651  57.990  28.619  1.00 73.34           C  
ATOM   3097  CZ  TYR A 426      68.716  59.366  28.802  1.00 74.71           C  
ATOM   3098  OH  TYR A 426      68.410  60.206  27.757  1.00 78.74           O  
ATOM   3099  N   PHE A 427      72.051  54.936  33.797  1.00 63.93           N  
ATOM   3100  CA  PHE A 427      72.331  54.121  34.973  1.00 61.04           C  
ATOM   3101  C   PHE A 427      73.810  53.752  35.020  1.00 62.02           C  
ATOM   3102  O   PHE A 427      74.304  52.944  34.210  1.00 63.00           O  
ATOM   3103  CB  PHE A 427      71.428  52.879  35.006  1.00 57.24           C  
ATOM   3104  CG  PHE A 427      71.640  51.987  36.202  1.00 53.71           C  
ATOM   3105  CD1 PHE A 427      71.531  52.485  37.502  1.00 53.97           C  
ATOM   3106  CD2 PHE A 427      71.917  50.630  36.028  1.00 53.84           C  
ATOM   3107  CE1 PHE A 427      71.721  51.654  38.601  1.00 54.49           C  
ATOM   3108  CE2 PHE A 427      72.100  49.788  37.124  1.00 54.50           C  
ATOM   3109  CZ  PHE A 427      71.999  50.302  38.413  1.00 54.46           C  
ATOM   3110  N   GLN A 428      74.507  54.366  35.973  1.00 58.60           N  
ATOM   3111  CA  GLN A 428      75.937  54.175  36.135  1.00 59.90           C  
ATOM   3112  C   GLN A 428      76.350  53.812  37.568  1.00 58.82           C  
ATOM   3113  O   GLN A 428      76.928  54.641  38.276  1.00 60.77           O  
ATOM   3114  CB  GLN A 428      76.691  55.399  35.602  1.00 60.40           C  
ATOM   3115  CG  GLN A 428      76.874  55.363  34.092  1.00 62.04           C  
ATOM   3116  CD  GLN A 428      77.678  54.157  33.640  1.00 63.95           C  
ATOM   3117  NE2 GLN A 428      77.174  53.434  32.647  1.00 66.49           N  
ATOM   3118  OE1 GLN A 428      78.732  53.875  34.189  1.00 64.11           O  
ATOM   3119  N   PRO A 429      76.062  52.563  37.996  1.00 56.88           N  
ATOM   3120  CA  PRO A 429      76.416  52.147  39.355  1.00 56.06           C  
ATOM   3121  C   PRO A 429      77.919  51.895  39.560  1.00 56.14           C  
ATOM   3122  O   PRO A 429      78.398  51.920  40.700  1.00 58.07           O  
ATOM   3123  CB  PRO A 429      75.633  50.845  39.523  1.00 55.49           C  
ATOM   3124  CG  PRO A 429      75.566  50.277  38.149  1.00 56.47           C  
ATOM   3125  CD  PRO A 429      75.380  51.475  37.261  1.00 55.98           C  
ATOM   3126  N   PHE A 430      78.638  51.658  38.464  1.00 54.14           N  
ATOM   3127  CA  PHE A 430      80.061  51.343  38.499  1.00 53.20           C  
ATOM   3128  C   PHE A 430      80.936  52.429  37.877  1.00 53.21           C  
ATOM   3129  O   PHE A 430      82.153  52.433  38.071  1.00 53.31           O  
ATOM   3130  CB  PHE A 430      80.325  50.037  37.752  1.00 51.92           C  
ATOM   3131  CG  PHE A 430      79.764  48.816  38.421  1.00 53.59           C  
ATOM   3132  CD1 PHE A 430      78.655  48.164  37.881  1.00 53.40           C  
ATOM   3133  CD2 PHE A 430      80.355  48.292  39.577  1.00 54.10           C  
ATOM   3134  CE1 PHE A 430      78.137  47.019  38.482  1.00 52.36           C  
ATOM   3135  CE2 PHE A 430      79.839  47.150  40.185  1.00 52.95           C  
ATOM   3136  CZ  PHE A 430      78.734  46.510  39.631  1.00 52.74           C  
ATOM   3137  N   GLY A 431      80.325  53.341  37.123  1.00 52.25           N  
ATOM   3138  CA  GLY A 431      81.082  54.223  36.246  1.00 50.45           C  
ATOM   3139  C   GLY A 431      81.432  53.486  34.961  1.00 51.56           C  
ATOM   3140  O   GLY A 431      81.320  52.253  34.882  1.00 49.51           O  
ATOM   3141  N   PHE A 432      81.824  54.244  33.939  1.00 52.86           N  
ATOM   3142  CA  PHE A 432      82.273  53.672  32.662  1.00 54.33           C  
ATOM   3143  C   PHE A 432      83.435  54.513  32.107  1.00 55.61           C  
ATOM   3144  O   PHE A 432      83.827  55.516  32.709  1.00 58.40           O  
ATOM   3145  CB  PHE A 432      81.095  53.566  31.665  1.00 52.08           C  
ATOM   3146  CG  PHE A 432      80.792  54.853  30.948  1.00 53.32           C  
ATOM   3147  CD1 PHE A 432      81.286  55.085  29.661  1.00 53.64           C  
ATOM   3148  CD2 PHE A 432      80.037  55.846  31.562  1.00 52.60           C  
ATOM   3149  CE1 PHE A 432      81.036  56.284  29.009  1.00 54.51           C  
ATOM   3150  CE2 PHE A 432      79.783  57.046  30.917  1.00 54.41           C  
ATOM   3151  CZ  PHE A 432      80.291  57.267  29.642  1.00 54.82           C  
ATOM   3152  N   GLY A 433      83.977  54.104  30.962  1.00 55.84           N  
ATOM   3153  CA  GLY A 433      85.028  54.861  30.296  1.00 55.00           C  
ATOM   3154  C   GLY A 433      86.391  54.511  30.861  1.00 56.78           C  
ATOM   3155  O   GLY A 433      86.505  53.534  31.608  1.00 59.55           O  
ATOM   3156  N   PRO A 434      87.429  55.311  30.525  1.00 56.10           N  
ATOM   3157  CA  PRO A 434      88.826  55.003  30.877  1.00 56.47           C  
ATOM   3158  C   PRO A 434      89.130  54.892  32.378  1.00 58.63           C  
ATOM   3159  O   PRO A 434      90.102  54.228  32.746  1.00 59.89           O  
ATOM   3160  CB  PRO A 434      89.613  56.164  30.259  1.00 55.46           C  
ATOM   3161  CG  PRO A 434      88.620  57.257  30.084  1.00 55.29           C  
ATOM   3162  CD  PRO A 434      87.335  56.567  29.759  1.00 54.77           C  
ATOM   3163  N   ARG A 435      88.322  55.528  33.228  1.00 58.73           N  
ATOM   3164  CA  ARG A 435      88.510  55.420  34.682  1.00 57.66           C  
ATOM   3165  C   ARG A 435      87.274  54.882  35.433  1.00 58.05           C  
ATOM   3166  O   ARG A 435      87.074  55.183  36.609  1.00 59.46           O  
ATOM   3167  CB  ARG A 435      89.026  56.750  35.272  1.00 55.68           C  
ATOM   3168  CG  ARG A 435      89.639  56.600  36.654  1.00 54.96           C  
ATOM   3169  CD  ARG A 435      90.658  57.664  37.000  1.00 54.87           C  
ATOM   3170  NE  ARG A 435      91.312  57.306  38.259  1.00 55.10           N  
ATOM   3171  CZ  ARG A 435      92.426  57.858  38.736  1.00 54.96           C  
ATOM   3172  NH1 ARG A 435      93.061  58.818  38.074  1.00 55.93           N1+
ATOM   3173  NH2 ARG A 435      92.912  57.436  39.891  1.00 53.82           N  
ATOM   3174  N   GLY A 436      86.464  54.065  34.755  1.00 57.26           N  
ATOM   3175  CA  GLY A 436      85.323  53.389  35.388  1.00 55.33           C  
ATOM   3176  C   GLY A 436      85.817  52.279  36.300  1.00 55.96           C  
ATOM   3177  O   GLY A 436      87.007  51.931  36.250  1.00 57.54           O  
ATOM   3178  N   CYS A 437      84.923  51.721  37.124  1.00 53.11           N  
ATOM   3179  CA  CYS A 437      85.287  50.658  38.073  1.00 54.18           C  
ATOM   3180  C   CYS A 437      86.072  49.565  37.365  1.00 56.43           C  
ATOM   3181  O   CYS A 437      85.598  48.992  36.381  1.00 59.50           O  
ATOM   3182  CB  CYS A 437      84.056  50.056  38.762  1.00 52.90           C  
ATOM   3183  SG  CYS A 437      84.428  48.805  40.016  1.00 51.46           S  
ATOM   3184  N   ALA A 438      87.285  49.312  37.853  1.00 56.48           N  
ATOM   3185  CA  ALA A 438      88.149  48.271  37.301  1.00 56.30           C  
ATOM   3186  C   ALA A 438      87.535  46.887  37.483  1.00 57.05           C  
ATOM   3187  O   ALA A 438      87.742  45.998  36.656  1.00 57.22           O  
ATOM   3188  CB  ALA A 438      89.527  48.332  37.938  1.00 55.97           C  
ATOM   3189  N   GLY A 439      86.776  46.719  38.564  1.00 57.70           N  
ATOM   3190  CA  GLY A 439      86.143  45.450  38.877  1.00 58.59           C  
ATOM   3191  C   GLY A 439      84.684  45.346  38.489  1.00 58.99           C  
ATOM   3192  O   GLY A 439      83.992  44.451  38.970  1.00 59.03           O  
ATOM   3193  N   LYS A 440      84.223  46.230  37.600  1.00 59.77           N  
ATOM   3194  CA  LYS A 440      82.786  46.346  37.274  1.00 60.59           C  
ATOM   3195  C   LYS A 440      82.105  45.067  36.761  1.00 62.15           C  
ATOM   3196  O   LYS A 440      80.931  44.830  37.060  1.00 64.59           O  
ATOM   3197  CB  LYS A 440      82.509  47.538  36.343  1.00 56.65           C  
ATOM   3198  CG  LYS A 440      82.737  47.311  34.856  1.00 52.76           C  
ATOM   3199  CD  LYS A 440      82.538  48.596  34.071  1.00 52.57           C  
ATOM   3200  CE  LYS A 440      81.078  48.926  33.816  1.00 52.96           C  
ATOM   3201  NZ  LYS A 440      80.946  50.165  33.002  1.00 53.76           N1+
ATOM   3202  N   TYR A 441      82.840  44.255  36.005  1.00 63.96           N  
ATOM   3203  CA  TYR A 441      82.283  43.024  35.450  1.00 65.91           C  
ATOM   3204  C   TYR A 441      82.377  41.869  36.441  1.00 63.95           C  
ATOM   3205  O   TYR A 441      81.385  41.166  36.663  1.00 65.26           O  
ATOM   3206  CB  TYR A 441      82.901  42.689  34.081  1.00 67.60           C  
ATOM   3207  CG  TYR A 441      82.647  43.764  33.037  1.00 71.08           C  
ATOM   3208  CD1 TYR A 441      83.712  44.479  32.464  1.00 73.31           C  
ATOM   3209  CD2 TYR A 441      81.337  44.091  32.641  1.00 71.69           C  
ATOM   3210  CE1 TYR A 441      83.480  45.477  31.519  1.00 75.18           C  
ATOM   3211  CE2 TYR A 441      81.095  45.086  31.701  1.00 73.65           C  
ATOM   3212  CZ  TYR A 441      82.165  45.774  31.143  1.00 76.37           C  
ATOM   3213  OH  TYR A 441      81.919  46.758  30.211  1.00 80.47           O  
ATOM   3214  N   ILE A 442      83.554  41.705  37.050  1.00 58.74           N  
ATOM   3215  CA  ILE A 442      83.797  40.665  38.056  1.00 54.73           C  
ATOM   3216  C   ILE A 442      82.900  40.841  39.301  1.00 56.14           C  
ATOM   3217  O   ILE A 442      82.481  39.853  39.914  1.00 57.39           O  
ATOM   3218  CB  ILE A 442      85.316  40.536  38.390  1.00 53.80           C  
ATOM   3219  CG1 ILE A 442      85.641  39.170  39.018  1.00 53.61           C  
ATOM   3220  CG2 ILE A 442      85.827  41.707  39.233  1.00 53.84           C  
ATOM   3221  CD1 ILE A 442      87.117  38.811  39.024  1.00 52.35           C  
ATOM   3222  N   ALA A 443      82.585  42.097  39.635  1.00 55.31           N  
ATOM   3223  CA  ALA A 443      81.711  42.425  40.761  1.00 54.73           C  
ATOM   3224  C   ALA A 443      80.323  41.812  40.594  1.00 56.15           C  
ATOM   3225  O   ALA A 443      79.763  41.279  41.556  1.00 58.34           O  
ATOM   3226  CB  ALA A 443      81.613  43.932  40.953  1.00 51.76           C  
ATOM   3227  N   MET A 444      79.789  41.881  39.373  1.00 56.74           N  
ATOM   3228  CA  MET A 444      78.496  41.287  39.037  1.00 57.50           C  
ATOM   3229  C   MET A 444      78.528  39.763  39.146  1.00 59.56           C  
ATOM   3230  O   MET A 444      77.566  39.152  39.616  1.00 60.52           O  
ATOM   3231  CB  MET A 444      78.053  41.700  37.635  1.00 56.70           C  
ATOM   3232  CG  MET A 444      77.482  43.106  37.526  1.00 56.93           C  
ATOM   3233  SD  MET A 444      76.097  43.471  38.624  1.00 60.08           S  
ATOM   3234  CE  MET A 444      74.869  42.247  38.158  1.00 58.82           C  
ATOM   3235  N   VAL A 445      79.643  39.168  38.722  1.00 57.50           N  
ATOM   3236  CA  VAL A 445      79.859  37.727  38.815  1.00 58.33           C  
ATOM   3237  C   VAL A 445      79.901  37.299  40.288  1.00 59.89           C  
ATOM   3238  O   VAL A 445      79.201  36.362  40.683  1.00 62.58           O  
ATOM   3239  CB  VAL A 445      81.131  37.295  38.037  1.00 57.83           C  
ATOM   3240  CG1 VAL A 445      81.515  35.849  38.324  1.00 57.80           C  
ATOM   3241  CG2 VAL A 445      80.921  37.480  36.544  1.00 57.83           C  
ATOM   3242  N   MET A 446      80.699  38.012  41.083  1.00 60.11           N  
ATOM   3243  CA  MET A 446      80.878  37.733  42.509  1.00 58.80           C  
ATOM   3244  C   MET A 446      79.587  37.860  43.314  1.00 58.65           C  
ATOM   3245  O   MET A 446      79.274  36.981  44.126  1.00 58.99           O  
ATOM   3246  CB  MET A 446      81.934  38.660  43.090  1.00 60.46           C  
ATOM   3247  CG  MET A 446      83.361  38.246  42.810  1.00 64.64           C  
ATOM   3248  SD  MET A 446      84.550  39.225  43.747  1.00 69.62           S  
ATOM   3249  CE  MET A 446      84.866  40.507  42.549  1.00 67.09           C  
ATOM   3250  N   MET A 447      78.846  38.945  43.077  1.00 57.75           N  
ATOM   3251  CA  MET A 447      77.581  39.203  43.770  1.00 57.38           C  
ATOM   3252  C   MET A 447      76.529  38.154  43.469  1.00 59.09           C  
ATOM   3253  O   MET A 447      75.776  37.770  44.362  1.00 61.80           O  
ATOM   3254  CB  MET A 447      77.044  40.597  43.461  1.00 55.66           C  
ATOM   3255  CG  MET A 447      77.687  41.666  44.320  1.00 56.29           C  
ATOM   3256  SD  MET A 447      77.017  43.318  44.111  1.00 59.25           S  
ATOM   3257  CE  MET A 447      77.685  43.793  42.518  1.00 58.38           C  
ATOM   3258  N   LYS A 448      76.494  37.696  42.216  1.00 58.98           N  
ATOM   3259  CA  LYS A 448      75.611  36.613  41.795  1.00 57.25           C  
ATOM   3260  C   LYS A 448      75.990  35.314  42.489  1.00 58.01           C  
ATOM   3261  O   LYS A 448      75.136  34.657  43.092  1.00 58.00           O  
ATOM   3262  CB  LYS A 448      75.649  36.436  40.274  1.00 58.26           C  
ATOM   3263  CG  LYS A 448      74.751  37.400  39.514  1.00 56.89           C  
ATOM   3264  CD  LYS A 448      74.867  37.209  38.014  1.00 56.13           C  
ATOM   3265  CE  LYS A 448      73.959  38.180  37.283  1.00 56.70           C  
ATOM   3266  NZ  LYS A 448      74.222  38.199  35.818  1.00 57.87           N1+
ATOM   3267  N   ALA A 449      77.279  34.976  42.422  1.00 59.10           N  
ATOM   3268  CA  ALA A 449      77.815  33.738  42.987  1.00 59.95           C  
ATOM   3269  C   ALA A 449      77.521  33.584  44.479  1.00 62.31           C  
ATOM   3270  O   ALA A 449      77.096  32.505  44.911  1.00 66.09           O  
ATOM   3271  CB  ALA A 449      79.309  33.625  42.717  1.00 58.84           C  
ATOM   3272  N   ILE A 450      77.720  34.651  45.259  1.00 60.54           N  
ATOM   3273  CA  ILE A 450      77.466  34.554  46.700  1.00 60.07           C  
ATOM   3274  C   ILE A 450      75.966  34.597  47.040  1.00 59.37           C  
ATOM   3275  O   ILE A 450      75.537  33.923  47.973  1.00 60.75           O  
ATOM   3276  CB  ILE A 450      78.355  35.484  47.605  1.00 59.78           C  
ATOM   3277  CG1 ILE A 450      77.777  36.881  47.762  1.00 59.67           C  
ATOM   3278  CG2 ILE A 450      79.821  35.489  47.184  1.00 58.73           C  
ATOM   3279  CD1 ILE A 450      76.983  37.034  49.044  1.00 60.73           C  
ATOM   3280  N   LEU A 451      75.176  35.367  46.289  1.00 58.95           N  
ATOM   3281  CA  LEU A 451      73.721  35.373  46.490  1.00 59.91           C  
ATOM   3282  C   LEU A 451      73.087  34.032  46.150  1.00 63.79           C  
ATOM   3283  O   LEU A 451      72.221  33.568  46.888  1.00 68.48           O  
ATOM   3284  CB  LEU A 451      73.025  36.491  45.717  1.00 57.31           C  
ATOM   3285  CG  LEU A 451      73.080  37.928  46.232  1.00 58.02           C  
ATOM   3286  CD1 LEU A 451      72.295  38.800  45.267  1.00 59.00           C  
ATOM   3287  CD2 LEU A 451      72.544  38.080  47.651  1.00 57.38           C  
ATOM   3288  N   VAL A 452      73.521  33.412  45.050  1.00 65.40           N  
ATOM   3289  CA  VAL A 452      73.082  32.058  44.712  1.00 66.52           C  
ATOM   3290  C   VAL A 452      73.390  31.120  45.876  1.00 67.89           C  
ATOM   3291  O   VAL A 452      72.468  30.542  46.442  1.00 70.61           O  
ATOM   3292  CB  VAL A 452      73.660  31.540  43.363  1.00 67.09           C  
ATOM   3293  CG1 VAL A 452      73.678  30.012  43.286  1.00 66.20           C  
ATOM   3294  CG2 VAL A 452      72.845  32.075  42.205  1.00 66.20           C  
ATOM   3295  N   THR A 453      74.662  31.019  46.262  1.00 68.49           N  
ATOM   3296  CA  THR A 453      75.083  29.998  47.233  1.00 72.49           C  
ATOM   3297  C   THR A 453      74.572  30.213  48.668  1.00 71.53           C  
ATOM   3298  O   THR A 453      74.459  29.252  49.431  1.00 74.16           O  
ATOM   3299  CB  THR A 453      76.605  29.718  47.194  1.00 71.80           C  
ATOM   3300  CG2 THR A 453      76.956  28.856  45.986  1.00 74.49           C  
ATOM   3301  OG1 THR A 453      77.321  30.948  47.101  1.00 77.97           O  
ATOM   3302  N   LEU A 454      74.243  31.462  49.011  1.00 69.79           N  
ATOM   3303  CA  LEU A 454      73.657  31.785  50.313  1.00 67.29           C  
ATOM   3304  C   LEU A 454      72.160  31.475  50.349  1.00 67.04           C  
ATOM   3305  O   LEU A 454      71.714  30.732  51.227  1.00 67.38           O  
ATOM   3306  CB  LEU A 454      73.928  33.244  50.713  1.00 65.74           C  
ATOM   3307  CG  LEU A 454      73.771  33.646  52.191  1.00 65.52           C  
ATOM   3308  CD1 LEU A 454      74.716  34.783  52.551  1.00 67.99           C  
ATOM   3309  CD2 LEU A 454      72.344  34.036  52.535  1.00 64.77           C  
ATOM   3310  N   LEU A 455      71.402  32.042  49.407  1.00 65.92           N  
ATOM   3311  CA  LEU A 455      69.933  31.887  49.357  1.00 68.25           C  
ATOM   3312  C   LEU A 455      69.462  30.467  48.999  1.00 70.38           C  
ATOM   3313  O   LEU A 455      68.363  30.058  49.387  1.00 70.50           O  
ATOM   3314  CB  LEU A 455      69.292  32.921  48.418  1.00 65.25           C  
ATOM   3315  CG  LEU A 455      69.552  34.419  48.634  1.00 64.45           C  
ATOM   3316  CD1 LEU A 455      69.096  35.189  47.404  1.00 62.12           C  
ATOM   3317  CD2 LEU A 455      68.907  34.976  49.900  1.00 63.27           C  
ATOM   3318  N   ARG A 456      70.300  29.739  48.258  1.00 72.28           N  
ATOM   3319  CA  ARG A 456      70.151  28.303  48.007  1.00 74.31           C  
ATOM   3320  C   ARG A 456      69.981  27.539  49.325  1.00 74.57           C  
ATOM   3321  O   ARG A 456      69.169  26.617  49.415  1.00 78.58           O  
ATOM   3322  CB  ARG A 456      71.392  27.784  47.257  1.00 78.70           C  
ATOM   3323  CG  ARG A 456      71.442  26.288  46.973  1.00 84.48           C  
ATOM   3324  CD  ARG A 456      71.135  25.971  45.519  1.00 88.67           C  
ATOM   3325  NE  ARG A 456      72.305  26.165  44.661  1.00 90.24           N  
ATOM   3326  CZ  ARG A 456      73.201  25.224  44.363  1.00 89.75           C  
ATOM   3327  NH1 ARG A 456      73.087  23.991  44.847  1.00 91.89           N1+
ATOM   3328  NH2 ARG A 456      74.221  25.523  43.573  1.00 88.54           N  
ATOM   3329  N   ARG A 457      70.739  27.958  50.339  1.00 71.42           N  
ATOM   3330  CA  ARG A 457      70.870  27.238  51.602  1.00 67.39           C  
ATOM   3331  C   ARG A 457      70.044  27.821  52.760  1.00 66.09           C  
ATOM   3332  O   ARG A 457      69.600  27.072  53.630  1.00 67.41           O  
ATOM   3333  CB  ARG A 457      72.352  27.156  51.975  1.00 65.95           C  
ATOM   3334  CG  ARG A 457      72.689  26.239  53.135  1.00 66.71           C  
ATOM   3335  CD  ARG A 457      74.188  26.077  53.259  1.00 68.06           C  
ATOM   3336  NE  ARG A 457      74.566  25.554  54.570  1.00 70.69           N  
ATOM   3337  CZ  ARG A 457      75.789  25.146  54.899  1.00 74.39           C  
ATOM   3338  NH1 ARG A 457      76.784  25.186  54.017  1.00 76.23           N1+
ATOM   3339  NH2 ARG A 457      76.022  24.691  56.122  1.00 76.16           N  
ATOM   3340  N   PHE A 458      69.839  29.141  52.766  1.00 64.99           N  
ATOM   3341  CA  PHE A 458      69.213  29.827  53.905  1.00 65.01           C  
ATOM   3342  C   PHE A 458      68.156  30.862  53.544  1.00 68.42           C  
ATOM   3343  O   PHE A 458      68.305  31.597  52.558  1.00 72.11           O  
ATOM   3344  CB  PHE A 458      70.268  30.565  54.743  1.00 61.31           C  
ATOM   3345  CG  PHE A 458      71.298  29.680  55.370  1.00 60.06           C  
ATOM   3346  CD1 PHE A 458      70.972  28.849  56.442  1.00 60.63           C  
ATOM   3347  CD2 PHE A 458      72.617  29.713  54.921  1.00 61.38           C  
ATOM   3348  CE1 PHE A 458      71.939  28.043  57.034  1.00 61.69           C  
ATOM   3349  CE2 PHE A 458      73.592  28.913  55.511  1.00 62.06           C  
ATOM   3350  CZ  PHE A 458      73.250  28.074  56.568  1.00 61.90           C  
ATOM   3351  N  AHIS A 459      67.096  30.914  54.348  0.80 70.81           N  
ATOM   3352  N  BHIS A 459      67.087  30.900  54.341  0.20 66.84           N  
ATOM   3353  CA AHIS A 459      66.168  32.040  54.371  0.80 72.70           C  
ATOM   3354  CA BHIS A 459      66.174  32.037  54.387  0.20 65.81           C  
ATOM   3355  C  AHIS A 459      66.782  33.110  55.276  0.80 71.46           C  
ATOM   3356  C  BHIS A 459      66.874  33.102  55.222  0.20 67.04           C  
ATOM   3357  O  AHIS A 459      67.314  32.793  56.347  0.80 72.66           O  
ATOM   3358  O  BHIS A 459      67.550  32.770  56.201  0.20 67.43           O  
ATOM   3359  CB AHIS A 459      64.792  31.596  54.893  0.80 77.81           C  
ATOM   3360  CB BHIS A 459      64.854  31.671  55.075  0.20 63.75           C  
ATOM   3361  CG AHIS A 459      63.751  32.677  54.876  0.80 83.59           C  
ATOM   3362  CG BHIS A 459      64.096  30.558  54.419  0.20 61.71           C  
ATOM   3363  CD2AHIS A 459      63.429  33.622  55.793  0.80 85.19           C  
ATOM   3364  CD2BHIS A 459      63.206  30.564  53.399  0.20 60.56           C  
ATOM   3365  ND1AHIS A 459      62.887  32.864  53.817  0.80 85.46           N  
ATOM   3366  ND1BHIS A 459      64.183  29.249  54.842  0.20 60.82           N  
ATOM   3367  CE1AHIS A 459      62.084  33.881  54.079  0.80 86.00           C  
ATOM   3368  CE1BHIS A 459      63.394  28.494  54.099  0.20 59.93           C  
ATOM   3369  NE2AHIS A 459      62.393  34.359  55.271  0.80 85.88           N  
ATOM   3370  NE2BHIS A 459      62.790  29.268  53.215  0.20 59.60           N  
ATOM   3371  N   VAL A 460      66.722  34.367  54.836  1.00 69.06           N  
ATOM   3372  CA  VAL A 460      67.273  35.492  55.614  1.00 69.15           C  
ATOM   3373  C   VAL A 460      66.169  36.293  56.296  1.00 71.80           C  
ATOM   3374  O   VAL A 460      65.211  36.733  55.654  1.00 74.77           O  
ATOM   3375  CB  VAL A 460      68.250  36.406  54.813  1.00 68.93           C  
ATOM   3376  CG1 VAL A 460      69.532  35.657  54.479  1.00 66.50           C  
ATOM   3377  CG2 VAL A 460      67.615  36.984  53.550  1.00 68.39           C  
ATOM   3378  N   LYS A 461      66.306  36.439  57.610  1.00 74.99           N  
ATOM   3379  CA  LYS A 461      65.383  37.224  58.421  1.00 76.73           C  
ATOM   3380  C   LYS A 461      66.109  38.418  59.013  1.00 75.23           C  
ATOM   3381  O   LYS A 461      67.293  38.342  59.344  1.00 73.06           O  
ATOM   3382  CB  LYS A 461      64.787  36.377  59.551  1.00 84.04           C  
ATOM   3383  CG  LYS A 461      63.577  35.532  59.181  1.00 89.64           C  
ATOM   3384  CD  LYS A 461      63.056  34.790  60.409  1.00 95.84           C  
ATOM   3385  CE  LYS A 461      61.771  34.019  60.130  1.00101.62           C  
ATOM   3386  NZ  LYS A 461      61.981  32.773  59.335  1.00102.47           N1+
ATOM   3387  N   THR A 462      65.379  39.517  59.145  1.00 75.71           N  
ATOM   3388  CA  THR A 462      65.869  40.728  59.795  1.00 78.19           C  
ATOM   3389  C   THR A 462      65.352  40.809  61.249  1.00 78.39           C  
ATOM   3390  O   THR A 462      64.265  40.308  61.550  1.00 83.39           O  
ATOM   3391  CB  THR A 462      65.481  41.975  58.965  1.00 78.86           C  
ATOM   3392  CG2 THR A 462      63.968  42.018  58.688  1.00 81.75           C  
ATOM   3393  OG1 THR A 462      65.883  43.165  59.649  1.00 81.97           O  
ATOM   3394  N   LEU A 463      66.133  41.420  62.140  1.00 76.26           N  
ATOM   3395  CA  LEU A 463      65.726  41.614  63.543  1.00 75.88           C  
ATOM   3396  C   LEU A 463      64.745  42.778  63.691  1.00 78.83           C  
ATOM   3397  O   LEU A 463      64.982  43.855  63.137  1.00 79.69           O  
ATOM   3398  CB  LEU A 463      66.948  41.850  64.435  1.00 73.70           C  
ATOM   3399  CG  LEU A 463      67.668  40.689  65.129  1.00 73.21           C  
ATOM   3400  CD1 LEU A 463      68.189  39.636  64.162  1.00 75.10           C  
ATOM   3401  CD2 LEU A 463      68.814  41.243  65.961  1.00 74.67           C  
ATOM   3402  N   GLN A 464      63.668  42.556  64.456  1.00 81.25           N  
ATOM   3403  CA  GLN A 464      62.554  43.517  64.617  1.00 84.00           C  
ATOM   3404  C   GLN A 464      61.942  43.928  63.273  1.00 87.16           C  
ATOM   3405  O   GLN A 464      61.767  43.084  62.383  1.00 89.32           O  
ATOM   3406  CB  GLN A 464      62.970  44.742  65.456  1.00 86.30           C  
ATOM   3407  CG  GLN A 464      62.321  44.823  66.830  1.00 94.40           C  
ATOM   3408  CD  GLN A 464      62.757  43.713  67.768  1.00 98.48           C  
ATOM   3409  NE2 GLN A 464      63.974  43.825  68.297  1.00100.19           N  
ATOM   3410  OE1 GLN A 464      62.010  42.761  68.011  1.00 99.33           O  
ATOM   3411  N   GLY A 465      61.625  45.213  63.124  1.00 85.38           N  
ATOM   3412  CA  GLY A 465      61.088  45.725  61.866  1.00 88.39           C  
ATOM   3413  C   GLY A 465      62.138  46.309  60.938  1.00 87.38           C  
ATOM   3414  O   GLY A 465      61.789  46.995  59.971  1.00 90.32           O  
ATOM   3415  N   GLN A 466      63.411  46.023  61.226  1.00 84.80           N  
ATOM   3416  CA  GLN A 466      64.553  46.652  60.547  1.00 81.11           C  
ATOM   3417  C   GLN A 466      64.624  46.365  59.053  1.00 78.54           C  
ATOM   3418  O   GLN A 466      64.426  45.233  58.611  1.00 77.38           O  
ATOM   3419  CB  GLN A 466      65.880  46.287  61.224  1.00 81.69           C  
ATOM   3420  CG  GLN A 466      66.199  47.103  62.474  1.00 86.18           C  
ATOM   3421  CD  GLN A 466      66.600  48.541  62.168  1.00 88.32           C  
ATOM   3422  NE2 GLN A 466      65.931  49.490  62.813  1.00 89.26           N  
ATOM   3423  OE1 GLN A 466      67.503  48.794  61.369  1.00 88.49           O  
ATOM   3424  N   CYS A 467      64.899  47.422  58.295  1.00 75.50           N  
ATOM   3425  CA  CYS A 467      65.010  47.382  56.838  1.00 73.42           C  
ATOM   3426  C   CYS A 467      66.119  48.351  56.427  1.00 69.51           C  
ATOM   3427  O   CYS A 467      66.641  49.081  57.280  1.00 66.45           O  
ATOM   3428  CB  CYS A 467      63.675  47.790  56.202  1.00 75.33           C  
ATOM   3429  SG  CYS A 467      63.072  49.414  56.732  1.00 74.64           S  
ATOM   3430  N   VAL A 468      66.474  48.366  55.138  1.00 65.53           N  
ATOM   3431  CA  VAL A 468      67.514  49.289  54.640  1.00 64.06           C  
ATOM   3432  C   VAL A 468      67.177  50.757  54.921  1.00 62.99           C  
ATOM   3433  O   VAL A 468      68.068  51.557  55.208  1.00 62.62           O  
ATOM   3434  CB  VAL A 468      67.892  49.077  53.145  1.00 63.80           C  
ATOM   3435  CG1 VAL A 468      68.719  47.811  52.970  1.00 63.35           C  
ATOM   3436  CG2 VAL A 468      66.672  49.063  52.231  1.00 62.33           C  
ATOM   3437  N   GLU A 469      65.885  51.076  54.874  1.00 62.88           N  
ATOM   3438  CA  GLU A 469      65.377  52.426  55.121  1.00 64.08           C  
ATOM   3439  C   GLU A 469      65.508  52.856  56.584  1.00 64.88           C  
ATOM   3440  O   GLU A 469      65.712  54.038  56.861  1.00 64.82           O  
ATOM   3441  CB  GLU A 469      63.916  52.552  54.667  1.00 62.53           C  
ATOM   3442  CG  GLU A 469      63.684  52.367  53.169  1.00 59.11           C  
ATOM   3443  CD  GLU A 469      63.510  50.911  52.741  1.00 61.52           C  
ATOM   3444  OE1 GLU A 469      63.720  49.986  53.563  1.00 61.16           O  
ATOM   3445  OE2 GLU A 469      63.157  50.682  51.561  1.00 61.94           O1-
ATOM   3446  N   SER A 470      65.399  51.900  57.507  1.00 66.55           N  
ATOM   3447  CA  SER A 470      65.451  52.197  58.947  1.00 68.06           C  
ATOM   3448  C   SER A 470      66.854  52.132  59.563  1.00 67.96           C  
ATOM   3449  O   SER A 470      67.055  52.626  60.673  1.00 69.41           O  
ATOM   3450  CB  SER A 470      64.459  51.323  59.734  1.00 69.20           C  
ATOM   3451  OG  SER A 470      64.822  49.951  59.718  1.00 70.48           O  
ATOM   3452  N   ILE A 471      67.808  51.528  58.847  1.00 69.08           N  
ATOM   3453  CA  ILE A 471      69.218  51.447  59.278  1.00 67.56           C  
ATOM   3454  C   ILE A 471      69.811  52.851  59.372  1.00 66.67           C  
ATOM   3455  O   ILE A 471      69.652  53.659  58.457  1.00 64.97           O  
ATOM   3456  CB  ILE A 471      70.074  50.566  58.320  1.00 66.90           C  
ATOM   3457  CG1 ILE A 471      69.734  49.083  58.488  1.00 66.89           C  
ATOM   3458  CG2 ILE A 471      71.574  50.760  58.546  1.00 65.97           C  
ATOM   3459  CD1 ILE A 471      70.162  48.223  57.316  1.00 67.67           C  
ATOM   3460  N   GLN A 472      70.475  53.133  60.487  1.00 68.67           N  
ATOM   3461  CA  GLN A 472      71.202  54.382  60.647  1.00 72.50           C  
ATOM   3462  C   GLN A 472      72.492  54.311  59.830  1.00 69.27           C  
ATOM   3463  O   GLN A 472      73.321  53.415  60.035  1.00 67.12           O  
ATOM   3464  CB  GLN A 472      71.490  54.647  62.121  1.00 77.58           C  
ATOM   3465  CG  GLN A 472      71.110  56.049  62.571  1.00 83.49           C  
ATOM   3466  CD  GLN A 472      70.803  56.119  64.056  1.00 88.16           C  
ATOM   3467  NE2 GLN A 472      69.752  55.422  64.483  1.00 87.09           N  
ATOM   3468  OE1 GLN A 472      71.508  56.786  64.812  1.00 93.42           O  
ATOM   3469  N   LYS A 473      72.635  55.252  58.898  1.00 65.45           N  
ATOM   3470  CA  LYS A 473      73.735  55.248  57.937  1.00 64.07           C  
ATOM   3471  C   LYS A 473      74.718  56.402  58.102  1.00 63.36           C  
ATOM   3472  O   LYS A 473      74.319  57.528  58.404  1.00 66.38           O  
ATOM   3473  CB  LYS A 473      73.192  55.255  56.503  1.00 62.52           C  
ATOM   3474  CG  LYS A 473      72.974  53.874  55.905  1.00 63.70           C  
ATOM   3475  CD  LYS A 473      71.509  53.477  55.860  1.00 64.00           C  
ATOM   3476  CE  LYS A 473      70.842  53.888  54.562  1.00 64.21           C  
ATOM   3477  NZ  LYS A 473      69.365  53.818  54.693  1.00 69.02           N1+
ATOM   3478  N   ILE A 474      76.001  56.101  57.907  1.00 61.44           N  
ATOM   3479  CA  ILE A 474      77.028  57.118  57.692  1.00 59.97           C  
ATOM   3480  C   ILE A 474      77.062  57.424  56.193  1.00 60.43           C  
ATOM   3481  O   ILE A 474      77.132  56.510  55.362  1.00 60.99           O  
ATOM   3482  CB  ILE A 474      78.408  56.673  58.244  1.00 61.30           C  
ATOM   3483  CG1 ILE A 474      78.412  56.784  59.778  1.00 61.97           C  
ATOM   3484  CG2 ILE A 474      79.553  57.499  57.650  1.00 59.09           C  
ATOM   3485  CD1 ILE A 474      79.431  55.909  60.483  1.00 63.46           C  
ATOM   3486  N   HIS A 475      76.985  58.712  55.863  1.00 61.28           N  
ATOM   3487  CA  HIS A 475      76.982  59.169  54.478  1.00 60.74           C  
ATOM   3488  C   HIS A 475      78.143  60.128  54.205  1.00 60.84           C  
ATOM   3489  O   HIS A 475      77.952  61.340  54.044  1.00 61.85           O  
ATOM   3490  CB  HIS A 475      75.625  59.785  54.123  1.00 62.36           C  
ATOM   3491  CG  HIS A 475      75.364  59.868  52.651  1.00 66.64           C  
ATOM   3492  CD2 HIS A 475      76.017  59.329  51.594  1.00 67.65           C  
ATOM   3493  ND1 HIS A 475      74.316  60.592  52.125  1.00 68.04           N  
ATOM   3494  CE1 HIS A 475      74.328  60.485  50.809  1.00 67.11           C  
ATOM   3495  NE2 HIS A 475      75.352  59.727  50.461  1.00 66.91           N  
ATOM   3496  N   ASP A 476      79.346  59.558  54.157  1.00 59.51           N  
ATOM   3497  CA  ASP A 476      80.576  60.315  53.957  1.00 59.89           C  
ATOM   3498  C   ASP A 476      81.258  59.920  52.627  1.00 58.97           C  
ATOM   3499  O   ASP A 476      80.782  60.328  51.563  1.00 57.93           O  
ATOM   3500  CB  ASP A 476      81.491  60.167  55.186  1.00 61.23           C  
ATOM   3501  CG  ASP A 476      82.587  61.226  55.253  1.00 64.39           C  
ATOM   3502  OD1 ASP A 476      82.658  62.117  54.379  1.00 67.97           O  
ATOM   3503  OD2 ASP A 476      83.394  61.168  56.203  1.00 67.56           O1-
ATOM   3504  N   LEU A 477      82.347  59.142  52.679  1.00 56.65           N  
ATOM   3505  CA  LEU A 477      83.049  58.690  51.470  1.00 56.28           C  
ATOM   3506  C   LEU A 477      82.214  57.662  50.707  1.00 57.84           C  
ATOM   3507  O   LEU A 477      82.202  57.651  49.475  1.00 58.84           O  
ATOM   3508  CB  LEU A 477      84.410  58.078  51.810  1.00 55.85           C  
ATOM   3509  CG  LEU A 477      85.663  58.221  50.924  1.00 55.01           C  
ATOM   3510  CD1 LEU A 477      86.346  56.868  50.780  1.00 54.68           C  
ATOM   3511  CD2 LEU A 477      85.432  58.843  49.552  1.00 52.69           C  
ATOM   3512  N   SER A 478      81.541  56.794  51.458  1.00 58.05           N  
ATOM   3513  CA  SER A 478      80.552  55.874  50.915  1.00 58.74           C  
ATOM   3514  C   SER A 478      79.314  55.890  51.811  1.00 59.18           C  
ATOM   3515  O   SER A 478      79.324  56.499  52.886  1.00 60.22           O  
ATOM   3516  CB  SER A 478      81.132  54.458  50.786  1.00 58.92           C  
ATOM   3517  OG  SER A 478      81.354  53.860  52.053  1.00 59.63           O  
ATOM   3518  N   LEU A 479      78.257  55.226  51.353  1.00 58.25           N  
ATOM   3519  CA  LEU A 479      77.023  55.091  52.102  1.00 58.36           C  
ATOM   3520  C   LEU A 479      77.005  53.704  52.745  1.00 60.35           C  
ATOM   3521  O   LEU A 479      76.799  52.696  52.063  1.00 61.58           O  
ATOM   3522  CB  LEU A 479      75.827  55.282  51.166  1.00 58.07           C  
ATOM   3523  CG  LEU A 479      74.608  56.069  51.648  1.00 59.33           C  
ATOM   3524  CD1 LEU A 479      73.805  56.551  50.448  1.00 59.31           C  
ATOM   3525  CD2 LEU A 479      73.735  55.251  52.584  1.00 59.11           C  
ATOM   3526  N   HIS A 480      77.236  53.664  54.056  1.00 60.98           N  
ATOM   3527  CA  HIS A 480      77.341  52.408  54.805  1.00 62.76           C  
ATOM   3528  C   HIS A 480      76.682  52.507  56.193  1.00 64.19           C  
ATOM   3529  O   HIS A 480      76.485  53.619  56.695  1.00 64.03           O  
ATOM   3530  CB  HIS A 480      78.812  51.979  54.921  1.00 64.92           C  
ATOM   3531  CG  HIS A 480      79.701  53.017  55.527  1.00 67.09           C  
ATOM   3532  CD2 HIS A 480      80.029  53.268  56.817  1.00 68.75           C  
ATOM   3533  ND1 HIS A 480      80.372  53.954  54.771  1.00 68.35           N  
ATOM   3534  CE1 HIS A 480      81.077  54.737  55.569  1.00 69.32           C  
ATOM   3535  NE2 HIS A 480      80.886  54.342  56.815  1.00 70.92           N  
ATOM   3536  N   PRO A 481      76.334  51.351  56.814  1.00 63.65           N  
ATOM   3537  CA  PRO A 481      75.739  51.386  58.157  1.00 63.47           C  
ATOM   3538  C   PRO A 481      76.684  51.933  59.220  1.00 63.72           C  
ATOM   3539  O   PRO A 481      77.872  51.602  59.221  1.00 64.67           O  
ATOM   3540  CB  PRO A 481      75.446  49.910  58.462  1.00 62.90           C  
ATOM   3541  CG  PRO A 481      75.427  49.229  57.141  1.00 64.16           C  
ATOM   3542  CD  PRO A 481      76.409  49.971  56.295  1.00 63.30           C  
ATOM   3543  N   ASP A 482      76.143  52.776  60.099  1.00 66.83           N  
ATOM   3544  CA  ASP A 482      76.819  53.196  61.325  1.00 66.33           C  
ATOM   3545  C   ASP A 482      76.904  51.985  62.252  1.00 65.75           C  
ATOM   3546  O   ASP A 482      75.896  51.535  62.810  1.00 65.77           O  
ATOM   3547  CB  ASP A 482      76.058  54.352  61.989  1.00 67.23           C  
ATOM   3548  CG  ASP A 482      76.822  54.986  63.153  1.00 70.41           C  
ATOM   3549  OD1 ASP A 482      76.330  56.013  63.667  1.00 72.33           O  
ATOM   3550  OD2 ASP A 482      77.897  54.483  63.560  1.00 71.03           O1-
ATOM   3551  N   GLU A 483      78.115  51.460  62.394  1.00 66.62           N  
ATOM   3552  CA  GLU A 483      78.333  50.205  63.112  1.00 67.44           C  
ATOM   3553  C   GLU A 483      78.487  50.358  64.630  1.00 68.23           C  
ATOM   3554  O   GLU A 483      78.652  49.368  65.346  1.00 68.26           O  
ATOM   3555  CB  GLU A 483      79.479  49.405  62.475  1.00 66.24           C  
ATOM   3556  CG  GLU A 483      79.024  48.623  61.247  1.00 68.36           C  
ATOM   3557  CD  GLU A 483      80.134  47.853  60.555  1.00 69.57           C  
ATOM   3558  OE1 GLU A 483      80.366  48.107  59.356  1.00 69.49           O  
ATOM   3559  OE2 GLU A 483      80.765  46.986  61.195  1.00 72.68           O1-
ATOM   3560  N   THR A 484      78.410  51.601  65.108  1.00 70.72           N  
ATOM   3561  CA  THR A 484      78.338  51.893  66.545  1.00 71.69           C  
ATOM   3562  C   THR A 484      76.925  51.621  67.073  1.00 72.46           C  
ATOM   3563  O   THR A 484      76.746  51.341  68.258  1.00 76.98           O  
ATOM   3564  CB  THR A 484      78.755  53.341  66.876  1.00 70.33           C  
ATOM   3565  CG2 THR A 484      80.223  53.593  66.513  1.00 67.96           C  
ATOM   3566  OG1 THR A 484      77.917  54.257  66.164  1.00 70.69           O  
ATOM   3567  N   LYS A 485      75.937  51.719  66.183  1.00 73.11           N  
ATOM   3568  CA  LYS A 485      74.568  51.269  66.441  1.00 74.61           C  
ATOM   3569  C   LYS A 485      74.471  49.743  66.364  1.00 78.59           C  
ATOM   3570  O   LYS A 485      75.364  49.087  65.821  1.00 82.62           O  
ATOM   3571  CB  LYS A 485      73.599  51.917  65.443  1.00 72.84           C  
ATOM   3572  CG  LYS A 485      72.903  53.177  65.943  1.00 76.39           C  
ATOM   3573  CD  LYS A 485      73.827  54.385  66.015  1.00 77.00           C  
ATOM   3574  CE  LYS A 485      73.406  55.312  67.141  1.00 79.88           C  
ATOM   3575  NZ  LYS A 485      74.510  56.223  67.544  1.00 81.55           N1+
ATOM   3576  N   ASN A 486      73.397  49.188  66.926  1.00 82.18           N  
ATOM   3577  CA  ASN A 486      73.121  47.746  66.855  1.00 84.72           C  
ATOM   3578  C   ASN A 486      71.902  47.416  65.974  1.00 83.87           C  
ATOM   3579  O   ASN A 486      71.475  48.254  65.172  1.00 81.73           O  
ATOM   3580  CB  ASN A 486      73.025  47.115  68.264  1.00 89.31           C  
ATOM   3581  CG  ASN A 486      72.112  47.887  69.212  1.00 92.92           C  
ATOM   3582  ND2 ASN A 486      72.663  48.293  70.353  1.00 91.70           N  
ATOM   3583  OD1 ASN A 486      70.926  48.098  68.935  1.00 93.49           O  
ATOM   3584  N   MET A 487      71.368  46.199  66.123  1.00 84.82           N  
ATOM   3585  CA  MET A 487      70.247  45.663  65.318  1.00 84.00           C  
ATOM   3586  C   MET A 487      70.605  45.418  63.840  1.00 78.43           C  
ATOM   3587  O   MET A 487      69.716  45.334  62.982  1.00 76.94           O  
ATOM   3588  CB  MET A 487      68.965  46.517  65.456  1.00 89.95           C  
ATOM   3589  CG  MET A 487      68.349  46.570  66.853  1.00 94.06           C  
ATOM   3590  SD  MET A 487      67.356  45.128  67.301  1.00 98.70           S  
ATOM   3591  CE  MET A 487      68.493  44.221  68.354  1.00 98.67           C  
ATOM   3592  N   LEU A 488      71.907  45.280  63.566  1.00 73.05           N  
ATOM   3593  CA  LEU A 488      72.431  45.032  62.212  1.00 67.16           C  
ATOM   3594  C   LEU A 488      72.558  43.545  61.861  1.00 64.65           C  
ATOM   3595  O   LEU A 488      72.831  43.199  60.710  1.00 65.76           O  
ATOM   3596  CB  LEU A 488      73.784  45.735  62.003  1.00 64.65           C  
ATOM   3597  CG  LEU A 488      73.893  47.263  62.067  1.00 62.86           C  
ATOM   3598  CD1 LEU A 488      75.358  47.674  62.034  1.00 60.81           C  
ATOM   3599  CD2 LEU A 488      73.108  47.953  60.958  1.00 60.56           C  
ATOM   3600  N   GLU A 489      72.356  42.679  62.851  1.00 63.05           N  
ATOM   3601  CA  GLU A 489      72.432  41.228  62.670  1.00 63.40           C  
ATOM   3602  C   GLU A 489      71.248  40.673  61.878  1.00 62.89           C  
ATOM   3603  O   GLU A 489      70.225  41.349  61.708  1.00 64.04           O  
ATOM   3604  CB  GLU A 489      72.516  40.519  64.027  1.00 65.68           C  
ATOM   3605  CG  GLU A 489      73.837  40.670  64.769  1.00 67.12           C  
ATOM   3606  CD  GLU A 489      73.958  41.970  65.560  1.00 70.45           C  
ATOM   3607  OE1 GLU A 489      75.095  42.284  65.972  1.00 72.75           O  
ATOM   3608  OE2 GLU A 489      72.941  42.677  65.774  1.00 70.43           O1-
ATOM   3609  N   MET A 490      71.405  39.440  61.397  1.00 62.88           N  
ATOM   3610  CA  MET A 490      70.339  38.712  60.705  1.00 64.52           C  
ATOM   3611  C   MET A 490      70.128  37.318  61.306  1.00 65.28           C  
ATOM   3612  O   MET A 490      70.926  36.869  62.134  1.00 63.68           O  
ATOM   3613  CB  MET A 490      70.643  38.600  59.206  1.00 66.42           C  
ATOM   3614  CG  MET A 490      70.731  39.932  58.472  1.00 67.47           C  
ATOM   3615  SD  MET A 490      70.160  39.886  56.762  1.00 68.37           S  
ATOM   3616  CE  MET A 490      71.421  38.869  56.017  1.00 70.23           C  
ATOM   3617  N   ILE A 491      69.045  36.650  60.903  1.00 66.96           N  
ATOM   3618  CA  ILE A 491      68.800  35.251  61.280  1.00 69.59           C  
ATOM   3619  C   ILE A 491      68.760  34.382  60.019  1.00 69.85           C  
ATOM   3620  O   ILE A 491      67.930  34.596  59.128  1.00 70.32           O  
ATOM   3621  CB  ILE A 491      67.527  35.077  62.158  1.00 70.70           C  
ATOM   3622  CG1 ILE A 491      67.682  35.824  63.492  1.00 72.40           C  
ATOM   3623  CG2 ILE A 491      67.246  33.603  62.438  1.00 67.98           C  
ATOM   3624  CD1 ILE A 491      66.382  36.321  64.098  1.00 75.36           C  
ATOM   3625  N   PHE A 492      69.680  33.417  59.962  1.00 69.62           N  
ATOM   3626  CA  PHE A 492      69.803  32.480  58.844  1.00 69.72           C  
ATOM   3627  C   PHE A 492      69.096  31.183  59.212  1.00 72.98           C  
ATOM   3628  O   PHE A 492      69.578  30.410  60.049  1.00 75.05           O  
ATOM   3629  CB  PHE A 492      71.280  32.178  58.544  1.00 67.13           C  
ATOM   3630  CG  PHE A 492      72.022  33.271  57.814  1.00 65.07           C  
ATOM   3631  CD1 PHE A 492      71.464  34.539  57.599  1.00 65.73           C  
ATOM   3632  CD2 PHE A 492      73.320  33.031  57.357  1.00 65.31           C  
ATOM   3633  CE1 PHE A 492      72.180  35.528  56.936  1.00 64.10           C  
ATOM   3634  CE2 PHE A 492      74.039  34.018  56.692  1.00 64.68           C  
ATOM   3635  CZ  PHE A 492      73.468  35.268  56.482  1.00 64.36           C  
ATOM   3636  N   THR A 493      67.946  30.954  58.593  1.00 76.41           N  
ATOM   3637  CA  THR A 493      67.167  29.742  58.842  1.00 79.48           C  
ATOM   3638  C   THR A 493      67.181  28.841  57.598  1.00 78.94           C  
ATOM   3639  O   THR A 493      66.852  29.310  56.511  1.00 79.90           O  
ATOM   3640  CB  THR A 493      65.735  30.051  59.368  1.00 81.45           C  
ATOM   3641  CG2 THR A 493      65.170  31.355  58.786  1.00 82.67           C  
ATOM   3642  OG1 THR A 493      64.853  28.970  59.049  1.00 83.35           O  
ATOM   3643  N   PRO A 494      67.578  27.552  57.756  1.00 81.12           N  
ATOM   3644  CA  PRO A 494      67.764  26.614  56.629  1.00 81.86           C  
ATOM   3645  C   PRO A 494      66.560  26.443  55.697  1.00 83.88           C  
ATOM   3646  O   PRO A 494      65.418  26.672  56.099  1.00 84.80           O  
ATOM   3647  CB  PRO A 494      68.087  25.290  57.329  1.00 79.44           C  
ATOM   3648  CG  PRO A 494      68.739  25.706  58.601  1.00 79.73           C  
ATOM   3649  CD  PRO A 494      67.968  26.923  59.035  1.00 80.37           C  
ATOM   3650  N   ARG A 495      66.849  26.050  54.458  1.00 89.52           N  
ATOM   3651  CA  ARG A 495      65.842  25.785  53.430  1.00 93.66           C  
ATOM   3652  C   ARG A 495      65.611  24.273  53.313  1.00100.72           C  
ATOM   3653  O   ARG A 495      66.523  23.485  53.594  1.00104.01           O  
ATOM   3654  CB  ARG A 495      66.307  26.369  52.096  1.00 91.06           C  
ATOM   3655  CG  ARG A 495      65.227  27.123  51.344  1.00 88.43           C  
ATOM   3656  CD  ARG A 495      65.806  28.106  50.339  1.00 84.15           C  
ATOM   3657  NE  ARG A 495      64.872  29.209  50.105  1.00 84.23           N  
ATOM   3658  CZ  ARG A 495      65.081  30.484  50.432  1.00 83.12           C  
ATOM   3659  NH1 ARG A 495      66.219  30.874  50.987  1.00 82.68           N1+
ATOM   3660  NH2 ARG A 495      64.145  31.387  50.180  1.00 83.94           N  
ATOM   3661  N   ASN A 496      64.400  23.884  52.895  1.00109.05           N  
ATOM   3662  CA  ASN A 496      63.931  22.476  52.871  1.00114.31           C  
ATOM   3663  C   ASN A 496      63.965  21.785  54.240  1.00111.54           C  
ATOM   3664  O   ASN A 496      62.996  21.835  54.999  1.00106.70           O  
ATOM   3665  CB  ASN A 496      64.682  21.625  51.825  1.00118.25           C  
ATOM   3666  CG  ASN A 496      64.185  21.849  50.403  1.00119.91           C  
ATOM   3667  ND2 ASN A 496      64.035  20.759  49.657  1.00117.28           N  
ATOM   3668  OD1 ASN A 496      63.957  22.983  49.973  1.00121.61           O  
TER   
END
