# Supplementary material for: Exploration of the molecular mechanism of melatonin against polycystic ovary syndrome based on a network pharmacology approach and experimental validation
Source: Front Endocrinol (Lausanne). 2025 Aug 5;16:1528518. doi: 10.3389/fendo.2025.1528518 (PMC12361247; doi:10.3389/fendo.2025.1528518)
Supplement: Supplementary file 1 [file DataSheet1.zip › Raw data/molecular docking/cyp19a1-melatonin/5jkv_w.pdbqt]

REMARK   4 XXXX COMPLIES WITH FORMAT V. 2.0
ATOM      1  N   SER A  45      76.511  80.379  30.302  1.00120.23    -0.064 N 
ATOM      2  HN1 SER A  45      77.070  81.226  30.196  1.00  0.00     0.275 HD
ATOM      3  HN2 SER A  45      75.863  80.254  29.524  1.00  0.00     0.275 HD
ATOM      4  HN3 SER A  45      77.071  79.537  30.171  1.00  0.00     0.275 HD
ATOM      5  CA  SER A  45      75.805  80.375  31.617  1.00122.66     0.297 C 
ATOM      6  C   SER A  45      76.778  80.501  32.787  1.00124.69     0.251 C 
ATOM      7  O   SER A  45      77.850  79.884  32.785  1.00126.21    -0.271 OA
ATOM      8  CB  SER A  45      74.965  79.103  31.776  1.00121.63     0.206 C 
ATOM      9  OG  SER A  45      73.878  79.082  30.868  1.00123.01    -0.398 OA
ATOM     10  HG  SER A  45      73.357  78.294  30.967  1.00  0.00     0.209 HD
ATOM     11  N   SER A  46      76.390  81.307  33.777  1.00124.46    -0.344 N 
ATOM     12  HN  SER A  46      75.542  81.859  33.648  1.00  0.00     0.163 HD
ATOM     13  CA  SER A  46      77.122  81.439  35.043  1.00117.72     0.200 C 
ATOM     14  C   SER A  46      76.866  80.224  35.945  1.00114.61     0.243 C 
ATOM     15  O   SER A  46      75.976  79.410  35.672  1.00116.61    -0.271 OA
ATOM     16  CB  SER A  46      76.742  82.742  35.756  1.00115.74     0.199 C 
ATOM     17  OG  SER A  46      77.485  82.906  36.951  1.00111.68    -0.398 OA
ATOM     18  HG  SER A  46      77.250  83.713  37.393  1.00  0.00     0.209 HD
ATOM     19  N   ILE A  47      77.638  80.117  37.023  1.00107.18    -0.346 N 
ATOM     20  HN  ILE A  47      78.249  80.894  37.275  1.00  0.00     0.163 HD
ATOM     21  CA  ILE A  47      77.634  78.915  37.857  1.00100.34     0.180 C 
ATOM     22  C   ILE A  47      76.813  79.062  39.162  1.00 94.64     0.243 C 
ATOM     23  O   ILE A  47      77.078  79.971  39.958  1.00 97.62    -0.271 OA
ATOM     24  CB  ILE A  47      79.087  78.382  38.062  1.00101.27     0.013 C 
ATOM     25  CG1 ILE A  47      79.095  76.867  38.303  1.00 96.73     0.002 C 
ATOM     26  CG2 ILE A  47      79.895  79.201  39.079  1.00100.71     0.012 C 
ATOM     27  CD1 ILE A  47      79.339  76.080  37.035  1.00 92.08     0.005 C 
ATOM     28  N   PRO A  48      75.785  78.199  39.360  1.00 87.61    -0.337 N 
ATOM     29  CA  PRO A  48      74.991  78.244  40.601  1.00 85.77     0.179 C 
ATOM     30  C   PRO A  48      75.787  77.788  41.824  1.00 87.14     0.241 C 
ATOM     31  O   PRO A  48      76.768  77.057  41.681  1.00 92.57    -0.271 OA
ATOM     32  CB  PRO A  48      73.836  77.272  40.320  1.00 82.24     0.037 C 
ATOM     33  CG  PRO A  48      73.757  77.187  38.834  1.00 80.97     0.022 C 
ATOM     34  CD  PRO A  48      75.185  77.275  38.380  1.00 85.24     0.127 C 
ATOM     35  N   GLY A  49      75.366  78.227  43.008  1.00 87.44    -0.351 N 
ATOM     36  HN  GLY A  49      74.539  78.823  43.045  1.00  0.00     0.163 HD
ATOM     37  CA  GLY A  49      76.045  77.887  44.260  1.00 89.59     0.225 C 
ATOM     38  C   GLY A  49      76.086  79.036  45.255  1.00 91.35     0.238 C 
ATOM     39  O   GLY A  49      75.747  80.166  44.892  1.00 91.36    -0.272 OA
ATOM     40  N   PRO A  50      76.504  78.761  46.518  1.00 93.63    -0.337 N 
ATOM     41  CA  PRO A  50      76.591  79.801  47.554  1.00 95.47     0.179 C 
ATOM     42  C   PRO A  50      77.576  80.907  47.192  1.00 97.09     0.241 C 
ATOM     43  O   PRO A  50      78.511  80.676  46.416  1.00 99.59    -0.271 OA
ATOM     44  CB  PRO A  50      77.088  79.038  48.791  1.00 94.50     0.037 C 
ATOM     45  CG  PRO A  50      77.736  77.813  48.258  1.00 95.52     0.022 C 
ATOM     46  CD  PRO A  50      76.937  77.451  47.041  1.00 95.45     0.127 C 
ATOM     47  N   GLY A  51      77.351  82.092  47.754  1.00 96.61    -0.351 N 
ATOM     48  HN  GLY A  51      76.569  82.186  48.402  1.00  0.00     0.163 HD
ATOM     49  CA  GLY A  51      78.177  83.260  47.480  1.00 96.25     0.225 C 
ATOM     50  C   GLY A  51      79.571  83.165  48.069  1.00 96.99     0.236 C 
ATOM     51  O   GLY A  51      79.760  82.650  49.177  1.00 94.60    -0.272 OA
ATOM     52  N   TYR A  52      80.544  83.650  47.302  1.00 99.23    -0.346 N 
ATOM     53  HN  TYR A  52      80.321  83.904  46.340  1.00  0.00     0.163 HD
ATOM     54  CA  TYR A  52      81.910  83.836  47.768  1.00105.16     0.180 C 
ATOM     55  C   TYR A  52      81.914  85.088  48.643  1.00111.30     0.241 C 
ATOM     56  O   TYR A  52      82.094  86.207  48.150  1.00118.98    -0.271 OA
ATOM     57  CB  TYR A  52      82.850  83.973  46.564  1.00106.18     0.073 C 
ATOM     58  CG  TYR A  52      84.319  84.161  46.891  1.00109.76    -0.056 A 
ATOM     59  CD1 TYR A  52      84.921  85.420  46.782  1.00111.61     0.010 A 
ATOM     60  CD2 TYR A  52      85.117  83.078  47.281  1.00111.90     0.010 A 
ATOM     61  CE1 TYR A  52      86.269  85.599  47.069  1.00113.84     0.037 A 
ATOM     62  CE2 TYR A  52      86.467  83.248  47.570  1.00112.60     0.037 A 
ATOM     63  CZ  TYR A  52      87.036  84.507  47.462  1.00114.30     0.065 A 
ATOM     64  OH  TYR A  52      88.370  84.679  47.745  1.00115.39    -0.361 OA
ATOM     65  HH  TYR A  52      88.760  85.542  47.671  1.00  0.00     0.217 HD
ATOM     66  N   CYS A  53      81.680  84.895  49.940  1.00113.72    -0.345 N 
ATOM     67  HN  CYS A  53      81.591  83.942  50.292  1.00  0.00     0.163 HD
ATOM     68  CA  CYS A  53      81.547  86.016  50.876  1.00114.26     0.186 C 
ATOM     69  C   CYS A  53      82.908  86.513  51.362  1.00115.55     0.241 C 
ATOM     70  O   CYS A  53      83.203  86.494  52.564  1.00113.36    -0.271 OA
ATOM     71  CB  CYS A  53      80.615  85.654  52.037  1.00113.12     0.121 C 
ATOM     72  SG  CYS A  53      78.876  85.547  51.559  1.00117.45    -0.095 SA
ATOM     73  N   MET A  54      83.721  86.955  50.397  1.00118.41    -0.346 N 
ATOM     74  HN  MET A  54      83.374  86.925  49.438  1.00  0.00     0.163 HD
ATOM     75  CA  MET A  54      85.080  87.482  50.612  1.00119.79     0.177 C 
ATOM     76  C   MET A  54      85.980  86.524  51.414  1.00119.73     0.240 C 
ATOM     77  O   MET A  54      86.743  86.948  52.289  1.00120.12    -0.271 OA
ATOM     78  CB  MET A  54      85.029  88.890  51.234  1.00123.45     0.045 C 
ATOM     79  CG  MET A  54      84.391  89.948  50.342  1.00126.57     0.076 C 
ATOM     80  SD  MET A  54      83.250  91.028  51.233  1.00132.21    -0.173 SA
ATOM     81  CE  MET A  54      81.749  90.044  51.247  1.00125.61     0.089 C 
ATOM     82  N   GLY A  55      85.874  85.230  51.100  1.00118.81    -0.351 N 
ATOM     83  HN  GLY A  55      85.213  84.957  50.372  1.00  0.00     0.163 HD
ATOM     84  CA  GLY A  55      86.665  84.186  51.755  1.00115.51     0.225 C 
ATOM     85  C   GLY A  55      85.976  83.450  52.894  1.00114.62     0.236 C 
ATOM     86  O   GLY A  55      86.601  82.621  53.561  1.00114.39    -0.272 OA
ATOM     87  N   ILE A  56      84.700  83.758  53.123  1.00113.21    -0.346 N 
ATOM     88  HN  ILE A  56      84.274  84.509  52.580  1.00  0.00     0.163 HD
ATOM     89  CA  ILE A  56      83.880  83.060  54.126  1.00113.91     0.180 C 
ATOM     90  C   ILE A  56      83.062  81.962  53.432  1.00113.66     0.241 C 
ATOM     91  O   ILE A  56      82.809  80.901  54.018  1.00116.03    -0.271 OA
ATOM     92  CB  ILE A  56      82.994  84.046  54.954  1.00114.23     0.013 C 
ATOM     93  CG1 ILE A  56      83.844  85.150  55.632  1.00114.43     0.002 C 
ATOM     94  CG2 ILE A  56      82.108  83.322  55.974  1.00111.20     0.012 C 
ATOM     95  CD1 ILE A  56      84.921  84.695  56.610  1.00110.97     0.005 C 
ATOM     96  N   GLY A  57      82.671  82.230  52.184  1.00110.65    -0.351 N 
ATOM     97  HN  GLY A  57      82.835  83.169  51.821  1.00  0.00     0.163 HD
ATOM     98  CA  GLY A  57      82.020  81.253  51.305  1.00108.67     0.225 C 
ATOM     99  C   GLY A  57      82.711  79.894  51.228  1.00108.47     0.238 C 
ATOM    100  O   GLY A  57      82.047  78.872  51.425  1.00109.56    -0.272 OA
ATOM    101  N   PRO A  58      84.037  79.868  50.932  1.00106.59    -0.337 N 
ATOM    102  CA  PRO A  58      84.807  78.611  50.960  1.00105.44     0.179 C 
ATOM    103  C   PRO A  58      84.850  77.898  52.315  1.00103.45     0.241 C 
ATOM    104  O   PRO A  58      84.755  76.667  52.355  1.00105.95    -0.271 OA
ATOM    105  CB  PRO A  58      86.215  79.053  50.552  1.00104.39     0.037 C 
ATOM    106  CG  PRO A  58      85.984  80.232  49.683  1.00104.24     0.022 C 
ATOM    107  CD  PRO A  58      84.829  80.953  50.315  1.00107.17     0.127 C 
ATOM    108  N   LEU A  59      84.985  78.664  53.399  1.00 97.88    -0.346 N 
ATOM    109  HN  LEU A  59      84.986  79.678  53.287  1.00  0.00     0.163 HD
ATOM    110  CA  LEU A  59      85.132  78.102  54.745  1.00 92.55     0.177 C 
ATOM    111  C   LEU A  59      83.863  77.435  55.269  1.00 90.66     0.241 C 
ATOM    112  O   LEU A  59      83.948  76.435  55.984  1.00 90.25    -0.271 OA
ATOM    113  CB  LEU A  59      85.638  79.154  55.741  1.00 92.46     0.038 C 
ATOM    114  CG  LEU A  59      87.007  79.817  55.520  1.00 94.46    -0.020 C 
ATOM    115  CD1 LEU A  59      87.200  80.955  56.514  1.00 94.69     0.009 C 
ATOM    116  CD2 LEU A  59      88.171  78.834  55.600  1.00 90.88     0.009 C 
ATOM    117  N   ILE A  60      82.697  77.974  54.910  1.00 89.21    -0.346 N 
ATOM    118  HN  ILE A  60      82.687  78.817  54.336  1.00  0.00     0.163 HD
ATOM    119  CA  ILE A  60      81.426  77.367  55.332  1.00 91.20     0.180 C 
ATOM    120  C   ILE A  60      81.151  76.039  54.619  1.00 89.49     0.241 C 
ATOM    121  O   ILE A  60      80.727  75.079  55.263  1.00 89.89    -0.271 OA
ATOM    122  CB  ILE A  60      80.196  78.339  55.303  1.00 91.99     0.013 C 
ATOM    123  CG1 ILE A  60      79.861  78.853  53.889  1.00 95.82     0.002 C 
ATOM    124  CG2 ILE A  60      80.390  79.498  56.277  1.00 88.62     0.012 C 
ATOM    125  CD1 ILE A  60      78.704  78.138  53.211  1.00 94.42     0.005 C 
ATOM    126  N   SER A  61      81.428  75.984  53.311  1.00 86.52    -0.344 N 
ATOM    127  HN  SER A  61      81.838  76.803  52.861  1.00  0.00     0.163 HD
ATOM    128  CA  SER A  61      81.164  74.788  52.497  1.00 82.45     0.200 C 
ATOM    129  C   SER A  61      82.090  73.621  52.847  1.00 80.99     0.243 C 
ATOM    130  O   SER A  61      81.626  72.484  52.984  1.00 78.94    -0.271 OA
ATOM    131  CB  SER A  61      81.206  75.103  50.995  1.00 80.34     0.199 C 
ATOM    132  OG  SER A  61      82.509  75.453  50.570  1.00 80.84    -0.398 OA
ATOM    133  HG  SER A  61      82.535  75.648  49.641  1.00  0.00     0.209 HD
ATOM    134  N   HIS A  62      83.384  73.913  53.002  1.00 77.14    -0.346 N 
ATOM    135  HN  HIS A  62      83.707  74.852  52.768  1.00  0.00     0.163 HD
ATOM    136  CA  HIS A  62      84.353  72.937  53.494  1.00 77.23     0.182 C 
ATOM    137  C   HIS A  62      83.927  72.447  54.879  1.00 77.82     0.241 C 
ATOM    138  O   HIS A  62      83.857  71.239  55.108  1.00 80.67    -0.271 OA
ATOM    139  CB  HIS A  62      85.765  73.534  53.544  1.00 78.49     0.093 C 
ATOM    140  CG  HIS A  62      86.865  72.514  53.631  1.00 79.07     0.028 A 
ATOM    141  CD2 HIS A  62      86.846  71.188  53.912  1.00 80.41     0.114 A 
ATOM    142  ND1 HIS A  62      88.185  72.833  53.402  1.00 81.11    -0.354 N 
ATOM    143  HD1 HIS A  62      88.532  73.761  53.160  1.00  0.00     0.166 HD
ATOM    144  CE1 HIS A  62      88.933  71.753  53.544  1.00 80.64     0.180 A 
ATOM    145  NE2 HIS A  62      88.144  70.741  53.854  1.00 81.53    -0.360 N 
ATOM    146  HE2 HIS A  62      88.449  69.782  54.023  1.00  0.00     0.166 HD
ATOM    147  N   GLY A  63      83.621  73.390  55.776  1.00 76.99    -0.351 N 
ATOM    148  HN  GLY A  63      83.745  74.367  55.512  1.00  0.00     0.163 HD
ATOM    149  CA  GLY A  63      83.115  73.090  57.121  1.00 73.13     0.225 C 
ATOM    150  C   GLY A  63      81.872  72.215  57.112  1.00 71.81     0.236 C 
ATOM    151  O   GLY A  63      81.762  71.276  57.905  1.00 68.65    -0.272 OA
ATOM    152  N   ARG A  64      80.947  72.519  56.202  1.00 73.83    -0.346 N 
ATOM    153  HN  ARG A  64      81.085  73.346  55.621  1.00  0.00     0.163 HD
ATOM    154  CA  ARG A  64      79.741  71.715  56.002  1.00 77.69     0.176 C 
ATOM    155  C   ARG A  64      80.077  70.285  55.566  1.00 78.22     0.241 C 
ATOM    156  O   ARG A  64      79.498  69.331  56.091  1.00 78.75    -0.271 OA
ATOM    157  CB  ARG A  64      78.791  72.378  54.999  1.00 80.31     0.036 C 
ATOM    158  CG  ARG A  64      77.416  71.739  54.971  1.00 82.68     0.023 C 
ATOM    159  CD  ARG A  64      76.384  72.605  54.285  1.00 86.38     0.138 C 
ATOM    160  NE  ARG A  64      75.092  72.457  54.950  1.00 89.86    -0.227 N 
ATOM    161  HE  ARG A  64      74.610  71.563  54.852  1.00  0.00     0.177 HD
ATOM    162  CZ  ARG A  64      74.497  73.401  55.674  1.00 88.58     0.665 C 
ATOM    163  NH1 ARG A  64      75.055  74.596  55.822  1.00 89.10    -0.235 N 
ATOM    164 1HH1 ARG A  64      75.957  74.788  55.386  1.00  0.00     0.174 HD
ATOM    165 2HH1 ARG A  64      74.599  75.320  56.377  1.00  0.00     0.174 HD
ATOM    166  NH2 ARG A  64      73.325  73.151  56.241  1.00 91.32    -0.235 N 
ATOM    167 1HH2 ARG A  64      72.896  72.233  56.127  1.00  0.00     0.174 HD
ATOM    168 2HH2 ARG A  64      72.869  73.875  56.796  1.00  0.00     0.174 HD
ATOM    169  N   PHE A  65      81.013  70.155  54.621  1.00 76.57    -0.346 N 
ATOM    170  HN  PHE A  65      81.402  70.998  54.199  1.00  0.00     0.163 HD
ATOM    171  CA  PHE A  65      81.505  68.849  54.164  1.00 76.65     0.180 C 
ATOM    172  C   PHE A  65      82.144  68.033  55.292  1.00 77.72     0.241 C 
ATOM    173  O   PHE A  65      81.897  66.830  55.397  1.00 78.60    -0.271 OA
ATOM    174  CB  PHE A  65      82.466  68.999  52.973  1.00 73.39     0.073 C 
ATOM    175  CG  PHE A  65      81.798  68.857  51.628  1.00 71.98    -0.056 A 
ATOM    176  CD1 PHE A  65      81.218  69.959  50.994  1.00 72.58     0.007 A 
ATOM    177  CD2 PHE A  65      81.747  67.619  50.990  1.00 70.84     0.007 A 
ATOM    178  CE1 PHE A  65      80.594  69.824  49.755  1.00 71.85     0.001 A 
ATOM    179  CE2 PHE A  65      81.127  67.479  49.751  1.00 71.68     0.001 A 
ATOM    180  CZ  PHE A  65      80.552  68.583  49.131  1.00 71.38     0.000 A 
ATOM    181  N   LEU A  66      82.935  68.695  56.137  1.00 78.07    -0.346 N 
ATOM    182  HN  LEU A  66      83.082  69.694  55.991  1.00  0.00     0.163 HD
ATOM    183  CA  LEU A  66      83.602  68.041  57.270  1.00 80.42     0.177 C 
ATOM    184  C   LEU A  66      82.619  67.604  58.357  1.00 81.90     0.241 C 
ATOM    185  O   LEU A  66      82.803  66.550  58.972  1.00 82.29    -0.271 OA
ATOM    186  CB  LEU A  66      84.692  68.941  57.873  1.00 79.23     0.038 C 
ATOM    187  CG  LEU A  66      85.865  69.407  57.000  1.00 79.21    -0.020 C 
ATOM    188  CD1 LEU A  66      86.579  70.584  57.646  1.00 79.44     0.009 C 
ATOM    189  CD2 LEU A  66      86.845  68.285  56.695  1.00 81.10     0.009 C 
ATOM    190  N   TRP A  67      81.583  68.412  58.580  1.00 83.35    -0.346 N 
ATOM    191  HN  TRP A  67      81.481  69.250  58.008  1.00  0.00     0.163 HD
ATOM    192  CA  TRP A  67      80.587  68.139  59.616  1.00 85.68     0.181 C 
ATOM    193  C   TRP A  67      79.559  67.104  59.153  1.00 80.89     0.241 C 
ATOM    194  O   TRP A  67      79.309  66.120  59.853  1.00 77.39    -0.271 OA
ATOM    195  CB  TRP A  67      79.927  69.449  60.093  1.00 95.81     0.075 C 
ATOM    196  CG  TRP A  67      78.837  69.296  61.142  1.00106.61    -0.028 A 
ATOM    197  CD1 TRP A  67      77.545  69.737  61.043  1.00107.50     0.096 A 
ATOM    198  CD2 TRP A  67      78.947  68.666  62.434  1.00114.12    -0.002 A 
ATOM    199  CE2 TRP A  67      77.675  68.765  63.054  1.00114.85     0.042 A 
ATOM    200  CE3 TRP A  67      79.993  68.025  63.127  1.00117.42     0.014 A 
ATOM    201  NE1 TRP A  67      76.845  69.423  62.184  1.00111.45    -0.365 N 
ATOM    202  HE1 TRP A  67      75.864  69.644  62.356  1.00  0.00     0.165 HD
ATOM    203  CZ2 TRP A  67      77.418  68.247  64.340  1.00116.31     0.030 A 
ATOM    204  CZ3 TRP A  67      79.736  67.506  64.409  1.00116.87     0.001 A 
ATOM    205  CH2 TRP A  67      78.456  67.624  64.998  1.00116.97     0.002 A 
ATOM    206  N   MET A  68      78.991  67.318  57.968  1.00 77.85    -0.346 N 
ATOM    207  HN  MET A  68      79.282  68.132  57.426  1.00  0.00     0.163 HD
ATOM    208  CA  MET A  68      77.965  66.432  57.411  1.00 74.85     0.177 C 
ATOM    209  C   MET A  68      78.493  65.101  56.864  1.00 73.02     0.240 C 
ATOM    210  O   MET A  68      77.818  64.073  56.974  1.00 72.78    -0.271 OA
ATOM    211  CB  MET A  68      77.185  67.155  56.315  1.00 74.67     0.045 C 
ATOM    212  CG  MET A  68      76.054  68.029  56.815  1.00 76.06     0.076 C 
ATOM    213  SD  MET A  68      75.239  68.858  55.441  1.00 78.97    -0.173 SA
ATOM    214  CE  MET A  68      73.522  68.652  55.909  1.00 80.94     0.089 C 
ATOM    215  N   GLY A  69      79.692  65.127  56.280  1.00 70.21    -0.351 N 
ATOM    216  HN  GLY A  69      80.270  65.961  56.384  1.00  0.00     0.163 HD
ATOM    217  CA  GLY A  69      80.211  64.005  55.496  1.00 66.87     0.225 C 
ATOM    218  C   GLY A  69      79.968  64.267  54.020  1.00 65.76     0.236 C 
ATOM    219  O   GLY A  69      78.941  64.849  53.657  1.00 66.74    -0.272 OA
ATOM    220  N   ILE A  70      80.902  63.828  53.173  1.00 62.90    -0.346 N 
ATOM    221  HN  ILE A  70      81.654  63.243  53.537  1.00  0.00     0.163 HD
ATOM    222  CA  ILE A  70      80.895  64.152  51.732  1.00 62.73     0.180 C 
ATOM    223  C   ILE A  70      79.537  63.893  51.060  1.00 64.34     0.241 C 
ATOM    224  O   ILE A  70      78.999  64.774  50.387  1.00 65.26    -0.271 OA
ATOM    225  CB  ILE A  70      82.066  63.479  50.956  1.00 60.97     0.013 C 
ATOM    226  CG1 ILE A  70      83.419  63.883  51.557  1.00 59.96     0.002 C 
ATOM    227  CG2 ILE A  70      82.042  63.869  49.478  1.00 60.55     0.012 C 
ATOM    228  CD1 ILE A  70      84.576  62.973  51.194  1.00 60.50     0.005 C 
ATOM    229  N   GLY A  71      78.988  62.698  51.284  1.00 65.85    -0.351 N 
ATOM    230  HN  GLY A  71      79.472  62.056  51.912  1.00  0.00     0.163 HD
ATOM    231  CA  GLY A  71      77.731  62.257  50.680  1.00 65.69     0.225 C 
ATOM    232  C   GLY A  71      76.518  63.105  50.993  1.00 69.02     0.236 C 
ATOM    233  O   GLY A  71      75.826  63.560  50.074  1.00 68.35    -0.272 OA
ATOM    234  N   SER A  72      76.261  63.312  52.286  1.00 70.17    -0.344 N 
ATOM    235  HN  SER A  72      76.880  62.901  52.985  1.00  0.00     0.163 HD
ATOM    236  CA  SER A  72      75.117  64.112  52.733  1.00 72.63     0.200 C 
ATOM    237  C   SER A  72      75.243  65.586  52.336  1.00 72.53     0.243 C 
ATOM    238  O   SER A  72      74.246  66.206  51.952  1.00 76.17    -0.271 OA
ATOM    239  CB  SER A  72      74.869  63.957  54.237  1.00 72.32     0.199 C 
ATOM    240  OG  SER A  72      76.002  64.331  54.987  1.00 77.95    -0.398 OA
ATOM    241  HG  SER A  72      75.848  64.235  55.920  1.00  0.00     0.209 HD
ATOM    242  N   ALA A  73      76.464  66.124  52.409  1.00 68.97    -0.346 N 
ATOM    243  HN  ALA A  73      77.224  65.561  52.791  1.00  0.00     0.163 HD
ATOM    244  CA  ALA A  73      76.757  67.493  51.962  1.00 68.18     0.172 C 
ATOM    245  C   ALA A  73      76.499  67.670  50.465  1.00 69.96     0.240 C 
ATOM    246  O   ALA A  73      75.997  68.711  50.040  1.00 73.37    -0.271 OA
ATOM    247  CB  ALA A  73      78.185  67.884  52.311  1.00 66.67     0.042 C 
ATOM    248  N   CYS A  74      76.830  66.645  49.680  1.00 70.18    -0.345 N 
ATOM    249  HN  CYS A  74      77.295  65.839  50.098  1.00  0.00     0.163 HD
ATOM    250  CA  CYS A  74      76.553  66.629  48.242  1.00 70.59     0.186 C 
ATOM    251  C   CYS A  74      75.057  66.667  47.954  1.00 70.54     0.242 C 
ATOM    252  O   CYS A  74      74.605  67.394  47.065  1.00 68.99    -0.271 OA
ATOM    253  CB  CYS A  74      77.195  65.409  47.581  1.00 69.85     0.121 C 
ATOM    254  SG  CYS A  74      78.950  65.636  47.229  1.00 69.75    -0.095 SA
ATOM    255  N   ASN A  75      74.299  65.885  48.721  1.00 73.32    -0.346 N 
ATOM    256  HN  ASN A  75      74.749  65.289  49.416  1.00  0.00     0.163 HD
ATOM    257  CA  ASN A  75      72.849  65.854  48.599  1.00 73.67     0.185 C 
ATOM    258  C   ASN A  75      72.174  67.123  49.100  1.00 76.65     0.241 C 
ATOM    259  O   ASN A  75      71.144  67.523  48.556  1.00 79.12    -0.271 OA
ATOM    260  CB  ASN A  75      72.269  64.610  49.269  1.00 71.44     0.137 C 
ATOM    261  CG  ASN A  75      72.246  63.413  48.340  1.00 71.19     0.217 C 
ATOM    262  ND2 ASN A  75      72.570  62.246  48.876  1.00 72.03    -0.370 N 
ATOM    263 1HD2 ASN A  75      72.555  61.440  48.251  1.00  0.00     0.159 HD
ATOM    264 2HD2 ASN A  75      72.830  62.146  49.857  1.00  0.00     0.159 HD
ATOM    265  OD1 ASN A  75      71.932  63.534  47.154  1.00 70.08    -0.274 OA
ATOM    266  N   TYR A  76      72.767  67.753  50.117  1.00 77.30    -0.346 N 
ATOM    267  HN  TYR A  76      73.582  67.323  50.555  1.00  0.00     0.163 HD
ATOM    268  CA  TYR A  76      72.288  69.037  50.624  1.00 78.95     0.180 C 
ATOM    269  C   TYR A  76      72.379  70.116  49.547  1.00 79.19     0.241 C 
ATOM    270  O   TYR A  76      71.386  70.786  49.251  1.00 81.29    -0.271 OA
ATOM    271  CB  TYR A  76      73.055  69.464  51.886  1.00 82.00     0.073 C 
ATOM    272  CG  TYR A  76      72.753  70.885  52.330  1.00 87.48    -0.056 A 
ATOM    273  CD1 TYR A  76      71.644  71.167  53.142  1.00 87.82     0.010 A 
ATOM    274  CD2 TYR A  76      73.570  71.955  51.926  1.00 89.17     0.010 A 
ATOM    275  CE1 TYR A  76      71.362  72.470  53.541  1.00 90.17     0.037 A 
ATOM    276  CE2 TYR A  76      73.292  73.261  52.314  1.00 91.35     0.037 A 
ATOM    277  CZ  TYR A  76      72.192  73.513  53.123  1.00 91.73     0.065 A 
ATOM    278  OH  TYR A  76      71.927  74.806  53.510  1.00 90.75    -0.361 OA
ATOM    279  HH  TYR A  76      71.174  74.978  54.064  1.00  0.00     0.217 HD
ATOM    280  N   TYR A  77      73.570  70.264  48.969  1.00 78.07    -0.346 N 
ATOM    281  HN  TYR A  77      74.311  69.603  49.202  1.00  0.00     0.163 HD
ATOM    282  CA  TYR A  77      73.861  71.332  48.017  1.00 77.70     0.180 C 
ATOM    283  C   TYR A  77      73.128  71.201  46.681  1.00 77.34     0.241 C 
ATOM    284  O   TYR A  77      72.773  72.209  46.067  1.00 77.70    -0.271 OA
ATOM    285  CB  TYR A  77      75.372  71.473  47.812  1.00 77.62     0.073 C 
ATOM    286  CG  TYR A  77      76.067  72.256  48.906  1.00 77.37    -0.056 A 
ATOM    287  CD1 TYR A  77      76.964  71.633  49.777  1.00 78.68     0.010 A 
ATOM    288  CD2 TYR A  77      75.829  73.626  49.074  1.00 79.52     0.010 A 
ATOM    289  CE1 TYR A  77      77.603  72.347  50.786  1.00 81.69     0.037 A 
ATOM    290  CE2 TYR A  77      76.462  74.350  50.078  1.00 81.07     0.037 A 
ATOM    291  CZ  TYR A  77      77.347  73.709  50.931  1.00 82.08     0.065 A 
ATOM    292  OH  TYR A  77      77.973  74.428  51.924  1.00 85.15    -0.361 OA
ATOM    293  HH  TYR A  77      77.798  75.357  52.023  1.00  0.00     0.217 HD
ATOM    294  N   ASN A  78      72.900  69.963  46.248  1.00 79.05    -0.346 N 
ATOM    295  HN  ASN A  78      73.301  69.181  46.766  1.00  0.00     0.163 HD
ATOM    296  CA  ASN A  78      72.095  69.680  45.056  1.00 83.82     0.185 C 
ATOM    297  C   ASN A  78      70.602  69.945  45.247  1.00 86.39     0.241 C 
ATOM    298  O   ASN A  78      69.884  70.217  44.280  1.00 86.49    -0.271 OA
ATOM    299  CB  ASN A  78      72.292  68.232  44.607  1.00 83.70     0.137 C 
ATOM    300  CG  ASN A  78      73.377  68.072  43.560  1.00 81.93     0.217 C 
ATOM    301  ND2 ASN A  78      73.860  69.179  43.001  1.00 81.62    -0.370 N 
ATOM    302 1HD2 ASN A  78      74.590  69.071  42.297  1.00  0.00     0.159 HD
ATOM    303 2HD2 ASN A  78      73.536  70.111  43.259  1.00  0.00     0.159 HD
ATOM    304  OD1 ASN A  78      73.767  66.949  43.249  1.00 83.74    -0.274 OA
ATOM    305  N   ARG A  79      70.147  69.833  46.495  1.00 87.88    -0.346 N 
ATOM    306  HN  ARG A  79      70.803  69.567  47.229  1.00  0.00     0.163 HD
ATOM    307  CA  ARG A  79      68.757  70.072  46.861  1.00 88.04     0.176 C 
ATOM    308  C   ARG A  79      68.484  71.575  46.959  1.00 87.70     0.241 C 
ATOM    309  O   ARG A  79      67.507  72.059  46.381  1.00 90.95    -0.271 OA
ATOM    310  CB  ARG A  79      68.438  69.366  48.179  1.00 89.83     0.036 C 
ATOM    311  CG  ARG A  79      66.977  68.992  48.388  1.00 93.32     0.023 C 
ATOM    312  CD  ARG A  79      66.811  67.916  49.459  1.00 95.69     0.138 C 
ATOM    313  NE  ARG A  79      67.423  68.279  50.744  1.00 96.87    -0.227 N 
ATOM    314  HE  ARG A  79      66.980  69.025  51.280  1.00  0.00     0.177 HD
ATOM    315  CZ  ARG A  79      68.513  67.711  51.267  1.00 95.69     0.665 C 
ATOM    316  NH1 ARG A  79      69.142  66.724  50.636  1.00 92.16    -0.235 N 
ATOM    317 1HH1 ARG A  79      68.786  66.399  49.737  1.00  0.00     0.174 HD
ATOM    318 2HH1 ARG A  79      69.974  66.290  51.035  1.00  0.00     0.174 HD
ATOM    319  NH2 ARG A  79      68.976  68.133  52.435  1.00 95.15    -0.235 N 
ATOM    320 1HH2 ARG A  79      68.493  68.890  52.919  1.00  0.00     0.174 HD
ATOM    321 2HH2 ARG A  79      69.808  67.699  52.834  1.00  0.00     0.174 HD
ATOM    322  N   VAL A  80      69.355  72.297  47.672  1.00 83.42    -0.346 N 
ATOM    323  HN  VAL A  80      70.140  71.814  48.109  1.00  0.00     0.163 HD
ATOM    324  CA  VAL A  80      69.239  73.753  47.859  1.00 81.50     0.180 C 
ATOM    325  C   VAL A  80      69.468  74.498  46.536  1.00 83.76     0.241 C 
ATOM    326  O   VAL A  80      68.593  75.238  46.083  1.00 88.09    -0.271 OA
ATOM    327  CB  VAL A  80      70.178  74.285  48.981  1.00 78.48     0.009 C 
ATOM    328  CG1 VAL A  80      70.088  75.800  49.109  1.00 75.45     0.012 C 
ATOM    329  CG2 VAL A  80      69.847  73.637  50.319  1.00 77.43     0.012 C 
ATOM    330  N   TYR A  81      70.632  74.281  45.924  1.00 84.82    -0.346 N 
ATOM    331  HN  TYR A  81      71.305  73.657  46.369  1.00  0.00     0.163 HD
ATOM    332  CA  TYR A  81      70.993  74.897  44.640  1.00 84.33     0.180 C 
ATOM    333  C   TYR A  81      70.661  73.932  43.495  1.00 87.02     0.241 C 
ATOM    334  O   TYR A  81      69.906  72.980  43.703  1.00 94.07    -0.271 OA
ATOM    335  CB  TYR A  81      72.469  75.317  44.652  1.00 83.05     0.073 C 
ATOM    336  CG  TYR A  81      72.831  76.171  45.849  1.00 84.84    -0.056 A 
ATOM    337  CD1 TYR A  81      72.731  77.568  45.793  1.00 86.84     0.010 A 
ATOM    338  CD2 TYR A  81      73.255  75.584  47.051  1.00 85.34     0.010 A 
ATOM    339  CE1 TYR A  81      73.053  78.357  46.895  1.00 87.78     0.037 A 
ATOM    340  CE2 TYR A  81      73.576  76.363  48.158  1.00 88.63     0.037 A 
ATOM    341  CZ  TYR A  81      73.474  77.746  48.075  1.00 88.41     0.065 A 
ATOM    342  OH  TYR A  81      73.792  78.516  49.167  1.00 88.33    -0.361 OA
ATOM    343  HH  TYR A  81      73.722  79.462  49.110  1.00  0.00     0.217 HD
ATOM    344  N   GLY A  82      71.202  74.170  42.299  1.00 84.97    -0.351 N 
ATOM    345  HN  GLY A  82      71.840  74.959  42.193  1.00  0.00     0.163 HD
ATOM    346  CA  GLY A  82      70.906  73.328  41.128  1.00 86.28     0.225 C 
ATOM    347  C   GLY A  82      71.390  71.881  41.189  1.00 84.62     0.236 C 
ATOM    348  O   GLY A  82      72.015  71.455  42.165  1.00 84.53    -0.272 OA
ATOM    349  N   GLU A  83      71.092  71.126  40.132  1.00 83.11    -0.346 N 
ATOM    350  HN  GLU A  83      70.465  71.503  39.421  1.00  0.00     0.163 HD
ATOM    351  CA  GLU A  83      71.631  69.772  39.950  1.00 81.30     0.177 C 
ATOM    352  C   GLU A  83      73.018  69.817  39.287  1.00 81.96     0.241 C 
ATOM    353  O   GLU A  83      73.571  68.788  38.873  1.00 83.10    -0.271 OA
ATOM    354  CB  GLU A  83      70.657  68.892  39.147  1.00 80.86     0.045 C 
ATOM    355  CG  GLU A  83      69.231  68.799  39.696  1.00 83.06     0.116 C 
ATOM    356  CD  GLU A  83      69.122  68.253  41.119  1.00 86.80     0.172 C 
ATOM    357  OE1 GLU A  83      70.029  67.529  41.594  1.00 86.11    -0.648 OA
ATOM    358  OE2 GLU A  83      68.094  68.540  41.771  1.00 88.20    -0.648 OA
ATOM    359  N   PHE A  84      73.556  71.033  39.196  1.00 79.98    -0.346 N 
ATOM    360  HN  PHE A  84      72.985  71.822  39.500  1.00  0.00     0.163 HD
ATOM    361  CA  PHE A  84      74.891  71.326  38.699  1.00 76.02     0.180 C 
ATOM    362  C   PHE A  84      75.274  72.620  39.399  1.00 74.26     0.241 C 
ATOM    363  O   PHE A  84      74.754  73.687  39.068  1.00 74.72    -0.271 OA
ATOM    364  CB  PHE A  84      74.863  71.529  37.179  1.00 74.09     0.073 C 
ATOM    365  CG  PHE A  84      76.225  71.626  36.540  1.00 72.92    -0.056 A 
ATOM    366  CD1 PHE A  84      76.596  70.721  35.544  1.00 72.75     0.007 A 
ATOM    367  CD2 PHE A  84      77.135  72.630  36.905  1.00 71.94     0.007 A 
ATOM    368  CE1 PHE A  84      77.845  70.806  34.938  1.00 72.89     0.001 A 
ATOM    369  CE2 PHE A  84      78.386  72.713  36.307  1.00 70.70     0.001 A 
ATOM    370  CZ  PHE A  84      78.740  71.803  35.322  1.00 71.50     0.000 A 
ATOM    371  N   MET A  85      76.173  72.523  40.373  1.00 74.23    -0.346 N 
ATOM    372  HN  MET A  85      76.639  71.630  40.536  1.00  0.00     0.163 HD
ATOM    373  CA  MET A  85      76.508  73.672  41.218  1.00 76.83     0.177 C 
ATOM    374  C   MET A  85      77.969  73.697  41.693  1.00 79.19     0.241 C 
ATOM    375  O   MET A  85      78.723  72.757  41.435  1.00 83.34    -0.271 OA
ATOM    376  CB  MET A  85      75.510  73.787  42.384  1.00 75.83     0.045 C 
ATOM    377  CG  MET A  85      75.455  72.590  43.324  1.00 73.36     0.076 C 
ATOM    378  SD  MET A  85      76.759  72.630  44.565  1.00 74.30    -0.173 SA
ATOM    379  CE  MET A  85      76.342  74.126  45.458  1.00 75.02     0.089 C 
ATOM    380  N   ARG A  86      78.347  74.767  42.396  1.00 77.86    -0.346 N 
ATOM    381  HN  ARG A  86      77.633  75.432  42.693  1.00  0.00     0.163 HD
ATOM    382  CA  ARG A  86      79.740  75.029  42.759  1.00 77.77     0.176 C 
ATOM    383  C   ARG A  86      79.907  75.232  44.262  1.00 76.49     0.241 C 
ATOM    384  O   ARG A  86      79.131  75.947  44.902  1.00 77.11    -0.271 OA
ATOM    385  CB  ARG A  86      80.261  76.246  41.977  1.00 83.03     0.036 C 
ATOM    386  CG  ARG A  86      81.769  76.521  42.024  1.00 86.19     0.023 C 
ATOM    387  CD  ARG A  86      82.240  77.402  43.190  1.00 90.43     0.138 C 
ATOM    388  NE  ARG A  86      81.184  78.214  43.812  1.00 95.83    -0.227 N 
ATOM    389  HE  ARG A  86      80.712  77.819  44.625  1.00  0.00     0.177 HD
ATOM    390  CZ  ARG A  86      80.788  79.422  43.407  1.00 97.55     0.665 C 
ATOM    391  NH1 ARG A  86      81.345  80.016  42.355  1.00 98.54    -0.235 N 
ATOM    392 1HH1 ARG A  86      81.042  80.940  42.045  1.00  0.00     0.174 HD
ATOM    393 2HH1 ARG A  86      82.091  79.541  41.846  1.00  0.00     0.174 HD
ATOM    394  NH2 ARG A  86      79.818  80.040  44.069  1.00 96.60    -0.235 N 
ATOM    395 1HH2 ARG A  86      79.515  80.964  43.759  1.00  0.00     0.174 HD
ATOM    396 2HH2 ARG A  86      79.391  79.585  44.876  1.00  0.00     0.174 HD
ATOM    397  N   VAL A  87      80.958  74.609  44.790  1.00 73.69    -0.346 N 
ATOM    398  HN  VAL A  87      81.552  74.070  44.160  1.00  0.00     0.163 HD
ATOM    399  CA  VAL A  87      81.324  74.639  46.204  1.00 69.57     0.180 C 
ATOM    400  C   VAL A  87      82.858  74.750  46.279  1.00 68.94     0.241 C 
ATOM    401  O   VAL A  87      83.527  74.722  45.242  1.00 68.46    -0.271 OA
ATOM    402  CB  VAL A  87      80.713  73.399  46.926  1.00 69.27     0.009 C 
ATOM    403  CG1 VAL A  87      81.637  72.765  47.957  1.00 71.13     0.012 C 
ATOM    404  CG2 VAL A  87      79.382  73.761  47.564  1.00 69.29     0.012 C 
ATOM    405  N   TRP A  88      83.406  74.921  47.483  1.00 70.47    -0.346 N 
ATOM    406  HN  TRP A  88      82.795  75.092  48.282  1.00  0.00     0.163 HD
ATOM    407  CA  TRP A  88      84.854  74.872  47.698  1.00 72.69     0.181 C 
ATOM    408  C   TRP A  88      85.229  73.818  48.742  1.00 71.55     0.241 C 
ATOM    409  O   TRP A  88      84.627  73.744  49.816  1.00 72.78    -0.271 OA
ATOM    410  CB  TRP A  88      85.405  76.240  48.127  1.00 78.87     0.075 C 
ATOM    411  CG  TRP A  88      85.072  77.385  47.201  1.00 83.23    -0.028 A 
ATOM    412  CD1 TRP A  88      85.846  77.870  46.184  1.00 84.15     0.096 A 
ATOM    413  CD2 TRP A  88      83.884  78.191  47.219  1.00 85.76    -0.002 A 
ATOM    414  CE2 TRP A  88      84.008  79.141  46.177  1.00 87.03     0.042 A 
ATOM    415  CE3 TRP A  88      82.721  78.200  48.011  1.00 86.50     0.014 A 
ATOM    416  NE1 TRP A  88      85.213  78.922  45.563  1.00 85.48    -0.365 N 
ATOM    417  HE1 TRP A  88      85.581  79.453  44.774  1.00  0.00     0.165 HD
ATOM    418  CZ2 TRP A  88      83.016  80.098  45.907  1.00 90.09     0.030 A 
ATOM    419  CZ3 TRP A  88      81.731  79.151  47.742  1.00 87.91     0.001 A 
ATOM    420  CH2 TRP A  88      81.888  80.086  46.696  1.00 89.71     0.002 A 
ATOM    421  N   ILE A  89      86.213  72.994  48.396  1.00 70.60    -0.346 N 
ATOM    422  HN  ILE A  89      86.501  72.965  47.418  1.00  0.00     0.163 HD
ATOM    423  CA  ILE A  89      86.902  72.128  49.350  1.00 68.99     0.180 C 
ATOM    424  C   ILE A  89      88.348  72.603  49.313  1.00 70.40     0.241 C 
ATOM    425  O   ILE A  89      88.963  72.654  48.241  1.00 68.64    -0.271 OA
ATOM    426  CB  ILE A  89      86.733  70.620  49.025  1.00 65.71     0.013 C 
ATOM    427  CG1 ILE A  89      85.296  70.182  49.335  1.00 63.69     0.002 C 
ATOM    428  CG2 ILE A  89      87.707  69.767  49.836  1.00 64.45     0.012 C 
ATOM    429  CD1 ILE A  89      84.815  68.960  48.583  1.00 62.94     0.005 C 
ATOM    430  N   SER A  90      88.863  72.960  50.492  1.00 74.29    -0.344 N 
ATOM    431  HN  SER A  90      88.381  72.652  51.336  1.00  0.00     0.163 HD
ATOM    432  CA  SER A  90      90.082  73.770  50.651  1.00 79.25     0.200 C 
ATOM    433  C   SER A  90      89.991  75.040  49.791  1.00 82.84     0.242 C 
ATOM    434  O   SER A  90      88.950  75.713  49.788  1.00 86.82    -0.271 OA
ATOM    435  CB  SER A  90      91.351  72.949  50.381  1.00 77.12     0.199 C 
ATOM    436  OG  SER A  90      91.516  71.959  51.379  1.00 77.39    -0.398 OA
ATOM    437  HG  SER A  90      92.301  71.451  51.212  1.00  0.00     0.209 HD
ATOM    438  N   GLY A  91      91.056  75.362  49.063  1.00 83.40    -0.350 N 
ATOM    439  HN  GLY A  91      91.917  74.827  49.173  1.00  0.00     0.163 HD
ATOM    440  CA  GLY A  91      91.017  76.465  48.111  1.00 88.74     0.225 C 
ATOM    441  C   GLY A  91      90.132  76.139  46.922  1.00 90.06     0.236 C 
ATOM    442  O   GLY A  91      89.197  76.885  46.615  1.00 87.68    -0.272 OA
ATOM    443  N   GLU A  92      90.416  74.994  46.296  1.00 91.80    -0.346 N 
ATOM    444  HN  GLU A  92      91.050  74.343  46.760  1.00  0.00     0.163 HD
ATOM    445  CA  GLU A  92      89.876  74.607  44.981  1.00 89.64     0.177 C 
ATOM    446  C   GLU A  92      88.353  74.608  44.839  1.00 87.36     0.241 C 
ATOM    447  O   GLU A  92      87.628  74.061  45.680  1.00 84.25    -0.271 OA
ATOM    448  CB  GLU A  92      90.468  73.273  44.484  1.00 90.79     0.045 C 
ATOM    449  CG  GLU A  92      90.899  72.276  45.557  1.00 90.01     0.116 C 
ATOM    450  CD  GLU A  92      92.401  72.051  45.599  1.00 90.43     0.172 C 
ATOM    451  OE1 GLU A  92      92.999  71.733  44.548  1.00 90.66    -0.648 OA
ATOM    452  OE2 GLU A  92      92.985  72.170  46.693  1.00 93.45    -0.648 OA
ATOM    453  N   GLU A  93      87.899  75.233  43.753  1.00 86.88    -0.346 N 
ATOM    454  HN  GLU A  93      88.565  75.753  43.181  1.00  0.00     0.163 HD
ATOM    455  CA  GLU A  93      86.500  75.213  43.338  1.00 87.08     0.177 C 
ATOM    456  C   GLU A  93      86.133  73.798  42.913  1.00 85.00     0.241 C 
ATOM    457  O   GLU A  93      86.748  73.227  42.004  1.00 85.68    -0.271 OA
ATOM    458  CB  GLU A  93      86.250  76.200  42.188  1.00 90.36     0.045 C 
ATOM    459  CG  GLU A  93      86.428  77.667  42.558  1.00 96.40     0.116 C 
ATOM    460  CD  GLU A  93      86.129  78.612  41.407  1.00 98.59     0.172 C 
ATOM    461  OE1 GLU A  93      84.935  78.841  41.104  1.00 97.80    -0.648 OA
ATOM    462  OE2 GLU A  93      87.093  79.141  40.817  1.00 99.44    -0.648 OA
ATOM    463  N   THR A  94      85.145  73.234  43.598  1.00 82.02    -0.344 N 
ATOM    464  HN  THR A  94      84.690  73.772  44.336  1.00  0.00     0.163 HD
ATOM    465  CA  THR A  94      84.685  71.874  43.335  1.00 80.02     0.205 C 
ATOM    466  C   THR A  94      83.211  71.846  42.922  1.00 76.67     0.243 C 
ATOM    467  O   THR A  94      82.347  72.393  43.612  1.00 79.09    -0.271 OA
ATOM    468  CB  THR A  94      84.989  70.909  44.513  1.00 81.58     0.146 C 
ATOM    469  CG2 THR A  94      84.578  71.496  45.851  1.00 83.05     0.042 C 
ATOM    470  OG1 THR A  94      84.312  69.661  44.312  1.00 85.83    -0.393 OA
ATOM    471  HG1 THR A  94      84.569  69.294  43.475  1.00  0.00     0.210 HD
ATOM    472  N   LEU A  95      82.948  71.211  41.784  1.00 72.98    -0.346 N 
ATOM    473  HN  LEU A  95      83.717  70.764  41.285  1.00  0.00     0.163 HD
ATOM    474  CA  LEU A  95      81.607  71.128  41.221  1.00 71.74     0.177 C 
ATOM    475  C   LEU A  95      80.906  69.870  41.677  1.00 72.33     0.241 C 
ATOM    476  O   LEU A  95      81.452  68.769  41.559  1.00 75.46    -0.271 OA
ATOM    477  CB  LEU A  95      81.650  71.146  39.690  1.00 70.81     0.038 C 
ATOM    478  CG  LEU A  95      82.193  72.366  38.950  1.00 71.50    -0.020 C 
ATOM    479  CD1 LEU A  95      82.317  72.018  37.480  1.00 70.81     0.009 C 
ATOM    480  CD2 LEU A  95      81.324  73.604  39.139  1.00 73.07     0.009 C 
ATOM    481  N   ILE A  96      79.694  70.030  42.198  1.00 70.01    -0.346 N 
ATOM    482  HN  ILE A  96      79.329  70.968  42.362  1.00  0.00     0.163 HD
ATOM    483  CA  ILE A  96      78.887  68.867  42.535  1.00 69.70     0.180 C 
ATOM    484  C   ILE A  96      77.717  68.760  41.542  1.00 71.28     0.241 C 
ATOM    485  O   ILE A  96      76.896  69.673  41.416  1.00 74.64    -0.271 OA
ATOM    486  CB  ILE A  96      78.553  68.734  44.069  1.00 68.68     0.013 C 
ATOM    487  CG1 ILE A  96      77.063  68.565  44.365  1.00 70.81     0.002 C 
ATOM    488  CG2 ILE A  96      79.256  69.766  44.946  1.00 65.16     0.012 C 
ATOM    489  CD1 ILE A  96      76.666  67.106  44.434  1.00 74.03     0.005 C 
ATOM    490  N   ILE A  97      77.694  67.638  40.820  1.00 70.83    -0.346 N 
ATOM    491  HN  ILE A  97      78.305  66.872  41.103  1.00  0.00     0.163 HD
ATOM    492  CA  ILE A  97      76.842  67.444  39.644  1.00 69.16     0.180 C 
ATOM    493  C   ILE A  97      76.052  66.131  39.734  1.00 70.98     0.241 C 
ATOM    494  O   ILE A  97      76.636  65.060  39.929  1.00 70.76    -0.271 OA
ATOM    495  CB  ILE A  97      77.685  67.437  38.337  1.00 67.03     0.013 C 
ATOM    496  CG1 ILE A  97      78.472  68.745  38.164  1.00 65.83     0.002 C 
ATOM    497  CG2 ILE A  97      76.798  67.197  37.125  1.00 66.76     0.012 C 
ATOM    498  CD1 ILE A  97      79.733  68.625  37.329  1.00 64.14     0.005 C 
ATOM    499  N   SER A  98      74.730  66.223  39.574  1.00 71.63    -0.344 N 
ATOM    500  HN  SER A  98      74.303  67.147  39.510  1.00  0.00     0.163 HD
ATOM    501  CA  SER A  98      73.873  65.037  39.488  1.00 72.17     0.200 C 
ATOM    502  C   SER A  98      73.243  64.836  38.100  1.00 73.62     0.243 C 
ATOM    503  O   SER A  98      72.499  63.878  37.891  1.00 74.25    -0.271 OA
ATOM    504  CB  SER A  98      72.793  65.068  40.573  1.00 74.53     0.199 C 
ATOM    505  OG  SER A  98      71.705  65.893  40.197  1.00 79.97    -0.398 OA
ATOM    506  HG  SER A  98      71.035  65.912  40.870  1.00  0.00     0.209 HD
ATOM    507  N   LYS A  99      73.545  65.739  37.165  1.00 75.12    -0.346 N 
ATOM    508  HN  LYS A  99      74.175  66.502  37.412  1.00  0.00     0.163 HD
ATOM    509  CA  LYS A  99      73.012  65.685  35.797  1.00 74.40     0.176 C 
ATOM    510  C   LYS A  99      73.617  64.539  34.981  1.00 74.59     0.241 C 
ATOM    511  O   LYS A  99      74.840  64.459  34.819  1.00 76.21    -0.271 OA
ATOM    512  CB  LYS A  99      73.240  67.019  35.082  1.00 75.37     0.035 C 
ATOM    513  CG  LYS A  99      72.179  68.067  35.354  1.00 78.14     0.004 C 
ATOM    514  CD  LYS A  99      72.378  69.283  34.458  1.00 82.12     0.027 C 
ATOM    515  CE  LYS A  99      71.059  69.784  33.882  1.00 83.68     0.229 C 
ATOM    516  NZ  LYS A  99      70.089  70.237  34.921  1.00 84.43    -0.079 N 
ATOM    517  HZ1 LYS A  99      69.206  70.572  34.535  1.00  0.00     0.274 HD
ATOM    518  HZ2 LYS A  99      70.510  70.943  35.525  1.00  0.00     0.274 HD
ATOM    519  HZ3 LYS A  99      69.926  69.501  35.608  1.00  0.00     0.274 HD
ATOM    520  N   SER A 100      72.749  63.666  34.468  1.00 73.49    -0.344 N 
ATOM    521  HN  SER A 100      71.755  63.810  34.643  1.00  0.00     0.163 HD
ATOM    522  CA  SER A 100      73.157  62.503  33.660  1.00 72.49     0.200 C 
ATOM    523  C   SER A 100      73.987  62.860  32.427  1.00 72.27     0.243 C 
ATOM    524  O   SER A 100      74.928  62.136  32.083  1.00 70.20    -0.271 OA
ATOM    525  CB  SER A 100      71.933  61.670  33.266  1.00 71.46     0.199 C 
ATOM    526  OG  SER A 100      72.137  60.938  32.072  1.00 74.75    -0.398 OA
ATOM    527  HG  SER A 100      71.378  60.421  31.828  1.00  0.00     0.209 HD
ATOM    528  N   SER A 101      73.621  63.965  31.773  1.00 74.64    -0.344 N 
ATOM    529  HN  SER A 101      72.806  64.479  32.108  1.00  0.00     0.163 HD
ATOM    530  CA  SER A 101      74.332  64.478  30.596  1.00 74.76     0.200 C 
ATOM    531  C   SER A 101      75.752  64.906  30.951  1.00 73.63     0.243 C 
ATOM    532  O   SER A 101      76.693  64.637  30.198  1.00 72.58    -0.271 OA
ATOM    533  CB  SER A 101      73.558  65.636  29.960  1.00 74.36     0.199 C 
ATOM    534  OG  SER A 101      73.397  66.705  30.877  1.00 77.25    -0.398 OA
ATOM    535  HG  SER A 101      72.917  67.423  30.482  1.00  0.00     0.209 HD
ATOM    536  N   SER A 102      75.888  65.558  32.107  1.00 72.55    -0.344 N 
ATOM    537  HN  SER A 102      75.049  65.788  32.639  1.00  0.00     0.163 HD
ATOM    538  CA  SER A 102      77.185  65.956  32.642  1.00 72.50     0.200 C 
ATOM    539  C   SER A 102      78.010  64.745  33.058  1.00 71.44     0.243 C 
ATOM    540  O   SER A 102      79.181  64.626  32.678  1.00 69.40    -0.271 OA
ATOM    541  CB  SER A 102      77.017  66.922  33.812  1.00 72.82     0.199 C 
ATOM    542  OG  SER A 102      76.454  68.149  33.391  1.00 75.23    -0.398 OA
ATOM    543  HG  SER A 102      76.349  68.750  34.119  1.00  0.00     0.209 HD
ATOM    544  N   MET A 103      77.378  63.852  33.825  1.00 69.39    -0.346 N 
ATOM    545  HN  MET A 103      76.446  64.088  34.167  1.00  0.00     0.163 HD
ATOM    546  CA  MET A 103      77.942  62.558  34.203  1.00 66.37     0.177 C 
ATOM    547  C   MET A 103      78.556  61.874  32.984  1.00 65.45     0.241 C 
ATOM    548  O   MET A 103      79.732  61.517  33.007  1.00 67.07    -0.271 OA
ATOM    549  CB  MET A 103      76.861  61.684  34.866  1.00 66.54     0.045 C 
ATOM    550  CG  MET A 103      77.250  60.246  35.199  1.00 66.07     0.076 C 
ATOM    551  SD  MET A 103      77.265  59.105  33.791  1.00 68.95    -0.173 SA
ATOM    552  CE  MET A 103      75.523  58.852  33.452  1.00 70.60     0.089 C 
ATOM    553  N   PHE A 104      77.762  61.725  31.922  1.00 65.36    -0.346 N 
ATOM    554  HN  PHE A 104      76.824  62.126  31.945  1.00  0.00     0.163 HD
ATOM    555  CA  PHE A 104      78.196  61.005  30.727  1.00 65.48     0.180 C 
ATOM    556  C   PHE A 104      79.401  61.631  30.029  1.00 65.64     0.241 C 
ATOM    557  O   PHE A 104      80.295  60.909  29.593  1.00 65.84    -0.271 OA
ATOM    558  CB  PHE A 104      77.050  60.794  29.733  1.00 63.92     0.073 C 
ATOM    559  CG  PHE A 104      77.382  59.805  28.653  1.00 64.90    -0.056 A 
ATOM    560  CD1 PHE A 104      77.194  58.439  28.864  1.00 65.65     0.007 A 
ATOM    561  CD2 PHE A 104      77.914  60.232  27.429  1.00 65.88     0.007 A 
ATOM    562  CE1 PHE A 104      77.520  57.517  27.874  1.00 68.07     0.001 A 
ATOM    563  CE2 PHE A 104      78.244  59.316  26.436  1.00 66.05     0.001 A 
ATOM    564  CZ  PHE A 104      78.052  57.957  26.662  1.00 67.82     0.000 A 
ATOM    565  N   HIS A 105      79.414  62.960  29.932  1.00 65.36    -0.346 N 
ATOM    566  HN  HIS A 105      78.625  63.486  30.307  1.00  0.00     0.163 HD
ATOM    567  CA  HIS A 105      80.514  63.693  29.309  1.00 67.74     0.182 C 
ATOM    568  C   HIS A 105      81.829  63.464  30.059  1.00 67.39     0.241 C 
ATOM    569  O   HIS A 105      82.853  63.143  29.449  1.00 67.14    -0.271 OA
ATOM    570  CB  HIS A 105      80.183  65.186  29.234  1.00 69.90     0.093 C 
ATOM    571  CG  HIS A 105      81.205  65.996  28.498  1.00 75.41     0.028 A 
ATOM    572  CD2 HIS A 105      81.292  66.349  27.193  1.00 77.47     0.114 A 
ATOM    573  ND1 HIS A 105      82.313  66.537  29.115  1.00 76.34    -0.354 N 
ATOM    574  HD1 HIS A 105      82.540  66.444  30.105  1.00  0.00     0.166 HD
ATOM    575  CE1 HIS A 105      83.034  67.194  28.225  1.00 77.02     0.180 A 
ATOM    576  NE2 HIS A 105      82.438  67.093  27.051  1.00 79.28    -0.360 N 
ATOM    577  HE2 HIS A 105      82.774  67.502  26.179  1.00  0.00     0.166 HD
ATOM    578  N   ILE A 106      81.763  63.604  31.383  1.00 67.51    -0.346 N 
ATOM    579  HN  ILE A 106      80.850  63.797  31.795  1.00  0.00     0.163 HD
ATOM    580  CA  ILE A 106      82.910  63.500  32.287  1.00 66.20     0.180 C 
ATOM    581  C   ILE A 106      83.574  62.112  32.254  1.00 66.71     0.241 C 
ATOM    582  O   ILE A 106      84.798  62.017  32.142  1.00 69.50    -0.271 OA
ATOM    583  CB  ILE A 106      82.523  63.966  33.720  1.00 65.46     0.013 C 
ATOM    584  CG1 ILE A 106      82.269  65.484  33.714  1.00 66.09     0.002 C 
ATOM    585  CG2 ILE A 106      83.602  63.625  34.744  1.00 64.42     0.012 C 
ATOM    586  CD1 ILE A 106      81.324  66.003  34.779  1.00 64.43     0.005 C 
ATOM    587  N   MET A 107      82.773  61.050  32.315  1.00 65.98    -0.346 N 
ATOM    588  HN  MET A 107      81.762  61.188  32.333  1.00  0.00     0.163 HD
ATOM    589  CA  MET A 107      83.314  59.683  32.357  1.00 67.55     0.177 C 
ATOM    590  C   MET A 107      83.773  59.186  30.979  1.00 70.09     0.241 C 
ATOM    591  O   MET A 107      84.671  58.338  30.890  1.00 71.67    -0.271 OA
ATOM    592  CB  MET A 107      82.328  58.705  33.013  1.00 66.76     0.045 C 
ATOM    593  CG  MET A 107      81.747  59.200  34.334  1.00 68.23     0.076 C 
ATOM    594  SD  MET A 107      81.152  57.965  35.509  1.00 72.89    -0.173 SA
ATOM    595  CE  MET A 107      79.889  57.137  34.580  1.00 70.19     0.089 C 
ATOM    596  N   LYS A 108      83.160  59.731  29.925  1.00 72.69    -0.346 N 
ATOM    597  HN  LYS A 108      82.426  60.415  30.107  1.00  0.00     0.163 HD
ATOM    598  CA  LYS A 108      83.467  59.416  28.518  1.00 72.70     0.176 C 
ATOM    599  C   LYS A 108      84.869  59.886  28.100  1.00 71.47     0.241 C 
ATOM    600  O   LYS A 108      85.575  59.172  27.382  1.00 67.35    -0.271 OA
ATOM    601  CB  LYS A 108      82.388  60.042  27.620  1.00 73.80     0.035 C 
ATOM    602  CG  LYS A 108      82.557  59.934  26.112  1.00 77.46     0.004 C 
ATOM    603  CD  LYS A 108      81.706  61.005  25.438  1.00 82.22     0.027 C 
ATOM    604  CE  LYS A 108      81.991  61.136  23.947  1.00 86.28     0.229 C 
ATOM    605  NZ  LYS A 108      81.265  60.125  23.128  1.00 84.44    -0.079 N 
ATOM    606  HZ1 LYS A 108      81.456  60.213  22.130  1.00  0.00     0.274 HD
ATOM    607  HZ2 LYS A 108      80.262  60.158  23.312  1.00  0.00     0.274 HD
ATOM    608  HZ3 LYS A 108      81.463  59.180  23.456  1.00  0.00     0.274 HD
ATOM    609  N   HIS A 109      85.263  61.072  28.571  1.00 71.17    -0.346 N 
ATOM    610  HN  HIS A 109      84.684  61.535  29.271  1.00  0.00     0.163 HD
ATOM    611  CA  HIS A 109      86.491  61.737  28.126  1.00 72.74     0.182 C 
ATOM    612  C   HIS A 109      87.729  61.486  28.989  1.00 72.49     0.241 C 
ATOM    613  O   HIS A 109      87.638  61.377  30.217  1.00 77.03    -0.271 OA
ATOM    614  CB  HIS A 109      86.248  63.239  27.965  1.00 75.70     0.093 C 
ATOM    615  CG  HIS A 109      85.397  63.585  26.783  1.00 79.98     0.028 A 
ATOM    616  CD2 HIS A 109      84.154  64.116  26.704  1.00 81.76     0.114 A 
ATOM    617  ND1 HIS A 109      85.808  63.377  25.483  1.00 80.81    -0.354 N 
ATOM    618  HD1 HIS A 109      86.708  62.986  25.204  1.00  0.00     0.166 HD
ATOM    619  CE1 HIS A 109      84.854  63.764  24.655  1.00 83.50     0.180 A 
ATOM    620  NE2 HIS A 109      83.840  64.217  25.370  1.00 84.56    -0.360 N 
ATOM    621  HE2 HIS A 109      82.966  64.583  24.993  1.00  0.00     0.166 HD
ATOM    622  N   ASN A 110      88.880  61.416  28.317  1.00 70.02    -0.346 N 
ATOM    623  HN  ASN A 110      88.848  61.531  27.304  1.00  0.00     0.163 HD
ATOM    624  CA  ASN A 110      90.190  61.184  28.941  1.00 67.75     0.185 C 
ATOM    625  C   ASN A 110      90.696  62.305  29.850  1.00 66.11     0.241 C 
ATOM    626  O   ASN A 110      91.495  62.053  30.757  1.00 65.78    -0.271 OA
ATOM    627  CB  ASN A 110      91.247  60.882  27.874  1.00 66.59     0.137 C 
ATOM    628  CG  ASN A 110      91.043  59.536  27.212  1.00 69.17     0.217 C 
ATOM    629  ND2 ASN A 110      90.905  59.545  25.893  1.00 71.41    -0.370 N 
ATOM    630 1HD2 ASN A 110      90.768  58.638  25.447  1.00  0.00     0.159 HD
ATOM    631 2HD2 ASN A 110      90.924  60.405  25.346  1.00  0.00     0.159 HD
ATOM    632  OD1 ASN A 110      91.020  58.497  27.873  1.00 72.20    -0.274 OA
ATOM    633  N   HIS A 111      90.241  63.534  29.610  1.00 64.08    -0.346 N 
ATOM    634  HN  HIS A 111      89.574  63.683  28.853  1.00  0.00     0.163 HD
ATOM    635  CA  HIS A 111      90.683  64.676  30.416  1.00 65.22     0.182 C 
ATOM    636  C   HIS A 111      89.936  64.830  31.750  1.00 66.93     0.241 C 
ATOM    637  O   HIS A 111      89.987  65.890  32.387  1.00 69.64    -0.271 OA
ATOM    638  CB  HIS A 111      90.721  65.983  29.601  1.00 64.41     0.093 C 
ATOM    639  CG  HIS A 111      89.418  66.357  28.965  1.00 63.59     0.028 A 
ATOM    640  CD2 HIS A 111      88.521  67.321  29.277  1.00 63.69     0.114 A 
ATOM    641  ND1 HIS A 111      88.935  65.737  27.832  1.00 63.88    -0.354 N 
ATOM    642  HD1 HIS A 111      89.394  64.972  27.338  1.00  0.00     0.166 HD
ATOM    643  CE1 HIS A 111      87.785  66.289  27.486  1.00 63.77     0.180 A 
ATOM    644  NE2 HIS A 111      87.510  67.251  28.348  1.00 64.41    -0.360 N 
ATOM    645  HE2 HIS A 111      86.682  67.846  28.328  1.00  0.00     0.166 HD
ATOM    646  N   TYR A 112      89.264  63.756  32.169  1.00 64.72    -0.346 N 
ATOM    647  HN  TYR A 112      89.145  62.973  31.526  1.00  0.00     0.163 HD
ATOM    648  CA  TYR A 112      88.689  63.654  33.514  1.00 62.82     0.180 C 
ATOM    649  C   TYR A 112      89.170  62.412  34.269  1.00 62.18     0.241 C 
ATOM    650  O   TYR A 112      88.715  62.142  35.386  1.00 63.53    -0.271 OA
ATOM    651  CB  TYR A 112      87.159  63.729  33.469  1.00 62.25     0.073 C 
ATOM    652  CG  TYR A 112      86.650  64.989  32.818  1.00 61.96    -0.056 A 
ATOM    653  CD1 TYR A 112      86.187  64.974  31.500  1.00 62.92     0.010 A 
ATOM    654  CD2 TYR A 112      86.658  66.208  33.510  1.00 61.47     0.010 A 
ATOM    655  CE1 TYR A 112      85.728  66.134  30.892  1.00 65.36     0.037 A 
ATOM    656  CE2 TYR A 112      86.209  67.376  32.910  1.00 63.06     0.037 A 
ATOM    657  CZ  TYR A 112      85.749  67.336  31.602  1.00 65.31     0.065 A 
ATOM    658  OH  TYR A 112      85.304  68.491  31.006  1.00 68.78    -0.361 OA
ATOM    659  HH  TYR A 112      85.318  69.309  31.489  1.00  0.00     0.217 HD
ATOM    660  N   SER A 113      90.108  61.682  33.659  1.00 60.35    -0.344 N 
ATOM    661  HN  SER A 113      90.412  61.973  32.730  1.00  0.00     0.163 HD
ATOM    662  CA  SER A 113      90.727  60.489  34.243  1.00 58.70     0.200 C 
ATOM    663  C   SER A 113      91.686  60.812  35.406  1.00 58.33     0.243 C 
ATOM    664  O   SER A 113      92.844  60.381  35.427  1.00 58.44    -0.271 OA
ATOM    665  CB  SER A 113      91.434  59.684  33.151  1.00 59.72     0.199 C 
ATOM    666  OG  SER A 113      90.510  59.187  32.200  1.00 64.38    -0.398 OA
ATOM    667  HG  SER A 113      90.949  58.687  31.522  1.00  0.00     0.209 HD
ATOM    668  N   SER A 114      91.177  61.582  36.364  1.00 57.66    -0.344 N 
ATOM    669  HN  SER A 114      90.243  61.964  36.217  1.00  0.00     0.163 HD
ATOM    670  CA  SER A 114      91.857  61.920  37.610  1.00 57.96     0.200 C 
ATOM    671  C   SER A 114      90.796  62.051  38.691  1.00 57.79     0.243 C 
ATOM    672  O   SER A 114      89.625  62.300  38.386  1.00 56.19    -0.271 OA
ATOM    673  CB  SER A 114      92.634  63.235  37.471  1.00 58.99     0.199 C 
ATOM    674  OG  SER A 114      93.141  63.685  38.721  1.00 58.65    -0.398 OA
ATOM    675  HG  SER A 114      93.622  64.500  38.635  1.00  0.00     0.209 HD
ATOM    676  N   ARG A 115      91.207  61.861  39.942  1.00 56.73    -0.346 N 
ATOM    677  HN  ARG A 115      92.142  61.485  40.100  1.00  0.00     0.163 HD
ATOM    678  CA  ARG A 115      90.365  62.172  41.102  1.00 56.30     0.176 C 
ATOM    679  C   ARG A 115      91.013  63.360  41.814  1.00 58.22     0.241 C 
ATOM    680  O   ARG A 115      91.850  64.060  41.221  1.00 58.97    -0.271 OA
ATOM    681  CB  ARG A 115      90.226  60.963  42.042  1.00 53.76     0.036 C 
ATOM    682  CG  ARG A 115      89.932  59.650  41.340  1.00 52.26     0.023 C 
ATOM    683  CD  ARG A 115      89.169  58.681  42.225  1.00 52.16     0.138 C 
ATOM    684  NE  ARG A 115      88.916  57.435  41.501  1.00 53.15    -0.227 N 
ATOM    685  HE  ARG A 115      89.601  56.686  41.601  1.00  0.00     0.177 HD
ATOM    686  CZ  ARG A 115      87.859  57.201  40.720  1.00 53.95     0.665 C 
ATOM    687  NH1 ARG A 115      86.910  58.119  40.557  1.00 53.41    -0.235 N 
ATOM    688 1HH1 ARG A 115      86.102  57.940  39.960  1.00  0.00     0.174 HD
ATOM    689 2HH1 ARG A 115      86.996  59.015  41.036  1.00  0.00     0.174 HD
ATOM    690  NH2 ARG A 115      87.747  56.035  40.097  1.00 53.59    -0.235 N 
ATOM    691 1HH2 ARG A 115      86.939  55.856  39.500  1.00  0.00     0.174 HD
ATOM    692 2HH2 ARG A 115      88.475  55.331  40.222  1.00  0.00     0.174 HD
ATOM    693  N   PHE A 116      90.632  63.589  43.070  1.00 57.22    -0.346 N 
ATOM    694  HN  PHE A 116      89.886  63.022  43.472  1.00  0.00     0.163 HD
ATOM    695  CA  PHE A 116      91.251  64.628  43.887  1.00 56.91     0.180 C 
ATOM    696  C   PHE A 116      91.275  64.255  45.364  1.00 58.50     0.241 C 
ATOM    697  O   PHE A 116      90.798  63.182  45.743  1.00 59.84    -0.271 OA
ATOM    698  CB  PHE A 116      90.590  65.999  43.645  1.00 56.31     0.073 C 
ATOM    699  CG  PHE A 116      89.181  66.125  44.175  1.00 55.63    -0.056 A 
ATOM    700  CD1 PHE A 116      88.091  65.620  43.453  1.00 56.27     0.007 A 
ATOM    701  CD2 PHE A 116      88.934  66.798  45.376  1.00 53.88     0.007 A 
ATOM    702  CE1 PHE A 116      86.789  65.760  43.932  1.00 56.16     0.001 A 
ATOM    703  CE2 PHE A 116      87.635  66.943  45.859  1.00 53.90     0.001 A 
ATOM    704  CZ  PHE A 116      86.562  66.426  45.136  1.00 55.10     0.000 A 
ATOM    705  N   GLY A 117      91.842  65.142  46.182  1.00 58.46    -0.351 N 
ATOM    706  HN  GLY A 117      92.235  65.994  45.781  1.00  0.00     0.163 HD
ATOM    707  CA  GLY A 117      91.925  64.947  47.628  1.00 57.45     0.225 C 
ATOM    708  C   GLY A 117      93.215  65.499  48.189  1.00 57.27     0.236 C 
ATOM    709  O   GLY A 117      94.177  65.709  47.449  1.00 57.92    -0.272 OA
ATOM    710  N   SER A 118      93.219  65.738  49.501  1.00 57.51    -0.344 N 
ATOM    711  HN  SER A 118      92.354  65.579  50.018  1.00  0.00     0.163 HD
ATOM    712  CA  SER A 118      94.386  66.214  50.246  1.00 57.62     0.200 C 
ATOM    713  C   SER A 118      95.641  65.407  49.921  1.00 59.44     0.243 C 
ATOM    714  O   SER A 118      95.653  64.180  50.082  1.00 61.14    -0.271 OA
ATOM    715  CB  SER A 118      94.094  66.158  51.755  1.00 58.11     0.199 C 
ATOM    716  OG  SER A 118      95.280  66.245  52.531  1.00 58.57    -0.398 OA
ATOM    717  HG  SER A 118      95.100  66.210  53.463  1.00  0.00     0.209 HD
ATOM    718  N   LYS A 119      96.681  66.098  49.447  1.00 60.30    -0.346 N 
ATOM    719  HN  LYS A 119      96.559  67.088  49.236  1.00  0.00     0.163 HD
ATOM    720  CA  LYS A 119      97.993  65.482  49.219  1.00 59.88     0.176 C 
ATOM    721  C   LYS A 119      98.530  64.840  50.507  1.00 61.28     0.241 C 
ATOM    722  O   LYS A 119      98.993  63.695  50.486  1.00 61.21    -0.271 OA
ATOM    723  CB  LYS A 119      98.989  66.500  48.646  1.00 59.46     0.035 C 
ATOM    724  CG  LYS A 119     100.413  65.975  48.498  1.00 60.40     0.004 C 
ATOM    725  CD  LYS A 119     101.296  66.911  47.695  1.00 63.94     0.027 C 
ATOM    726  CE  LYS A 119     102.735  66.420  47.707  1.00 67.65     0.229 C 
ATOM    727  NZ  LYS A 119     103.527  66.953  46.562  1.00 69.88    -0.079 N 
ATOM    728  HZ1 LYS A 119     104.492  66.624  46.570  1.00  0.00     0.274 HD
ATOM    729  HZ2 LYS A 119     103.486  67.972  46.529  1.00  0.00     0.274 HD
ATOM    730  HZ3 LYS A 119     103.074  66.743  45.672  1.00  0.00     0.274 HD
ATOM    731  N   LEU A 120      98.429  65.576  51.616  1.00 61.41    -0.346 N 
ATOM    732  HN  LEU A 120      97.999  66.499  51.548  1.00  0.00     0.163 HD
ATOM    733  CA  LEU A 120      98.904  65.125  52.924  1.00 63.35     0.177 C 
ATOM    734  C   LEU A 120      98.112  63.919  53.428  1.00 64.41     0.240 C 
ATOM    735  O   LEU A 120      98.687  62.993  54.013  1.00 65.31    -0.271 OA
ATOM    736  CB  LEU A 120      98.854  66.280  53.933  1.00 65.42     0.038 C 
ATOM    737  CG  LEU A 120     100.006  67.292  54.114  1.00 65.65    -0.020 C 
ATOM    738  CD1 LEU A 120     100.726  67.731  52.840  1.00 67.43     0.009 C 
ATOM    739  CD2 LEU A 120      99.463  68.510  54.842  1.00 65.48     0.009 C 
ATOM    740  N   GLY A 121      96.801  63.935  53.176  1.00 63.17    -0.351 N 
ATOM    741  HN  GLY A 121      96.398  64.771  52.753  1.00  0.00     0.163 HD
ATOM    742  CA  GLY A 121      95.914  62.810  53.478  1.00 60.25     0.225 C 
ATOM    743  C   GLY A 121      96.241  61.566  52.671  1.00 59.35     0.236 C 
ATOM    744  O   GLY A 121      96.328  60.462  53.224  1.00 59.10    -0.272 OA
ATOM    745  N   LEU A 122      96.430  61.751  51.366  1.00 57.92    -0.346 N 
ATOM    746  HN  LEU A 122      96.361  62.696  50.988  1.00  0.00     0.163 HD
ATOM    747  CA  LEU A 122      96.733  60.646  50.455  1.00 57.73     0.177 C 
ATOM    748  C   LEU A 122      98.123  60.047  50.676  1.00 58.80     0.241 C 
ATOM    749  O   LEU A 122      98.295  58.833  50.539  1.00 57.60    -0.271 OA
ATOM    750  CB  LEU A 122      96.525  61.060  48.989  1.00 56.76     0.038 C 
ATOM    751  CG  LEU A 122      95.079  61.338  48.545  1.00 55.35    -0.020 C 
ATOM    752  CD1 LEU A 122      95.043  62.001  47.177  1.00 53.49     0.009 C 
ATOM    753  CD2 LEU A 122      94.224  60.078  48.559  1.00 54.54     0.009 C 
ATOM    754  N   GLN A 123      99.095  60.896  51.033  1.00 60.65    -0.346 N 
ATOM    755  HN  GLN A 123      98.891  61.895  51.044  1.00  0.00     0.163 HD
ATOM    756  CA  GLN A 123     100.446  60.449  51.410  1.00 60.21     0.177 C 
ATOM    757  C   GLN A 123     100.417  59.617  52.679  1.00 60.40     0.241 C 
ATOM    758  O   GLN A 123     101.150  58.633  52.799  1.00 61.07    -0.271 OA
ATOM    759  CB  GLN A 123     101.382  61.633  51.620  1.00 59.71     0.044 C 
ATOM    760  CG  GLN A 123     102.072  62.133  50.366  1.00 61.04     0.105 C 
ATOM    761  CD  GLN A 123     102.817  63.437  50.589  1.00 62.49     0.215 C 
ATOM    762  NE2 GLN A 123     104.043  63.506  50.079  1.00 64.17    -0.370 N 
ATOM    763 1HE2 GLN A 123     104.544  64.382  50.229  1.00  0.00     0.159 HD
ATOM    764 2HE2 GLN A 123     104.472  62.730  49.575  1.00  0.00     0.159 HD
ATOM    765  OE1 GLN A 123     102.296  64.378  51.201  1.00 62.00    -0.274 OA
ATOM    766  N   CYS A 124      99.565  60.028  53.616  1.00 62.16    -0.345 N 
ATOM    767  HN  CYS A 124      98.997  60.854  53.428  1.00  0.00     0.163 HD
ATOM    768  CA  CYS A 124      99.406  59.353  54.895  1.00 63.35     0.186 C 
ATOM    769  C   CYS A 124      98.903  57.921  54.718  1.00 61.24     0.242 C 
ATOM    770  O   CYS A 124      99.465  56.995  55.301  1.00 63.02    -0.271 OA
ATOM    771  CB  CYS A 124      98.487  60.161  55.816  1.00 66.21     0.121 C 
ATOM    772  SG  CYS A 124      98.323  59.461  57.471  1.00 79.68    -0.095 SA
ATOM    773  N   ILE A 125      97.870  57.744  53.894  1.00 59.84    -0.346 N 
ATOM    774  HN  ILE A 125      97.460  58.557  53.434  1.00  0.00     0.163 HD
ATOM    775  CA  ILE A 125      97.301  56.411  53.627  1.00 58.24     0.180 C 
ATOM    776  C   ILE A 125      98.070  55.628  52.548  1.00 58.16     0.241 C 
ATOM    777  O   ILE A 125      97.854  54.424  52.373  1.00 59.55    -0.271 OA
ATOM    778  CB  ILE A 125      95.781  56.460  53.315  1.00 56.87     0.013 C 
ATOM    779  CG1 ILE A 125      95.501  57.222  52.012  1.00 56.31     0.002 C 
ATOM    780  CG2 ILE A 125      95.011  57.035  54.505  1.00 56.03     0.012 C 
ATOM    781  CD1 ILE A 125      94.100  57.030  51.471  1.00 56.44     0.005 C 
ATOM    782  N   GLY A 126      98.964  56.321  51.841  1.00 55.92    -0.351 N 
ATOM    783  HN  GLY A 126      99.039  57.326  52.000  1.00  0.00     0.163 HD
ATOM    784  CA  GLY A 126      99.841  55.704  50.849  1.00 53.70     0.225 C 
ATOM    785  C   GLY A 126      99.262  55.641  49.449  1.00 55.30     0.236 C 
ATOM    786  O   GLY A 126      99.770  54.903  48.604  1.00 54.85    -0.272 OA
ATOM    787  N   MET A 127      98.206  56.421  49.209  1.00 54.48    -0.346 N 
ATOM    788  HN  MET A 127      97.855  57.005  49.968  1.00  0.00     0.163 HD
ATOM    789  CA  MET A 127      97.525  56.483  47.915  1.00 53.43     0.177 C 
ATOM    790  C   MET A 127      97.976  57.629  47.011  1.00 56.31     0.241 C 
ATOM    791  O   MET A 127      97.552  57.699  45.851  1.00 57.49    -0.271 OA
ATOM    792  CB  MET A 127      96.015  56.574  48.116  1.00 53.05     0.045 C 
ATOM    793  CG  MET A 127      95.340  55.246  48.378  1.00 52.74     0.076 C 
ATOM    794  SD  MET A 127      93.558  55.389  48.190  1.00 52.01    -0.173 SA
ATOM    795  CE  MET A 127      93.053  53.810  48.876  1.00 52.30     0.089 C 
ATOM    796  N   HIS A 128      98.808  58.532  47.539  1.00 60.60    -0.346 N 
ATOM    797  HN  HIS A 128      99.074  58.445  48.520  1.00  0.00     0.163 HD
ATOM    798  CA  HIS A 128      99.350  59.643  46.751  1.00 62.01     0.182 C 
ATOM    799  C   HIS A 128     100.314  59.118  45.694  1.00 61.01     0.241 C 
ATOM    800  O   HIS A 128     101.419  58.661  46.008  1.00 60.44    -0.271 OA
ATOM    801  CB  HIS A 128     100.025  60.700  47.634  1.00 64.71     0.093 C 
ATOM    802  CG  HIS A 128     100.657  61.816  46.858  1.00 67.37     0.028 A 
ATOM    803  CD2 HIS A 128     101.945  62.035  46.500  1.00 67.36     0.114 A 
ATOM    804  ND1 HIS A 128      99.930  62.863  46.331  1.00 67.53    -0.354 N 
ATOM    805  HD1 HIS A 128      98.922  62.986  46.424  1.00  0.00     0.166 HD
ATOM    806  CE1 HIS A 128     100.742  63.682  45.688  1.00 66.82     0.180 A 
ATOM    807  NE2 HIS A 128     101.970  63.202  45.775  1.00 69.01    -0.360 N 
ATOM    808  HE2 HIS A 128     102.803  63.629  45.369  1.00  0.00     0.166 HD
ATOM    809  N   GLU A 129      99.851  59.168  44.446  1.00 62.15    -0.346 N 
ATOM    810  HN  GLU A 129      98.911  59.536  44.303  1.00  0.00     0.163 HD
ATOM    811  CA  GLU A 129     100.601  58.730  43.262  1.00 62.38     0.177 C 
ATOM    812  C   GLU A 129     101.194  57.322  43.409  1.00 63.30     0.241 C 
ATOM    813  O   GLU A 129     102.339  57.076  43.029  1.00 66.67    -0.271 OA
ATOM    814  CB  GLU A 129     101.674  59.763  42.884  1.00 62.77     0.045 C 
ATOM    815  CG  GLU A 129     101.161  61.193  42.789  1.00 66.63     0.116 C 
ATOM    816  CD  GLU A 129     102.123  62.135  42.091  1.00 70.37     0.172 C 
ATOM    817  OE1 GLU A 129     103.355  61.942  42.209  1.00 73.20    -0.648 OA
ATOM    818  OE2 GLU A 129     101.641  63.080  41.427  1.00 70.42    -0.648 OA
ATOM    819  N   LYS A 130     100.405  56.400  43.959  1.00 64.58    -0.346 N 
ATOM    820  HN  LYS A 130      99.433  56.629  44.167  1.00  0.00     0.163 HD
ATOM    821  CA  LYS A 130     100.913  55.068  44.268  1.00 66.53     0.176 C 
ATOM    822  C   LYS A 130     100.024  53.890  43.897  1.00 67.96     0.240 C 
ATOM    823  O   LYS A 130     100.537  52.847  43.507  1.00 75.48    -0.271 OA
ATOM    824  CB  LYS A 130     101.322  54.964  45.736  1.00 69.12     0.035 C 
ATOM    825  CG  LYS A 130     102.819  55.081  45.980  1.00 70.58     0.004 C 
ATOM    826  CD  LYS A 130     103.198  54.543  47.354  1.00 74.32     0.027 C 
ATOM    827  CE  LYS A 130     103.072  55.596  48.447  1.00 76.61     0.229 C 
ATOM    828  NZ  LYS A 130     103.106  54.972  49.799  1.00 78.80    -0.079 N 
ATOM    829  HZ1 LYS A 130     103.022  55.677  50.531  1.00  0.00     0.274 HD
ATOM    830  HZ2 LYS A 130     103.938  54.396  49.926  1.00  0.00     0.274 HD
ATOM    831  HZ3 LYS A 130     102.398  54.244  49.895  1.00  0.00     0.274 HD
ATOM    832  N   GLY A 131      98.713  54.016  44.036  1.00 62.02    -0.351 N 
ATOM    833  HN  GLY A 131      98.307  54.893  44.361  1.00  0.00     0.163 HD
ATOM    834  CA  GLY A 131      97.859  52.875  43.715  1.00 60.56     0.225 C 
ATOM    835  C   GLY A 131      97.283  53.017  42.330  1.00 59.03     0.236 C 
ATOM    836  O   GLY A 131      98.010  53.329  41.377  1.00 57.37    -0.272 OA
ATOM    837  N   ILE A 132      95.982  52.754  42.220  1.00 58.06    -0.346 N 
ATOM    838  HN  ILE A 132      95.538  52.129  42.893  1.00  0.00     0.163 HD
ATOM    839  CA  ILE A 132      95.180  53.345  41.152  1.00 59.69     0.180 C 
ATOM    840  C   ILE A 132      93.981  54.146  41.658  1.00 59.40     0.241 C 
ATOM    841  O   ILE A 132      93.643  55.162  41.049  1.00 62.95    -0.271 OA
ATOM    842  CB  ILE A 132      94.752  52.375  40.015  1.00 61.84     0.013 C 
ATOM    843  CG1 ILE A 132      93.905  51.202  40.514  1.00 61.44     0.002 C 
ATOM    844  CG2 ILE A 132      95.953  51.915  39.200  1.00 64.06     0.012 C 
ATOM    845  CD1 ILE A 132      93.018  50.657  39.413  1.00 64.68     0.005 C 
ATOM    846  N   ILE A 133      93.363  53.705  42.761  1.00 57.26    -0.346 N 
ATOM    847  HN  ILE A 133      93.795  52.954  43.299  1.00  0.00     0.163 HD
ATOM    848  CA  ILE A 133      92.079  54.267  43.226  1.00 54.59     0.180 C 
ATOM    849  C   ILE A 133      92.128  55.798  43.304  1.00 55.06     0.241 C 
ATOM    850  O   ILE A 133      91.347  56.470  42.630  1.00 54.60    -0.271 OA
ATOM    851  CB  ILE A 133      91.574  53.649  44.558  1.00 53.45     0.013 C 
ATOM    852  CG1 ILE A 133      91.507  52.121  44.470  1.00 53.50     0.002 C 
ATOM    853  CG2 ILE A 133      90.186  54.175  44.898  1.00 53.34     0.012 C 
ATOM    854  CD1 ILE A 133      91.380  51.418  45.809  1.00 54.51     0.005 C 
ATOM    855  N   PHE A 134      93.062  56.331  44.092  1.00 55.49    -0.346 N 
ATOM    856  HN  PHE A 134      93.663  55.711  44.635  1.00  0.00     0.163 HD
ATOM    857  CA  PHE A 134      93.252  57.783  44.203  1.00 54.88     0.180 C 
ATOM    858  C   PHE A 134      94.632  58.247  43.713  1.00 55.59     0.241 C 
ATOM    859  O   PHE A 134      95.169  59.262  44.175  1.00 58.32    -0.271 OA
ATOM    860  CB  PHE A 134      92.933  58.272  45.628  1.00 53.16     0.073 C 
ATOM    861  CG  PHE A 134      91.472  58.558  45.858  1.00 51.38    -0.056 A 
ATOM    862  CD1 PHE A 134      90.601  57.543  46.263  1.00 50.74     0.007 A 
ATOM    863  CD2 PHE A 134      90.958  59.842  45.657  1.00 50.53     0.007 A 
ATOM    864  CE1 PHE A 134      89.247  57.804  46.457  1.00 49.94     0.001 A 
ATOM    865  CE2 PHE A 134      89.606  60.108  45.853  1.00 49.62     0.001 A 
ATOM    866  CZ  PHE A 134      88.751  59.088  46.255  1.00 50.03     0.000 A 
ATOM    867  N   ASN A 135      95.181  57.493  42.761  1.00 54.23    -0.346 N 
ATOM    868  HN  ASN A 135      94.718  56.620  42.508  1.00  0.00     0.163 HD
ATOM    869  CA  ASN A 135      96.408  57.851  42.063  1.00 53.92     0.185 C 
ATOM    870  C   ASN A 135      96.083  58.912  41.015  1.00 54.68     0.241 C 
ATOM    871  O   ASN A 135      95.528  58.616  39.950  1.00 54.20    -0.271 OA
ATOM    872  CB  ASN A 135      97.044  56.600  41.434  1.00 53.45     0.137 C 
ATOM    873  CG  ASN A 135      98.413  56.855  40.806  1.00 52.32     0.217 C 
ATOM    874  ND2 ASN A 135      99.123  55.766  40.514  1.00 51.30    -0.370 N 
ATOM    875 1HD2 ASN A 135     100.037  55.936  40.095  1.00  0.00     0.159 HD
ATOM    876 2HD2 ASN A 135      98.785  54.825  40.714  1.00  0.00     0.159 HD
ATOM    877  OD1 ASN A 135      98.823  57.997  40.563  1.00 50.79    -0.274 OA
ATOM    878  N   ASN A 136      96.439  60.152  41.338  1.00 56.79    -0.346 N 
ATOM    879  HN  ASN A 136      96.991  60.301  42.183  1.00  0.00     0.163 HD
ATOM    880  CA  ASN A 136      96.068  61.308  40.526  1.00 57.48     0.185 C 
ATOM    881  C   ASN A 136      97.127  61.750  39.519  1.00 60.65     0.241 C 
ATOM    882  O   ASN A 136      96.890  62.682  38.744  1.00 64.68    -0.271 OA
ATOM    883  CB  ASN A 136      95.603  62.456  41.426  1.00 57.14     0.137 C 
ATOM    884  CG  ASN A 136      94.358  62.097  42.225  1.00 57.55     0.217 C 
ATOM    885  ND2 ASN A 136      94.321  62.502  43.489  1.00 56.83    -0.370 N 
ATOM    886 1HD2 ASN A 136      93.487  62.261  44.024  1.00  0.00     0.159 HD
ATOM    887 2HD2 ASN A 136      95.076  63.039  43.916  1.00  0.00     0.159 HD
ATOM    888  OD1 ASN A 136      93.449  61.450  41.711  1.00 57.99    -0.274 OA
ATOM    889  N   ASN A 137      98.277  61.069  39.529  1.00 60.59    -0.346 N 
ATOM    890  HN  ASN A 137      98.443  60.410  40.289  1.00  0.00     0.163 HD
ATOM    891  CA  ASN A 137      99.306  61.222  38.506  1.00 60.22     0.185 C 
ATOM    892  C   ASN A 137      98.872  60.480  37.236  1.00 62.05     0.243 C 
ATOM    893  O   ASN A 137      98.920  59.248  37.205  1.00 64.62    -0.271 OA
ATOM    894  CB  ASN A 137     100.650  60.685  39.019  1.00 61.72     0.137 C 
ATOM    895  CG  ASN A 137     101.809  60.987  38.080  1.00 62.65     0.217 C 
ATOM    896  ND2 ASN A 137     102.724  61.832  38.535  1.00 62.07    -0.370 N 
ATOM    897 1HD2 ASN A 137     102.656  62.270  39.454  1.00  0.00     0.159 HD
ATOM    898 2HD2 ASN A 137     103.501  62.034  37.906  1.00  0.00     0.159 HD
ATOM    899  OD1 ASN A 137     101.892  60.456  36.967  1.00 63.24    -0.274 OA
ATOM    900  N   PRO A 138      98.466  61.227  36.181  1.00 63.31    -0.337 N 
ATOM    901  CA  PRO A 138      97.833  60.649  34.979  1.00 63.80     0.179 C 
ATOM    902  C   PRO A 138      98.663  59.570  34.277  1.00 63.37     0.241 C 
ATOM    903  O   PRO A 138      98.106  58.566  33.830  1.00 60.52    -0.271 OA
ATOM    904  CB  PRO A 138      97.654  61.860  34.053  1.00 64.52     0.037 C 
ATOM    905  CG  PRO A 138      97.712  63.048  34.953  1.00 65.49     0.022 C 
ATOM    906  CD  PRO A 138      98.705  62.672  36.008  1.00 63.94     0.127 C 
ATOM    907  N   GLU A 139      99.977  59.780  34.202  1.00 65.10    -0.346 N 
ATOM    908  HN  GLU A 139     100.367  60.612  34.645  1.00  0.00     0.163 HD
ATOM    909  CA  GLU A 139     100.881  58.864  33.510  1.00 65.23     0.177 C 
ATOM    910  C   GLU A 139     101.125  57.616  34.336  1.00 62.82     0.241 C 
ATOM    911  O   GLU A 139     101.109  56.502  33.799  1.00 62.45    -0.271 OA
ATOM    912  CB  GLU A 139     102.207  59.548  33.159  1.00 69.93     0.045 C 
ATOM    913  CG  GLU A 139     102.139  60.498  31.964  1.00 76.49     0.116 C 
ATOM    914  CD  GLU A 139     101.488  61.843  32.278  1.00 81.15     0.172 C 
ATOM    915  OE1 GLU A 139     100.784  62.372  31.391  1.00 84.53    -0.648 OA
ATOM    916  OE2 GLU A 139     101.671  62.373  33.401  1.00 83.33    -0.648 OA
ATOM    917  N   LEU A 140     101.336  57.806  35.639  1.00 59.43    -0.346 N 
ATOM    918  HN  LEU A 140     101.342  58.758  36.006  1.00  0.00     0.163 HD
ATOM    919  CA  LEU A 140     101.559  56.693  36.555  1.00 59.29     0.177 C 
ATOM    920  C   LEU A 140     100.306  55.831  36.727  1.00 60.22     0.241 C 
ATOM    921  O   LEU A 140     100.402  54.605  36.801  1.00 59.55    -0.271 OA
ATOM    922  CB  LEU A 140     102.087  57.187  37.902  1.00 60.24     0.038 C 
ATOM    923  CG  LEU A 140     102.711  56.170  38.868  1.00 62.55    -0.020 C 
ATOM    924  CD1 LEU A 140     103.756  55.264  38.223  1.00 60.19     0.009 C 
ATOM    925  CD2 LEU A 140     103.316  56.920  40.040  1.00 64.94     0.009 C 
ATOM    926  N   TRP A 141      99.142  56.481  36.768  1.00 59.26    -0.346 N 
ATOM    927  HN  TRP A 141      99.152  57.500  36.804  1.00  0.00     0.163 HD
ATOM    928  CA  TRP A 141      97.853  55.792  36.764  1.00 58.35     0.181 C 
ATOM    929  C   TRP A 141      97.655  54.974  35.481  1.00 60.27     0.241 C 
ATOM    930  O   TRP A 141      97.245  53.809  35.547  1.00 60.18    -0.271 OA
ATOM    931  CB  TRP A 141      96.708  56.792  36.968  1.00 56.25     0.075 C 
ATOM    932  CG  TRP A 141      95.351  56.246  36.640  1.00 55.51    -0.028 A 
ATOM    933  CD1 TRP A 141      94.554  55.476  37.442  1.00 54.47     0.096 A 
ATOM    934  CD2 TRP A 141      94.637  56.423  35.415  1.00 55.11    -0.002 A 
ATOM    935  CE2 TRP A 141      93.408  55.735  35.544  1.00 55.28     0.042 A 
ATOM    936  CE3 TRP A 141      94.918  57.093  34.213  1.00 54.54     0.014 A 
ATOM    937  NE1 TRP A 141      93.386  55.166  36.790  1.00 54.45    -0.365 N 
ATOM    938  HE1 TRP A 141      92.625  54.603  37.171  1.00  0.00     0.165 HD
ATOM    939  CZ2 TRP A 141      92.453  55.704  34.515  1.00 56.71     0.030 A 
ATOM    940  CZ3 TRP A 141      93.968  57.062  33.190  1.00 55.50     0.001 A 
ATOM    941  CH2 TRP A 141      92.750  56.366  33.349  1.00 55.75     0.002 A 
ATOM    942  N   LYS A 142      97.958  55.595  34.336  1.00 61.06    -0.346 N 
ATOM    943  HN  LYS A 142      98.273  56.564  34.388  1.00  0.00     0.163 HD
ATOM    944  CA  LYS A 142      97.867  54.973  33.007  1.00 61.37     0.176 C 
ATOM    945  C   LYS A 142      98.660  53.661  32.895  1.00 60.07     0.241 C 
ATOM    946  O   LYS A 142      98.191  52.715  32.265  1.00 57.55    -0.271 OA
ATOM    947  CB  LYS A 142      98.323  55.973  31.931  1.00 64.80     0.035 C 
ATOM    948  CG  LYS A 142      98.219  55.511  30.483  1.00 69.40     0.004 C 
ATOM    949  CD  LYS A 142      96.929  55.971  29.815  1.00 76.61     0.027 C 
ATOM    950  CE  LYS A 142      96.861  55.523  28.356  1.00 81.42     0.229 C 
ATOM    951  NZ  LYS A 142      97.938  56.095  27.492  1.00 80.11    -0.079 N 
ATOM    952  HZ1 LYS A 142      97.893  55.796  26.518  1.00  0.00     0.274 HD
ATOM    953  HZ2 LYS A 142      98.857  55.893  27.886  1.00  0.00     0.274 HD
ATOM    954  HZ3 LYS A 142      97.943  57.113  27.554  1.00  0.00     0.274 HD
ATOM    955  N   THR A 143      99.843  53.608  33.513  1.00 59.99    -0.344 N 
ATOM    956  HN  THR A 143     100.148  54.407  34.069  1.00  0.00     0.163 HD
ATOM    957  CA  THR A 143     100.718  52.430  33.414  1.00 61.47     0.205 C 
ATOM    958  C   THR A 143     100.462  51.376  34.498  1.00 60.95     0.243 C 
ATOM    959  O   THR A 143     100.891  50.226  34.362  1.00 64.01    -0.271 OA
ATOM    960  CB  THR A 143     102.222  52.801  33.374  1.00 62.56     0.146 C 
ATOM    961  CG2 THR A 143     102.540  53.717  32.181  1.00 62.73     0.042 C 
ATOM    962  OG1 THR A 143     102.601  53.439  34.598  1.00 63.20    -0.393 OA
ATOM    963  HG1 THR A 143     103.523  53.666  34.573  1.00  0.00     0.210 HD
ATOM    964  N   THR A 144      99.760  51.770  35.559  1.00 59.70    -0.344 N 
ATOM    965  HN  THR A 144      99.454  52.742  35.609  1.00  0.00     0.163 HD
ATOM    966  CA  THR A 144      99.409  50.866  36.659  1.00 57.37     0.205 C 
ATOM    967  C   THR A 144      98.064  50.164  36.429  1.00 57.07     0.243 C 
ATOM    968  O   THR A 144      97.928  48.973  36.722  1.00 59.68    -0.271 OA
ATOM    969  CB  THR A 144      99.389  51.606  38.012  1.00 57.00     0.146 C 
ATOM    970  CG2 THR A 144      99.353  50.633  39.150  1.00 56.88     0.042 C 
ATOM    971  OG1 THR A 144     100.570  52.401  38.146  1.00 60.48    -0.393 OA
ATOM    972  HG1 THR A 144     100.558  52.857  38.979  1.00  0.00     0.210 HD
ATOM    973  N   ARG A 145      97.087  50.903  35.902  1.00 54.59    -0.346 N 
ATOM    974  HN  ARG A 145      97.285  51.873  35.656  1.00  0.00     0.163 HD
ATOM    975  CA  ARG A 145      95.737  50.377  35.662  1.00 54.91     0.176 C 
ATOM    976  C   ARG A 145      95.650  49.043  34.864  1.00 56.92     0.243 C 
ATOM    977  O   ARG A 145      94.865  48.173  35.257  1.00 56.53    -0.271 OA
ATOM    978  CB  ARG A 145      94.817  51.458  35.069  1.00 52.40     0.036 C 
ATOM    979  CG  ARG A 145      93.340  51.101  35.103  1.00 52.75     0.023 C 
ATOM    980  CD  ARG A 145      92.477  52.234  34.590  1.00 54.54     0.138 C 
ATOM    981  NE  ARG A 145      91.191  51.759  34.073  1.00 57.01    -0.227 N 
ATOM    982  HE  ARG A 145      91.162  51.455  33.100  1.00  0.00     0.177 HD
ATOM    983  CZ  ARG A 145      90.056  51.691  34.769  1.00 57.29     0.665 C 
ATOM    984  NH1 ARG A 145      90.007  52.065  36.041  1.00 56.90    -0.235 N 
ATOM    985 1HH1 ARG A 145      89.139  52.013  36.574  1.00  0.00     0.174 HD
ATOM    986 2HH1 ARG A 145      90.856  52.406  36.492  1.00  0.00     0.174 HD
ATOM    987  NH2 ARG A 145      88.953  51.248  34.183  1.00 58.02    -0.235 N 
ATOM    988 1HH2 ARG A 145      88.085  51.196  34.716  1.00  0.00     0.174 HD
ATOM    989 2HH2 ARG A 145      88.991  50.960  33.205  1.00  0.00     0.174 HD
ATOM    990  N   PRO A 146      96.450  48.869  33.771  1.00 58.66    -0.337 N 
ATOM    991  CA  PRO A 146      96.362  47.600  33.020  1.00 59.27     0.179 C 
ATOM    992  C   PRO A 146      96.518  46.319  33.852  1.00 60.32     0.241 C 
ATOM    993  O   PRO A 146      95.871  45.312  33.538  1.00 60.82    -0.271 OA
ATOM    994  CB  PRO A 146      97.494  47.723  32.001  1.00 57.58     0.037 C 
ATOM    995  CG  PRO A 146      97.570  49.184  31.738  1.00 55.88     0.022 C 
ATOM    996  CD  PRO A 146      97.347  49.818  33.076  1.00 56.88     0.127 C 
ATOM    997  N   PHE A 147      97.344  46.372  34.901  1.00 59.62    -0.346 N 
ATOM    998  HN  PHE A 147      97.869  47.231  35.064  1.00  0.00     0.163 HD
ATOM    999  CA  PHE A 147      97.530  45.249  35.830  1.00 59.36     0.180 C 
ATOM   1000  C   PHE A 147      96.232  44.833  36.522  1.00 62.28     0.241 C 
ATOM   1001  O   PHE A 147      95.955  43.635  36.668  1.00 65.47    -0.271 OA
ATOM   1002  CB  PHE A 147      98.592  45.583  36.874  1.00 56.42     0.073 C 
ATOM   1003  CG  PHE A 147      99.968  45.731  36.305  1.00 57.70    -0.056 A 
ATOM   1004  CD1 PHE A 147     100.781  44.609  36.106  1.00 56.94     0.007 A 
ATOM   1005  CD2 PHE A 147     100.462  46.997  35.960  1.00 57.08     0.007 A 
ATOM   1006  CE1 PHE A 147     102.057  44.749  35.570  1.00 56.87     0.001 A 
ATOM   1007  CE2 PHE A 147     101.740  47.142  35.429  1.00 55.59     0.001 A 
ATOM   1008  CZ  PHE A 147     102.537  46.017  35.233  1.00 55.93     0.000 A 
ATOM   1009  N   PHE A 148      95.448  45.832  36.933  1.00 60.98    -0.346 N 
ATOM   1010  HN  PHE A 148      95.775  46.790  36.807  1.00  0.00     0.163 HD
ATOM   1011  CA  PHE A 148      94.145  45.619  37.554  1.00 58.82     0.180 C 
ATOM   1012  C   PHE A 148      93.148  45.085  36.535  1.00 58.96     0.241 C 
ATOM   1013  O   PHE A 148      92.440  44.119  36.816  1.00 60.53    -0.271 OA
ATOM   1014  CB  PHE A 148      93.629  46.915  38.201  1.00 57.58     0.073 C 
ATOM   1015  CG  PHE A 148      94.289  47.247  39.513  1.00 57.63    -0.056 A 
ATOM   1016  CD1 PHE A 148      95.513  47.929  39.551  1.00 57.18     0.007 A 
ATOM   1017  CD2 PHE A 148      93.688  46.881  40.722  1.00 57.73     0.007 A 
ATOM   1018  CE1 PHE A 148      96.122  48.232  40.766  1.00 57.23     0.001 A 
ATOM   1019  CE2 PHE A 148      94.294  47.182  41.939  1.00 58.10     0.001 A 
ATOM   1020  CZ  PHE A 148      95.512  47.859  41.961  1.00 57.49     0.000 A 
ATOM   1021  N   MET A 149      93.127  45.700  35.350  1.00 58.99    -0.346 N 
ATOM   1022  HN  MET A 149      93.783  46.465  35.191  1.00  0.00     0.163 HD
ATOM   1023  CA  MET A 149      92.210  45.334  34.263  1.00 58.76     0.177 C 
ATOM   1024  C   MET A 149      92.350  43.880  33.795  1.00 58.67     0.241 C 
ATOM   1025  O   MET A 149      91.345  43.206  33.556  1.00 56.65    -0.271 OA
ATOM   1026  CB  MET A 149      92.358  46.296  33.078  1.00 58.71     0.045 C 
ATOM   1027  CG  MET A 149      91.990  47.744  33.377  1.00 62.27     0.076 C 
ATOM   1028  SD  MET A 149      90.351  47.986  34.100  1.00 66.35    -0.173 SA
ATOM   1029  CE  MET A 149      89.284  47.742  32.681  1.00 65.88     0.089 C 
ATOM   1030  N   LYS A 150      93.591  43.406  33.686  1.00 60.84    -0.346 N 
ATOM   1031  HN  LYS A 150      94.374  44.024  33.900  1.00  0.00     0.163 HD
ATOM   1032  CA  LYS A 150      93.870  42.029  33.270  1.00 64.19     0.176 C 
ATOM   1033  C   LYS A 150      93.399  41.008  34.317  1.00 63.12     0.241 C 
ATOM   1034  O   LYS A 150      92.753  40.015  33.967  1.00 65.03    -0.271 OA
ATOM   1035  CB  LYS A 150      95.360  41.842  32.953  1.00 68.56     0.035 C 
ATOM   1036  CG  LYS A 150      95.657  40.634  32.077  1.00 74.61     0.004 C 
ATOM   1037  CD  LYS A 150      97.135  40.286  32.078  1.00 79.54     0.027 C 
ATOM   1038  CE  LYS A 150      97.417  39.096  31.174  1.00 82.93     0.229 C 
ATOM   1039  NZ  LYS A 150      98.867  38.971  30.859  1.00 84.10    -0.079 N 
ATOM   1040  HZ1 LYS A 150      99.056  38.173  30.253  1.00  0.00     0.274 HD
ATOM   1041  HZ2 LYS A 150      99.429  38.933  31.709  1.00  0.00     0.274 HD
ATOM   1042  HZ3 LYS A 150      99.236  39.835  30.461  1.00  0.00     0.274 HD
ATOM   1043  N   ALA A 151      93.708  41.279  35.588  1.00 59.14    -0.346 N 
ATOM   1044  HN  ALA A 151      94.226  42.135  35.786  1.00  0.00     0.163 HD
ATOM   1045  CA  ALA A 151      93.344  40.413  36.714  1.00 55.73     0.172 C 
ATOM   1046  C   ALA A 151      91.837  40.306  36.979  1.00 56.96     0.240 C 
ATOM   1047  O   ALA A 151      91.378  39.307  37.546  1.00 56.61    -0.271 OA
ATOM   1048  CB  ALA A 151      94.059  40.872  37.971  1.00 54.81     0.042 C 
ATOM   1049  N   LEU A 152      91.085  41.329  36.563  1.00 57.75    -0.346 N 
ATOM   1050  HN  LEU A 152      91.529  42.065  36.013  1.00  0.00     0.163 HD
ATOM   1051  CA  LEU A 152      89.647  41.447  36.859  1.00 58.80     0.177 C 
ATOM   1052  C   LEU A 152      88.725  41.091  35.679  1.00 61.30     0.241 C 
ATOM   1053  O   LEU A 152      87.502  41.276  35.750  1.00 59.51    -0.271 OA
ATOM   1054  CB  LEU A 152      89.328  42.844  37.424  1.00 56.67     0.038 C 
ATOM   1055  CG  LEU A 152      89.983  43.219  38.763  1.00 56.27    -0.020 C 
ATOM   1056  CD1 LEU A 152      89.930  44.719  38.986  1.00 57.40     0.009 C 
ATOM   1057  CD2 LEU A 152      89.371  42.492  39.947  1.00 54.44     0.009 C 
ATOM   1058  N   SER A 153      89.326  40.570  34.609  1.00 64.23    -0.344 N 
ATOM   1059  HN  SER A 153      90.345  40.538  34.597  1.00  0.00     0.163 HD
ATOM   1060  CA  SER A 153      88.603  40.041  33.450  1.00 64.93     0.200 C 
ATOM   1061  C   SER A 153      89.290  38.767  32.924  1.00 67.77     0.242 C 
ATOM   1062  O   SER A 153      90.250  38.275  33.539  1.00 70.39    -0.271 OA
ATOM   1063  CB  SER A 153      88.494  41.111  32.361  1.00 63.37     0.199 C 
ATOM   1064  OG  SER A 153      89.775  41.524  31.927  1.00 63.02    -0.398 OA
ATOM   1065  HG  SER A 153      89.707  42.188  31.251  1.00  0.00     0.209 HD
ATOM   1066  N   GLY A 154      88.786  38.234  31.806  1.00 67.96    -0.350 N 
ATOM   1067  HN  GLY A 154      87.965  38.670  31.386  1.00  0.00     0.163 HD
ATOM   1068  CA  GLY A 154      89.359  37.051  31.156  1.00 67.70     0.225 C 
ATOM   1069  C   GLY A 154      89.236  35.789  31.998  1.00 69.55     0.238 C 
ATOM   1070  O   GLY A 154      88.159  35.520  32.538  1.00 69.65    -0.272 OA
ATOM   1071  N   PRO A 155      90.339  35.011  32.125  1.00 70.58    -0.337 N 
ATOM   1072  CA  PRO A 155      90.319  33.757  32.902  1.00 70.24     0.179 C 
ATOM   1073  C   PRO A 155      90.091  33.952  34.409  1.00 70.75     0.241 C 
ATOM   1074  O   PRO A 155      89.477  33.092  35.049  1.00 71.55    -0.271 OA
ATOM   1075  CB  PRO A 155      91.702  33.145  32.635  1.00 69.24     0.037 C 
ATOM   1076  CG  PRO A 155      92.564  34.293  32.230  1.00 71.32     0.022 C 
ATOM   1077  CD  PRO A 155      91.659  35.249  31.506  1.00 70.33     0.127 C 
ATOM   1078  N   GLY A 156      90.579  35.072  34.950  1.00 71.53    -0.351 N 
ATOM   1079  HN  GLY A 156      91.090  35.717  34.347  1.00  0.00     0.163 HD
ATOM   1080  CA  GLY A 156      90.418  35.423  36.366  1.00 68.66     0.225 C 
ATOM   1081  C   GLY A 156      88.970  35.634  36.777  1.00 67.70     0.236 C 
ATOM   1082  O   GLY A 156      88.577  35.262  37.884  1.00 68.57    -0.272 OA
ATOM   1083  N   LEU A 157      88.183  36.231  35.881  1.00 65.55    -0.346 N 
ATOM   1084  HN  LEU A 157      88.605  36.592  35.025  1.00  0.00     0.163 HD
ATOM   1085  CA  LEU A 157      86.742  36.391  36.071  1.00 65.72     0.177 C 
ATOM   1086  C   LEU A 157      86.023  35.035  36.071  1.00 70.01     0.241 C 
ATOM   1087  O   LEU A 157      85.070  34.838  36.832  1.00 72.50    -0.271 OA
ATOM   1088  CB  LEU A 157      86.165  37.332  35.006  1.00 63.13     0.038 C 
ATOM   1089  CG  LEU A 157      84.688  37.745  35.043  1.00 63.27    -0.020 C 
ATOM   1090  CD1 LEU A 157      84.516  39.197  34.620  1.00 62.61     0.009 C 
ATOM   1091  CD2 LEU A 157      83.829  36.826  34.180  1.00 61.79     0.009 C 
ATOM   1092  N   VAL A 158      86.485  34.119  35.218  1.00 71.95    -0.346 N 
ATOM   1093  HN  VAL A 158      87.259  34.375  34.605  1.00  0.00     0.163 HD
ATOM   1094  CA  VAL A 158      85.935  32.758  35.117  1.00 72.92     0.180 C 
ATOM   1095  C   VAL A 158      86.258  31.938  36.376  1.00 73.94     0.241 C 
ATOM   1096  O   VAL A 158      85.384  31.239  36.897  1.00 75.25    -0.271 OA
ATOM   1097  CB  VAL A 158      86.399  32.042  33.813  1.00 72.43     0.009 C 
ATOM   1098  CG1 VAL A 158      85.965  30.577  33.773  1.00 68.94     0.012 C 
ATOM   1099  CG2 VAL A 158      85.870  32.778  32.585  1.00 69.18     0.012 C 
ATOM   1100  N   ARG A 159      87.501  32.039  36.857  1.00 74.16    -0.346 N 
ATOM   1101  HN  ARG A 159      88.182  32.588  36.333  1.00  0.00     0.163 HD
ATOM   1102  CA  ARG A 159      87.933  31.395  38.108  1.00 75.05     0.176 C 
ATOM   1103  C   ARG A 159      87.144  31.879  39.322  1.00 73.57     0.241 C 
ATOM   1104  O   ARG A 159      86.876  31.105  40.242  1.00 74.57    -0.271 OA
ATOM   1105  CB  ARG A 159      89.428  31.636  38.357  1.00 78.78     0.036 C 
ATOM   1106  CG  ARG A 159      90.345  30.447  38.090  1.00 84.53     0.023 C 
ATOM   1107  CD  ARG A 159      90.380  29.437  39.241  1.00 88.94     0.138 C 
ATOM   1108  NE  ARG A 159      90.868  29.998  40.509  1.00 91.62    -0.227 N 
ATOM   1109  HE  ARG A 159      90.168  30.318  41.178  1.00  0.00     0.177 HD
ATOM   1110  CZ  ARG A 159      92.150  30.124  40.860  1.00 89.58     0.665 C 
ATOM   1111  NH1 ARG A 159      93.126  29.739  40.045  1.00 92.32    -0.235 N 
ATOM   1112 1HH1 ARG A 159      94.105  29.835  40.313  1.00  0.00     0.174 HD
ATOM   1113 2HH1 ARG A 159      92.888  29.338  39.138  1.00  0.00     0.174 HD
ATOM   1114  NH2 ARG A 159      92.459  30.645  42.038  1.00 83.63    -0.235 N 
ATOM   1115 1HH2 ARG A 159      93.438  30.741  42.306  1.00  0.00     0.174 HD
ATOM   1116 2HH2 ARG A 159      91.710  30.941  42.664  1.00  0.00     0.174 HD
ATOM   1117  N   MET A 160      86.770  33.158  39.294  1.00 72.53    -0.346 N 
ATOM   1118  HN  MET A 160      86.916  33.682  38.431  1.00  0.00     0.163 HD
ATOM   1119  CA  MET A 160      86.164  33.854  40.426  1.00 71.09     0.177 C 
ATOM   1120  C   MET A 160      84.801  33.313  40.866  1.00 70.86     0.241 C 
ATOM   1121  O   MET A 160      84.516  33.274  42.068  1.00 70.06    -0.271 OA
ATOM   1122  CB  MET A 160      86.085  35.357  40.133  1.00 70.54     0.045 C 
ATOM   1123  CG  MET A 160      85.690  36.214  41.326  1.00 73.92     0.076 C 
ATOM   1124  SD  MET A 160      86.778  36.063  42.758  1.00 74.75    -0.173 SA
ATOM   1125  CE  MET A 160      87.764  37.552  42.627  1.00 76.01     0.089 C 
ATOM   1126  N   VAL A 161      83.978  32.895  39.903  1.00 69.38    -0.346 N 
ATOM   1127  HN  VAL A 161      84.286  32.956  38.932  1.00  0.00     0.163 HD
ATOM   1128  CA  VAL A 161      82.643  32.350  40.191  1.00 68.01     0.180 C 
ATOM   1129  C   VAL A 161      82.719  31.111  41.101  1.00 66.72     0.241 C 
ATOM   1130  O   VAL A 161      81.966  30.993  42.070  1.00 67.83    -0.271 OA
ATOM   1131  CB  VAL A 161      81.792  32.136  38.898  1.00 67.95     0.009 C 
ATOM   1132  CG1 VAL A 161      82.428  31.143  37.939  1.00 70.49     0.012 C 
ATOM   1133  CG2 VAL A 161      80.358  31.732  39.226  1.00 69.16     0.012 C 
ATOM   1134  N   THR A 162      83.661  30.223  40.809  1.00 65.46    -0.344 N 
ATOM   1135  HN  THR A 162      84.268  30.389  40.006  1.00  0.00     0.163 HD
ATOM   1136  CA  THR A 162      83.851  29.015  41.606  1.00 65.90     0.205 C 
ATOM   1137  C   THR A 162      84.618  29.286  42.914  1.00 66.29     0.243 C 
ATOM   1138  O   THR A 162      84.305  28.687  43.948  1.00 66.59    -0.271 OA
ATOM   1139  CB  THR A 162      84.427  27.822  40.781  1.00 66.02     0.146 C 
ATOM   1140  CG2 THR A 162      85.112  28.281  39.485  1.00 67.56     0.042 C 
ATOM   1141  OG1 THR A 162      85.370  27.087  41.571  1.00 67.69    -0.393 OA
ATOM   1142  HG1 THR A 162      85.721  26.361  41.069  1.00  0.00     0.210 HD
ATOM   1143  N   VAL A 163      85.596  30.198  42.861  1.00 64.20    -0.346 N 
ATOM   1144  HN  VAL A 163      85.832  30.603  41.955  1.00  0.00     0.163 HD
ATOM   1145  CA  VAL A 163      86.350  30.647  44.047  1.00 60.31     0.180 C 
ATOM   1146  C   VAL A 163      85.414  31.272  45.099  1.00 62.07     0.241 C 
ATOM   1147  O   VAL A 163      85.499  30.932  46.285  1.00 61.42    -0.271 OA
ATOM   1148  CB  VAL A 163      87.528  31.588  43.660  1.00 57.54     0.009 C 
ATOM   1149  CG1 VAL A 163      88.041  32.394  44.848  1.00 55.56     0.012 C 
ATOM   1150  CG2 VAL A 163      88.673  30.786  43.070  1.00 56.50     0.012 C 
ATOM   1151  N   CYS A 164      84.525  32.161  44.647  1.00 62.59    -0.345 N 
ATOM   1152  HN  CYS A 164      84.562  32.420  43.661  1.00  0.00     0.163 HD
ATOM   1153  CA  CYS A 164      83.500  32.785  45.489  1.00 65.53     0.186 C 
ATOM   1154  C   CYS A 164      82.590  31.784  46.185  1.00 67.35     0.241 C 
ATOM   1155  O   CYS A 164      82.393  31.865  47.399  1.00 69.54    -0.271 OA
ATOM   1156  CB  CYS A 164      82.640  33.743  44.671  1.00 67.29     0.121 C 
ATOM   1157  SG  CYS A 164      82.898  35.467  45.100  1.00 73.02    -0.095 SA
ATOM   1158  N   ALA A 165      82.041  30.854  45.404  1.00 66.90    -0.346 N 
ATOM   1159  HN  ALA A 165      82.262  30.863  44.408  1.00  0.00     0.163 HD
ATOM   1160  CA  ALA A 165      81.139  29.825  45.907  1.00 66.25     0.172 C 
ATOM   1161  C   ALA A 165      81.798  28.971  46.989  1.00 67.06     0.240 C 
ATOM   1162  O   ALA A 165      81.220  28.795  48.064  1.00 68.86    -0.271 OA
ATOM   1163  CB  ALA A 165      80.643  28.955  44.767  1.00 66.31     0.042 C 
ATOM   1164  N   GLU A 166      83.006  28.473  46.710  1.00 66.59    -0.346 N 
ATOM   1165  HN  GLU A 166      83.426  28.681  45.804  1.00  0.00     0.163 HD
ATOM   1166  CA  GLU A 166      83.749  27.639  47.659  1.00 68.49     0.177 C 
ATOM   1167  C   GLU A 166      84.103  28.395  48.940  1.00 68.82     0.241 C 
ATOM   1168  O   GLU A 166      84.021  27.827  50.034  1.00 71.73    -0.271 OA
ATOM   1169  CB  GLU A 166      85.012  27.026  47.025  1.00 71.64     0.045 C 
ATOM   1170  CG  GLU A 166      84.793  26.096  45.828  1.00 78.65     0.116 C 
ATOM   1171  CD  GLU A 166      83.605  25.153  45.979  1.00 84.31     0.172 C 
ATOM   1172  OE1 GLU A 166      83.606  24.315  46.910  1.00 88.66    -0.648 OA
ATOM   1173  OE2 GLU A 166      82.666  25.248  45.158  1.00 84.82    -0.648 OA
ATOM   1174  N   SER A 167      84.473  29.672  48.793  1.00 65.41    -0.344 N 
ATOM   1175  HN  SER A 167      84.525  30.056  47.850  1.00  0.00     0.163 HD
ATOM   1176  CA  SER A 167      84.807  30.546  49.922  1.00 61.60     0.200 C 
ATOM   1177  C   SER A 167      83.603  30.821  50.823  1.00 60.63     0.243 C 
ATOM   1178  O   SER A 167      83.745  30.873  52.040  1.00 59.95    -0.271 OA
ATOM   1179  CB  SER A 167      85.420  31.864  49.436  1.00 62.27     0.199 C 
ATOM   1180  OG  SER A 167      85.812  32.690  50.520  1.00 59.69    -0.398 OA
ATOM   1181  HG  SER A 167      86.192  33.507  50.219  1.00  0.00     0.209 HD
ATOM   1182  N   LEU A 168      82.426  30.999  50.226  1.00 59.74    -0.346 N 
ATOM   1183  HN  LEU A 168      82.377  31.007  49.207  1.00  0.00     0.163 HD
ATOM   1184  CA  LEU A 168      81.205  31.183  51.004  1.00 59.30     0.177 C 
ATOM   1185  C   LEU A 168      80.734  29.885  51.660  1.00 63.69     0.241 C 
ATOM   1186  O   LEU A 168      80.347  29.901  52.832  1.00 67.36    -0.271 OA
ATOM   1187  CB  LEU A 168      80.090  31.817  50.172  1.00 55.81     0.038 C 
ATOM   1188  CG  LEU A 168      78.798  32.138  50.933  1.00 54.55    -0.020 C 
ATOM   1189  CD1 LEU A 168      79.002  33.115  52.087  1.00 52.90     0.009 C 
ATOM   1190  CD2 LEU A 168      77.747  32.655  49.974  1.00 53.49     0.009 C 
ATOM   1191  N   LYS A 169      80.776  28.780  50.906  1.00 65.29    -0.346 N 
ATOM   1192  HN  LYS A 169      81.029  28.873  49.922  1.00  0.00     0.163 HD
ATOM   1193  CA  LYS A 169      80.475  27.438  51.426  1.00 65.77     0.176 C 
ATOM   1194  C   LYS A 169      81.269  27.134  52.691  1.00 65.86     0.241 C 
ATOM   1195  O   LYS A 169      80.691  26.745  53.706  1.00 67.28    -0.271 OA
ATOM   1196  CB  LYS A 169      80.772  26.360  50.383  1.00 67.14     0.035 C 
ATOM   1197  CG  LYS A 169      79.675  26.126  49.363  1.00 71.30     0.004 C 
ATOM   1198  CD  LYS A 169      80.110  25.052  48.380  1.00 73.67     0.027 C 
ATOM   1199  CE  LYS A 169      79.272  25.078  47.116  1.00 77.08     0.229 C 
ATOM   1200  NZ  LYS A 169      79.860  24.160  46.104  1.00 78.28    -0.079 N 
ATOM   1201  HZ1 LYS A 169      79.296  24.177  45.254  1.00  0.00     0.274 HD
ATOM   1202  HZ2 LYS A 169      79.978  23.214  46.467  1.00  0.00     0.274 HD
ATOM   1203  HZ3 LYS A 169      80.841  24.371  45.919  1.00  0.00     0.274 HD
ATOM   1204  N   THR A 170      82.585  27.344  52.627  1.00 65.55    -0.344 N 
ATOM   1205  HN  THR A 170      82.984  27.729  51.771  1.00  0.00     0.163 HD
ATOM   1206  CA  THR A 170      83.472  27.039  53.747  1.00 67.58     0.205 C 
ATOM   1207  C   THR A 170      83.144  27.862  54.998  1.00 67.29     0.243 C 
ATOM   1208  O   THR A 170      83.236  27.353  56.117  1.00 70.26    -0.271 OA
ATOM   1209  CB  THR A 170      84.981  27.063  53.358  1.00 68.48     0.146 C 
ATOM   1210  CG2 THR A 170      85.494  28.459  53.033  1.00 70.57     0.042 C 
ATOM   1211  OG1 THR A 170      85.760  26.537  54.436  1.00 73.01    -0.393 OA
ATOM   1212  HG1 THR A 170      86.680  26.552  54.199  1.00  0.00     0.210 HD
ATOM   1213  N   HIS A 171      82.720  29.109  54.789  1.00 64.32    -0.346 N 
ATOM   1214  HN  HIS A 171      82.665  29.452  53.830  1.00  0.00     0.163 HD
ATOM   1215  CA  HIS A 171      82.331  30.005  55.877  1.00 62.80     0.182 C 
ATOM   1216  C   HIS A 171      80.930  29.739  56.411  1.00 64.64     0.241 C 
ATOM   1217  O   HIS A 171      80.679  29.932  57.602  1.00 66.28    -0.271 OA
ATOM   1218  CB  HIS A 171      82.458  31.461  55.446  1.00 60.56     0.093 C 
ATOM   1219  CG  HIS A 171      83.871  31.940  55.369  1.00 59.84     0.028 A 
ATOM   1220  CD2 HIS A 171      84.577  32.766  56.174  1.00 60.27     0.114 A 
ATOM   1221  ND1 HIS A 171      84.730  31.566  54.358  1.00 60.84    -0.354 N 
ATOM   1222  HD1 HIS A 171      84.494  30.945  53.584  1.00  0.00     0.166 HD
ATOM   1223  CE1 HIS A 171      85.905  32.135  54.546  1.00 60.54     0.180 A 
ATOM   1224  NE2 HIS A 171      85.840  32.868  55.642  1.00 60.86    -0.360 N 
ATOM   1225  HE2 HIS A 171      86.604  33.421  56.031  1.00  0.00     0.166 HD
ATOM   1226  N   LEU A 172      80.025  29.304  55.535  1.00 65.82    -0.346 N 
ATOM   1227  HN  LEU A 172      80.281  29.243  54.549  1.00  0.00     0.163 HD
ATOM   1228  CA  LEU A 172      78.673  28.911  55.944  1.00 65.14     0.177 C 
ATOM   1229  C   LEU A 172      78.662  27.602  56.746  1.00 66.45     0.241 C 
ATOM   1230  O   LEU A 172      77.752  27.374  57.547  1.00 68.71    -0.271 OA
ATOM   1231  CB  LEU A 172      77.722  28.839  54.740  1.00 63.22     0.038 C 
ATOM   1232  CG  LEU A 172      77.336  30.138  54.011  1.00 62.21    -0.020 C 
ATOM   1233  CD1 LEU A 172      76.510  29.820  52.772  1.00 61.08     0.009 C 
ATOM   1234  CD2 LEU A 172      76.600  31.131  54.900  1.00 60.57     0.009 C 
ATOM   1235  N   ASP A 173      79.678  26.761  56.530  1.00 65.91    -0.346 N 
ATOM   1236  HN  ASP A 173      80.313  26.957  55.756  1.00  0.00     0.163 HD
ATOM   1237  CA  ASP A 173      79.927  25.567  57.351  1.00 66.09     0.186 C 
ATOM   1238  C   ASP A 173      80.527  25.916  58.720  1.00 67.97     0.241 C 
ATOM   1239  O   ASP A 173      80.498  25.100  59.643  1.00 68.68    -0.271 OA
ATOM   1240  CB  ASP A 173      80.857  24.593  56.615  1.00 66.81     0.147 C 
ATOM   1241  CG  ASP A 173      80.189  23.910  55.416  1.00 68.30     0.175 C 
ATOM   1242  OD1 ASP A 173      78.958  24.045  55.224  1.00 66.48    -0.648 OA
ATOM   1243  OD2 ASP A 173      80.913  23.224  54.660  1.00 67.10    -0.648 OA
ATOM   1244  N   ARG A 174      81.075  27.127  58.830  1.00 69.73    -0.346 N 
ATOM   1245  HN  ARG A 174      81.047  27.743  58.018  1.00  0.00     0.163 HD
ATOM   1246  CA  ARG A 174      81.714  27.622  60.048  1.00 67.26     0.176 C 
ATOM   1247  C   ARG A 174      80.946  28.811  60.658  1.00 64.46     0.241 C 
ATOM   1248  O   ARG A 174      81.551  29.770  61.157  1.00 62.58    -0.271 OA
ATOM   1249  CB  ARG A 174      83.174  27.991  59.751  1.00 72.32     0.036 C 
ATOM   1250  CG  ARG A 174      84.187  26.916  60.110  1.00 79.57     0.023 C 
ATOM   1251  CD  ARG A 174      85.405  26.959  59.199  1.00 83.23     0.138 C 
ATOM   1252  NE  ARG A 174      85.145  26.225  57.960  1.00 90.79    -0.227 N 
ATOM   1253  HE  ARG A 174      84.651  26.719  57.217  1.00  0.00     0.177 HD
ATOM   1254  CZ  ARG A 174      85.502  24.961  57.724  1.00 94.48     0.665 C 
ATOM   1255  NH1 ARG A 174      86.167  24.252  58.633  1.00 97.15    -0.235 N 
ATOM   1256 1HH1 ARG A 174      86.440  23.286  58.453  1.00  0.00     0.174 HD
ATOM   1257 2HH1 ARG A 174      86.403  24.683  59.527  1.00  0.00     0.174 HD
ATOM   1258  NH2 ARG A 174      85.195  24.400  56.560  1.00 94.64    -0.235 N 
ATOM   1259 1HH2 ARG A 174      85.468  23.434  56.380  1.00  0.00     0.174 HD
ATOM   1260 2HH2 ARG A 174      84.685  24.943  55.863  1.00  0.00     0.174 HD
ATOM   1261  N   LEU A 175      79.613  28.724  60.633  1.00 60.82    -0.346 N 
ATOM   1262  HN  LEU A 175      79.188  27.877  60.256  1.00  0.00     0.163 HD
ATOM   1263  CA  LEU A 175      78.727  29.795  61.125  1.00 58.23     0.177 C 
ATOM   1264  C   LEU A 175      78.848  30.120  62.622  1.00 59.51     0.241 C 
ATOM   1265  O   LEU A 175      78.437  31.195  63.059  1.00 58.22    -0.271 OA
ATOM   1266  CB  LEU A 175      77.271  29.516  60.729  1.00 57.06     0.038 C 
ATOM   1267  CG  LEU A 175      76.493  30.461  59.787  1.00 58.28    -0.020 C 
ATOM   1268  CD1 LEU A 175      77.332  31.431  58.956  1.00 58.08     0.009 C 
ATOM   1269  CD2 LEU A 175      75.566  29.661  58.885  1.00 56.49     0.009 C 
ATOM   1270  N   GLU A 176      79.441  29.201  63.385  1.00 60.08    -0.346 N 
ATOM   1271  HN  GLU A 176      79.697  28.312  62.957  1.00  0.00     0.163 HD
ATOM   1272  CA  GLU A 176      79.745  29.399  64.807  1.00 60.53     0.177 C 
ATOM   1273  C   GLU A 176      80.686  30.583  65.080  1.00 63.69     0.241 C 
ATOM   1274  O   GLU A 176      80.711  31.122  66.194  1.00 64.23    -0.271 OA
ATOM   1275  CB  GLU A 176      80.333  28.117  65.405  1.00 58.68     0.045 C 
ATOM   1276  CG  GLU A 176      81.726  27.736  64.897  1.00 60.02     0.116 C 
ATOM   1277  CD  GLU A 176      81.722  26.838  63.668  1.00 61.66     0.172 C 
ATOM   1278  OE1 GLU A 176      80.642  26.575  63.088  1.00 62.69    -0.648 OA
ATOM   1279  OE2 GLU A 176      82.821  26.384  63.280  1.00 61.45    -0.648 OA
ATOM   1280  N   GLU A 177      81.449  30.966  64.053  1.00 64.79    -0.346 N 
ATOM   1281  HN  GLU A 177      81.338  30.472  63.167  1.00  0.00     0.163 HD
ATOM   1282  CA  GLU A 177      82.434  32.048  64.114  1.00 66.61     0.177 C 
ATOM   1283  C   GLU A 177      81.794  33.435  64.124  1.00 64.58     0.241 C 
ATOM   1284  O   GLU A 177      82.458  34.432  64.428  1.00 63.48    -0.271 OA
ATOM   1285  CB  GLU A 177      83.373  31.943  62.913  1.00 69.45     0.045 C 
ATOM   1286  CG  GLU A 177      84.413  30.840  63.018  1.00 76.26     0.116 C 
ATOM   1287  CD  GLU A 177      85.745  31.338  63.549  1.00 84.65     0.172 C 
ATOM   1288  OE1 GLU A 177      85.786  31.952  64.644  1.00 85.81    -0.648 OA
ATOM   1289  OE2 GLU A 177      86.764  31.108  62.862  1.00 91.15    -0.648 OA
ATOM   1290  N   VAL A 178      80.499  33.476  63.815  1.00 62.71    -0.346 N 
ATOM   1291  HN  VAL A 178      79.965  32.609  63.866  1.00  0.00     0.163 HD
ATOM   1292  CA  VAL A 178      79.800  34.691  63.407  1.00 61.73     0.180 C 
ATOM   1293  C   VAL A 178      78.369  34.757  63.989  1.00 61.16     0.241 C 
ATOM   1294  O   VAL A 178      77.700  35.791  63.892  1.00 59.32    -0.271 OA
ATOM   1295  CB  VAL A 178      79.895  34.819  61.850  1.00 62.07     0.009 C 
ATOM   1296  CG1 VAL A 178      78.595  35.228  61.166  1.00 64.45     0.012 C 
ATOM   1297  CG2 VAL A 178      81.057  35.717  61.458  1.00 59.87     0.012 C 
ATOM   1298  N   THR A 179      77.935  33.667  64.629  1.00 62.61    -0.344 N 
ATOM   1299  HN  THR A 179      78.573  32.878  64.734  1.00  0.00     0.163 HD
ATOM   1300  CA  THR A 179      76.579  33.552  65.189  1.00 64.26     0.205 C 
ATOM   1301  C   THR A 179      76.536  33.723  66.716  1.00 64.93     0.243 C 
ATOM   1302  O   THR A 179      77.350  33.151  67.445  1.00 62.70    -0.271 OA
ATOM   1303  CB  THR A 179      75.892  32.223  64.770  1.00 65.01     0.146 C 
ATOM   1304  CG2 THR A 179      74.401  32.213  65.113  1.00 63.71     0.042 C 
ATOM   1305  OG1 THR A 179      76.028  32.034  63.357  1.00 63.88    -0.393 OA
ATOM   1306  HG1 THR A 179      76.954  32.040  63.144  1.00  0.00     0.210 HD
ATOM   1307  N   ASN A 180      75.562  34.526  67.152  1.00 68.58    -0.345 N 
ATOM   1308  HN  ASN A 180      75.003  34.990  66.436  1.00  0.00     0.163 HD
ATOM   1309  CA  ASN A 180      75.207  34.815  68.548  1.00 68.95     0.185 C 
ATOM   1310  C   ASN A 180      74.554  33.619  69.255  1.00 71.53     0.241 C 
ATOM   1311  O   ASN A 180      74.135  32.653  68.604  1.00 72.02    -0.271 OA
ATOM   1312  CB  ASN A 180      74.200  35.969  68.523  1.00 70.06     0.137 C 
ATOM   1313  CG  ASN A 180      74.164  36.768  69.800  1.00 70.44     0.217 C 
ATOM   1314  ND2 ASN A 180      72.958  37.061  70.256  1.00 72.54    -0.370 N 
ATOM   1315 1HD2 ASN A 180      72.104  36.744  69.797  1.00  0.00     0.159 HD
ATOM   1316 2HD2 ASN A 180      72.934  37.602  71.120  1.00  0.00     0.159 HD
ATOM   1317  OD1 ASN A 180      75.196  37.151  70.354  1.00 75.48    -0.274 OA
ATOM   1318  N   GLU A 181      74.455  33.706  70.585  1.00 72.15    -0.346 N 
ATOM   1319  HN  GLU A 181      74.931  34.475  71.057  1.00  0.00     0.163 HD
ATOM   1320  CA  GLU A 181      73.694  32.749  71.401  1.00 70.61     0.177 C 
ATOM   1321  C   GLU A 181      72.216  32.672  71.000  1.00 70.03     0.241 C 
ATOM   1322  O   GLU A 181      71.653  31.578  70.907  1.00 69.61    -0.271 OA
ATOM   1323  CB  GLU A 181      73.832  33.083  72.895  1.00 72.27     0.045 C 
ATOM   1324  CG  GLU A 181      73.236  32.056  73.859  1.00 70.17     0.116 C 
ATOM   1325  CD  GLU A 181      73.861  30.669  73.748  1.00 72.73     0.172 C 
ATOM   1326  OE1 GLU A 181      73.127  29.683  73.983  1.00 68.03    -0.648 OA
ATOM   1327  OE2 GLU A 181      75.074  30.559  73.431  1.00 75.82    -0.648 OA
ATOM   1328  N   SER A 182      71.607  33.831  70.753  1.00 71.45    -0.344 N 
ATOM   1329  HN  SER A 182      72.130  34.697  70.883  1.00  0.00     0.163 HD
ATOM   1330  CA  SER A 182      70.211  33.911  70.301  1.00 70.95     0.200 C 
ATOM   1331  C   SER A 182      70.044  33.761  68.778  1.00 70.79     0.242 C 
ATOM   1332  O   SER A 182      68.993  34.104  68.228  1.00 72.49    -0.271 OA
ATOM   1333  CB  SER A 182      69.522  35.180  70.835  1.00 72.40     0.199 C 
ATOM   1334  OG  SER A 182      70.452  36.213  71.128  1.00 74.20    -0.398 OA
ATOM   1335  HG  SER A 182      70.027  36.996  71.458  1.00  0.00     0.209 HD
ATOM   1336  N   GLY A 183      71.080  33.238  68.114  1.00 69.82    -0.350 N 
ATOM   1337  HN  GLY A 183      71.940  33.051  68.630  1.00  0.00     0.163 HD
ATOM   1338  CA  GLY A 183      71.044  32.919  66.681  1.00 67.14     0.225 C 
ATOM   1339  C   GLY A 183      71.333  34.057  65.709  1.00 65.68     0.236 C 
ATOM   1340  O   GLY A 183      71.168  33.891  64.497  1.00 62.10    -0.272 OA
ATOM   1341  N   TYR A 184      71.775  35.201  66.234  1.00 66.61    -0.346 N 
ATOM   1342  HN  TYR A 184      71.945  35.246  67.239  1.00  0.00     0.163 HD
ATOM   1343  CA  TYR A 184      72.025  36.394  65.423  1.00 67.37     0.180 C 
ATOM   1344  C   TYR A 184      73.371  36.310  64.700  1.00 67.37     0.241 C 
ATOM   1345  O   TYR A 184      74.427  36.217  65.339  1.00 64.32    -0.271 OA
ATOM   1346  CB  TYR A 184      71.968  37.675  66.277  1.00 69.51     0.073 C 
ATOM   1347  CG  TYR A 184      70.721  37.899  67.123  1.00 73.04    -0.056 A 
ATOM   1348  CD1 TYR A 184      70.784  38.692  68.277  1.00 73.18     0.010 A 
ATOM   1349  CD2 TYR A 184      69.476  37.340  66.771  1.00 74.66     0.010 A 
ATOM   1350  CE1 TYR A 184      69.656  38.918  69.057  1.00 75.29     0.037 A 
ATOM   1351  CE2 TYR A 184      68.344  37.554  67.549  1.00 75.98     0.037 A 
ATOM   1352  CZ  TYR A 184      68.438  38.344  68.687  1.00 78.15     0.065 A 
ATOM   1353  OH  TYR A 184      67.314  38.561  69.454  1.00 82.62    -0.361 OA
ATOM   1354  HH  TYR A 184      67.378  39.102  70.233  1.00  0.00     0.217 HD
ATOM   1355  N   VAL A 185      73.333  36.349  63.368  1.00 66.69    -0.346 N 
ATOM   1356  HN  VAL A 185      72.431  36.408  62.895  1.00  0.00     0.163 HD
ATOM   1357  CA  VAL A 185      74.565  36.308  62.567  1.00 65.42     0.180 C 
ATOM   1358  C   VAL A 185      75.091  37.711  62.249  1.00 62.01     0.241 C 
ATOM   1359  O   VAL A 185      74.331  38.601  61.853  1.00 60.91    -0.271 OA
ATOM   1360  CB  VAL A 185      74.452  35.422  61.292  1.00 67.77     0.009 C 
ATOM   1361  CG1 VAL A 185      74.215  33.966  61.663  1.00 68.95     0.012 C 
ATOM   1362  CG2 VAL A 185      73.340  35.884  60.373  1.00 71.95     0.012 C 
ATOM   1363  N   ASP A 186      76.390  37.896  62.475  1.00 59.98    -0.345 N 
ATOM   1364  HN  ASP A 186      76.915  37.148  62.928  1.00  0.00     0.163 HD
ATOM   1365  CA  ASP A 186      77.100  39.119  62.106  1.00 59.02     0.186 C 
ATOM   1366  C   ASP A 186      77.446  39.050  60.613  1.00 59.46     0.241 C 
ATOM   1367  O   ASP A 186      78.523  38.578  60.223  1.00 60.75    -0.271 OA
ATOM   1368  CB  ASP A 186      78.357  39.279  62.972  1.00 58.60     0.147 C 
ATOM   1369  CG  ASP A 186      79.089  40.601  62.739  1.00 60.23     0.175 C 
ATOM   1370  OD1 ASP A 186      80.056  40.849  63.490  1.00 61.43    -0.648 OA
ATOM   1371  OD2 ASP A 186      78.737  41.387  61.826  1.00 57.91    -0.648 OA
ATOM   1372  N   VAL A 187      76.516  39.530  59.792  1.00 58.12    -0.346 N 
ATOM   1373  HN  VAL A 187      75.714  40.015  60.195  1.00  0.00     0.163 HD
ATOM   1374  CA  VAL A 187      76.592  39.393  58.335  1.00 58.37     0.180 C 
ATOM   1375  C   VAL A 187      77.720  40.236  57.733  1.00 57.84     0.241 C 
ATOM   1376  O   VAL A 187      78.473  39.751  56.882  1.00 59.74    -0.271 OA
ATOM   1377  CB  VAL A 187      75.214  39.649  57.680  1.00 58.24     0.009 C 
ATOM   1378  CG1 VAL A 187      75.294  39.670  56.161  1.00 58.46     0.012 C 
ATOM   1379  CG2 VAL A 187      74.250  38.563  58.113  1.00 58.84     0.012 C 
ATOM   1380  N   LEU A 188      77.834  41.480  58.200  1.00 56.27    -0.346 N 
ATOM   1381  HN  LEU A 188      77.119  41.825  58.841  1.00  0.00     0.163 HD
ATOM   1382  CA  LEU A 188      78.931  42.373  57.840  1.00 54.95     0.177 C 
ATOM   1383  C   LEU A 188      80.298  41.689  57.973  1.00 55.65     0.241 C 
ATOM   1384  O   LEU A 188      81.065  41.666  57.010  1.00 55.80    -0.271 OA
ATOM   1385  CB  LEU A 188      78.858  43.657  58.676  1.00 55.62     0.038 C 
ATOM   1386  CG  LEU A 188      78.381  45.015  58.123  1.00 57.15    -0.020 C 
ATOM   1387  CD1 LEU A 188      77.879  45.001  56.684  1.00 56.53     0.009 C 
ATOM   1388  CD2 LEU A 188      77.352  45.646  59.049  1.00 55.47     0.009 C 
ATOM   1389  N   THR A 189      80.570  41.097  59.139  1.00 54.42    -0.344 N 
ATOM   1390  HN  THR A 189      79.883  41.152  59.891  1.00  0.00     0.163 HD
ATOM   1391  CA  THR A 189      81.826  40.368  59.377  1.00 53.50     0.205 C 
ATOM   1392  C   THR A 189      81.944  39.149  58.467  1.00 53.30     0.243 C 
ATOM   1393  O   THR A 189      82.998  38.936  57.864  1.00 56.06    -0.271 OA
ATOM   1394  CB  THR A 189      81.997  39.970  60.862  1.00 52.86     0.146 C 
ATOM   1395  CG2 THR A 189      83.318  39.258  61.116  1.00 51.13     0.042 C 
ATOM   1396  OG1 THR A 189      81.973  41.151  61.665  1.00 54.36    -0.393 OA
ATOM   1397  HG1 THR A 189      82.078  40.907  62.577  1.00  0.00     0.210 HD
ATOM   1398  N   LEU A 190      80.864  38.374  58.360  1.00 51.58    -0.346 N 
ATOM   1399  HN  LEU A 190      80.026  38.618  58.888  1.00  0.00     0.163 HD
ATOM   1400  CA  LEU A 190      80.844  37.188  57.511  1.00 52.71     0.177 C 
ATOM   1401  C   LEU A 190      81.228  37.539  56.075  1.00 55.55     0.241 C 
ATOM   1402  O   LEU A 190      82.140  36.925  55.504  1.00 55.37    -0.271 OA
ATOM   1403  CB  LEU A 190      79.470  36.499  57.555  1.00 52.02     0.038 C 
ATOM   1404  CG  LEU A 190      79.198  35.325  56.594  1.00 51.13    -0.020 C 
ATOM   1405  CD1 LEU A 190      80.005  34.074  56.936  1.00 47.24     0.009 C 
ATOM   1406  CD2 LEU A 190      77.707  35.024  56.549  1.00 50.73     0.009 C 
ATOM   1407  N   LEU A 191      80.549  38.548  55.524  1.00 56.27    -0.346 N 
ATOM   1408  HN  LEU A 191      79.868  39.047  56.097  1.00  0.00     0.163 HD
ATOM   1409  CA  LEU A 191      80.737  38.970  54.137  1.00 56.65     0.177 C 
ATOM   1410  C   LEU A 191      82.129  39.540  53.878  1.00 57.02     0.241 C 
ATOM   1411  O   LEU A 191      82.720  39.280  52.822  1.00 57.15    -0.271 OA
ATOM   1412  CB  LEU A 191      79.641  39.955  53.702  1.00 55.99     0.038 C 
ATOM   1413  CG  LEU A 191      78.207  39.434  53.525  1.00 55.68    -0.020 C 
ATOM   1414  CD1 LEU A 191      77.272  40.596  53.245  1.00 55.39     0.009 C 
ATOM   1415  CD2 LEU A 191      78.092  38.381  52.429  1.00 53.53     0.009 C 
ATOM   1416  N   ARG A 192      82.642  40.304  54.845  1.00 54.85    -0.346 N 
ATOM   1417  HN  ARG A 192      82.076  40.497  55.671  1.00  0.00     0.163 HD
ATOM   1418  CA  ARG A 192      83.990  40.875  54.761  1.00 54.57     0.176 C 
ATOM   1419  C   ARG A 192      85.049  39.779  54.719  1.00 55.38     0.241 C 
ATOM   1420  O   ARG A 192      85.992  39.851  53.927  1.00 56.66    -0.271 OA
ATOM   1421  CB  ARG A 192      84.253  41.840  55.920  1.00 55.14     0.036 C 
ATOM   1422  CG  ARG A 192      83.558  43.180  55.761  1.00 56.26     0.023 C 
ATOM   1423  CD  ARG A 192      83.853  44.138  56.895  1.00 57.03     0.138 C 
ATOM   1424  NE  ARG A 192      83.185  45.417  56.658  1.00 61.79    -0.227 N 
ATOM   1425  HE  ARG A 192      83.445  45.931  55.816  1.00  0.00     0.177 HD
ATOM   1426  CZ  ARG A 192      82.264  45.968  57.450  1.00 64.26     0.665 C 
ATOM   1427  NH1 ARG A 192      81.883  45.375  58.583  1.00 64.76    -0.235 N 
ATOM   1428 1HH1 ARG A 192      82.294  44.479  58.844  1.00  0.00     0.174 HD
ATOM   1429 2HH1 ARG A 192      81.179  45.796  59.189  1.00  0.00     0.174 HD
ATOM   1430  NH2 ARG A 192      81.729  47.133  57.110  1.00 63.28    -0.235 N 
ATOM   1431 1HH2 ARG A 192      82.020  47.586  56.244  1.00  0.00     0.174 HD
ATOM   1432 2HH2 ARG A 192      81.025  47.554  57.716  1.00  0.00     0.174 HD
ATOM   1433  N   ARG A 193      84.863  38.757  55.553  1.00 56.54    -0.346 N 
ATOM   1434  HN  ARG A 193      84.036  38.759  56.150  1.00  0.00     0.163 HD
ATOM   1435  CA  ARG A 193      85.792  37.633  55.649  1.00 57.67     0.176 C 
ATOM   1436  C   ARG A 193      85.819  36.774  54.384  1.00 57.75     0.241 C 
ATOM   1437  O   ARG A 193      86.894  36.321  53.982  1.00 55.80    -0.271 OA
ATOM   1438  CB  ARG A 193      85.495  36.783  56.889  1.00 59.49     0.036 C 
ATOM   1439  CG  ARG A 193      85.992  37.403  58.187  1.00 59.88     0.023 C 
ATOM   1440  CD  ARG A 193      85.593  36.587  59.406  1.00 62.64     0.138 C 
ATOM   1441  NE  ARG A 193      86.036  37.237  60.643  1.00 66.74    -0.227 N 
ATOM   1442  HE  ARG A 193      86.564  38.105  60.550  1.00  0.00     0.177 HD
ATOM   1443  CZ  ARG A 193      85.808  36.791  61.879  1.00 64.33     0.665 C 
ATOM   1444  NH1 ARG A 193      85.127  35.670  62.093  1.00 64.31    -0.235 N 
ATOM   1445 1HH1 ARG A 193      84.953  35.329  63.038  1.00  0.00     0.174 HD
ATOM   1446 2HH1 ARG A 193      84.774  35.139  61.297  1.00  0.00     0.174 HD
ATOM   1447  NH2 ARG A 193      86.266  37.480  62.913  1.00 63.64    -0.235 N 
ATOM   1448 1HH2 ARG A 193      86.092  37.139  63.858  1.00  0.00     0.174 HD
ATOM   1449 2HH2 ARG A 193      86.789  38.340  62.749  1.00  0.00     0.174 HD
ATOM   1450  N   VAL A 194      84.655  36.563  53.758  1.00 57.71    -0.346 N 
ATOM   1451  HN  VAL A 194      83.794  36.938  54.156  1.00  0.00     0.163 HD
ATOM   1452  CA  VAL A 194      84.602  35.798  52.504  1.00 58.53     0.180 C 
ATOM   1453  C   VAL A 194      85.183  36.616  51.358  1.00 58.23     0.241 C 
ATOM   1454  O   VAL A 194      85.900  36.072  50.522  1.00 58.48    -0.271 OA
ATOM   1455  CB  VAL A 194      83.210  35.187  52.147  1.00 60.32     0.009 C 
ATOM   1456  CG1 VAL A 194      82.642  34.399  53.311  1.00 60.24     0.012 C 
ATOM   1457  CG2 VAL A 194      82.197  36.230  51.695  1.00 65.05     0.012 C 
ATOM   1458  N   MET A 195      84.898  37.921  51.357  1.00 58.54    -0.346 N 
ATOM   1459  HN  MET A 195      84.289  38.288  52.088  1.00  0.00     0.163 HD
ATOM   1460  CA  MET A 195      85.424  38.851  50.349  1.00 58.27     0.177 C 
ATOM   1461  C   MET A 195      86.947  38.946  50.355  1.00 57.06     0.241 C 
ATOM   1462  O   MET A 195      87.563  39.017  49.292  1.00 57.16    -0.271 OA
ATOM   1463  CB  MET A 195      84.780  40.230  50.483  1.00 58.28     0.045 C 
ATOM   1464  CG  MET A 195      83.745  40.572  49.415  1.00 61.09     0.076 C 
ATOM   1465  SD  MET A 195      82.664  39.268  48.786  1.00 65.93    -0.173 SA
ATOM   1466  CE  MET A 195      83.544  38.681  47.338  1.00 66.69     0.089 C 
ATOM   1467  N   LEU A 196      87.539  38.930  51.548  1.00 55.45    -0.346 N 
ATOM   1468  HN  LEU A 196      86.960  38.938  52.388  1.00  0.00     0.163 HD
ATOM   1469  CA  LEU A 196      88.987  38.902  51.689  1.00 55.91     0.177 C 
ATOM   1470  C   LEU A 196      89.575  37.571  51.229  1.00 57.86     0.241 C 
ATOM   1471  O   LEU A 196      90.559  37.556  50.482  1.00 59.78    -0.271 OA
ATOM   1472  CB  LEU A 196      89.407  39.204  53.130  1.00 55.78     0.038 C 
ATOM   1473  CG  LEU A 196      90.902  39.095  53.463  1.00 54.83    -0.020 C 
ATOM   1474  CD1 LEU A 196      91.741  40.138  52.731  1.00 54.12     0.009 C 
ATOM   1475  CD2 LEU A 196      91.094  39.200  54.963  1.00 55.63     0.009 C 
ATOM   1476  N   ASP A 197      88.971  36.470  51.682  1.00 59.01    -0.346 N 
ATOM   1477  HN  ASP A 197      88.179  36.579  52.316  1.00  0.00     0.163 HD
ATOM   1478  CA  ASP A 197      89.387  35.112  51.315  1.00 57.96     0.186 C 
ATOM   1479  C   ASP A 197      89.324  34.912  49.798  1.00 58.29     0.241 C 
ATOM   1480  O   ASP A 197      90.233  34.323  49.197  1.00 58.85    -0.271 OA
ATOM   1481  CB  ASP A 197      88.507  34.084  52.038  1.00 57.96     0.147 C 
ATOM   1482  CG  ASP A 197      88.918  32.642  51.763  1.00 58.87     0.175 C 
ATOM   1483  OD1 ASP A 197      90.130  32.364  51.615  1.00 60.80    -0.648 OA
ATOM   1484  OD2 ASP A 197      88.016  31.778  51.706  1.00 59.37    -0.648 OA
ATOM   1485  N   THR A 198      88.243  35.421  49.206  1.00 57.01    -0.344 N 
ATOM   1486  HN  THR A 198      87.526  35.832  49.804  1.00  0.00     0.163 HD
ATOM   1487  CA  THR A 198      88.012  35.433  47.767  1.00 56.61     0.205 C 
ATOM   1488  C   THR A 198      89.134  36.187  47.043  1.00 57.15     0.243 C 
ATOM   1489  O   THR A 198      89.770  35.630  46.142  1.00 57.70    -0.271 OA
ATOM   1490  CB  THR A 198      86.611  36.024  47.474  1.00 56.29     0.146 C 
ATOM   1491  CG2 THR A 198      86.444  36.455  46.042  1.00 57.73     0.042 C 
ATOM   1492  OG1 THR A 198      85.620  35.036  47.771  1.00 59.35    -0.393 OA
ATOM   1493  HG1 THR A 198      85.725  34.764  48.675  1.00  0.00     0.210 HD
ATOM   1494  N   SER A 199      89.381  37.431  47.467  1.00 56.58    -0.344 N 
ATOM   1495  HN  SER A 199      88.838  37.794  48.251  1.00  0.00     0.163 HD
ATOM   1496  CA  SER A 199      90.392  38.294  46.860  1.00 54.64     0.200 C 
ATOM   1497  C   SER A 199      91.789  37.689  46.977  1.00 54.87     0.243 C 
ATOM   1498  O   SER A 199      92.520  37.632  45.984  1.00 54.50    -0.271 OA
ATOM   1499  CB  SER A 199      90.342  39.697  47.463  1.00 55.20     0.199 C 
ATOM   1500  OG  SER A 199      89.155  40.368  47.072  1.00 58.45    -0.398 OA
ATOM   1501  HG  SER A 199      89.124  41.240  47.447  1.00  0.00     0.209 HD
ATOM   1502  N   ASN A 200      92.133  37.210  48.174  1.00 53.66    -0.345 N 
ATOM   1503  HN  ASN A 200      91.481  37.314  48.951  1.00  0.00     0.163 HD
ATOM   1504  CA  ASN A 200      93.409  36.543  48.411  1.00 54.13     0.185 C 
ATOM   1505  C   ASN A 200      93.633  35.347  47.481  1.00 56.87     0.241 C 
ATOM   1506  O   ASN A 200      94.613  35.331  46.740  1.00 57.36    -0.271 OA
ATOM   1507  CB  ASN A 200      93.554  36.134  49.884  1.00 54.43     0.137 C 
ATOM   1508  CG  ASN A 200      94.867  35.415  50.179  1.00 53.62     0.217 C 
ATOM   1509  ND2 ASN A 200      94.830  34.523  51.155  1.00 53.93    -0.370 N 
ATOM   1510 1HD2 ASN A 200      95.708  34.042  51.352  1.00  0.00     0.159 HD
ATOM   1511 2HD2 ASN A 200      93.976  34.313  51.672  1.00  0.00     0.159 HD
ATOM   1512  OD1 ASN A 200      95.900  35.669  49.554  1.00 54.10    -0.274 OA
ATOM   1513  N   THR A 201      92.714  34.381  47.489  1.00 60.05    -0.344 N 
ATOM   1514  HN  THR A 201      91.867  34.502  48.045  1.00  0.00     0.163 HD
ATOM   1515  CA  THR A 201      92.896  33.144  46.712  1.00 65.23     0.205 C 
ATOM   1516  C   THR A 201      92.932  33.367  45.190  1.00 63.59     0.243 C 
ATOM   1517  O   THR A 201      93.470  32.531  44.460  1.00 64.48    -0.271 OA
ATOM   1518  CB  THR A 201      91.887  32.026  47.088  1.00 66.43     0.146 C 
ATOM   1519  CG2 THR A 201      92.106  31.537  48.526  1.00 67.83     0.042 C 
ATOM   1520  OG1 THR A 201      90.554  32.516  46.956  1.00 71.35    -0.393 OA
ATOM   1521  HG1 THR A 201      90.418  32.819  46.066  1.00  0.00     0.210 HD
ATOM   1522  N   LEU A 202      92.391  34.494  44.725  1.00 61.94    -0.346 N 
ATOM   1523  HN  LEU A 202      91.901  35.118  45.366  1.00  0.00     0.163 HD
ATOM   1524  CA  LEU A 202      92.491  34.847  43.309  1.00 61.12     0.177 C 
ATOM   1525  C   LEU A 202      93.723  35.677  42.948  1.00 59.43     0.241 C 
ATOM   1526  O   LEU A 202      94.377  35.388  41.950  1.00 62.04    -0.271 OA
ATOM   1527  CB  LEU A 202      91.220  35.525  42.791  1.00 62.76     0.038 C 
ATOM   1528  CG  LEU A 202      90.918  35.103  41.348  1.00 65.93    -0.020 C 
ATOM   1529  CD1 LEU A 202      89.872  33.998  41.324  1.00 68.01     0.009 C 
ATOM   1530  CD2 LEU A 202      90.468  36.268  40.486  1.00 65.49     0.009 C 
ATOM   1531  N   PHE A 203      94.037  36.693  43.755  1.00 57.53    -0.346 N 
ATOM   1532  HN  PHE A 203      93.581  36.760  44.665  1.00  0.00     0.163 HD
ATOM   1533  CA  PHE A 203      95.022  37.721  43.373  1.00 54.28     0.180 C 
ATOM   1534  C   PHE A 203      96.407  37.600  44.004  1.00 53.54     0.241 C 
ATOM   1535  O   PHE A 203      97.380  38.105  43.441  1.00 54.19    -0.271 OA
ATOM   1536  CB  PHE A 203      94.469  39.135  43.614  1.00 52.81     0.073 C 
ATOM   1537  CG  PHE A 203      93.124  39.384  42.985  1.00 52.07    -0.056 A 
ATOM   1538  CD1 PHE A 203      92.953  39.310  41.597  1.00 50.76     0.007 A 
ATOM   1539  CD2 PHE A 203      92.019  39.709  43.783  1.00 51.28     0.007 A 
ATOM   1540  CE1 PHE A 203      91.707  39.547  41.025  1.00 50.66     0.001 A 
ATOM   1541  CE2 PHE A 203      90.771  39.946  43.217  1.00 50.47     0.001 A 
ATOM   1542  CZ  PHE A 203      90.616  39.859  41.837  1.00 50.82     0.000 A 
ATOM   1543  N   LEU A 204      96.492  36.945  45.160  1.00 53.67    -0.346 N 
ATOM   1544  HN  LEU A 204      95.656  36.494  45.533  1.00  0.00     0.163 HD
ATOM   1545  CA  LEU A 204      97.747  36.849  45.917  1.00 55.51     0.177 C 
ATOM   1546  C   LEU A 204      98.087  35.415  46.334  1.00 57.98     0.245 C 
ATOM   1547  O   LEU A 204      99.229  34.974  46.182  1.00 58.00    -0.271 OA
ATOM   1548  CB  LEU A 204      97.693  37.777  47.144  1.00 53.69     0.038 C 
ATOM   1549  CG  LEU A 204      98.769  37.712  48.236  1.00 51.80    -0.020 C 
ATOM   1550  CD1 LEU A 204     100.098  38.284  47.764  1.00 52.32     0.009 C 
ATOM   1551  CD2 LEU A 204      98.292  38.429  49.489  1.00 50.75     0.009 C 
ATOM   1552  N   ARG A 205      97.074  34.715  46.844  1.00 61.35    -0.324 N 
ATOM   1553  HN  ARG A 205      96.156  35.160  46.836  1.00  0.00     0.169 HD
ATOM   1554  CA  ARG A 205      97.151  33.353  47.422  1.00 64.26     0.080 C 
ATOM   1555  C   ARG A 205      98.339  33.018  48.350  1.00 64.63     0.264 C 
ATOM   1556  O   ARG A 205      99.141  32.115  48.086  1.00 64.75    -0.266 OA
ATOM   1557  CB  ARG A 205      96.801  32.231  46.414  1.00 65.04     0.064 C 
ATOM   1558  CG  ARG A 205      96.829  32.571  44.932  1.00 64.26     0.026 C 
ATOM   1559  CD  ARG A 205      98.060  31.970  44.298  1.00 69.21     0.138 C 
ATOM   1560  NE  ARG A 205      97.867  31.718  42.874  1.00 73.85    -0.227 N 
ATOM   1561  HE  ARG A 205      97.066  32.157  42.419  1.00  0.00     0.177 HD
ATOM   1562  CZ  ARG A 205      98.663  30.955  42.125  1.00 78.40     0.665 C 
ATOM   1563  NH1 ARG A 205      99.721  30.346  42.655  1.00 78.55    -0.235 N 
ATOM   1564 1HH1 ARG A 205      99.925  30.468  43.647  1.00  0.00     0.174 HD
ATOM   1565 2HH1 ARG A 205     100.330  29.762  42.082  1.00  0.00     0.174 HD
ATOM   1566  NH2 ARG A 205      98.398  30.796  40.835  1.00 81.93    -0.235 N 
ATOM   1567 1HH2 ARG A 205      97.587  31.263  40.429  1.00  0.00     0.174 HD
ATOM   1568 2HH2 ARG A 205      99.007  30.212  40.262  1.00  0.00     0.174 HD
ATOM   1569  N   ILE A 206      98.411  33.786  49.438  1.00 63.87    -0.342 N 
ATOM   1570  HN  ILE A 206      97.801  34.603  49.482  1.00  0.00     0.163 HD
ATOM   1571  CA  ILE A 206      99.302  33.541  50.573  1.00 64.81     0.180 C 
ATOM   1572  C   ILE A 206      98.400  33.397  51.811  1.00 65.16     0.243 C 
ATOM   1573  O   ILE A 206      97.536  34.254  52.029  1.00 64.68    -0.271 OA
ATOM   1574  CB  ILE A 206     100.331  34.702  50.762  1.00 64.21     0.013 C 
ATOM   1575  CG1 ILE A 206     101.224  34.893  49.514  1.00 65.11     0.002 C 
ATOM   1576  CG2 ILE A 206     101.161  34.542  52.040  1.00 62.20     0.012 C 
ATOM   1577  CD1 ILE A 206     102.079  33.703  49.099  1.00 65.97     0.005 C 
ATOM   1578  N   PRO A 207      98.575  32.311  52.609  1.00 66.85    -0.337 N 
ATOM   1579  CA  PRO A 207      97.782  32.128  53.841  1.00 66.07     0.179 C 
ATOM   1580  C   PRO A 207      97.897  33.313  54.804  1.00 65.08     0.241 C 
ATOM   1581  O   PRO A 207      99.007  33.800  55.060  1.00 64.78    -0.271 OA
ATOM   1582  CB  PRO A 207      98.375  30.854  54.466  1.00 65.01     0.037 C 
ATOM   1583  CG  PRO A 207      99.663  30.612  53.751  1.00 65.07     0.022 C 
ATOM   1584  CD  PRO A 207      99.453  31.150  52.371  1.00 66.15     0.127 C 
ATOM   1585  N   LEU A 208      96.749  33.777  55.302  1.00 63.23    -0.346 N 
ATOM   1586  HN  LEU A 208      95.885  33.280  55.083  1.00  0.00     0.163 HD
ATOM   1587  CA  LEU A 208      96.676  34.973  56.153  1.00 62.25     0.177 C 
ATOM   1588  C   LEU A 208      95.699  34.836  57.325  1.00 63.20     0.241 C 
ATOM   1589  O   LEU A 208      94.811  33.978  57.314  1.00 63.85    -0.271 OA
ATOM   1590  CB  LEU A 208      96.333  36.219  55.313  1.00 61.48     0.038 C 
ATOM   1591  CG  LEU A 208      95.119  36.263  54.368  1.00 61.37    -0.020 C 
ATOM   1592  CD1 LEU A 208      93.829  36.625  55.084  1.00 59.52     0.009 C 
ATOM   1593  CD2 LEU A 208      95.369  37.242  53.234  1.00 60.27     0.009 C 
ATOM   1594  N   ASP A 209      95.874  35.694  58.330  1.00 63.93    -0.346 N 
ATOM   1595  HN  ASP A 209      96.695  36.300  58.322  1.00  0.00     0.163 HD
ATOM   1596  CA  ASP A 209      94.935  35.798  59.440  1.00 63.58     0.186 C 
ATOM   1597  C   ASP A 209      93.703  36.571  58.965  1.00 64.42     0.241 C 
ATOM   1598  O   ASP A 209      93.669  37.809  58.993  1.00 65.51    -0.271 OA
ATOM   1599  CB  ASP A 209      95.598  36.475  60.649  1.00 65.19     0.147 C 
ATOM   1600  CG  ASP A 209      94.777  36.351  61.934  1.00 66.84     0.175 C 
ATOM   1601  OD1 ASP A 209      93.525  36.330  61.888  1.00 65.64    -0.648 OA
ATOM   1602  OD2 ASP A 209      95.402  36.307  63.015  1.00 70.92    -0.648 OA
ATOM   1603  N   GLU A 210      92.695  35.817  58.537  1.00 63.29    -0.346 N 
ATOM   1604  HN  GLU A 210      92.782  34.804  58.618  1.00  0.00     0.163 HD
ATOM   1605  CA  GLU A 210      91.470  36.360  57.957  1.00 61.86     0.177 C 
ATOM   1606  C   GLU A 210      90.770  37.369  58.870  1.00 62.53     0.241 C 
ATOM   1607  O   GLU A 210      90.503  38.498  58.453  1.00 62.57    -0.271 OA
ATOM   1608  CB  GLU A 210      90.536  35.214  57.608  1.00 62.73     0.045 C 
ATOM   1609  CG  GLU A 210      89.669  35.453  56.394  1.00 63.53     0.116 C 
ATOM   1610  CD  GLU A 210      88.710  34.306  56.174  1.00 66.10     0.172 C 
ATOM   1611  OE1 GLU A 210      87.703  34.224  56.909  1.00 68.96    -0.648 OA
ATOM   1612  OE2 GLU A 210      88.965  33.480  55.276  1.00 64.82    -0.648 OA
ATOM   1613  N   SER A 211      90.516  36.962  60.116  1.00 65.09    -0.344 N 
ATOM   1614  HN  SER A 211      90.808  36.022  60.385  1.00  0.00     0.163 HD
ATOM   1615  CA  SER A 211      89.838  37.794  61.123  1.00 65.12     0.200 C 
ATOM   1616  C   SER A 211      90.569  39.099  61.414  1.00 63.71     0.243 C 
ATOM   1617  O   SER A 211      89.932  40.152  61.510  1.00 64.52    -0.271 OA
ATOM   1618  CB  SER A 211      89.648  37.014  62.423  1.00 66.68     0.199 C 
ATOM   1619  OG  SER A 211      89.012  35.775  62.172  1.00 73.25    -0.398 OA
ATOM   1620  HG  SER A 211      88.894  35.290  62.980  1.00  0.00     0.209 HD
ATOM   1621  N   ALA A 212      91.897  39.022  61.535  1.00 61.21    -0.346 N 
ATOM   1622  HN  ALA A 212      92.350  38.120  61.391  1.00  0.00     0.163 HD
ATOM   1623  CA  ALA A 212      92.728  40.179  61.866  1.00 59.78     0.172 C 
ATOM   1624  C   ALA A 212      92.812  41.196  60.725  1.00 60.77     0.240 C 
ATOM   1625  O   ALA A 212      92.587  42.395  60.957  1.00 61.46    -0.271 OA
ATOM   1626  CB  ALA A 212      94.116  39.743  62.315  1.00 56.95     0.042 C 
ATOM   1627  N   ILE A 213      93.113  40.717  59.510  1.00 58.00    -0.346 N 
ATOM   1628  HN  ILE A 213      93.266  39.714  59.404  1.00  0.00     0.163 HD
ATOM   1629  CA  ILE A 213      93.232  41.581  58.319  1.00 56.32     0.180 C 
ATOM   1630  C   ILE A 213      91.915  42.325  58.042  1.00 55.83     0.241 C 
ATOM   1631  O   ILE A 213      91.942  43.508  57.692  1.00 56.49    -0.271 OA
ATOM   1632  CB  ILE A 213      93.737  40.811  57.056  1.00 57.29     0.013 C 
ATOM   1633  CG1 ILE A 213      95.042  40.025  57.317  1.00 56.80     0.002 C 
ATOM   1634  CG2 ILE A 213      93.895  41.723  55.840  1.00 55.08     0.012 C 
ATOM   1635  CD1 ILE A 213      96.262  40.838  57.696  1.00 56.72     0.005 C 
ATOM   1636  N   VAL A 214      90.780  41.645  58.235  1.00 53.61    -0.346 N 
ATOM   1637  HN  VAL A 214      90.836  40.660  58.495  1.00  0.00     0.163 HD
ATOM   1638  CA  VAL A 214      89.452  42.264  58.086  1.00 53.79     0.180 C 
ATOM   1639  C   VAL A 214      89.301  43.503  58.980  1.00 54.23     0.241 C 
ATOM   1640  O   VAL A 214      88.895  44.568  58.496  1.00 56.68    -0.271 OA
ATOM   1641  CB  VAL A 214      88.292  41.241  58.273  1.00 53.29     0.009 C 
ATOM   1642  CG1 VAL A 214      86.959  41.924  58.567  1.00 51.39     0.012 C 
ATOM   1643  CG2 VAL A 214      88.151  40.374  57.031  1.00 51.45     0.012 C 
ATOM   1644  N   VAL A 215      89.659  43.366  60.258  1.00 54.00    -0.346 N 
ATOM   1645  HN  VAL A 215      89.979  42.453  60.582  1.00  0.00     0.163 HD
ATOM   1646  CA  VAL A 215      89.610  44.484  61.221  1.00 54.30     0.180 C 
ATOM   1647  C   VAL A 215      90.569  45.602  60.789  1.00 54.57     0.241 C 
ATOM   1648  O   VAL A 215      90.229  46.786  60.876  1.00 56.85    -0.271 OA
ATOM   1649  CB  VAL A 215      89.886  44.024  62.684  1.00 53.44     0.009 C 
ATOM   1650  CG1 VAL A 215      89.886  45.204  63.652  1.00 50.66     0.012 C 
ATOM   1651  CG2 VAL A 215      88.860  42.987  63.134  1.00 50.35     0.012 C 
ATOM   1652  N   LYS A 216      91.744  45.211  60.300  1.00 53.47    -0.346 N 
ATOM   1653  HN  LYS A 216      91.955  44.214  60.272  1.00  0.00     0.163 HD
ATOM   1654  CA  LYS A 216      92.745  46.156  59.801  1.00 53.74     0.176 C 
ATOM   1655  C   LYS A 216      92.302  46.922  58.545  1.00 54.74     0.241 C 
ATOM   1656  O   LYS A 216      92.548  48.130  58.443  1.00 54.63    -0.271 OA
ATOM   1657  CB  LYS A 216      94.089  45.455  59.602  1.00 54.11     0.035 C 
ATOM   1658  CG  LYS A 216      94.724  45.061  60.923  1.00 55.66     0.004 C 
ATOM   1659  CD  LYS A 216      95.902  44.121  60.772  1.00 57.07     0.027 C 
ATOM   1660  CE  LYS A 216      96.350  43.668  62.150  1.00 59.34     0.229 C 
ATOM   1661  NZ  LYS A 216      97.617  42.898  62.089  1.00 63.86    -0.079 N 
ATOM   1662  HZ1 LYS A 216      97.918  42.594  63.015  1.00  0.00     0.274 HD
ATOM   1663  HZ2 LYS A 216      98.350  43.425  61.614  1.00  0.00     0.274 HD
ATOM   1664  HZ3 LYS A 216      97.543  42.111  61.444  1.00  0.00     0.274 HD
ATOM   1665  N   ILE A 217      91.636  46.225  57.616  1.00 54.31    -0.346 N 
ATOM   1666  HN  ILE A 217      91.540  45.217  57.739  1.00  0.00     0.163 HD
ATOM   1667  CA  ILE A 217      91.034  46.850  56.420  1.00 55.02     0.180 C 
ATOM   1668  C   ILE A 217      89.988  47.906  56.818  1.00 56.30     0.241 C 
ATOM   1669  O   ILE A 217      89.964  49.004  56.243  1.00 56.38    -0.271 OA
ATOM   1670  CB  ILE A 217      90.444  45.803  55.429  1.00 54.16     0.013 C 
ATOM   1671  CG1 ILE A 217      91.563  44.962  54.801  1.00 53.17     0.002 C 
ATOM   1672  CG2 ILE A 217      89.624  46.476  54.324  1.00 52.70     0.012 C 
ATOM   1673  CD1 ILE A 217      91.110  43.652  54.181  1.00 52.07     0.005 C 
ATOM   1674  N   GLN A 218      89.151  47.575  57.806  1.00 58.03    -0.346 N 
ATOM   1675  HN  GLN A 218      89.193  46.631  58.190  1.00  0.00     0.163 HD
ATOM   1676  CA  GLN A 218      88.172  48.521  58.360  1.00 61.23     0.177 C 
ATOM   1677  C   GLN A 218      88.848  49.762  58.939  1.00 59.43     0.240 C 
ATOM   1678  O   GLN A 218      88.364  50.883  58.741  1.00 57.96    -0.271 OA
ATOM   1679  CB  GLN A 218      87.303  47.857  59.422  1.00 66.10     0.044 C 
ATOM   1680  CG  GLN A 218      86.078  47.139  58.885  1.00 75.54     0.105 C 
ATOM   1681  CD  GLN A 218      85.338  46.387  59.981  1.00 86.31     0.215 C 
ATOM   1682  NE2 GLN A 218      84.196  46.928  60.396  1.00 90.57    -0.370 N 
ATOM   1683 1HE2 GLN A 218      83.700  46.424  61.131  1.00  0.00     0.159 HD
ATOM   1684 2HE2 GLN A 218      83.826  47.795  60.006  1.00  0.00     0.159 HD
ATOM   1685  OE1 GLN A 218      85.787  45.335  60.454  1.00 87.39    -0.274 OA
ATOM   1686  N   GLY A 219      89.969  49.545  59.634  1.00 57.65    -0.351 N 
ATOM   1687  HN  GLY A 219      90.269  48.581  59.777  1.00  0.00     0.163 HD
ATOM   1688  CA  GLY A 219      90.788  50.615  60.200  1.00 56.05     0.225 C 
ATOM   1689  C   GLY A 219      91.349  51.518  59.122  1.00 57.43     0.236 C 
ATOM   1690  O   GLY A 219      91.289  52.749  59.239  1.00 58.90    -0.272 OA
ATOM   1691  N   TYR A 220      91.874  50.892  58.065  1.00 56.00    -0.346 N 
ATOM   1692  HN  TYR A 220      91.910  49.873  58.075  1.00  0.00     0.163 HD
ATOM   1693  CA  TYR A 220      92.400  51.594  56.893  1.00 53.41     0.180 C 
ATOM   1694  C   TYR A 220      91.341  52.455  56.207  1.00 53.39     0.241 C 
ATOM   1695  O   TYR A 220      91.611  53.612  55.875  1.00 51.99    -0.271 OA
ATOM   1696  CB  TYR A 220      93.014  50.607  55.897  1.00 52.94     0.073 C 
ATOM   1697  CG  TYR A 220      93.736  51.264  54.736  1.00 52.97    -0.056 A 
ATOM   1698  CD1 TYR A 220      95.063  51.694  54.864  1.00 53.11     0.010 A 
ATOM   1699  CD2 TYR A 220      93.095  51.452  53.505  1.00 52.60     0.010 A 
ATOM   1700  CE1 TYR A 220      95.726  52.300  53.802  1.00 53.86     0.037 A 
ATOM   1701  CE2 TYR A 220      93.748  52.057  52.438  1.00 53.07     0.037 A 
ATOM   1702  CZ  TYR A 220      95.062  52.478  52.588  1.00 53.60     0.065 A 
ATOM   1703  OH  TYR A 220      95.708  53.079  51.528  1.00 54.12    -0.361 OA
ATOM   1704  HH  TYR A 220      96.607  53.367  51.631  1.00  0.00     0.217 HD
ATOM   1705  N   PHE A 221      90.145  51.895  56.005  1.00 54.31    -0.346 N 
ATOM   1706  HN  PHE A 221      89.988  50.927  56.287  1.00  0.00     0.163 HD
ATOM   1707  CA  PHE A 221      89.063  52.649  55.387  1.00 54.66     0.180 C 
ATOM   1708  C   PHE A 221      88.684  53.878  56.202  1.00 57.19     0.241 C 
ATOM   1709  O   PHE A 221      88.433  54.941  55.622  1.00 59.76    -0.271 OA
ATOM   1710  CB  PHE A 221      87.824  51.796  55.098  1.00 53.65     0.073 C 
ATOM   1711  CG  PHE A 221      86.757  52.547  54.340  1.00 54.71    -0.056 A 
ATOM   1712  CD1 PHE A 221      86.811  52.644  52.945  1.00 54.98     0.007 A 
ATOM   1713  CD2 PHE A 221      85.719  53.201  55.020  1.00 53.60     0.007 A 
ATOM   1714  CE1 PHE A 221      85.842  53.357  52.243  1.00 55.79     0.001 A 
ATOM   1715  CE2 PHE A 221      84.752  53.919  54.324  1.00 54.88     0.001 A 
ATOM   1716  CZ  PHE A 221      84.811  53.995  52.934  1.00 55.82     0.000 A 
ATOM   1717  N   ASP A 222      88.644  53.734  57.529  1.00 59.17    -0.345 N 
ATOM   1718  HN  ASP A 222      88.827  52.816  57.934  1.00  0.00     0.163 HD
ATOM   1719  CA  ASP A 222      88.344  54.858  58.418  1.00 61.28     0.186 C 
ATOM   1720  C   ASP A 222      89.358  55.979  58.225  1.00 57.91     0.241 C 
ATOM   1721  O   ASP A 222      88.969  57.136  58.082  1.00 55.60    -0.271 OA
ATOM   1722  CB  ASP A 222      88.279  54.421  59.886  1.00 68.84     0.147 C 
ATOM   1723  CG  ASP A 222      87.118  53.465  60.177  1.00 78.09     0.175 C 
ATOM   1724  OD1 ASP A 222      87.020  53.004  61.337  1.00 85.07    -0.648 OA
ATOM   1725  OD2 ASP A 222      86.308  53.162  59.266  1.00 79.17    -0.648 OA
ATOM   1726  N   ALA A 223      90.642  55.617  58.182  1.00 54.65    -0.346 N 
ATOM   1727  HN  ALA A 223      90.874  54.633  58.316  1.00  0.00     0.163 HD
ATOM   1728  CA  ALA A 223      91.732  56.564  57.952  1.00 54.09     0.172 C 
ATOM   1729  C   ALA A 223      91.575  57.271  56.603  1.00 55.02     0.240 C 
ATOM   1730  O   ALA A 223      91.594  58.504  56.532  1.00 56.14    -0.271 OA
ATOM   1731  CB  ALA A 223      93.077  55.858  58.046  1.00 52.84     0.042 C 
ATOM   1732  N   TRP A 224      91.392  56.470  55.553  1.00 54.46    -0.346 N 
ATOM   1733  HN  TRP A 224      91.438  55.463  55.709  1.00  0.00     0.163 HD
ATOM   1734  CA  TRP A 224      91.131  56.937  54.197  1.00 53.51     0.181 C 
ATOM   1735  C   TRP A 224      89.977  57.946  54.168  1.00 53.60     0.241 C 
ATOM   1736  O   TRP A 224      90.158  59.077  53.711  1.00 55.13    -0.271 OA
ATOM   1737  CB  TRP A 224      90.876  55.716  53.296  1.00 53.20     0.075 C 
ATOM   1738  CG  TRP A 224      90.520  55.951  51.840  1.00 53.07    -0.028 A 
ATOM   1739  CD1 TRP A 224      90.551  57.134  51.143  1.00 52.81     0.096 A 
ATOM   1740  CD2 TRP A 224      90.117  54.947  50.901  1.00 53.43    -0.002 A 
ATOM   1741  CE2 TRP A 224      89.903  55.595  49.659  1.00 52.97     0.042 A 
ATOM   1742  CE3 TRP A 224      89.908  53.559  50.988  1.00 54.11     0.014 A 
ATOM   1743  NE1 TRP A 224      90.172  56.926  49.838  1.00 53.37    -0.365 N 
ATOM   1744  HE1 TRP A 224      90.102  57.646  49.119  1.00  0.00     0.165 HD
ATOM   1745  CZ2 TRP A 224      89.486  54.904  48.511  1.00 52.41     0.030 A 
ATOM   1746  CZ3 TRP A 224      89.493  52.869  49.844  1.00 53.80     0.001 A 
ATOM   1747  CH2 TRP A 224      89.287  53.548  48.621  1.00 53.97     0.002 A 
ATOM   1748  N   GLN A 225      88.818  57.547  54.686  1.00 52.54    -0.346 N 
ATOM   1749  HN  GLN A 225      88.751  56.604  55.069  1.00  0.00     0.163 HD
ATOM   1750  CA  GLN A 225      87.636  58.410  54.727  1.00 53.65     0.177 C 
ATOM   1751  C   GLN A 225      87.841  59.666  55.591  1.00 54.51     0.241 C 
ATOM   1752  O   GLN A 225      87.350  60.744  55.248  1.00 54.82    -0.271 OA
ATOM   1753  CB  GLN A 225      86.428  57.612  55.215  1.00 53.72     0.044 C 
ATOM   1754  CG  GLN A 225      85.138  58.410  55.313  1.00 53.91     0.105 C 
ATOM   1755  CD  GLN A 225      84.000  57.605  55.883  1.00 54.35     0.215 C 
ATOM   1756  NE2 GLN A 225      84.137  57.194  57.139  1.00 54.56    -0.370 N 
ATOM   1757 1HE2 GLN A 225      83.366  56.649  57.525  1.00  0.00     0.159 HD
ATOM   1758 2HE2 GLN A 225      84.959  57.409  57.703  1.00  0.00     0.159 HD
ATOM   1759  OE1 GLN A 225      83.008  57.345  55.202  1.00 55.34    -0.274 OA
ATOM   1760  N   ALA A 226      88.564  59.517  56.702  1.00 55.33    -0.346 N 
ATOM   1761  HN  ALA A 226      88.956  58.599  56.913  1.00  0.00     0.163 HD
ATOM   1762  CA  ALA A 226      88.816  60.621  57.629  1.00 54.20     0.172 C 
ATOM   1763  C   ALA A 226      89.669  61.721  57.009  1.00 55.49     0.240 C 
ATOM   1764  O   ALA A 226      89.294  62.890  57.066  1.00 56.72    -0.271 OA
ATOM   1765  CB  ALA A 226      89.456  60.113  58.910  1.00 52.20     0.042 C 
ATOM   1766  N   LEU A 227      90.784  61.331  56.388  1.00 54.98    -0.346 N 
ATOM   1767  HN  LEU A 227      90.914  60.337  56.197  1.00  0.00     0.163 HD
ATOM   1768  CA  LEU A 227      91.831  62.268  55.968  1.00 55.04     0.177 C 
ATOM   1769  C   LEU A 227      91.698  62.823  54.549  1.00 56.55     0.241 C 
ATOM   1770  O   LEU A 227      92.411  63.763  54.181  1.00 59.43    -0.271 OA
ATOM   1771  CB  LEU A 227      93.211  61.617  56.127  1.00 54.91     0.038 C 
ATOM   1772  CG  LEU A 227      93.591  60.952  57.454  1.00 54.20    -0.020 C 
ATOM   1773  CD1 LEU A 227      94.840  60.119  57.241  1.00 52.33     0.009 C 
ATOM   1774  CD2 LEU A 227      93.784  61.952  58.586  1.00 54.82     0.009 C 
ATOM   1775  N   LEU A 228      90.786  62.249  53.766  1.00 56.51    -0.346 N 
ATOM   1776  HN  LEU A 228      90.122  61.601  54.189  1.00  0.00     0.163 HD
ATOM   1777  CA  LEU A 228      90.691  62.504  52.325  1.00 54.87     0.177 C 
ATOM   1778  C   LEU A 228      90.471  63.978  51.942  1.00 58.12     0.241 C 
ATOM   1779  O   LEU A 228      91.080  64.464  50.982  1.00 58.59    -0.271 OA
ATOM   1780  CB  LEU A 228      89.619  61.592  51.718  1.00 52.89     0.038 C 
ATOM   1781  CG  LEU A 228      89.453  61.216  50.236  1.00 50.68    -0.020 C 
ATOM   1782  CD1 LEU A 228      88.460  62.139  49.575  1.00 52.16     0.009 C 
ATOM   1783  CD2 LEU A 228      90.735  61.105  49.418  1.00 49.00     0.009 C 
ATOM   1784  N   ILE A 229      89.620  64.681  52.694  1.00 60.43    -0.346 N 
ATOM   1785  HN  ILE A 229      89.135  64.213  53.459  1.00  0.00     0.163 HD
ATOM   1786  CA  ILE A 229      89.359  66.116  52.452  1.00 61.96     0.180 C 
ATOM   1787  C   ILE A 229      89.597  67.023  53.675  1.00 65.81     0.241 C 
ATOM   1788  O   ILE A 229      89.035  68.122  53.760  1.00 67.71    -0.271 OA
ATOM   1789  CB  ILE A 229      87.961  66.391  51.821  1.00 60.16     0.013 C 
ATOM   1790  CG1 ILE A 229      86.817  65.907  52.727  1.00 60.64     0.002 C 
ATOM   1791  CG2 ILE A 229      87.867  65.808  50.415  1.00 59.07     0.012 C 
ATOM   1792  CD1 ILE A 229      85.580  66.780  52.671  1.00 59.33     0.005 C 
ATOM   1793  N   LYS A 230      90.432  66.566  54.610  1.00 68.34    -0.346 N 
ATOM   1794  HN  LYS A 230      90.780  65.610  54.540  1.00  0.00     0.163 HD
ATOM   1795  CA  LYS A 230      90.863  67.402  55.736  1.00 72.36     0.176 C 
ATOM   1796  C   LYS A 230      91.791  68.520  55.240  1.00 76.46     0.243 C 
ATOM   1797  O   LYS A 230      92.630  68.266  54.367  1.00 78.51    -0.271 OA
ATOM   1798  CB  LYS A 230      91.564  66.573  56.826  1.00 71.67     0.035 C 
ATOM   1799  CG  LYS A 230      90.656  65.649  57.628  1.00 72.02     0.004 C 
ATOM   1800  CD  LYS A 230      89.739  66.383  58.601  1.00 73.05     0.027 C 
ATOM   1801  CE  LYS A 230      88.400  65.672  58.760  1.00 73.20     0.229 C 
ATOM   1802  NZ  LYS A 230      88.487  64.378  59.488  1.00 76.10    -0.079 N 
ATOM   1803  HZ1 LYS A 230      87.591  63.902  59.594  1.00  0.00     0.274 HD
ATOM   1804  HZ2 LYS A 230      88.935  64.506  60.395  1.00  0.00     0.274 HD
ATOM   1805  HZ3 LYS A 230      89.169  63.763  59.045  1.00  0.00     0.274 HD
ATOM   1806  N   PRO A 231      91.636  69.757  55.782  1.00 78.93    -0.337 N 
ATOM   1807  CA  PRO A 231      92.515  70.870  55.394  1.00 75.57     0.179 C 
ATOM   1808  C   PRO A 231      93.937  70.663  55.905  1.00 76.13     0.241 C 
ATOM   1809  O   PRO A 231      94.139  69.905  56.857  1.00 74.85    -0.271 OA
ATOM   1810  CB  PRO A 231      91.876  72.076  56.084  1.00 75.92     0.037 C 
ATOM   1811  CG  PRO A 231      91.173  71.503  57.266  1.00 75.59     0.022 C 
ATOM   1812  CD  PRO A 231      90.639  70.185  56.787  1.00 78.21     0.127 C 
ATOM   1813  N   ASP A 232      94.901  71.336  55.276  1.00 78.45    -0.346 N 
ATOM   1814  HN  ASP A 232      94.641  71.957  54.510  1.00  0.00     0.163 HD
ATOM   1815  CA  ASP A 232      96.319  71.224  55.636  1.00 80.54     0.186 C 
ATOM   1816  C   ASP A 232      96.602  71.570  57.101  1.00 83.44     0.241 C 
ATOM   1817  O   ASP A 232      97.531  71.022  57.700  1.00 85.09    -0.271 OA
ATOM   1818  CB  ASP A 232      97.176  72.088  54.704  1.00 84.17     0.147 C 
ATOM   1819  CG  ASP A 232      97.252  71.535  53.279  1.00 88.82     0.175 C 
ATOM   1820  OD1 ASP A 232      97.426  72.342  52.340  1.00 89.99    -0.648 OA
ATOM   1821  OD2 ASP A 232      97.151  70.302  53.086  1.00 92.75    -0.648 OA
ATOM   1822  N   ILE A 233      95.777  72.463  57.658  1.00 86.69    -0.346 N 
ATOM   1823  HN  ILE A 233      95.058  72.875  57.064  1.00  0.00     0.163 HD
ATOM   1824  CA  ILE A 233      95.829  72.896  59.066  1.00 87.50     0.180 C 
ATOM   1825  C   ILE A 233      95.679  71.722  60.045  1.00 86.30     0.241 C 
ATOM   1826  O   ILE A 233      96.364  71.685  61.072  1.00 86.94    -0.271 OA
ATOM   1827  CB  ILE A 233      94.748  73.967  59.392  1.00 90.48     0.013 C 
ATOM   1828  CG1 ILE A 233      94.349  74.774  58.138  1.00 93.47     0.002 C 
ATOM   1829  CG2 ILE A 233      95.231  74.885  60.514  1.00 88.54     0.012 C 
ATOM   1830  CD1 ILE A 233      92.901  75.235  58.105  1.00 93.19     0.005 C 
ATOM   1831  N   PHE A 234      94.786  70.783  59.708  1.00 84.05    -0.346 N 
ATOM   1832  HN  PHE A 234      94.247  70.933  58.855  1.00  0.00     0.163 HD
ATOM   1833  CA  PHE A 234      94.519  69.548  60.472  1.00 81.43     0.180 C 
ATOM   1834  C   PHE A 234      95.783  68.708  60.693  1.00 83.13     0.241 C 
ATOM   1835  O   PHE A 234      95.944  68.078  61.745  1.00 83.00    -0.271 OA
ATOM   1836  CB  PHE A 234      93.434  68.727  59.743  1.00 79.73     0.073 C 
ATOM   1837  CG  PHE A 234      93.084  67.409  60.399  1.00 80.12    -0.056 A 
ATOM   1838  CD1 PHE A 234      92.031  67.325  61.313  1.00 79.91     0.007 A 
ATOM   1839  CD2 PHE A 234      93.776  66.234  60.069  1.00 79.57     0.007 A 
ATOM   1840  CE1 PHE A 234      91.692  66.108  61.905  1.00 78.40     0.001 A 
ATOM   1841  CE2 PHE A 234      93.446  65.019  60.666  1.00 78.64     0.001 A 
ATOM   1842  CZ  PHE A 234      92.403  64.956  61.584  1.00 77.43     0.000 A 
ATOM   1843  N   PHE A 235      96.668  68.713  59.698  1.00 84.00    -0.346 N 
ATOM   1844  HN  PHE A 235      96.488  69.310  58.891  1.00  0.00     0.163 HD
ATOM   1845  CA  PHE A 235      97.887  67.902  59.707  1.00 87.65     0.180 C 
ATOM   1846  C   PHE A 235      99.060  68.538  60.464  1.00 91.85     0.241 C 
ATOM   1847  O   PHE A 235     100.077  67.878  60.697  1.00 91.23    -0.271 OA
ATOM   1848  CB  PHE A 235      98.287  67.527  58.271  1.00 84.97     0.073 C 
ATOM   1849  CG  PHE A 235      97.276  66.663  57.567  1.00 82.77    -0.056 A 
ATOM   1850  CD1 PHE A 235      96.313  67.234  56.728  1.00 82.97     0.007 A 
ATOM   1851  CD2 PHE A 235      97.273  65.275  57.748  1.00 81.09     0.007 A 
ATOM   1852  CE1 PHE A 235      95.368  66.441  56.083  1.00 81.35     0.001 A 
ATOM   1853  CE2 PHE A 235      96.331  64.477  57.105  1.00 81.42     0.001 A 
ATOM   1854  CZ  PHE A 235      95.378  65.061  56.272  1.00 81.45     0.000 A 
ATOM   1855  N   LYS A 236      98.914  69.809  60.842  1.00 97.19    -0.346 N 
ATOM   1856  HN  LYS A 236      98.081  70.317  60.545  1.00  0.00     0.163 HD
ATOM   1857  CA  LYS A 236      99.907  70.502  61.668  1.00101.13     0.176 C 
ATOM   1858  C   LYS A 236      99.911  69.998  63.115  1.00102.76     0.241 C 
ATOM   1859  O   LYS A 236     100.979  69.772  63.690  1.00105.05    -0.271 OA
ATOM   1860  CB  LYS A 236      99.703  72.021  61.619  1.00103.48     0.035 C 
ATOM   1861  CG  LYS A 236     100.544  72.747  60.575  1.00110.03     0.004 C 
ATOM   1862  CD  LYS A 236     101.914  73.142  61.122  1.00114.90     0.027 C 
ATOM   1863  CE  LYS A 236     102.604  74.186  60.254  1.00115.02     0.229 C 
ATOM   1864  NZ  LYS A 236     103.123  73.624  58.976  1.00114.57    -0.079 N 
ATOM   1865  HZ1 LYS A 236     103.585  74.323  58.395  1.00  0.00     0.274 HD
ATOM   1866  HZ2 LYS A 236     102.383  73.150  58.458  1.00  0.00     0.274 HD
ATOM   1867  HZ3 LYS A 236     103.738  72.829  59.150  1.00  0.00     0.274 HD
ATOM   1868  N   ILE A 237      98.719  69.816  63.686  1.00103.37    -0.346 N 
ATOM   1869  HN  ILE A 237      97.880  70.048  63.154  1.00  0.00     0.163 HD
ATOM   1870  CA  ILE A 237      98.566  69.294  65.053  1.00106.15     0.180 C 
ATOM   1871  C   ILE A 237      98.495  67.766  65.073  1.00106.76     0.241 C 
ATOM   1872  O   ILE A 237      97.474  67.163  64.724  1.00105.64    -0.271 OA
ATOM   1873  CB  ILE A 237      97.403  69.969  65.830  1.00107.72     0.013 C 
ATOM   1874  CG1 ILE A 237      96.192  70.232  64.910  1.00107.36     0.002 C 
ATOM   1875  CG2 ILE A 237      97.909  71.248  66.492  1.00108.99     0.012 C 
ATOM   1876  CD1 ILE A 237      94.953  70.782  65.594  1.00105.30     0.005 C 
ATOM   1877  N   SER A 238      99.606  67.160  65.495  1.00110.01    -0.344 N 
ATOM   1878  HN  SER A 238     100.311  67.725  65.968  1.00  0.00     0.163 HD
ATOM   1879  CA  SER A 238      99.873  65.725  65.318  1.00112.24     0.200 C 
ATOM   1880  C   SER A 238      99.092  64.763  66.219  1.00114.92     0.243 C 
ATOM   1881  O   SER A 238      98.913  63.594  65.860  1.00116.58    -0.271 OA
ATOM   1882  CB  SER A 238     101.379  65.442  65.403  1.00110.43     0.199 C 
ATOM   1883  OG  SER A 238     101.888  65.763  66.683  1.00111.08    -0.398 OA
ATOM   1884  HG  SER A 238     102.820  65.588  66.736  1.00  0.00     0.209 HD
ATOM   1885  N   TRP A 239      98.627  65.244  67.373  1.00120.64    -0.346 N 
ATOM   1886  HN  TRP A 239      98.854  66.202  67.639  1.00  0.00     0.163 HD
ATOM   1887  CA  TRP A 239      97.795  64.427  68.272  1.00124.22     0.181 C 
ATOM   1888  C   TRP A 239      96.327  64.346  67.804  1.00117.04     0.241 C 
ATOM   1889  O   TRP A 239      95.413  64.121  68.606  1.00119.38    -0.271 OA
ATOM   1890  CB  TRP A 239      97.923  64.891  69.740  1.00136.32     0.075 C 
ATOM   1891  CG  TRP A 239      97.538  66.338  70.020  1.00148.37    -0.028 A 
ATOM   1892  CD1 TRP A 239      96.271  66.859  70.073  1.00147.84     0.096 A 
ATOM   1893  CD2 TRP A 239      98.429  67.430  70.320  1.00154.64    -0.002 A 
ATOM   1894  CE2 TRP A 239      97.626  68.582  70.524  1.00155.30     0.042 A 
ATOM   1895  CE3 TRP A 239      99.828  67.550  70.426  1.00154.12     0.014 A 
ATOM   1896  NE1 TRP A 239      96.318  68.203  70.366  1.00152.12    -0.365 N 
ATOM   1897  HE1 TRP A 239      95.509  68.818  70.452  1.00  0.00     0.165 HD
ATOM   1898  CZ2 TRP A 239      98.175  69.844  70.831  1.00151.76     0.030 A 
ATOM   1899  CZ3 TRP A 239     100.376  68.809  70.732  1.00152.13     0.001 A 
ATOM   1900  CH2 TRP A 239      99.545  69.937  70.930  1.00149.74     0.002 A 
ATOM   1901  N   LEU A 240      96.125  64.508  66.496  1.00108.02    -0.346 N 
ATOM   1902  HN  LEU A 240      96.938  64.616  65.890  1.00  0.00     0.163 HD
ATOM   1903  CA  LEU A 240      94.797  64.539  65.887  1.00102.67     0.177 C 
ATOM   1904  C   LEU A 240      94.676  63.597  64.679  1.00101.51     0.241 C 
ATOM   1905  O   LEU A 240      93.564  63.306  64.228  1.00100.91    -0.271 OA
ATOM   1906  CB  LEU A 240      94.431  65.982  65.502  1.00 97.82     0.038 C 
ATOM   1907  CG  LEU A 240      92.966  66.443  65.515  1.00 94.61    -0.020 C 
ATOM   1908  CD1 LEU A 240      92.367  66.448  66.916  1.00 93.75     0.009 C 
ATOM   1909  CD2 LEU A 240      92.847  67.825  64.895  1.00 90.33     0.009 C 
ATOM   1910  N   TYR A 241      95.815  63.125  64.167  1.00100.48    -0.346 N 
ATOM   1911  HN  TYR A 241      96.701  63.432  64.568  1.00  0.00     0.163 HD
ATOM   1912  CA  TYR A 241      95.834  62.179  63.046  1.00100.90     0.180 C 
ATOM   1913  C   TYR A 241      96.684  60.918  63.264  1.00 99.29     0.241 C 
ATOM   1914  O   TYR A 241      96.552  59.953  62.502  1.00 98.80    -0.271 OA
ATOM   1915  CB  TYR A 241      96.206  62.877  61.725  1.00104.51     0.073 C 
ATOM   1916  CG  TYR A 241      97.635  63.368  61.619  1.00108.30    -0.056 A 
ATOM   1917  CD1 TYR A 241      97.980  64.663  62.020  1.00110.06     0.010 A 
ATOM   1918  CD2 TYR A 241      98.644  62.548  61.090  1.00110.73     0.010 A 
ATOM   1919  CE1 TYR A 241      99.288  65.120  61.914  1.00112.00     0.037 A 
ATOM   1920  CE2 TYR A 241      99.956  62.998  60.986  1.00111.97     0.037 A 
ATOM   1921  CZ  TYR A 241     100.272  64.282  61.399  1.00113.41     0.065 A 
ATOM   1922  OH  TYR A 241     101.567  64.733  61.296  1.00115.38    -0.361 OA
ATOM   1923  HH  TYR A 241     102.239  64.161  60.944  1.00  0.00     0.217 HD
ATOM   1924  N   LYS A 242      97.538  60.928  64.293  1.00 98.08    -0.346 N 
ATOM   1925  HN  LYS A 242      97.597  61.769  64.867  1.00  0.00     0.163 HD
ATOM   1926  CA  LYS A 242      98.402  59.775  64.638  1.00 96.50     0.176 C 
ATOM   1927  C   LYS A 242      97.606  58.484  64.908  1.00 91.55     0.241 C 
ATOM   1928  O   LYS A 242      98.127  57.375  64.737  1.00 87.03    -0.271 OA
ATOM   1929  CB  LYS A 242      99.353  60.106  65.805  1.00 99.85     0.035 C 
ATOM   1930  CG  LYS A 242      98.682  60.416  67.140  1.00107.53     0.004 C 
ATOM   1931  CD  LYS A 242      99.699  60.587  68.260  1.00114.04     0.027 C 
ATOM   1932  CE  LYS A 242      99.015  60.872  69.591  1.00114.92     0.229 C 
ATOM   1933  NZ  LYS A 242      99.992  61.050  70.701  1.00112.07    -0.079 N 
ATOM   1934  HZ1 LYS A 242      99.534  61.241  71.592  1.00  0.00     0.274 HD
ATOM   1935  HZ2 LYS A 242     100.677  61.772  70.477  1.00  0.00     0.274 HD
ATOM   1936  HZ3 LYS A 242     100.618  60.248  70.773  1.00  0.00     0.274 HD
ATOM   1937  N   LYS A 243      96.352  58.664  65.327  1.00 88.92    -0.346 N 
ATOM   1938  HN  LYS A 243      96.079  59.609  65.597  1.00  0.00     0.163 HD
ATOM   1939  CA  LYS A 243      95.337  57.615  65.431  1.00 87.71     0.176 C 
ATOM   1940  C   LYS A 243      95.207  56.847  64.104  1.00 86.85     0.241 C 
ATOM   1941  O   LYS A 243      95.273  55.615  64.077  1.00 86.45    -0.271 OA
ATOM   1942  CB  LYS A 243      94.002  58.272  65.812  1.00 90.29     0.035 C 
ATOM   1943  CG  LYS A 243      92.852  57.335  66.148  1.00 95.60     0.004 C 
ATOM   1944  CD  LYS A 243      91.555  58.125  66.300  1.00 98.38     0.027 C 
ATOM   1945  CE  LYS A 243      90.433  57.283  66.894  1.00102.00     0.229 C 
ATOM   1946  NZ  LYS A 243      89.967  56.199  65.982  1.00102.94    -0.079 N 
ATOM   1947  HZ1 LYS A 243      89.216  55.635  66.380  1.00  0.00     0.274 HD
ATOM   1948  HZ2 LYS A 243      90.747  55.610  65.690  1.00  0.00     0.274 HD
ATOM   1949  HZ3 LYS A 243      89.695  56.579  65.076  1.00  0.00     0.274 HD
ATOM   1950  N   TYR A 244      95.053  57.600  63.014  1.00 82.96    -0.346 N 
ATOM   1951  HN  TYR A 244      95.065  58.614  63.125  1.00  0.00     0.163 HD
ATOM   1952  CA  TYR A 244      94.868  57.056  61.671  1.00 76.11     0.180 C 
ATOM   1953  C   TYR A 244      96.162  56.528  61.064  1.00 74.46     0.241 C 
ATOM   1954  O   TYR A 244      96.150  55.534  60.339  1.00 75.78    -0.271 OA
ATOM   1955  CB  TYR A 244      94.242  58.115  60.766  1.00 73.88     0.073 C 
ATOM   1956  CG  TYR A 244      92.919  58.647  61.277  1.00 73.25    -0.056 A 
ATOM   1957  CD1 TYR A 244      91.811  57.799  61.428  1.00 73.55     0.010 A 
ATOM   1958  CD2 TYR A 244      92.768  59.998  61.608  1.00 71.08     0.010 A 
ATOM   1959  CE1 TYR A 244      90.595  58.281  61.898  1.00 72.00     0.037 A 
ATOM   1960  CE2 TYR A 244      91.553  60.490  62.074  1.00 70.45     0.037 A 
ATOM   1961  CZ  TYR A 244      90.474  59.627  62.219  1.00 70.43     0.065 A 
ATOM   1962  OH  TYR A 244      89.267  60.100  62.673  1.00 70.21    -0.361 OA
ATOM   1963  HH  TYR A 244      88.529  59.510  62.772  1.00  0.00     0.217 HD
ATOM   1964  N   GLU A 245      97.267  57.206  61.368  1.00 73.62    -0.346 N 
ATOM   1965  HN  GLU A 245      97.165  58.063  61.912  1.00  0.00     0.163 HD
ATOM   1966  CA  GLU A 245      98.618  56.803  60.974  1.00 74.70     0.177 C 
ATOM   1967  C   GLU A 245      98.945  55.373  61.427  1.00 73.99     0.241 C 
ATOM   1968  O   GLU A 245      99.556  54.604  60.677  1.00 71.21    -0.271 OA
ATOM   1969  CB  GLU A 245      99.622  57.796  61.563  1.00 79.81     0.045 C 
ATOM   1970  CG  GLU A 245     100.976  57.853  60.877  1.00 86.01     0.116 C 
ATOM   1971  CD  GLU A 245     101.656  59.194  61.079  1.00 90.48     0.172 C 
ATOM   1972  OE1 GLU A 245     102.585  59.279  61.911  1.00 93.17    -0.648 OA
ATOM   1973  OE2 GLU A 245     101.249  60.170  60.413  1.00 91.28    -0.648 OA
ATOM   1974  N   LYS A 246      98.515  55.033  62.645  1.00 74.72    -0.346 N 
ATOM   1975  HN  LYS A 246      98.012  55.731  63.193  1.00  0.00     0.163 HD
ATOM   1976  CA  LYS A 246      98.728  53.710  63.234  1.00 77.10     0.176 C 
ATOM   1977  C   LYS A 246      97.877  52.630  62.553  1.00 77.54     0.241 C 
ATOM   1978  O   LYS A 246      98.335  51.493  62.389  1.00 79.75    -0.271 OA
ATOM   1979  CB  LYS A 246      98.458  53.752  64.744  1.00 78.91     0.035 C 
ATOM   1980  CG  LYS A 246      99.452  52.959  65.590  1.00 83.16     0.004 C 
ATOM   1981  CD  LYS A 246      98.962  51.557  65.937  1.00 86.76     0.027 C 
ATOM   1982  CE  LYS A 246      98.098  51.546  67.193  1.00 87.46     0.229 C 
ATOM   1983  NZ  LYS A 246      97.347  50.268  67.340  1.00 90.44    -0.079 N 
ATOM   1984  HZ1 LYS A 246      96.769  50.261  68.180  1.00  0.00     0.274 HD
ATOM   1985  HZ2 LYS A 246      97.975  49.464  67.315  1.00  0.00     0.274 HD
ATOM   1986  HZ3 LYS A 246      96.793  50.066  66.508  1.00  0.00     0.274 HD
ATOM   1987  N   SER A 247      96.654  52.997  62.157  1.00 74.57    -0.344 N 
ATOM   1988  HN  SER A 247      96.331  53.934  62.396  1.00  0.00     0.163 HD
ATOM   1989  CA  SER A 247      95.749  52.123  61.395  1.00 70.61     0.200 C 
ATOM   1990  C   SER A 247      96.311  51.758  60.020  1.00 68.44     0.243 C 
ATOM   1991  O   SER A 247      96.198  50.607  59.585  1.00 66.97    -0.271 OA
ATOM   1992  CB  SER A 247      94.377  52.778  61.230  1.00 70.62     0.199 C 
ATOM   1993  OG  SER A 247      93.760  52.987  62.483  1.00 74.58    -0.398 OA
ATOM   1994  HG  SER A 247      92.908  53.394  62.380  1.00  0.00     0.209 HD
ATOM   1995  N   VAL A 248      96.906  52.748  59.352  1.00 65.22    -0.346 N 
ATOM   1996  HN  VAL A 248      96.912  53.679  59.769  1.00  0.00     0.163 HD
ATOM   1997  CA  VAL A 248      97.552  52.564  58.049  1.00 63.32     0.180 C 
ATOM   1998  C   VAL A 248      98.763  51.633  58.199  1.00 64.47     0.241 C 
ATOM   1999  O   VAL A 248      98.948  50.718  57.393  1.00 63.49    -0.271 OA
ATOM   2000  CB  VAL A 248      97.941  53.923  57.393  1.00 60.37     0.009 C 
ATOM   2001  CG1 VAL A 248      98.681  53.722  56.074  1.00 58.56     0.012 C 
ATOM   2002  CG2 VAL A 248      96.710  54.786  57.152  1.00 58.21     0.012 C 
ATOM   2003  N   LYS A 249      99.559  51.860  59.245  1.00 66.18    -0.346 N 
ATOM   2004  HN  LYS A 249      99.337  52.634  59.871  1.00  0.00     0.163 HD
ATOM   2005  CA  LYS A 249     100.737  51.043  59.528  1.00 68.00     0.176 C 
ATOM   2006  C   LYS A 249     100.349  49.599  59.874  1.00 68.00     0.241 C 
ATOM   2007  O   LYS A 249     101.008  48.667  59.414  1.00 64.46    -0.271 OA
ATOM   2008  CB  LYS A 249     101.580  51.678  60.641  1.00 71.06     0.035 C 
ATOM   2009  CG  LYS A 249     102.946  51.040  60.854  1.00 73.85     0.004 C 
ATOM   2010  CD  LYS A 249     103.593  51.548  62.135  1.00 77.92     0.027 C 
ATOM   2011  CE  LYS A 249     104.620  50.570  62.691  1.00 78.91     0.229 C 
ATOM   2012  NZ  LYS A 249     105.775  50.353  61.775  1.00 81.22    -0.079 N 
ATOM   2013  HZ1 LYS A 249     106.463  49.698  62.147  1.00  0.00     0.274 HD
ATOM   2014  HZ2 LYS A 249     106.214  51.240  61.527  1.00  0.00     0.274 HD
ATOM   2015  HZ3 LYS A 249     105.457  50.060  60.851  1.00  0.00     0.274 HD
ATOM   2016  N   ASP A 250      99.279  49.430  60.661  1.00 69.78    -0.346 N 
ATOM   2017  HN  ASP A 250      98.796  50.257  61.012  1.00  0.00     0.163 HD
ATOM   2018  CA  ASP A 250      98.768  48.103  61.043  1.00 73.57     0.186 C 
ATOM   2019  C   ASP A 250      98.508  47.205  59.833  1.00 73.73     0.241 C 
ATOM   2020  O   ASP A 250      98.948  46.052  59.812  1.00 77.59    -0.271 OA
ATOM   2021  CB  ASP A 250      97.495  48.212  61.898  1.00 79.01     0.147 C 
ATOM   2022  CG  ASP A 250      97.781  48.497  63.370  1.00 85.63     0.175 C 
ATOM   2023  OD1 ASP A 250      98.795  47.999  63.913  1.00 91.23    -0.648 OA
ATOM   2024  OD2 ASP A 250      96.969  49.216  63.996  1.00 86.79    -0.648 OA
ATOM   2025  N   LEU A 251      97.814  47.749  58.830  1.00 70.14    -0.346 N 
ATOM   2026  HN  LEU A 251      97.499  48.715  58.919  1.00  0.00     0.163 HD
ATOM   2027  CA  LEU A 251      97.489  47.014  57.610  1.00 66.75     0.177 C 
ATOM   2028  C   LEU A 251      98.688  46.839  56.677  1.00 66.62     0.241 C 
ATOM   2029  O   LEU A 251      98.923  45.737  56.172  1.00 67.88    -0.271 OA
ATOM   2030  CB  LEU A 251      96.311  47.663  56.868  1.00 63.76     0.038 C 
ATOM   2031  CG  LEU A 251      95.799  46.931  55.617  1.00 61.66    -0.020 C 
ATOM   2032  CD1 LEU A 251      95.089  45.624  55.946  1.00 61.90     0.009 C 
ATOM   2033  CD2 LEU A 251      94.901  47.826  54.786  1.00 60.69     0.009 C 
ATOM   2034  N   LYS A 252      99.427  47.927  56.454  1.00 67.30    -0.346 N 
ATOM   2035  HN  LYS A 252      99.175  48.790  56.935  1.00  0.00     0.163 HD
ATOM   2036  CA  LYS A 252     100.583  47.944  55.552  1.00 68.36     0.176 C 
ATOM   2037  C   LYS A 252     101.684  46.974  55.997  1.00 68.40     0.241 C 
ATOM   2038  O   LYS A 252     102.288  46.302  55.154  1.00 68.75    -0.271 OA
ATOM   2039  CB  LYS A 252     101.127  49.370  55.402  1.00 70.53     0.035 C 
ATOM   2040  CG  LYS A 252     101.942  49.616  54.140  1.00 75.20     0.004 C 
ATOM   2041  CD  LYS A 252     102.054  51.101  53.809  1.00 79.27     0.027 C 
ATOM   2042  CE  LYS A 252     100.922  51.595  52.909  1.00 79.68     0.229 C 
ATOM   2043  NZ  LYS A 252     101.050  51.108  51.502  1.00 80.34    -0.079 N 
ATOM   2044  HZ1 LYS A 252     100.294  51.438  50.901  1.00  0.00     0.274 HD
ATOM   2045  HZ2 LYS A 252     101.124  50.091  51.472  1.00  0.00     0.274 HD
ATOM   2046  HZ3 LYS A 252     101.960  51.351  51.112  1.00  0.00     0.274 HD
ATOM   2047  N   ASP A 253     101.920  46.902  57.312  1.00 68.06    -0.346 N 
ATOM   2048  HN  ASP A 253     101.414  47.535  57.931  1.00  0.00     0.163 HD
ATOM   2049  CA  ASP A 253     102.874  45.955  57.908  1.00 68.87     0.186 C 
ATOM   2050  C   ASP A 253     102.421  44.513  57.740  1.00 68.15     0.241 C 
ATOM   2051  O   ASP A 253     103.236  43.634  57.448  1.00 70.88    -0.271 OA
ATOM   2052  CB  ASP A 253     103.088  46.239  59.402  1.00 70.29     0.147 C 
ATOM   2053  CG  ASP A 253     103.979  47.450  59.665  1.00 73.52     0.175 C 
ATOM   2054  OD1 ASP A 253     104.548  48.034  58.711  1.00 76.59    -0.648 OA
ATOM   2055  OD2 ASP A 253     104.113  47.818  60.852  1.00 73.33    -0.648 OA
ATOM   2056  N   ALA A 254     101.121  44.288  57.938  1.00 65.64    -0.346 N 
ATOM   2057  HN  ALA A 254     100.526  45.077  58.191  1.00  0.00     0.163 HD
ATOM   2058  CA  ALA A 254     100.507  42.971  57.811  1.00 64.11     0.172 C 
ATOM   2059  C   ALA A 254     100.544  42.441  56.377  1.00 66.53     0.240 C 
ATOM   2060  O   ALA A 254     100.732  41.240  56.160  1.00 68.33    -0.271 OA
ATOM   2061  CB  ALA A 254      99.083  43.017  58.327  1.00 63.25     0.042 C 
ATOM   2062  N   ILE A 255     100.370  43.346  55.412  1.00 67.98    -0.346 N 
ATOM   2063  HN  ILE A 255     100.168  44.309  55.682  1.00  0.00     0.163 HD
ATOM   2064  CA  ILE A 255     100.455  43.027  53.983  1.00 69.50     0.180 C 
ATOM   2065  C   ILE A 255     101.918  42.822  53.549  1.00 72.02     0.241 C 
ATOM   2066  O   ILE A 255     102.198  41.990  52.677  1.00 73.04    -0.271 OA
ATOM   2067  CB  ILE A 255      99.669  44.064  53.126  1.00 69.36     0.013 C 
ATOM   2068  CG1 ILE A 255      98.162  43.844  53.322  1.00 69.04     0.002 C 
ATOM   2069  CG2 ILE A 255     100.012  43.980  51.637  1.00 66.41     0.012 C 
ATOM   2070  CD1 ILE A 255      97.288  44.997  52.887  1.00 70.67     0.005 C 
ATOM   2071  N   GLU A 256     102.836  43.560  54.181  1.00 74.31    -0.346 N 
ATOM   2072  HN  GLU A 256     102.522  44.254  54.859  1.00  0.00     0.163 HD
ATOM   2073  CA  GLU A 256     104.277  43.414  53.941  1.00 77.54     0.177 C 
ATOM   2074  C   GLU A 256     104.749  41.988  54.227  1.00 74.91     0.241 C 
ATOM   2075  O   GLU A 256     105.480  41.408  53.421  1.00 76.01    -0.271 OA
ATOM   2076  CB  GLU A 256     105.087  44.416  54.768  1.00 86.23     0.045 C 
ATOM   2077  CG  GLU A 256     106.170  45.142  53.981  1.00 96.26     0.116 C 
ATOM   2078  CD  GLU A 256     105.691  46.468  53.397  1.00104.92     0.172 C 
ATOM   2079  OE1 GLU A 256     106.225  47.526  53.800  1.00106.96    -0.648 OA
ATOM   2080  OE2 GLU A 256     104.775  46.465  52.542  1.00106.97    -0.648 OA
ATOM   2081  N   VAL A 257     104.307  41.433  55.360  1.00 70.74    -0.346 N 
ATOM   2082  HN  VAL A 257     103.756  42.011  55.995  1.00  0.00     0.163 HD
ATOM   2083  CA  VAL A 257     104.569  40.033  55.746  1.00 68.11     0.180 C 
ATOM   2084  C   VAL A 257     104.144  39.090  54.612  1.00 67.91     0.241 C 
ATOM   2085  O   VAL A 257     104.897  38.191  54.229  1.00 70.88    -0.271 OA
ATOM   2086  CB  VAL A 257     103.866  39.657  57.087  1.00 66.33     0.009 C 
ATOM   2087  CG1 VAL A 257     104.025  38.176  57.419  1.00 63.49     0.012 C 
ATOM   2088  CG2 VAL A 257     104.389  40.506  58.239  1.00 62.70     0.012 C 
ATOM   2089  N   LEU A 258     102.955  39.337  54.064  1.00 68.61    -0.346 N 
ATOM   2090  HN  LEU A 258     102.408  40.120  54.424  1.00  0.00     0.163 HD
ATOM   2091  CA  LEU A 258     102.395  38.541  52.972  1.00 67.76     0.177 C 
ATOM   2092  C   LEU A 258     103.144  38.693  51.643  1.00 70.27     0.241 C 
ATOM   2093  O   LEU A 258     103.413  37.684  50.978  1.00 70.14    -0.271 OA
ATOM   2094  CB  LEU A 258     100.898  38.830  52.793  1.00 65.59     0.038 C 
ATOM   2095  CG  LEU A 258      99.951  38.673  53.992  1.00 64.43    -0.020 C 
ATOM   2096  CD1 LEU A 258      98.576  39.214  53.635  1.00 63.02     0.009 C 
ATOM   2097  CD2 LEU A 258      99.849  37.234  54.484  1.00 63.13     0.009 C 
ATOM   2098  N   ILE A 259     103.481  39.933  51.265  1.00 71.93    -0.346 N 
ATOM   2099  HN  ILE A 259     103.217  40.723  51.854  1.00  0.00     0.163 HD
ATOM   2100  CA  ILE A 259     104.228  40.182  50.012  1.00 74.98     0.180 C 
ATOM   2101  C   ILE A 259     105.646  39.602  50.069  1.00 71.11     0.241 C 
ATOM   2102  O   ILE A 259     106.140  39.093  49.063  1.00 70.80    -0.271 OA
ATOM   2103  CB  ILE A 259     104.208  41.665  49.507  1.00 80.65     0.013 C 
ATOM   2104  CG1 ILE A 259     104.790  42.656  50.524  1.00 92.29     0.002 C 
ATOM   2105  CG2 ILE A 259     102.797  42.108  49.144  1.00 78.14     0.012 C 
ATOM   2106  CD1 ILE A 259     106.260  43.002  50.352  1.00 96.09     0.005 C 
ATOM   2107  N   ALA A 260     106.270  39.669  51.250  1.00 68.91    -0.346 N 
ATOM   2108  HN  ALA A 260     105.793  40.131  52.024  1.00  0.00     0.163 HD
ATOM   2109  CA  ALA A 260     107.607  39.111  51.489  1.00 66.23     0.172 C 
ATOM   2110  C   ALA A 260     107.634  37.611  51.211  1.00 67.29     0.240 C 
ATOM   2111  O   ALA A 260     108.543  37.122  50.532  1.00 69.74    -0.271 OA
ATOM   2112  CB  ALA A 260     108.073  39.405  52.908  1.00 62.67     0.042 C 
ATOM   2113  N   GLU A 261     106.621  36.905  51.722  1.00 68.36    -0.346 N 
ATOM   2114  HN  GLU A 261     105.943  37.388  52.311  1.00  0.00     0.163 HD
ATOM   2115  CA  GLU A 261     106.435  35.472  51.479  1.00 68.80     0.177 C 
ATOM   2116  C   GLU A 261     106.194  35.178  49.997  1.00 67.84     0.241 C 
ATOM   2117  O   GLU A 261     106.784  34.240  49.446  1.00 69.60    -0.271 OA
ATOM   2118  CB  GLU A 261     105.308  34.913  52.367  1.00 69.92     0.045 C 
ATOM   2119  CG  GLU A 261     104.965  33.428  52.184  1.00 73.64     0.116 C 
ATOM   2120  CD  GLU A 261     106.135  32.469  52.393  1.00 75.04     0.172 C 
ATOM   2121  OE1 GLU A 261     106.999  32.720  53.263  1.00 75.08    -0.648 OA
ATOM   2122  OE2 GLU A 261     106.182  31.441  51.683  1.00 75.09    -0.648 OA
ATOM   2123  N   LYS A 262     105.348  35.995  49.366  1.00 66.15    -0.346 N 
ATOM   2124  HN  LYS A 262     104.877  36.718  49.910  1.00  0.00     0.163 HD
ATOM   2125  CA  LYS A 262     105.062  35.907  47.934  1.00 64.34     0.176 C 
ATOM   2126  C   LYS A 262     106.326  36.076  47.086  1.00 66.92     0.241 C 
ATOM   2127  O   LYS A 262     106.511  35.359  46.102  1.00 69.56    -0.271 OA
ATOM   2128  CB  LYS A 262     103.976  36.920  47.531  1.00 62.00     0.035 C 
ATOM   2129  CG  LYS A 262     103.465  36.811  46.095  1.00 58.68     0.004 C 
ATOM   2130  CD  LYS A 262     102.704  35.519  45.833  1.00 56.20     0.027 C 
ATOM   2131  CE  LYS A 262     102.134  35.490  44.426  1.00 54.64     0.229 C 
ATOM   2132  NZ  LYS A 262     101.170  34.371  44.229  1.00 53.23    -0.079 N 
ATOM   2133  HZ1 LYS A 262     100.787  34.352  43.284  1.00  0.00     0.274 HD
ATOM   2134  HZ2 LYS A 262     100.427  34.398  44.927  1.00  0.00     0.274 HD
ATOM   2135  HZ3 LYS A 262     101.591  33.475  44.474  1.00  0.00     0.274 HD
ATOM   2136  N   ARG A 263     107.194  37.006  47.486  1.00 70.56    -0.346 N 
ATOM   2137  HN  ARG A 263     106.960  37.577  48.298  1.00  0.00     0.163 HD
ATOM   2138  CA  ARG A 263     108.475  37.241  46.803  1.00 73.25     0.176 C 
ATOM   2139  C   ARG A 263     109.407  36.023  46.837  1.00 75.16     0.241 C 
ATOM   2140  O   ARG A 263     110.048  35.708  45.826  1.00 75.94    -0.271 OA
ATOM   2141  CB  ARG A 263     109.182  38.482  47.358  1.00 72.30     0.036 C 
ATOM   2142  CG  ARG A 263     108.511  39.784  46.956  1.00 73.64     0.023 C 
ATOM   2143  CD  ARG A 263     109.518  40.889  46.698  1.00 77.52     0.138 C 
ATOM   2144  NE  ARG A 263     108.911  41.983  45.941  1.00 77.13    -0.227 N 
ATOM   2145  HE  ARG A 263     108.899  41.906  44.924  1.00  0.00     0.177 HD
ATOM   2146  CZ  ARG A 263     108.373  43.072  46.484  1.00 78.61     0.665 C 
ATOM   2147  NH1 ARG A 263     108.369  43.245  47.800  1.00 82.33    -0.235 N 
ATOM   2148 1HH1 ARG A 263     107.957  44.080  48.216  1.00  0.00     0.174 HD
ATOM   2149 2HH1 ARG A 263     108.781  42.531  48.401  1.00  0.00     0.174 HD
ATOM   2150  NH2 ARG A 263     107.839  43.997  45.705  1.00 78.29    -0.235 N 
ATOM   2151 1HH2 ARG A 263     107.427  44.832  46.121  1.00  0.00     0.174 HD
ATOM   2152 2HH2 ARG A 263     107.842  43.864  44.694  1.00  0.00     0.174 HD
ATOM   2153  N   ARG A 264     109.456  35.344  47.987  1.00 76.01    -0.346 N 
ATOM   2154  HN  ARG A 264     108.916  35.693  48.779  1.00  0.00     0.163 HD
ATOM   2155  CA  ARG A 264     110.250  34.118  48.167  1.00 76.88     0.176 C 
ATOM   2156  C   ARG A 264     109.753  32.961  47.298  1.00 78.36     0.241 C 
ATOM   2157  O   ARG A 264     110.553  32.302  46.625  1.00 82.46    -0.271 OA
ATOM   2158  CB  ARG A 264     110.286  33.691  49.638  1.00 77.24     0.036 C 
ATOM   2159  CG  ARG A 264     110.989  34.676  50.553  1.00 79.60     0.023 C 
ATOM   2160  CD  ARG A 264     111.056  34.160  51.977  1.00 81.08     0.138 C 
ATOM   2161  NE  ARG A 264     110.943  35.264  52.929  1.00 85.99    -0.227 N 
ATOM   2162  HE  ARG A 264     111.713  35.932  52.968  1.00  0.00     0.177 HD
ATOM   2163  CZ  ARG A 264     109.912  35.465  53.750  1.00 88.85     0.665 C 
ATOM   2164  NH1 ARG A 264     108.880  34.627  53.777  1.00 86.60    -0.235 N 
ATOM   2165 1HH1 ARG A 264     108.875  33.824  53.149  1.00  0.00     0.174 HD
ATOM   2166 2HH1 ARG A 264     108.091  34.781  54.405  1.00  0.00     0.174 HD
ATOM   2167  NH2 ARG A 264     109.919  36.511  54.568  1.00 92.64    -0.235 N 
ATOM   2168 1HH2 ARG A 264     110.711  37.154  54.547  1.00  0.00     0.174 HD
ATOM   2169 2HH2 ARG A 264     109.130  36.665  55.196  1.00  0.00     0.174 HD
ATOM   2170  N   ARG A 265     108.439  32.733  47.304  1.00 76.33    -0.346 N 
ATOM   2171  HN  ARG A 265     107.843  33.325  47.883  1.00  0.00     0.163 HD
ATOM   2172  CA  ARG A 265     107.813  31.665  46.511  1.00 76.50     0.176 C 
ATOM   2173  C   ARG A 265     107.991  31.854  45.005  1.00 79.24     0.241 C 
ATOM   2174  O   ARG A 265     108.079  30.872  44.265  1.00 83.53    -0.271 OA
ATOM   2175  CB  ARG A 265     106.327  31.526  46.847  1.00 73.33     0.036 C 
ATOM   2176  CG  ARG A 265     106.056  31.134  48.287  1.00 71.24     0.023 C 
ATOM   2177  CD  ARG A 265     104.589  30.833  48.521  1.00 69.92     0.138 C 
ATOM   2178  NE  ARG A 265     104.336  30.587  49.939  1.00 70.05    -0.227 N 
ATOM   2179  HE  ARG A 265     105.106  30.751  50.587  1.00  0.00     0.177 HD
ATOM   2180  CZ  ARG A 265     103.183  30.166  50.454  1.00 70.17     0.665 C 
ATOM   2181  NH1 ARG A 265     102.129  29.929  49.678  1.00 70.08    -0.235 N 
ATOM   2182 1HH1 ARG A 265     102.203  30.071  48.671  1.00  0.00     0.174 HD
ATOM   2183 2HH1 ARG A 265     101.245  29.606  50.073  1.00  0.00     0.174 HD
ATOM   2184  NH2 ARG A 265     103.087  29.981  51.763  1.00 70.22    -0.235 N 
ATOM   2185 1HH2 ARG A 265     103.895  30.163  52.358  1.00  0.00     0.174 HD
ATOM   2186 2HH2 ARG A 265     102.203  29.658  52.158  1.00  0.00     0.174 HD
ATOM   2187  N   ILE A 266     108.040  33.113  44.567  1.00 80.20    -0.346 N 
ATOM   2188  HN  ILE A 266     107.924  33.869  45.242  1.00  0.00     0.163 HD
ATOM   2189  CA  ILE A 266     108.254  33.460  43.157  1.00 81.27     0.180 C 
ATOM   2190  C   ILE A 266     109.692  33.134  42.724  1.00 83.22     0.241 C 
ATOM   2191  O   ILE A 266     109.900  32.513  41.673  1.00 84.35    -0.271 OA
ATOM   2192  CB  ILE A 266     107.837  34.928  42.861  1.00 78.59     0.013 C 
ATOM   2193  CG1 ILE A 266     106.311  35.014  42.748  1.00 75.99     0.002 C 
ATOM   2194  CG2 ILE A 266     108.477  35.456  41.578  1.00 79.10     0.012 C 
ATOM   2195  CD1 ILE A 266     105.727  36.388  42.995  1.00 75.20     0.005 C 
ATOM   2196  N   SER A 267     110.662  33.527  43.553  1.00 83.33    -0.344 N 
ATOM   2197  HN  SER A 267     110.400  33.985  44.426  1.00  0.00     0.163 HD
ATOM   2198  CA  SER A 267     112.088  33.330  43.267  1.00 86.17     0.200 C 
ATOM   2199  C   SER A 267     112.512  31.855  43.219  1.00 90.54     0.243 C 
ATOM   2200  O   SER A 267     113.490  31.513  42.549  1.00 93.79    -0.271 OA
ATOM   2201  CB  SER A 267     112.954  34.108  44.265  1.00 82.81     0.199 C 
ATOM   2202  OG  SER A 267     112.862  33.556  45.564  1.00 80.55    -0.398 OA
ATOM   2203  HG  SER A 267     113.399  34.038  46.182  1.00  0.00     0.209 HD
ATOM   2204  N   THR A 268     111.773  30.998  43.924  1.00 95.00    -0.344 N 
ATOM   2205  HN  THR A 268     111.004  31.364  44.485  1.00  0.00     0.163 HD
ATOM   2206  CA  THR A 268     112.017  29.550  43.928  1.00 96.76     0.205 C 
ATOM   2207  C   THR A 268     110.835  28.788  43.305  1.00 98.24     0.243 C 
ATOM   2208  O   THR A 268     110.285  27.861  43.910  1.00 99.09    -0.271 OA
ATOM   2209  CB  THR A 268     112.315  29.022  45.353  1.00 98.47     0.146 C 
ATOM   2210  CG2 THR A 268     113.612  29.622  45.914  1.00 98.21     0.042 C 
ATOM   2211  OG1 THR A 268     111.220  29.339  46.222  1.00 97.97    -0.393 OA
ATOM   2212  HG1 THR A 268     110.417  28.968  45.875  1.00  0.00     0.210 HD
ATOM   2213  N   GLU A 269     110.453  29.196  42.095  1.00101.00    -0.346 N 
ATOM   2214  HN  GLU A 269     110.944  29.981  41.666  1.00  0.00     0.163 HD
ATOM   2215  CA  GLU A 269     109.358  28.564  41.357  1.00108.83     0.177 C 
ATOM   2216  C   GLU A 269     109.841  28.089  39.991  1.00116.22     0.241 C 
ATOM   2217  O   GLU A 269     110.414  28.865  39.219  1.00119.48    -0.271 OA
ATOM   2218  CB  GLU A 269     108.168  29.528  41.215  1.00109.95     0.045 C 
ATOM   2219  CG  GLU A 269     106.989  29.017  40.384  1.00109.77     0.116 C 
ATOM   2220  CD  GLU A 269     106.332  27.769  40.955  1.00111.12     0.172 C 
ATOM   2221  OE1 GLU A 269     105.896  27.795  42.127  1.00109.37    -0.648 OA
ATOM   2222  OE2 GLU A 269     106.242  26.760  40.222  1.00113.38    -0.648 OA
ATOM   2223  N   GLU A 270     109.592  26.812  39.706  1.00121.99    -0.346 N 
ATOM   2224  HN  GLU A 270     109.074  26.251  40.382  1.00  0.00     0.163 HD
ATOM   2225  CA  GLU A 270     110.032  26.182  38.462  1.00128.32     0.177 C 
ATOM   2226  C   GLU A 270     109.082  26.483  37.298  1.00126.74     0.241 C 
ATOM   2227  O   GLU A 270     109.525  26.886  36.218  1.00124.69    -0.271 OA
ATOM   2228  CB  GLU A 270     110.202  24.669  38.660  1.00133.11     0.045 C 
ATOM   2229  CG  GLU A 270     111.409  24.064  37.947  1.00137.51     0.116 C 
ATOM   2230  CD  GLU A 270     112.749  24.475  38.553  1.00138.18     0.172 C 
ATOM   2231  OE1 GLU A 270     112.906  24.420  39.794  1.00136.94    -0.648 OA
ATOM   2232  OE2 GLU A 270     113.656  24.847  37.778  1.00137.64    -0.648 OA
ATOM   2233  N   LYS A 271     107.784  26.297  37.536  1.00127.03    -0.346 N 
ATOM   2234  HN  LYS A 271     107.498  26.018  38.474  1.00  0.00     0.163 HD
ATOM   2235  CA  LYS A 271     106.747  26.474  36.515  1.00127.16     0.176 C 
ATOM   2236  C   LYS A 271     106.086  27.845  36.709  1.00124.52     0.241 C 
ATOM   2237  O   LYS A 271     104.922  27.935  37.115  1.00127.80    -0.271 OA
ATOM   2238  CB  LYS A 271     105.696  25.350  36.597  1.00130.19     0.035 C 
ATOM   2239  CG  LYS A 271     106.173  24.029  37.189  1.00130.30     0.004 C 
ATOM   2240  CD  LYS A 271     105.159  23.501  38.191  1.00128.68     0.027 C 
ATOM   2241  CE  LYS A 271     105.851  22.800  39.349  1.00127.81     0.229 C 
ATOM   2242  NZ  LYS A 271     104.961  22.676  40.536  1.00124.46    -0.079 N 
ATOM   2243  HZ1 LYS A 271     105.425  22.206  41.313  1.00  0.00     0.274 HD
ATOM   2244  HZ2 LYS A 271     104.084  22.215  40.295  1.00  0.00     0.274 HD
ATOM   2245  HZ3 LYS A 271     104.593  23.584  40.819  1.00  0.00     0.274 HD
ATOM   2246  N   LEU A 272     106.840  28.904  36.416  1.00119.11    -0.346 N 
ATOM   2247  HN  LEU A 272     107.740  28.754  35.959  1.00  0.00     0.163 HD
ATOM   2248  CA  LEU A 272     106.426  30.281  36.725  1.00112.81     0.177 C 
ATOM   2249  C   LEU A 272     105.235  30.794  35.905  1.00112.22     0.241 C 
ATOM   2250  O   LEU A 272     104.383  31.505  36.442  1.00112.81    -0.271 OA
ATOM   2251  CB  LEU A 272     107.621  31.241  36.624  1.00109.71     0.038 C 
ATOM   2252  CG  LEU A 272     107.546  32.635  37.264  1.00104.36    -0.020 C 
ATOM   2253  CD1 LEU A 272     107.472  32.581  38.785  1.00 99.65     0.009 C 
ATOM   2254  CD2 LEU A 272     108.745  33.461  36.820  1.00104.74     0.009 C 
ATOM   2255  N   GLU A 273     105.179  30.434  34.622  1.00111.80    -0.346 N 
ATOM   2256  HN  GLU A 273     105.933  29.866  34.236  1.00  0.00     0.163 HD
ATOM   2257  CA  GLU A 273     104.064  30.829  33.742  1.00112.21     0.177 C 
ATOM   2258  C   GLU A 273     102.805  29.967  33.925  1.00109.28     0.241 C 
ATOM   2259  O   GLU A 273     101.727  30.322  33.438  1.00104.43    -0.271 OA
ATOM   2260  CB  GLU A 273     104.492  30.890  32.261  1.00116.05     0.045 C 
ATOM   2261  CG  GLU A 273     104.938  29.571  31.635  1.00120.58     0.116 C 
ATOM   2262  CD  GLU A 273     106.409  29.278  31.865  1.00124.99     0.172 C 
ATOM   2263  OE1 GLU A 273     107.259  29.979  31.272  1.00126.99    -0.648 OA
ATOM   2264  OE2 GLU A 273     106.715  28.343  32.635  1.00124.85    -0.648 OA
ATOM   2265  N   GLU A 274     102.959  28.846  34.630  1.00109.87    -0.346 N 
ATOM   2266  HN  GLU A 274     103.888  28.619  34.984  1.00  0.00     0.163 HD
ATOM   2267  CA  GLU A 274     101.859  27.925  34.921  1.00111.67     0.177 C 
ATOM   2268  C   GLU A 274     100.918  28.479  35.995  1.00107.79     0.241 C 
ATOM   2269  O   GLU A 274      99.724  28.171  35.993  1.00107.31    -0.271 OA
ATOM   2270  CB  GLU A 274     102.410  26.571  35.377  1.00117.28     0.045 C 
ATOM   2271  CG  GLU A 274     101.629  25.358  34.891  1.00121.78     0.116 C 
ATOM   2272  CD  GLU A 274     102.279  24.679  33.697  1.00123.59     0.172 C 
ATOM   2273  OE1 GLU A 274     101.716  24.758  32.584  1.00125.88    -0.648 OA
ATOM   2274  OE2 GLU A 274     103.358  24.067  33.867  1.00122.42    -0.648 OA
ATOM   2275  N   CYS A 275     101.463  29.292  36.902  1.00101.89    -0.345 N 
ATOM   2276  HN  CYS A 275     102.437  29.571  36.785  1.00  0.00     0.163 HD
ATOM   2277  CA  CYS A 275     100.720  29.802  38.060  1.00 97.38     0.186 C 
ATOM   2278  C   CYS A 275     100.827  31.330  38.235  1.00 92.67     0.241 C 
ATOM   2279  O   CYS A 275     101.238  31.836  39.291  1.00 89.37    -0.271 OA
ATOM   2280  CB  CYS A 275     101.143  29.048  39.328  1.00 97.24     0.121 C 
ATOM   2281  SG  CYS A 275     102.929  29.020  39.609  1.00 96.78    -0.095 SA
ATOM   2282  N   MET A 276     100.436  32.056  37.190  1.00 86.24    -0.346 N 
ATOM   2283  HN  MET A 276     100.133  31.576  36.342  1.00  0.00     0.163 HD
ATOM   2284  CA  MET A 276     100.426  33.519  37.216  1.00 81.51     0.177 C 
ATOM   2285  C   MET A 276      99.201  34.069  37.937  1.00 79.13     0.241 C 
ATOM   2286  O   MET A 276      98.106  33.506  37.847  1.00 82.41    -0.271 OA
ATOM   2287  CB  MET A 276     100.512  34.096  35.800  1.00 79.55     0.045 C 
ATOM   2288  CG  MET A 276     101.893  33.986  35.168  1.00 81.22     0.076 C 
ATOM   2289  SD  MET A 276     103.170  34.942  36.018  1.00 82.55    -0.173 SA
ATOM   2290  CE  MET A 276     102.892  36.570  35.327  1.00 80.85     0.089 C 
ATOM   2291  N   ASP A 277      99.411  35.161  38.666  1.00 72.17    -0.346 N 
ATOM   2292  HN  ASP A 277     100.370  35.489  38.782  1.00  0.00     0.163 HD
ATOM   2293  CA  ASP A 277      98.337  35.917  39.311  1.00 65.45     0.186 C 
ATOM   2294  C   ASP A 277      98.701  37.403  39.379  1.00 62.14     0.241 C 
ATOM   2295  O   ASP A 277      99.825  37.781  39.042  1.00 60.50    -0.271 OA
ATOM   2296  CB  ASP A 277      98.018  35.352  40.707  1.00 63.40     0.147 C 
ATOM   2297  CG  ASP A 277      99.252  35.197  41.586  1.00 63.26     0.175 C 
ATOM   2298  OD1 ASP A 277      99.444  34.091  42.126  1.00 63.03    -0.648 OA
ATOM   2299  OD2 ASP A 277     100.023  36.168  41.752  1.00 63.10    -0.648 OA
ATOM   2300  N   PHE A 278      97.748  38.221  39.827  1.00 59.77    -0.346 N 
ATOM   2301  HN  PHE A 278      96.855  37.810  40.100  1.00  0.00     0.163 HD
ATOM   2302  CA  PHE A 278      97.903  39.675  39.952  1.00 56.53     0.180 C 
ATOM   2303  C   PHE A 278      99.203  40.115  40.638  1.00 57.12     0.241 C 
ATOM   2304  O   PHE A 278      99.958  40.913  40.072  1.00 56.02    -0.271 OA
ATOM   2305  CB  PHE A 278      96.679  40.279  40.660  1.00 54.14     0.073 C 
ATOM   2306  CG  PHE A 278      96.768  41.766  40.883  1.00 51.65    -0.056 A 
ATOM   2307  CD1 PHE A 278      96.691  42.661  39.805  1.00 50.65     0.007 A 
ATOM   2308  CD2 PHE A 278      96.923  42.278  42.171  1.00 49.18     0.007 A 
ATOM   2309  CE1 PHE A 278      96.774  44.033  40.012  1.00 50.22     0.001 A 
ATOM   2310  CE2 PHE A 278      97.005  43.648  42.383  1.00 48.82     0.001 A 
ATOM   2311  CZ  PHE A 278      96.929  44.527  41.306  1.00 50.50     0.000 A 
ATOM   2312  N   ALA A 279      99.456  39.586  41.837  1.00 57.27    -0.346 N 
ATOM   2313  HN  ALA A 279      98.787  38.923  42.230  1.00  0.00     0.163 HD
ATOM   2314  CA  ALA A 279     100.656  39.918  42.614  1.00 57.94     0.172 C 
ATOM   2315  C   ALA A 279     101.949  39.555  41.877  1.00 58.87     0.240 C 
ATOM   2316  O   ALA A 279     102.896  40.347  41.873  1.00 60.97    -0.271 OA
ATOM   2317  CB  ALA A 279     100.612  39.259  43.987  1.00 57.17     0.042 C 
ATOM   2318  N   THR A 280     101.967  38.379  41.246  1.00 58.01    -0.344 N 
ATOM   2319  HN  THR A 280     101.143  37.781  41.303  1.00  0.00     0.163 HD
ATOM   2320  CA  THR A 280     103.124  37.911  40.474  1.00 60.66     0.205 C 
ATOM   2321  C   THR A 280     103.401  38.827  39.272  1.00 60.86     0.243 C 
ATOM   2322  O   THR A 280     104.554  39.196  39.031  1.00 60.67    -0.271 OA
ATOM   2323  CB  THR A 280     102.960  36.439  40.019  1.00 61.78     0.146 C 
ATOM   2324  CG2 THR A 280     104.276  35.874  39.488  1.00 62.67     0.042 C 
ATOM   2325  OG1 THR A 280     102.540  35.638  41.128  1.00 61.27    -0.393 OA
ATOM   2326  HG1 THR A 280     101.722  35.989  41.458  1.00  0.00     0.210 HD
ATOM   2327  N   GLU A 281     102.340  39.195  38.549  1.00 60.25    -0.346 N 
ATOM   2328  HN  GLU A 281     101.428  38.820  38.809  1.00  0.00     0.163 HD
ATOM   2329  CA  GLU A 281     102.412  40.107  37.403  1.00 61.11     0.177 C 
ATOM   2330  C   GLU A 281     103.118  41.411  37.763  1.00 59.82     0.241 C 
ATOM   2331  O   GLU A 281     103.969  41.882  37.008  1.00 61.98    -0.271 OA
ATOM   2332  CB  GLU A 281     101.010  40.419  36.859  1.00 65.71     0.045 C 
ATOM   2333  CG  GLU A 281     100.301  39.262  36.169  1.00 72.55     0.116 C 
ATOM   2334  CD  GLU A 281     100.529  39.202  34.667  1.00 78.58     0.172 C 
ATOM   2335  OE1 GLU A 281     101.637  39.541  34.193  1.00 83.10    -0.648 OA
ATOM   2336  OE2 GLU A 281      99.588  38.792  33.951  1.00 82.87    -0.648 OA
ATOM   2337  N   LEU A 282     102.758  41.970  38.920  1.00 57.24    -0.346 N 
ATOM   2338  HN  LEU A 282     102.024  41.516  39.464  1.00  0.00     0.163 HD
ATOM   2339  CA  LEU A 282     103.353  43.194  39.455  1.00 54.80     0.177 C 
ATOM   2340  C   LEU A 282     104.820  43.001  39.843  1.00 56.62     0.241 C 
ATOM   2341  O   LEU A 282     105.668  43.815  39.472  1.00 59.69    -0.271 OA
ATOM   2342  CB  LEU A 282     102.567  43.689  40.673  1.00 52.24     0.038 C 
ATOM   2343  CG  LEU A 282     101.093  44.084  40.574  1.00 51.38    -0.020 C 
ATOM   2344  CD1 LEU A 282     100.527  44.163  41.975  1.00 50.80     0.009 C 
ATOM   2345  CD2 LEU A 282     100.884  45.404  39.850  1.00 51.38     0.009 C 
ATOM   2346  N   ILE A 283     105.102  41.924  40.584  1.00 55.36    -0.346 N 
ATOM   2347  HN  ILE A 283     104.338  41.296  40.833  1.00  0.00     0.163 HD
ATOM   2348  CA  ILE A 283     106.453  41.597  41.059  1.00 55.66     0.180 C 
ATOM   2349  C   ILE A 283     107.447  41.386  39.900  1.00 58.65     0.241 C 
ATOM   2350  O   ILE A 283     108.595  41.844  39.975  1.00 61.71    -0.271 OA
ATOM   2351  CB  ILE A 283     106.426  40.421  42.078  1.00 54.58     0.013 C 
ATOM   2352  CG1 ILE A 283     105.872  40.921  43.419  1.00 53.75     0.002 C 
ATOM   2353  CG2 ILE A 283     107.813  39.816  42.298  1.00 53.31     0.012 C 
ATOM   2354  CD1 ILE A 283     105.188  39.877  44.276  1.00 53.07     0.005 C 
ATOM   2355  N   LEU A 284     106.994  40.726  38.833  1.00 57.94    -0.346 N 
ATOM   2356  HN  LEU A 284     106.053  40.334  38.857  1.00  0.00     0.163 HD
ATOM   2357  CA  LEU A 284     107.808  40.547  37.628  1.00 59.54     0.177 C 
ATOM   2358  C   LEU A 284     107.997  41.858  36.858  1.00 61.94     0.241 C 
ATOM   2359  O   LEU A 284     109.078  42.105  36.310  1.00 63.20    -0.271 OA
ATOM   2360  CB  LEU A 284     107.232  39.453  36.714  1.00 58.79     0.038 C 
ATOM   2361  CG  LEU A 284     107.132  37.990  37.188  1.00 60.06    -0.020 C 
ATOM   2362  CD1 LEU A 284     106.604  37.116  36.057  1.00 59.49     0.009 C 
ATOM   2363  CD2 LEU A 284     108.438  37.417  37.734  1.00 57.29     0.009 C 
ATOM   2364  N   ALA A 285     106.952  42.689  36.830  1.00 62.18    -0.346 N 
ATOM   2365  HN  ALA A 285     106.073  42.382  37.248  1.00  0.00     0.163 HD
ATOM   2366  CA  ALA A 285     107.013  44.025  36.224  1.00 61.96     0.172 C 
ATOM   2367  C   ALA A 285     107.982  44.944  36.966  1.00 63.02     0.240 C 
ATOM   2368  O   ALA A 285     108.662  45.763  36.339  1.00 62.26    -0.271 OA
ATOM   2369  CB  ALA A 285     105.634  44.652  36.166  1.00 59.59     0.042 C 
ATOM   2370  N   GLU A 286     108.035  44.797  38.293  1.00 63.25    -0.346 N 
ATOM   2371  HN  GLU A 286     107.359  44.177  38.740  1.00  0.00     0.163 HD
ATOM   2372  CA  GLU A 286     109.016  45.482  39.138  1.00 65.29     0.177 C 
ATOM   2373  C   GLU A 286     110.438  45.028  38.798  1.00 67.39     0.241 C 
ATOM   2374  O   GLU A 286     111.366  45.842  38.763  1.00 67.65    -0.271 OA
ATOM   2375  CB  GLU A 286     108.722  45.223  40.617  1.00 64.48     0.045 C 
ATOM   2376  CG  GLU A 286     109.589  46.032  41.573  1.00 67.27     0.116 C 
ATOM   2377  CD  GLU A 286     109.671  45.435  42.965  1.00 69.89     0.172 C 
ATOM   2378  OE1 GLU A 286     108.617  45.084  43.530  1.00 72.78    -0.648 OA
ATOM   2379  OE2 GLU A 286     110.794  45.329  43.503  1.00 71.39    -0.648 OA
ATOM   2380  N   LYS A 287     110.583  43.729  38.537  1.00 69.92    -0.346 N 
ATOM   2381  HN  LYS A 287     109.753  43.136  38.553  1.00  0.00     0.163 HD
ATOM   2382  CA  LYS A 287     111.870  43.113  38.229  1.00 72.48     0.176 C 
ATOM   2383  C   LYS A 287     112.404  43.536  36.857  1.00 69.52     0.241 C 
ATOM   2384  O   LYS A 287     113.618  43.609  36.658  1.00 70.45    -0.271 OA
ATOM   2385  CB  LYS A 287     111.770  41.585  38.366  1.00 76.24     0.035 C 
ATOM   2386  CG  LYS A 287     112.904  40.918  39.153  1.00 84.59     0.004 C 
ATOM   2387  CD  LYS A 287     113.336  41.655  40.433  1.00 90.64     0.027 C 
ATOM   2388  CE  LYS A 287     112.315  41.603  41.569  1.00 92.18     0.229 C 
ATOM   2389  NZ  LYS A 287     112.216  40.255  42.191  1.00 97.21    -0.079 N 
ATOM   2390  HZ1 LYS A 287     111.535  40.220  42.949  1.00  0.00     0.274 HD
ATOM   2391  HZ2 LYS A 287     113.130  39.929  42.505  1.00  0.00     0.274 HD
ATOM   2392  HZ3 LYS A 287     112.019  39.542  41.489  1.00  0.00     0.274 HD
ATOM   2393  N   ARG A 288     111.489  43.832  35.935  1.00 65.41    -0.346 N 
ATOM   2394  HN  ARG A 288     110.510  43.631  36.140  1.00  0.00     0.163 HD
ATOM   2395  CA  ARG A 288     111.821  44.431  34.643  1.00 63.66     0.176 C 
ATOM   2396  C   ARG A 288     112.156  45.929  34.751  1.00 64.59     0.240 C 
ATOM   2397  O   ARG A 288     112.690  46.516  33.803  1.00 65.82    -0.271 OA
ATOM   2398  CB  ARG A 288     110.672  44.241  33.652  1.00 64.25     0.036 C 
ATOM   2399  CG  ARG A 288     110.370  42.797  33.284  1.00 65.67     0.023 C 
ATOM   2400  CD  ARG A 288     109.427  42.709  32.091  1.00 68.33     0.138 C 
ATOM   2401  NE  ARG A 288     108.110  43.310  32.338  1.00 69.99    -0.227 N 
ATOM   2402  HE  ARG A 288     108.010  44.310  32.165  1.00  0.00     0.177 HD
ATOM   2403  CZ  ARG A 288     107.034  42.652  32.771  1.00 69.14     0.665 C 
ATOM   2404  NH1 ARG A 288     107.085  41.347  33.025  1.00 68.42    -0.235 N 
ATOM   2405 1HH1 ARG A 288     107.961  40.843  32.887  1.00  0.00     0.174 HD
ATOM   2406 2HH1 ARG A 288     106.262  40.844  33.356  1.00  0.00     0.174 HD
ATOM   2407  NH2 ARG A 288     105.894  43.308  32.950  1.00 67.33    -0.235 N 
ATOM   2408 1HH2 ARG A 288     105.855  44.308  32.755  1.00  0.00     0.174 HD
ATOM   2409 2HH2 ARG A 288     105.071  42.805  33.281  1.00  0.00     0.174 HD
ATOM   2410  N   GLY A 289     111.834  46.538  35.895  1.00 62.88    -0.351 N 
ATOM   2411  HN  GLY A 289     111.429  45.981  36.647  1.00  0.00     0.163 HD
ATOM   2412  CA  GLY A 289     112.037  47.973  36.117  1.00 60.89     0.225 C 
ATOM   2413  C   GLY A 289     110.876  48.870  35.702  1.00 61.93     0.236 C 
ATOM   2414  O   GLY A 289     111.007  50.100  35.714  1.00 64.08    -0.272 OA
ATOM   2415  N   ASP A 290     109.744  48.259  35.341  1.00 60.63    -0.346 N 
ATOM   2416  HN  ASP A 290     109.722  47.239  35.334  1.00  0.00     0.163 HD
ATOM   2417  CA  ASP A 290     108.528  48.989  34.954  1.00 59.51     0.186 C 
ATOM   2418  C   ASP A 290     107.797  49.605  36.148  1.00 58.70     0.241 C 
ATOM   2419  O   ASP A 290     107.082  50.600  35.999  1.00 57.57    -0.271 OA
ATOM   2420  CB  ASP A 290     107.566  48.075  34.186  1.00 62.48     0.147 C 
ATOM   2421  CG  ASP A 290     108.186  47.479  32.931  1.00 68.10     0.175 C 
ATOM   2422  OD1 ASP A 290     107.847  46.320  32.604  1.00 71.40    -0.648 OA
ATOM   2423  OD2 ASP A 290     109.006  48.158  32.271  1.00 70.93    -0.648 OA
ATOM   2424  N   LEU A 291     107.984  49.008  37.323  1.00 57.62    -0.346 N 
ATOM   2425  HN  LEU A 291     108.653  48.240  37.377  1.00  0.00     0.163 HD
ATOM   2426  CA  LEU A 291     107.277  49.401  38.535  1.00 57.94     0.177 C 
ATOM   2427  C   LEU A 291     108.209  49.624  39.715  1.00 58.39     0.241 C 
ATOM   2428  O   LEU A 291     109.326  49.105  39.756  1.00 61.86    -0.271 OA
ATOM   2429  CB  LEU A 291     106.222  48.348  38.895  1.00 58.26     0.038 C 
ATOM   2430  CG  LEU A 291     104.718  48.577  38.691  1.00 59.44    -0.020 C 
ATOM   2431  CD1 LEU A 291     104.335  49.315  37.414  1.00 58.72     0.009 C 
ATOM   2432  CD2 LEU A 291     104.017  47.227  38.748  1.00 60.65     0.009 C 
ATOM   2433  N   THR A 292     107.720  50.411  40.666  1.00 58.72    -0.344 N 
ATOM   2434  HN  THR A 292     106.816  50.853  40.501  1.00  0.00     0.163 HD
ATOM   2435  CA  THR A 292     108.391  50.684  41.931  1.00 58.48     0.205 C 
ATOM   2436  C   THR A 292     107.865  49.720  43.004  1.00 58.94     0.243 C 
ATOM   2437  O   THR A 292     106.682  49.385  43.008  1.00 62.22    -0.271 OA
ATOM   2438  CB  THR A 292     108.221  52.190  42.272  1.00 58.67     0.146 C 
ATOM   2439  CG2 THR A 292     108.021  52.475  43.757  1.00 57.52     0.042 C 
ATOM   2440  OG1 THR A 292     109.381  52.895  41.816  1.00 61.15    -0.393 OA
ATOM   2441  HG1 THR A 292     109.277  53.816  42.025  1.00  0.00     0.210 HD
ATOM   2442  N   ARG A 293     108.751  49.258  43.887  1.00 60.28    -0.346 N 
ATOM   2443  HN  ARG A 293     109.728  49.533  43.787  1.00  0.00     0.163 HD
ATOM   2444  CA  ARG A 293     108.380  48.368  44.999  1.00 61.39     0.176 C 
ATOM   2445  C   ARG A 293     107.231  48.929  45.860  1.00 62.91     0.241 C 
ATOM   2446  O   ARG A 293     106.270  48.209  46.142  1.00 63.15    -0.271 OA
ATOM   2447  CB  ARG A 293     109.615  48.025  45.841  1.00 63.75     0.036 C 
ATOM   2448  CG  ARG A 293     109.368  47.166  47.078  1.00 69.99     0.023 C 
ATOM   2449  CD  ARG A 293     110.629  46.979  47.919  1.00 75.89     0.138 C 
ATOM   2450  NE  ARG A 293     111.426  48.208  48.020  1.00 82.30    -0.227 N 
ATOM   2451  HE  ARG A 293     112.167  48.342  47.332  1.00  0.00     0.177 HD
ATOM   2452  CZ  ARG A 293     111.262  49.164  48.935  1.00 84.89     0.665 C 
ATOM   2453  NH1 ARG A 293     110.327  49.062  49.878  1.00 85.28    -0.235 N 
ATOM   2454 1HH1 ARG A 293     110.202  49.793  50.578  1.00  0.00     0.174 HD
ATOM   2455 2HH1 ARG A 293     109.724  48.239  49.900  1.00  0.00     0.174 HD
ATOM   2456  NH2 ARG A 293     112.045  50.233  48.906  1.00 85.48    -0.235 N 
ATOM   2457 1HH2 ARG A 293     111.920  50.964  49.606  1.00  0.00     0.174 HD
ATOM   2458 2HH2 ARG A 293     112.761  50.311  48.184  1.00  0.00     0.174 HD
ATOM   2459  N   GLU A 294     107.328  50.207  46.241  1.00 64.72    -0.346 N 
ATOM   2460  HN  GLU A 294     108.177  50.718  46.001  1.00  0.00     0.163 HD
ATOM   2461  CA  GLU A 294     106.274  50.919  46.990  1.00 67.63     0.177 C 
ATOM   2462  C   GLU A 294     104.932  50.876  46.254  1.00 65.64     0.241 C 
ATOM   2463  O   GLU A 294     103.882  50.649  46.868  1.00 67.81    -0.271 OA
ATOM   2464  CB  GLU A 294     106.661  52.384  47.256  1.00 73.25     0.045 C 
ATOM   2465  CG  GLU A 294     107.980  52.605  47.988  1.00 84.45     0.116 C 
ATOM   2466  CD  GLU A 294     107.909  52.309  49.478  1.00 91.87     0.172 C 
ATOM   2467  OE1 GLU A 294     108.774  51.552  49.972  1.00 96.44    -0.648 OA
ATOM   2468  OE2 GLU A 294     106.998  52.832  50.160  1.00 96.20    -0.648 OA
ATOM   2469  N   ASN A 295     104.992  51.095  44.940  1.00 60.68    -0.346 N 
ATOM   2470  HN  ASN A 295     105.904  51.301  44.532  1.00  0.00     0.163 HD
ATOM   2471  CA  ASN A 295     103.839  51.059  44.049  1.00 57.82     0.185 C 
ATOM   2472  C   ASN A 295     103.211  49.653  44.001  1.00 58.45     0.241 C 
ATOM   2473  O   ASN A 295     101.989  49.511  44.133  1.00 57.54    -0.271 OA
ATOM   2474  CB  ASN A 295     104.280  51.533  42.659  1.00 57.44     0.137 C 
ATOM   2475  CG  ASN A 295     103.126  51.909  41.748  1.00 58.70     0.217 C 
ATOM   2476  ND2 ASN A 295     103.459  52.532  40.629  1.00 63.99    -0.370 N 
ATOM   2477 1HD2 ASN A 295     104.427  52.761  40.402  1.00  0.00     0.159 HD
ATOM   2478 2HD2 ASN A 295     102.683  52.785  40.017  1.00  0.00     0.159 HD
ATOM   2479  OD1 ASN A 295     101.965  51.634  42.020  1.00 57.56    -0.274 OA
ATOM   2480  N   VAL A 296     104.057  48.631  43.835  1.00 57.24    -0.346 N 
ATOM   2481  HN  VAL A 296     105.043  48.846  43.685  1.00  0.00     0.163 HD
ATOM   2482  CA  VAL A 296     103.654  47.213  43.855  1.00 55.94     0.180 C 
ATOM   2483  C   VAL A 296     102.884  46.894  45.144  1.00 56.49     0.241 C 
ATOM   2484  O   VAL A 296     101.781  46.334  45.094  1.00 57.70    -0.271 OA
ATOM   2485  CB  VAL A 296     104.884  46.270  43.676  1.00 55.23     0.009 C 
ATOM   2486  CG1 VAL A 296     104.566  44.823  44.053  1.00 53.82     0.012 C 
ATOM   2487  CG2 VAL A 296     105.414  46.333  42.249  1.00 54.66     0.012 C 
ATOM   2488  N   ASN A 297     103.463  47.288  46.279  1.00 55.70    -0.346 N 
ATOM   2489  HN  ASN A 297     104.351  47.786  46.223  1.00  0.00     0.163 HD
ATOM   2490  CA  ASN A 297     102.887  47.041  47.600  1.00 54.07     0.185 C 
ATOM   2491  C   ASN A 297     101.541  47.719  47.823  1.00 53.26     0.241 C 
ATOM   2492  O   ASN A 297     100.661  47.145  48.463  1.00 54.85    -0.271 OA
ATOM   2493  CB  ASN A 297     103.881  47.427  48.699  1.00 54.01     0.137 C 
ATOM   2494  CG  ASN A 297     105.107  46.516  48.744  1.00 56.53     0.217 C 
ATOM   2495  ND2 ASN A 297     105.866  46.629  49.823  1.00 57.80    -0.370 N 
ATOM   2496 1HD2 ASN A 297     106.684  46.021  49.853  1.00  0.00     0.159 HD
ATOM   2497 2HD2 ASN A 297     105.645  47.278  50.579  1.00  0.00     0.159 HD
ATOM   2498  OD1 ASN A 297     105.375  45.729  47.827  1.00 57.75    -0.274 OA
ATOM   2499  N   GLN A 298     101.379  48.928  47.285  1.00 53.04    -0.346 N 
ATOM   2500  HN  GLN A 298     102.163  49.366  46.802  1.00  0.00     0.163 HD
ATOM   2501  CA  GLN A 298     100.105  49.642  47.370  1.00 51.43     0.177 C 
ATOM   2502  C   GLN A 298      99.047  49.003  46.468  1.00 53.22     0.241 C 
ATOM   2503  O   GLN A 298      97.875  48.928  46.857  1.00 55.88    -0.271 OA
ATOM   2504  CB  GLN A 298     100.274  51.140  47.079  1.00 50.71     0.044 C 
ATOM   2505  CG  GLN A 298      99.018  52.005  47.249  1.00 51.30     0.105 C 
ATOM   2506  CD  GLN A 298      98.417  52.005  48.659  1.00 53.59     0.215 C 
ATOM   2507  NE2 GLN A 298      97.126  52.303  48.738  1.00 53.44    -0.370 N 
ATOM   2508 1HE2 GLN A 298      96.563  52.508  47.913  1.00  0.00     0.159 HD
ATOM   2509 2HE2 GLN A 298      96.726  52.303  49.676  1.00  0.00     0.159 HD
ATOM   2510  OE1 GLN A 298      99.100  51.756  49.660  1.00 54.30    -0.274 OA
ATOM   2511  N   CYS A 299      99.464  48.531  45.290  1.00 51.12    -0.345 N 
ATOM   2512  HN  CYS A 299     100.442  48.654  45.028  1.00  0.00     0.163 HD
ATOM   2513  CA  CYS A 299      98.563  47.842  44.360  1.00 51.69     0.186 C 
ATOM   2514  C   CYS A 299      97.954  46.566  44.954  1.00 53.47     0.242 C 
ATOM   2515  O   CYS A 299      96.737  46.353  44.869  1.00 53.20    -0.271 OA
ATOM   2516  CB  CYS A 299      99.272  47.539  43.042  1.00 51.26     0.121 C 
ATOM   2517  SG  CYS A 299      99.561  49.007  42.034  1.00 49.69    -0.095 SA
ATOM   2518  N   ILE A 300      98.806  45.741  45.566  1.00 53.07    -0.346 N 
ATOM   2519  HN  ILE A 300      99.799  45.973  45.559  1.00  0.00     0.163 HD
ATOM   2520  CA  ILE A 300      98.379  44.519  46.246  1.00 53.33     0.180 C 
ATOM   2521  C   ILE A 300      97.389  44.845  47.375  1.00 55.38     0.241 C 
ATOM   2522  O   ILE A 300      96.338  44.202  47.484  1.00 57.39    -0.271 OA
ATOM   2523  CB  ILE A 300      99.599  43.683  46.716  1.00 52.89     0.013 C 
ATOM   2524  CG1 ILE A 300     100.207  42.955  45.511  1.00 51.93     0.002 C 
ATOM   2525  CG2 ILE A 300      99.218  42.674  47.802  1.00 52.83     0.012 C 
ATOM   2526  CD1 ILE A 300     101.676  42.619  45.636  1.00 51.85     0.005 C 
ATOM   2527  N   LEU A 301      97.717  45.861  48.175  1.00 54.99    -0.346 N 
ATOM   2528  HN  LEU A 301      98.615  46.323  48.032  1.00  0.00     0.163 HD
ATOM   2529  CA  LEU A 301      96.846  46.344  49.250  1.00 54.18     0.177 C 
ATOM   2530  C   LEU A 301      95.487  46.804  48.714  1.00 53.93     0.241 C 
ATOM   2531  O   LEU A 301      94.450  46.375  49.224  1.00 53.89    -0.271 OA
ATOM   2532  CB  LEU A 301      97.572  47.419  50.089  1.00 53.66     0.038 C 
ATOM   2533  CG  LEU A 301      97.076  48.647  50.890  1.00 53.72    -0.020 C 
ATOM   2534  CD1 LEU A 301      95.587  48.782  51.174  1.00 53.87     0.009 C 
ATOM   2535  CD2 LEU A 301      97.860  48.767  52.192  1.00 52.70     0.009 C 
ATOM   2536  N   GLU A 302      95.500  47.636  47.673  1.00 52.88    -0.346 N 
ATOM   2537  HN  GLU A 302      96.397  47.909  47.271  1.00  0.00     0.163 HD
ATOM   2538  CA  GLU A 302      94.268  48.172  47.086  1.00 53.19     0.177 C 
ATOM   2539  C   GLU A 302      93.364  47.079  46.512  1.00 55.60     0.241 C 
ATOM   2540  O   GLU A 302      92.139  47.146  46.649  1.00 57.64    -0.271 OA
ATOM   2541  CB  GLU A 302      94.578  49.241  46.037  1.00 52.10     0.045 C 
ATOM   2542  CG  GLU A 302      95.007  50.572  46.641  1.00 53.21     0.116 C 
ATOM   2543  CD  GLU A 302      95.131  51.707  45.633  1.00 55.37     0.172 C 
ATOM   2544  OE1 GLU A 302      94.790  51.527  44.438  1.00 55.92    -0.648 OA
ATOM   2545  OE2 GLU A 302      95.574  52.806  46.045  1.00 56.25    -0.648 OA
ATOM   2546  N   MET A 303      93.976  46.070  45.894  1.00 56.23    -0.346 N 
ATOM   2547  HN  MET A 303      94.991  46.100  45.797  1.00  0.00     0.163 HD
ATOM   2548  CA  MET A 303      93.254  44.923  45.349  1.00 55.10     0.177 C 
ATOM   2549  C   MET A 303      92.588  44.101  46.456  1.00 55.38     0.241 C 
ATOM   2550  O   MET A 303      91.466  43.617  46.283  1.00 58.26    -0.271 OA
ATOM   2551  CB  MET A 303      94.199  44.060  44.508  1.00 56.13     0.045 C 
ATOM   2552  CG  MET A 303      93.543  42.901  43.765  1.00 58.48     0.076 C 
ATOM   2553  SD  MET A 303      92.334  43.378  42.512  1.00 59.06    -0.173 SA
ATOM   2554  CE  MET A 303      93.306  43.256  41.018  1.00 57.36     0.089 C 
ATOM   2555  N   LEU A 304      93.278  43.966  47.588  1.00 55.13    -0.346 N 
ATOM   2556  HN  LEU A 304      94.193  44.411  47.662  1.00  0.00     0.163 HD
ATOM   2557  CA  LEU A 304      92.771  43.202  48.731  1.00 53.44     0.177 C 
ATOM   2558  C   LEU A 304      91.644  43.890  49.499  1.00 53.25     0.241 C 
ATOM   2559  O   LEU A 304      90.774  43.217  50.039  1.00 56.10    -0.271 OA
ATOM   2560  CB  LEU A 304      93.902  42.833  49.694  1.00 52.30     0.038 C 
ATOM   2561  CG  LEU A 304      94.880  41.723  49.304  1.00 53.34    -0.020 C 
ATOM   2562  CD1 LEU A 304      96.025  41.683  50.304  1.00 53.27     0.009 C 
ATOM   2563  CD2 LEU A 304      94.205  40.361  49.210  1.00 54.66     0.009 C 
ATOM   2564  N   ILE A 305      91.664  45.218  49.554  1.00 52.71    -0.346 N 
ATOM   2565  HN  ILE A 305      92.385  45.728  49.044  1.00  0.00     0.163 HD
ATOM   2566  CA  ILE A 305      90.670  45.965  50.333  1.00 52.09     0.180 C 
ATOM   2567  C   ILE A 305      89.372  46.211  49.566  1.00 53.25     0.241 C 
ATOM   2568  O   ILE A 305      88.314  46.350  50.180  1.00 55.89    -0.271 OA
ATOM   2569  CB  ILE A 305      91.217  47.304  50.912  1.00 50.52     0.013 C 
ATOM   2570  CG1 ILE A 305      91.560  48.313  49.801  1.00 49.53     0.002 C 
ATOM   2571  CG2 ILE A 305      92.400  47.041  51.838  1.00 49.33     0.012 C 
ATOM   2572  CD1 ILE A 305      91.558  49.763  50.241  1.00 49.32     0.005 C 
ATOM   2573  N   ALA A 306      89.462  46.238  48.236  1.00 53.58    -0.346 N 
ATOM   2574  HN  ALA A 306      90.328  45.924  47.798  1.00  0.00     0.163 HD
ATOM   2575  CA  ALA A 306      88.368  46.700  47.376  1.00 53.60     0.172 C 
ATOM   2576  C   ALA A 306      87.043  45.972  47.619  1.00 52.75     0.240 C 
ATOM   2577  O   ALA A 306      86.031  46.616  47.912  1.00 52.08    -0.271 OA
ATOM   2578  CB  ALA A 306      88.773  46.649  45.906  1.00 52.17     0.042 C 
ATOM   2579  N   ALA A 307      87.064  44.642  47.531  1.00 52.81    -0.346 N 
ATOM   2580  HN  ALA A 307      87.942  44.173  47.307  1.00  0.00     0.163 HD
ATOM   2581  CA  ALA A 307      85.860  43.835  47.748  1.00 51.87     0.172 C 
ATOM   2582  C   ALA A 307      85.345  43.865  49.211  1.00 52.23     0.243 C 
ATOM   2583  O   ALA A 307      84.162  44.139  49.415  1.00 53.70    -0.271 OA
ATOM   2584  CB  ALA A 307      86.048  42.415  47.222  1.00 50.57     0.042 C 
ATOM   2585  N   PRO A 308      86.219  43.629  50.230  1.00 52.19    -0.337 N 
ATOM   2586  CA  PRO A 308      85.772  43.864  51.616  1.00 54.03     0.179 C 
ATOM   2587  C   PRO A 308      85.153  45.246  51.891  1.00 56.68     0.241 C 
ATOM   2588  O   PRO A 308      84.271  45.350  52.736  1.00 59.55    -0.271 OA
ATOM   2589  CB  PRO A 308      87.062  43.715  52.425  1.00 51.89     0.037 C 
ATOM   2590  CG  PRO A 308      87.858  42.734  51.657  1.00 51.26     0.022 C 
ATOM   2591  CD  PRO A 308      87.554  42.993  50.210  1.00 51.36     0.127 C 
ATOM   2592  N   ASP A 309      85.614  46.284  51.194  1.00 58.42    -0.346 N 
ATOM   2593  HN  ASP A 309      86.336  46.128  50.491  1.00  0.00     0.163 HD
ATOM   2594  CA  ASP A 309      85.113  47.640  51.410  1.00 61.75     0.186 C 
ATOM   2595  C   ASP A 309      83.729  47.872  50.819  1.00 64.68     0.241 C 
ATOM   2596  O   ASP A 309      82.881  48.497  51.456  1.00 70.42    -0.271 OA
ATOM   2597  CB  ASP A 309      86.091  48.688  50.865  1.00 63.67     0.147 C 
ATOM   2598  CG  ASP A 309      87.288  48.919  51.777  1.00 65.88     0.175 C 
ATOM   2599  OD1 ASP A 309      87.251  48.526  52.962  1.00 69.59    -0.648 OA
ATOM   2600  OD2 ASP A 309      88.279  49.511  51.306  1.00 68.34    -0.648 OA
ATOM   2601  N   THR A 310      83.505  47.361  49.612  1.00 67.01    -0.344 N 
ATOM   2602  HN  THR A 310      84.182  46.710  49.215  1.00  0.00     0.163 HD
ATOM   2603  CA  THR A 310      82.312  47.709  48.839  1.00 68.01     0.205 C 
ATOM   2604  C   THR A 310      81.320  46.571  48.651  1.00 64.09     0.243 C 
ATOM   2605  O   THR A 310      80.118  46.766  48.842  1.00 61.08    -0.271 OA
ATOM   2606  CB  THR A 310      82.671  48.320  47.468  1.00 71.64     0.146 C 
ATOM   2607  CG2 THR A 310      83.017  49.772  47.630  1.00 73.22     0.042 C 
ATOM   2608  OG1 THR A 310      83.797  47.632  46.905  1.00 75.11    -0.393 OA
ATOM   2609  HG1 THR A 310      84.018  48.008  46.061  1.00  0.00     0.210 HD
ATOM   2610  N   MET A 311      81.832  45.399  48.277  1.00 63.14    -0.346 N 
ATOM   2611  HN  MET A 311      82.845  45.317  48.186  1.00  0.00     0.163 HD
ATOM   2612  CA  MET A 311      81.008  44.222  47.990  1.00 64.00     0.177 C 
ATOM   2613  C   MET A 311      80.204  43.777  49.202  1.00 61.73     0.241 C 
ATOM   2614  O   MET A 311      79.008  43.519  49.090  1.00 60.35    -0.271 OA
ATOM   2615  CB  MET A 311      81.879  43.065  47.516  1.00 66.97     0.045 C 
ATOM   2616  CG  MET A 311      82.434  43.216  46.113  1.00 70.70     0.076 C 
ATOM   2617  SD  MET A 311      81.322  42.521  44.887  1.00 70.07    -0.173 SA
ATOM   2618  CE  MET A 311      81.093  40.872  45.544  1.00 69.84     0.089 C 
ATOM   2619  N   SER A 312      80.869  43.715  50.355  1.00 60.47    -0.344 N 
ATOM   2620  HN  SER A 312      81.841  44.022  50.377  1.00  0.00     0.163 HD
ATOM   2621  CA  SER A 312      80.261  43.225  51.588  1.00 60.61     0.200 C 
ATOM   2622  C   SER A 312      79.113  44.114  52.073  1.00 58.30     0.243 C 
ATOM   2623  O   SER A 312      78.059  43.605  52.435  1.00 61.56    -0.271 OA
ATOM   2624  CB  SER A 312      81.320  43.017  52.674  1.00 59.49     0.199 C 
ATOM   2625  OG  SER A 312      81.990  44.221  52.957  1.00 62.84    -0.398 OA
ATOM   2626  HG  SER A 312      82.647  44.092  53.631  1.00  0.00     0.209 HD
ATOM   2627  N   VAL A 313      79.312  45.431  52.050  1.00 56.12    -0.346 N 
ATOM   2628  HN  VAL A 313      80.230  45.786  51.784  1.00  0.00     0.163 HD
ATOM   2629  CA  VAL A 313      78.250  46.391  52.396  1.00 56.20     0.180 C 
ATOM   2630  C   VAL A 313      77.093  46.330  51.378  1.00 56.19     0.241 C 
ATOM   2631  O   VAL A 313      75.921  46.381  51.769  1.00 56.50    -0.271 OA
ATOM   2632  CB  VAL A 313      78.797  47.837  52.568  1.00 55.97     0.009 C 
ATOM   2633  CG1 VAL A 313      77.706  48.809  52.996  1.00 52.88     0.012 C 
ATOM   2634  CG2 VAL A 313      79.925  47.869  53.590  1.00 56.45     0.012 C 
ATOM   2635  N   SER A 314      77.435  46.204  50.090  1.00 55.46    -0.344 N 
ATOM   2636  HN  SER A 314      78.427  46.199  49.851  1.00  0.00     0.163 HD
ATOM   2637  CA  SER A 314      76.453  46.072  49.001  1.00 54.30     0.200 C 
ATOM   2638  C   SER A 314      75.573  44.843  49.163  1.00 54.93     0.243 C 
ATOM   2639  O   SER A 314      74.347  44.931  49.047  1.00 55.45    -0.271 OA
ATOM   2640  CB  SER A 314      77.147  46.020  47.642  1.00 52.55     0.199 C 
ATOM   2641  OG  SER A 314      77.866  47.210  47.411  1.00 55.12    -0.398 OA
ATOM   2642  HG  SER A 314      78.298  47.178  46.565  1.00  0.00     0.209 HD
ATOM   2643  N   LEU A 315      76.210  43.708  49.443  1.00 54.62    -0.346 N 
ATOM   2644  HN  LEU A 315      77.226  43.726  49.534  1.00  0.00     0.163 HD
ATOM   2645  CA  LEU A 315      75.514  42.443  49.625  1.00 55.82     0.177 C 
ATOM   2646  C   LEU A 315      74.712  42.425  50.916  1.00 56.34     0.241 C 
ATOM   2647  O   LEU A 315      73.676  41.763  50.986  1.00 59.30    -0.271 OA
ATOM   2648  CB  LEU A 315      76.491  41.266  49.578  1.00 56.14     0.038 C 
ATOM   2649  CG  LEU A 315      77.088  40.973  48.199  1.00 56.29    -0.020 C 
ATOM   2650  CD1 LEU A 315      78.470  40.348  48.330  1.00 57.07     0.009 C 
ATOM   2651  CD2 LEU A 315      76.151  40.128  47.348  1.00 56.11     0.009 C 
ATOM   2652  N   PHE A 316      75.189  43.160  51.919  1.00 54.83    -0.346 N 
ATOM   2653  HN  PHE A 316      76.093  43.618  51.804  1.00  0.00     0.163 HD
ATOM   2654  CA  PHE A 316      74.469  43.335  53.174  1.00 55.00     0.180 C 
ATOM   2655  C   PHE A 316      73.135  44.042  52.941  1.00 55.97     0.241 C 
ATOM   2656  O   PHE A 316      72.095  43.550  53.382  1.00 57.54    -0.271 OA
ATOM   2657  CB  PHE A 316      75.328  44.100  54.177  1.00 55.92     0.073 C 
ATOM   2658  CG  PHE A 316      74.623  44.440  55.459  1.00 57.10    -0.056 A 
ATOM   2659  CD1 PHE A 316      74.444  43.475  56.451  1.00 56.69     0.007 A 
ATOM   2660  CD2 PHE A 316      74.157  45.738  55.688  1.00 56.99     0.007 A 
ATOM   2661  CE1 PHE A 316      73.803  43.796  57.638  1.00 56.73     0.001 A 
ATOM   2662  CE2 PHE A 316      73.511  46.061  56.873  1.00 56.22     0.001 A 
ATOM   2663  CZ  PHE A 316      73.338  45.090  57.849  1.00 56.43     0.000 A 
ATOM   2664  N   PHE A 317      73.176  45.182  52.245  1.00 56.84    -0.346 N 
ATOM   2665  HN  PHE A 317      74.086  45.560  51.980  1.00  0.00     0.163 HD
ATOM   2666  CA  PHE A 317      71.969  45.912  51.846  1.00 56.33     0.180 C 
ATOM   2667  C   PHE A 317      71.039  45.036  51.009  1.00 57.70     0.241 C 
ATOM   2668  O   PHE A 317      69.816  45.048  51.208  1.00 59.27    -0.271 OA
ATOM   2669  CB  PHE A 317      72.317  47.189  51.071  1.00 54.27     0.073 C 
ATOM   2670  CG  PHE A 317      72.833  48.320  51.927  1.00 54.64    -0.056 A 
ATOM   2671  CD1 PHE A 317      72.425  48.477  53.257  1.00 54.90     0.007 A 
ATOM   2672  CD2 PHE A 317      73.704  49.269  51.380  1.00 54.55     0.007 A 
ATOM   2673  CE1 PHE A 317      72.902  49.534  54.029  1.00 55.11     0.001 A 
ATOM   2674  CE2 PHE A 317      74.179  50.330  52.144  1.00 54.09     0.001 A 
ATOM   2675  CZ  PHE A 317      73.780  50.461  53.471  1.00 55.33     0.000 A 
ATOM   2676  N   MET A 318      71.635  44.275  50.090  1.00 57.38    -0.346 N 
ATOM   2677  HN  MET A 318      72.646  44.352  49.978  1.00  0.00     0.163 HD
ATOM   2678  CA  MET A 318      70.910  43.336  49.235  1.00 57.29     0.177 C 
ATOM   2679  C   MET A 318      70.188  42.258  50.049  1.00 57.10     0.241 C 
ATOM   2680  O   MET A 318      69.027  41.941  49.771  1.00 58.54    -0.271 OA
ATOM   2681  CB  MET A 318      71.852  42.732  48.187  1.00 56.73     0.045 C 
ATOM   2682  CG  MET A 318      71.907  43.548  46.906  1.00 57.82     0.076 C 
ATOM   2683  SD  MET A 318      73.510  43.748  46.088  1.00 59.55    -0.173 SA
ATOM   2684  CE  MET A 318      73.772  42.096  45.476  1.00 60.76     0.089 C 
ATOM   2685  N   LEU A 319      70.862  41.730  51.070  1.00 55.69    -0.346 N 
ATOM   2686  HN  LEU A 319      71.814  42.049  51.249  1.00  0.00     0.163 HD
ATOM   2687  CA  LEU A 319      70.282  40.708  51.943  1.00 55.22     0.177 C 
ATOM   2688  C   LEU A 319      69.132  41.221  52.821  1.00 58.00     0.241 C 
ATOM   2689  O   LEU A 319      68.162  40.501  53.054  1.00 61.94    -0.271 OA
ATOM   2690  CB  LEU A 319      71.365  40.035  52.782  1.00 50.95     0.038 C 
ATOM   2691  CG  LEU A 319      72.252  39.009  52.066  1.00 51.78    -0.020 C 
ATOM   2692  CD1 LEU A 319      73.504  38.720  52.881  1.00 52.51     0.009 C 
ATOM   2693  CD2 LEU A 319      71.518  37.717  51.724  1.00 51.17     0.009 C 
ATOM   2694  N   PHE A 320      69.244  42.464  53.285  1.00 59.59    -0.346 N 
ATOM   2695  HN  PHE A 320      70.115  42.968  53.119  1.00  0.00     0.163 HD
ATOM   2696  CA  PHE A 320      68.175  43.142  54.022  1.00 61.27     0.180 C 
ATOM   2697  C   PHE A 320      66.957  43.424  53.149  1.00 64.44     0.241 C 
ATOM   2698  O   PHE A 320      65.821  43.381  53.626  1.00 67.21    -0.271 OA
ATOM   2699  CB  PHE A 320      68.695  44.452  54.618  1.00 61.69     0.073 C 
ATOM   2700  CG  PHE A 320      69.034  44.368  56.078  1.00 63.42    -0.056 A 
ATOM   2701  CD1 PHE A 320      70.053  43.523  56.537  1.00 63.47     0.007 A 
ATOM   2702  CD2 PHE A 320      68.342  45.148  57.005  1.00 63.08     0.007 A 
ATOM   2703  CE1 PHE A 320      70.356  43.452  57.892  1.00 63.98     0.001 A 
ATOM   2704  CE2 PHE A 320      68.651  45.085  58.360  1.00 63.90     0.001 A 
ATOM   2705  CZ  PHE A 320      69.661  44.238  58.804  1.00 63.90     0.000 A 
ATOM   2706  N   LEU A 321      67.209  43.730  51.878  1.00 66.69    -0.346 N 
ATOM   2707  HN  LEU A 321      68.180  43.825  51.580  1.00  0.00     0.163 HD
ATOM   2708  CA  LEU A 321      66.151  43.934  50.897  1.00 65.56     0.177 C 
ATOM   2709  C   LEU A 321      65.406  42.639  50.577  1.00 66.35     0.241 C 
ATOM   2710  O   LEU A 321      64.183  42.659  50.464  1.00 69.64    -0.271 OA
ATOM   2711  CB  LEU A 321      66.706  44.583  49.628  1.00 64.30     0.038 C 
ATOM   2712  CG  LEU A 321      66.907  46.100  49.695  1.00 64.15    -0.020 C 
ATOM   2713  CD1 LEU A 321      68.027  46.548  48.767  1.00 61.08     0.009 C 
ATOM   2714  CD2 LEU A 321      65.610  46.836  49.382  1.00 62.04     0.009 C 
ATOM   2715  N   ILE A 322      66.136  41.528  50.450  1.00 65.83    -0.346 N 
ATOM   2716  HN  ILE A 322      67.152  41.602  50.494  1.00  0.00     0.163 HD
ATOM   2717  CA  ILE A 322      65.531  40.200  50.249  1.00 69.71     0.180 C 
ATOM   2718  C   ILE A 322      64.612  39.834  51.422  1.00 70.64     0.241 C 
ATOM   2719  O   ILE A 322      63.470  39.401  51.213  1.00 70.92    -0.271 OA
ATOM   2720  CB  ILE A 322      66.598  39.103  49.981  1.00 71.17     0.013 C 
ATOM   2721  CG1 ILE A 322      67.099  39.205  48.542  1.00 73.65     0.002 C 
ATOM   2722  CG2 ILE A 322      66.036  37.697  50.181  1.00 71.42     0.012 C 
ATOM   2723  CD1 ILE A 322      68.486  38.639  48.329  1.00 79.55     0.005 C 
ATOM   2724  N   ALA A 323      65.114  40.043  52.640  1.00 70.47    -0.346 N 
ATOM   2725  HN  ALA A 323      66.064  40.406  52.716  1.00  0.00     0.163 HD
ATOM   2726  CA  ALA A 323      64.372  39.779  53.872  1.00 69.91     0.172 C 
ATOM   2727  C   ALA A 323      63.024  40.498  53.935  1.00 70.37     0.240 C 
ATOM   2728  O   ALA A 323      62.063  39.946  54.463  1.00 74.19    -0.271 OA
ATOM   2729  CB  ALA A 323      65.219  40.129  55.086  1.00 70.07     0.042 C 
ATOM   2730  N   LYS A 324      62.957  41.709  53.382  1.00 69.92    -0.346 N 
ATOM   2731  HN  LYS A 324      63.781  42.079  52.908  1.00  0.00     0.163 HD
ATOM   2732  CA  LYS A 324      61.742  42.529  53.430  1.00 72.83     0.176 C 
ATOM   2733  C   LYS A 324      60.908  42.543  52.139  1.00 75.21     0.241 C 
ATOM   2734  O   LYS A 324      59.851  43.181  52.088  1.00 76.88    -0.271 OA
ATOM   2735  CB  LYS A 324      62.067  43.964  53.883  1.00 72.96     0.035 C 
ATOM   2736  CG  LYS A 324      62.431  44.125  55.358  1.00 76.01     0.004 C 
ATOM   2737  CD  LYS A 324      61.368  43.569  56.300  1.00 79.63     0.027 C 
ATOM   2738  CE  LYS A 324      61.314  44.340  57.608  1.00 84.88     0.229 C 
ATOM   2739  NZ  LYS A 324      60.774  43.501  58.714  1.00 87.84    -0.079 N 
ATOM   2740  HZ1 LYS A 324      60.738  44.019  59.592  1.00  0.00     0.274 HD
ATOM   2741  HZ2 LYS A 324      61.299  42.632  58.814  1.00  0.00     0.274 HD
ATOM   2742  HZ3 LYS A 324      59.864  43.108  58.474  1.00  0.00     0.274 HD
ATOM   2743  N   HIS A 325      61.375  41.843  51.107  1.00 75.86    -0.346 N 
ATOM   2744  HN  HIS A 325      62.271  41.365  51.195  1.00  0.00     0.163 HD
ATOM   2745  CA  HIS A 325      60.632  41.743  49.846  1.00 75.49     0.182 C 
ATOM   2746  C   HIS A 325      60.450  40.273  49.429  1.00 76.54     0.243 C 
ATOM   2747  O   HIS A 325      61.186  39.777  48.563  1.00 75.98    -0.271 OA
ATOM   2748  CB  HIS A 325      61.280  42.607  48.754  1.00 72.97     0.093 C 
ATOM   2749  CG  HIS A 325      61.257  44.074  49.061  1.00 73.95     0.028 A 
ATOM   2750  CD2 HIS A 325      62.082  44.842  49.812  1.00 74.59     0.114 A 
ATOM   2751  ND1 HIS A 325      60.277  44.919  48.586  1.00 75.75    -0.354 N 
ATOM   2752  HD1 HIS A 325      59.497  44.641  47.990  1.00  0.00     0.166 HD
ATOM   2753  CE1 HIS A 325      60.504  46.146  49.022  1.00 75.68     0.180 A 
ATOM   2754  NE2 HIS A 325      61.594  46.127  49.768  1.00 75.40    -0.360 N 
ATOM   2755  HE2 HIS A 325      62.007  46.934  50.235  1.00  0.00     0.166 HD
ATOM   2756  N   PRO A 326      59.465  39.573  50.054  1.00 77.42    -0.337 N 
ATOM   2757  CA  PRO A 326      59.284  38.116  49.890  1.00 77.37     0.179 C 
ATOM   2758  C   PRO A 326      58.915  37.670  48.467  1.00 79.16     0.241 C 
ATOM   2759  O   PRO A 326      59.321  36.583  48.038  1.00 80.22    -0.271 OA
ATOM   2760  CB  PRO A 326      58.161  37.782  50.881  1.00 75.73     0.037 C 
ATOM   2761  CG  PRO A 326      57.428  39.061  51.088  1.00 74.64     0.022 C 
ATOM   2762  CD  PRO A 326      58.449  40.148  50.964  1.00 74.99     0.127 C 
ATOM   2763  N   ASN A 327      58.154  38.506  47.762  1.00 79.86    -0.346 N 
ATOM   2764  HN  ASN A 327      57.801  39.343  48.226  1.00  0.00     0.163 HD
ATOM   2765  CA  ASN A 327      57.795  38.291  46.355  1.00 83.42     0.185 C 
ATOM   2766  C   ASN A 327      59.022  38.241  45.429  1.00 80.88     0.241 C 
ATOM   2767  O   ASN A 327      59.101  37.390  44.532  1.00 76.98    -0.271 OA
ATOM   2768  CB  ASN A 327      56.788  39.360  45.889  1.00 87.31     0.137 C 
ATOM   2769  CG  ASN A 327      57.218  40.782  46.250  1.00 93.38     0.217 C 
ATOM   2770  ND2 ASN A 327      57.244  41.658  45.251  1.00 95.13    -0.370 N 
ATOM   2771 1HD2 ASN A 327      57.531  42.607  45.492  1.00  0.00     0.159 HD
ATOM   2772 2HD2 ASN A 327      56.999  41.403  44.294  1.00  0.00     0.159 HD
ATOM   2773  OD1 ASN A 327      57.515  41.091  47.411  1.00 91.91    -0.274 OA
ATOM   2774  N   VAL A 328      59.972  39.147  45.677  1.00 78.82    -0.346 N 
ATOM   2775  HN  VAL A 328      59.801  39.835  46.410  1.00  0.00     0.163 HD
ATOM   2776  CA  VAL A 328      61.248  39.209  44.955  1.00 76.14     0.180 C 
ATOM   2777  C   VAL A 328      62.112  37.988  45.303  1.00 76.24     0.241 C 
ATOM   2778  O   VAL A 328      62.755  37.415  44.417  1.00 76.80    -0.271 OA
ATOM   2779  CB  VAL A 328      62.006  40.540  45.224  1.00 75.86     0.009 C 
ATOM   2780  CG1 VAL A 328      63.271  40.643  44.380  1.00 74.20     0.012 C 
ATOM   2781  CG2 VAL A 328      61.112  41.746  44.947  1.00 74.17     0.012 C 
ATOM   2782  N   GLU A 329      62.098  37.589  46.580  1.00 75.65    -0.346 N 
ATOM   2783  HN  GLU A 329      61.574  38.142  47.258  1.00  0.00     0.163 HD
ATOM   2784  CA  GLU A 329      62.805  36.388  47.050  1.00 79.61     0.177 C 
ATOM   2785  C   GLU A 329      62.352  35.112  46.324  1.00 81.62     0.241 C 
ATOM   2786  O   GLU A 329      63.188  34.290  45.934  1.00 79.93    -0.271 OA
ATOM   2787  CB  GLU A 329      62.666  36.222  48.574  1.00 81.50     0.045 C 
ATOM   2788  CG  GLU A 329      63.453  35.045  49.157  1.00 85.84     0.116 C 
ATOM   2789  CD  GLU A 329      63.226  34.807  50.645  1.00 91.66     0.172 C 
ATOM   2790  OE1 GLU A 329      64.040  34.076  51.250  1.00 91.40    -0.648 OA
ATOM   2791  OE2 GLU A 329      62.249  35.337  51.219  1.00 97.46    -0.648 OA
ATOM   2792  N   GLU A 330      61.036  34.968  46.147  1.00 86.10    -0.346 N 
ATOM   2793  HN  GLU A 330      60.416  35.700  46.494  1.00  0.00     0.163 HD
ATOM   2794  CA  GLU A 330      60.439  33.806  45.476  1.00 89.12     0.177 C 
ATOM   2795  C   GLU A 330      60.886  33.678  44.023  1.00 84.14     0.241 C 
ATOM   2796  O   GLU A 330      61.259  32.584  43.581  1.00 82.59    -0.271 OA
ATOM   2797  CB  GLU A 330      58.912  33.863  45.546  1.00 97.89     0.045 C 
ATOM   2798  CG  GLU A 330      58.319  33.318  46.837  1.00105.50     0.116 C 
ATOM   2799  CD  GLU A 330      56.814  33.514  46.925  1.00111.66     0.172 C 
ATOM   2800  OE1 GLU A 330      56.109  33.289  45.913  1.00112.10    -0.648 OA
ATOM   2801  OE2 GLU A 330      56.332  33.887  48.018  1.00112.74    -0.648 OA
ATOM   2802  N   ALA A 331      60.848  34.804  43.304  1.00 78.41    -0.346 N 
ATOM   2803  HN  ALA A 331      60.477  35.645  43.745  1.00  0.00     0.163 HD
ATOM   2804  CA  ALA A 331      61.309  34.896  41.918  1.00 73.99     0.172 C 
ATOM   2805  C   ALA A 331      62.758  34.421  41.775  1.00 75.07     0.240 C 
ATOM   2806  O   ALA A 331      63.057  33.612  40.888  1.00 77.80    -0.271 OA
ATOM   2807  CB  ALA A 331      61.146  36.318  41.397  1.00 66.19     0.042 C 
ATOM   2808  N   ILE A 332      63.627  34.904  42.671  1.00 72.62    -0.346 N 
ATOM   2809  HN  ILE A 332      63.284  35.573  43.360  1.00  0.00     0.163 HD
ATOM   2810  CA  ILE A 332      65.049  34.526  42.721  1.00 70.72     0.180 C 
ATOM   2811  C   ILE A 332      65.230  33.019  42.968  1.00 72.01     0.241 C 
ATOM   2812  O   ILE A 332      66.006  32.363  42.262  1.00 71.72    -0.271 OA
ATOM   2813  CB  ILE A 332      65.842  35.387  43.750  1.00 68.44     0.013 C 
ATOM   2814  CG1 ILE A 332      65.903  36.851  43.289  1.00 65.57     0.002 C 
ATOM   2815  CG2 ILE A 332      67.259  34.852  43.962  1.00 66.68     0.012 C 
ATOM   2816  CD1 ILE A 332      66.339  37.841  44.352  1.00 64.26     0.005 C 
ATOM   2817  N   ILE A 333      64.494  32.485  43.944  1.00 74.31    -0.346 N 
ATOM   2818  HN  ILE A 333      63.846  33.088  44.450  1.00  0.00     0.163 HD
ATOM   2819  CA  ILE A 333      64.574  31.064  44.324  1.00 75.67     0.180 C 
ATOM   2820  C   ILE A 333      64.114  30.136  43.194  1.00 77.07     0.241 C 
ATOM   2821  O   ILE A 333      64.769  29.122  42.920  1.00 77.37    -0.271 OA
ATOM   2822  CB  ILE A 333      63.850  30.790  45.678  1.00 75.28     0.013 C 
ATOM   2823  CG1 ILE A 333      64.617  31.441  46.846  1.00 72.51     0.002 C 
ATOM   2824  CG2 ILE A 333      63.624  29.297  45.941  1.00 74.42     0.012 C 
ATOM   2825  CD1 ILE A 333      66.063  30.998  47.028  1.00 72.15     0.005 C 
ATOM   2826  N   LYS A 334      63.012  30.507  42.536  1.00 80.67    -0.346 N 
ATOM   2827  HN  LYS A 334      62.508  31.334  42.855  1.00  0.00     0.163 HD
ATOM   2828  CA  LYS A 334      62.495  29.775  41.373  1.00 84.37     0.176 C 
ATOM   2829  C   LYS A 334      63.499  29.777  40.210  1.00 83.39     0.241 C 
ATOM   2830  O   LYS A 334      63.708  28.742  39.565  1.00 83.34    -0.271 OA
ATOM   2831  CB  LYS A 334      61.121  30.322  40.937  1.00 88.54     0.035 C 
ATOM   2832  CG  LYS A 334      60.366  29.462  39.920  1.00 95.60     0.004 C 
ATOM   2833  CD  LYS A 334      59.918  28.121  40.499  1.00102.24     0.027 C 
ATOM   2834  CE  LYS A 334      59.637  27.089  39.413  1.00104.12     0.229 C 
ATOM   2835  NZ  LYS A 334      58.308  27.284  38.768  1.00106.06    -0.079 N 
ATOM   2836  HZ1 LYS A 334      58.120  26.593  38.041  1.00  0.00     0.274 HD
ATOM   2837  HZ2 LYS A 334      58.212  28.233  38.406  1.00  0.00     0.274 HD
ATOM   2838  HZ3 LYS A 334      57.562  27.297  39.463  1.00  0.00     0.274 HD
ATOM   2839  N   GLU A 335      64.122  30.935  39.973  1.00 81.43    -0.346 N 
ATOM   2840  HN  GLU A 335      63.849  31.754  40.517  1.00  0.00     0.163 HD
ATOM   2841  CA  GLU A 335      65.178  31.085  38.970  1.00 79.55     0.177 C 
ATOM   2842  C   GLU A 335      66.380  30.169  39.251  1.00 79.94     0.241 C 
ATOM   2843  O   GLU A 335      66.935  29.579  38.320  1.00 80.75    -0.271 OA
ATOM   2844  CB  GLU A 335      65.616  32.549  38.866  1.00 78.91     0.045 C 
ATOM   2845  CG  GLU A 335      66.546  32.847  37.696  1.00 81.92     0.116 C 
ATOM   2846  CD  GLU A 335      67.004  34.292  37.641  1.00 84.72     0.172 C 
ATOM   2847  OE1 GLU A 335      66.758  34.937  36.602  1.00 86.00    -0.648 OA
ATOM   2848  OE2 GLU A 335      67.611  34.785  38.620  1.00 85.76    -0.648 OA
ATOM   2849  N   ILE A 336      66.761  30.052  40.526  1.00 77.77    -0.346 N 
ATOM   2850  HN  ILE A 336      66.273  30.601  41.233  1.00  0.00     0.163 HD
ATOM   2851  CA  ILE A 336      67.852  29.167  40.954  1.00 78.61     0.180 C 
ATOM   2852  C   ILE A 336      67.494  27.702  40.676  1.00 83.10     0.241 C 
ATOM   2853  O   ILE A 336      68.311  26.958  40.115  1.00 84.30    -0.271 OA
ATOM   2854  CB  ILE A 336      68.249  29.408  42.437  1.00 77.75     0.013 C 
ATOM   2855  CG1 ILE A 336      68.875  30.801  42.600  1.00 77.45     0.002 C 
ATOM   2856  CG2 ILE A 336      69.232  28.347  42.934  1.00 76.71     0.012 C 
ATOM   2857  CD1 ILE A 336      68.792  31.383  43.998  1.00 76.61     0.005 C 
ATOM   2858  N   GLN A 337      66.271  27.312  41.045  1.00 86.32    -0.346 N 
ATOM   2859  HN  GLN A 337      65.682  27.975  41.549  1.00  0.00     0.163 HD
ATOM   2860  CA  GLN A 337      65.732  25.972  40.760  1.00 87.58     0.177 C 
ATOM   2861  C   GLN A 337      65.733  25.643  39.264  1.00 84.11     0.241 C 
ATOM   2862  O   GLN A 337      66.163  24.558  38.870  1.00 84.83    -0.271 OA
ATOM   2863  CB  GLN A 337      64.319  25.821  41.329  1.00 91.05     0.044 C 
ATOM   2864  CG  GLN A 337      64.264  25.568  42.830  1.00 95.95     0.105 C 
ATOM   2865  CD  GLN A 337      62.927  25.937  43.462  1.00 99.77     0.215 C 
ATOM   2866  NE2 GLN A 337      62.871  25.860  44.787  1.00100.67    -0.370 N 
ATOM   2867 1HE2 GLN A 337      61.976  26.107  45.210  1.00  0.00     0.159 HD
ATOM   2868 2HE2 GLN A 337      63.668  25.568  45.353  1.00  0.00     0.159 HD
ATOM   2869  OE1 GLN A 337      61.960  26.291  42.776  1.00 98.32    -0.274 OA
ATOM   2870  N   THR A 338      65.270  26.593  38.448  1.00 79.19    -0.344 N 
ATOM   2871  HN  THR A 338      64.952  27.472  38.857  1.00  0.00     0.163 HD
ATOM   2872  CA  THR A 338      65.196  26.435  36.994  1.00 78.82     0.205 C 
ATOM   2873  C   THR A 338      66.582  26.317  36.352  1.00 79.55     0.243 C 
ATOM   2874  O   THR A 338      66.843  25.361  35.615  1.00 80.29    -0.271 OA
ATOM   2875  CB  THR A 338      64.397  27.589  36.338  1.00 79.53     0.146 C 
ATOM   2876  CG2 THR A 338      64.127  27.315  34.854  1.00 77.86     0.042 C 
ATOM   2877  OG1 THR A 338      63.148  27.752  37.018  1.00 81.70    -0.393 OA
ATOM   2878  HG1 THR A 338      63.315  27.922  37.938  1.00  0.00     0.210 HD
ATOM   2879  N   VAL A 339      67.460  27.277  36.651  1.00 79.57    -0.346 N 
ATOM   2880  HN  VAL A 339      67.221  27.948  37.381  1.00  0.00     0.163 HD
ATOM   2881  CA  VAL A 339      68.758  27.407  35.972  1.00 76.99     0.180 C 
ATOM   2882  C   VAL A 339      69.819  26.450  36.533  1.00 77.39     0.241 C 
ATOM   2883  O   VAL A 339      70.521  25.788  35.764  1.00 76.87    -0.271 OA
ATOM   2884  CB  VAL A 339      69.265  28.876  35.967  1.00 76.57     0.009 C 
ATOM   2885  CG1 VAL A 339      70.613  28.997  35.269  1.00 78.27     0.012 C 
ATOM   2886  CG2 VAL A 339      68.257  29.803  35.295  1.00 74.06     0.012 C 
ATOM   2887  N   ILE A 340      69.909  26.363  37.861  1.00 79.69    -0.346 N 
ATOM   2888  HN  ILE A 340      69.187  26.800  38.434  1.00  0.00     0.163 HD
ATOM   2889  CA  ILE A 340      71.017  25.657  38.527  1.00 84.42     0.180 C 
ATOM   2890  C   ILE A 340      70.631  24.283  39.110  1.00 87.56     0.241 C 
ATOM   2891  O   ILE A 340      71.369  23.305  38.930  1.00 87.23    -0.271 OA
ATOM   2892  CB  ILE A 340      71.696  26.562  39.593  1.00 85.03     0.013 C 
ATOM   2893  CG1 ILE A 340      72.177  27.872  38.951  1.00 85.64     0.002 C 
ATOM   2894  CG2 ILE A 340      72.874  25.858  40.261  1.00 84.92     0.012 C 
ATOM   2895  CD1 ILE A 340      72.144  29.072  39.874  1.00 85.50     0.005 C 
ATOM   2896  N   GLY A 341      69.486  24.214  39.794  1.00 88.35    -0.351 N 
ATOM   2897  HN  GLY A 341      68.881  25.035  39.825  1.00  0.00     0.163 HD
ATOM   2898  CA  GLY A 341      69.067  23.001  40.502  1.00 89.54     0.225 C 
ATOM   2899  C   GLY A 341      69.905  22.807  41.751  1.00 94.16     0.236 C 
ATOM   2900  O   GLY A 341      69.974  23.707  42.594  1.00 96.02    -0.272 OA
ATOM   2901  N   GLU A 342      70.534  21.636  41.870  1.00 99.70    -0.346 N 
ATOM   2902  HN  GLU A 342      70.336  20.902  41.190  1.00  0.00     0.163 HD
ATOM   2903  CA  GLU A 342      71.508  21.362  42.951  1.00107.14     0.177 C 
ATOM   2904  C   GLU A 342      72.927  21.084  42.435  1.00104.20     0.241 C 
ATOM   2905  O   GLU A 342      73.762  20.505  43.140  1.00108.32    -0.271 OA
ATOM   2906  CB  GLU A 342      71.035  20.270  43.939  1.00112.19     0.045 C 
ATOM   2907  CG  GLU A 342      70.270  19.092  43.348  1.00116.57     0.116 C 
ATOM   2908  CD  GLU A 342      68.763  19.276  43.424  1.00121.10     0.172 C 
ATOM   2909  OE1 GLU A 342      68.250  19.629  44.511  1.00120.64    -0.648 OA
ATOM   2910  OE2 GLU A 342      68.085  19.059  42.397  1.00124.42    -0.648 OA
ATOM   2911  N   ARG A 343      73.182  21.521  41.204  1.00 99.69    -0.346 N 
ATOM   2912  HN  ARG A 343      72.402  21.864  40.644  1.00  0.00     0.163 HD
ATOM   2913  CA  ARG A 343      74.516  21.537  40.610  1.00 96.07     0.176 C 
ATOM   2914  C   ARG A 343      75.314  22.700  41.220  1.00 94.80     0.241 C 
ATOM   2915  O   ARG A 343      74.725  23.648  41.747  1.00 91.98    -0.271 OA
ATOM   2916  CB  ARG A 343      74.371  21.701  39.092  1.00 94.42     0.036 C 
ATOM   2917  CG  ARG A 343      75.634  21.516  38.262  1.00 95.90     0.023 C 
ATOM   2918  CD  ARG A 343      75.376  21.763  36.778  1.00 98.85     0.138 C 
ATOM   2919  NE  ARG A 343      74.970  23.142  36.473  1.00 97.04    -0.227 N 
ATOM   2920  HE  ARG A 343      75.686  23.866  36.530  1.00  0.00     0.177 HD
ATOM   2921  CZ  ARG A 343      73.739  23.523  36.127  1.00 93.01     0.665 C 
ATOM   2922  NH1 ARG A 343      72.749  22.642  36.032  1.00 91.33    -0.235 N 
ATOM   2923 1HH1 ARG A 343      71.808  22.933  35.767  1.00  0.00     0.174 HD
ATOM   2924 2HH1 ARG A 343      72.938  21.659  36.226  1.00  0.00     0.174 HD
ATOM   2925  NH2 ARG A 343      73.494  24.800  35.875  1.00 88.42    -0.235 N 
ATOM   2926 1HH2 ARG A 343      72.553  25.091  35.610  1.00  0.00     0.174 HD
ATOM   2927 2HH2 ARG A 343      74.254  25.476  35.948  1.00  0.00     0.174 HD
ATOM   2928  N   ASP A 344      76.644  22.613  41.173  1.00 93.77    -0.346 N 
ATOM   2929  HN  ASP A 344      77.072  21.730  40.894  1.00  0.00     0.163 HD
ATOM   2930  CA  ASP A 344      77.509  23.747  41.510  1.00 92.32     0.186 C 
ATOM   2931  C   ASP A 344      77.332  24.879  40.500  1.00 91.62     0.241 C 
ATOM   2932  O   ASP A 344      77.161  24.620  39.302  1.00 96.83    -0.271 OA
ATOM   2933  CB  ASP A 344      78.979  23.319  41.548  1.00 94.40     0.147 C 
ATOM   2934  CG  ASP A 344      79.367  22.640  42.853  1.00 96.29     0.175 C 
ATOM   2935  OD1 ASP A 344      78.921  23.088  43.932  1.00 96.99    -0.648 OA
ATOM   2936  OD2 ASP A 344      80.139  21.661  42.798  1.00 96.82    -0.648 OA
ATOM   2937  N   ILE A 345      77.360  26.119  40.993  1.00 87.46    -0.346 N 
ATOM   2938  HN  ILE A 345      77.430  26.238  42.004  1.00  0.00     0.163 HD
ATOM   2939  CA  ILE A 345      77.294  27.326  40.147  1.00 84.32     0.180 C 
ATOM   2940  C   ILE A 345      78.490  27.366  39.180  1.00 84.31     0.241 C 
ATOM   2941  O   ILE A 345      79.627  27.081  39.572  1.00 83.70    -0.271 OA
ATOM   2942  CB  ILE A 345      77.150  28.632  40.996  1.00 83.51     0.013 C 
ATOM   2943  CG1 ILE A 345      77.114  29.902  40.131  1.00 83.56     0.002 C 
ATOM   2944  CG2 ILE A 345      78.255  28.757  42.036  1.00 84.33     0.012 C 
ATOM   2945  CD1 ILE A 345      75.732  30.357  39.719  1.00 85.22     0.005 C 
ATOM   2946  N   LYS A 346      78.207  27.682  37.916  1.00 84.48    -0.346 N 
ATOM   2947  HN  LYS A 346      77.241  27.899  37.673  1.00  0.00     0.163 HD
ATOM   2948  CA  LYS A 346      79.220  27.731  36.862  1.00 87.22     0.176 C 
ATOM   2949  C   LYS A 346      79.110  29.023  36.047  1.00 85.08     0.241 C 
ATOM   2950  O   LYS A 346      78.066  29.681  36.067  1.00 83.51    -0.271 OA
ATOM   2951  CB  LYS A 346      79.084  26.506  35.953  1.00 90.61     0.035 C 
ATOM   2952  CG  LYS A 346      80.407  25.875  35.530  1.00 97.70     0.004 C 
ATOM   2953  CD  LYS A 346      81.009  24.980  36.613  1.00101.58     0.027 C 
ATOM   2954  CE  LYS A 346      80.319  23.623  36.695  1.00105.08     0.229 C 
ATOM   2955  NZ  LYS A 346      80.757  22.865  37.899  1.00108.62    -0.079 N 
ATOM   2956  HZ1 LYS A 346      80.295  21.957  37.954  1.00  0.00     0.274 HD
ATOM   2957  HZ2 LYS A 346      80.620  23.407  38.752  1.00  0.00     0.274 HD
ATOM   2958  HZ3 LYS A 346      81.772  22.771  37.934  1.00  0.00     0.274 HD
ATOM   2959  N   ILE A 347      80.183  29.374  35.332  1.00 80.88    -0.346 N 
ATOM   2960  HN  ILE A 347      80.997  28.759  35.340  1.00  0.00     0.163 HD
ATOM   2961  CA  ILE A 347      80.243  30.614  34.530  1.00 81.26     0.180 C 
ATOM   2962  C   ILE A 347      79.082  30.771  33.521  1.00 83.34     0.241 C 
ATOM   2963  O   ILE A 347      78.584  31.881  33.305  1.00 83.48    -0.271 OA
ATOM   2964  CB  ILE A 347      81.653  30.832  33.882  1.00 80.17     0.013 C 
ATOM   2965  CG1 ILE A 347      81.776  32.206  33.197  1.00 77.88     0.002 C 
ATOM   2966  CG2 ILE A 347      82.029  29.707  32.922  1.00 81.55     0.012 C 
ATOM   2967  CD1 ILE A 347      82.013  33.371  34.138  1.00 78.82     0.005 C 
ATOM   2968  N   ASP A 348      78.638  29.648  32.953  1.00 86.37    -0.345 N 
ATOM   2969  HN  ASP A 348      79.087  28.768  33.206  1.00  0.00     0.163 HD
ATOM   2970  CA  ASP A 348      77.537  29.614  31.983  1.00 86.71     0.186 C 
ATOM   2971  C   ASP A 348      76.181  29.983  32.590  1.00 84.55     0.241 C 
ATOM   2972  O   ASP A 348      75.269  30.396  31.867  1.00 85.85    -0.271 OA
ATOM   2973  CB  ASP A 348      77.461  28.240  31.302  1.00 90.51     0.147 C 
ATOM   2974  CG  ASP A 348      78.730  27.893  30.537  1.00 96.83     0.175 C 
ATOM   2975  OD1 ASP A 348      79.787  27.696  31.178  1.00100.93    -0.648 OA
ATOM   2976  OD2 ASP A 348      78.669  27.809  29.293  1.00 99.70    -0.648 OA
ATOM   2977  N   ASP A 349      76.060  29.839  33.911  1.00 82.05    -0.345 N 
ATOM   2978  HN  ASP A 349      76.861  29.497  34.441  1.00  0.00     0.163 HD
ATOM   2979  CA  ASP A 349      74.825  30.152  34.630  1.00 80.39     0.186 C 
ATOM   2980  C   ASP A 349      74.568  31.649  34.781  1.00 79.79     0.241 C 
ATOM   2981  O   ASP A 349      73.407  32.061  34.811  1.00 79.60    -0.271 OA
ATOM   2982  CB  ASP A 349      74.809  29.499  36.019  1.00 82.73     0.147 C 
ATOM   2983  CG  ASP A 349      74.849  27.979  35.965  1.00 85.60     0.175 C 
ATOM   2984  OD1 ASP A 349      75.676  27.382  36.689  1.00 84.65    -0.648 OA
ATOM   2985  OD2 ASP A 349      74.054  27.378  35.211  1.00 89.42    -0.648 OA
ATOM   2986  N   ILE A 350      75.637  32.451  34.870  1.00 79.39    -0.346 N 
ATOM   2987  HN  ILE A 350      76.557  32.082  34.628  1.00  0.00     0.163 HD
ATOM   2988  CA  ILE A 350      75.518  33.858  35.311  1.00 80.68     0.180 C 
ATOM   2989  C   ILE A 350      74.695  34.762  34.383  1.00 79.38     0.241 C 
ATOM   2990  O   ILE A 350      73.949  35.615  34.871  1.00 79.59    -0.271 OA
ATOM   2991  CB  ILE A 350      76.867  34.515  35.765  1.00 82.01     0.013 C 
ATOM   2992  CG1 ILE A 350      77.782  34.877  34.589  1.00 86.83     0.002 C 
ATOM   2993  CG2 ILE A 350      77.589  33.664  36.810  1.00 79.84     0.012 C 
ATOM   2994  CD1 ILE A 350      77.790  36.358  34.253  1.00 89.25     0.005 C 
ATOM   2995  N   GLN A 351      74.821  34.563  33.068  1.00 80.30    -0.346 N 
ATOM   2996  HN  GLN A 351      75.516  33.894  32.737  1.00  0.00     0.163 HD
ATOM   2997  CA  GLN A 351      73.995  35.273  32.080  1.00 79.81     0.177 C 
ATOM   2998  C   GLN A 351      72.510  34.953  32.230  1.00 77.00     0.241 C 
ATOM   2999  O   GLN A 351      71.667  35.840  32.096  1.00 74.39    -0.271 OA
ATOM   3000  CB  GLN A 351      74.441  34.955  30.654  1.00 86.58     0.044 C 
ATOM   3001  CG  GLN A 351      75.168  36.096  29.955  1.00 96.30     0.105 C 
ATOM   3002  CD  GLN A 351      75.088  36.023  28.433  1.00102.42     0.215 C 
ATOM   3003  NE2 GLN A 351      75.715  36.989  27.767  1.00102.50    -0.370 N 
ATOM   3004 1HE2 GLN A 351      75.662  36.940  26.750  1.00  0.00     0.159 HD
ATOM   3005 2HE2 GLN A 351      76.224  37.736  28.239  1.00  0.00     0.159 HD
ATOM   3006  OE1 GLN A 351      74.471  35.117  27.861  1.00105.57    -0.274 OA
ATOM   3007  N   LYS A 352      72.215  33.686  32.525  1.00 76.93    -0.346 N 
ATOM   3008  HN  LYS A 352      72.987  33.034  32.661  1.00  0.00     0.163 HD
ATOM   3009  CA  LYS A 352      70.847  33.173  32.666  1.00 75.66     0.176 C 
ATOM   3010  C   LYS A 352      70.099  33.720  33.886  1.00 74.19     0.241 C 
ATOM   3011  O   LYS A 352      68.868  33.778  33.886  1.00 75.36    -0.271 OA
ATOM   3012  CB  LYS A 352      70.860  31.641  32.707  1.00 74.17     0.035 C 
ATOM   3013  CG  LYS A 352      71.239  30.983  31.391  1.00 74.29     0.004 C 
ATOM   3014  CD  LYS A 352      71.752  29.571  31.598  1.00 74.78     0.027 C 
ATOM   3015  CE  LYS A 352      72.150  28.953  30.270  1.00 76.88     0.229 C 
ATOM   3016  NZ  LYS A 352      72.883  27.673  30.457  1.00 79.66    -0.079 N 
ATOM   3017  HZ1 LYS A 352      73.150  27.258  29.565  1.00  0.00     0.274 HD
ATOM   3018  HZ2 LYS A 352      72.348  27.018  31.027  1.00  0.00     0.274 HD
ATOM   3019  HZ3 LYS A 352      73.691  27.793  31.068  1.00  0.00     0.274 HD
ATOM   3020  N   LEU A 353      70.845  34.125  34.913  1.00 71.85    -0.346 N 
ATOM   3021  HN  LEU A 353      71.860  34.069  34.831  1.00  0.00     0.163 HD
ATOM   3022  CA  LEU A 353      70.270  34.648  36.156  1.00 70.68     0.177 C 
ATOM   3023  C   LEU A 353      69.790  36.098  35.987  1.00 72.24     0.241 C 
ATOM   3024  O   LEU A 353      70.334  37.026  36.598  1.00 72.94    -0.271 OA
ATOM   3025  CB  LEU A 353      71.273  34.502  37.316  1.00 66.80     0.038 C 
ATOM   3026  CG  LEU A 353      71.742  33.082  37.669  1.00 63.73    -0.020 C 
ATOM   3027  CD1 LEU A 353      73.144  33.090  38.255  1.00 62.56     0.009 C 
ATOM   3028  CD2 LEU A 353      70.769  32.372  38.600  1.00 63.29     0.009 C 
ATOM   3029  N   LYS A 354      68.761  36.269  35.156  1.00 73.25    -0.346 N 
ATOM   3030  HN  LYS A 354      68.308  35.439  34.772  1.00  0.00     0.163 HD
ATOM   3031  CA  LYS A 354      68.245  37.584  34.764  1.00 76.75     0.176 C 
ATOM   3032  C   LYS A 354      67.511  38.318  35.892  1.00 72.60     0.241 C 
ATOM   3033  O   LYS A 354      67.687  39.530  36.057  1.00 71.40    -0.271 OA
ATOM   3034  CB  LYS A 354      67.355  37.462  33.508  1.00 84.06     0.035 C 
ATOM   3035  CG  LYS A 354      66.933  38.780  32.848  1.00 94.14     0.004 C 
ATOM   3036  CD  LYS A 354      68.092  39.514  32.174  1.00 99.71     0.027 C 
ATOM   3037  CE  LYS A 354      67.620  40.716  31.366  1.00102.22     0.229 C 
ATOM   3038  NZ  LYS A 354      67.099  40.326  30.024  1.00105.25    -0.079 N 
ATOM   3039  HZ1 LYS A 354      66.783  41.131  29.483  1.00  0.00     0.274 HD
ATOM   3040  HZ2 LYS A 354      66.363  39.624  30.104  1.00  0.00     0.274 HD
ATOM   3041  HZ3 LYS A 354      67.788  39.781  29.505  1.00  0.00     0.274 HD
ATOM   3042  N   VAL A 355      66.698  37.584  36.654  1.00 69.83    -0.346 N 
ATOM   3043  HN  VAL A 355      66.613  36.586  36.459  1.00  0.00     0.163 HD
ATOM   3044  CA  VAL A 355      65.920  38.154  37.762  1.00 69.97     0.180 C 
ATOM   3045  C   VAL A 355      66.860  38.706  38.835  1.00 68.97     0.241 C 
ATOM   3046  O   VAL A 355      66.697  39.852  39.273  1.00 70.63    -0.271 OA
ATOM   3047  CB  VAL A 355      64.904  37.141  38.359  1.00 70.12     0.009 C 
ATOM   3048  CG1 VAL A 355      64.139  37.746  39.531  1.00 66.65     0.012 C 
ATOM   3049  CG2 VAL A 355      63.925  36.664  37.293  1.00 69.62     0.012 C 
ATOM   3050  N   MET A 356      67.847  37.898  39.224  1.00 66.57    -0.346 N 
ATOM   3051  HN  MET A 356      67.902  36.962  38.822  1.00  0.00     0.163 HD
ATOM   3052  CA  MET A 356      68.853  38.303  40.204  1.00 67.51     0.177 C 
ATOM   3053  C   MET A 356      69.688  39.492  39.738  1.00 67.92     0.241 C 
ATOM   3054  O   MET A 356      69.947  40.407  40.521  1.00 68.32    -0.271 OA
ATOM   3055  CB  MET A 356      69.762  37.136  40.559  1.00 67.80     0.045 C 
ATOM   3056  CG  MET A 356      70.687  37.439  41.725  1.00 71.33     0.076 C 
ATOM   3057  SD  MET A 356      71.348  35.960  42.489  1.00 79.57    -0.173 SA
ATOM   3058  CE  MET A 356      72.242  35.280  41.104  1.00 78.13     0.089 C 
ATOM   3059  N   GLU A 357      70.104  39.459  38.471  1.00 67.42    -0.346 N 
ATOM   3060  HN  GLU A 357      69.935  38.611  37.929  1.00  0.00     0.163 HD
ATOM   3061  CA  GLU A 357      70.788  40.572  37.818  1.00 67.67     0.177 C 
ATOM   3062  C   GLU A 357      70.004  41.875  38.009  1.00 68.05     0.241 C 
ATOM   3063  O   GLU A 357      70.562  42.883  38.462  1.00 66.78    -0.271 OA
ATOM   3064  CB  GLU A 357      70.975  40.266  36.330  1.00 69.45     0.045 C 
ATOM   3065  CG  GLU A 357      71.969  41.157  35.609  1.00 71.86     0.116 C 
ATOM   3066  CD  GLU A 357      72.078  40.825  34.132  1.00 76.96     0.172 C 
ATOM   3067  OE1 GLU A 357      72.468  39.682  33.811  1.00 76.99    -0.648 OA
ATOM   3068  OE2 GLU A 357      71.783  41.708  33.293  1.00 79.68    -0.648 OA
ATOM   3069  N   ASN A 358      68.707  41.832  37.693  1.00 68.05    -0.346 N 
ATOM   3070  HN  ASN A 358      68.320  40.966  37.319  1.00  0.00     0.163 HD
ATOM   3071  CA  ASN A 358      67.825  42.982  37.864  1.00 69.10     0.185 C 
ATOM   3072  C   ASN A 358      67.666  43.391  39.321  1.00 67.53     0.241 C 
ATOM   3073  O   ASN A 358      67.572  44.583  39.621  1.00 67.99    -0.271 OA
ATOM   3074  CB  ASN A 358      66.468  42.731  37.210  1.00 72.99     0.137 C 
ATOM   3075  CG  ASN A 358      66.541  42.756  35.695  1.00 75.85     0.217 C 
ATOM   3076  ND2 ASN A 358      66.091  41.679  35.066  1.00 80.21    -0.370 N 
ATOM   3077 1HD2 ASN A 358      66.140  41.696  34.047  1.00  0.00     0.159 HD
ATOM   3078 2HD2 ASN A 358      65.715  40.871  35.563  1.00  0.00     0.159 HD
ATOM   3079  OD1 ASN A 358      66.995  43.732  35.095  1.00 78.01    -0.274 OA
ATOM   3080  N   PHE A 359      67.659  42.400  40.215  1.00 65.59    -0.346 N 
ATOM   3081  HN  PHE A 359      67.659  41.436  39.882  1.00  0.00     0.163 HD
ATOM   3082  CA  PHE A 359      67.651  42.650  41.656  1.00 62.36     0.180 C 
ATOM   3083  C   PHE A 359      68.911  43.387  42.123  1.00 61.58     0.241 C 
ATOM   3084  O   PHE A 359      68.810  44.384  42.847  1.00 62.04    -0.271 OA
ATOM   3085  CB  PHE A 359      67.440  41.355  42.456  1.00 60.90     0.073 C 
ATOM   3086  CG  PHE A 359      67.754  41.497  43.917  1.00 60.88    -0.056 A 
ATOM   3087  CD1 PHE A 359      66.890  42.196  44.768  1.00 60.64     0.007 A 
ATOM   3088  CD2 PHE A 359      68.932  40.964  44.444  1.00 60.76     0.007 A 
ATOM   3089  CE1 PHE A 359      67.187  42.347  46.115  1.00 59.71     0.001 A 
ATOM   3090  CE2 PHE A 359      69.237  41.116  45.789  1.00 61.32     0.001 A 
ATOM   3091  CZ  PHE A 359      68.363  41.810  46.622  1.00 60.90     0.000 A 
ATOM   3092  N   ILE A 360      70.080  42.890  41.708  1.00 58.73    -0.346 N 
ATOM   3093  HN  ILE A 360      70.074  42.037  41.149  1.00  0.00     0.163 HD
ATOM   3094  CA  ILE A 360      71.372  43.513  42.018  1.00 55.31     0.180 C 
ATOM   3095  C   ILE A 360      71.408  44.955  41.504  1.00 57.28     0.241 C 
ATOM   3096  O   ILE A 360      71.759  45.868  42.260  1.00 58.60    -0.271 OA
ATOM   3097  CB  ILE A 360      72.562  42.681  41.483  1.00 53.52     0.013 C 
ATOM   3098  CG1 ILE A 360      72.602  41.313  42.183  1.00 52.49     0.002 C 
ATOM   3099  CG2 ILE A 360      73.880  43.425  41.689  1.00 53.51     0.012 C 
ATOM   3100  CD1 ILE A 360      73.343  40.222  41.442  1.00 51.24     0.005 C 
ATOM   3101  N   TYR A 361      71.008  45.151  40.245  1.00 58.39    -0.346 N 
ATOM   3102  HN  TYR A 361      70.755  44.341  39.679  1.00  0.00     0.163 HD
ATOM   3103  CA  TYR A 361      70.919  46.485  39.646  1.00 60.60     0.180 C 
ATOM   3104  C   TYR A 361      69.984  47.416  40.419  1.00 59.85     0.241 C 
ATOM   3105  O   TYR A 361      70.338  48.568  40.678  1.00 61.34    -0.271 OA
ATOM   3106  CB  TYR A 361      70.469  46.426  38.180  1.00 63.29     0.073 C 
ATOM   3107  CG  TYR A 361      71.434  45.821  37.175  1.00 65.13    -0.056 A 
ATOM   3108  CD1 TYR A 361      70.943  45.181  36.033  1.00 67.33     0.010 A 
ATOM   3109  CD2 TYR A 361      72.828  45.892  37.345  1.00 65.87     0.010 A 
ATOM   3110  CE1 TYR A 361      71.800  44.627  35.091  1.00 69.48     0.037 A 
ATOM   3111  CE2 TYR A 361      73.695  45.331  36.410  1.00 67.69     0.037 A 
ATOM   3112  CZ  TYR A 361      73.174  44.698  35.286  1.00 70.75     0.065 A 
ATOM   3113  OH  TYR A 361      74.008  44.136  34.343  1.00 73.67    -0.361 OA
ATOM   3114  HH  TYR A 361      74.947  44.185  34.476  1.00  0.00     0.217 HD
ATOM   3115  N   GLU A 362      68.803  46.914  40.785  1.00 58.98    -0.346 N 
ATOM   3116  HN  GLU A 362      68.583  45.946  40.550  1.00  0.00     0.163 HD
ATOM   3117  CA  GLU A 362      67.810  47.714  41.516  1.00 59.81     0.177 C 
ATOM   3118  C   GLU A 362      68.247  48.047  42.945  1.00 58.67     0.241 C 
ATOM   3119  O   GLU A 362      68.064  49.182  43.393  1.00 57.28    -0.271 OA
ATOM   3120  CB  GLU A 362      66.408  47.069  41.468  1.00 59.90     0.045 C 
ATOM   3121  CG  GLU A 362      65.287  47.808  42.213  1.00 60.29     0.116 C 
ATOM   3122  CD  GLU A 362      65.007  49.240  41.744  1.00 62.17     0.172 C 
ATOM   3123  OE1 GLU A 362      64.215  49.931  42.420  1.00 62.59    -0.648 OA
ATOM   3124  OE2 GLU A 362      65.547  49.690  40.710  1.00 63.34    -0.648 OA
ATOM   3125  N   SER A 363      68.834  47.069  43.637  1.00 57.37    -0.344 N 
ATOM   3126  HN  SER A 363      68.888  46.137  43.225  1.00  0.00     0.163 HD
ATOM   3127  CA  SER A 363      69.404  47.288  44.969  1.00 56.49     0.200 C 
ATOM   3128  C   SER A 363      70.465  48.378  44.948  1.00 57.58     0.243 C 
ATOM   3129  O   SER A 363      70.459  49.259  45.805  1.00 58.02    -0.271 OA
ATOM   3130  CB  SER A 363      70.008  46.007  45.518  1.00 55.76     0.199 C 
ATOM   3131  OG  SER A 363      69.036  44.989  45.629  1.00 59.22    -0.398 OA
ATOM   3132  HG  SER A 363      69.414  44.188  45.972  1.00  0.00     0.209 HD
ATOM   3133  N   MET A 364      71.357  48.316  43.957  1.00 57.07    -0.346 N 
ATOM   3134  HN  MET A 364      71.304  47.539  43.298  1.00  0.00     0.163 HD
ATOM   3135  CA  MET A 364      72.407  49.317  43.779  1.00 58.36     0.177 C 
ATOM   3136  C   MET A 364      71.854  50.687  43.402  1.00 59.48     0.241 C 
ATOM   3137  O   MET A 364      72.383  51.710  43.844  1.00 62.02    -0.271 OA
ATOM   3138  CB  MET A 364      73.419  48.857  42.735  1.00 58.45     0.045 C 
ATOM   3139  CG  MET A 364      74.392  47.810  43.240  1.00 59.09     0.076 C 
ATOM   3140  SD  MET A 364      75.350  47.095  41.898  1.00 61.41    -0.173 SA
ATOM   3141  CE  MET A 364      76.604  48.337  41.708  1.00 65.73     0.089 C 
ATOM   3142  N   ARG A 365      70.800  50.697  42.584  1.00 59.31    -0.346 N 
ATOM   3143  HN  ARG A 365      70.460  49.809  42.214  1.00  0.00     0.163 HD
ATOM   3144  CA  ARG A 365      70.111  51.928  42.196  1.00 59.19     0.176 C 
ATOM   3145  C   ARG A 365      69.414  52.556  43.401  1.00 59.61     0.241 C 
ATOM   3146  O   ARG A 365      69.632  53.732  43.693  1.00 61.05    -0.271 OA
ATOM   3147  CB  ARG A 365      69.099  51.663  41.075  1.00 60.35     0.036 C 
ATOM   3148  CG  ARG A 365      68.512  52.927  40.458  1.00 60.35     0.023 C 
ATOM   3149  CD  ARG A 365      67.111  52.720  39.898  1.00 60.28     0.138 C 
ATOM   3150  NE  ARG A 365      66.126  52.337  40.911  1.00 61.66    -0.227 N 
ATOM   3151  HE  ARG A 365      65.885  51.348  40.978  1.00  0.00     0.177 HD
ATOM   3152  CZ  ARG A 365      65.518  53.172  41.752  1.00 63.23     0.665 C 
ATOM   3153  NH1 ARG A 365      64.640  52.688  42.622  1.00 64.18    -0.235 N 
ATOM   3154 1HH1 ARG A 365      64.174  53.327  43.266  1.00  0.00     0.174 HD
ATOM   3155 2HH1 ARG A 365      64.438  51.688  42.632  1.00  0.00     0.174 HD
ATOM   3156  NH2 ARG A 365      65.782  54.479  41.739  1.00 62.01    -0.235 N 
ATOM   3157 1HH2 ARG A 365      65.316  55.118  42.383  1.00  0.00     0.174 HD
ATOM   3158 2HH2 ARG A 365      66.457  54.851  41.070  1.00  0.00     0.174 HD
ATOM   3159  N   TYR A 366      68.602  51.755  44.094  1.00 60.66    -0.346 N 
ATOM   3160  HN  TYR A 366      68.546  50.773  43.822  1.00  0.00     0.163 HD
ATOM   3161  CA  TYR A 366      67.787  52.209  45.224  1.00 61.56     0.180 C 
ATOM   3162  C   TYR A 366      68.602  52.507  46.484  1.00 60.44     0.241 C 
ATOM   3163  O   TYR A 366      68.486  53.595  47.049  1.00 60.11    -0.271 OA
ATOM   3164  CB  TYR A 366      66.669  51.199  45.524  1.00 63.54     0.073 C 
ATOM   3165  CG  TYR A 366      65.771  51.591  46.672  1.00 67.08    -0.056 A 
ATOM   3166  CD1 TYR A 366      64.826  52.615  46.527  1.00 67.41     0.010 A 
ATOM   3167  CD2 TYR A 366      65.861  50.937  47.911  1.00 67.63     0.010 A 
ATOM   3168  CE1 TYR A 366      64.002  52.982  47.581  1.00 68.94     0.037 A 
ATOM   3169  CE2 TYR A 366      65.039  51.297  48.970  1.00 68.63     0.037 A 
ATOM   3170  CZ  TYR A 366      64.114  52.320  48.798  1.00 69.69     0.065 A 
ATOM   3171  OH  TYR A 366      63.294  52.691  49.833  1.00 72.26    -0.361 OA
ATOM   3172  HH  TYR A 366      62.662  53.390  49.715  1.00  0.00     0.217 HD
ATOM   3173  N   GLN A 367      69.411  51.538  46.914  1.00 60.18    -0.346 N 
ATOM   3174  HN  GLN A 367      69.461  50.674  46.375  1.00  0.00     0.163 HD
ATOM   3175  CA  GLN A 367      70.230  51.653  48.121  1.00 59.61     0.177 C 
ATOM   3176  C   GLN A 367      71.727  51.537  47.770  1.00 58.72     0.243 C 
ATOM   3177  O   GLN A 367      72.325  50.466  47.929  1.00 60.60    -0.271 OA
ATOM   3178  CB  GLN A 367      69.787  50.603  49.159  1.00 60.13     0.044 C 
ATOM   3179  CG  GLN A 367      70.406  50.729  50.550  1.00 62.60     0.105 C 
ATOM   3180  CD  GLN A 367      70.248  52.112  51.156  1.00 64.69     0.215 C 
ATOM   3181  NE2 GLN A 367      69.037  52.431  51.606  1.00 65.43    -0.370 N 
ATOM   3182 1HE2 GLN A 367      68.931  53.360  52.013  1.00  0.00     0.159 HD
ATOM   3183 2HE2 GLN A 367      68.247  51.788  51.565  1.00  0.00     0.159 HD
ATOM   3184  OE1 GLN A 367      71.205  52.891  51.206  1.00 66.36    -0.274 OA
ATOM   3185  N   PRO A 368      72.337  52.637  47.273  1.00 57.19    -0.337 N 
ATOM   3186  CA  PRO A 368      73.738  52.522  46.867  1.00 57.53     0.179 C 
ATOM   3187  C   PRO A 368      74.698  52.514  48.047  1.00 58.00     0.241 C 
ATOM   3188  O   PRO A 368      74.337  52.936  49.148  1.00 63.67    -0.271 OA
ATOM   3189  CB  PRO A 368      73.962  53.773  46.013  1.00 55.97     0.037 C 
ATOM   3190  CG  PRO A 368      72.982  54.765  46.527  1.00 55.77     0.022 C 
ATOM   3191  CD  PRO A 368      71.794  53.985  47.006  1.00 56.73     0.127 C 
ATOM   3192  N   VAL A 369      75.902  52.009  47.803  1.00 56.34    -0.346 N 
ATOM   3193  HN  VAL A 369      76.045  51.485  46.940  1.00  0.00     0.163 HD
ATOM   3194  CA  VAL A 369      77.028  52.170  48.714  1.00 54.02     0.180 C 
ATOM   3195  C   VAL A 369      77.919  53.268  48.131  1.00 54.38     0.241 C 
ATOM   3196  O   VAL A 369      78.219  54.255  48.805  1.00 53.81    -0.271 OA
ATOM   3197  CB  VAL A 369      77.813  50.853  48.900  1.00 53.37     0.009 C 
ATOM   3198  CG1 VAL A 369      79.023  51.058  49.805  1.00 52.33     0.012 C 
ATOM   3199  CG2 VAL A 369      76.905  49.768  49.455  1.00 53.18     0.012 C 
ATOM   3200  N   VAL A 370      78.322  53.088  46.875  1.00 54.09    -0.346 N 
ATOM   3201  HN  VAL A 370      78.057  52.229  46.392  1.00  0.00     0.163 HD
ATOM   3202  CA  VAL A 370      79.127  54.073  46.166  1.00 56.04     0.180 C 
ATOM   3203  C   VAL A 370      78.179  54.997  45.400  1.00 58.51     0.241 C 
ATOM   3204  O   VAL A 370      77.880  54.781  44.222  1.00 60.81    -0.271 OA
ATOM   3205  CB  VAL A 370      80.175  53.416  45.238  1.00 55.42     0.009 C 
ATOM   3206  CG1 VAL A 370      81.180  54.451  44.765  1.00 55.76     0.012 C 
ATOM   3207  CG2 VAL A 370      80.896  52.280  45.950  1.00 54.19     0.012 C 
ATOM   3208  N   ASP A 371      77.702  56.020  46.100  1.00 60.93    -0.345 N 
ATOM   3209  HN  ASP A 371      78.033  56.156  47.055  1.00  0.00     0.163 HD
ATOM   3210  CA  ASP A 371      76.725  56.956  45.559  1.00 60.81     0.186 C 
ATOM   3211  C   ASP A 371      77.368  58.210  44.960  1.00 60.99     0.241 C 
ATOM   3212  O   ASP A 371      76.677  59.038  44.355  1.00 62.44    -0.271 OA
ATOM   3213  CB  ASP A 371      75.707  57.326  46.642  1.00 63.83     0.147 C 
ATOM   3214  CG  ASP A 371      76.281  58.251  47.706  1.00 67.41     0.175 C 
ATOM   3215  OD1 ASP A 371      75.628  59.278  47.982  1.00 68.55    -0.648 OA
ATOM   3216  OD2 ASP A 371      77.369  57.966  48.264  1.00 70.88    -0.648 OA
ATOM   3217  N   LEU A 372      78.684  58.347  45.133  1.00 60.18    -0.346 N 
ATOM   3218  HN  LEU A 372      79.193  57.636  45.659  1.00  0.00     0.163 HD
ATOM   3219  CA  LEU A 372      79.417  59.491  44.588  1.00 58.00     0.177 C 
ATOM   3220  C   LEU A 372      80.771  59.120  43.997  1.00 56.57     0.241 C 
ATOM   3221  O   LEU A 372      81.462  58.237  44.508  1.00 59.05    -0.271 OA
ATOM   3222  CB  LEU A 372      79.541  60.623  45.618  1.00 57.09     0.038 C 
ATOM   3223  CG  LEU A 372      80.306  60.427  46.925  1.00 58.18    -0.020 C 
ATOM   3224  CD1 LEU A 372      81.748  60.900  46.816  1.00 58.73     0.009 C 
ATOM   3225  CD2 LEU A 372      79.595  61.206  48.009  1.00 58.19     0.009 C 
ATOM   3226  N   VAL A 373      81.124  59.811  42.913  1.00 54.80    -0.346 N 
ATOM   3227  HN  VAL A 373      80.482  60.522  42.564  1.00  0.00     0.163 HD
ATOM   3228  CA  VAL A 373      82.383  59.604  42.197  1.00 51.99     0.180 C 
ATOM   3229  C   VAL A 373      83.155  60.923  42.160  1.00 52.57     0.241 C 
ATOM   3230  O   VAL A 373      82.618  61.954  41.749  1.00 53.74    -0.271 OA
ATOM   3231  CB  VAL A 373      82.146  59.074  40.761  1.00 49.14     0.009 C 
ATOM   3232  CG1 VAL A 373      83.461  58.901  40.014  1.00 47.06     0.012 C 
ATOM   3233  CG2 VAL A 373      81.388  57.754  40.782  1.00 48.78     0.012 C 
ATOM   3234  N   MET A 374      84.411  60.879  42.596  1.00 53.06    -0.346 N 
ATOM   3235  HN  MET A 374      84.783  59.990  42.930  1.00  0.00     0.163 HD
ATOM   3236  CA  MET A 374      85.278  62.056  42.615  1.00 53.84     0.177 C 
ATOM   3237  C   MET A 374      86.195  62.093  41.397  1.00 54.54     0.241 C 
ATOM   3238  O   MET A 374      86.893  61.117  41.109  1.00 54.34    -0.271 OA
ATOM   3239  CB  MET A 374      86.088  62.106  43.909  1.00 53.28     0.045 C 
ATOM   3240  CG  MET A 374      85.245  62.372  45.148  1.00 54.56     0.076 C 
ATOM   3241  SD  MET A 374      86.100  62.052  46.702  1.00 58.66    -0.173 SA
ATOM   3242  CE  MET A 374      87.246  63.426  46.747  1.00 55.73     0.089 C 
ATOM   3243  N   ARG A 375      86.165  63.219  40.682  1.00 55.03    -0.346 N 
ATOM   3244  HN  ARG A 375      85.535  63.964  40.980  1.00  0.00     0.163 HD
ATOM   3245  CA  ARG A 375      86.991  63.443  39.488  1.00 55.50     0.176 C 
ATOM   3246  C   ARG A 375      87.667  64.826  39.477  1.00 58.42     0.241 C 
ATOM   3247  O   ARG A 375      87.373  65.682  40.317  1.00 57.66    -0.271 OA
ATOM   3248  CB  ARG A 375      86.175  63.242  38.196  1.00 54.41     0.036 C 
ATOM   3249  CG  ARG A 375      85.533  61.868  37.997  1.00 54.77     0.023 C 
ATOM   3250  CD  ARG A 375      86.549  60.745  37.864  1.00 53.35     0.138 C 
ATOM   3251  NE  ARG A 375      85.967  59.525  37.308  1.00 53.89    -0.227 N 
ATOM   3252  HE  ARG A 375      85.509  58.881  37.954  1.00  0.00     0.177 HD
ATOM   3253  CZ  ARG A 375      85.992  59.194  36.017  1.00 55.44     0.665 C 
ATOM   3254  NH1 ARG A 375      86.566  59.995  35.126  1.00 56.93    -0.235 N 
ATOM   3255 1HH1 ARG A 375      86.989  60.869  35.439  1.00  0.00     0.174 HD
ATOM   3256 2HH1 ARG A 375      86.585  59.742  34.138  1.00  0.00     0.174 HD
ATOM   3257  NH2 ARG A 375      85.441  58.056  35.610  1.00 55.83    -0.235 N 
ATOM   3258 1HH2 ARG A 375      85.000  57.441  36.294  1.00  0.00     0.174 HD
ATOM   3259 2HH2 ARG A 375      85.460  57.803  34.622  1.00  0.00     0.174 HD
ATOM   3260  N   LYS A 376      88.580  65.025  38.526  1.00 60.80    -0.346 N 
ATOM   3261  HN  LYS A 376      88.825  64.246  37.914  1.00  0.00     0.163 HD
ATOM   3262  CA  LYS A 376      89.247  66.313  38.321  1.00 62.49     0.176 C 
ATOM   3263  C   LYS A 376      89.381  66.583  36.828  1.00 64.86     0.241 C 
ATOM   3264  O   LYS A 376      89.615  65.657  36.045  1.00 65.75    -0.271 OA
ATOM   3265  CB  LYS A 376      90.626  66.321  38.984  1.00 62.24     0.035 C 
ATOM   3266  CG  LYS A 376      91.161  67.700  39.348  1.00 62.77     0.004 C 
ATOM   3267  CD  LYS A 376      92.648  67.621  39.665  1.00 65.47     0.027 C 
ATOM   3268  CE  LYS A 376      93.179  68.902  40.287  1.00 66.95     0.229 C 
ATOM   3269  NZ  LYS A 376      92.921  68.963  41.755  1.00 70.97    -0.079 N 
ATOM   3270  HZ1 LYS A 376      93.277  69.823  42.172  1.00  0.00     0.274 HD
ATOM   3271  HZ2 LYS A 376      93.293  68.140  42.230  1.00  0.00     0.274 HD
ATOM   3272  HZ3 LYS A 376      91.930  68.835  41.961  1.00  0.00     0.274 HD
ATOM   3273  N   ALA A 377      89.222  67.850  36.445  1.00 66.68    -0.346 N 
ATOM   3274  HN  ALA A 377      88.975  68.547  37.148  1.00  0.00     0.163 HD
ATOM   3275  CA  ALA A 377      89.388  68.281  35.058  1.00 66.35     0.172 C 
ATOM   3276  C   ALA A 377      90.868  68.492  34.751  1.00 68.77     0.240 C 
ATOM   3277  O   ALA A 377      91.557  69.241  35.451  1.00 71.54    -0.271 OA
ATOM   3278  CB  ALA A 377      88.591  69.550  34.797  1.00 64.40     0.042 C 
ATOM   3279  N   LEU A 378      91.352  67.811  33.716  1.00 71.06    -0.346 N 
ATOM   3280  HN  LEU A 378      90.721  67.208  33.187  1.00  0.00     0.163 HD
ATOM   3281  CA  LEU A 378      92.761  67.894  33.305  1.00 73.54     0.177 C 
ATOM   3282  C   LEU A 378      92.984  68.895  32.167  1.00 75.33     0.241 C 
ATOM   3283  O   LEU A 378      94.087  69.424  32.006  1.00 76.79    -0.271 OA
ATOM   3284  CB  LEU A 378      93.306  66.509  32.932  1.00 71.13     0.038 C 
ATOM   3285  CG  LEU A 378      93.317  65.413  34.010  1.00 70.42    -0.020 C 
ATOM   3286  CD1 LEU A 378      93.603  64.053  33.387  1.00 68.94     0.009 C 
ATOM   3287  CD2 LEU A 378      94.306  65.708  35.132  1.00 70.57     0.009 C 
ATOM   3288  N   GLU A 379      91.933  69.130  31.383  1.00 77.43    -0.346 N 
ATOM   3289  HN  GLU A 379      91.106  68.544  31.494  1.00  0.00     0.163 HD
ATOM   3290  CA  GLU A 379      91.904  70.187  30.370  1.00 80.16     0.177 C 
ATOM   3291  C   GLU A 379      90.665  71.064  30.564  1.00 82.64     0.241 C 
ATOM   3292  O   GLU A 379      89.686  70.639  31.191  1.00 84.00    -0.271 OA
ATOM   3293  CB  GLU A 379      91.927  69.607  28.942  1.00 77.25     0.045 C 
ATOM   3294  CG  GLU A 379      93.141  68.751  28.571  1.00 78.61     0.116 C 
ATOM   3295  CD  GLU A 379      94.491  69.444  28.750  1.00 81.27     0.172 C 
ATOM   3296  OE1 GLU A 379      95.455  68.759  29.154  1.00 82.12    -0.648 OA
ATOM   3297  OE2 GLU A 379      94.606  70.661  28.488  1.00 82.67    -0.648 OA
ATOM   3298  N   ASP A 380      90.723  72.287  30.035  1.00 85.28    -0.346 N 
ATOM   3299  HN  ASP A 380      91.611  72.614  29.655  1.00  0.00     0.163 HD
ATOM   3300  CA  ASP A 380      89.564  73.180  29.977  1.00 84.26     0.186 C 
ATOM   3301  C   ASP A 380      88.525  72.610  29.017  1.00 81.14     0.241 C 
ATOM   3302  O   ASP A 380      88.881  72.012  27.997  1.00 83.52    -0.271 OA
ATOM   3303  CB  ASP A 380      89.981  74.587  29.523  1.00 87.95     0.147 C 
ATOM   3304  CG  ASP A 380      90.842  75.327  30.556  1.00 91.40     0.175 C 
ATOM   3305  OD1 ASP A 380      91.054  76.545  30.378  1.00 90.86    -0.648 OA
ATOM   3306  OD2 ASP A 380      91.311  74.711  31.537  1.00 94.81    -0.648 OA
ATOM   3307  N   ASP A 381      87.249  72.778  29.364  1.00 79.25    -0.345 N 
ATOM   3308  HN  ASP A 381      87.046  73.240  30.251  1.00  0.00     0.163 HD
ATOM   3309  CA  ASP A 381      86.120  72.333  28.536  1.00 78.69     0.186 C 
ATOM   3310  C   ASP A 381      84.851  73.074  28.947  1.00 79.06     0.241 C 
ATOM   3311  O   ASP A 381      84.748  73.572  30.071  1.00 78.59    -0.271 OA
ATOM   3312  CB  ASP A 381      85.905  70.815  28.675  1.00 80.57     0.147 C 
ATOM   3313  CG  ASP A 381      85.219  70.181  27.456  1.00 82.00     0.175 C 
ATOM   3314  OD1 ASP A 381      85.494  68.992  27.182  1.00 81.17    -0.648 OA
ATOM   3315  OD2 ASP A 381      84.404  70.841  26.776  1.00 83.94    -0.648 OA
ATOM   3316  N   VAL A 382      83.903  73.171  28.018  1.00 83.70    -0.346 N 
ATOM   3317  HN  VAL A 382      84.134  72.935  27.053  1.00  0.00     0.163 HD
ATOM   3318  CA  VAL A 382      82.541  73.605  28.332  1.00 86.76     0.180 C 
ATOM   3319  C   VAL A 382      81.660  72.355  28.458  1.00 86.32     0.241 C 
ATOM   3320  O   VAL A 382      81.619  71.507  27.555  1.00 83.01    -0.271 OA
ATOM   3321  CB  VAL A 382      81.992  74.687  27.345  1.00 87.44     0.009 C 
ATOM   3322  CG1 VAL A 382      81.911  74.188  25.900  1.00 88.69     0.012 C 
ATOM   3323  CG2 VAL A 382      80.647  75.235  27.816  1.00 86.69     0.012 C 
ATOM   3324  N   ILE A 383      80.993  72.239  29.603  1.00 86.24    -0.346 N 
ATOM   3325  HN  ILE A 383      81.033  73.004  30.277  1.00  0.00     0.163 HD
ATOM   3326  CA  ILE A 383      80.206  71.055  29.927  1.00 89.56     0.180 C 
ATOM   3327  C   ILE A 383      78.727  71.445  30.114  1.00 92.98     0.241 C 
ATOM   3328  O   ILE A 383      78.397  72.314  30.935  1.00 93.17    -0.271 OA
ATOM   3329  CB  ILE A 383      80.861  70.256  31.105  1.00 89.01     0.013 C 
ATOM   3330  CG1 ILE A 383      80.658  68.739  30.976  1.00 90.25     0.002 C 
ATOM   3331  CG2 ILE A 383      80.496  70.816  32.473  1.00 91.78     0.012 C 
ATOM   3332  CD1 ILE A 383      79.238  68.234  31.116  1.00 90.02     0.005 C 
ATOM   3333  N   ASP A 384      77.861  70.801  29.323  1.00 95.60    -0.345 N 
ATOM   3334  HN  ASP A 384      78.191  69.966  28.839  1.00  0.00     0.163 HD
ATOM   3335  CA  ASP A 384      76.460  71.216  29.102  1.00 99.88     0.186 C 
ATOM   3336  C   ASP A 384      76.355  72.668  28.613  1.00101.69     0.241 C 
ATOM   3337  O   ASP A 384      76.287  72.910  27.404  1.00104.74    -0.271 OA
ATOM   3338  CB  ASP A 384      75.560  70.938  30.323  1.00 99.37     0.147 C 
ATOM   3339  CG  ASP A 384      75.108  69.483  30.406  1.00101.43     0.175 C 
ATOM   3340  OD1 ASP A 384      75.089  68.781  29.369  1.00101.33    -0.648 OA
ATOM   3341  OD2 ASP A 384      74.756  69.042  31.520  1.00101.57    -0.648 OA
ATOM   3342  N   GLY A 385      76.360  73.617  29.549  1.00 98.15    -0.351 N 
ATOM   3343  HN  GLY A 385      76.322  73.340  30.530  1.00  0.00     0.163 HD
ATOM   3344  CA  GLY A 385      76.418  75.040  29.221  1.00 96.23     0.225 C 
ATOM   3345  C   GLY A 385      77.503  75.781  29.980  1.00 96.32     0.236 C 
ATOM   3346  O   GLY A 385      77.855  76.907  29.625  1.00 98.55    -0.272 OA
ATOM   3347  N   TYR A 386      78.042  75.133  31.011  1.00 95.46    -0.346 N 
ATOM   3348  HN  TYR A 386      77.823  74.144  31.129  1.00  0.00     0.163 HD
ATOM   3349  CA  TYR A 386      78.933  75.768  31.984  1.00 94.61     0.181 C 
ATOM   3350  C   TYR A 386      80.420  75.604  31.636  1.00 93.95     0.243 C 
ATOM   3351  O   TYR A 386      80.820  74.543  31.142  1.00 93.12    -0.271 OA
ATOM   3352  CB  TYR A 386      78.664  75.207  33.386  1.00 95.00     0.073 C 
ATOM   3353  CG  TYR A 386      77.209  75.233  33.815  1.00 96.59    -0.056 A 
ATOM   3354  CD1 TYR A 386      76.677  76.341  34.489  1.00 97.33     0.010 A 
ATOM   3355  CD2 TYR A 386      76.362  74.143  33.558  1.00 96.09     0.010 A 
ATOM   3356  CE1 TYR A 386      75.345  76.365  34.886  1.00 95.48     0.037 A 
ATOM   3357  CE2 TYR A 386      75.030  74.161  33.952  1.00 94.04     0.037 A 
ATOM   3358  CZ  TYR A 386      74.530  75.272  34.617  1.00 95.15     0.065 A 
ATOM   3359  OH  TYR A 386      73.216  75.295  35.013  1.00 98.00    -0.361 OA
ATOM   3360  HH  TYR A 386      72.874  76.055  35.468  1.00  0.00     0.217 HD
ATOM   3361  N   PRO A 387      81.242  76.650  31.892  1.00 92.64    -0.337 N 
ATOM   3362  CA  PRO A 387      82.692  76.511  31.703  1.00 91.44     0.179 C 
ATOM   3363  C   PRO A 387      83.356  75.731  32.844  1.00 88.90     0.241 C 
ATOM   3364  O   PRO A 387      83.068  75.979  34.020  1.00 87.84    -0.271 OA
ATOM   3365  CB  PRO A 387      83.188  77.962  31.664  1.00 92.06     0.037 C 
ATOM   3366  CG  PRO A 387      82.178  78.738  32.439  1.00 92.05     0.022 C 
ATOM   3367  CD  PRO A 387      80.863  78.030  32.269  1.00 92.79     0.127 C 
ATOM   3368  N   VAL A 388      84.219  74.780  32.488  1.00 86.35    -0.346 N 
ATOM   3369  HN  VAL A 388      84.373  74.606  31.495  1.00  0.00     0.163 HD
ATOM   3370  CA  VAL A 388      84.957  73.972  33.467  1.00 85.27     0.180 C 
ATOM   3371  C   VAL A 388      86.450  74.031  33.149  1.00 85.36     0.241 C 
ATOM   3372  O   VAL A 388      86.939  73.364  32.224  1.00 85.86    -0.271 OA
ATOM   3373  CB  VAL A 388      84.441  72.508  33.539  1.00 84.85     0.009 C 
ATOM   3374  CG1 VAL A 388      85.243  71.682  34.538  1.00 86.81     0.012 C 
ATOM   3375  CG2 VAL A 388      82.979  72.476  33.935  1.00 81.25     0.012 C 
ATOM   3376  N   LYS A 389      87.156  74.850  33.926  1.00 84.85    -0.346 N 
ATOM   3377  HN  LYS A 389      86.665  75.364  34.657  1.00  0.00     0.163 HD
ATOM   3378  CA  LYS A 389      88.600  75.052  33.787  1.00 87.68     0.176 C 
ATOM   3379  C   LYS A 389      89.354  73.840  34.325  1.00 84.91     0.241 C 
ATOM   3380  O   LYS A 389      88.816  73.094  35.143  1.00 84.44    -0.271 OA
ATOM   3381  CB  LYS A 389      89.019  76.319  34.539  1.00 91.62     0.035 C 
ATOM   3382  CG  LYS A 389      88.423  77.596  33.967  1.00 98.55     0.004 C 
ATOM   3383  CD  LYS A 389      87.775  78.432  35.058  1.00104.32     0.027 C 
ATOM   3384  CE  LYS A 389      86.648  79.283  34.493  1.00105.39     0.229 C 
ATOM   3385  NZ  LYS A 389      85.744  79.783  35.566  1.00105.15    -0.079 N 
ATOM   3386  HZ1 LYS A 389      84.988  80.354  35.187  1.00  0.00     0.274 HD
ATOM   3387  HZ2 LYS A 389      86.264  80.285  36.286  1.00  0.00     0.274 HD
ATOM   3388  HZ3 LYS A 389      85.383  79.017  36.135  1.00  0.00     0.274 HD
ATOM   3389  N   LYS A 390      90.589  73.634  33.865  1.00 81.66    -0.346 N 
ATOM   3390  HN  LYS A 390      90.962  74.240  33.134  1.00  0.00     0.163 HD
ATOM   3391  CA  LYS A 390      91.417  72.549  34.397  1.00 80.78     0.176 C 
ATOM   3392  C   LYS A 390      91.791  72.810  35.861  1.00 79.08     0.240 C 
ATOM   3393  O   LYS A 390      91.969  73.964  36.270  1.00 79.83    -0.271 OA
ATOM   3394  CB  LYS A 390      92.636  72.240  33.503  1.00 80.81     0.035 C 
ATOM   3395  CG  LYS A 390      93.859  73.130  33.658  1.00 81.01     0.004 C 
ATOM   3396  CD  LYS A 390      95.045  72.529  32.921  1.00 82.51     0.027 C 
ATOM   3397  CE  LYS A 390      96.277  73.412  33.036  1.00 88.70     0.229 C 
ATOM   3398  NZ  LYS A 390      97.435  72.856  32.282  1.00 89.85    -0.079 N 
ATOM   3399  HZ1 LYS A 390      98.262  73.448  32.359  1.00  0.00     0.274 HD
ATOM   3400  HZ2 LYS A 390      97.193  72.684  31.306  1.00  0.00     0.274 HD
ATOM   3401  HZ3 LYS A 390      97.638  71.898  32.569  1.00  0.00     0.274 HD
ATOM   3402  N   GLY A 391      91.863  71.736  36.642  1.00 76.43    -0.351 N 
ATOM   3403  HN  GLY A 391      91.751  70.814  36.221  1.00  0.00     0.163 HD
ATOM   3404  CA  GLY A 391      92.097  71.829  38.081  1.00 75.22     0.225 C 
ATOM   3405  C   GLY A 391      90.822  71.905  38.903  1.00 74.30     0.236 C 
ATOM   3406  O   GLY A 391      90.881  71.870  40.135  1.00 76.51    -0.272 OA
ATOM   3407  N   THR A 392      89.677  72.019  38.225  1.00 73.13    -0.344 N 
ATOM   3408  HN  THR A 392      89.721  72.120  37.211  1.00  0.00     0.163 HD
ATOM   3409  CA  THR A 392      88.358  72.006  38.870  1.00 70.64     0.205 C 
ATOM   3410  C   THR A 392      88.021  70.585  39.319  1.00 70.00     0.243 C 
ATOM   3411  O   THR A 392      88.065  69.637  38.520  1.00 70.39    -0.271 OA
ATOM   3412  CB  THR A 392      87.245  72.529  37.929  1.00 69.69     0.146 C 
ATOM   3413  CG2 THR A 392      85.942  72.771  38.684  1.00 68.16     0.042 C 
ATOM   3414  OG1 THR A 392      87.662  73.754  37.318  1.00 71.36    -0.393 OA
ATOM   3415  HG1 THR A 392      86.979  74.075  36.741  1.00  0.00     0.210 HD
ATOM   3416  N   ASN A 393      87.697  70.450  40.602  1.00 66.77    -0.345 N 
ATOM   3417  HN  ASN A 393      87.753  71.263  41.216  1.00  0.00     0.163 HD
ATOM   3418  CA  ASN A 393      87.265  69.174  41.155  1.00 65.14     0.185 C 
ATOM   3419  C   ASN A 393      85.805  68.910  40.826  1.00 65.87     0.241 C 
ATOM   3420  O   ASN A 393      85.013  69.844  40.694  1.00 67.45    -0.271 OA
ATOM   3421  CB  ASN A 393      87.475  69.130  42.667  1.00 64.28     0.137 C 
ATOM   3422  CG  ASN A 393      88.888  69.496  43.087  1.00 63.93     0.217 C 
ATOM   3423  ND2 ASN A 393      89.887  69.047  42.332  1.00 63.14    -0.370 N 
ATOM   3424 1HD2 ASN A 393      90.836  69.293  42.614  1.00  0.00     0.159 HD
ATOM   3425 2HD2 ASN A 393      89.733  68.488  41.493  1.00  0.00     0.159 HD
ATOM   3426  OD1 ASN A 393      89.073  70.168  44.095  1.00 65.00    -0.274 OA
ATOM   3427  N   ILE A 394      85.468  67.632  40.675  1.00 65.10    -0.346 N 
ATOM   3428  HN  ILE A 394      86.192  66.923  40.792  1.00  0.00     0.163 HD
ATOM   3429  CA  ILE A 394      84.113  67.193  40.350  1.00 61.12     0.180 C 
ATOM   3430  C   ILE A 394      83.693  66.101  41.333  1.00 61.93     0.241 C 
ATOM   3431  O   ILE A 394      84.457  65.167  41.596  1.00 64.81    -0.271 OA
ATOM   3432  CB  ILE A 394      84.015  66.679  38.887  1.00 60.11     0.013 C 
ATOM   3433  CG1 ILE A 394      84.251  67.824  37.889  1.00 58.69     0.002 C 
ATOM   3434  CG2 ILE A 394      82.665  66.010  38.616  1.00 60.83     0.012 C 
ATOM   3435  CD1 ILE A 394      84.625  67.382  36.488  1.00 58.36     0.005 C 
ATOM   3436  N   ILE A 395      82.497  66.243  41.900  1.00 59.58    -0.346 N 
ATOM   3437  HN  ILE A 395      82.032  67.151  41.870  1.00  0.00     0.163 HD
ATOM   3438  CA  ILE A 395      81.839  65.121  42.564  1.00 56.78     0.180 C 
ATOM   3439  C   ILE A 395      80.543  64.826  41.814  1.00 57.69     0.241 C 
ATOM   3440  O   ILE A 395      79.617  65.638  41.818  1.00 59.44    -0.271 OA
ATOM   3441  CB  ILE A 395      81.586  65.336  44.080  1.00 53.72     0.013 C 
ATOM   3442  CG1 ILE A 395      82.886  65.694  44.814  1.00 52.19     0.002 C 
ATOM   3443  CG2 ILE A 395      80.982  64.071  44.686  1.00 52.85     0.012 C 
ATOM   3444  CD1 ILE A 395      82.711  66.206  46.231  1.00 50.97     0.005 C 
ATOM   3445  N   LEU A 396      80.507  63.671  41.154  1.00 57.25    -0.346 N 
ATOM   3446  HN  LEU A 396      81.357  63.109  41.106  1.00  0.00     0.163 HD
ATOM   3447  CA  LEU A 396      79.303  63.175  40.497  1.00 57.10     0.177 C 
ATOM   3448  C   LEU A 396      78.425  62.453  41.515  1.00 58.94     0.241 C 
ATOM   3449  O   LEU A 396      78.832  61.441  42.092  1.00 58.45    -0.271 OA
ATOM   3450  CB  LEU A 396      79.655  62.231  39.343  1.00 56.01     0.038 C 
ATOM   3451  CG  LEU A 396      80.533  62.744  38.204  1.00 56.68    -0.020 C 
ATOM   3452  CD1 LEU A 396      81.083  61.569  37.414  1.00 58.47     0.009 C 
ATOM   3453  CD2 LEU A 396      79.771  63.695  37.295  1.00 56.56     0.009 C 
ATOM   3454  N   ASN A 397      77.229  62.989  41.737  1.00 60.08    -0.346 N 
ATOM   3455  HN  ASN A 397      76.960  63.824  41.216  1.00  0.00     0.163 HD
ATOM   3456  CA  ASN A 397      76.289  62.429  42.696  1.00 61.52     0.185 C 
ATOM   3457  C   ASN A 397      75.376  61.422  42.001  1.00 63.22     0.241 C 
ATOM   3458  O   ASN A 397      74.211  61.720  41.703  1.00 63.20    -0.271 OA
ATOM   3459  CB  ASN A 397      75.495  63.554  43.375  1.00 61.93     0.137 C 
ATOM   3460  CG  ASN A 397      74.632  63.069  44.534  1.00 64.51     0.217 C 
ATOM   3461  ND2 ASN A 397      74.108  64.021  45.295  1.00 67.78    -0.370 N 
ATOM   3462 1HD2 ASN A 397      73.530  63.696  46.071  1.00  0.00     0.159 HD
ATOM   3463 2HD2 ASN A 397      74.281  65.012  45.126  1.00  0.00     0.159 HD
ATOM   3464  OD1 ASN A 397      74.422  61.867  44.739  1.00 63.36    -0.274 OA
ATOM   3465  N   ILE A 398      75.915  60.226  41.755  1.00 64.78    -0.346 N 
ATOM   3466  HN  ILE A 398      76.851  60.022  42.107  1.00  0.00     0.163 HD
ATOM   3467  CA  ILE A 398      75.196  59.190  40.989  1.00 65.46     0.180 C 
ATOM   3468  C   ILE A 398      73.978  58.613  41.725  1.00 64.41     0.241 C 
ATOM   3469  O   ILE A 398      73.017  58.182  41.083  1.00 65.60    -0.271 OA
ATOM   3470  CB  ILE A 398      76.127  58.084  40.417  1.00 65.82     0.013 C 
ATOM   3471  CG1 ILE A 398      76.944  57.403  41.522  1.00 67.40     0.002 C 
ATOM   3472  CG2 ILE A 398      77.040  58.668  39.340  1.00 65.86     0.012 C 
ATOM   3473  CD1 ILE A 398      77.458  56.021  41.172  1.00 66.70     0.005 C 
ATOM   3474  N   GLY A 399      74.021  58.628  43.058  1.00 62.85    -0.351 N 
ATOM   3475  HN  GLY A 399      74.873  58.955  43.514  1.00  0.00     0.163 HD
ATOM   3476  CA  GLY A 399      72.899  58.196  43.897  1.00 65.03     0.225 C 
ATOM   3477  C   GLY A 399      71.637  59.020  43.686  1.00 68.45     0.236 C 
ATOM   3478  O   GLY A 399      70.540  58.463  43.557  1.00 68.75    -0.272 OA
ATOM   3479  N   ARG A 400      71.803  60.343  43.643  1.00 68.21    -0.346 N 
ATOM   3480  HN  ARG A 400      72.740  60.717  43.793  1.00  0.00     0.163 HD
ATOM   3481  CA  ARG A 400      70.711  61.287  43.392  1.00 67.36     0.176 C 
ATOM   3482  C   ARG A 400      70.243  61.248  41.933  1.00 68.12     0.241 C 
ATOM   3483  O   ARG A 400      69.037  61.316  41.663  1.00 66.80    -0.271 OA
ATOM   3484  CB  ARG A 400      71.137  62.702  43.789  1.00 69.52     0.036 C 
ATOM   3485  CG  ARG A 400      70.028  63.735  43.727  1.00 73.75     0.023 C 
ATOM   3486  CD  ARG A 400      70.449  65.032  44.385  1.00 76.73     0.138 C 
ATOM   3487  NE  ARG A 400      69.536  66.125  44.048  1.00 82.13    -0.227 N 
ATOM   3488  HE  ARG A 400      69.789  66.720  43.259  1.00  0.00     0.177 HD
ATOM   3489  CZ  ARG A 400      68.401  66.406  44.688  1.00 81.51     0.665 C 
ATOM   3490  NH1 ARG A 400      67.998  65.680  45.724  1.00 82.82    -0.235 N 
ATOM   3491 1HH1 ARG A 400      68.569  64.894  46.035  1.00  0.00     0.174 HD
ATOM   3492 2HH1 ARG A 400      67.129  65.895  46.214  1.00  0.00     0.174 HD
ATOM   3493  NH2 ARG A 400      67.661  67.426  44.285  1.00 81.89    -0.235 N 
ATOM   3494 1HH2 ARG A 400      67.971  67.984  43.489  1.00  0.00     0.174 HD
ATOM   3495 2HH2 ARG A 400      66.792  67.641  44.775  1.00  0.00     0.174 HD
ATOM   3496  N   MET A 401      71.205  61.144  41.011  1.00 68.27    -0.346 N 
ATOM   3497  HN  MET A 401      72.175  61.196  41.323  1.00  0.00     0.163 HD
ATOM   3498  CA  MET A 401      70.952  60.960  39.576  1.00 69.45     0.177 C 
ATOM   3499  C   MET A 401      69.995  59.795  39.290  1.00 70.48     0.241 C 
ATOM   3500  O   MET A 401      69.082  59.928  38.469  1.00 72.05    -0.271 OA
ATOM   3501  CB  MET A 401      72.276  60.744  38.829  1.00 69.76     0.045 C 
ATOM   3502  CG  MET A 401      72.153  60.693  37.311  1.00 68.03     0.076 C 
ATOM   3503  SD  MET A 401      73.676  60.167  36.510  1.00 69.45    -0.173 SA
ATOM   3504  CE  MET A 401      73.531  58.385  36.622  1.00 70.08     0.089 C 
ATOM   3505  N   HIS A 402      70.207  58.671  39.980  1.00 68.23    -0.346 N 
ATOM   3506  HN  HIS A 402      70.978  58.650  40.647  1.00  0.00     0.163 HD
ATOM   3507  CA  HIS A 402      69.387  57.466  39.827  1.00 67.78     0.182 C 
ATOM   3508  C   HIS A 402      67.970  57.591  40.407  1.00 69.00     0.241 C 
ATOM   3509  O   HIS A 402      67.164  56.658  40.304  1.00 70.90    -0.271 OA
ATOM   3510  CB  HIS A 402      70.106  56.259  40.438  1.00 68.12     0.093 C 
ATOM   3511  CG  HIS A 402      71.336  55.840  39.694  1.00 68.18     0.028 A 
ATOM   3512  CD2 HIS A 402      71.627  55.846  38.371  1.00 68.40     0.114 A 
ATOM   3513  ND1 HIS A 402      72.455  55.349  40.329  1.00 68.74    -0.354 N 
ATOM   3514  HD1 HIS A 402      72.554  55.225  41.337  1.00  0.00     0.166 HD
ATOM   3515  CE1 HIS A 402      73.380  55.064  39.431  1.00 68.72     0.180 A 
ATOM   3516  NE2 HIS A 402      72.904  55.361  38.236  1.00 68.68    -0.360 N 
ATOM   3517  HE2 HIS A 402      73.405  55.248  37.354  1.00  0.00     0.166 HD
ATOM   3518  N   ARG A 403      67.677  58.740  41.011  1.00 69.68    -0.346 N 
ATOM   3519  HN  ARG A 403      68.403  59.453  41.082  1.00  0.00     0.163 HD
ATOM   3520  CA  ARG A 403      66.360  59.023  41.577  1.00 70.55     0.176 C 
ATOM   3521  C   ARG A 403      65.640  60.184  40.881  1.00 72.11     0.241 C 
ATOM   3522  O   ARG A 403      64.522  60.547  41.258  1.00 75.55    -0.271 OA
ATOM   3523  CB  ARG A 403      66.483  59.280  43.079  1.00 67.98     0.036 C 
ATOM   3524  CG  ARG A 403      66.584  58.008  43.897  1.00 69.04     0.023 C 
ATOM   3525  CD  ARG A 403      66.704  58.344  45.365  1.00 74.12     0.138 C 
ATOM   3526  NE  ARG A 403      66.917  57.151  46.179  1.00 76.85    -0.227 N 
ATOM   3527  HE  ARG A 403      67.870  56.797  46.256  1.00  0.00     0.177 HD
ATOM   3528  CZ  ARG A 403      65.962  56.491  46.827  1.00 76.76     0.665 C 
ATOM   3529  NH1 ARG A 403      64.698  56.893  46.772  1.00 77.66    -0.235 N 
ATOM   3530 1HH1 ARG A 403      63.965  56.387  47.269  1.00  0.00     0.174 HD
ATOM   3531 2HH1 ARG A 403      64.454  57.716  46.222  1.00  0.00     0.174 HD
ATOM   3532  NH2 ARG A 403      66.279  55.423  47.541  1.00 79.25    -0.235 N 
ATOM   3533 1HH2 ARG A 403      65.546  54.917  48.038  1.00  0.00     0.174 HD
ATOM   3534 2HH2 ARG A 403      67.250  55.114  47.583  1.00  0.00     0.174 HD
ATOM   3535  N   LEU A 404      66.275  60.740  39.852  1.00 71.73    -0.346 N 
ATOM   3536  HN  LEU A 404      67.141  60.313  39.522  1.00  0.00     0.163 HD
ATOM   3537  CA  LEU A 404      65.781  61.937  39.177  1.00 72.18     0.177 C 
ATOM   3538  C   LEU A 404      65.515  61.786  37.681  1.00 75.13     0.241 C 
ATOM   3539  O   LEU A 404      64.646  62.477  37.144  1.00 80.20    -0.271 OA
ATOM   3540  CB  LEU A 404      66.769  63.089  39.385  1.00 68.70     0.038 C 
ATOM   3541  CG  LEU A 404      66.562  64.166  40.452  1.00 67.05    -0.020 C 
ATOM   3542  CD1 LEU A 404      66.231  63.620  41.834  1.00 66.93     0.009 C 
ATOM   3543  CD2 LEU A 404      67.819  65.014  40.519  1.00 67.06     0.009 C 
ATOM   3544  N   GLU A 405      66.236  60.884  37.017  1.00 73.43    -0.346 N 
ATOM   3545  HN  GLU A 405      66.645  60.091  37.512  1.00  0.00     0.163 HD
ATOM   3546  CA  GLU A 405      66.439  61.034  35.580  1.00 74.85     0.177 C 
ATOM   3547  C   GLU A 405      65.679  60.142  34.597  1.00 78.47     0.241 C 
ATOM   3548  O   GLU A 405      65.069  60.659  33.653  1.00 87.27    -0.271 OA
ATOM   3549  CB  GLU A 405      67.933  61.088  35.257  1.00 74.88     0.045 C 
ATOM   3550  CG  GLU A 405      68.250  61.947  34.043  1.00 74.74     0.116 C 
ATOM   3551  CD  GLU A 405      69.202  63.095  34.332  1.00 77.05     0.172 C 
ATOM   3552  OE1 GLU A 405      69.539  63.817  33.370  1.00 81.88    -0.648 OA
ATOM   3553  OE2 GLU A 405      69.623  63.285  35.498  1.00 75.93    -0.648 OA
ATOM   3554  N   PHE A 406      65.718  58.826  34.795  1.00 73.90    -0.346 N 
ATOM   3555  HN  PHE A 406      66.111  58.459  35.662  1.00  0.00     0.163 HD
ATOM   3556  CA  PHE A 406      65.202  57.893  33.779  1.00 72.39     0.180 C 
ATOM   3557  C   PHE A 406      64.076  56.983  34.267  1.00 75.42     0.241 C 
ATOM   3558  O   PHE A 406      63.106  56.732  33.541  1.00 76.14    -0.271 OA
ATOM   3559  CB  PHE A 406      66.361  57.062  33.195  1.00 68.21     0.073 C 
ATOM   3560  CG  PHE A 406      65.931  55.811  32.470  1.00 65.25    -0.056 A 
ATOM   3561  CD1 PHE A 406      65.636  55.842  31.106  1.00 64.46     0.007 A 
ATOM   3562  CD2 PHE A 406      65.835  54.586  33.147  1.00 64.78     0.007 A 
ATOM   3563  CE1 PHE A 406      65.240  54.683  30.436  1.00 63.93     0.001 A 
ATOM   3564  CE2 PHE A 406      65.433  53.427  32.483  1.00 63.20     0.001 A 
ATOM   3565  CZ  PHE A 406      65.140  53.475  31.125  1.00 62.07     0.000 A 
ATOM   3566  N   PHE A 407      64.231  56.483  35.488  1.00 75.30    -0.346 N 
ATOM   3567  HN  PHE A 407      64.923  56.908  36.106  1.00  0.00     0.163 HD
ATOM   3568  CA  PHE A 407      63.453  55.352  35.982  1.00 73.36     0.181 C 
ATOM   3569  C   PHE A 407      61.987  55.694  36.253  1.00 74.18     0.243 C 
ATOM   3570  O   PHE A 407      61.692  56.805  36.706  1.00 73.07    -0.271 OA
ATOM   3571  CB  PHE A 407      64.136  54.757  37.217  1.00 72.20     0.073 C 
ATOM   3572  CG  PHE A 407      65.498  54.184  36.933  1.00 69.83    -0.056 A 
ATOM   3573  CD1 PHE A 407      65.633  52.875  36.463  1.00 67.95     0.007 A 
ATOM   3574  CD2 PHE A 407      66.649  54.956  37.121  1.00 67.31     0.007 A 
ATOM   3575  CE1 PHE A 407      66.888  52.344  36.192  1.00 67.05     0.001 A 
ATOM   3576  CE2 PHE A 407      67.907  54.429  36.849  1.00 66.36     0.001 A 
ATOM   3577  CZ  PHE A 407      68.026  53.121  36.386  1.00 66.21     0.000 A 
ATOM   3578  N   PRO A 408      61.067  54.747  35.954  1.00 74.98    -0.337 N 
ATOM   3579  CA  PRO A 408      59.628  54.963  36.153  1.00 76.56     0.179 C 
ATOM   3580  C   PRO A 408      59.236  55.237  37.610  1.00 80.89     0.241 C 
ATOM   3581  O   PRO A 408      58.524  56.210  37.875  1.00 83.79    -0.271 OA
ATOM   3582  CB  PRO A 408      58.997  53.655  35.649  1.00 74.90     0.037 C 
ATOM   3583  CG  PRO A 408      60.101  52.652  35.658  1.00 74.47     0.022 C 
ATOM   3584  CD  PRO A 408      61.327  53.439  35.321  1.00 74.90     0.127 C 
ATOM   3585  N   LYS A 409      59.713  54.398  38.533  1.00 82.77    -0.346 N 
ATOM   3586  HN  LYS A 409      60.319  53.635  38.232  1.00  0.00     0.163 HD
ATOM   3587  CA  LYS A 409      59.404  54.525  39.960  1.00 82.40     0.176 C 
ATOM   3588  C   LYS A 409      60.697  54.705  40.777  1.00 79.56     0.243 C 
ATOM   3589  O   LYS A 409      61.182  53.755  41.405  1.00 77.20    -0.271 OA
ATOM   3590  CB  LYS A 409      58.562  53.331  40.436  1.00 83.89     0.035 C 
ATOM   3591  CG  LYS A 409      57.131  53.358  39.920  1.00 86.95     0.004 C 
ATOM   3592  CD  LYS A 409      56.432  52.019  40.075  1.00 89.40     0.027 C 
ATOM   3593  CE  LYS A 409      55.006  52.104  39.556  1.00 90.45     0.229 C 
ATOM   3594  NZ  LYS A 409      54.270  50.822  39.714  1.00 92.09    -0.079 N 
ATOM   3595  HZ1 LYS A 409      53.313  50.879  39.366  1.00  0.00     0.274 HD
ATOM   3596  HZ2 LYS A 409      54.291  50.502  40.682  1.00  0.00     0.274 HD
ATOM   3597  HZ3 LYS A 409      54.775  50.051  39.277  1.00  0.00     0.274 HD
ATOM   3598  N   PRO A 410      61.257  55.936  40.770  1.00 78.45    -0.337 N 
ATOM   3599  CA  PRO A 410      62.610  56.161  41.295  1.00 80.31     0.179 C 
ATOM   3600  C   PRO A 410      62.748  56.085  42.820  1.00 81.94     0.241 C 
ATOM   3601  O   PRO A 410      63.786  55.630  43.311  1.00 84.46    -0.271 OA
ATOM   3602  CB  PRO A 410      62.957  57.564  40.788  1.00 78.98     0.037 C 
ATOM   3603  CG  PRO A 410      61.647  58.249  40.624  1.00 77.70     0.022 C 
ATOM   3604  CD  PRO A 410      60.625  57.194  40.317  1.00 76.66     0.127 C 
ATOM   3605  N   ASN A 411      61.716  56.515  43.548  1.00 82.19    -0.346 N 
ATOM   3606  HN  ASN A 411      60.858  56.790  43.070  1.00  0.00     0.163 HD
ATOM   3607  CA  ASN A 411      61.770  56.607  45.012  1.00 78.38     0.185 C 
ATOM   3608  C   ASN A 411      61.205  55.402  45.766  1.00 74.61     0.241 C 
ATOM   3609  O   ASN A 411      60.942  55.477  46.968  1.00 74.39    -0.271 OA
ATOM   3610  CB  ASN A 411      61.143  57.924  45.494  1.00 78.05     0.137 C 
ATOM   3611  CG  ASN A 411      61.977  59.136  45.119  1.00 79.88     0.217 C 
ATOM   3612  ND2 ASN A 411      61.361  60.078  44.418  1.00 80.18    -0.370 N 
ATOM   3613 1HD2 ASN A 411      61.921  60.892  44.166  1.00  0.00     0.159 HD
ATOM   3614 2HD2 ASN A 411      60.383  60.003  44.139  1.00  0.00     0.159 HD
ATOM   3615  OD1 ASN A 411      63.159  59.227  45.456  1.00 81.64    -0.274 OA
ATOM   3616  N   GLU A 412      61.043  54.291  45.052  1.00 72.99    -0.346 N 
ATOM   3617  HN  GLU A 412      61.189  54.332  44.043  1.00  0.00     0.163 HD
ATOM   3618  CA  GLU A 412      60.664  53.012  45.656  1.00 75.47     0.177 C 
ATOM   3619  C   GLU A 412      61.435  51.846  45.031  1.00 74.18     0.241 C 
ATOM   3620  O   GLU A 412      61.801  51.891  43.852  1.00 76.91    -0.271 OA
ATOM   3621  CB  GLU A 412      59.145  52.784  45.581  1.00 80.77     0.045 C 
ATOM   3622  CG  GLU A 412      58.551  52.753  44.175  1.00 86.40     0.116 C 
ATOM   3623  CD  GLU A 412      57.160  52.142  44.117  1.00 91.20     0.172 C 
ATOM   3624  OE1 GLU A 412      56.289  52.732  43.444  1.00 95.40    -0.648 OA
ATOM   3625  OE2 GLU A 412      56.933  51.071  44.727  1.00 91.75    -0.648 OA
ATOM   3626  N   PHE A 413      61.682  50.815  45.835  1.00 71.01    -0.346 N 
ATOM   3627  HN  PHE A 413      61.370  50.868  46.805  1.00  0.00     0.163 HD
ATOM   3628  CA  PHE A 413      62.380  49.610  45.392  1.00 68.50     0.180 C 
ATOM   3629  C   PHE A 413      61.439  48.691  44.595  1.00 68.02     0.241 C 
ATOM   3630  O   PHE A 413      60.547  48.066  45.171  1.00 68.26    -0.271 OA
ATOM   3631  CB  PHE A 413      62.996  48.891  46.609  1.00 66.19     0.073 C 
ATOM   3632  CG  PHE A 413      63.710  47.609  46.271  1.00 67.58    -0.056 A 
ATOM   3633  CD1 PHE A 413      65.042  47.626  45.840  1.00 67.32     0.007 A 
ATOM   3634  CD2 PHE A 413      63.058  46.376  46.389  1.00 65.92     0.007 A 
ATOM   3635  CE1 PHE A 413      65.704  46.442  45.526  1.00 66.40     0.001 A 
ATOM   3636  CE2 PHE A 413      63.713  45.191  46.073  1.00 66.57     0.001 A 
ATOM   3637  CZ  PHE A 413      65.038  45.224  45.641  1.00 67.56     0.000 A 
ATOM   3638  N   THR A 414      61.637  48.627  43.274  1.00 70.13    -0.344 N 
ATOM   3639  HN  THR A 414      62.354  49.222  42.859  1.00  0.00     0.163 HD
ATOM   3640  CA  THR A 414      60.863  47.732  42.388  1.00 73.92     0.205 C 
ATOM   3641  C   THR A 414      61.698  47.246  41.218  1.00 73.19     0.243 C 
ATOM   3642  O   THR A 414      62.403  48.038  40.585  1.00 73.99    -0.271 OA
ATOM   3643  CB  THR A 414      59.625  48.410  41.748  1.00 75.60     0.146 C 
ATOM   3644  CG2 THR A 414      58.431  47.462  41.750  1.00 76.48     0.042 C 
ATOM   3645  OG1 THR A 414      59.298  49.630  42.426  1.00 82.48    -0.393 OA
ATOM   3646  HG1 THR A 414      60.042  50.221  42.425  1.00  0.00     0.210 HD
ATOM   3647  N   LEU A 415      61.577  45.957  40.898  1.00 71.32    -0.346 N 
ATOM   3648  HN  LEU A 415      61.041  45.339  41.508  1.00  0.00     0.163 HD
ATOM   3649  CA  LEU A 415      62.198  45.408  39.687  1.00 73.23     0.177 C 
ATOM   3650  C   LEU A 415      61.523  45.914  38.395  1.00 76.85     0.241 C 
ATOM   3651  O   LEU A 415      62.012  45.657  37.286  1.00 79.03    -0.271 OA
ATOM   3652  CB  LEU A 415      62.268  43.871  39.725  1.00 71.95     0.038 C 
ATOM   3653  CG  LEU A 415      63.015  43.076  40.814  1.00 71.16    -0.020 C 
ATOM   3654  CD1 LEU A 415      63.567  41.797  40.206  1.00 67.68     0.009 C 
ATOM   3655  CD2 LEU A 415      64.141  43.832  41.506  1.00 72.36     0.009 C 
ATOM   3656  N   GLU A 416      60.409  46.635  38.553  1.00 79.12    -0.346 N 
ATOM   3657  HN  GLU A 416      60.003  46.697  39.486  1.00  0.00     0.163 HD
ATOM   3658  CA  GLU A 416      59.740  47.341  37.457  1.00 80.61     0.177 C 
ATOM   3659  C   GLU A 416      60.628  48.416  36.835  1.00 79.63     0.241 C 
ATOM   3660  O   GLU A 416      60.514  48.695  35.639  1.00 82.01    -0.271 OA
ATOM   3661  CB  GLU A 416      58.434  47.969  37.939  1.00 85.12     0.045 C 
ATOM   3662  CG  GLU A 416      57.230  47.039  37.887  1.00 89.87     0.116 C 
ATOM   3663  CD  GLU A 416      56.044  47.559  38.687  1.00 93.73     0.172 C 
ATOM   3664  OE1 GLU A 416      55.754  48.778  38.631  1.00 92.58    -0.648 OA
ATOM   3665  OE2 GLU A 416      55.397  46.742  39.377  1.00 94.16    -0.648 OA
ATOM   3666  N   ASN A 417      61.506  49.007  37.650  1.00 76.01    -0.346 N 
ATOM   3667  HN  ASN A 417      61.464  48.791  38.646  1.00  0.00     0.163 HD
ATOM   3668  CA  ASN A 417      62.528  49.952  37.185  1.00 72.32     0.185 C 
ATOM   3669  C   ASN A 417      63.525  49.348  36.187  1.00 70.44     0.241 C 
ATOM   3670  O   ASN A 417      64.221  50.082  35.476  1.00 68.28    -0.271 OA
ATOM   3671  CB  ASN A 417      63.285  50.542  38.376  1.00 71.91     0.137 C 
ATOM   3672  CG  ASN A 417      62.485  51.591  39.122  1.00 72.96     0.217 C 
ATOM   3673  ND2 ASN A 417      62.317  51.388  40.425  1.00 72.91    -0.370 N 
ATOM   3674 1HD2 ASN A 417      62.685  50.567  40.905  1.00  0.00     0.159 HD
ATOM   3675 2HD2 ASN A 417      61.779  52.094  40.927  1.00  0.00     0.159 HD
ATOM   3676  OD1 ASN A 417      62.040  52.583  38.542  1.00 72.79    -0.274 OA
ATOM   3677  N   PHE A 418      63.585  48.016  36.147  1.00 67.93    -0.346 N 
ATOM   3678  HN  PHE A 418      62.981  47.485  36.775  1.00  0.00     0.163 HD
ATOM   3679  CA  PHE A 418      64.473  47.279  35.248  1.00 67.75     0.180 C 
ATOM   3680  C   PHE A 418      63.721  46.266  34.373  1.00 70.66     0.241 C 
ATOM   3681  O   PHE A 418      64.315  45.306  33.864  1.00 71.26    -0.271 OA
ATOM   3682  CB  PHE A 418      65.614  46.626  36.049  1.00 64.58     0.073 C 
ATOM   3683  CG  PHE A 418      66.645  47.607  36.530  1.00 63.04    -0.056 A 
ATOM   3684  CD1 PHE A 418      66.483  48.277  37.749  1.00 61.93     0.007 A 
ATOM   3685  CD2 PHE A 418      67.772  47.886  35.759  1.00 60.93     0.007 A 
ATOM   3686  CE1 PHE A 418      67.425  49.205  38.181  1.00 61.13     0.001 A 
ATOM   3687  CE2 PHE A 418      68.717  48.810  36.193  1.00 61.12     0.001 A 
ATOM   3688  CZ  PHE A 418      68.544  49.469  37.405  1.00 60.31     0.000 A 
ATOM   3689  N   ALA A 419      62.418  46.500  34.194  1.00 73.47    -0.346 N 
ATOM   3690  HN  ALA A 419      61.997  47.295  34.675  1.00  0.00     0.163 HD
ATOM   3691  CA  ALA A 419      61.561  45.667  33.337  1.00 73.13     0.172 C 
ATOM   3692  C   ALA A 419      61.860  45.901  31.857  1.00 72.18     0.240 C 
ATOM   3693  O   ALA A 419      61.683  45.001  31.032  1.00 72.51    -0.271 OA
ATOM   3694  CB  ALA A 419      60.089  45.915  33.638  1.00 71.54     0.042 C 
ATOM   3695  N   LYS A 420      62.310  47.113  31.537  1.00 73.48    -0.346 N 
ATOM   3696  HN  LYS A 420      62.308  47.841  32.252  1.00  0.00     0.163 HD
ATOM   3697  CA  LYS A 420      62.807  47.442  30.202  1.00 74.34     0.176 C 
ATOM   3698  C   LYS A 420      64.288  47.805  30.225  1.00 72.18     0.241 C 
ATOM   3699  O   LYS A 420      64.752  48.490  31.141  1.00 75.13    -0.271 OA
ATOM   3700  CB  LYS A 420      61.965  48.547  29.563  1.00 76.07     0.035 C 
ATOM   3701  CG  LYS A 420      60.725  47.996  28.878  1.00 82.73     0.004 C 
ATOM   3702  CD  LYS A 420      59.665  49.055  28.644  1.00 87.55     0.027 C 
ATOM   3703  CE  LYS A 420      58.388  48.407  28.136  1.00 89.99     0.229 C 
ATOM   3704  NZ  LYS A 420      57.288  49.401  28.017  1.00 94.98    -0.079 N 
ATOM   3705  HZ1 LYS A 420      56.431  48.966  27.676  1.00  0.00     0.274 HD
ATOM   3706  HZ2 LYS A 420      57.561  50.194  27.437  1.00  0.00     0.274 HD
ATOM   3707  HZ3 LYS A 420      57.133  49.895  28.896  1.00  0.00     0.274 HD
ATOM   3708  N   ASN A 421      65.004  47.312  29.213  1.00 69.52    -0.346 N 
ATOM   3709  HN  ASN A 421      64.510  46.730  28.537  1.00  0.00     0.163 HD
ATOM   3710  CA  ASN A 421      66.440  47.530  28.981  1.00 66.18     0.185 C 
ATOM   3711  C   ASN A 421      66.901  48.949  29.311  1.00 67.21     0.241 C 
ATOM   3712  O   ASN A 421      66.447  49.916  28.688  1.00 68.20    -0.271 OA
ATOM   3713  CB  ASN A 421      66.755  47.199  27.519  1.00 65.22     0.137 C 
ATOM   3714  CG  ASN A 421      68.235  47.084  27.244  1.00 65.33     0.217 C 
ATOM   3715  ND2 ASN A 421      68.812  48.130  26.658  1.00 63.58    -0.370 N 
ATOM   3716 1HD2 ASN A 421      68.305  48.985  26.429  1.00  0.00     0.159 HD
ATOM   3717 2HD2 ASN A 421      69.812  48.052  26.472  1.00  0.00     0.159 HD
ATOM   3718  OD1 ASN A 421      68.846  46.054  27.520  1.00 66.09    -0.274 OA
ATOM   3719  N   VAL A 422      67.777  49.065  30.310  1.00 67.69    -0.346 N 
ATOM   3720  HN  VAL A 422      68.140  48.221  30.752  1.00  0.00     0.163 HD
ATOM   3721  CA  VAL A 422      68.234  50.379  30.792  1.00 68.93     0.180 C 
ATOM   3722  C   VAL A 422      69.480  50.871  30.045  1.00 67.63     0.243 C 
ATOM   3723  O   VAL A 422      70.524  50.200  30.064  1.00 66.81    -0.271 OA
ATOM   3724  CB  VAL A 422      68.438  50.447  32.334  1.00 69.23     0.009 C 
ATOM   3725  CG1 VAL A 422      67.106  50.341  33.057  1.00 66.30     0.012 C 
ATOM   3726  CG2 VAL A 422      69.411  49.376  32.825  1.00 77.00     0.012 C 
ATOM   3727  N   PRO A 423      69.364  52.036  29.365  1.00 68.00    -0.337 N 
ATOM   3728  CA  PRO A 423      70.512  52.631  28.677  1.00 68.32     0.179 C 
ATOM   3729  C   PRO A 423      71.598  52.991  29.687  1.00 68.42     0.241 C 
ATOM   3730  O   PRO A 423      71.303  53.621  30.714  1.00 69.55    -0.271 OA
ATOM   3731  CB  PRO A 423      69.928  53.899  28.033  1.00 67.87     0.037 C 
ATOM   3732  CG  PRO A 423      68.458  53.673  27.982  1.00 67.19     0.022 C 
ATOM   3733  CD  PRO A 423      68.146  52.851  29.191  1.00 67.03     0.127 C 
ATOM   3734  N   TYR A 424      72.835  52.586  29.405  1.00 67.67    -0.346 N 
ATOM   3735  HN  TYR A 424      73.018  52.111  28.521  1.00  0.00     0.163 HD
ATOM   3736  CA  TYR A 424      73.938  52.811  30.344  1.00 66.83     0.180 C 
ATOM   3737  C   TYR A 424      74.314  54.281  30.519  1.00 67.96     0.241 C 
ATOM   3738  O   TYR A 424      75.119  54.619  31.386  1.00 70.94    -0.271 OA
ATOM   3739  CB  TYR A 424      75.146  51.902  30.049  1.00 66.46     0.073 C 
ATOM   3740  CG  TYR A 424      76.109  52.314  28.940  1.00 67.73    -0.056 A 
ATOM   3741  CD1 TYR A 424      77.065  53.321  29.146  1.00 67.28     0.010 A 
ATOM   3742  CD2 TYR A 424      76.119  51.638  27.708  1.00 66.94     0.010 A 
ATOM   3743  CE1 TYR A 424      77.963  53.679  28.145  1.00 67.33     0.037 A 
ATOM   3744  CE2 TYR A 424      77.020  51.985  26.703  1.00 65.66     0.037 A 
ATOM   3745  CZ  TYR A 424      77.938  53.005  26.928  1.00 66.45     0.065 A 
ATOM   3746  OH  TYR A 424      78.838  53.361  25.951  1.00 65.12    -0.361 OA
ATOM   3747  HH  TYR A 424      79.465  54.058  26.105  1.00  0.00     0.217 HD
ATOM   3748  N   ARG A 425      73.703  55.150  29.717  1.00 67.47    -0.346 N 
ATOM   3749  HN  ARG A 425      73.093  54.797  28.980  1.00  0.00     0.163 HD
ATOM   3750  CA  ARG A 425      73.878  56.588  29.859  1.00 67.80     0.176 C 
ATOM   3751  C   ARG A 425      72.913  57.212  30.879  1.00 67.29     0.241 C 
ATOM   3752  O   ARG A 425      72.959  58.424  31.114  1.00 66.53    -0.271 OA
ATOM   3753  CB  ARG A 425      73.791  57.281  28.496  1.00 71.39     0.036 C 
ATOM   3754  CG  ARG A 425      72.390  57.531  27.965  1.00 72.47     0.023 C 
ATOM   3755  CD  ARG A 425      72.281  58.968  27.489  1.00 75.21     0.138 C 
ATOM   3756  NE  ARG A 425      72.305  59.914  28.608  1.00 74.58    -0.227 N 
ATOM   3757  HE  ARG A 425      72.193  59.533  29.548  1.00  0.00     0.177 HD
ATOM   3758  CZ  ARG A 425      72.462  61.231  28.495  1.00 73.90     0.665 C 
ATOM   3759  NH1 ARG A 425      72.622  61.808  27.309  1.00 75.78    -0.235 N 
ATOM   3760 1HH1 ARG A 425      72.742  62.817  27.222  1.00  0.00     0.174 HD
ATOM   3761 2HH1 ARG A 425      72.626  61.231  26.468  1.00  0.00     0.174 HD
ATOM   3762  NH2 ARG A 425      72.457  61.978  29.584  1.00 71.25    -0.235 N 
ATOM   3763 1HH2 ARG A 425      72.577  62.987  29.497  1.00  0.00     0.174 HD
ATOM   3764 2HH2 ARG A 425      72.334  61.535  30.495  1.00  0.00     0.174 HD
ATOM   3765  N   TYR A 426      72.051  56.382  31.472  1.00 67.59    -0.346 N 
ATOM   3766  HN  TYR A 426      72.029  55.408  31.171  1.00  0.00     0.163 HD
ATOM   3767  CA  TYR A 426      71.132  56.808  32.539  1.00 68.23     0.180 C 
ATOM   3768  C   TYR A 426      71.298  56.032  33.850  1.00 67.23     0.241 C 
ATOM   3769  O   TYR A 426      70.740  56.417  34.884  1.00 71.07    -0.271 OA
ATOM   3770  CB  TYR A 426      69.678  56.727  32.067  1.00 68.35     0.073 C 
ATOM   3771  CG  TYR A 426      69.341  57.655  30.923  1.00 71.88    -0.056 A 
ATOM   3772  CD1 TYR A 426      69.391  59.050  31.084  1.00 71.51     0.010 A 
ATOM   3773  CD2 TYR A 426      68.961  57.143  29.676  1.00 72.52     0.010 A 
ATOM   3774  CE1 TYR A 426      69.087  59.904  30.032  1.00 72.12     0.037 A 
ATOM   3775  CE2 TYR A 426      68.651  57.990  28.619  1.00 73.34     0.037 A 
ATOM   3776  CZ  TYR A 426      68.716  59.366  28.802  1.00 74.71     0.065 A 
ATOM   3777  OH  TYR A 426      68.410  60.206  27.757  1.00 78.74    -0.361 OA
ATOM   3778  HH  TYR A 426      68.454  61.147  27.882  1.00  0.00     0.217 HD
ATOM   3779  N   PHE A 427      72.051  54.936  33.797  1.00 63.93    -0.346 N 
ATOM   3780  HN  PHE A 427      72.447  54.656  32.900  1.00  0.00     0.163 HD
ATOM   3781  CA  PHE A 427      72.331  54.121  34.973  1.00 61.04     0.180 C 
ATOM   3782  C   PHE A 427      73.810  53.752  35.020  1.00 62.02     0.241 C 
ATOM   3783  O   PHE A 427      74.304  52.944  34.210  1.00 63.00    -0.271 OA
ATOM   3784  CB  PHE A 427      71.428  52.879  35.006  1.00 57.24     0.073 C 
ATOM   3785  CG  PHE A 427      71.640  51.987  36.202  1.00 53.71    -0.056 A 
ATOM   3786  CD1 PHE A 427      71.531  52.485  37.502  1.00 53.97     0.007 A 
ATOM   3787  CD2 PHE A 427      71.917  50.630  36.028  1.00 53.84     0.007 A 
ATOM   3788  CE1 PHE A 427      71.721  51.654  38.601  1.00 54.49     0.001 A 
ATOM   3789  CE2 PHE A 427      72.100  49.788  37.124  1.00 54.50     0.001 A 
ATOM   3790  CZ  PHE A 427      71.999  50.302  38.413  1.00 54.46     0.000 A 
ATOM   3791  N   GLN A 428      74.507  54.366  35.973  1.00 58.60    -0.346 N 
ATOM   3792  HN  GLN A 428      74.019  54.993  36.612  1.00  0.00     0.163 HD
ATOM   3793  CA  GLN A 428      75.937  54.175  36.135  1.00 59.90     0.177 C 
ATOM   3794  C   GLN A 428      76.350  53.812  37.568  1.00 58.82     0.243 C 
ATOM   3795  O   GLN A 428      76.928  54.641  38.276  1.00 60.77    -0.271 OA
ATOM   3796  CB  GLN A 428      76.691  55.399  35.602  1.00 60.40     0.044 C 
ATOM   3797  CG  GLN A 428      76.874  55.363  34.092  1.00 62.04     0.105 C 
ATOM   3798  CD  GLN A 428      77.678  54.157  33.640  1.00 63.95     0.215 C 
ATOM   3799  NE2 GLN A 428      77.174  53.434  32.647  1.00 66.49    -0.370 N 
ATOM   3800 1HE2 GLN A 428      77.714  52.624  32.343  1.00  0.00     0.159 HD
ATOM   3801 2HE2 GLN A 428      76.294  53.669  32.189  1.00  0.00     0.159 HD
ATOM   3802  OE1 GLN A 428      78.732  53.875  34.189  1.00 64.11    -0.274 OA
ATOM   3803  N   PRO A 429      76.062  52.563  37.996  1.00 56.88    -0.337 N 
ATOM   3804  CA  PRO A 429      76.416  52.147  39.355  1.00 56.06     0.179 C 
ATOM   3805  C   PRO A 429      77.919  51.895  39.560  1.00 56.14     0.241 C 
ATOM   3806  O   PRO A 429      78.398  51.920  40.700  1.00 58.07    -0.271 OA
ATOM   3807  CB  PRO A 429      75.633  50.845  39.523  1.00 55.49     0.037 C 
ATOM   3808  CG  PRO A 429      75.566  50.277  38.149  1.00 56.47     0.022 C 
ATOM   3809  CD  PRO A 429      75.380  51.475  37.261  1.00 55.98     0.127 C 
ATOM   3810  N   PHE A 430      78.638  51.658  38.464  1.00 54.14    -0.346 N 
ATOM   3811  HN  PHE A 430      78.171  51.699  37.558  1.00  0.00     0.163 HD
ATOM   3812  CA  PHE A 430      80.061  51.343  38.499  1.00 53.20     0.180 C 
ATOM   3813  C   PHE A 430      80.936  52.429  37.877  1.00 53.21     0.241 C 
ATOM   3814  O   PHE A 430      82.153  52.433  38.071  1.00 53.31    -0.271 OA
ATOM   3815  CB  PHE A 430      80.325  50.037  37.752  1.00 51.92     0.073 C 
ATOM   3816  CG  PHE A 430      79.764  48.816  38.421  1.00 53.59    -0.056 A 
ATOM   3817  CD1 PHE A 430      78.655  48.164  37.881  1.00 53.40     0.007 A 
ATOM   3818  CD2 PHE A 430      80.355  48.292  39.577  1.00 54.10     0.007 A 
ATOM   3819  CE1 PHE A 430      78.137  47.019  38.482  1.00 52.36     0.001 A 
ATOM   3820  CE2 PHE A 430      79.839  47.150  40.185  1.00 52.95     0.001 A 
ATOM   3821  CZ  PHE A 430      78.734  46.510  39.631  1.00 52.74     0.000 A 
ATOM   3822  N   GLY A 431      80.325  53.341  37.123  1.00 52.25    -0.351 N 
ATOM   3823  HN  GLY A 431      79.309  53.423  37.161  1.00  0.00     0.163 HD
ATOM   3824  CA  GLY A 431      81.082  54.223  36.246  1.00 50.45     0.225 C 
ATOM   3825  C   GLY A 431      81.432  53.486  34.961  1.00 51.56     0.236 C 
ATOM   3826  O   GLY A 431      81.320  52.253  34.882  1.00 49.51    -0.272 OA
ATOM   3827  N   PHE A 432      81.824  54.244  33.939  1.00 52.86    -0.346 N 
ATOM   3828  HN  PHE A 432      81.812  55.258  34.046  1.00  0.00     0.163 HD
ATOM   3829  CA  PHE A 432      82.273  53.672  32.662  1.00 54.33     0.180 C 
ATOM   3830  C   PHE A 432      83.435  54.513  32.107  1.00 55.61     0.241 C 
ATOM   3831  O   PHE A 432      83.827  55.516  32.709  1.00 58.40    -0.271 OA
ATOM   3832  CB  PHE A 432      81.095  53.566  31.665  1.00 52.08     0.073 C 
ATOM   3833  CG  PHE A 432      80.792  54.853  30.948  1.00 53.32    -0.056 A 
ATOM   3834  CD1 PHE A 432      81.286  55.085  29.661  1.00 53.64     0.007 A 
ATOM   3835  CD2 PHE A 432      80.037  55.846  31.562  1.00 52.60     0.007 A 
ATOM   3836  CE1 PHE A 432      81.036  56.284  29.009  1.00 54.51     0.001 A 
ATOM   3837  CE2 PHE A 432      79.783  57.046  30.917  1.00 54.41     0.001 A 
ATOM   3838  CZ  PHE A 432      80.291  57.267  29.642  1.00 54.82     0.000 A 
ATOM   3839  N   GLY A 433      83.977  54.104  30.962  1.00 55.84    -0.351 N 
ATOM   3840  HN  GLY A 433      83.647  53.236  30.539  1.00  0.00     0.163 HD
ATOM   3841  CA  GLY A 433      85.028  54.861  30.296  1.00 55.00     0.225 C 
ATOM   3842  C   GLY A 433      86.391  54.511  30.861  1.00 56.78     0.238 C 
ATOM   3843  O   GLY A 433      86.505  53.534  31.608  1.00 59.55    -0.272 OA
ATOM   3844  N   PRO A 434      87.429  55.311  30.525  1.00 56.10    -0.337 N 
ATOM   3845  CA  PRO A 434      88.826  55.003  30.877  1.00 56.47     0.179 C 
ATOM   3846  C   PRO A 434      89.130  54.892  32.378  1.00 58.63     0.241 C 
ATOM   3847  O   PRO A 434      90.102  54.228  32.746  1.00 59.89    -0.271 OA
ATOM   3848  CB  PRO A 434      89.613  56.164  30.259  1.00 55.46     0.037 C 
ATOM   3849  CG  PRO A 434      88.620  57.257  30.084  1.00 55.29     0.022 C 
ATOM   3850  CD  PRO A 434      87.335  56.567  29.759  1.00 54.77     0.127 C 
ATOM   3851  N   ARG A 435      88.322  55.528  33.228  1.00 58.73    -0.346 N 
ATOM   3852  HN  ARG A 435      87.560  56.099  32.863  1.00  0.00     0.163 HD
ATOM   3853  CA  ARG A 435      88.510  55.420  34.682  1.00 57.66     0.176 C 
ATOM   3854  C   ARG A 435      87.274  54.882  35.433  1.00 58.05     0.240 C 
ATOM   3855  O   ARG A 435      87.074  55.183  36.609  1.00 59.46    -0.271 OA
ATOM   3856  CB  ARG A 435      89.026  56.750  35.272  1.00 55.68     0.036 C 
ATOM   3857  CG  ARG A 435      89.639  56.600  36.654  1.00 54.96     0.023 C 
ATOM   3858  CD  ARG A 435      90.658  57.664  37.000  1.00 54.87     0.138 C 
ATOM   3859  NE  ARG A 435      91.312  57.306  38.259  1.00 55.10    -0.227 N 
ATOM   3860  HE  ARG A 435      90.878  56.572  38.818  1.00  0.00     0.177 HD
ATOM   3861  CZ  ARG A 435      92.426  57.858  38.736  1.00 54.96     0.665 C 
ATOM   3862  NH1 ARG A 435      93.061  58.818  38.074  1.00 55.93    -0.235 N 
ATOM   3863 1HH1 ARG A 435      93.914  59.241  38.439  1.00  0.00     0.174 HD
ATOM   3864 2HH1 ARG A 435      92.686  59.144  37.183  1.00  0.00     0.174 HD
ATOM   3865  NH2 ARG A 435      92.912  57.436  39.891  1.00 53.82    -0.235 N 
ATOM   3866 1HH2 ARG A 435      93.765  57.859  40.256  1.00  0.00     0.174 HD
ATOM   3867 2HH2 ARG A 435      92.424  56.699  40.400  1.00  0.00     0.174 HD
ATOM   3868  N   GLY A 436      86.464  54.065  34.755  1.00 57.26    -0.351 N 
ATOM   3869  HN  GLY A 436      86.643  53.905  33.764  1.00  0.00     0.163 HD
ATOM   3870  CA  GLY A 436      85.323  53.389  35.388  1.00 55.33     0.225 C 
ATOM   3871  C   GLY A 436      85.817  52.279  36.300  1.00 55.96     0.236 C 
ATOM   3872  O   GLY A 436      87.007  51.931  36.250  1.00 57.54    -0.272 OA
ATOM   3873  N   CYS A 437      84.923  51.721  37.124  1.00 53.11    -0.346 N 
ATOM   3874  HN  CYS A 437      83.956  52.044  37.093  1.00  0.00     0.163 HD
ATOM   3875  CA  CYS A 437      85.287  50.658  38.073  1.00 54.18     0.186 C 
ATOM   3876  C   CYS A 437      86.072  49.565  37.365  1.00 56.43     0.241 C 
ATOM   3877  O   CYS A 437      85.598  48.992  36.381  1.00 59.50    -0.271 OA
ATOM   3878  CB  CYS A 437      84.056  50.056  38.762  1.00 52.90     0.121 C 
ATOM   3879  SG  CYS A 437      84.428  48.805  40.016  1.00 51.46    -0.095 SA
ATOM   3880  N   ALA A 438      87.285  49.312  37.853  1.00 56.48    -0.346 N 
ATOM   3881  HN  ALA A 438      87.623  49.865  38.641  1.00  0.00     0.163 HD
ATOM   3882  CA  ALA A 438      88.149  48.271  37.301  1.00 56.30     0.172 C 
ATOM   3883  C   ALA A 438      87.535  46.887  37.483  1.00 57.05     0.240 C 
ATOM   3884  O   ALA A 438      87.742  45.998  36.656  1.00 57.22    -0.271 OA
ATOM   3885  CB  ALA A 438      89.527  48.332  37.938  1.00 55.97     0.042 C 
ATOM   3886  N   GLY A 439      86.776  46.719  38.564  1.00 57.70    -0.351 N 
ATOM   3887  HN  GLY A 439      86.634  47.509  39.194  1.00  0.00     0.163 HD
ATOM   3888  CA  GLY A 439      86.143  45.450  38.877  1.00 58.59     0.225 C 
ATOM   3889  C   GLY A 439      84.684  45.346  38.489  1.00 58.99     0.236 C 
ATOM   3890  O   GLY A 439      83.992  44.451  38.970  1.00 59.03    -0.272 OA
ATOM   3891  N   LYS A 440      84.223  46.230  37.600  1.00 59.77    -0.346 N 
ATOM   3892  HN  LYS A 440      84.886  46.846  37.130  1.00  0.00     0.163 HD
ATOM   3893  CA  LYS A 440      82.786  46.346  37.274  1.00 60.59     0.176 C 
ATOM   3894  C   LYS A 440      82.105  45.067  36.761  1.00 62.15     0.241 C 
ATOM   3895  O   LYS A 440      80.931  44.830  37.060  1.00 64.59    -0.271 OA
ATOM   3896  CB  LYS A 440      82.509  47.538  36.343  1.00 56.65     0.035 C 
ATOM   3897  CG  LYS A 440      82.737  47.311  34.856  1.00 52.76     0.004 C 
ATOM   3898  CD  LYS A 440      82.538  48.596  34.071  1.00 52.57     0.027 C 
ATOM   3899  CE  LYS A 440      81.078  48.926  33.816  1.00 52.96     0.229 C 
ATOM   3900  NZ  LYS A 440      80.946  50.165  33.002  1.00 53.76    -0.079 N 
ATOM   3901  HZ1 LYS A 440      79.965  50.387  32.831  1.00  0.00     0.274 HD
ATOM   3902  HZ2 LYS A 440      81.475  50.102  32.132  1.00  0.00     0.274 HD
ATOM   3903  HZ3 LYS A 440      81.440  50.949  33.427  1.00  0.00     0.274 HD
ATOM   3904  N   TYR A 441      82.840  44.255  36.005  1.00 63.96    -0.346 N 
ATOM   3905  HN  TYR A 441      83.811  44.497  35.809  1.00  0.00     0.163 HD
ATOM   3906  CA  TYR A 441      82.283  43.024  35.450  1.00 65.91     0.180 C 
ATOM   3907  C   TYR A 441      82.377  41.869  36.441  1.00 63.95     0.241 C 
ATOM   3908  O   TYR A 441      81.385  41.166  36.663  1.00 65.26    -0.271 OA
ATOM   3909  CB  TYR A 441      82.901  42.689  34.081  1.00 67.60     0.073 C 
ATOM   3910  CG  TYR A 441      82.647  43.764  33.037  1.00 71.08    -0.056 A 
ATOM   3911  CD1 TYR A 441      83.712  44.479  32.464  1.00 73.31     0.010 A 
ATOM   3912  CD2 TYR A 441      81.337  44.091  32.641  1.00 71.69     0.010 A 
ATOM   3913  CE1 TYR A 441      83.480  45.477  31.519  1.00 75.18     0.037 A 
ATOM   3914  CE2 TYR A 441      81.095  45.086  31.701  1.00 73.65     0.037 A 
ATOM   3915  CZ  TYR A 441      82.165  45.774  31.143  1.00 76.37     0.065 A 
ATOM   3916  OH  TYR A 441      81.919  46.758  30.211  1.00 80.47    -0.361 OA
ATOM   3917  HH  TYR A 441      82.651  47.229  29.829  1.00  0.00     0.217 HD
ATOM   3918  N   ILE A 442      83.554  41.705  37.050  1.00 58.74    -0.346 N 
ATOM   3919  HN  ILE A 442      84.320  42.332  36.804  1.00  0.00     0.163 HD
ATOM   3920  CA  ILE A 442      83.797  40.665  38.056  1.00 54.73     0.180 C 
ATOM   3921  C   ILE A 442      82.900  40.841  39.301  1.00 56.14     0.241 C 
ATOM   3922  O   ILE A 442      82.481  39.853  39.914  1.00 57.39    -0.271 OA
ATOM   3923  CB  ILE A 442      85.316  40.536  38.390  1.00 53.80     0.013 C 
ATOM   3924  CG1 ILE A 442      85.641  39.170  39.018  1.00 53.61     0.002 C 
ATOM   3925  CG2 ILE A 442      85.827  41.707  39.233  1.00 53.84     0.012 C 
ATOM   3926  CD1 ILE A 442      87.117  38.811  39.024  1.00 52.35     0.005 C 
ATOM   3927  N   ALA A 443      82.585  42.097  39.635  1.00 55.31    -0.346 N 
ATOM   3928  HN  ALA A 443      82.971  42.860  39.080  1.00  0.00     0.163 HD
ATOM   3929  CA  ALA A 443      81.711  42.425  40.761  1.00 54.73     0.172 C 
ATOM   3930  C   ALA A 443      80.323  41.812  40.594  1.00 56.15     0.240 C 
ATOM   3931  O   ALA A 443      79.763  41.279  41.556  1.00 58.34    -0.271 OA
ATOM   3932  CB  ALA A 443      81.613  43.932  40.953  1.00 51.76     0.042 C 
ATOM   3933  N   MET A 444      79.789  41.881  39.373  1.00 56.74    -0.346 N 
ATOM   3934  HN  MET A 444      80.306  42.370  38.642  1.00  0.00     0.163 HD
ATOM   3935  CA  MET A 444      78.496  41.287  39.037  1.00 57.50     0.177 C 
ATOM   3936  C   MET A 444      78.528  39.763  39.146  1.00 59.56     0.241 C 
ATOM   3937  O   MET A 444      77.566  39.152  39.616  1.00 60.52    -0.271 OA
ATOM   3938  CB  MET A 444      78.053  41.700  37.635  1.00 56.70     0.045 C 
ATOM   3939  CG  MET A 444      77.482  43.106  37.526  1.00 56.93     0.076 C 
ATOM   3940  SD  MET A 444      76.097  43.471  38.624  1.00 60.08    -0.173 SA
ATOM   3941  CE  MET A 444      74.869  42.247  38.158  1.00 58.82     0.089 C 
ATOM   3942  N   VAL A 445      79.643  39.168  38.722  1.00 57.50    -0.346 N 
ATOM   3943  HN  VAL A 445      80.378  39.745  38.314  1.00  0.00     0.163 HD
ATOM   3944  CA  VAL A 445      79.859  37.727  38.815  1.00 58.33     0.180 C 
ATOM   3945  C   VAL A 445      79.901  37.299  40.288  1.00 59.89     0.241 C 
ATOM   3946  O   VAL A 445      79.201  36.362  40.683  1.00 62.58    -0.271 OA
ATOM   3947  CB  VAL A 445      81.131  37.295  38.037  1.00 57.83     0.009 C 
ATOM   3948  CG1 VAL A 445      81.515  35.849  38.324  1.00 57.80     0.012 C 
ATOM   3949  CG2 VAL A 445      80.921  37.480  36.544  1.00 57.83     0.012 C 
ATOM   3950  N   MET A 446      80.699  38.012  41.083  1.00 60.11    -0.346 N 
ATOM   3951  HN  MET A 446      81.212  38.794  40.676  1.00  0.00     0.163 HD
ATOM   3952  CA  MET A 446      80.878  37.733  42.509  1.00 58.80     0.177 C 
ATOM   3953  C   MET A 446      79.587  37.860  43.314  1.00 58.65     0.241 C 
ATOM   3954  O   MET A 446      79.274  36.981  44.126  1.00 58.99    -0.271 OA
ATOM   3955  CB  MET A 446      81.934  38.660  43.090  1.00 60.46     0.045 C 
ATOM   3956  CG  MET A 446      83.361  38.246  42.810  1.00 64.64     0.076 C 
ATOM   3957  SD  MET A 446      84.550  39.225  43.747  1.00 69.62    -0.173 SA
ATOM   3958  CE  MET A 446      84.866  40.507  42.549  1.00 67.09     0.089 C 
ATOM   3959  N   MET A 447      78.846  38.945  43.077  1.00 57.75    -0.346 N 
ATOM   3960  HN  MET A 447      79.173  39.621  42.387  1.00  0.00     0.163 HD
ATOM   3961  CA  MET A 447      77.581  39.203  43.770  1.00 57.38     0.177 C 
ATOM   3962  C   MET A 447      76.529  38.154  43.469  1.00 59.09     0.241 C 
ATOM   3963  O   MET A 447      75.776  37.770  44.362  1.00 61.80    -0.271 OA
ATOM   3964  CB  MET A 447      77.044  40.597  43.461  1.00 55.66     0.045 C 
ATOM   3965  CG  MET A 447      77.687  41.666  44.320  1.00 56.29     0.076 C 
ATOM   3966  SD  MET A 447      77.017  43.318  44.111  1.00 59.25    -0.173 SA
ATOM   3967  CE  MET A 447      77.685  43.793  42.518  1.00 58.38     0.089 C 
ATOM   3968  N   LYS A 448      76.494  37.696  42.216  1.00 58.98    -0.346 N 
ATOM   3969  HN  LYS A 448      77.110  38.121  41.523  1.00  0.00     0.163 HD
ATOM   3970  CA  LYS A 448      75.611  36.613  41.795  1.00 57.25     0.176 C 
ATOM   3971  C   LYS A 448      75.990  35.314  42.489  1.00 58.01     0.241 C 
ATOM   3972  O   LYS A 448      75.136  34.657  43.092  1.00 58.00    -0.271 OA
ATOM   3973  CB  LYS A 448      75.649  36.436  40.274  1.00 58.26     0.035 C 
ATOM   3974  CG  LYS A 448      74.751  37.400  39.514  1.00 56.89     0.004 C 
ATOM   3975  CD  LYS A 448      74.867  37.209  38.014  1.00 56.13     0.027 C 
ATOM   3976  CE  LYS A 448      73.959  38.180  37.283  1.00 56.70     0.229 C 
ATOM   3977  NZ  LYS A 448      74.222  38.199  35.818  1.00 57.87    -0.079 N 
ATOM   3978  HZ1 LYS A 448      73.612  38.852  35.327  1.00  0.00     0.274 HD
ATOM   3979  HZ2 LYS A 448      74.159  37.262  35.419  1.00  0.00     0.274 HD
ATOM   3980  HZ3 LYS A 448      75.204  38.392  35.621  1.00  0.00     0.274 HD
ATOM   3981  N   ALA A 449      77.279  34.976  42.422  1.00 59.10    -0.346 N 
ATOM   3982  HN  ALA A 449      77.923  35.613  41.953  1.00  0.00     0.163 HD
ATOM   3983  CA  ALA A 449      77.815  33.738  42.987  1.00 59.95     0.172 C 
ATOM   3984  C   ALA A 449      77.521  33.584  44.479  1.00 62.31     0.240 C 
ATOM   3985  O   ALA A 449      77.096  32.505  44.911  1.00 66.09    -0.271 OA
ATOM   3986  CB  ALA A 449      79.309  33.625  42.717  1.00 58.84     0.042 C 
ATOM   3987  N   ILE A 450      77.720  34.651  45.259  1.00 60.54    -0.346 N 
ATOM   3988  HN  ILE A 450      78.047  35.528  44.854  1.00  0.00     0.163 HD
ATOM   3989  CA  ILE A 450      77.466  34.554  46.700  1.00 60.07     0.180 C 
ATOM   3990  C   ILE A 450      75.966  34.597  47.040  1.00 59.37     0.241 C 
ATOM   3991  O   ILE A 450      75.537  33.923  47.973  1.00 60.75    -0.271 OA
ATOM   3992  CB  ILE A 450      78.355  35.484  47.605  1.00 59.78     0.013 C 
ATOM   3993  CG1 ILE A 450      77.777  36.881  47.762  1.00 59.67     0.002 C 
ATOM   3994  CG2 ILE A 450      79.821  35.489  47.184  1.00 58.73     0.012 C 
ATOM   3995  CD1 ILE A 450      76.983  37.034  49.044  1.00 60.73     0.005 C 
ATOM   3996  N   LEU A 451      75.176  35.367  46.289  1.00 58.95    -0.346 N 
ATOM   3997  HN  LEU A 451      75.587  35.958  45.567  1.00  0.00     0.163 HD
ATOM   3998  CA  LEU A 451      73.721  35.373  46.490  1.00 59.91     0.177 C 
ATOM   3999  C   LEU A 451      73.087  34.032  46.150  1.00 63.79     0.241 C 
ATOM   4000  O   LEU A 451      72.221  33.568  46.888  1.00 68.48    -0.271 OA
ATOM   4001  CB  LEU A 451      73.025  36.491  45.717  1.00 57.31     0.038 C 
ATOM   4002  CG  LEU A 451      73.080  37.928  46.232  1.00 58.02    -0.020 C 
ATOM   4003  CD1 LEU A 451      72.295  38.800  45.267  1.00 59.00     0.009 C 
ATOM   4004  CD2 LEU A 451      72.544  38.080  47.651  1.00 57.38     0.009 C 
ATOM   4005  N   VAL A 452      73.521  33.412  45.050  1.00 65.40    -0.346 N 
ATOM   4006  HN  VAL A 452      74.174  33.893  44.431  1.00  0.00     0.163 HD
ATOM   4007  CA  VAL A 452      73.082  32.058  44.712  1.00 66.52     0.180 C 
ATOM   4008  C   VAL A 452      73.390  31.120  45.876  1.00 67.89     0.241 C 
ATOM   4009  O   VAL A 452      72.468  30.542  46.442  1.00 70.61    -0.271 OA
ATOM   4010  CB  VAL A 452      73.660  31.540  43.363  1.00 67.09     0.009 C 
ATOM   4011  CG1 VAL A 452      73.678  30.012  43.286  1.00 66.20     0.012 C 
ATOM   4012  CG2 VAL A 452      72.845  32.075  42.205  1.00 66.20     0.012 C 
ATOM   4013  N   THR A 453      74.662  31.019  46.262  1.00 68.49    -0.344 N 
ATOM   4014  HN  THR A 453      75.355  31.661  45.877  1.00  0.00     0.163 HD
ATOM   4015  CA  THR A 453      75.083  29.998  47.233  1.00 72.49     0.205 C 
ATOM   4016  C   THR A 453      74.572  30.213  48.668  1.00 71.53     0.243 C 
ATOM   4017  O   THR A 453      74.459  29.252  49.431  1.00 74.16    -0.271 OA
ATOM   4018  CB  THR A 453      76.605  29.718  47.194  1.00 71.80     0.146 C 
ATOM   4019  CG2 THR A 453      76.956  28.856  45.986  1.00 74.49     0.042 C 
ATOM   4020  OG1 THR A 453      77.321  30.948  47.101  1.00 77.97    -0.393 OA
ATOM   4021  HG1 THR A 453      77.102  31.485  47.854  1.00  0.00     0.210 HD
ATOM   4022  N   LEU A 454      74.243  31.462  49.011  1.00 69.79    -0.346 N 
ATOM   4023  HN  LEU A 454      74.406  32.216  48.343  1.00  0.00     0.163 HD
ATOM   4024  CA  LEU A 454      73.657  31.785  50.313  1.00 67.29     0.177 C 
ATOM   4025  C   LEU A 454      72.160  31.475  50.349  1.00 67.04     0.241 C 
ATOM   4026  O   LEU A 454      71.714  30.732  51.227  1.00 67.38    -0.271 OA
ATOM   4027  CB  LEU A 454      73.928  33.244  50.713  1.00 65.74     0.038 C 
ATOM   4028  CG  LEU A 454      73.771  33.646  52.191  1.00 65.52    -0.020 C 
ATOM   4029  CD1 LEU A 454      74.716  34.783  52.551  1.00 67.99     0.009 C 
ATOM   4030  CD2 LEU A 454      72.344  34.036  52.535  1.00 64.77     0.009 C 
ATOM   4031  N   LEU A 455      71.402  32.042  49.407  1.00 65.92    -0.346 N 
ATOM   4032  HN  LEU A 455      71.857  32.607  48.690  1.00  0.00     0.163 HD
ATOM   4033  CA  LEU A 455      69.933  31.887  49.357  1.00 68.25     0.177 C 
ATOM   4034  C   LEU A 455      69.462  30.467  48.999  1.00 70.38     0.241 C 
ATOM   4035  O   LEU A 455      68.363  30.058  49.387  1.00 70.50    -0.271 OA
ATOM   4036  CB  LEU A 455      69.292  32.921  48.418  1.00 65.25     0.038 C 
ATOM   4037  CG  LEU A 455      69.552  34.419  48.634  1.00 64.45    -0.020 C 
ATOM   4038  CD1 LEU A 455      69.096  35.189  47.404  1.00 62.12     0.009 C 
ATOM   4039  CD2 LEU A 455      68.907  34.976  49.900  1.00 63.27     0.009 C 
ATOM   4040  N   ARG A 456      70.300  29.739  48.258  1.00 72.28    -0.346 N 
ATOM   4041  HN  ARG A 456      71.099  30.215  47.838  1.00  0.00     0.163 HD
ATOM   4042  CA  ARG A 456      70.151  28.303  48.007  1.00 74.31     0.176 C 
ATOM   4043  C   ARG A 456      69.981  27.539  49.325  1.00 74.57     0.241 C 
ATOM   4044  O   ARG A 456      69.169  26.617  49.415  1.00 78.58    -0.271 OA
ATOM   4045  CB  ARG A 456      71.392  27.784  47.257  1.00 78.70     0.036 C 
ATOM   4046  CG  ARG A 456      71.442  26.288  46.973  1.00 84.48     0.023 C 
ATOM   4047  CD  ARG A 456      71.135  25.971  45.519  1.00 88.67     0.138 C 
ATOM   4048  NE  ARG A 456      72.305  26.165  44.661  1.00 90.24    -0.227 N 
ATOM   4049  HE  ARG A 456      72.446  27.092  44.260  1.00  0.00     0.177 HD
ATOM   4050  CZ  ARG A 456      73.201  25.224  44.363  1.00 89.75     0.665 C 
ATOM   4051  NH1 ARG A 456      73.087  23.991  44.847  1.00 91.89    -0.235 N 
ATOM   4052 1HH1 ARG A 456      72.301  23.761  45.455  1.00  0.00     0.174 HD
ATOM   4053 2HH1 ARG A 456      73.773  23.271  44.619  1.00  0.00     0.174 HD
ATOM   4054  NH2 ARG A 456      74.221  25.523  43.573  1.00 88.54    -0.235 N 
ATOM   4055 1HH2 ARG A 456      74.308  26.469  43.202  1.00  0.00     0.174 HD
ATOM   4056 2HH2 ARG A 456      74.907  24.803  43.345  1.00  0.00     0.174 HD
ATOM   4057  N   ARG A 457      70.739  27.958  50.339  1.00 71.42    -0.346 N 
ATOM   4058  HN  ARG A 457      71.256  28.830  50.226  1.00  0.00     0.163 HD
ATOM   4059  CA  ARG A 457      70.870  27.238  51.602  1.00 67.39     0.176 C 
ATOM   4060  C   ARG A 457      70.044  27.821  52.760  1.00 66.09     0.241 C 
ATOM   4061  O   ARG A 457      69.600  27.072  53.630  1.00 67.41    -0.271 OA
ATOM   4062  CB  ARG A 457      72.352  27.156  51.975  1.00 65.95     0.036 C 
ATOM   4063  CG  ARG A 457      72.689  26.239  53.135  1.00 66.71     0.023 C 
ATOM   4064  CD  ARG A 457      74.188  26.077  53.259  1.00 68.06     0.138 C 
ATOM   4065  NE  ARG A 457      74.566  25.554  54.570  1.00 70.69    -0.227 N 
ATOM   4066  HE  ARG A 457      73.840  25.498  55.284  1.00  0.00     0.177 HD
ATOM   4067  CZ  ARG A 457      75.789  25.146  54.899  1.00 74.39     0.665 C 
ATOM   4068  NH1 ARG A 457      76.784  25.186  54.017  1.00 76.23    -0.235 N 
ATOM   4069 1HH1 ARG A 457      76.605  25.536  53.076  1.00  0.00     0.174 HD
ATOM   4070 2HH1 ARG A 457      77.722  24.873  54.269  1.00  0.00     0.174 HD
ATOM   4071  NH2 ARG A 457      76.022  24.691  56.122  1.00 76.16    -0.235 N 
ATOM   4072 1HH2 ARG A 457      75.259  24.660  56.798  1.00  0.00     0.174 HD
ATOM   4073 2HH2 ARG A 457      76.960  24.378  56.374  1.00  0.00     0.174 HD
ATOM   4074  N   PHE A 458      69.839  29.141  52.766  1.00 64.99    -0.344 N 
ATOM   4075  HN  PHE A 458      70.126  29.690  51.955  1.00  0.00     0.163 HD
ATOM   4076  CA  PHE A 458      69.213  29.827  53.905  1.00 65.01     0.193 C 
ATOM   4077  C   PHE A 458      68.156  30.862  53.544  1.00 68.42     0.244 C 
ATOM   4078  O   PHE A 458      68.305  31.597  52.558  1.00 72.11    -0.258 OA
ATOM   4079  CB  PHE A 458      70.268  30.565  54.743  1.00 61.31     0.074 C 
ATOM   4080  CG  PHE A 458      71.298  29.680  55.370  1.00 60.06    -0.056 A 
ATOM   4081  CD1 PHE A 458      70.972  28.849  56.442  1.00 60.63     0.007 A 
ATOM   4082  CD2 PHE A 458      72.617  29.713  54.921  1.00 61.38     0.007 A 
ATOM   4083  CE1 PHE A 458      71.939  28.043  57.034  1.00 61.69     0.001 A 
ATOM   4084  CE2 PHE A 458      73.592  28.913  55.511  1.00 62.06     0.001 A 
ATOM   4085  CZ  PHE A 458      73.250  28.074  56.568  1.00 61.90     0.000 A 
ATOM   4086  N  AHIS A 459      67.096  30.914  54.348  0.80 70.81    -0.337 N 
ATOM   4087  H  AHIS A 459      66.925  30.130  54.977  1.00  0.00     0.164 HD
ATOM   4088  N  BHIS A 459      67.087  30.900  54.341  0.20 66.84    -0.337 N 
ATOM   4089  H  BHIS A 459      66.900  30.099  54.945  1.00  0.00     0.164 HD
ATOM   4090  CA AHIS A 459      66.168  32.040  54.371  0.80 72.70     0.178 C 
ATOM   4091  CA BHIS A 459      66.174  32.037  54.387  0.20 65.81     0.178 C 
ATOM   4092  C  AHIS A 459      66.782  33.110  55.276  0.80 71.46     0.230 C 
ATOM   4093  C  BHIS A 459      66.874  33.102  55.222  0.20 67.04     0.230 C 
ATOM   4094  O  AHIS A 459      67.314  32.793  56.347  0.80 72.66    -0.277 OA
ATOM   4095  O  BHIS A 459      67.550  32.770  56.201  0.20 67.43    -0.277 OA
ATOM   4096  CB AHIS A 459      64.792  31.596  54.893  0.80 77.81     0.093 C 
ATOM   4097  CB BHIS A 459      64.854  31.671  55.075  0.20 63.75     0.093 C 
ATOM   4098  CG AHIS A 459      63.751  32.677  54.876  0.80 83.59     0.028 A 
ATOM   4099  CG BHIS A 459      64.096  30.558  54.419  0.20 61.71     0.028 A 
ATOM   4100  CD2AHIS A 459      63.429  33.622  55.793  0.80 85.19     0.114 A 
ATOM   4101  CD2BHIS A 459      63.206  30.564  53.399  0.20 60.56     0.114 A 
ATOM   4102  ND1AHIS A 459      62.887  32.864  53.817  0.80 85.46    -0.354 N 
ATOM   4103  HD1AHIS A 459      62.870  32.305  52.964  1.00  0.00     0.166 HD
ATOM   4104  ND1BHIS A 459      64.183  29.249  54.842  0.20 60.82    -0.354 N 
ATOM   4105  HD1BHIS A 459      64.766  28.915  55.610  1.00  0.00     0.166 HD
ATOM   4106  CE1AHIS A 459      62.084  33.881  54.079  0.80 86.00     0.180 A 
ATOM   4107  CE1BHIS A 459      63.394  28.494  54.099  0.20 59.93     0.180 A 
ATOM   4108  NE2AHIS A 459      62.393  34.359  55.271  0.80 85.88    -0.360 N 
ATOM   4109  HE2AHIS A 459      61.937  35.147  55.730  1.00  0.00     0.166 HD
ATOM   4110  NE2BHIS A 459      62.790  29.268  53.215  0.20 59.60    -0.360 N 
ATOM   4111  HE2BHIS A 459      62.123  28.954  52.510  1.00  0.00     0.166 HD
ATOM   4112  N   VAL A 460      66.722  34.367  54.836  1.00 69.06    -0.171 NA
ATOM   4113  CA  VAL A 460      67.273  35.492  55.614  1.00 69.15     0.169 C 
ATOM   4114  C   VAL A 460      66.169  36.293  56.296  1.00 71.80     0.237 C 
ATOM   4115  O   VAL A 460      65.211  36.733  55.654  1.00 74.77    -0.272 OA
ATOM   4116  CB  VAL A 460      68.250  36.406  54.813  1.00 68.93     0.005 C 
ATOM   4117  CG1 VAL A 460      69.532  35.657  54.479  1.00 66.50     0.011 C 
ATOM   4118  CG2 VAL A 460      67.615  36.984  53.550  1.00 68.39     0.011 C 
ATOM   4119  N   LYS A 461      66.306  36.439  57.610  1.00 74.99    -0.346 N 
ATOM   4120  HN  LYS A 461      67.092  35.981  58.072  1.00  0.00     0.163 HD
ATOM   4121  CA  LYS A 461      65.383  37.224  58.421  1.00 76.73     0.176 C 
ATOM   4122  C   LYS A 461      66.109  38.418  59.013  1.00 75.23     0.241 C 
ATOM   4123  O   LYS A 461      67.293  38.342  59.344  1.00 73.06    -0.271 OA
ATOM   4124  CB  LYS A 461      64.787  36.377  59.551  1.00 84.04     0.035 C 
ATOM   4125  CG  LYS A 461      63.577  35.532  59.181  1.00 89.64     0.004 C 
ATOM   4126  CD  LYS A 461      63.056  34.790  60.409  1.00 95.84     0.027 C 
ATOM   4127  CE  LYS A 461      61.771  34.019  60.130  1.00101.62     0.229 C 
ATOM   4128  NZ  LYS A 461      61.981  32.773  59.335  1.00102.47    -0.079 N 
ATOM   4129  HZ1 LYS A 461      61.121  32.257  59.148  1.00  0.00     0.274 HD
ATOM   4130  HZ2 LYS A 461      62.672  32.171  59.784  1.00  0.00     0.274 HD
ATOM   4131  HZ3 LYS A 461      62.473  32.979  58.466  1.00  0.00     0.274 HD
ATOM   4132  N   THR A 462      65.379  39.517  59.145  1.00 75.71    -0.344 N 
ATOM   4133  HN  THR A 462      64.429  39.516  58.774  1.00  0.00     0.163 HD
ATOM   4134  CA  THR A 462      65.869  40.728  59.795  1.00 78.19     0.205 C 
ATOM   4135  C   THR A 462      65.352  40.809  61.249  1.00 78.39     0.243 C 
ATOM   4136  O   THR A 462      64.265  40.308  61.550  1.00 83.39    -0.271 OA
ATOM   4137  CB  THR A 462      65.481  41.975  58.965  1.00 78.86     0.146 C 
ATOM   4138  CG2 THR A 462      63.968  42.018  58.688  1.00 81.75     0.042 C 
ATOM   4139  OG1 THR A 462      65.883  43.165  59.649  1.00 81.97    -0.393 OA
ATOM   4140  HG1 THR A 462      66.817  43.138  59.820  1.00  0.00     0.210 HD
ATOM   4141  N   LEU A 463      66.133  41.420  62.140  1.00 76.26    -0.346 N 
ATOM   4142  HN  LEU A 463      67.045  41.765  61.840  1.00  0.00     0.163 HD
ATOM   4143  CA  LEU A 463      65.726  41.614  63.543  1.00 75.88     0.177 C 
ATOM   4144  C   LEU A 463      64.745  42.778  63.691  1.00 78.83     0.241 C 
ATOM   4145  O   LEU A 463      64.982  43.855  63.137  1.00 79.69    -0.271 OA
ATOM   4146  CB  LEU A 463      66.948  41.850  64.435  1.00 73.70     0.038 C 
ATOM   4147  CG  LEU A 463      67.668  40.689  65.129  1.00 73.21    -0.020 C 
ATOM   4148  CD1 LEU A 463      68.189  39.636  64.162  1.00 75.10     0.009 C 
ATOM   4149  CD2 LEU A 463      68.814  41.243  65.961  1.00 74.67     0.009 C 
ATOM   4150  N   GLN A 464      63.668  42.556  64.456  1.00 81.25    -0.346 N 
ATOM   4151  HN  GLN A 464      63.612  41.670  64.958  1.00  0.00     0.163 HD
ATOM   4152  CA  GLN A 464      62.554  43.517  64.617  1.00 84.00     0.177 C 
ATOM   4153  C   GLN A 464      61.942  43.928  63.273  1.00 87.16     0.240 C 
ATOM   4154  O   GLN A 464      61.767  43.084  62.383  1.00 89.32    -0.271 OA
ATOM   4155  CB  GLN A 464      62.970  44.742  65.456  1.00 86.30     0.044 C 
ATOM   4156  CG  GLN A 464      62.321  44.823  66.830  1.00 94.40     0.105 C 
ATOM   4157  CD  GLN A 464      62.757  43.713  67.768  1.00 98.48     0.215 C 
ATOM   4158  NE2 GLN A 464      63.974  43.825  68.297  1.00100.19    -0.370 N 
ATOM   4159 1HE2 GLN A 464      64.267  43.079  68.928  1.00  0.00     0.159 HD
ATOM   4160 2HE2 GLN A 464      64.591  44.612  68.096  1.00  0.00     0.159 HD
ATOM   4161  OE1 GLN A 464      62.010  42.761  68.011  1.00 99.33    -0.274 OA
ATOM   4162  N   GLY A 465      61.625  45.213  63.124  1.00 85.38    -0.351 N 
ATOM   4163  HN  GLY A 465      61.760  45.854  63.906  1.00  0.00     0.163 HD
ATOM   4164  CA  GLY A 465      61.088  45.725  61.866  1.00 88.39     0.225 C 
ATOM   4165  C   GLY A 465      62.138  46.309  60.938  1.00 87.38     0.236 C 
ATOM   4166  O   GLY A 465      61.789  46.995  59.971  1.00 90.32    -0.272 OA
ATOM   4167  N   GLN A 466      63.411  46.023  61.226  1.00 84.80    -0.346 N 
ATOM   4168  HN  GLN A 466      63.600  45.334  61.954  1.00  0.00     0.163 HD
ATOM   4169  CA  GLN A 466      64.553  46.652  60.547  1.00 81.11     0.177 C 
ATOM   4170  C   GLN A 466      64.624  46.365  59.053  1.00 78.54     0.241 C 
ATOM   4171  O   GLN A 466      64.426  45.233  58.611  1.00 77.38    -0.271 OA
ATOM   4172  CB  GLN A 466      65.880  46.287  61.224  1.00 81.69     0.044 C 
ATOM   4173  CG  GLN A 466      66.199  47.103  62.474  1.00 86.18     0.105 C 
ATOM   4174  CD  GLN A 466      66.600  48.541  62.168  1.00 88.32     0.215 C 
ATOM   4175  NE2 GLN A 466      65.931  49.490  62.813  1.00 89.26    -0.370 N 
ATOM   4176 1HE2 GLN A 466      66.199  50.453  62.608  1.00  0.00     0.159 HD
ATOM   4177 2HE2 GLN A 466      65.183  49.281  63.475  1.00  0.00     0.159 HD
ATOM   4178  OE1 GLN A 466      67.503  48.794  61.369  1.00 88.49    -0.274 OA
ATOM   4179  N   CYS A 467      64.899  47.422  58.295  1.00 75.50    -0.345 N 
ATOM   4180  HN  CYS A 467      65.042  48.319  58.760  1.00  0.00     0.163 HD
ATOM   4181  CA  CYS A 467      65.010  47.382  56.838  1.00 73.42     0.186 C 
ATOM   4182  C   CYS A 467      66.119  48.351  56.427  1.00 69.51     0.242 C 
ATOM   4183  O   CYS A 467      66.641  49.081  57.280  1.00 66.45    -0.271 OA
ATOM   4184  CB  CYS A 467      63.675  47.790  56.202  1.00 75.33     0.121 C 
ATOM   4185  SG  CYS A 467      63.072  49.414  56.732  1.00 74.64    -0.095 SA
ATOM   4186  N   VAL A 468      66.474  48.366  55.138  1.00 65.53    -0.346 N 
ATOM   4187  HN  VAL A 468      66.018  47.728  54.486  1.00  0.00     0.163 HD
ATOM   4188  CA  VAL A 468      67.514  49.289  54.640  1.00 64.06     0.180 C 
ATOM   4189  C   VAL A 468      67.177  50.757  54.921  1.00 62.99     0.241 C 
ATOM   4190  O   VAL A 468      68.068  51.557  55.208  1.00 62.62    -0.271 OA
ATOM   4191  CB  VAL A 468      67.892  49.077  53.145  1.00 63.80     0.009 C 
ATOM   4192  CG1 VAL A 468      68.719  47.811  52.970  1.00 63.35     0.012 C 
ATOM   4193  CG2 VAL A 468      66.672  49.063  52.231  1.00 62.33     0.012 C 
ATOM   4194  N   GLU A 469      65.885  51.076  54.874  1.00 62.88    -0.346 N 
ATOM   4195  HN  GLU A 469      65.214  50.340  54.654  1.00  0.00     0.163 HD
ATOM   4196  CA  GLU A 469      65.377  52.426  55.121  1.00 64.08     0.177 C 
ATOM   4197  C   GLU A 469      65.508  52.856  56.584  1.00 64.88     0.241 C 
ATOM   4198  O   GLU A 469      65.712  54.038  56.861  1.00 64.82    -0.271 OA
ATOM   4199  CB  GLU A 469      63.916  52.552  54.667  1.00 62.53     0.045 C 
ATOM   4200  CG  GLU A 469      63.684  52.367  53.169  1.00 59.11     0.116 C 
ATOM   4201  CD  GLU A 469      63.510  50.911  52.741  1.00 61.52     0.172 C 
ATOM   4202  OE1 GLU A 469      63.720  49.986  53.563  1.00 61.16    -0.648 OA
ATOM   4203  OE2 GLU A 469      63.157  50.682  51.561  1.00 61.94    -0.648 OA
ATOM   4204  N   SER A 470      65.399  51.900  57.507  1.00 66.55    -0.344 N 
ATOM   4205  HN  SER A 470      65.276  50.933  57.206  1.00  0.00     0.163 HD
ATOM   4206  CA  SER A 470      65.451  52.197  58.947  1.00 68.06     0.200 C 
ATOM   4207  C   SER A 470      66.854  52.132  59.563  1.00 67.96     0.243 C 
ATOM   4208  O   SER A 470      67.055  52.626  60.673  1.00 69.41    -0.271 OA
ATOM   4209  CB  SER A 470      64.459  51.323  59.734  1.00 69.20     0.199 C 
ATOM   4210  OG  SER A 470      64.822  49.951  59.718  1.00 70.48    -0.398 OA
ATOM   4211  HG  SER A 470      64.209  49.411  60.204  1.00  0.00     0.209 HD
ATOM   4212  N   ILE A 471      67.808  51.528  58.847  1.00 69.08    -0.346 N 
ATOM   4213  HN  ILE A 471      67.549  51.101  57.958  1.00  0.00     0.163 HD
ATOM   4214  CA  ILE A 471      69.218  51.447  59.278  1.00 67.56     0.180 C 
ATOM   4215  C   ILE A 471      69.811  52.851  59.372  1.00 66.67     0.241 C 
ATOM   4216  O   ILE A 471      69.652  53.659  58.457  1.00 64.97    -0.271 OA
ATOM   4217  CB  ILE A 471      70.074  50.566  58.320  1.00 66.90     0.013 C 
ATOM   4218  CG1 ILE A 471      69.734  49.083  58.488  1.00 66.89     0.002 C 
ATOM   4219  CG2 ILE A 471      71.574  50.760  58.546  1.00 65.97     0.012 C 
ATOM   4220  CD1 ILE A 471      70.162  48.223  57.316  1.00 67.67     0.005 C 
ATOM   4221  N   GLN A 472      70.475  53.133  60.487  1.00 68.67    -0.346 N 
ATOM   4222  HN  GLN A 472      70.475  52.456  61.250  1.00  0.00     0.163 HD
ATOM   4223  CA  GLN A 472      71.202  54.382  60.647  1.00 72.50     0.177 C 
ATOM   4224  C   GLN A 472      72.492  54.311  59.830  1.00 69.27     0.241 C 
ATOM   4225  O   GLN A 472      73.321  53.415  60.035  1.00 67.12    -0.271 OA
ATOM   4226  CB  GLN A 472      71.490  54.647  62.121  1.00 77.58     0.044 C 
ATOM   4227  CG  GLN A 472      71.110  56.049  62.571  1.00 83.49     0.105 C 
ATOM   4228  CD  GLN A 472      70.803  56.119  64.056  1.00 88.16     0.215 C 
ATOM   4229  NE2 GLN A 472      69.752  55.422  64.483  1.00 87.09    -0.370 N 
ATOM   4230 1HE2 GLN A 472      69.167  54.869  63.856  1.00  0.00     0.159 HD
ATOM   4231 2HE2 GLN A 472      69.546  55.469  65.481  1.00  0.00     0.159 HD
ATOM   4232  OE1 GLN A 472      71.508  56.786  64.812  1.00 93.42    -0.274 OA
ATOM   4233  N   LYS A 473      72.635  55.252  58.898  1.00 65.45    -0.346 N 
ATOM   4234  HN  LYS A 473      71.949  56.005  58.854  1.00  0.00     0.163 HD
ATOM   4235  CA  LYS A 473      73.735  55.248  57.937  1.00 64.07     0.176 C 
ATOM   4236  C   LYS A 473      74.718  56.402  58.102  1.00 63.36     0.241 C 
ATOM   4237  O   LYS A 473      74.319  57.528  58.404  1.00 66.38    -0.271 OA
ATOM   4238  CB  LYS A 473      73.192  55.255  56.503  1.00 62.52     0.035 C 
ATOM   4239  CG  LYS A 473      72.974  53.874  55.905  1.00 63.70     0.004 C 
ATOM   4240  CD  LYS A 473      71.509  53.477  55.860  1.00 64.00     0.027 C 
ATOM   4241  CE  LYS A 473      70.842  53.888  54.562  1.00 64.21     0.229 C 
ATOM   4242  NZ  LYS A 473      69.365  53.818  54.693  1.00 69.02    -0.079 N 
ATOM   4243  HZ1 LYS A 473      68.916  54.095  53.820  1.00  0.00     0.274 HD
ATOM   4244  HZ2 LYS A 473      69.028  54.367  55.484  1.00  0.00     0.274 HD
ATOM   4245  HZ3 LYS A 473      69.055  52.898  55.004  1.00  0.00     0.274 HD
ATOM   4246  N   ILE A 474      76.001  56.101  57.907  1.00 61.44    -0.346 N 
ATOM   4247  HN  ILE A 474      76.278  55.119  57.908  1.00  0.00     0.163 HD
ATOM   4248  CA  ILE A 474      77.028  57.118  57.692  1.00 59.97     0.180 C 
ATOM   4249  C   ILE A 474      77.062  57.424  56.193  1.00 60.43     0.241 C 
ATOM   4250  O   ILE A 474      77.132  56.510  55.362  1.00 60.99    -0.271 OA
ATOM   4251  CB  ILE A 474      78.408  56.673  58.244  1.00 61.30     0.013 C 
ATOM   4252  CG1 ILE A 474      78.412  56.784  59.778  1.00 61.97     0.002 C 
ATOM   4253  CG2 ILE A 474      79.553  57.499  57.650  1.00 59.09     0.012 C 
ATOM   4254  CD1 ILE A 474      79.431  55.909  60.483  1.00 63.46     0.005 C 
ATOM   4255  N   HIS A 475      76.985  58.712  55.863  1.00 61.28    -0.346 N 
ATOM   4256  HN  HIS A 475      76.926  59.406  56.608  1.00  0.00     0.163 HD
ATOM   4257  CA  HIS A 475      76.982  59.169  54.478  1.00 60.74     0.182 C 
ATOM   4258  C   HIS A 475      78.143  60.128  54.205  1.00 60.84     0.241 C 
ATOM   4259  O   HIS A 475      77.952  61.340  54.044  1.00 61.85    -0.271 OA
ATOM   4260  CB  HIS A 475      75.625  59.785  54.123  1.00 62.36     0.093 C 
ATOM   4261  CG  HIS A 475      75.364  59.868  52.651  1.00 66.64     0.028 A 
ATOM   4262  CD2 HIS A 475      76.017  59.329  51.594  1.00 67.65     0.114 A 
ATOM   4263  ND1 HIS A 475      74.316  60.592  52.125  1.00 68.04    -0.354 N 
ATOM   4264  HD1 HIS A 475      73.637  61.127  52.667  1.00  0.00     0.166 HD
ATOM   4265  CE1 HIS A 475      74.328  60.485  50.809  1.00 67.11     0.180 A 
ATOM   4266  NE2 HIS A 475      75.352  59.727  50.461  1.00 66.91    -0.360 N 
ATOM   4267  HE2 HIS A 475      75.607  59.478  49.505  1.00  0.00     0.166 HD
ATOM   4268  N   ASP A 476      79.346  59.558  54.157  1.00 59.51    -0.345 N 
ATOM   4269  HN  ASP A 476      79.410  58.546  54.265  1.00  0.00     0.163 HD
ATOM   4270  CA  ASP A 476      80.576  60.315  53.957  1.00 59.89     0.186 C 
ATOM   4271  C   ASP A 476      81.258  59.920  52.627  1.00 58.97     0.241 C 
ATOM   4272  O   ASP A 476      80.782  60.328  51.563  1.00 57.93    -0.271 OA
ATOM   4273  CB  ASP A 476      81.491  60.167  55.186  1.00 61.23     0.147 C 
ATOM   4274  CG  ASP A 476      82.587  61.226  55.253  1.00 64.39     0.175 C 
ATOM   4275  OD1 ASP A 476      82.658  62.117  54.379  1.00 67.97    -0.648 OA
ATOM   4276  OD2 ASP A 476      83.394  61.168  56.203  1.00 67.56    -0.648 OA
ATOM   4277  N   LEU A 477      82.347  59.142  52.679  1.00 56.65    -0.346 N 
ATOM   4278  HN  LEU A 477      82.702  58.853  53.591  1.00  0.00     0.163 HD
ATOM   4279  CA  LEU A 477      83.049  58.690  51.470  1.00 56.28     0.177 C 
ATOM   4280  C   LEU A 477      82.214  57.662  50.707  1.00 57.84     0.241 C 
ATOM   4281  O   LEU A 477      82.202  57.651  49.475  1.00 58.84    -0.271 OA
ATOM   4282  CB  LEU A 477      84.410  58.078  51.810  1.00 55.85     0.038 C 
ATOM   4283  CG  LEU A 477      85.663  58.221  50.924  1.00 55.01    -0.020 C 
ATOM   4284  CD1 LEU A 477      86.346  56.868  50.780  1.00 54.68     0.009 C 
ATOM   4285  CD2 LEU A 477      85.432  58.843  49.552  1.00 52.69     0.009 C 
ATOM   4286  N   SER A 478      81.541  56.794  51.458  1.00 58.05    -0.344 N 
ATOM   4287  HN  SER A 478      81.727  56.772  52.461  1.00  0.00     0.163 HD
ATOM   4288  CA  SER A 478      80.552  55.874  50.915  1.00 58.74     0.200 C 
ATOM   4289  C   SER A 478      79.314  55.890  51.811  1.00 59.18     0.243 C 
ATOM   4290  O   SER A 478      79.324  56.499  52.886  1.00 60.22    -0.271 OA
ATOM   4291  CB  SER A 478      81.132  54.458  50.786  1.00 58.92     0.199 C 
ATOM   4292  OG  SER A 478      81.354  53.860  52.053  1.00 59.63    -0.398 OA
ATOM   4293  HG  SER A 478      81.713  52.984  51.973  1.00  0.00     0.209 HD
ATOM   4294  N   LEU A 479      78.257  55.226  51.353  1.00 58.25    -0.346 N 
ATOM   4295  HN  LEU A 479      78.317  54.792  50.432  1.00  0.00     0.163 HD
ATOM   4296  CA  LEU A 479      77.023  55.091  52.102  1.00 58.36     0.177 C 
ATOM   4297  C   LEU A 479      77.005  53.704  52.745  1.00 60.35     0.241 C 
ATOM   4298  O   LEU A 479      76.799  52.696  52.063  1.00 61.58    -0.271 OA
ATOM   4299  CB  LEU A 479      75.827  55.282  51.166  1.00 58.07     0.038 C 
ATOM   4300  CG  LEU A 479      74.608  56.069  51.648  1.00 59.33    -0.020 C 
ATOM   4301  CD1 LEU A 479      73.805  56.551  50.448  1.00 59.31     0.009 C 
ATOM   4302  CD2 LEU A 479      73.735  55.251  52.584  1.00 59.11     0.009 C 
ATOM   4303  N   HIS A 480      77.236  53.664  54.056  1.00 60.98    -0.346 N 
ATOM   4304  HN  HIS A 480      77.344  54.544  54.560  1.00  0.00     0.163 HD
ATOM   4305  CA  HIS A 480      77.341  52.408  54.805  1.00 62.76     0.182 C 
ATOM   4306  C   HIS A 480      76.682  52.507  56.193  1.00 64.19     0.243 C 
ATOM   4307  O   HIS A 480      76.485  53.619  56.695  1.00 64.03    -0.271 OA
ATOM   4308  CB  HIS A 480      78.812  51.979  54.921  1.00 64.92     0.093 C 
ATOM   4309  CG  HIS A 480      79.701  53.017  55.527  1.00 67.09     0.028 A 
ATOM   4310  CD2 HIS A 480      80.029  53.268  56.817  1.00 68.75     0.114 A 
ATOM   4311  ND1 HIS A 480      80.372  53.954  54.771  1.00 68.35    -0.354 N 
ATOM   4312  HD1 HIS A 480      80.331  54.031  53.755  1.00  0.00     0.166 HD
ATOM   4313  CE1 HIS A 480      81.077  54.737  55.569  1.00 69.32     0.180 A 
ATOM   4314  NE2 HIS A 480      80.886  54.342  56.815  1.00 70.92    -0.360 N 
ATOM   4315  HE2 HIS A 480      81.307  54.766  57.642  1.00  0.00     0.166 HD
ATOM   4316  N   PRO A 481      76.334  51.351  56.814  1.00 63.65    -0.337 N 
ATOM   4317  CA  PRO A 481      75.739  51.386  58.157  1.00 63.47     0.179 C 
ATOM   4318  C   PRO A 481      76.684  51.933  59.220  1.00 63.72     0.241 C 
ATOM   4319  O   PRO A 481      77.872  51.602  59.221  1.00 64.67    -0.271 OA
ATOM   4320  CB  PRO A 481      75.446  49.910  58.462  1.00 62.90     0.037 C 
ATOM   4321  CG  PRO A 481      75.427  49.229  57.141  1.00 64.16     0.022 C 
ATOM   4322  CD  PRO A 481      76.409  49.971  56.295  1.00 63.30     0.127 C 
ATOM   4323  N   ASP A 482      76.143  52.776  60.099  1.00 66.83    -0.346 N 
ATOM   4324  HN  ASP A 482      75.212  53.146  59.907  1.00  0.00     0.163 HD
ATOM   4325  CA  ASP A 482      76.819  53.196  61.325  1.00 66.33     0.186 C 
ATOM   4326  C   ASP A 482      76.904  51.985  62.252  1.00 65.75     0.241 C 
ATOM   4327  O   ASP A 482      75.896  51.535  62.810  1.00 65.77    -0.271 OA
ATOM   4328  CB  ASP A 482      76.058  54.352  61.989  1.00 67.23     0.147 C 
ATOM   4329  CG  ASP A 482      76.822  54.986  63.153  1.00 70.41     0.175 C 
ATOM   4330  OD1 ASP A 482      76.330  56.013  63.667  1.00 72.33    -0.648 OA
ATOM   4331  OD2 ASP A 482      77.897  54.483  63.560  1.00 71.03    -0.648 OA
ATOM   4332  N   GLU A 483      78.115  51.460  62.394  1.00 66.62    -0.346 N 
ATOM   4333  HN  GLU A 483      78.916  51.946  61.991  1.00  0.00     0.163 HD
ATOM   4334  CA  GLU A 483      78.333  50.205  63.112  1.00 67.44     0.177 C 
ATOM   4335  C   GLU A 483      78.487  50.358  64.630  1.00 68.23     0.241 C 
ATOM   4336  O   GLU A 483      78.652  49.368  65.346  1.00 68.26    -0.271 OA
ATOM   4337  CB  GLU A 483      79.479  49.405  62.475  1.00 66.24     0.045 C 
ATOM   4338  CG  GLU A 483      79.024  48.623  61.247  1.00 68.36     0.116 C 
ATOM   4339  CD  GLU A 483      80.134  47.853  60.555  1.00 69.57     0.172 C 
ATOM   4340  OE1 GLU A 483      80.366  48.107  59.356  1.00 69.49    -0.648 OA
ATOM   4341  OE2 GLU A 483      80.765  46.986  61.195  1.00 72.68    -0.648 OA
ATOM   4342  N   THR A 484      78.410  51.601  65.108  1.00 70.72    -0.344 N 
ATOM   4343  HN  THR A 484      78.401  52.379  64.449  1.00  0.00     0.163 HD
ATOM   4344  CA  THR A 484      78.338  51.893  66.545  1.00 71.69     0.205 C 
ATOM   4345  C   THR A 484      76.925  51.621  67.073  1.00 72.46     0.243 C 
ATOM   4346  O   THR A 484      76.746  51.341  68.258  1.00 76.98    -0.271 OA
ATOM   4347  CB  THR A 484      78.755  53.341  66.876  1.00 70.33     0.146 C 
ATOM   4348  CG2 THR A 484      80.223  53.593  66.513  1.00 67.96     0.042 C 
ATOM   4349  OG1 THR A 484      77.917  54.257  66.164  1.00 70.69    -0.393 OA
ATOM   4350  HG1 THR A 484      77.007  54.101  66.389  1.00  0.00     0.210 HD
ATOM   4351  N   LYS A 485      75.937  51.719  66.183  1.00 73.11    -0.346 N 
ATOM   4352  HN  LYS A 485      76.146  52.130  65.273  1.00  0.00     0.163 HD
ATOM   4353  CA  LYS A 485      74.568  51.269  66.441  1.00 74.61     0.176 C 
ATOM   4354  C   LYS A 485      74.471  49.743  66.364  1.00 78.59     0.241 C 
ATOM   4355  O   LYS A 485      75.364  49.087  65.821  1.00 82.62    -0.271 OA
ATOM   4356  CB  LYS A 485      73.599  51.917  65.443  1.00 72.84     0.035 C 
ATOM   4357  CG  LYS A 485      72.903  53.177  65.943  1.00 76.39     0.004 C 
ATOM   4358  CD  LYS A 485      73.827  54.385  66.015  1.00 77.00     0.027 C 
ATOM   4359  CE  LYS A 485      73.406  55.312  67.141  1.00 79.88     0.229 C 
ATOM   4360  NZ  LYS A 485      74.510  56.223  67.544  1.00 81.55    -0.079 N 
ATOM   4361  HZ1 LYS A 485      74.227  56.846  68.301  1.00  0.00     0.274 HD
ATOM   4362  HZ2 LYS A 485      74.871  56.746  66.746  1.00  0.00     0.274 HD
ATOM   4363  HZ3 LYS A 485      75.353  55.702  67.786  1.00  0.00     0.274 HD
ATOM   4364  N   ASN A 486      73.397  49.188  66.926  1.00 82.18    -0.346 N 
ATOM   4365  HN  ASN A 486      72.740  49.788  67.425  1.00  0.00     0.163 HD
ATOM   4366  CA  ASN A 486      73.121  47.746  66.855  1.00 84.72     0.185 C 
ATOM   4367  C   ASN A 486      71.902  47.416  65.974  1.00 83.87     0.241 C 
ATOM   4368  O   ASN A 486      71.475  48.254  65.172  1.00 81.73    -0.271 OA
ATOM   4369  CB  ASN A 486      73.025  47.115  68.264  1.00 89.31     0.137 C 
ATOM   4370  CG  ASN A 486      72.112  47.887  69.212  1.00 92.92     0.217 C 
ATOM   4371  ND2 ASN A 486      72.663  48.293  70.353  1.00 91.70    -0.370 N 
ATOM   4372 1HD2 ASN A 486      73.642  48.119  70.582  1.00  0.00     0.159 HD
ATOM   4373 2HD2 ASN A 486      72.053  48.809  70.987  1.00  0.00     0.159 HD
ATOM   4374  OD1 ASN A 486      70.926  48.098  68.935  1.00 93.49    -0.274 OA
ATOM   4375  N   MET A 487      71.368  46.199  66.123  1.00 84.82    -0.346 N 
ATOM   4376  HN  MET A 487      71.762  45.595  66.845  1.00  0.00     0.163 HD
ATOM   4377  CA  MET A 487      70.247  45.663  65.318  1.00 84.00     0.177 C 
ATOM   4378  C   MET A 487      70.605  45.418  63.840  1.00 78.43     0.241 C 
ATOM   4379  O   MET A 487      69.716  45.334  62.982  1.00 76.94    -0.271 OA
ATOM   4380  CB  MET A 487      68.965  46.517  65.456  1.00 89.95     0.045 C 
ATOM   4381  CG  MET A 487      68.349  46.570  66.853  1.00 94.06     0.076 C 
ATOM   4382  SD  MET A 487      67.356  45.128  67.301  1.00 98.70    -0.173 SA
ATOM   4383  CE  MET A 487      68.493  44.221  68.354  1.00 98.67     0.089 C 
ATOM   4384  N   LEU A 488      71.907  45.280  63.566  1.00 73.05    -0.346 N 
ATOM   4385  HN  LEU A 488      72.572  45.350  64.336  1.00  0.00     0.163 HD
ATOM   4386  CA  LEU A 488      72.431  45.032  62.212  1.00 67.16     0.177 C 
ATOM   4387  C   LEU A 488      72.558  43.545  61.861  1.00 64.65     0.241 C 
ATOM   4388  O   LEU A 488      72.831  43.199  60.710  1.00 65.76    -0.271 OA
ATOM   4389  CB  LEU A 488      73.784  45.735  62.003  1.00 64.65     0.038 C 
ATOM   4390  CG  LEU A 488      73.893  47.263  62.067  1.00 62.86    -0.020 C 
ATOM   4391  CD1 LEU A 488      75.358  47.674  62.034  1.00 60.81     0.009 C 
ATOM   4392  CD2 LEU A 488      73.108  47.953  60.958  1.00 60.56     0.009 C 
ATOM   4393  N   GLU A 489      72.356  42.679  62.851  1.00 63.05    -0.346 N 
ATOM   4394  HN  GLU A 489      72.138  43.043  63.779  1.00  0.00     0.163 HD
ATOM   4395  CA  GLU A 489      72.432  41.228  62.670  1.00 63.40     0.177 C 
ATOM   4396  C   GLU A 489      71.248  40.673  61.878  1.00 62.89     0.241 C 
ATOM   4397  O   GLU A 489      70.225  41.349  61.708  1.00 64.04    -0.271 OA
ATOM   4398  CB  GLU A 489      72.516  40.519  64.027  1.00 65.68     0.045 C 
ATOM   4399  CG  GLU A 489      73.837  40.670  64.769  1.00 67.12     0.116 C 
ATOM   4400  CD  GLU A 489      73.958  41.970  65.560  1.00 70.45     0.172 C 
ATOM   4401  OE1 GLU A 489      75.095  42.284  65.972  1.00 72.75    -0.648 OA
ATOM   4402  OE2 GLU A 489      72.941  42.677  65.774  1.00 70.43    -0.648 OA
ATOM   4403  N   MET A 490      71.405  39.440  61.397  1.00 62.88    -0.346 N 
ATOM   4404  HN  MET A 490      72.309  38.982  61.516  1.00  0.00     0.163 HD
ATOM   4405  CA  MET A 490      70.339  38.712  60.705  1.00 64.52     0.177 C 
ATOM   4406  C   MET A 490      70.128  37.318  61.306  1.00 65.28     0.241 C 
ATOM   4407  O   MET A 490      70.926  36.869  62.134  1.00 63.68    -0.271 OA
ATOM   4408  CB  MET A 490      70.643  38.600  59.206  1.00 66.42     0.045 C 
ATOM   4409  CG  MET A 490      70.731  39.932  58.472  1.00 67.47     0.076 C 
ATOM   4410  SD  MET A 490      70.160  39.886  56.762  1.00 68.37    -0.173 SA
ATOM   4411  CE  MET A 490      71.421  38.869  56.017  1.00 70.23     0.089 C 
ATOM   4412  N   ILE A 491      69.045  36.650  60.903  1.00 66.96    -0.346 N 
ATOM   4413  HN  ILE A 491      68.364  37.127  60.313  1.00  0.00     0.163 HD
ATOM   4414  CA  ILE A 491      68.800  35.251  61.280  1.00 69.59     0.180 C 
ATOM   4415  C   ILE A 491      68.760  34.382  60.019  1.00 69.85     0.241 C 
ATOM   4416  O   ILE A 491      67.930  34.596  59.128  1.00 70.32    -0.271 OA
ATOM   4417  CB  ILE A 491      67.527  35.077  62.158  1.00 70.70     0.013 C 
ATOM   4418  CG1 ILE A 491      67.682  35.824  63.492  1.00 72.40     0.002 C 
ATOM   4419  CG2 ILE A 491      67.246  33.603  62.438  1.00 67.98     0.012 C 
ATOM   4420  CD1 ILE A 491      66.382  36.321  64.098  1.00 75.36     0.005 C 
ATOM   4421  N   PHE A 492      69.680  33.417  59.962  1.00 69.62    -0.346 N 
ATOM   4422  HN  PHE A 492      70.333  33.327  60.740  1.00  0.00     0.163 HD
ATOM   4423  CA  PHE A 492      69.803  32.480  58.844  1.00 69.72     0.180 C 
ATOM   4424  C   PHE A 492      69.096  31.183  59.212  1.00 72.98     0.241 C 
ATOM   4425  O   PHE A 492      69.578  30.410  60.049  1.00 75.05    -0.271 OA
ATOM   4426  CB  PHE A 492      71.280  32.178  58.544  1.00 67.13     0.073 C 
ATOM   4427  CG  PHE A 492      72.022  33.271  57.814  1.00 65.07    -0.056 A 
ATOM   4428  CD1 PHE A 492      71.464  34.539  57.599  1.00 65.73     0.007 A 
ATOM   4429  CD2 PHE A 492      73.320  33.031  57.357  1.00 65.31     0.007 A 
ATOM   4430  CE1 PHE A 492      72.180  35.528  56.936  1.00 64.10     0.001 A 
ATOM   4431  CE2 PHE A 492      74.039  34.018  56.692  1.00 64.68     0.001 A 
ATOM   4432  CZ  PHE A 492      73.468  35.268  56.482  1.00 64.36     0.000 A 
ATOM   4433  N   THR A 493      67.946  30.954  58.593  1.00 76.41    -0.344 N 
ATOM   4434  HN  THR A 493      67.596  31.641  57.926  1.00  0.00     0.163 HD
ATOM   4435  CA  THR A 493      67.167  29.742  58.842  1.00 79.48     0.205 C 
ATOM   4436  C   THR A 493      67.181  28.841  57.598  1.00 78.94     0.246 C 
ATOM   4437  O   THR A 493      66.852  29.310  56.511  1.00 79.90    -0.271 OA
ATOM   4438  CB  THR A 493      65.735  30.051  59.368  1.00 81.45     0.146 C 
ATOM   4439  CG2 THR A 493      65.170  31.355  58.786  1.00 82.67     0.042 C 
ATOM   4440  OG1 THR A 493      64.853  28.970  59.049  1.00 83.35    -0.393 OA
ATOM   4441  HG1 THR A 493      63.979  29.159  59.370  1.00  0.00     0.210 HD
ATOM   4442  N   PRO A 494      67.578  27.552  57.756  1.00 81.12    -0.337 N 
ATOM   4443  CA  PRO A 494      67.764  26.614  56.629  1.00 81.86     0.179 C 
ATOM   4444  C   PRO A 494      66.560  26.443  55.697  1.00 83.88     0.241 C 
ATOM   4445  O   PRO A 494      65.418  26.672  56.099  1.00 84.80    -0.271 OA
ATOM   4446  CB  PRO A 494      68.087  25.290  57.329  1.00 79.44     0.037 C 
ATOM   4447  CG  PRO A 494      68.739  25.706  58.601  1.00 79.73     0.022 C 
ATOM   4448  CD  PRO A 494      67.968  26.923  59.035  1.00 80.37     0.127 C 
ATOM   4449  N   ARG A 495      66.849  26.050  54.458  1.00 89.52    -0.346 N 
ATOM   4450  HN  ARG A 495      67.831  25.926  54.211  1.00  0.00     0.163 HD
ATOM   4451  CA  ARG A 495      65.842  25.785  53.430  1.00 93.66     0.176 C 
ATOM   4452  C   ARG A 495      65.611  24.273  53.313  1.00100.72     0.241 C 
ATOM   4453  O   ARG A 495      66.523  23.485  53.594  1.00104.01    -0.271 OA
ATOM   4454  CB  ARG A 495      66.307  26.369  52.096  1.00 91.06     0.036 C 
ATOM   4455  CG  ARG A 495      65.227  27.123  51.344  1.00 88.43     0.023 C 
ATOM   4456  CD  ARG A 495      65.806  28.106  50.339  1.00 84.15     0.138 C 
ATOM   4457  NE  ARG A 495      64.872  29.209  50.105  1.00 84.23    -0.227 N 
ATOM   4458  HE  ARG A 495      63.986  28.982  49.653  1.00  0.00     0.177 HD
ATOM   4459  CZ  ARG A 495      65.081  30.484  50.432  1.00 83.12     0.665 C 
ATOM   4460  NH1 ARG A 495      66.219  30.874  50.987  1.00 82.68    -0.235 N 
ATOM   4461 1HH1 ARG A 495      66.379  31.850  51.237  1.00  0.00     0.174 HD
ATOM   4462 2HH1 ARG A 495      66.940  30.179  51.181  1.00  0.00     0.174 HD
ATOM   4463  NH2 ARG A 495      64.145  31.387  50.180  1.00 83.94    -0.235 N 
ATOM   4464 1HH2 ARG A 495      64.305  32.363  50.430  1.00  0.00     0.174 HD
ATOM   4465 2HH2 ARG A 495      63.269  31.087  49.753  1.00  0.00     0.174 HD
ATOM   4466  N   ASN A 496      64.400  23.884  52.895  1.00109.05    -0.348 N 
ATOM   4467  HN  ASN A 496      63.755  24.605  52.571  1.00  0.00     0.163 HD
ATOM   4468  CA  ASN A 496      63.931  22.476  52.871  1.00114.31     0.154 C 
ATOM   4469  C   ASN A 496      63.965  21.785  54.240  1.00111.54     0.256 C 
ATOM   4470  O   ASN A 496      62.996  21.835  54.999  1.00106.70    -0.305 OA
ATOM   4471  CB  ASN A 496      64.682  21.625  51.825  1.00118.25     0.134 C 
ATOM   4472  CG  ASN A 496      64.185  21.849  50.403  1.00119.91     0.217 C 
ATOM   4473  ND2 ASN A 496      64.035  20.759  49.657  1.00117.28    -0.370 N 
ATOM   4474 1HD2 ASN A 496      64.223  19.822  50.012  1.00  0.00     0.159 HD
ATOM   4475 2HD2 ASN A 496      63.702  20.909  48.705  1.00  0.00     0.159 HD
ATOM   4476  OD1 ASN A 496      63.957  22.983  49.973  1.00121.61    -0.274 OA
TER    4477      ASN A 496 
