# Supplementary material for: Exploration of the molecular mechanism of melatonin against polycystic ovary syndrome based on a network pharmacology approach and experimental validation
Source: Front Endocrinol (Lausanne). 2025 Aug 5;16:1528518. doi: 10.3389/fendo.2025.1528518 (PMC12361247; doi:10.3389/fendo.2025.1528518)
Supplement: Supplementary file 1 [file DataSheet1.zip › Raw data/molecular docking/cyp19a1-melatonin/lig.pdbqt_lizhenyu/lig.pdbqt_out.pdb]

MODEL 1
REMARK VINA RESULT:      -6.7      0.000      0.000
REMARK  4 active torsions:
REMARK  status: ('A' for Active; 'I' for Inactive)
REMARK    1  A    between atoms: O_1  and  C_13 
REMARK    2  A    between atoms: N_4  and  C_10 
REMARK       I    between atoms: N_4  and  C_15 
REMARK    3  A    between atoms: C_5  and  C_7 
REMARK    4  A    between atoms: C_7  and  C_10 
ROOT
ATOM      1  O   *** d   *      82.025  47.393  44.531  0.00  0.00    -0.356 OA
ATOM      2  C   *** d   *      81.077  46.352  44.512  0.00  0.00     0.210 C 
ENDROOT
BRANCH   1   3
ATOM      3  C   *** d   *      81.743  48.559  43.858  0.00  0.00     0.069 A 
ATOM      4  C   *** d   *      82.659  49.491  43.512  0.00  0.00     0.051 A 
ATOM      5  C   *** d   *      82.278  50.595  42.855  0.00  0.00     0.001 A 
ATOM      6  C   *** d   *      82.968  51.654  42.403  0.00  0.00    -0.029 A 
ATOM      7  C   *** d   *      80.996  50.796  42.531  0.00  0.00     0.043 A 
ATOM      8  C   *** d   *      82.055  52.449  41.823  0.00  0.00     0.096 A 
ATOM      9  N   *** d   *      80.913  51.904  41.922  0.00  0.00    -0.365 N 
ATOM     10  H   *** d   *      80.021  52.308  41.554  0.00  0.00     0.165 HD
ATOM     11  C   *** d   *      80.060  49.901  42.853  0.00  0.00     0.033 A 
ATOM     12  C   *** d   *      80.458  48.800  43.511  0.00  0.00     0.039 A 
BRANCH   6  13
ATOM     13  C   *** d   *      84.448  51.882  42.531  0.00  0.00     0.060 C 
BRANCH  13  14
ATOM     14  C   *** d   *      84.976  53.089  41.743  0.00  0.00     0.127 C 
BRANCH  14  15
ATOM     15  N   *** d   *      84.791  54.310  42.532  0.00  0.00    -0.361 N 
ATOM     16  C   *** d   *      84.679  55.543  41.955  0.00  0.00     0.213 C 
ATOM     17  O   *** d   *      84.726  55.714  40.762  0.00  0.00    -0.274 OA
ATOM     18  C   *** d   *      84.492  56.675  42.947  0.00  0.00     0.117 C 
ATOM     19  H   *** d   *      84.743  54.237  43.549  0.00  0.00     0.162 HD
ENDBRANCH  14  15
ENDBRANCH  13  14
ENDBRANCH   6  13
ENDBRANCH   1   3
TORSDOF 4
ENDMDL
MODEL 2
REMARK VINA RESULT:      -6.4      5.784      6.933
REMARK  4 active torsions:
REMARK  status: ('A' for Active; 'I' for Inactive)
REMARK    1  A    between atoms: O_1  and  C_13 
REMARK    2  A    between atoms: N_4  and  C_10 
REMARK       I    between atoms: N_4  and  C_15 
REMARK    3  A    between atoms: C_5  and  C_7 
REMARK    4  A    between atoms: C_7  and  C_10 
ROOT
ATOM      1  O   *** d   *      85.943  45.749  42.774  0.00  0.00    -0.356 OA
ATOM      2  C   *** d   *      85.517  45.652  44.113  0.00  0.00     0.210 C 
ENDROOT
BRANCH   1   3
ATOM      3  C   *** d   *      87.132  46.385  42.500  0.00  0.00     0.069 A 
ATOM      4  C   *** d   *      87.309  47.725  42.504  0.00  0.00     0.051 A 
ATOM      5  C   *** d   *      88.511  48.243  42.223  0.00  0.00     0.001 A 
ATOM      6  C   *** d   *      88.950  49.511  42.160  0.00  0.00    -0.029 A 
ATOM      7  C   *** d   *      89.552  47.455  41.936  0.00  0.00     0.043 A 
ATOM      8  C   *** d   *      90.249  49.419  41.832  0.00  0.00     0.096 A 
ATOM      9  N   *** d   *      90.557  48.194  41.711  0.00  0.00    -0.365 N 
ATOM     10  H   *** d   *      91.507  47.836  41.462  0.00  0.00     0.165 HD
ATOM     11  C   *** d   *      89.421  46.126  41.920  0.00  0.00     0.033 A 
ATOM     12  C   *** d   *      88.209  45.622  42.204  0.00  0.00     0.039 A 
BRANCH   6  13
ATOM     13  C   *** d   *      88.141  50.754  42.406  0.00  0.00     0.060 C 
BRANCH  13  14
ATOM     14  C   *** d   *      87.761  51.527  41.135  0.00  0.00     0.127 C 
BRANCH  14  15
ATOM     15  N   *** d   *      88.807  52.506  40.824  0.00  0.00    -0.361 N 
ATOM     16  C   *** d   *      89.537  52.454  39.671  0.00  0.00     0.213 C 
ATOM     17  O   *** d   *      89.376  51.602  38.832  0.00  0.00    -0.274 OA
ATOM     18  C   *** d   *      90.568  53.558  39.542  0.00  0.00     0.117 C 
ATOM     19  H   *** d   *      88.996  53.254  41.492  0.00  0.00     0.162 HD
ENDBRANCH  14  15
ENDBRANCH  13  14
ENDBRANCH   6  13
ENDBRANCH   1   3
TORSDOF 4
ENDMDL
MODEL 3
REMARK VINA RESULT:      -6.4     20.123     21.620
REMARK  4 active torsions:
REMARK  status: ('A' for Active; 'I' for Inactive)
REMARK    1  A    between atoms: O_1  and  C_13 
REMARK    2  A    between atoms: N_4  and  C_10 
REMARK       I    between atoms: N_4  and  C_15 
REMARK    3  A    between atoms: C_5  and  C_7 
REMARK    4  A    between atoms: C_7  and  C_10 
ROOT
ATOM      1  O   *** d   *      93.511  32.352  35.601  0.00  0.00    -0.356 OA
ATOM      2  C   *** d   *      94.571  32.159  34.693  0.00  0.00     0.210 C 
ENDROOT
BRANCH   1   3
ATOM      3  C   *** d   *      93.602  33.371  36.520  0.00  0.00     0.069 A 
ATOM      4  C   *** d   *      94.194  34.564  36.293  0.00  0.00     0.051 A 
ATOM      5  C   *** d   *      94.228  35.491  37.259  0.00  0.00     0.001 A 
ATOM      6  C   *** d   *      94.741  36.732  37.296  0.00  0.00    -0.029 A 
ATOM      7  C   *** d   *      93.681  35.259  38.457  0.00  0.00     0.043 A 
ATOM      8  C   *** d   *      94.475  37.188  38.531  0.00  0.00     0.096 A 
ATOM      9  N   *** d   *      93.851  36.289  39.175  0.00  0.00    -0.365 N 
ATOM     10  H   *** d   *      93.521  36.379  40.163  0.00  0.00     0.165 HD
ATOM     11  C   *** d   *      93.086  34.094  38.724  0.00  0.00     0.033 A 
ATOM     12  C   *** d   *      93.061  33.175  37.744  0.00  0.00     0.039 A 
BRANCH   6  13
ATOM     13  C   *** d   *      95.459  37.440  36.181  0.00  0.00     0.060 C 
BRANCH  13  14
ATOM     14  C   *** d   *      96.967  37.160  36.118  0.00  0.00     0.127 C 
BRANCH  14  15
ATOM     15  N   *** d   *      97.367  36.942  34.724  0.00  0.00    -0.361 N 
ATOM     16  C   *** d   *      97.469  35.693  34.180  0.00  0.00     0.213 C 
ATOM     17  O   *** d   *      97.240  34.686  34.805  0.00  0.00    -0.274 OA
ATOM     18  C   *** d   *      97.896  35.685  32.725  0.00  0.00     0.117 C 
ATOM     19  H   *** d   *      97.575  37.751  34.139  0.00  0.00     0.162 HD
ENDBRANCH  14  15
ENDBRANCH  13  14
ENDBRANCH   6  13
ENDBRANCH   1   3
TORSDOF 4
ENDMDL
MODEL 4
REMARK VINA RESULT:      -6.2      5.532      8.564
REMARK  4 active torsions:
REMARK  status: ('A' for Active; 'I' for Inactive)
REMARK    1  A    between atoms: O_1  and  C_13 
REMARK    2  A    between atoms: N_4  and  C_10 
REMARK       I    between atoms: N_4  and  C_15 
REMARK    3  A    between atoms: C_5  and  C_7 
REMARK    4  A    between atoms: C_7  and  C_10 
ROOT
ATOM      1  O   *** d   *      88.603  51.352  41.232  0.00  0.00    -0.356 OA
ATOM      2  C   *** d   *      88.249  52.192  42.307  0.00  0.00     0.210 C 
ENDROOT
BRANCH   1   3
ATOM      3  C   *** d   *      88.898  50.033  41.490  0.00  0.00     0.069 A 
ATOM      4  C   *** d   *      87.982  49.075  41.753  0.00  0.00     0.051 A 
ATOM      5  C   *** d   *      88.377  47.817  41.991  0.00  0.00     0.001 A 
ATOM      6  C   *** d   *      87.690  46.698  42.271  0.00  0.00    -0.029 A 
ATOM      7  C   *** d   *      89.672  47.486  41.973  0.00  0.00     0.043 A 
ATOM      8  C   *** d   *      88.618  45.739  42.412  0.00  0.00     0.096 A 
ATOM      9  N   *** d   *      89.767  46.248  42.227  0.00  0.00    -0.365 N 
ATOM     10  H   *** d   *      90.670  45.724  42.276  0.00  0.00     0.165 HD
ATOM     11  C   *** d   *      90.610  48.402  41.717  0.00  0.00     0.033 A 
ATOM     12  C   *** d   *      90.197  49.658  41.481  0.00  0.00     0.039 A 
BRANCH   6  13
ATOM     13  C   *** d   *      86.197  46.570  42.399  0.00  0.00     0.060 C 
BRANCH  13  14
ATOM     14  C   *** d   *      85.658  46.806  43.817  0.00  0.00     0.127 C 
BRANCH  14  15
ATOM     15  N   *** d   *      84.367  47.497  43.742  0.00  0.00    -0.361 N 
ATOM     16  C   *** d   *      83.185  46.826  43.610  0.00  0.00     0.213 C 
ATOM     17  O   *** d   *      83.120  45.623  43.545  0.00  0.00    -0.274 OA
ATOM     18  C   *** d   *      81.966  47.726  43.552  0.00  0.00     0.117 C 
ATOM     19  H   *** d   *      84.351  48.516  43.791  0.00  0.00     0.162 HD
ENDBRANCH  14  15
ENDBRANCH  13  14
ENDBRANCH   6  13
ENDBRANCH   1   3
TORSDOF 4
ENDMDL
MODEL 5
REMARK VINA RESULT:      -6.2      5.863      8.570
REMARK  4 active torsions:
REMARK  status: ('A' for Active; 'I' for Inactive)
REMARK    1  A    between atoms: O_1  and  C_13 
REMARK    2  A    between atoms: N_4  and  C_10 
REMARK       I    between atoms: N_4  and  C_15 
REMARK    3  A    between atoms: C_5  and  C_7 
REMARK    4  A    between atoms: C_7  and  C_10 
ROOT
ATOM      1  O   *** d   *      88.732  48.738  41.343  0.00  0.00    -0.356 OA
ATOM      2  C   *** d   *      87.991  49.814  41.872  0.00  0.00     0.210 C 
ENDROOT
BRANCH   1   3
ATOM      3  C   *** d   *      88.473  47.466  41.798  0.00  0.00     0.069 A 
ATOM      4  C   *** d   *      87.239  46.961  42.013  0.00  0.00     0.051 A 
ATOM      5  C   *** d   *      87.097  45.705  42.459  0.00  0.00     0.001 A 
ATOM      6  C   *** d   *      86.009  44.973  42.749  0.00  0.00    -0.029 A 
ATOM      7  C   *** d   *      88.162  44.934  42.698  0.00  0.00     0.043 A 
ATOM      8  C   *** d   *      86.482  43.783  43.154  0.00  0.00     0.096 A 
ATOM      9  N   *** d   *      87.750  43.807  43.107  0.00  0.00    -0.365 N 
ATOM     10  H   *** d   *      88.376  43.011  43.368  0.00  0.00     0.165 HD
ATOM     11  C   *** d   *      89.400  45.394  42.499  0.00  0.00     0.033 A 
ATOM     12  C   *** d   *      89.525  46.655  42.052  0.00  0.00     0.039 A 
BRANCH   6  13
ATOM     13  C   *** d   *      84.576  45.412  42.638  0.00  0.00     0.060 C 
BRANCH  13  14
ATOM     14  C   *** d   *      84.011  46.066  43.907  0.00  0.00     0.127 C 
BRANCH  14  15
ATOM     15  N   *** d   *      82.929  46.986  43.545  0.00  0.00    -0.361 N 
ATOM     16  C   *** d   *      81.724  46.987  44.189  0.00  0.00     0.213 C 
ATOM     17  O   *** d   *      81.466  46.234  45.095  0.00  0.00    -0.274 OA
ATOM     18  C   *** d   *      80.743  48.016  43.662  0.00  0.00     0.117 C 
ATOM     19  H   *** d   *      83.081  47.650  42.785  0.00  0.00     0.162 HD
ENDBRANCH  14  15
ENDBRANCH  13  14
ENDBRANCH   6  13
ENDBRANCH   1   3
TORSDOF 4
ENDMDL
MODEL 6
REMARK VINA RESULT:      -6.1      4.480      6.403
REMARK  4 active torsions:
REMARK  status: ('A' for Active; 'I' for Inactive)
REMARK    1  A    between atoms: O_1  and  C_13 
REMARK    2  A    between atoms: N_4  and  C_10 
REMARK       I    between atoms: N_4  and  C_15 
REMARK    3  A    between atoms: C_5  and  C_7 
REMARK    4  A    between atoms: C_7  and  C_10 
ROOT
ATOM      1  O   *** d   *      85.809  44.995  42.914  0.00  0.00    -0.356 OA
ATOM      2  C   *** d   *      87.153  45.016  42.492  0.00  0.00     0.210 C 
ENDROOT
BRANCH   1   3
ATOM      3  C   *** d   *      85.179  46.188  43.183  0.00  0.00     0.069 A 
ATOM      4  C   *** d   *      83.839  46.363  43.216  0.00  0.00     0.051 A 
ATOM      5  C   *** d   *      83.327  47.570  43.489  0.00  0.00     0.001 A 
ATOM      6  C   *** d   *      82.061  48.009  43.583  0.00  0.00    -0.029 A 
ATOM      7  C   *** d   *      84.122  48.618  43.732  0.00  0.00     0.043 A 
ATOM      8  C   *** d   *      82.160  49.314  43.881  0.00  0.00     0.096 A 
ATOM      9  N   *** d   *      83.389  49.626  43.958  0.00  0.00    -0.365 N 
ATOM     10  H   *** d   *      83.752  50.581  44.178  0.00  0.00     0.165 HD
ATOM     11  C   *** d   *      85.451  48.489  43.709  0.00  0.00     0.033 A 
ATOM     12  C   *** d   *      85.948  47.271  43.434  0.00  0.00     0.039 A 
BRANCH   6  13
ATOM     13  C   *** d   *      80.813  47.194  43.391  0.00  0.00     0.060 C 
BRANCH  13  14
ATOM     14  C   *** d   *      79.912  47.108  44.631  0.00  0.00     0.127 C 
BRANCH  14  15
ATOM     15  N   *** d   *      78.841  48.104  44.529  0.00  0.00    -0.361 N 
ATOM     16  C   *** d   *      78.737  49.156  45.395  0.00  0.00     0.213 C 
ATOM     17  O   *** d   *      79.513  49.338  46.300  0.00  0.00    -0.274 OA
ATOM     18  C   *** d   *      77.559  50.070  45.117  0.00  0.00     0.117 C 
ATOM     19  H   *** d   *      78.149  48.009  43.786  0.00  0.00     0.162 HD
ENDBRANCH  14  15
ENDBRANCH  13  14
ENDBRANCH   6  13
ENDBRANCH   1   3
TORSDOF 4
ENDMDL
MODEL 7
REMARK VINA RESULT:      -5.8      5.529      7.350
REMARK  4 active torsions:
REMARK  status: ('A' for Active; 'I' for Inactive)
REMARK    1  A    between atoms: O_1  and  C_13 
REMARK    2  A    between atoms: N_4  and  C_10 
REMARK       I    between atoms: N_4  and  C_15 
REMARK    3  A    between atoms: C_5  and  C_7 
REMARK    4  A    between atoms: C_7  and  C_10 
ROOT
ATOM      1  O   *** d   *      90.865  53.357  40.261  0.00  0.00    -0.356 OA
ATOM      2  C   *** d   *      90.533  53.741  38.947  0.00  0.00     0.210 C 
ENDROOT
BRANCH   1   3
ATOM      3  C   *** d   *      89.909  52.739  41.034  0.00  0.00     0.069 A 
ATOM      4  C   *** d   *      88.933  53.382  41.713  0.00  0.00     0.051 A 
ATOM      5  C   *** d   *      88.049  52.683  42.438  0.00  0.00     0.001 A 
ATOM      6  C   *** d   *      87.004  53.064  43.191  0.00  0.00    -0.029 A 
ATOM      7  C   *** d   *      88.112  51.349  42.503  0.00  0.00     0.043 A 
ATOM      8  C   *** d   *      86.487  51.925  43.678  0.00  0.00     0.096 A 
ATOM      9  N   *** d   *      87.170  50.945  43.247  0.00  0.00    -0.365 N 
ATOM     10  H   *** d   *      86.985  49.940  43.471  0.00  0.00     0.165 HD
ATOM     11  C   *** d   *      89.061  50.675  41.847  0.00  0.00     0.033 A 
ATOM     12  C   *** d   *      89.939  51.391  41.126  0.00  0.00     0.039 A 
BRANCH   6  13
ATOM     13  C   *** d   *      86.533  54.472  43.426  0.00  0.00     0.060 C 
BRANCH  13  14
ATOM     14  C   *** d   *      85.769  54.675  44.741  0.00  0.00     0.127 C 
BRANCH  14  15
ATOM     15  N   *** d   *      85.352  56.076  44.855  0.00  0.00    -0.361 N 
ATOM     16  C   *** d   *      85.560  56.810  45.989  0.00  0.00     0.213 C 
ATOM     17  O   *** d   *      86.095  56.359  46.971  0.00  0.00    -0.274 OA
ATOM     18  C   *** d   *      85.055  58.237  45.901  0.00  0.00     0.117 C 
ATOM     19  H   *** d   *      84.893  56.520  44.060  0.00  0.00     0.162 HD
ENDBRANCH  14  15
ENDBRANCH  13  14
ENDBRANCH   6  13
ENDBRANCH   1   3
TORSDOF 4
ENDMDL
MODEL 8
REMARK VINA RESULT:      -5.8      3.418      4.239
REMARK  4 active torsions:
REMARK  status: ('A' for Active; 'I' for Inactive)
REMARK    1  A    between atoms: O_1  and  C_13 
REMARK    2  A    between atoms: N_4  and  C_10 
REMARK       I    between atoms: N_4  and  C_15 
REMARK    3  A    between atoms: C_5  and  C_7 
REMARK    4  A    between atoms: C_7  and  C_10 
ROOT
ATOM      1  O   *** d   *      80.121  49.258  43.208  0.00  0.00    -0.356 OA
ATOM      2  C   *** d   *      80.190  48.039  43.912  0.00  0.00     0.210 C 
ENDROOT
BRANCH   1   3
ATOM      3  C   *** d   *      81.277  49.980  43.019  0.00  0.00     0.069 A 
ATOM      4  C   *** d   *      82.478  49.667  43.553  0.00  0.00     0.051 A 
ATOM      5  C   *** d   *      83.544  50.440  43.305  0.00  0.00     0.001 A 
ATOM      6  C   *** d   *      84.825  50.357  43.700  0.00  0.00    -0.029 A 
ATOM      7  C   *** d   *      83.444  51.526  42.531  0.00  0.00     0.043 A 
ATOM      8  C   *** d   *      85.437  51.412  43.139  0.00  0.00     0.096 A 
ATOM      9  N   *** d   *      84.586  52.068  42.462  0.00  0.00    -0.365 N 
ATOM     10  H   *** d   *      84.794  52.938  41.920  0.00  0.00     0.165 HD
ATOM     11  C   *** d   *      82.275  51.871  41.984  0.00  0.00     0.033 A 
ATOM     12  C   *** d   *      81.217  51.086  42.243  0.00  0.00     0.039 A 
BRANCH   6  13
ATOM     13  C   *** d   *      85.424  49.301  44.586  0.00  0.00     0.060 C 
BRANCH  13  14
ATOM     14  C   *** d   *      86.727  49.719  45.282  0.00  0.00     0.127 C 
BRANCH  14  15
ATOM     15  N   *** d   *      86.439  50.116  46.663  0.00  0.00    -0.361 N 
ATOM     16  C   *** d   *      86.502  51.417  47.077  0.00  0.00     0.213 C 
ATOM     17  O   *** d   *      86.798  52.325  46.340  0.00  0.00    -0.274 OA
ATOM     18  C   *** d   *      86.168  51.615  48.543  0.00  0.00     0.117 C 
ATOM     19  H   *** d   *      86.182  49.397  47.340  0.00  0.00     0.162 HD
ENDBRANCH  14  15
ENDBRANCH  13  14
ENDBRANCH   6  13
ENDBRANCH   1   3
TORSDOF 4
ENDMDL
MODEL 9
REMARK VINA RESULT:      -5.7      5.670      8.405
REMARK  4 active torsions:
REMARK  status: ('A' for Active; 'I' for Inactive)
REMARK    1  A    between atoms: O_1  and  C_13 
REMARK    2  A    between atoms: N_4  and  C_10 
REMARK       I    between atoms: N_4  and  C_15 
REMARK    3  A    between atoms: C_5  and  C_7 
REMARK    4  A    between atoms: C_7  and  C_10 
ROOT
ATOM      1  O   *** d   *      89.860  49.305  42.994  0.00  0.00    -0.356 OA
ATOM      2  C   *** d   *      90.263  48.878  41.713  0.00  0.00     0.210 C 
ENDROOT
BRANCH   1   3
ATOM      3  C   *** d   *      88.525  49.255  43.321  0.00  0.00     0.069 A 
ATOM      4  C   *** d   *      87.698  48.227  43.027  0.00  0.00     0.051 A 
ATOM      5  C   *** d   *      86.410  48.278  43.393  0.00  0.00     0.001 A 
ATOM      6  C   *** d   *      85.395  47.413  43.231  0.00  0.00    -0.029 A 
ATOM      7  C   *** d   *      85.920  49.335  44.050  0.00  0.00     0.043 A 
ATOM      8  C   *** d   *      84.333  48.002  43.804  0.00  0.00     0.096 A 
ATOM      9  N   *** d   *      84.690  49.127  44.271  0.00  0.00    -0.365 N 
ATOM     10  H   *** d   *      84.060  49.796  44.771  0.00  0.00     0.165 HD
ATOM     11  C   *** d   *      86.703  50.371  44.360  0.00  0.00     0.033 A 
ATOM     12  C   *** d   *      87.992  50.305  43.986  0.00  0.00     0.039 A 
BRANCH   6  13
ATOM     13  C   *** d   *      85.457  46.076  42.547  0.00  0.00     0.060 C 
BRANCH  13  14
ATOM     14  C   *** d   *      85.122  44.882  43.453  0.00  0.00     0.127 C 
BRANCH  14  15
ATOM     15  N   *** d   *      86.336  44.434  44.142  0.00  0.00    -0.361 N 
ATOM     16  C   *** d   *      87.246  43.602  43.553  0.00  0.00     0.213 C 
ATOM     17  O   *** d   *      87.114  43.179  42.431  0.00  0.00    -0.274 OA
ATOM     18  C   *** d   *      88.431  43.259  44.434  0.00  0.00     0.117 C 
ATOM     19  H   *** d   *      86.509  44.755  45.095  0.00  0.00     0.162 HD
ENDBRANCH  14  15
ENDBRANCH  13  14
ENDBRANCH   6  13
ENDBRANCH   1   3
TORSDOF 4
ENDMDL
