# Supplementary material for: Exploration of the molecular mechanism of melatonin against polycystic ovary syndrome based on a network pharmacology approach and experimental validation
Source: Front Endocrinol (Lausanne). 2025 Aug 5;16:1528518. doi: 10.3389/fendo.2025.1528518 (PMC12361247; doi:10.3389/fendo.2025.1528518)
Supplement: Supplementary file 1 [file DataSheet1.zip › Raw data/molecular docking/CYP1A1-melatonin/6udl.pdb]

HEADER    OXIDOREDUCTASE                          19-SEP-19   6UDL              
TITLE     STRUCTURE OF HUMAN CYTOCHROME P450 1A1 WITH DUOCARMYCIN PRODRUG (S)   
TITLE    2 ICT-2700                                                             
COMPND    MOL_ID: 1;                                                            
COMPND   2 MOLECULE: CYTOCHROME P450 1A1;                                       
COMPND   3 CHAIN: A, B, C, D;                                                   
COMPND   4 FRAGMENT: UNP RESIDUES 35-512;                                       
COMPND   5 SYNONYM: CYPIA1,CYTOCHROME P450 FORM 6,CYTOCHROME P450-C,CYTOCHROME  
COMPND   6 P450-P1,HYDROPEROXY ICOSATETRAENOATE DEHYDRATASE;                    
COMPND   7 EC: 1.14.14.1,4.2.1.152;                                             
COMPND   8 ENGINEERED: YES                                                      
SOURCE    MOL_ID: 1;                                                            
SOURCE   2 ORGANISM_SCIENTIFIC: HOMO SAPIENS;                                   
SOURCE   3 ORGANISM_COMMON: HUMAN;                                              
SOURCE   4 ORGANISM_TAXID: 9606;                                                
SOURCE   5 GENE: CYP1A1;                                                        
SOURCE   6 EXPRESSION_SYSTEM: ESCHERICHIA COLI;                                 
SOURCE   7 EXPRESSION_SYSTEM_TAXID: 562                                         
KEYWDS    CYP1A1, P450, OXIDOREDUCTASE, DUOCARMYCIN                             
EXPDTA    X-RAY DIFFRACTION                                                     
AUTHOR    A.G.BART,E.E.SCOTT                                                    
REVDAT   2   13-OCT-21 6UDL    1       JRNL                                     
REVDAT   1   23-SEP-20 6UDL    0                                                
JRNL        AUTH   A.G.BART,G.MORAIS,V.R.VANGALA,P.M.LOADMAN,K.PORS,E.E.SCOTT   
JRNL        TITL   CYTOCHROME P450 BINDING AND BIOACTIVATION OF TUMOR-TARGETED  
JRNL        TITL 2 DUOCARMYCIN AGENTS                                           
JRNL        REF    DRUG METAB.DISPOS.                         2021              
JRNL        REFN                   ESSN 1521-009X                               
REMARK   2                                                                      
REMARK   2 RESOLUTION.    2.85 ANGSTROMS.                                       
REMARK   3                                                                      
REMARK   3 REFINEMENT.                                                          
REMARK   3   PROGRAM     : PHENIX 1.16_3549                                     
REMARK   3   AUTHORS     : PAUL ADAMS,PAVEL AFONINE,VINCENT CHEN,IAN            
REMARK   3               : DAVIS,KRESHNA GOPAL,RALF GROSSE-KUNSTLEVE,           
REMARK   3               : LI-WEI HUNG,ROBERT IMMORMINO,TOM IOERGER,            
REMARK   3               : AIRLIE MCCOY,ERIK MCKEE,NIGEL MORIARTY,              
REMARK   3               : REETAL PAI,RANDY READ,JANE RICHARDSON,               
REMARK   3               : DAVID RICHARDSON,TOD ROMO,JIM SACCHETTINI,           
REMARK   3               : NICHOLAS SAUTER,JACOB SMITH,LAURENT                  
REMARK   3               : STORONI,TOM TERWILLIGER,PETER ZWART                  
REMARK   3                                                                      
REMARK   3    REFINEMENT TARGET : ML                                            
REMARK   3                                                                      
REMARK   3  DATA USED IN REFINEMENT.                                            
REMARK   3   RESOLUTION RANGE HIGH (ANGSTROMS) : 2.85                           
REMARK   3   RESOLUTION RANGE LOW  (ANGSTROMS) : 48.80                          
REMARK   3   MIN(FOBS/SIGMA_FOBS)              : 1.330                          
REMARK   3   COMPLETENESS FOR RANGE        (%) : 99.1                           
REMARK   3   NUMBER OF REFLECTIONS             : 71709                          
REMARK   3                                                                      
REMARK   3  FIT TO DATA USED IN REFINEMENT.                                     
REMARK   3   R VALUE     (WORKING + TEST SET) : 0.239                           
REMARK   3   R VALUE            (WORKING SET) : 0.238                           
REMARK   3   FREE R VALUE                     : 0.287                           
REMARK   3   FREE R VALUE TEST SET SIZE   (%) : 2.780                           
REMARK   3   FREE R VALUE TEST SET COUNT      : 1990                            
REMARK   3                                                                      
REMARK   3  FIT TO DATA USED IN REFINEMENT (IN BINS).                           
REMARK   3   BIN  RESOLUTION RANGE  COMPL.    NWORK NFREE   RWORK  RFREE        
REMARK   3     1 48.7990 -  6.8628    0.99     5325   153  0.1889 0.2327        
REMARK   3     2  6.8628 -  5.4496    1.00     5104   145  0.2440 0.2869        
REMARK   3     3  5.4496 -  4.7614    1.00     5090   146  0.2044 0.2724        
REMARK   3     4  4.7614 -  4.3263    1.00     5027   144  0.1990 0.2460        
REMARK   3     5  4.3263 -  4.0164    1.00     5037   143  0.2192 0.2716        
REMARK   3     6  4.0164 -  3.7797    1.00     5005   144  0.2286 0.2785        
REMARK   3     7  3.7797 -  3.5905    1.00     4985   142  0.2566 0.3316        
REMARK   3     8  3.5905 -  3.4342    1.00     4976   142  0.2720 0.3436        
REMARK   3     9  3.4342 -  3.3020    1.00     4984   142  0.2860 0.3328        
REMARK   3    10  3.3020 -  3.1881    1.00     4969   143  0.2959 0.3765        
REMARK   3    11  3.1881 -  3.0884    1.00     4961   141  0.3141 0.3115        
REMARK   3    12  3.0884 -  3.0002    1.00     4943   142  0.3237 0.3848        
REMARK   3    13  3.0002 -  2.9212    0.99     4925   141  0.3288 0.3132        
REMARK   3    14  2.9212 -  2.8500    0.90     4388   122  0.3348 0.3358        
REMARK   3                                                                      
REMARK   3  BULK SOLVENT MODELLING.                                             
REMARK   3   METHOD USED        : FLAT BULK SOLVENT MODEL                       
REMARK   3   SOLVENT RADIUS     : 1.11                                          
REMARK   3   SHRINKAGE RADIUS   : 0.90                                          
REMARK   3   K_SOL              : NULL                                          
REMARK   3   B_SOL              : NULL                                          
REMARK   3                                                                      
REMARK   3  ERROR ESTIMATES.                                                    
REMARK   3   COORDINATE ERROR (MAXIMUM-LIKELIHOOD BASED)     : 0.370            
REMARK   3   PHASE ERROR (DEGREES, MAXIMUM-LIKELIHOOD BASED) : 29.360           
REMARK   3                                                                      
REMARK   3  B VALUES.                                                           
REMARK   3   FROM WILSON PLOT           (A**2) : 67.44                          
REMARK   3   MEAN B VALUE      (OVERALL, A**2) : 75.16                          
REMARK   3   OVERALL ANISOTROPIC B VALUE.                                       
REMARK   3    B11 (A**2) : NULL                                                 
REMARK   3    B22 (A**2) : NULL                                                 
REMARK   3    B33 (A**2) : NULL                                                 
REMARK   3    B12 (A**2) : NULL                                                 
REMARK   3    B13 (A**2) : NULL                                                 
REMARK   3    B23 (A**2) : NULL                                                 
REMARK   3                                                                      
REMARK   3  TWINNING INFORMATION.                                               
REMARK   3   FRACTION: NULL                                                     
REMARK   3   OPERATOR: NULL                                                     
REMARK   3                                                                      
REMARK   3  DEVIATIONS FROM IDEAL VALUES.                                       
REMARK   3                 RMSD          COUNT                                  
REMARK   3   BOND      :   NULL           NULL                                  
REMARK   3   ANGLE     :   NULL           NULL                                  
REMARK   3   CHIRALITY :   NULL           NULL                                  
REMARK   3   PLANARITY :   NULL           NULL                                  
REMARK   3   DIHEDRAL  :   NULL           NULL                                  
REMARK   3                                                                      
REMARK   3  TLS DETAILS                                                         
REMARK   3   NUMBER OF TLS GROUPS  : NULL                                       
REMARK   3                                                                      
REMARK   3  NCS DETAILS                                                         
REMARK   3   NUMBER OF NCS GROUPS : NULL                                        
REMARK   3                                                                      
REMARK   3  OTHER REFINEMENT REMARKS: NULL                                      
REMARK   4                                                                      
REMARK   4 6UDL COMPLIES WITH FORMAT V. 3.30, 13-JUL-11                         
REMARK 100                                                                      
REMARK 100 THIS ENTRY HAS BEEN PROCESSED BY RCSB ON 20-SEP-19.                  
REMARK 100 THE DEPOSITION ID IS D_1000244367.                                   
REMARK 200                                                                      
REMARK 200 EXPERIMENTAL DETAILS                                                 
REMARK 200  EXPERIMENT TYPE                : X-RAY DIFFRACTION                  
REMARK 200  DATE OF DATA COLLECTION        : 27-NOV-18                          
REMARK 200  TEMPERATURE           (KELVIN) : 100                                
REMARK 200  PH                             : NULL                               
REMARK 200  NUMBER OF CRYSTALS USED        : 1                                  
REMARK 200                                                                      
REMARK 200  SYNCHROTRON              (Y/N) : Y                                  
REMARK 200  RADIATION SOURCE               : APS                                
REMARK 200  BEAMLINE                       : 21-ID-G                            
REMARK 200  X-RAY GENERATOR MODEL          : NULL                               
REMARK 200  MONOCHROMATIC OR LAUE    (M/L) : M                                  
REMARK 200  WAVELENGTH OR RANGE        (A) : 0.9786                             
REMARK 200  MONOCHROMATOR                  : DIAMOND(111)                       
REMARK 200  OPTICS                         : NULL                               
REMARK 200                                                                      
REMARK 200  DETECTOR TYPE                  : CCD                                
REMARK 200  DETECTOR MANUFACTURER          : MARMOSAIC 300 MM CCD               
REMARK 200  INTENSITY-INTEGRATION SOFTWARE : HKL-2000                           
REMARK 200  DATA SCALING SOFTWARE          : HKL-2000                           
REMARK 200                                                                      
REMARK 200  NUMBER OF UNIQUE REFLECTIONS   : 72081                              
REMARK 200  RESOLUTION RANGE HIGH      (A) : 2.850                              
REMARK 200  RESOLUTION RANGE LOW       (A) : 50.000                             
REMARK 200  REJECTION CRITERIA  (SIGMA(I)) : NULL                               
REMARK 200                                                                      
REMARK 200 OVERALL.                                                             
REMARK 200  COMPLETENESS FOR RANGE     (%) : 99.8                               
REMARK 200  DATA REDUNDANCY                : 7.100                              
REMARK 200  R MERGE                    (I) : NULL                               
REMARK 200  R SYM                      (I) : NULL                               
REMARK 200  <I/SIGMA(I)> FOR THE DATA SET  : 28.0000                            
REMARK 200                                                                      
REMARK 200 IN THE HIGHEST RESOLUTION SHELL.                                     
REMARK 200  HIGHEST RESOLUTION SHELL, RANGE HIGH (A) : 2.85                     
REMARK 200  HIGHEST RESOLUTION SHELL, RANGE LOW  (A) : 2.90                     
REMARK 200  COMPLETENESS FOR SHELL     (%) : NULL                               
REMARK 200  DATA REDUNDANCY IN SHELL       : 5.20                               
REMARK 200  R MERGE FOR SHELL          (I) : NULL                               
REMARK 200  R SYM FOR SHELL            (I) : NULL                               
REMARK 200  <I/SIGMA(I)> FOR SHELL         : 2.100                              
REMARK 200                                                                      
REMARK 200 DIFFRACTION PROTOCOL: SINGLE WAVELENGTH                              
REMARK 200 METHOD USED TO DETERMINE THE STRUCTURE: MOLECULAR REPLACEMENT        
REMARK 200 SOFTWARE USED: PHASER                                                
REMARK 200 STARTING MODEL: PDB ENTRY 4I8V                                       
REMARK 200                                                                      
REMARK 200 REMARK: NULL                                                         
REMARK 280                                                                      
REMARK 280 CRYSTAL                                                              
REMARK 280 SOLVENT CONTENT, VS   (%): 65.09                                     
REMARK 280 MATTHEWS COEFFICIENT, VM (ANGSTROMS**3/DA): 3.52                     
REMARK 280                                                                      
REMARK 280 CRYSTALLIZATION CONDITIONS: 0.18 M SODIUM PHOSPHATE DIBASIC, 18%     
REMARK 280  PEG3350, 5 MM (S)-O-METHYL-SERINE DODECYLAMIDE HYDROCHLORIDE,       
REMARK 280  VAPOR DIFFUSION, SITTING DROP, TEMPERATURE 277.15K                  
REMARK 290                                                                      
REMARK 290 CRYSTALLOGRAPHIC SYMMETRY                                            
REMARK 290 SYMMETRY OPERATORS FOR SPACE GROUP: P 21 21 21                       
REMARK 290                                                                      
REMARK 290      SYMOP   SYMMETRY                                                
REMARK 290     NNNMMM   OPERATOR                                                
REMARK 290       1555   X,Y,Z                                                   
REMARK 290       2555   -X+1/2,-Y,Z+1/2                                         
REMARK 290       3555   -X,Y+1/2,-Z+1/2                                         
REMARK 290       4555   X+1/2,-Y+1/2,-Z                                         
REMARK 290                                                                      
REMARK 290     WHERE NNN -> OPERATOR NUMBER                                     
REMARK 290           MMM -> TRANSLATION VECTOR                                  
REMARK 290                                                                      
REMARK 290 CRYSTALLOGRAPHIC SYMMETRY TRANSFORMATIONS                            
REMARK 290 THE FOLLOWING TRANSFORMATIONS OPERATE ON THE ATOM/HETATM             
REMARK 290 RECORDS IN THIS ENTRY TO PRODUCE CRYSTALLOGRAPHICALLY                
REMARK 290 RELATED MOLECULES.                                                   
REMARK 290   SMTRY1   1  1.000000  0.000000  0.000000        0.00000            
REMARK 290   SMTRY2   1  0.000000  1.000000  0.000000        0.00000            
REMARK 290   SMTRY3   1  0.000000  0.000000  1.000000        0.00000            
REMARK 290   SMTRY1   2 -1.000000  0.000000  0.000000       32.68550            
REMARK 290   SMTRY2   2  0.000000 -1.000000  0.000000        0.00000            
REMARK 290   SMTRY3   2  0.000000  0.000000  1.000000      118.61100            
REMARK 290   SMTRY1   3 -1.000000  0.000000  0.000000        0.00000            
REMARK 290   SMTRY2   3  0.000000  1.000000  0.000000       98.07350            
REMARK 290   SMTRY3   3  0.000000  0.000000 -1.000000      118.61100            
REMARK 290   SMTRY1   4  1.000000  0.000000  0.000000       32.68550            
REMARK 290   SMTRY2   4  0.000000 -1.000000  0.000000       98.07350            
REMARK 290   SMTRY3   4  0.000000  0.000000 -1.000000        0.00000            
REMARK 290                                                                      
REMARK 290 REMARK: NULL                                                         
REMARK 300                                                                      
REMARK 300 BIOMOLECULE: 1, 2, 3, 4                                              
REMARK 300 SEE REMARK 350 FOR THE AUTHOR PROVIDED AND/OR PROGRAM                
REMARK 300 GENERATED ASSEMBLY INFORMATION FOR THE STRUCTURE IN                  
REMARK 300 THIS ENTRY. THE REMARK MAY ALSO PROVIDE INFORMATION ON               
REMARK 300 BURIED SURFACE AREA.                                                 
REMARK 350                                                                      
REMARK 350 COORDINATES FOR A COMPLETE MULTIMER REPRESENTING THE KNOWN           
REMARK 350 BIOLOGICALLY SIGNIFICANT OLIGOMERIZATION STATE OF THE                
REMARK 350 MOLECULE CAN BE GENERATED BY APPLYING BIOMT TRANSFORMATIONS          
REMARK 350 GIVEN BELOW.  BOTH NON-CRYSTALLOGRAPHIC AND                          
REMARK 350 CRYSTALLOGRAPHIC OPERATIONS ARE GIVEN.                               
REMARK 350                                                                      
REMARK 350 BIOMOLECULE: 1                                                       
REMARK 350 AUTHOR DETERMINED BIOLOGICAL UNIT: MONOMERIC                         
REMARK 350 APPLY THE FOLLOWING TO CHAINS: A                                     
REMARK 350   BIOMT1   1  1.000000  0.000000  0.000000        0.00000            
REMARK 350   BIOMT2   1  0.000000  1.000000  0.000000        0.00000            
REMARK 350   BIOMT3   1  0.000000  0.000000  1.000000        0.00000            
REMARK 350                                                                      
REMARK 350 BIOMOLECULE: 2                                                       
REMARK 350 AUTHOR DETERMINED BIOLOGICAL UNIT: MONOMERIC                         
REMARK 350 APPLY THE FOLLOWING TO CHAINS: B                                     
REMARK 350   BIOMT1   1  1.000000  0.000000  0.000000        0.00000            
REMARK 350   BIOMT2   1  0.000000  1.000000  0.000000        0.00000            
REMARK 350   BIOMT3   1  0.000000  0.000000  1.000000        0.00000            
REMARK 350                                                                      
REMARK 350 BIOMOLECULE: 3                                                       
REMARK 350 AUTHOR DETERMINED BIOLOGICAL UNIT: MONOMERIC                         
REMARK 350 APPLY THE FOLLOWING TO CHAINS: C                                     
REMARK 350   BIOMT1   1  1.000000  0.000000  0.000000        0.00000            
REMARK 350   BIOMT2   1  0.000000  1.000000  0.000000        0.00000            
REMARK 350   BIOMT3   1  0.000000  0.000000  1.000000        0.00000            
REMARK 350                                                                      
REMARK 350 BIOMOLECULE: 4                                                       
REMARK 350 AUTHOR DETERMINED BIOLOGICAL UNIT: MONOMERIC                         
REMARK 350 APPLY THE FOLLOWING TO CHAINS: D                                     
REMARK 350   BIOMT1   1  1.000000  0.000000  0.000000        0.00000            
REMARK 350   BIOMT2   1  0.000000  1.000000  0.000000        0.00000            
REMARK 350   BIOMT3   1  0.000000  0.000000  1.000000        0.00000            
REMARK 465                                                                      
REMARK 465 MISSING RESIDUES                                                     
REMARK 465 THE FOLLOWING RESIDUES WERE NOT LOCATED IN THE                       
REMARK 465 EXPERIMENT. (M=MODEL NUMBER; RES=RESIDUE NAME; C=CHAIN               
REMARK 465 IDENTIFIER; SSSEQ=SEQUENCE NUMBER; I=INSERTION CODE.)                
REMARK 465                                                                      
REMARK 465   M RES C SSSEQI                                                     
REMARK 465     MET A    28                                                      
REMARK 465     ALA A    29                                                      
REMARK 465     LYS A    30                                                      
REMARK 465     LYS A    31                                                      
REMARK 465     THR A    32                                                      
REMARK 465     SER A    33                                                      
REMARK 465     SER A    34                                                      
REMARK 465     LYS A    35                                                      
REMARK 465     GLN A   293                                                      
REMARK 465     LEU A   294                                                      
REMARK 465     ASP A   295                                                      
REMARK 465     GLU A   296                                                      
REMARK 465     ASN A   297                                                      
REMARK 465     ALA A   298                                                      
REMARK 465     ASN A   299                                                      
REMARK 465     VAL A   300                                                      
REMARK 465     HIS A   513                                                      
REMARK 465     HIS A   514                                                      
REMARK 465     HIS A   515                                                      
REMARK 465     HIS A   516                                                      
REMARK 465     HIS A   517                                                      
REMARK 465     HIS A   518                                                      
REMARK 465     MET B    28                                                      
REMARK 465     ALA B    29                                                      
REMARK 465     LYS B    30                                                      
REMARK 465     LYS B    31                                                      
REMARK 465     THR B    32                                                      
REMARK 465     SER B    33                                                      
REMARK 465     SER B    34                                                      
REMARK 465     LYS B    35                                                      
REMARK 465     HIS B   513                                                      
REMARK 465     HIS B   514                                                      
REMARK 465     HIS B   515                                                      
REMARK 465     HIS B   516                                                      
REMARK 465     HIS B   517                                                      
REMARK 465     HIS B   518                                                      
REMARK 465     MET C    28                                                      
REMARK 465     ALA C    29                                                      
REMARK 465     LYS C    30                                                      
REMARK 465     LYS C    31                                                      
REMARK 465     THR C    32                                                      
REMARK 465     SER C    33                                                      
REMARK 465     SER C    34                                                      
REMARK 465     LYS C    35                                                      
REMARK 465     GLU C   291                                                      
REMARK 465     LYS C   292                                                      
REMARK 465     GLN C   293                                                      
REMARK 465     LEU C   294                                                      
REMARK 465     ASP C   295                                                      
REMARK 465     GLU C   296                                                      
REMARK 465     ASN C   297                                                      
REMARK 465     ALA C   298                                                      
REMARK 465     ASN C   299                                                      
REMARK 465     VAL C   300                                                      
REMARK 465     GLN C   301                                                      
REMARK 465     HIS C   513                                                      
REMARK 465     HIS C   514                                                      
REMARK 465     HIS C   515                                                      
REMARK 465     HIS C   516                                                      
REMARK 465     HIS C   517                                                      
REMARK 465     HIS C   518                                                      
REMARK 465     MET D    28                                                      
REMARK 465     ALA D    29                                                      
REMARK 465     LYS D    30                                                      
REMARK 465     LYS D    31                                                      
REMARK 465     THR D    32                                                      
REMARK 465     SER D    33                                                      
REMARK 465     SER D    34                                                      
REMARK 465     LYS D    35                                                      
REMARK 465     GLN D   290                                                      
REMARK 465     GLU D   291                                                      
REMARK 465     LYS D   292                                                      
REMARK 465     GLN D   293                                                      
REMARK 465     LEU D   294                                                      
REMARK 465     ASP D   295                                                      
REMARK 465     GLU D   296                                                      
REMARK 465     ASN D   297                                                      
REMARK 465     ALA D   298                                                      
REMARK 465     ASN D   299                                                      
REMARK 465     VAL D   300                                                      
REMARK 465     GLN D   301                                                      
REMARK 465     HIS D   513                                                      
REMARK 465     HIS D   514                                                      
REMARK 465     HIS D   515                                                      
REMARK 465     HIS D   516                                                      
REMARK 465     HIS D   517                                                      
REMARK 465     HIS D   518                                                      
REMARK 500                                                                      
REMARK 500 GEOMETRY AND STEREOCHEMISTRY                                         
REMARK 500 SUBTOPIC: CLOSE CONTACTS IN SAME ASYMMETRIC UNIT                     
REMARK 500                                                                      
REMARK 500 THE FOLLOWING ATOMS ARE IN CLOSE CONTACT.                            
REMARK 500                                                                      
REMARK 500  ATM1  RES C  SSEQI   ATM2  RES C  SSEQI           DISTANCE          
REMARK 500   OG   SER D   395     O    PHE D   399              2.19            
REMARK 500                                                                      
REMARK 500 REMARK: NULL                                                         
REMARK 500                                                                      
REMARK 500 GEOMETRY AND STEREOCHEMISTRY                                         
REMARK 500 SUBTOPIC: COVALENT BOND LENGTHS                                      
REMARK 500                                                                      
REMARK 500 THE STEREOCHEMICAL PARAMETERS OF THE FOLLOWING RESIDUES              
REMARK 500 HAVE VALUES WHICH DEVIATE FROM EXPECTED VALUES BY MORE               
REMARK 500 THAN 6*RMSD (M=MODEL NUMBER; RES=RESIDUE NAME; C=CHAIN               
REMARK 500 IDENTIFIER; SSEQ=SEQUENCE NUMBER; I=INSERTION CODE).                 
REMARK 500                                                                      
REMARK 500 STANDARD TABLE:                                                      
REMARK 500 FORMAT: (10X,I3,1X,2(A3,1X,A1,I4,A1,1X,A4,3X),1X,F6.3)               
REMARK 500                                                                      
REMARK 500 EXPECTED VALUES PROTEIN: ENGH AND HUBER, 1999                        
REMARK 500 EXPECTED VALUES NUCLEIC ACID: CLOWNEY ET AL 1996                     
REMARK 500                                                                      
REMARK 500  M RES CSSEQI ATM1   RES CSSEQI ATM2   DEVIATION                     
REMARK 500    SER B 122   CA    SER B 122   CB     -0.095                       
REMARK 500                                                                      
REMARK 500 REMARK: NULL                                                         
REMARK 500                                                                      
REMARK 500 GEOMETRY AND STEREOCHEMISTRY                                         
REMARK 500 SUBTOPIC: COVALENT BOND ANGLES                                       
REMARK 500                                                                      
REMARK 500 THE STEREOCHEMICAL PARAMETERS OF THE FOLLOWING RESIDUES              
REMARK 500 HAVE VALUES WHICH DEVIATE FROM EXPECTED VALUES BY MORE               
REMARK 500 THAN 6*RMSD (M=MODEL NUMBER; RES=RESIDUE NAME; C=CHAIN               
REMARK 500 IDENTIFIER; SSEQ=SEQUENCE NUMBER; I=INSERTION CODE).                 
REMARK 500                                                                      
REMARK 500 STANDARD TABLE:                                                      
REMARK 500 FORMAT: (10X,I3,1X,A3,1X,A1,I4,A1,3(1X,A4,2X),12X,F5.1)              
REMARK 500                                                                      
REMARK 500 EXPECTED VALUES PROTEIN: ENGH AND HUBER, 1999                        
REMARK 500 EXPECTED VALUES NUCLEIC ACID: CLOWNEY ET AL 1996                     
REMARK 500                                                                      
REMARK 500  M RES CSSEQI ATM1   ATM2   ATM3                                     
REMARK 500    ASN C 309   CB  -  CA  -  C   ANGL. DEV. = -16.8 DEGREES          
REMARK 500                                                                      
REMARK 500 REMARK: NULL                                                         
REMARK 500                                                                      
REMARK 500 GEOMETRY AND STEREOCHEMISTRY                                         
REMARK 500 SUBTOPIC: TORSION ANGLES                                             
REMARK 500                                                                      
REMARK 500 TORSION ANGLES OUTSIDE THE EXPECTED RAMACHANDRAN REGIONS:            
REMARK 500 (M=MODEL NUMBER; RES=RESIDUE NAME; C=CHAIN IDENTIFIER;               
REMARK 500 SSEQ=SEQUENCE NUMBER; I=INSERTION CODE).                             
REMARK 500                                                                      
REMARK 500 STANDARD TABLE:                                                      
REMARK 500 FORMAT:(10X,I3,1X,A3,1X,A1,I4,A1,4X,F7.2,3X,F7.2)                    
REMARK 500                                                                      
REMARK 500 EXPECTED VALUES: GJ KLEYWEGT AND TA JONES (1996). PHI/PSI-           
REMARK 500 CHOLOGY: RAMACHANDRAN REVISITED. STRUCTURE 4, 1395 - 1400            
REMARK 500                                                                      
REMARK 500  M RES CSSEQI        PSI       PHI                                   
REMARK 500    VAL A  97      -66.73   -104.84                                   
REMARK 500    SER A 146      -60.23   -135.46                                   
REMARK 500    HIS A 209        0.01    -68.14                                   
REMARK 500    ASN A 219       57.56   -142.99                                   
REMARK 500    ILE A 351      -22.04   -140.78                                   
REMARK 500    VAL A 422      -70.72    -67.12                                   
REMARK 500    ILE A 449      -17.18   -143.69                                   
REMARK 500    VAL B  97      -67.00   -104.17                                   
REMARK 500    SER B 146      -56.02   -133.14                                   
REMARK 500    HIS B 209        4.81    -68.73                                   
REMARK 500    ASN B 219       53.64   -140.82                                   
REMARK 500    ASN B 232      109.01    -51.14                                   
REMARK 500    ASP B 280     -165.82   -161.17                                   
REMARK 500    ASN B 309        3.47    -67.58                                   
REMARK 500    VAL B 382       73.97   -113.22                                   
REMARK 500    ASP B 440       86.92    -69.28                                   
REMARK 500    ILE B 449      -16.87   -145.82                                   
REMARK 500    LEU B 510      173.01    -57.96                                   
REMARK 500    ILE C  76     -168.03   -125.85                                   
REMARK 500    VAL C  97      -64.44   -104.59                                   
REMARK 500    ARG C 353       32.76    -97.67                                   
REMARK 500    PHE C 381        4.08    -67.50                                   
REMARK 500    LEU C 396      119.07   -162.50                                   
REMARK 500    ASP C 440       99.79    -66.20                                   
REMARK 500    ILE C 449      -11.76   -141.90                                   
REMARK 500    LEU D  55      -74.94    -67.16                                   
REMARK 500    SER D 146      -74.72   -114.30                                   
REMARK 500    ASN D 210       10.80   -142.40                                   
REMARK 500    PRO D 244      105.48    -50.95                                   
REMARK 500    ASP D 280     -163.46   -173.59                                   
REMARK 500    LEU D 365       76.93   -119.20                                   
REMARK 500    PHE D 381        0.18    -64.35                                   
REMARK 500    ILE D 449      -16.46   -145.69                                   
REMARK 500                                                                      
REMARK 500 REMARK: NULL                                                         
REMARK 620                                                                      
REMARK 620 METAL COORDINATION                                                   
REMARK 620 (M=MODEL NUMBER; RES=RESIDUE NAME; C=CHAIN IDENTIFIER;               
REMARK 620 SSEQ=SEQUENCE NUMBER; I=INSERTION CODE):                             
REMARK 620                                                                      
REMARK 620 COORDINATION ANGLES FOR:  M RES CSSEQI METAL                         
REMARK 620                             HEM B 601  FE                            
REMARK 620 N RES CSSEQI ATOM                                                    
REMARK 620 1 CYS B 457   SG                                                     
REMARK 620 2 HEM B 601   NA   98.7                                              
REMARK 620 3 HEM B 601   NB   80.3  90.4                                        
REMARK 620 4 HEM B 601   NC   82.4 178.7  90.5                                  
REMARK 620 5 HEM B 601   ND   99.4  89.6 179.7  89.5                            
REMARK 620 N                    1     2     3     4                             
REMARK 800                                                                      
REMARK 800 SITE                                                                 
REMARK 800 SITE_IDENTIFIER: AC1                                                 
REMARK 800 EVIDENCE_CODE: SOFTWARE                                              
REMARK 800 SITE_DESCRIPTION: binding site for residue HEM A 601                 
REMARK 800                                                                      
REMARK 800 SITE_IDENTIFIER: AC2                                                 
REMARK 800 EVIDENCE_CODE: SOFTWARE                                              
REMARK 800 SITE_DESCRIPTION: binding site for residue Q4M A 602                 
REMARK 800                                                                      
REMARK 800 SITE_IDENTIFIER: AC3                                                 
REMARK 800 EVIDENCE_CODE: SOFTWARE                                              
REMARK 800 SITE_DESCRIPTION: binding site for residue HEM B 601                 
REMARK 800                                                                      
REMARK 800 SITE_IDENTIFIER: AC4                                                 
REMARK 800 EVIDENCE_CODE: SOFTWARE                                              
REMARK 800 SITE_DESCRIPTION: binding site for residue Q4M B 602                 
REMARK 800                                                                      
REMARK 800 SITE_IDENTIFIER: AC5                                                 
REMARK 800 EVIDENCE_CODE: SOFTWARE                                              
REMARK 800 SITE_DESCRIPTION: binding site for residue HEM C 601                 
REMARK 800                                                                      
REMARK 800 SITE_IDENTIFIER: AC6                                                 
REMARK 800 EVIDENCE_CODE: SOFTWARE                                              
REMARK 800 SITE_DESCRIPTION: binding site for residue HEM D 601                 
DBREF  6UDL A   35   512  UNP    P04798   CP1A1_HUMAN     35    512             
DBREF  6UDL B   35   512  UNP    P04798   CP1A1_HUMAN     35    512             
DBREF  6UDL C   35   512  UNP    P04798   CP1A1_HUMAN     35    512             
DBREF  6UDL D   35   512  UNP    P04798   CP1A1_HUMAN     35    512             
SEQADV 6UDL MET A   28  UNP  P04798              EXPRESSION TAG                 
SEQADV 6UDL ALA A   29  UNP  P04798              EXPRESSION TAG                 
SEQADV 6UDL LYS A   30  UNP  P04798              EXPRESSION TAG                 
SEQADV 6UDL LYS A   31  UNP  P04798              EXPRESSION TAG                 
SEQADV 6UDL THR A   32  UNP  P04798              EXPRESSION TAG                 
SEQADV 6UDL SER A   33  UNP  P04798              EXPRESSION TAG                 
SEQADV 6UDL SER A   34  UNP  P04798              EXPRESSION TAG                 
SEQADV 6UDL HIS A  513  UNP  P04798              EXPRESSION TAG                 
SEQADV 6UDL HIS A  514  UNP  P04798              EXPRESSION TAG                 
SEQADV 6UDL HIS A  515  UNP  P04798              EXPRESSION TAG                 
SEQADV 6UDL HIS A  516  UNP  P04798              EXPRESSION TAG                 
SEQADV 6UDL HIS A  517  UNP  P04798              EXPRESSION TAG                 
SEQADV 6UDL HIS A  518  UNP  P04798              EXPRESSION TAG                 
SEQADV 6UDL MET B   28  UNP  P04798              EXPRESSION TAG                 
SEQADV 6UDL ALA B   29  UNP  P04798              EXPRESSION TAG                 
SEQADV 6UDL LYS B   30  UNP  P04798              EXPRESSION TAG                 
SEQADV 6UDL LYS B   31  UNP  P04798              EXPRESSION TAG                 
SEQADV 6UDL THR B   32  UNP  P04798              EXPRESSION TAG                 
SEQADV 6UDL SER B   33  UNP  P04798              EXPRESSION TAG                 
SEQADV 6UDL SER B   34  UNP  P04798              EXPRESSION TAG                 
SEQADV 6UDL HIS B  513  UNP  P04798              EXPRESSION TAG                 
SEQADV 6UDL HIS B  514  UNP  P04798              EXPRESSION TAG                 
SEQADV 6UDL HIS B  515  UNP  P04798              EXPRESSION TAG                 
SEQADV 6UDL HIS B  516  UNP  P04798              EXPRESSION TAG                 
SEQADV 6UDL HIS B  517  UNP  P04798              EXPRESSION TAG                 
SEQADV 6UDL HIS B  518  UNP  P04798              EXPRESSION TAG                 
SEQADV 6UDL MET C   28  UNP  P04798              EXPRESSION TAG                 
SEQADV 6UDL ALA C   29  UNP  P04798              EXPRESSION TAG                 
SEQADV 6UDL LYS C   30  UNP  P04798              EXPRESSION TAG                 
SEQADV 6UDL LYS C   31  UNP  P04798              EXPRESSION TAG                 
SEQADV 6UDL THR C   32  UNP  P04798              EXPRESSION TAG                 
SEQADV 6UDL SER C   33  UNP  P04798              EXPRESSION TAG                 
SEQADV 6UDL SER C   34  UNP  P04798              EXPRESSION TAG                 
SEQADV 6UDL HIS C  513  UNP  P04798              EXPRESSION TAG                 
SEQADV 6UDL HIS C  514  UNP  P04798              EXPRESSION TAG                 
SEQADV 6UDL HIS C  515  UNP  P04798              EXPRESSION TAG                 
SEQADV 6UDL HIS C  516  UNP  P04798              EXPRESSION TAG                 
SEQADV 6UDL HIS C  517  UNP  P04798              EXPRESSION TAG                 
SEQADV 6UDL HIS C  518  UNP  P04798              EXPRESSION TAG                 
SEQADV 6UDL MET D   28  UNP  P04798              EXPRESSION TAG                 
SEQADV 6UDL ALA D   29  UNP  P04798              EXPRESSION TAG                 
SEQADV 6UDL LYS D   30  UNP  P04798              EXPRESSION TAG                 
SEQADV 6UDL LYS D   31  UNP  P04798              EXPRESSION TAG                 
SEQADV 6UDL THR D   32  UNP  P04798              EXPRESSION TAG                 
SEQADV 6UDL SER D   33  UNP  P04798              EXPRESSION TAG                 
SEQADV 6UDL SER D   34  UNP  P04798              EXPRESSION TAG                 
SEQADV 6UDL HIS D  513  UNP  P04798              EXPRESSION TAG                 
SEQADV 6UDL HIS D  514  UNP  P04798              EXPRESSION TAG                 
SEQADV 6UDL HIS D  515  UNP  P04798              EXPRESSION TAG                 
SEQADV 6UDL HIS D  516  UNP  P04798              EXPRESSION TAG                 
SEQADV 6UDL HIS D  517  UNP  P04798              EXPRESSION TAG                 
SEQADV 6UDL HIS D  518  UNP  P04798              EXPRESSION TAG                 
SEQRES   1 A  491  MET ALA LYS LYS THR SER SER LYS GLY LEU LYS ASN PRO          
SEQRES   2 A  491  PRO GLY PRO TRP GLY TRP PRO LEU ILE GLY HIS MET LEU          
SEQRES   3 A  491  THR LEU GLY LYS ASN PRO HIS LEU ALA LEU SER ARG MET          
SEQRES   4 A  491  SER GLN GLN TYR GLY ASP VAL LEU GLN ILE ARG ILE GLY          
SEQRES   5 A  491  SER THR PRO VAL VAL VAL LEU SER GLY LEU ASP THR ILE          
SEQRES   6 A  491  ARG GLN ALA LEU VAL ARG GLN GLY ASP ASP PHE LYS GLY          
SEQRES   7 A  491  ARG PRO ASP LEU TYR THR PHE THR LEU ILE SER ASN GLY          
SEQRES   8 A  491  GLN SER MET SER PHE SER PRO ASP SER GLY PRO VAL TRP          
SEQRES   9 A  491  ALA ALA ARG ARG ARG LEU ALA GLN ASN GLY LEU LYS SER          
SEQRES  10 A  491  PHE SER ILE ALA SER ASP PRO ALA SER SER THR SER CYS          
SEQRES  11 A  491  TYR LEU GLU GLU HIS VAL SER LYS GLU ALA GLU VAL LEU          
SEQRES  12 A  491  ILE SER THR LEU GLN GLU LEU MET ALA GLY PRO GLY HIS          
SEQRES  13 A  491  PHE ASN PRO TYR ARG TYR VAL VAL VAL SER VAL THR ASN          
SEQRES  14 A  491  VAL ILE CYS ALA ILE CYS PHE GLY ARG ARG TYR ASP HIS          
SEQRES  15 A  491  ASN HIS GLN GLU LEU LEU SER LEU VAL ASN LEU ASN ASN          
SEQRES  16 A  491  ASN PHE GLY GLU VAL VAL GLY SER GLY ASN PRO ALA ASP          
SEQRES  17 A  491  PHE ILE PRO ILE LEU ARG TYR LEU PRO ASN PRO SER LEU          
SEQRES  18 A  491  ASN ALA PHE LYS ASP LEU ASN GLU LYS PHE TYR SER PHE          
SEQRES  19 A  491  MET GLN LYS MET VAL LYS GLU HIS TYR LYS THR PHE GLU          
SEQRES  20 A  491  LYS GLY HIS ILE ARG ASP ILE THR ASP SER LEU ILE GLU          
SEQRES  21 A  491  HIS CYS GLN GLU LYS GLN LEU ASP GLU ASN ALA ASN VAL          
SEQRES  22 A  491  GLN LEU SER ASP GLU LYS ILE ILE ASN ILE VAL LEU ASP          
SEQRES  23 A  491  LEU PHE GLY ALA GLY PHE ASP THR VAL THR THR ALA ILE          
SEQRES  24 A  491  SER TRP SER LEU MET TYR LEU VAL MET ASN PRO ARG VAL          
SEQRES  25 A  491  GLN ARG LYS ILE GLN GLU GLU LEU ASP THR VAL ILE GLY          
SEQRES  26 A  491  ARG SER ARG ARG PRO ARG LEU SER ASP ARG SER HIS LEU          
SEQRES  27 A  491  PRO TYR MET GLU ALA PHE ILE LEU GLU THR PHE ARG HIS          
SEQRES  28 A  491  SER SER PHE VAL PRO PHE THR ILE PRO HIS SER THR THR          
SEQRES  29 A  491  ARG ASP THR SER LEU LYS GLY PHE TYR ILE PRO LYS GLY          
SEQRES  30 A  491  ARG CYS VAL PHE VAL ASN GLN TRP GLN ILE ASN HIS ASP          
SEQRES  31 A  491  GLN LYS LEU TRP VAL ASN PRO SER GLU PHE LEU PRO GLU          
SEQRES  32 A  491  ARG PHE LEU THR PRO ASP GLY ALA ILE ASP LYS VAL LEU          
SEQRES  33 A  491  SER GLU LYS VAL ILE ILE PHE GLY MET GLY LYS ARG LYS          
SEQRES  34 A  491  CYS ILE GLY GLU THR ILE ALA ARG TRP GLU VAL PHE LEU          
SEQRES  35 A  491  PHE LEU ALA ILE LEU LEU GLN ARG VAL GLU PHE SER VAL          
SEQRES  36 A  491  PRO LEU GLY VAL LYS VAL ASP MET THR PRO ILE TYR GLY          
SEQRES  37 A  491  LEU THR MET LYS HIS ALA CYS CYS GLU HIS PHE GLN MET          
SEQRES  38 A  491  GLN LEU ARG SER HIS HIS HIS HIS HIS HIS                      
SEQRES   1 B  491  MET ALA LYS LYS THR SER SER LYS GLY LEU LYS ASN PRO          
SEQRES   2 B  491  PRO GLY PRO TRP GLY TRP PRO LEU ILE GLY HIS MET LEU          
SEQRES   3 B  491  THR LEU GLY LYS ASN PRO HIS LEU ALA LEU SER ARG MET          
SEQRES   4 B  491  SER GLN GLN TYR GLY ASP VAL LEU GLN ILE ARG ILE GLY          
SEQRES   5 B  491  SER THR PRO VAL VAL VAL LEU SER GLY LEU ASP THR ILE          
SEQRES   6 B  491  ARG GLN ALA LEU VAL ARG GLN GLY ASP ASP PHE LYS GLY          
SEQRES   7 B  491  ARG PRO ASP LEU TYR THR PHE THR LEU ILE SER ASN GLY          
SEQRES   8 B  491  GLN SER MET SER PHE SER PRO ASP SER GLY PRO VAL TRP          
SEQRES   9 B  491  ALA ALA ARG ARG ARG LEU ALA GLN ASN GLY LEU LYS SER          
SEQRES  10 B  491  PHE SER ILE ALA SER ASP PRO ALA SER SER THR SER CYS          
SEQRES  11 B  491  TYR LEU GLU GLU HIS VAL SER LYS GLU ALA GLU VAL LEU          
SEQRES  12 B  491  ILE SER THR LEU GLN GLU LEU MET ALA GLY PRO GLY HIS          
SEQRES  13 B  491  PHE ASN PRO TYR ARG TYR VAL VAL VAL SER VAL THR ASN          
SEQRES  14 B  491  VAL ILE CYS ALA ILE CYS PHE GLY ARG ARG TYR ASP HIS          
SEQRES  15 B  491  ASN HIS GLN GLU LEU LEU SER LEU VAL ASN LEU ASN ASN          
SEQRES  16 B  491  ASN PHE GLY GLU VAL VAL GLY SER GLY ASN PRO ALA ASP          
SEQRES  17 B  491  PHE ILE PRO ILE LEU ARG TYR LEU PRO ASN PRO SER LEU          
SEQRES  18 B  491  ASN ALA PHE LYS ASP LEU ASN GLU LYS PHE TYR SER PHE          
SEQRES  19 B  491  MET GLN LYS MET VAL LYS GLU HIS TYR LYS THR PHE GLU          
SEQRES  20 B  491  LYS GLY HIS ILE ARG ASP ILE THR ASP SER LEU ILE GLU          
SEQRES  21 B  491  HIS CYS GLN GLU LYS GLN LEU ASP GLU ASN ALA ASN VAL          
SEQRES  22 B  491  GLN LEU SER ASP GLU LYS ILE ILE ASN ILE VAL LEU ASP          
SEQRES  23 B  491  LEU PHE GLY ALA GLY PHE ASP THR VAL THR THR ALA ILE          
SEQRES  24 B  491  SER TRP SER LEU MET TYR LEU VAL MET ASN PRO ARG VAL          
SEQRES  25 B  491  GLN ARG LYS ILE GLN GLU GLU LEU ASP THR VAL ILE GLY          
SEQRES  26 B  491  ARG SER ARG ARG PRO ARG LEU SER ASP ARG SER HIS LEU          
SEQRES  27 B  491  PRO TYR MET GLU ALA PHE ILE LEU GLU THR PHE ARG HIS          
SEQRES  28 B  491  SER SER PHE VAL PRO PHE THR ILE PRO HIS SER THR THR          
SEQRES  29 B  491  ARG ASP THR SER LEU LYS GLY PHE TYR ILE PRO LYS GLY          
SEQRES  30 B  491  ARG CYS VAL PHE VAL ASN GLN TRP GLN ILE ASN HIS ASP          
SEQRES  31 B  491  GLN LYS LEU TRP VAL ASN PRO SER GLU PHE LEU PRO GLU          
SEQRES  32 B  491  ARG PHE LEU THR PRO ASP GLY ALA ILE ASP LYS VAL LEU          
SEQRES  33 B  491  SER GLU LYS VAL ILE ILE PHE GLY MET GLY LYS ARG LYS          
SEQRES  34 B  491  CYS ILE GLY GLU THR ILE ALA ARG TRP GLU VAL PHE LEU          
SEQRES  35 B  491  PHE LEU ALA ILE LEU LEU GLN ARG VAL GLU PHE SER VAL          
SEQRES  36 B  491  PRO LEU GLY VAL LYS VAL ASP MET THR PRO ILE TYR GLY          
SEQRES  37 B  491  LEU THR MET LYS HIS ALA CYS CYS GLU HIS PHE GLN MET          
SEQRES  38 B  491  GLN LEU ARG SER HIS HIS HIS HIS HIS HIS                      
SEQRES   1 C  491  MET ALA LYS LYS THR SER SER LYS GLY LEU LYS ASN PRO          
SEQRES   2 C  491  PRO GLY PRO TRP GLY TRP PRO LEU ILE GLY HIS MET LEU          
SEQRES   3 C  491  THR LEU GLY LYS ASN PRO HIS LEU ALA LEU SER ARG MET          
SEQRES   4 C  491  SER GLN GLN TYR GLY ASP VAL LEU GLN ILE ARG ILE GLY          
SEQRES   5 C  491  SER THR PRO VAL VAL VAL LEU SER GLY LEU ASP THR ILE          
SEQRES   6 C  491  ARG GLN ALA LEU VAL ARG GLN GLY ASP ASP PHE LYS GLY          
SEQRES   7 C  491  ARG PRO ASP LEU TYR THR PHE THR LEU ILE SER ASN GLY          
SEQRES   8 C  491  GLN SER MET SER PHE SER PRO ASP SER GLY PRO VAL TRP          
SEQRES   9 C  491  ALA ALA ARG ARG ARG LEU ALA GLN ASN GLY LEU LYS SER          
SEQRES  10 C  491  PHE SER ILE ALA SER ASP PRO ALA SER SER THR SER CYS          
SEQRES  11 C  491  TYR LEU GLU GLU HIS VAL SER LYS GLU ALA GLU VAL LEU          
SEQRES  12 C  491  ILE SER THR LEU GLN GLU LEU MET ALA GLY PRO GLY HIS          
SEQRES  13 C  491  PHE ASN PRO TYR ARG TYR VAL VAL VAL SER VAL THR ASN          
SEQRES  14 C  491  VAL ILE CYS ALA ILE CYS PHE GLY ARG ARG TYR ASP HIS          
SEQRES  15 C  491  ASN HIS GLN GLU LEU LEU SER LEU VAL ASN LEU ASN ASN          
SEQRES  16 C  491  ASN PHE GLY GLU VAL VAL GLY SER GLY ASN PRO ALA ASP          
SEQRES  17 C  491  PHE ILE PRO ILE LEU ARG TYR LEU PRO ASN PRO SER LEU          
SEQRES  18 C  491  ASN ALA PHE LYS ASP LEU ASN GLU LYS PHE TYR SER PHE          
SEQRES  19 C  491  MET GLN LYS MET VAL LYS GLU HIS TYR LYS THR PHE GLU          
SEQRES  20 C  491  LYS GLY HIS ILE ARG ASP ILE THR ASP SER LEU ILE GLU          
SEQRES  21 C  491  HIS CYS GLN GLU LYS GLN LEU ASP GLU ASN ALA ASN VAL          
SEQRES  22 C  491  GLN LEU SER ASP GLU LYS ILE ILE ASN ILE VAL LEU ASP          
SEQRES  23 C  491  LEU PHE GLY ALA GLY PHE ASP THR VAL THR THR ALA ILE          
SEQRES  24 C  491  SER TRP SER LEU MET TYR LEU VAL MET ASN PRO ARG VAL          
SEQRES  25 C  491  GLN ARG LYS ILE GLN GLU GLU LEU ASP THR VAL ILE GLY          
SEQRES  26 C  491  ARG SER ARG ARG PRO ARG LEU SER ASP ARG SER HIS LEU          
SEQRES  27 C  491  PRO TYR MET GLU ALA PHE ILE LEU GLU THR PHE ARG HIS          
SEQRES  28 C  491  SER SER PHE VAL PRO PHE THR ILE PRO HIS SER THR THR          
SEQRES  29 C  491  ARG ASP THR SER LEU LYS GLY PHE TYR ILE PRO LYS GLY          
SEQRES  30 C  491  ARG CYS VAL PHE VAL ASN GLN TRP GLN ILE ASN HIS ASP          
SEQRES  31 C  491  GLN LYS LEU TRP VAL ASN PRO SER GLU PHE LEU PRO GLU          
SEQRES  32 C  491  ARG PHE LEU THR PRO ASP GLY ALA ILE ASP LYS VAL LEU          
SEQRES  33 C  491  SER GLU LYS VAL ILE ILE PHE GLY MET GLY LYS ARG LYS          
SEQRES  34 C  491  CYS ILE GLY GLU THR ILE ALA ARG TRP GLU VAL PHE LEU          
SEQRES  35 C  491  PHE LEU ALA ILE LEU LEU GLN ARG VAL GLU PHE SER VAL          
SEQRES  36 C  491  PRO LEU GLY VAL LYS VAL ASP MET THR PRO ILE TYR GLY          
SEQRES  37 C  491  LEU THR MET LYS HIS ALA CYS CYS GLU HIS PHE GLN MET          
SEQRES  38 C  491  GLN LEU ARG SER HIS HIS HIS HIS HIS HIS                      
SEQRES   1 D  491  MET ALA LYS LYS THR SER SER LYS GLY LEU LYS ASN PRO          
SEQRES   2 D  491  PRO GLY PRO TRP GLY TRP PRO LEU ILE GLY HIS MET LEU          
SEQRES   3 D  491  THR LEU GLY LYS ASN PRO HIS LEU ALA LEU SER ARG MET          
SEQRES   4 D  491  SER GLN GLN TYR GLY ASP VAL LEU GLN ILE ARG ILE GLY          
SEQRES   5 D  491  SER THR PRO VAL VAL VAL LEU SER GLY LEU ASP THR ILE          
SEQRES   6 D  491  ARG GLN ALA LEU VAL ARG GLN GLY ASP ASP PHE LYS GLY          
SEQRES   7 D  491  ARG PRO ASP LEU TYR THR PHE THR LEU ILE SER ASN GLY          
SEQRES   8 D  491  GLN SER MET SER PHE SER PRO ASP SER GLY PRO VAL TRP          
SEQRES   9 D  491  ALA ALA ARG ARG ARG LEU ALA GLN ASN GLY LEU LYS SER          
SEQRES  10 D  491  PHE SER ILE ALA SER ASP PRO ALA SER SER THR SER CYS          
SEQRES  11 D  491  TYR LEU GLU GLU HIS VAL SER LYS GLU ALA GLU VAL LEU          
SEQRES  12 D  491  ILE SER THR LEU GLN GLU LEU MET ALA GLY PRO GLY HIS          
SEQRES  13 D  491  PHE ASN PRO TYR ARG TYR VAL VAL VAL SER VAL THR ASN          
SEQRES  14 D  491  VAL ILE CYS ALA ILE CYS PHE GLY ARG ARG TYR ASP HIS          
SEQRES  15 D  491  ASN HIS GLN GLU LEU LEU SER LEU VAL ASN LEU ASN ASN          
SEQRES  16 D  491  ASN PHE GLY GLU VAL VAL GLY SER GLY ASN PRO ALA ASP          
SEQRES  17 D  491  PHE ILE PRO ILE LEU ARG TYR LEU PRO ASN PRO SER LEU          
SEQRES  18 D  491  ASN ALA PHE LYS ASP LEU ASN GLU LYS PHE TYR SER PHE          
SEQRES  19 D  491  MET GLN LYS MET VAL LYS GLU HIS TYR LYS THR PHE GLU          
SEQRES  20 D  491  LYS GLY HIS ILE ARG ASP ILE THR ASP SER LEU ILE GLU          
SEQRES  21 D  491  HIS CYS GLN GLU LYS GLN LEU ASP GLU ASN ALA ASN VAL          
SEQRES  22 D  491  GLN LEU SER ASP GLU LYS ILE ILE ASN ILE VAL LEU ASP          
SEQRES  23 D  491  LEU PHE GLY ALA GLY PHE ASP THR VAL THR THR ALA ILE          
SEQRES  24 D  491  SER TRP SER LEU MET TYR LEU VAL MET ASN PRO ARG VAL          
SEQRES  25 D  491  GLN ARG LYS ILE GLN GLU GLU LEU ASP THR VAL ILE GLY          
SEQRES  26 D  491  ARG SER ARG ARG PRO ARG LEU SER ASP ARG SER HIS LEU          
SEQRES  27 D  491  PRO TYR MET GLU ALA PHE ILE LEU GLU THR PHE ARG HIS          
SEQRES  28 D  491  SER SER PHE VAL PRO PHE THR ILE PRO HIS SER THR THR          
SEQRES  29 D  491  ARG ASP THR SER LEU LYS GLY PHE TYR ILE PRO LYS GLY          
SEQRES  30 D  491  ARG CYS VAL PHE VAL ASN GLN TRP GLN ILE ASN HIS ASP          
SEQRES  31 D  491  GLN LYS LEU TRP VAL ASN PRO SER GLU PHE LEU PRO GLU          
SEQRES  32 D  491  ARG PHE LEU THR PRO ASP GLY ALA ILE ASP LYS VAL LEU          
SEQRES  33 D  491  SER GLU LYS VAL ILE ILE PHE GLY MET GLY LYS ARG LYS          
SEQRES  34 D  491  CYS ILE GLY GLU THR ILE ALA ARG TRP GLU VAL PHE LEU          
SEQRES  35 D  491  PHE LEU ALA ILE LEU LEU GLN ARG VAL GLU PHE SER VAL          
SEQRES  36 D  491  PRO LEU GLY VAL LYS VAL ASP MET THR PRO ILE TYR GLY          
SEQRES  37 D  491  LEU THR MET LYS HIS ALA CYS CYS GLU HIS PHE GLN MET          
SEQRES  38 D  491  GLN LEU ARG SER HIS HIS HIS HIS HIS HIS                      
HET    HEM  A 601      73                                                       
HET    Q4M  A 602      45                                                       
HET    HEM  B 601      73                                                       
HET    Q4M  B 602      45                                                       
HET    HEM  C 601      73                                                       
HET    HEM  D 601      73                                                       
HETNAM     HEM PROTOPORPHYRIN IX CONTAINING FE                                  
HETNAM     Q4M [(1S)-1-(CHLOROMETHYL)-1,6-DIHYDROPYRROLO[3,2-E]INDOL-           
HETNAM   2 Q4M  3(2H)-YL](5-METHOXY-1H-INDOL-2-YL)METHANONE                     
HETSYN     HEM HEME                                                             
FORMUL   5  HEM    4(C34 H32 FE N4 O4)                                          
FORMUL   6  Q4M    2(C21 H18 CL N3 O2)                                          
FORMUL  11  HOH   *(H2 O)                                                       
HELIX    1 AA1 HIS A   51  GLY A   56  1                                   6    
HELIX    2 AA2 ASN A   58  GLY A   71  1                                  14    
HELIX    3 AA3 GLY A   88  VAL A   97  1                                  10    
HELIX    4 AA4 GLN A   99  PHE A  103  5                                   5    
HELIX    5 AA5 LEU A  109  LEU A  114  1                                   6    
HELIX    6 AA6 ILE A  115  GLN A  119  5                                   5    
HELIX    7 AA7 GLY A  128  PHE A  145  1                                  18    
HELIX    8 AA8 CYS A  157  GLY A  180  1                                  24    
HELIX    9 AA9 ASN A  185  GLY A  204  1                                  20    
HELIX   10 AB1 HIS A  211  ASN A  219  1                                   9    
HELIX   11 AB2 ASN A  223  GLY A  229  1                                   7    
HELIX   12 AB3 ASN A  232  PHE A  236  5                                   5    
HELIX   13 AB4 ILE A  237  TYR A  242  5                                   6    
HELIX   14 AB5 ASN A  245  THR A  272  1                                  28    
HELIX   15 AB6 ASP A  280  LYS A  292  1                                  13    
HELIX   16 AB7 SER A  303  ASN A  309  1                                   7    
HELIX   17 AB8 ASN A  309  ASN A  336  1                                  28    
HELIX   18 AB9 ASN A  336  ILE A  351  1                                  16    
HELIX   19 AC1 ARG A  358  SER A  363  5                                   6    
HELIX   20 AC2 LEU A  365  SER A  380  1                                  16    
HELIX   21 AC3 ASN A  410  HIS A  416  1                                   7    
HELIX   22 AC4 LEU A  428  LEU A  433  5                                   6    
HELIX   23 AC5 ASP A  440  GLU A  445  1                                   6    
HELIX   24 AC6 MET A  452  LYS A  456  5                                   5    
HELIX   25 AC7 GLY A  459  ARG A  477  1                                  19    
HELIX   26 AC8 HIS B   51  GLY B   56  1                                   6    
HELIX   27 AC9 ASN B   58  GLY B   71  1                                  14    
HELIX   28 AD1 GLY B   88  VAL B   97  1                                  10    
HELIX   29 AD2 GLN B   99  PHE B  103  5                                   5    
HELIX   30 AD3 LEU B  109  LEU B  114  1                                   6    
HELIX   31 AD4 ILE B  115  GLN B  119  5                                   5    
HELIX   32 AD5 GLY B  128  PHE B  145  1                                  18    
HELIX   33 AD6 CYS B  157  ALA B  179  1                                  23    
HELIX   34 AD7 ASN B  185  GLY B  204  1                                  20    
HELIX   35 AD8 HIS B  211  ASN B  219  1                                   9    
HELIX   36 AD9 ASN B  223  VAL B  228  1                                   6    
HELIX   37 AE1 ASN B  232  ILE B  237  1                                   6    
HELIX   38 AE2 ILE B  237  LEU B  243  1                                   7    
HELIX   39 AE3 ASN B  245  THR B  272  1                                  28    
HELIX   40 AE4 ASP B  280  LEU B  294  1                                  15    
HELIX   41 AE5 SER B  303  ASN B  309  1                                   7    
HELIX   42 AE6 ASN B  309  ASN B  336  1                                  28    
HELIX   43 AE7 ASN B  336  ILE B  351  1                                  16    
HELIX   44 AE8 ARG B  358  HIS B  364  5                                   7    
HELIX   45 AE9 LEU B  365  SER B  380  1                                  16    
HELIX   46 AF1 ASN B  410  HIS B  416  1                                   7    
HELIX   47 AF2 LEU B  428  LEU B  433  5                                   6    
HELIX   48 AF3 ASP B  440  GLU B  445  1                                   6    
HELIX   49 AF4 MET B  452  LYS B  456  5                                   5    
HELIX   50 AF5 GLY B  459  GLN B  476  1                                  18    
HELIX   51 AF6 HIS C   51  GLY C   56  1                                   6    
HELIX   52 AF7 ASN C   58  GLY C   71  1                                  14    
HELIX   53 AF8 GLY C   88  VAL C   97  1                                  10    
HELIX   54 AF9 GLN C   99  PHE C  103  5                                   5    
HELIX   55 AG1 LEU C  109  LEU C  114  1                                   6    
HELIX   56 AG2 ILE C  115  GLN C  119  5                                   5    
HELIX   57 AG3 GLY C  128  SER C  146  1                                  19    
HELIX   58 AG4 CYS C  157  GLY C  180  1                                  24    
HELIX   59 AG5 PRO C  186  GLY C  204  1                                  19    
HELIX   60 AG6 HIS C  211  ASN C  219  1                                   9    
HELIX   61 AG7 ASN C  223  GLY C  229  1                                   7    
HELIX   62 AG8 ASN C  232  PHE C  236  5                                   5    
HELIX   63 AG9 ASN C  245  GLU C  256  1                                  12    
HELIX   64 AH1 PHE C  258  LYS C  271  1                                  14    
HELIX   65 AH2 ASP C  280  CYS C  289  1                                  10    
HELIX   66 AH3 SER C  303  ASN C  309  1                                   7    
HELIX   67 AH4 ASN C  309  ASN C  336  1                                  28    
HELIX   68 AH5 ASN C  336  GLY C  352  1                                  17    
HELIX   69 AH6 ARG C  358  HIS C  364  5                                   7    
HELIX   70 AH7 LEU C  365  SER C  380  1                                  16    
HELIX   71 AH8 ASN C  410  HIS C  416  1                                   7    
HELIX   72 AH9 LEU C  428  LEU C  433  5                                   6    
HELIX   73 AI1 ASP C  440  GLU C  445  1                                   6    
HELIX   74 AI2 MET C  452  LYS C  456  5                                   5    
HELIX   75 AI3 GLY C  459  ARG C  477  1                                  19    
HELIX   76 AI4 HIS D   51  GLY D   56  1                                   6    
HELIX   77 AI5 ASN D   58  GLY D   71  1                                  14    
HELIX   78 AI6 LEU D   89  VAL D   97  1                                   9    
HELIX   79 AI7 TYR D  110  GLN D  119  5                                  10    
HELIX   80 AI8 GLY D  128  PHE D  145  1                                  18    
HELIX   81 AI9 CYS D  157  GLY D  180  1                                  24    
HELIX   82 AJ1 ASN D  185  GLY D  204  1                                  20    
HELIX   83 AJ2 LEU D  214  ASN D  219  1                                   6    
HELIX   84 AJ3 ASN D  223  GLY D  229  1                                   7    
HELIX   85 AJ4 ASN D  232  PHE D  236  5                                   5    
HELIX   86 AJ5 ASN D  245  THR D  272  1                                  28    
HELIX   87 AJ6 ASP D  280  HIS D  288  1                                   9    
HELIX   88 AJ7 SER D  303  ASN D  309  1                                   7    
HELIX   89 AJ8 ASN D  309  ASN D  336  1                                  28    
HELIX   90 AJ9 ASN D  336  ILE D  351  1                                  16    
HELIX   91 AK1 ARG D  358  SER D  363  5                                   6    
HELIX   92 AK2 LEU D  365  SER D  380  1                                  16    
HELIX   93 AK3 ASN D  410  ASP D  417  1                                   8    
HELIX   94 AK4 LEU D  428  LEU D  433  5                                   6    
HELIX   95 AK5 ASP D  440  GLU D  445  1                                   6    
HELIX   96 AK6 MET D  452  LYS D  456  5                                   5    
HELIX   97 AK7 GLY D  459  ARG D  477  1                                  19    
SHEET    1 AA1 4 VAL A  73  ILE A  78  0                                        
SHEET    2 AA1 4 THR A  81  LEU A  86 -1  O  VAL A  83   N  ILE A  76           
SHEET    3 AA1 4 CYS A 406  VAL A 409  1  O  PHE A 408   N  LEU A  86           
SHEET    4 AA1 4 HIS A 388  SER A 389 -1  N  HIS A 388   O  VAL A 407           
SHEET    1 AA2 2 THR A 394  LEU A 396  0                                        
SHEET    2 AA2 2 PHE A 399  ILE A 401 -1  O  ILE A 401   N  THR A 394           
SHEET    1 AA3 2 VAL A 478  SER A 481  0                                        
SHEET    2 AA3 2 GLN A 507  LEU A 510 -1  O  GLN A 507   N  SER A 481           
SHEET    1 AA4 4 VAL B  73  ILE B  78  0                                        
SHEET    2 AA4 4 THR B  81  LEU B  86 -1  O  VAL B  83   N  ILE B  76           
SHEET    3 AA4 4 CYS B 406  VAL B 409  1  O  PHE B 408   N  LEU B  86           
SHEET    4 AA4 4 HIS B 388  SER B 389 -1  N  HIS B 388   O  VAL B 407           
SHEET    1 AA5 2 THR B 394  LEU B 396  0                                        
SHEET    2 AA5 2 PHE B 399  ILE B 401 -1  O  ILE B 401   N  THR B 394           
SHEET    1 AA6 2 VAL B 478  SER B 481  0                                        
SHEET    2 AA6 2 GLN B 507  LEU B 510 -1  O  GLN B 509   N  GLU B 479           
SHEET    1 AA7 4 VAL C  73  ILE C  78  0                                        
SHEET    2 AA7 4 THR C  81  LEU C  86 -1  O  THR C  81   N  ILE C  78           
SHEET    3 AA7 4 CYS C 406  VAL C 409  1  O  PHE C 408   N  VAL C  84           
SHEET    4 AA7 4 HIS C 388  SER C 389 -1  N  HIS C 388   O  VAL C 407           
SHEET    1 AA8 2 THR C 394  LEU C 396  0                                        
SHEET    2 AA8 2 PHE C 399  ILE C 401 -1  O  ILE C 401   N  THR C 394           
SHEET    1 AA9 2 VAL C 478  SER C 481  0                                        
SHEET    2 AA9 2 GLN C 507  LEU C 510 -1  O  GLN C 509   N  GLU C 479           
SHEET    1 AB1 4 VAL D  73  ILE D  78  0                                        
SHEET    2 AB1 4 THR D  81  LEU D  86 -1  O  VAL D  83   N  ILE D  76           
SHEET    3 AB1 4 CYS D 406  VAL D 409  1  O  PHE D 408   N  VAL D  84           
SHEET    4 AB1 4 HIS D 388  SER D 389 -1  N  HIS D 388   O  VAL D 407           
SHEET    1 AB2 2 THR D 394  LEU D 396  0                                        
SHEET    2 AB2 2 PHE D 399  ILE D 401 -1  O  ILE D 401   N  THR D 394           
SHEET    1 AB3 2 VAL D 478  SER D 481  0                                        
SHEET    2 AB3 2 GLN D 507  LEU D 510 -1  O  GLN D 507   N  SER D 481           
LINK         SG  CYS B 457                FE   HEM B 601     1555   1555  2.67  
SITE     1 AC1 16 ARG A 106  SER A 122  TRP A 131  ARG A 135                    
SITE     2 AC1 16 ALA A 317  GLY A 318  THR A 321  PHE A 381                    
SITE     3 AC1 16 THR A 385  HIS A 388  ILE A 449  PHE A 450                    
SITE     4 AC1 16 ARG A 455  CYS A 457  ALA A 463  Q4M A 602                    
SITE     1 AC2 14 SER A 116  PHE A 123  ASN A 222  PHE A 224                    
SITE     2 AC2 14 PHE A 258  LEU A 312  GLY A 316  ALA A 317                    
SITE     3 AC2 14 PHE A 319  THR A 321  VAL A 382  ILE A 386                    
SITE     4 AC2 14 LEU A 496  HEM A 601                                          
SITE     1 AC3 16 ARG B 106  SER B 122  TRP B 131  ARG B 135                    
SITE     2 AC3 16 ILE B 198  THR B 321  VAL B 322  VAL B 382                    
SITE     3 AC3 16 THR B 385  HIS B 388  ILE B 449  PHE B 450                    
SITE     4 AC3 16 ARG B 455  CYS B 457  ILE B 458  ALA B 463                    
SITE     1 AC4 13 SER B 116  PHE B 123  ASN B 222  PHE B 224                    
SITE     2 AC4 13 LEU B 254  ASN B 255  PHE B 258  ASP B 313                    
SITE     3 AC4 13 GLY B 316  ALA B 317  THR B 321  LEU B 496                    
SITE     4 AC4 13 HOH B 701                                                     
SITE     1 AC5 17 ARG C 106  SER C 122  ARG C 135  ALA C 317                    
SITE     2 AC5 17 GLY C 318  THR C 321  VAL C 322  PHE C 381                    
SITE     3 AC5 17 THR C 385  ILE C 386  HIS C 388  ILE C 449                    
SITE     4 AC5 17 PHE C 450  ARG C 455  CYS C 457  ILE C 458                    
SITE     5 AC5 17 ALA C 463                                                     
SITE     1 AC6 14 ARG D 106  SER D 122  ARG D 135  ALA D 317                    
SITE     2 AC6 14 THR D 321  PHE D 381  THR D 385  ILE D 386                    
SITE     3 AC6 14 HIS D 388  ILE D 449  PHE D 450  ARG D 455                    
SITE     4 AC6 14 CYS D 457  ILE D 458                                          
CRYST1   65.371  196.147  237.222  90.00  90.00  90.00 P 21 21 21   16          
ORIGX1      1.000000  0.000000  0.000000        0.00000                         
ORIGX2      0.000000  1.000000  0.000000        0.00000                         
ORIGX3      0.000000  0.000000  1.000000        0.00000                         
SCALE1      0.015297  0.000000  0.000000        0.00000                         
SCALE2      0.000000  0.005098  0.000000        0.00000                         
SCALE3      0.000000  0.000000  0.004215        0.00000                         
ATOM      1  N   GLY A  36      26.610 -41.255 -23.330  1.00 53.24           N  
ATOM      2  CA  GLY A  36      26.428 -42.081 -22.174  1.00 49.42           C  
ATOM      3  C   GLY A  36      25.780 -41.271 -21.103  1.00 52.28           C  
ATOM      4  O   GLY A  36      24.987 -40.452 -21.409  1.00 53.79           O  
ATOM      5  HA2 GLY A  36      25.861 -42.838 -22.389  1.00 59.56           H  
ATOM      6  HA3 GLY A  36      27.285 -42.405 -21.855  1.00 59.56           H  
ATOM      7  N   LEU A  37      26.113 -41.511 -19.849  1.00 48.37           N  
ATOM      8  CA  LEU A  37      25.553 -40.775 -18.761  1.00 48.22           C  
ATOM      9  C   LEU A  37      26.591 -40.452 -17.741  1.00 48.64           C  
ATOM     10  O   LEU A  37      27.356 -41.283 -17.425  1.00 48.98           O  
ATOM     11  CB  LEU A  37      24.557 -41.611 -18.046  1.00 47.64           C  
ATOM     12  CG  LEU A  37      23.114 -41.519 -18.391  1.00 43.74           C  
ATOM     13  CD1 LEU A  37      22.364 -42.300 -17.381  1.00 45.24           C  
ATOM     14  CD2 LEU A  37      22.659 -40.112 -18.407  1.00 44.56           C  
ATOM     15  H   LEU A  37      26.677 -42.113 -19.607  1.00 58.29           H  
ATOM     16  HA  LEU A  37      25.149 -39.953 -19.075  1.00 58.12           H  
ATOM     17  HB2 LEU A  37      24.811 -42.538 -18.176  1.00 57.42           H  
ATOM     18  HB3 LEU A  37      24.628 -41.400 -17.102  1.00 57.42           H  
ATOM     19  HG  LEU A  37      22.959 -41.908 -19.266  1.00 52.74           H  
ATOM     20 HD11 LEU A  37      21.426 -42.315 -17.627  1.00 54.54           H  
ATOM     21 HD12 LEU A  37      22.715 -43.204 -17.357  1.00 54.54           H  
ATOM     22 HD13 LEU A  37      22.471 -41.881 -16.513  1.00 54.54           H  
ATOM     23 HD21 LEU A  37      21.692 -40.093 -18.340  1.00 53.72           H  
ATOM     24 HD22 LEU A  37      23.052 -39.645 -17.653  1.00 53.72           H  
ATOM     25 HD23 LEU A  37      22.941 -39.697 -19.237  1.00 53.72           H  
ATOM     26  N   LYS A  38      26.609 -39.243 -17.220  1.00 49.03           N  
ATOM     27  CA  LYS A  38      27.525 -38.837 -16.168  1.00 50.09           C  
ATOM     28  C   LYS A  38      26.728 -38.166 -15.058  1.00 48.59           C  
ATOM     29  O   LYS A  38      25.579 -37.761 -15.249  1.00 47.72           O  
ATOM     30  CB  LYS A  38      28.599 -37.872 -16.687  1.00 51.08           C  
ATOM     31  CG  LYS A  38      29.534 -38.469 -17.721  1.00 57.12           C  
ATOM     32  CD  LYS A  38      30.565 -37.446 -18.192  1.00 64.97           C  
ATOM     33  CE  LYS A  38      29.922 -36.340 -19.021  1.00 67.72           C  
ATOM     34  NZ  LYS A  38      30.931 -35.515 -19.748  1.00 70.23           N  
ATOM     35  H   LYS A  38      26.079 -38.613 -17.468  1.00 59.08           H  
ATOM     36  HA  LYS A  38      27.966 -39.618 -15.799  1.00 60.36           H  
ATOM     37  HB2 LYS A  38      28.157 -37.109 -17.092  1.00 61.55           H  
ATOM     38  HB3 LYS A  38      29.139 -37.577 -15.937  1.00 61.55           H  
ATOM     39  HG2 LYS A  38      30.007 -39.220 -17.330  1.00 68.80           H  
ATOM     40  HG3 LYS A  38      29.019 -38.759 -18.490  1.00 68.80           H  
ATOM     41  HD2 LYS A  38      30.999 -37.044 -17.423  1.00 78.22           H  
ATOM     42  HD3 LYS A  38      31.215 -37.889 -18.756  1.00 78.22           H  
ATOM     43  HE2 LYS A  38      29.329 -36.739 -19.677  1.00 81.51           H  
ATOM     44  HE3 LYS A  38      29.421 -35.753 -18.433  1.00 81.51           H  
ATOM     45  HZ1 LYS A  38      30.522 -34.881 -20.220  1.00 84.52           H  
ATOM     46  HZ2 LYS A  38      31.485 -35.131 -19.167  1.00 84.52           H  
ATOM     47  HZ3 LYS A  38      31.402 -36.029 -20.301  1.00 84.52           H  
ATOM     48  N   ASN A  39      27.348 -38.054 -13.895  1.00 49.09           N  
ATOM     49  CA  ASN A  39      26.723 -37.288 -12.826  1.00 48.40           C  
ATOM     50  C   ASN A  39      27.059 -35.808 -12.977  1.00 46.95           C  
ATOM     51  O   ASN A  39      28.106 -35.458 -13.532  1.00 43.64           O  
ATOM     52  CB  ASN A  39      27.199 -37.784 -11.463  1.00 50.29           C  
ATOM     53  CG  ASN A  39      26.708 -39.186 -11.151  1.00 51.67           C  
ATOM     54  OD1 ASN A  39      27.503 -40.095 -10.913  1.00 53.10           O  
ATOM     55  ND2 ASN A  39      25.391 -39.366 -11.147  1.00 47.04           N  
ATOM     56  H   ASN A  39      28.110 -38.401 -13.700  1.00 59.16           H  
ATOM     57  HA  ASN A  39      25.764 -37.407 -12.877  1.00 58.33           H  
ATOM     58  HB2 ASN A  39      28.167 -37.798 -11.452  1.00 60.59           H  
ATOM     59  HB3 ASN A  39      26.866 -37.188 -10.774  1.00 60.59           H  
ATOM     60 HD21 ASN A  39      25.064 -40.143 -10.975  1.00 56.70           H  
ATOM     61 HD22 ASN A  39      24.866 -38.706 -11.317  1.00 56.70           H  
ATOM     62  N   PRO A  40      26.196 -34.910 -12.511  1.00 45.86           N  
ATOM     63  CA  PRO A  40      26.489 -33.474 -12.628  1.00 44.76           C  
ATOM     64  C   PRO A  40      27.757 -33.123 -11.873  1.00 43.67           C  
ATOM     65  O   PRO A  40      27.960 -33.587 -10.740  1.00 47.28           O  
ATOM     66  CB  PRO A  40      25.257 -32.800 -12.000  1.00 42.87           C  
ATOM     67  CG  PRO A  40      24.185 -33.852 -12.001  1.00 43.98           C  
ATOM     68  CD  PRO A  40      24.908 -35.163 -11.840  1.00 46.01           C  
ATOM     69  HA  PRO A  40      26.556 -33.224 -13.561  1.00 53.96           H  
ATOM     70  HB2 PRO A  40      25.464 -32.524 -11.095  1.00 51.70           H  
ATOM     71  HB3 PRO A  40      24.991 -32.039 -12.539  1.00 51.70           H  
ATOM     72  HG2 PRO A  40      23.580 -33.702 -11.258  1.00 53.02           H  
ATOM     73  HG3 PRO A  40      23.705 -33.827 -12.844  1.00 53.02           H  
ATOM     74  HD2 PRO A  40      25.046 -35.362 -10.901  1.00 55.46           H  
ATOM     75  HD3 PRO A  40      24.416 -35.868 -12.287  1.00 55.46           H  
ATOM     76  N   PRO A  41      28.639 -32.320 -12.464  1.00 41.12           N  
ATOM     77  CA  PRO A  41      29.847 -31.900 -11.744  1.00 44.19           C  
ATOM     78  C   PRO A  41      29.509 -30.911 -10.638  1.00 43.58           C  
ATOM     79  O   PRO A  41      28.383 -30.427 -10.509  1.00 41.79           O  
ATOM     80  CB  PRO A  41      30.707 -31.252 -12.831  1.00 42.83           C  
ATOM     81  CG  PRO A  41      29.706 -30.729 -13.814  1.00 44.22           C  
ATOM     82  CD  PRO A  41      28.585 -31.750 -13.825  1.00 42.55           C  
ATOM     83  HA  PRO A  41      30.310 -32.666 -11.371  1.00 53.27           H  
ATOM     84  HB2 PRO A  41      31.231 -30.529 -12.451  1.00 51.65           H  
ATOM     85  HB3 PRO A  41      31.280 -31.919 -13.241  1.00 51.65           H  
ATOM     86  HG2 PRO A  41      29.379 -29.865 -13.519  1.00 53.32           H  
ATOM     87  HG3 PRO A  41      30.115 -30.660 -14.691  1.00 53.32           H  
ATOM     88  HD2 PRO A  41      27.732 -31.314 -13.977  1.00 51.31           H  
ATOM     89  HD3 PRO A  41      28.758 -32.437 -14.488  1.00 51.31           H  
ATOM     90  N   GLY A  42      30.520 -30.606  -9.832  1.00 42.88           N  
ATOM     91  CA  GLY A  42      30.365 -29.643  -8.771  1.00 43.88           C  
ATOM     92  C   GLY A  42      31.584 -29.546  -7.883  1.00 45.06           C  
ATOM     93  O   GLY A  42      32.447 -30.429  -7.868  1.00 46.27           O  
ATOM     94  H   GLY A  42      31.307 -30.949  -9.885  1.00 51.70           H  
ATOM     95  HA2 GLY A  42      30.194 -28.773  -9.163  1.00 52.91           H  
ATOM     96  HA3 GLY A  42      29.604 -29.887  -8.222  1.00 52.91           H  
ATOM     97  N   PRO A  43      31.670 -28.465  -7.115  1.00 45.21           N  
ATOM     98  CA  PRO A  43      32.819 -28.271  -6.227  1.00 48.13           C  
ATOM     99  C   PRO A  43      32.677 -29.067  -4.934  1.00 45.39           C  
ATOM    100  O   PRO A  43      31.621 -29.608  -4.607  1.00 43.55           O  
ATOM    101  CB  PRO A  43      32.796 -26.764  -5.955  1.00 46.25           C  
ATOM    102  CG  PRO A  43      31.332 -26.423  -5.996  1.00 45.25           C  
ATOM    103  CD  PRO A  43      30.707 -27.348  -7.030  1.00 45.95           C  
ATOM    104  HA  PRO A  43      33.645 -28.513  -6.674  1.00 58.00           H  
ATOM    105  HB2 PRO A  43      33.172 -26.579  -5.080  1.00 55.75           H  
ATOM    106  HB3 PRO A  43      33.282 -26.293  -6.649  1.00 55.75           H  
ATOM    107  HG2 PRO A  43      30.939 -26.575  -5.122  1.00 54.55           H  
ATOM    108  HG3 PRO A  43      31.225 -25.496  -6.260  1.00 54.55           H  
ATOM    109  HD2 PRO A  43      29.845 -27.667  -6.721  1.00 55.39           H  
ATOM    110  HD3 PRO A  43      30.634 -26.897  -7.886  1.00 55.39           H  
ATOM    111  N   TRP A  44      33.781 -29.119  -4.196  1.00 44.05           N  
ATOM    112  CA  TRP A  44      33.803 -29.807  -2.915  1.00 47.26           C  
ATOM    113  C   TRP A  44      33.044 -29.006  -1.864  1.00 49.39           C  
ATOM    114  O   TRP A  44      33.077 -27.772  -1.856  1.00 50.23           O  
ATOM    115  CB  TRP A  44      35.249 -30.026  -2.473  1.00 46.39           C  
ATOM    116  CG  TRP A  44      35.373 -30.682  -1.146  1.00 46.38           C  
ATOM    117  CD1 TRP A  44      35.463 -32.019  -0.899  1.00 46.31           C  
ATOM    118  CD2 TRP A  44      35.424 -30.032   0.128  1.00 48.86           C  
ATOM    119  NE1 TRP A  44      35.565 -32.243   0.452  1.00 49.08           N  
ATOM    120  CE2 TRP A  44      35.543 -31.039   1.104  1.00 47.56           C  
ATOM    121  CE3 TRP A  44      35.379 -28.696   0.537  1.00 50.41           C  
ATOM    122  CZ2 TRP A  44      35.618 -30.754   2.465  1.00 47.58           C  
ATOM    123  CZ3 TRP A  44      35.455 -28.414   1.889  1.00 49.02           C  
ATOM    124  CH2 TRP A  44      35.572 -29.438   2.837  1.00 48.01           C  
ATOM    125  H   TRP A  44      34.532 -28.762  -4.417  1.00 53.11           H  
ATOM    126  HA  TRP A  44      33.376 -30.673  -3.007  1.00 56.96           H  
ATOM    127  HB2 TRP A  44      35.694 -30.589  -3.126  1.00 55.91           H  
ATOM    128  HB3 TRP A  44      35.695 -29.166  -2.422  1.00 55.91           H  
ATOM    129  HD1 TRP A  44      35.455 -32.683  -1.550  1.00 55.81           H  
ATOM    130  HE1 TRP A  44      35.631 -33.014   0.827  1.00 59.15           H  
ATOM    131  HE3 TRP A  44      35.300 -28.011  -0.087  1.00 60.74           H  
ATOM    132  HZ2 TRP A  44      35.697 -31.432   3.097  1.00 57.34           H  
ATOM    133  HZ3 TRP A  44      35.425 -27.529   2.174  1.00 59.07           H  
ATOM    134  HH2 TRP A  44      35.621 -29.219   3.739  1.00 57.86           H  
ATOM    135  N   GLY A  45      32.360 -29.718  -0.968  1.00 46.61           N  
ATOM    136  CA  GLY A  45      31.579 -29.076   0.069  1.00 46.85           C  
ATOM    137  C   GLY A  45      31.758 -29.774   1.403  1.00 46.22           C  
ATOM    138  O   GLY A  45      32.156 -30.939   1.473  1.00 48.61           O  
ATOM    139  H   GLY A  45      32.336 -30.577  -0.945  1.00 56.18           H  
ATOM    140  HA2 GLY A  45      31.854 -28.151   0.165  1.00 56.47           H  
ATOM    141  HA3 GLY A  45      30.639 -29.098  -0.169  1.00 56.47           H  
ATOM    142  N   TRP A  46      31.446 -29.038   2.467  1.00 44.46           N  
ATOM    143  CA  TRP A  46      31.637 -29.562   3.812  1.00 43.96           C  
ATOM    144  C   TRP A  46      30.666 -30.709   4.078  1.00 44.32           C  
ATOM    145  O   TRP A  46      29.505 -30.653   3.660  1.00 47.32           O  
ATOM    146  CB  TRP A  46      31.442 -28.460   4.849  1.00 44.84           C  
ATOM    147  CG  TRP A  46      32.531 -27.446   4.813  1.00 44.28           C  
ATOM    148  CD1 TRP A  46      32.476 -26.209   4.246  1.00 42.74           C  
ATOM    149  CD2 TRP A  46      33.850 -27.582   5.355  1.00 46.54           C  
ATOM    150  NE1 TRP A  46      33.677 -25.563   4.402  1.00 44.28           N  
ATOM    151  CE2 TRP A  46      34.538 -26.384   5.081  1.00 45.64           C  
ATOM    152  CE3 TRP A  46      34.515 -28.600   6.047  1.00 45.37           C  
ATOM    153  CZ2 TRP A  46      35.857 -26.173   5.477  1.00 44.93           C  
ATOM    154  CZ3 TRP A  46      35.824 -28.388   6.441  1.00 47.31           C  
ATOM    155  CH2 TRP A  46      36.482 -27.184   6.154  1.00 48.91           C  
ATOM    156  H   TRP A  46      31.125 -28.241   2.436  1.00 53.60           H  
ATOM    157  HA  TRP A  46      32.545 -29.891   3.887  1.00 53.00           H  
ATOM    158  HB2 TRP A  46      30.603 -28.006   4.675  1.00 54.05           H  
ATOM    159  HB3 TRP A  46      31.429 -28.856   5.734  1.00 54.05           H  
ATOM    160  HD1 TRP A  46      31.733 -25.855   3.813  1.00 51.54           H  
ATOM    161  HE1 TRP A  46      33.858 -24.771   4.122  1.00 53.39           H  
ATOM    162  HE3 TRP A  46      34.084 -29.401   6.242  1.00 54.69           H  
ATOM    163  HZ2 TRP A  46      36.296 -25.375   5.288  1.00 54.16           H  
ATOM    164  HZ3 TRP A  46      36.277 -29.057   6.901  1.00 57.02           H  
ATOM    165  HH2 TRP A  46      37.363 -27.070   6.429  1.00 58.95           H  
ATOM    166  N   PRO A  47      31.105 -31.754   4.784  1.00 44.34           N  
ATOM    167  CA  PRO A  47      30.271 -32.963   4.890  1.00 44.46           C  
ATOM    168  C   PRO A  47      28.959 -32.766   5.637  1.00 44.45           C  
ATOM    169  O   PRO A  47      28.024 -33.538   5.393  1.00 49.45           O  
ATOM    170  CB  PRO A  47      31.182 -33.962   5.620  1.00 45.78           C  
ATOM    171  CG  PRO A  47      32.215 -33.122   6.303  1.00 42.07           C  
ATOM    172  CD  PRO A  47      32.421 -31.922   5.429  1.00 43.32           C  
ATOM    173  HA  PRO A  47      30.077 -33.307   4.004  1.00 53.60           H  
ATOM    174  HB2 PRO A  47      30.664 -34.463   6.269  1.00 55.19           H  
ATOM    175  HB3 PRO A  47      31.596 -34.558   4.976  1.00 55.19           H  
ATOM    176  HG2 PRO A  47      31.876 -32.849   7.169  1.00 50.74           H  
ATOM    177  HG3 PRO A  47      33.039 -33.626   6.397  1.00 50.74           H  
ATOM    178  HD2 PRO A  47      32.638 -31.144   5.966  1.00 52.24           H  
ATOM    179  HD3 PRO A  47      33.105 -32.099   4.764  1.00 52.24           H  
ATOM    180  N   LEU A  48      28.841 -31.779   6.525  1.00 44.72           N  
ATOM    181  CA  LEU A  48      27.589 -31.572   7.246  1.00 45.98           C  
ATOM    182  C   LEU A  48      26.765 -30.420   6.683  1.00 46.82           C  
ATOM    183  O   LEU A  48      25.554 -30.564   6.489  1.00 46.75           O  
ATOM    184  CB  LEU A  48      27.864 -31.325   8.733  1.00 46.98           C  
ATOM    185  CG  LEU A  48      28.558 -32.460   9.483  1.00 47.88           C  
ATOM    186  CD1 LEU A  48      28.630 -32.131  10.969  1.00 51.19           C  
ATOM    187  CD2 LEU A  48      27.862 -33.790   9.264  1.00 49.88           C  
ATOM    188  H   LEU A  48      29.465 -31.222   6.726  1.00 53.91           H  
ATOM    189  HA  LEU A  48      27.047 -32.372   7.175  1.00 55.43           H  
ATOM    190  HB2 LEU A  48      28.427 -30.539   8.813  1.00 56.63           H  
ATOM    191  HB3 LEU A  48      27.017 -31.161   9.177  1.00 56.63           H  
ATOM    192  HG  LEU A  48      29.466 -32.543   9.153  1.00 57.71           H  
ATOM    193 HD11 LEU A  48      29.076 -32.858  11.432  1.00 61.68           H  
ATOM    194 HD12 LEU A  48      29.130 -31.308  11.086  1.00 61.68           H  
ATOM    195 HD13 LEU A  48      27.729 -32.023  11.312  1.00 61.68           H  
ATOM    196 HD21 LEU A  48      28.242 -34.444   9.870  1.00 60.10           H  
ATOM    197 HD22 LEU A  48      26.914 -33.684   9.442  1.00 60.10           H  
ATOM    198 HD23 LEU A  48      27.997 -34.072   8.346  1.00 60.10           H  
ATOM    199  N   ILE A  49      27.392 -29.271   6.420  1.00 46.09           N  
ATOM    200  CA  ILE A  49      26.665 -28.109   5.917  1.00 46.67           C  
ATOM    201  C   ILE A  49      26.764 -27.958   4.406  1.00 46.70           C  
ATOM    202  O   ILE A  49      26.016 -27.152   3.827  1.00 48.71           O  
ATOM    203  CB  ILE A  49      27.151 -26.810   6.596  1.00 47.87           C  
ATOM    204  CG1 ILE A  49      28.637 -26.578   6.319  1.00 44.71           C  
ATOM    205  CG2 ILE A  49      26.895 -26.876   8.094  1.00 48.78           C  
ATOM    206  CD1 ILE A  49      29.142 -25.228   6.794  1.00 46.33           C  
ATOM    207  H   ILE A  49      28.236 -29.143   6.524  1.00 55.56           H  
ATOM    208  HA  ILE A  49      25.727 -28.212   6.139  1.00 56.25           H  
ATOM    209  HB  ILE A  49      26.649 -26.065   6.230  1.00 57.70           H  
ATOM    210 HG12 ILE A  49      29.151 -27.262   6.776  1.00 53.90           H  
ATOM    211 HG13 ILE A  49      28.798 -26.629   5.364  1.00 53.90           H  
ATOM    212 HG21 ILE A  49      27.083 -26.009   8.487  1.00 58.79           H  
ATOM    213 HG22 ILE A  49      25.966 -27.112   8.244  1.00 58.79           H  
ATOM    214 HG23 ILE A  49      27.474 -27.550   8.484  1.00 58.79           H  
ATOM    215 HD11 ILE A  49      30.058 -25.112   6.496  1.00 55.85           H  
ATOM    216 HD12 ILE A  49      28.581 -24.532   6.418  1.00 55.85           H  
ATOM    217 HD13 ILE A  49      29.102 -25.198   7.763  1.00 55.85           H  
ATOM    218  N   GLY A  50      27.654 -28.695   3.749  1.00 44.39           N  
ATOM    219  CA  GLY A  50      27.762 -28.579   2.306  1.00 43.44           C  
ATOM    220  C   GLY A  50      28.347 -27.240   1.900  1.00 42.02           C  
ATOM    221  O   GLY A  50      29.329 -26.760   2.477  1.00 43.57           O  
ATOM    222  H   GLY A  50      28.196 -29.258   4.109  1.00 53.52           H  
ATOM    223  HA2 GLY A  50      28.333 -29.284   1.963  1.00 52.38           H  
ATOM    224  HA3 GLY A  50      26.884 -28.670   1.906  1.00 52.38           H  
ATOM    225  N   HIS A  51      27.733 -26.623   0.892  1.00 43.97           N  
ATOM    226  CA  HIS A  51      28.216 -25.371   0.328  1.00 47.22           C  
ATOM    227  C   HIS A  51      27.474 -24.157   0.874  1.00 47.55           C  
ATOM    228  O   HIS A  51      27.455 -23.106   0.223  1.00 47.87           O  
ATOM    229  CB  HIS A  51      28.109 -25.412  -1.196  1.00 43.50           C  
ATOM    230  CG  HIS A  51      28.744 -26.620  -1.812  1.00 44.18           C  
ATOM    231  ND1 HIS A  51      28.107 -27.840  -1.886  1.00 42.38           N  
ATOM    232  CD2 HIS A  51      29.961 -26.797  -2.378  1.00 47.55           C  
ATOM    233  CE1 HIS A  51      28.903 -28.716  -2.473  1.00 43.76           C  
ATOM    234  NE2 HIS A  51      30.035 -28.109  -2.780  1.00 46.73           N  
ATOM    235  H   HIS A  51      27.020 -26.919   0.512  1.00 53.01           H  
ATOM    236  HA  HIS A  51      29.154 -25.268   0.554  1.00 56.91           H  
ATOM    237  HB2 HIS A  51      27.171 -25.411  -1.444  1.00 52.45           H  
ATOM    238  HB3 HIS A  51      28.547 -24.628  -1.562  1.00 52.45           H  
ATOM    239  HD2 HIS A  51      30.623 -26.152  -2.476  1.00 57.31           H  
ATOM    240  HE1 HIS A  51      28.701 -29.608  -2.640  1.00 52.76           H  
ATOM    241  HE2 HIS A  51      30.708 -28.475  -3.171  1.00 56.32           H  
ATOM    242  N   MET A  52      26.885 -24.272   2.066  1.00 46.89           N  
ATOM    243  CA  MET A  52      26.059 -23.188   2.585  1.00 47.12           C  
ATOM    244  C   MET A  52      26.838 -21.888   2.724  1.00 51.06           C  
ATOM    245  O   MET A  52      26.243 -20.805   2.691  1.00 52.01           O  
ATOM    246  CB  MET A  52      25.470 -23.573   3.940  1.00 50.45           C  
ATOM    247  CG  MET A  52      24.422 -22.594   4.437  1.00 55.26           C  
ATOM    248  SD  MET A  52      23.135 -23.401   5.400  1.00 67.04           S  
ATOM    249  CE  MET A  52      24.089 -23.907   6.827  1.00 61.44           C  
ATOM    250  H   MET A  52      26.948 -24.956   2.584  1.00 56.52           H  
ATOM    251  HA  MET A  52      25.320 -23.042   1.973  1.00 56.80           H  
ATOM    252  HB2 MET A  52      25.052 -24.445   3.865  1.00 60.79           H  
ATOM    253  HB3 MET A  52      26.184 -23.604   4.596  1.00 60.79           H  
ATOM    254  HG2 MET A  52      24.850 -21.931   5.001  1.00 66.57           H  
ATOM    255  HG3 MET A  52      24.003 -22.163   3.676  1.00 66.57           H  
ATOM    256  HE1 MET A  52      23.555 -24.477   7.394  1.00 73.97           H  
ATOM    257  HE2 MET A  52      24.873 -24.391   6.523  1.00 73.97           H  
ATOM    258  HE3 MET A  52      24.362 -23.116   7.317  1.00 73.97           H  
ATOM    259  N   LEU A  53      28.155 -21.964   2.898  1.00 51.76           N  
ATOM    260  CA  LEU A  53      28.941 -20.759   3.120  1.00 49.10           C  
ATOM    261  C   LEU A  53      29.483 -20.149   1.836  1.00 49.58           C  
ATOM    262  O   LEU A  53      29.805 -18.955   1.824  1.00 53.07           O  
ATOM    263  CB  LEU A  53      30.105 -21.055   4.064  1.00 50.76           C  
ATOM    264  CG  LEU A  53      29.724 -21.571   5.451  1.00 50.03           C  
ATOM    265  CD1 LEU A  53      30.910 -21.370   6.390  1.00 43.49           C  
ATOM    266  CD2 LEU A  53      28.481 -20.902   5.999  1.00 48.48           C  
ATOM    267  H   LEU A  53      28.611 -22.693   2.892  1.00 62.36           H  
ATOM    268  HA  LEU A  53      28.378 -20.089   3.537  1.00 59.17           H  
ATOM    269  HB2 LEU A  53      30.670 -21.726   3.651  1.00 61.16           H  
ATOM    270  HB3 LEU A  53      30.613 -20.238   4.188  1.00 61.16           H  
ATOM    271  HG  LEU A  53      29.548 -22.523   5.394  1.00 60.28           H  
ATOM    272 HD11 LEU A  53      30.683 -21.723   7.264  1.00 52.44           H  
ATOM    273 HD12 LEU A  53      31.679 -21.841   6.032  1.00 52.44           H  
ATOM    274 HD13 LEU A  53      31.104 -20.422   6.456  1.00 52.44           H  
ATOM    275 HD21 LEU A  53      28.390 -21.127   6.938  1.00 58.43           H  
ATOM    276 HD22 LEU A  53      28.569 -19.942   5.896  1.00 58.43           H  
ATOM    277 HD23 LEU A  53      27.707 -21.218   5.507  1.00 58.43           H  
ATOM    278  N   THR A  54      29.605 -20.927   0.762  1.00 49.58           N  
ATOM    279  CA  THR A  54      30.015 -20.351  -0.511  1.00 50.64           C  
ATOM    280  C   THR A  54      28.862 -19.641  -1.210  1.00 50.38           C  
ATOM    281  O   THR A  54      29.107 -18.778  -2.060  1.00 48.62           O  
ATOM    282  CB  THR A  54      30.604 -21.430  -1.425  1.00 49.85           C  
ATOM    283  OG1 THR A  54      29.550 -22.201  -2.009  1.00 54.03           O  
ATOM    284  CG2 THR A  54      31.536 -22.350  -0.640  1.00 50.46           C  
ATOM    285  H   THR A  54      29.455 -21.773   0.745  1.00 59.75           H  
ATOM    286  HA  THR A  54      30.709 -19.694  -0.346  1.00 61.02           H  
ATOM    287  HB  THR A  54      31.118 -21.006  -2.130  1.00 60.07           H  
ATOM    288  HG1 THR A  54      29.082 -22.550  -1.406  1.00 65.08           H  
ATOM    289 HG21 THR A  54      32.062 -22.888  -1.252  1.00 60.80           H  
ATOM    290 HG22 THR A  54      32.136 -21.822  -0.090  1.00 60.80           H  
ATOM    291 HG23 THR A  54      31.020 -22.938  -0.067  1.00 60.80           H  
ATOM    292  N   LEU A  55      27.615 -19.977  -0.864  1.00 48.80           N  
ATOM    293  CA  LEU A  55      26.475 -19.225  -1.379  1.00 49.14           C  
ATOM    294  C   LEU A  55      26.379 -17.862  -0.701  1.00 48.73           C  
ATOM    295  O   LEU A  55      26.237 -16.830  -1.368  1.00 48.05           O  
ATOM    296  CB  LEU A  55      25.185 -20.017  -1.170  1.00 47.60           C  
ATOM    297  CG  LEU A  55      25.033 -21.358  -1.886  1.00 47.00           C  
ATOM    298  CD1 LEU A  55      23.547 -21.690  -2.051  1.00 45.82           C  
ATOM    299  CD2 LEU A  55      25.727 -21.375  -3.232  1.00 45.03           C  
ATOM    300  H   LEU A  55      27.408 -20.627  -0.341  1.00 58.81           H  
ATOM    301  HA  LEU A  55      26.595 -19.074  -2.329  1.00 59.22           H  
ATOM    302  HB2 LEU A  55      25.096 -20.194  -0.220  1.00 57.37           H  
ATOM    303  HB3 LEU A  55      24.445 -19.459  -1.457  1.00 57.37           H  
ATOM    304  HG  LEU A  55      25.432 -22.052  -1.338  1.00 56.65           H  
ATOM    305 HD11 LEU A  55      23.463 -22.556  -2.480  1.00 55.24           H  
ATOM    306 HD12 LEU A  55      23.130 -21.713  -1.176  1.00 55.24           H  
ATOM    307 HD13 LEU A  55      23.130 -21.007  -2.599  1.00 55.24           H  
ATOM    308 HD21 LEU A  55      25.483 -22.188  -3.702  1.00 54.29           H  
ATOM    309 HD22 LEU A  55      25.444 -20.600  -3.742  1.00 54.29           H  
ATOM    310 HD23 LEU A  55      26.687 -21.348  -3.094  1.00 54.29           H  
ATOM    311  N   GLY A  56      26.445 -17.844   0.629  1.00 48.66           N  
ATOM    312  CA  GLY A  56      26.573 -16.586   1.343  1.00 47.17           C  
ATOM    313  C   GLY A  56      25.339 -15.717   1.216  1.00 47.84           C  
ATOM    314  O   GLY A  56      24.201 -16.199   1.198  1.00 50.35           O  
ATOM    315  H   GLY A  56      26.418 -18.541   1.133  1.00 58.64           H  
ATOM    316  HA2 GLY A  56      26.728 -16.763   2.284  1.00 56.85           H  
ATOM    317  HA3 GLY A  56      27.332 -16.093   0.995  1.00 56.85           H  
ATOM    318  N   LYS A  57      25.570 -14.406   1.126  1.00 47.73           N  
ATOM    319  CA  LYS A  57      24.480 -13.442   1.128  1.00 50.17           C  
ATOM    320  C   LYS A  57      23.795 -13.314  -0.226  1.00 49.76           C  
ATOM    321  O   LYS A  57      22.640 -12.876  -0.277  1.00 50.77           O  
ATOM    322  CB  LYS A  57      25.000 -12.066   1.563  1.00 54.73           C  
ATOM    323  CG  LYS A  57      26.075 -12.105   2.649  1.00 58.91           C  
ATOM    324  CD  LYS A  57      26.178 -10.777   3.396  1.00 60.65           C  
ATOM    325  CE  LYS A  57      26.867 -10.946   4.748  1.00 59.71           C  
ATOM    326  NZ  LYS A  57      26.934  -9.667   5.517  1.00 63.21           N  
ATOM    327  H   LYS A  57      26.352 -14.055   1.059  1.00 57.52           H  
ATOM    328  HA  LYS A  57      23.813 -13.725   1.773  1.00 60.45           H  
ATOM    329  HB2 LYS A  57      25.380 -11.620   0.790  1.00 65.92           H  
ATOM    330  HB3 LYS A  57      24.254 -11.548   1.904  1.00 65.92           H  
ATOM    331  HG2 LYS A  57      25.854 -12.797   3.291  1.00 70.95           H  
ATOM    332  HG3 LYS A  57      26.935 -12.290   2.240  1.00 70.95           H  
ATOM    333  HD2 LYS A  57      26.697 -10.152   2.867  1.00 73.03           H  
ATOM    334  HD3 LYS A  57      25.288 -10.426   3.553  1.00 73.03           H  
ATOM    335  HE2 LYS A  57      26.372 -11.590   5.278  1.00 71.91           H  
ATOM    336  HE3 LYS A  57      27.774 -11.259   4.605  1.00 71.91           H  
ATOM    337  HZ1 LYS A  57      27.340  -9.802   6.297  1.00 76.11           H  
ATOM    338  HZ2 LYS A  57      27.390  -9.058   5.055  1.00 76.11           H  
ATOM    339  HZ3 LYS A  57      26.112  -9.360   5.668  1.00 76.11           H  
ATOM    340  N   ASN A  58      24.468 -13.688  -1.315  1.00 48.01           N  
ATOM    341  CA  ASN A  58      23.957 -13.493  -2.672  1.00 44.35           C  
ATOM    342  C   ASN A  58      24.134 -14.770  -3.480  1.00 44.61           C  
ATOM    343  O   ASN A  58      25.055 -14.877  -4.302  1.00 44.78           O  
ATOM    344  CB  ASN A  58      24.667 -12.327  -3.362  1.00 44.15           C  
ATOM    345  CG  ASN A  58      24.284 -10.986  -2.782  1.00 43.03           C  
ATOM    346  OD1 ASN A  58      23.149 -10.538  -2.932  1.00 44.56           O  
ATOM    347  ND2 ASN A  58      25.230 -10.336  -2.113  1.00 43.11           N  
ATOM    348  H   ASN A  58      25.240 -14.065  -1.293  1.00 57.86           H  
ATOM    349  HA  ASN A  58      23.011 -13.283  -2.633  1.00 53.47           H  
ATOM    350  HB2 ASN A  58      25.625 -12.436  -3.260  1.00 53.22           H  
ATOM    351  HB3 ASN A  58      24.431 -12.326  -4.303  1.00 53.22           H  
ATOM    352 HD21 ASN A  58      25.060  -9.569  -1.764  1.00 51.98           H  
ATOM    353 HD22 ASN A  58      26.013 -10.682  -2.029  1.00 51.98           H  
ATOM    354  N   PRO A  59      23.250 -15.753  -3.293  1.00 46.58           N  
ATOM    355  CA  PRO A  59      23.400 -17.008  -4.051  1.00 45.09           C  
ATOM    356  C   PRO A  59      23.432 -16.796  -5.554  1.00 43.62           C  
ATOM    357  O   PRO A  59      24.185 -17.479  -6.260  1.00 43.47           O  
ATOM    358  CB  PRO A  59      22.177 -17.835  -3.620  1.00 44.77           C  
ATOM    359  CG  PRO A  59      21.678 -17.189  -2.354  1.00 44.67           C  
ATOM    360  CD  PRO A  59      22.037 -15.737  -2.453  1.00 46.29           C  
ATOM    361  HA  PRO A  59      24.208 -17.469  -3.777  1.00 54.35           H  
ATOM    362  HB2 PRO A  59      21.499 -17.799  -4.313  1.00 53.97           H  
ATOM    363  HB3 PRO A  59      22.446 -18.752  -3.453  1.00 53.97           H  
ATOM    364  HG2 PRO A  59      20.716 -17.298  -2.293  1.00 53.85           H  
ATOM    365  HG3 PRO A  59      22.115 -17.595  -1.589  1.00 53.85           H  
ATOM    366  HD2 PRO A  59      21.328 -15.241  -2.891  1.00 55.80           H  
ATOM    367  HD3 PRO A  59      22.236 -15.377  -1.575  1.00 55.80           H  
ATOM    368  N   HIS A  60      22.632 -15.854  -6.063  1.00 44.21           N  
ATOM    369  CA  HIS A  60      22.593 -15.608  -7.501  1.00 42.41           C  
ATOM    370  C   HIS A  60      23.977 -15.276  -8.044  1.00 42.82           C  
ATOM    371  O   HIS A  60      24.322 -15.664  -9.166  1.00 42.25           O  
ATOM    372  CB  HIS A  60      21.606 -14.479  -7.811  1.00 42.12           C  
ATOM    373  CG  HIS A  60      21.875 -13.206  -7.064  1.00 42.14           C  
ATOM    374  ND1 HIS A  60      22.109 -12.006  -7.701  1.00 41.98           N  
ATOM    375  CD2 HIS A  60      21.931 -12.943  -5.737  1.00 43.40           C  
ATOM    376  CE1 HIS A  60      22.304 -11.061  -6.799  1.00 44.03           C  
ATOM    377  NE2 HIS A  60      22.205 -11.604  -5.599  1.00 44.79           N  
ATOM    378  H   HIS A  60      22.099 -15.369  -5.599  1.00 53.29           H  
ATOM    379  HA  HIS A  60      22.283 -16.409  -7.951  1.00 51.14           H  
ATOM    380  HB2 HIS A  60      21.647 -14.280  -8.760  1.00 50.80           H  
ATOM    381  HB3 HIS A  60      20.713 -14.775  -7.575  1.00 50.80           H  
ATOM    382  HD2 HIS A  60      21.813 -13.555  -5.047  1.00 52.33           H  
ATOM    383  HE1 HIS A  60      22.485 -10.167  -6.978  1.00 53.09           H  
ATOM    384  HE2 HIS A  60      22.293 -11.186  -4.852  1.00 54.00           H  
ATOM    385  N   LEU A  61      24.788 -14.561  -7.264  1.00 44.73           N  
ATOM    386  CA  LEU A  61      26.132 -14.220  -7.718  1.00 43.52           C  
ATOM    387  C   LEU A  61      27.111 -15.360  -7.467  1.00 45.08           C  
ATOM    388  O   LEU A  61      27.990 -15.622  -8.297  1.00 43.85           O  
ATOM    389  CB  LEU A  61      26.606 -12.945  -7.023  1.00 43.17           C  
ATOM    390  CG  LEU A  61      25.597 -11.795  -7.029  1.00 41.18           C  
ATOM    391  CD1 LEU A  61      26.097 -10.627  -6.196  1.00 40.83           C  
ATOM    392  CD2 LEU A  61      25.303 -11.345  -8.451  1.00 41.12           C  
ATOM    393  H   LEU A  61      24.587 -14.267  -6.481  1.00 53.92           H  
ATOM    394  HA  LEU A  61      26.110 -14.049  -8.673  1.00 52.47           H  
ATOM    395  HB2 LEU A  61      26.806 -13.154  -6.097  1.00 52.05           H  
ATOM    396  HB3 LEU A  61      27.410 -12.632  -7.467  1.00 52.05           H  
ATOM    397  HG  LEU A  61      24.769 -12.105  -6.634  1.00 49.66           H  
ATOM    398 HD11 LEU A  61      25.434  -9.919  -6.215  1.00 49.24           H  
ATOM    399 HD12 LEU A  61      26.236 -10.927  -5.284  1.00 49.24           H  
ATOM    400 HD13 LEU A  61      26.933 -10.308  -6.571  1.00 49.24           H  
ATOM    401 HD21 LEU A  61      24.719 -10.571  -8.422  1.00 49.59           H  
ATOM    402 HD22 LEU A  61      26.138 -11.113  -8.887  1.00 49.59           H  
ATOM    403 HD23 LEU A  61      24.870 -12.069  -8.929  1.00 49.59           H  
ATOM    404  N   ALA A  62      26.972 -16.052  -6.335  1.00 45.71           N  
ATOM    405  CA  ALA A  62      27.882 -17.149  -6.026  1.00 43.78           C  
ATOM    406  C   ALA A  62      27.711 -18.303  -7.005  1.00 44.16           C  
ATOM    407  O   ALA A  62      28.696 -18.926  -7.417  1.00 46.27           O  
ATOM    408  CB  ALA A  62      27.657 -17.625  -4.591  1.00 43.82           C  
ATOM    409  H   ALA A  62      26.368 -15.908  -5.740  1.00 55.10           H  
ATOM    410  HA  ALA A  62      28.795 -16.830  -6.096  1.00 52.79           H  
ATOM    411  HB1 ALA A  62      28.266 -18.356  -4.402  1.00 52.83           H  
ATOM    412  HB2 ALA A  62      27.826 -16.887  -3.984  1.00 52.83           H  
ATOM    413  HB3 ALA A  62      26.740 -17.927  -4.499  1.00 52.83           H  
ATOM    414  N   LEU A  63      26.470 -18.606  -7.390  1.00 43.68           N  
ATOM    415  CA  LEU A  63      26.222 -19.705  -8.313  1.00 45.29           C  
ATOM    416  C   LEU A  63      26.516 -19.336  -9.762  1.00 45.22           C  
ATOM    417  O   LEU A  63      26.686 -20.236 -10.592  1.00 44.62           O  
ATOM    418  CB  LEU A  63      24.773 -20.176  -8.191  1.00 43.29           C  
ATOM    419  CG  LEU A  63      24.436 -20.975  -6.932  1.00 41.93           C  
ATOM    420  CD1 LEU A  63      22.956 -21.338  -6.917  1.00 39.02           C  
ATOM    421  CD2 LEU A  63      25.304 -22.223  -6.830  1.00 44.87           C  
ATOM    422  H   LEU A  63      25.762 -18.192  -7.131  1.00 52.66           H  
ATOM    423  HA  LEU A  63      26.804 -20.444  -8.080  1.00 54.60           H  
ATOM    424  HB2 LEU A  63      24.196 -19.396  -8.202  1.00 52.20           H  
ATOM    425  HB3 LEU A  63      24.569 -20.739  -8.954  1.00 52.20           H  
ATOM    426  HG  LEU A  63      24.615 -20.424  -6.154  1.00 50.56           H  
ATOM    427 HD11 LEU A  63      22.796 -21.980  -6.207  1.00 47.07           H  
ATOM    428 HD12 LEU A  63      22.437 -20.535  -6.758  1.00 47.07           H  
ATOM    429 HD13 LEU A  63      22.715 -21.725  -7.772  1.00 47.07           H  
ATOM    430 HD21 LEU A  63      24.929 -22.814  -6.159  1.00 54.09           H  
ATOM    431 HD22 LEU A  63      25.318 -22.668  -7.692  1.00 54.09           H  
ATOM    432 HD23 LEU A  63      26.203 -21.964  -6.576  1.00 54.09           H  
ATOM    433  N   SER A  64      26.574 -18.044 -10.089  1.00 45.49           N  
ATOM    434  CA  SER A  64      26.949 -17.644 -11.441  1.00 45.03           C  
ATOM    435  C   SER A  64      28.442 -17.846 -11.670  1.00 46.84           C  
ATOM    436  O   SER A  64      28.854 -18.395 -12.698  1.00 47.30           O  
ATOM    437  CB  SER A  64      26.553 -16.189 -11.690  1.00 45.16           C  
ATOM    438  OG  SER A  64      25.161 -16.074 -11.926  1.00 43.71           O  
ATOM    439  H   SER A  64      26.404 -17.391  -9.555  1.00 54.84           H  
ATOM    440  HA  SER A  64      26.471 -18.198 -12.078  1.00 54.29           H  
ATOM    441  HB2 SER A  64      26.785 -15.661 -10.910  1.00 54.44           H  
ATOM    442  HB3 SER A  64      27.032 -15.860 -12.467  1.00 54.44           H  
ATOM    443  HG  SER A  64      24.733 -16.324 -11.248  1.00 52.70           H  
ATOM    444  N   ARG A  65      29.272 -17.403 -10.719  1.00 48.17           N  
ATOM    445  CA  ARG A  65      30.702 -17.680 -10.805  1.00 46.49           C  
ATOM    446  C   ARG A  65      30.958 -19.180 -10.860  1.00 44.48           C  
ATOM    447  O   ARG A  65      31.875 -19.640 -11.550  1.00 47.38           O  
ATOM    448  CB  ARG A  65      31.436 -17.061  -9.612  1.00 42.02           C  
ATOM    449  CG  ARG A  65      31.824 -15.602  -9.804  1.00 46.29           C  
ATOM    450  CD  ARG A  65      32.598 -15.042  -8.611  1.00 48.82           C  
ATOM    451  NE  ARG A  65      31.984 -15.366  -7.324  1.00 52.30           N  
ATOM    452  CZ  ARG A  65      31.105 -14.594  -6.688  1.00 52.47           C  
ATOM    453  NH1 ARG A  65      30.716 -13.439  -7.212  1.00 52.90           N  
ATOM    454  NH2 ARG A  65      30.611 -14.984  -5.519  1.00 51.05           N  
ATOM    455  H   ARG A  65      29.034 -16.949 -10.028  1.00 58.05           H  
ATOM    456  HA  ARG A  65      31.055 -17.283 -11.617  1.00 56.04           H  
ATOM    457  HB2 ARG A  65      30.860 -17.115  -8.834  1.00 50.68           H  
ATOM    458  HB3 ARG A  65      32.250 -17.564  -9.452  1.00 50.68           H  
ATOM    459  HG2 ARG A  65      32.386 -15.524 -10.591  1.00 55.80           H  
ATOM    460  HG3 ARG A  65      31.019 -15.072  -9.916  1.00 55.80           H  
ATOM    461  HD2 ARG A  65      33.489 -15.425  -8.614  1.00 58.83           H  
ATOM    462  HD3 ARG A  65      32.658 -14.078  -8.694  1.00 58.83           H  
ATOM    463  HE  ARG A  65      32.207 -16.108  -6.951  1.00 63.01           H  
ATOM    464 HH11 ARG A  65      31.028 -13.176  -7.968  1.00 63.73           H  
ATOM    465 HH12 ARG A  65      30.147 -12.950  -6.792  1.00 63.73           H  
ATOM    466 HH21 ARG A  65      30.859 -15.732  -5.175  1.00 61.51           H  
ATOM    467 HH22 ARG A  65      30.042 -14.489  -5.106  1.00 61.51           H  
ATOM    468  N   MET A  66      30.153 -19.960 -10.137  1.00 43.08           N  
ATOM    469  CA  MET A  66      30.323 -21.407 -10.153  1.00 45.73           C  
ATOM    470  C   MET A  66      29.975 -21.982 -11.518  1.00 45.08           C  
ATOM    471  O   MET A  66      30.615 -22.935 -11.979  1.00 43.55           O  
ATOM    472  CB  MET A  66      29.456 -22.040  -9.068  1.00 46.20           C  
ATOM    473  CG  MET A  66      30.165 -23.092  -8.241  1.00 45.91           C  
ATOM    474  SD  MET A  66      29.036 -23.929  -7.115  1.00 46.46           S  
ATOM    475  CE  MET A  66      29.155 -22.876  -5.669  1.00 47.07           C  
ATOM    476  H   MET A  66      29.511 -19.678  -9.639  1.00 51.95           H  
ATOM    477  HA  MET A  66      31.249 -21.616  -9.953  1.00 55.13           H  
ATOM    478  HB2 MET A  66      29.154 -21.345  -8.462  1.00 55.69           H  
ATOM    479  HB3 MET A  66      28.691 -22.462  -9.489  1.00 55.69           H  
ATOM    480  HG2 MET A  66      30.551 -23.757  -8.833  1.00 55.34           H  
ATOM    481  HG3 MET A  66      30.860 -22.668  -7.714  1.00 55.34           H  
ATOM    482  HE1 MET A  66      28.578 -23.229  -4.973  1.00 56.73           H  
ATOM    483  HE2 MET A  66      30.075 -22.864  -5.362  1.00 56.73           H  
ATOM    484  HE3 MET A  66      28.874 -21.979  -5.908  1.00 56.73           H  
ATOM    485  N   SER A  67      28.968 -21.407 -12.180  1.00 47.84           N  
ATOM    486  CA  SER A  67      28.574 -21.886 -13.500  1.00 45.85           C  
ATOM    487  C   SER A  67      29.703 -21.724 -14.510  1.00 44.75           C  
ATOM    488  O   SER A  67      29.894 -22.581 -15.380  1.00 47.09           O  
ATOM    489  CB  SER A  67      27.333 -21.133 -13.977  1.00 47.81           C  
ATOM    490  OG  SER A  67      27.697 -20.057 -14.825  1.00 51.29           O  
ATOM    491  H   SER A  67      28.504 -20.745 -11.887  1.00 57.65           H  
ATOM    492  HA  SER A  67      28.352 -22.829 -13.443  1.00 55.27           H  
ATOM    493  HB2 SER A  67      26.763 -21.744 -14.469  1.00 57.62           H  
ATOM    494  HB3 SER A  67      26.858 -20.783 -13.207  1.00 57.62           H  
ATOM    495  HG  SER A  67      28.182 -19.513 -14.407  1.00 61.80           H  
ATOM    496  N   GLN A  68      30.451 -20.622 -14.421  1.00 45.33           N  
ATOM    497  CA  GLN A  68      31.549 -20.402 -15.355  1.00 46.07           C  
ATOM    498  C   GLN A  68      32.564 -21.534 -15.281  1.00 47.65           C  
ATOM    499  O   GLN A  68      33.121 -21.950 -16.304  1.00 51.79           O  
ATOM    500  CB  GLN A  68      32.221 -19.061 -15.064  1.00 47.34           C  
ATOM    501  CG  GLN A  68      31.500 -17.861 -15.654  1.00 47.93           C  
ATOM    502  CD  GLN A  68      31.460 -16.678 -14.705  1.00 55.06           C  
ATOM    503  OE1 GLN A  68      30.444 -15.991 -14.593  1.00 57.56           O  
ATOM    504  NE2 GLN A  68      32.570 -16.432 -14.017  1.00 53.99           N  
ATOM    505  H   GLN A  68      30.344 -19.998 -13.839  1.00 54.65           H  
ATOM    506  HA  GLN A  68      31.196 -20.373 -16.258  1.00 55.53           H  
ATOM    507  HB2 GLN A  68      32.262 -18.941 -14.103  1.00 57.06           H  
ATOM    508  HB3 GLN A  68      33.119 -19.076 -15.431  1.00 57.06           H  
ATOM    509  HG2 GLN A  68      31.959 -17.582 -16.462  1.00 57.76           H  
ATOM    510  HG3 GLN A  68      30.586 -18.111 -15.860  1.00 57.76           H  
ATOM    511 HE21 GLN A  68      33.262 -16.932 -14.121  1.00 65.04           H  
ATOM    512 HE22 GLN A  68      32.596 -15.772 -13.467  1.00 65.04           H  
ATOM    513  N   GLN A  69      32.810 -22.050 -14.078  1.00 47.85           N  
ATOM    514  CA  GLN A  69      33.774 -23.129 -13.910  1.00 47.62           C  
ATOM    515  C   GLN A  69      33.170 -24.478 -14.274  1.00 46.81           C  
ATOM    516  O   GLN A  69      33.745 -25.229 -15.069  1.00 49.77           O  
ATOM    517  CB  GLN A  69      34.282 -23.147 -12.468  1.00 48.23           C  
ATOM    518  CG  GLN A  69      35.429 -24.104 -12.222  1.00 49.82           C  
ATOM    519  CD  GLN A  69      35.964 -24.004 -10.809  1.00 55.08           C  
ATOM    520  OE1 GLN A  69      35.381 -23.330  -9.959  1.00 58.84           O  
ATOM    521  NE2 GLN A  69      37.080 -24.674 -10.551  1.00 57.82           N  
ATOM    522  H   GLN A  69      32.433 -21.793 -13.349  1.00 57.66           H  
ATOM    523  HA  GLN A  69      34.532 -22.971 -14.494  1.00 57.40           H  
ATOM    524  HB2 GLN A  69      34.586 -22.256 -12.235  1.00 58.12           H  
ATOM    525  HB3 GLN A  69      33.552 -23.406 -11.885  1.00 58.12           H  
ATOM    526  HG2 GLN A  69      35.122 -25.013 -12.364  1.00 60.03           H  
ATOM    527  HG3 GLN A  69      36.153 -23.897 -12.834  1.00 60.03           H  
ATOM    528 HE21 GLN A  69      37.459 -25.134 -11.171  1.00 69.63           H  
ATOM    529 HE22 GLN A  69      37.424 -24.649  -9.763  1.00 69.63           H  
ATOM    530  N   TYR A  70      32.003 -24.797 -13.710  1.00 46.35           N  
ATOM    531  CA  TYR A  70      31.441 -26.137 -13.801  1.00 44.40           C  
ATOM    532  C   TYR A  70      30.379 -26.293 -14.882  1.00 44.19           C  
ATOM    533  O   TYR A  70      30.169 -27.415 -15.354  1.00 47.07           O  
ATOM    534  CB  TYR A  70      30.853 -26.542 -12.443  1.00 44.76           C  
ATOM    535  CG  TYR A  70      31.898 -26.708 -11.359  1.00 45.21           C  
ATOM    536  CD1 TYR A  70      32.527 -27.929 -11.157  1.00 46.34           C  
ATOM    537  CD2 TYR A  70      32.261 -25.643 -10.543  1.00 45.12           C  
ATOM    538  CE1 TYR A  70      33.483 -28.088 -10.172  1.00 47.08           C  
ATOM    539  CE2 TYR A  70      33.218 -25.792  -9.556  1.00 46.06           C  
ATOM    540  CZ  TYR A  70      33.825 -27.018  -9.375  1.00 48.17           C  
ATOM    541  OH  TYR A  70      34.778 -27.179  -8.395  1.00 53.06           O  
ATOM    542  H   TYR A  70      31.516 -24.246 -13.265  1.00 55.87           H  
ATOM    543  HA  TYR A  70      32.157 -26.759 -14.005  1.00 53.53           H  
ATOM    544  HB2 TYR A  70      30.230 -25.857 -12.154  1.00 53.96           H  
ATOM    545  HB3 TYR A  70      30.389 -27.388 -12.542  1.00 53.96           H  
ATOM    546  HD1 TYR A  70      32.299 -28.654 -11.693  1.00 55.85           H  
ATOM    547  HD2 TYR A  70      31.853 -24.816 -10.663  1.00 54.39           H  
ATOM    548  HE1 TYR A  70      33.894 -28.913 -10.049  1.00 56.75           H  
ATOM    549  HE2 TYR A  70      33.450 -25.071  -9.016  1.00 55.52           H  
ATOM    550  HH  TYR A  70      34.926 -26.445  -8.015  1.00 63.93           H  
ATOM    551  N   GLY A  71      29.705 -25.223 -15.280  1.00 43.23           N  
ATOM    552  CA  GLY A  71      28.851 -25.248 -16.451  1.00 42.04           C  
ATOM    553  C   GLY A  71      27.389 -25.031 -16.117  1.00 41.44           C  
ATOM    554  O   GLY A  71      27.023 -24.591 -15.022  1.00 45.69           O  
ATOM    555  H   GLY A  71      29.728 -24.461 -14.881  1.00 52.12           H  
ATOM    556  HA2 GLY A  71      29.129 -24.550 -17.065  1.00 50.69           H  
ATOM    557  HA3 GLY A  71      28.938 -26.102 -16.901  1.00 50.69           H  
ATOM    558  N   ASP A  72      26.539 -25.356 -17.097  1.00 43.69           N  
ATOM    559  CA  ASP A  72      25.109 -25.092 -17.005  1.00 44.54           C  
ATOM    560  C   ASP A  72      24.371 -26.091 -16.124  1.00 42.64           C  
ATOM    561  O   ASP A  72      23.237 -25.816 -15.718  1.00 42.83           O  
ATOM    562  CB  ASP A  72      24.480 -25.108 -18.403  1.00 41.70           C  
ATOM    563  CG  ASP A  72      24.932 -23.944 -19.264  1.00 46.47           C  
ATOM    564  OD1 ASP A  72      25.655 -23.063 -18.752  1.00 50.50           O  
ATOM    565  OD2 ASP A  72      24.561 -23.910 -20.458  1.00 48.70           O  
ATOM    566  H   ASP A  72      26.774 -25.735 -17.832  1.00 52.68           H  
ATOM    567  HA  ASP A  72      24.977 -24.208 -16.628  1.00 53.70           H  
ATOM    568  HB2 ASP A  72      24.734 -25.929 -18.853  1.00 50.29           H  
ATOM    569  HB3 ASP A  72      23.516 -25.063 -18.317  1.00 50.29           H  
ATOM    570  N   VAL A  73      24.969 -27.243 -15.835  1.00 44.24           N  
ATOM    571  CA  VAL A  73      24.374 -28.248 -14.962  1.00 43.04           C  
ATOM    572  C   VAL A  73      25.429 -28.621 -13.932  1.00 43.16           C  
ATOM    573  O   VAL A  73      26.440 -29.249 -14.272  1.00 44.30           O  
ATOM    574  CB  VAL A  73      23.897 -29.485 -15.733  1.00 39.59           C  
ATOM    575  CG1 VAL A  73      23.201 -30.456 -14.793  1.00 41.39           C  
ATOM    576  CG2 VAL A  73      22.966 -29.074 -16.860  1.00 40.74           C  
ATOM    577  H   VAL A  73      25.740 -27.471 -16.141  1.00 53.33           H  
ATOM    578  HA  VAL A  73      23.614 -27.866 -14.496  1.00 51.89           H  
ATOM    579  HB  VAL A  73      24.664 -29.935 -16.121  1.00 47.76           H  
ATOM    580 HG11 VAL A  73      22.797 -31.165 -15.317  1.00 49.91           H  
ATOM    581 HG12 VAL A  73      23.854 -30.829 -14.181  1.00 49.91           H  
ATOM    582 HG13 VAL A  73      22.516 -29.980 -14.298  1.00 49.91           H  
ATOM    583 HG21 VAL A  73      22.614 -29.872 -17.285  1.00 49.14           H  
ATOM    584 HG22 VAL A  73      22.240 -28.547 -16.492  1.00 49.14           H  
ATOM    585 HG23 VAL A  73      23.463 -28.548 -17.506  1.00 49.14           H  
ATOM    586  N   LEU A  74      25.205 -28.225 -12.680  1.00 40.53           N  
ATOM    587  CA  LEU A  74      26.151 -28.466 -11.603  1.00 41.53           C  
ATOM    588  C   LEU A  74      25.380 -28.904 -10.366  1.00 40.75           C  
ATOM    589  O   LEU A  74      24.146 -28.928 -10.351  1.00 41.57           O  
ATOM    590  CB  LEU A  74      27.000 -27.221 -11.320  1.00 42.10           C  
ATOM    591  CG  LEU A  74      26.264 -25.958 -10.883  1.00 39.94           C  
ATOM    592  CD1 LEU A  74      26.212 -25.852  -9.377  1.00 39.78           C  
ATOM    593  CD2 LEU A  74      26.934 -24.726 -11.470  1.00 46.41           C  
ATOM    594  H   LEU A  74      24.497 -27.807 -12.429  1.00 48.89           H  
ATOM    595  HA  LEU A  74      26.748 -29.187 -11.857  1.00 50.09           H  
ATOM    596  HB2 LEU A  74      27.632 -27.441 -10.618  1.00 50.77           H  
ATOM    597  HB3 LEU A  74      27.488 -27.001 -12.129  1.00 50.77           H  
ATOM    598  HG  LEU A  74      25.353 -25.991 -11.214  1.00 48.18           H  
ATOM    599 HD11 LEU A  74      25.795 -25.010  -9.136  1.00 47.99           H  
ATOM    600 HD12 LEU A  74      25.692 -26.590  -9.023  1.00 47.99           H  
ATOM    601 HD13 LEU A  74      27.116 -25.885  -9.026  1.00 47.99           H  
ATOM    602 HD21 LEU A  74      26.469 -23.935 -11.156  1.00 55.94           H  
ATOM    603 HD22 LEU A  74      27.860 -24.703 -11.181  1.00 55.94           H  
ATOM    604 HD23 LEU A  74      26.891 -24.774 -12.438  1.00 55.94           H  
ATOM    605  N   GLN A  75      26.121 -29.236  -9.313  1.00 41.33           N  
ATOM    606  CA  GLN A  75      25.546 -29.874  -8.140  1.00 39.31           C  
ATOM    607  C   GLN A  75      26.161 -29.297  -6.879  1.00 39.05           C  
ATOM    608  O   GLN A  75      27.387 -29.208  -6.768  1.00 39.91           O  
ATOM    609  CB  GLN A  75      25.781 -31.387  -8.183  1.00 39.08           C  
ATOM    610  CG  GLN A  75      24.723 -32.202  -7.485  1.00 42.44           C  
ATOM    611  CD  GLN A  75      25.136 -33.645  -7.309  1.00 44.90           C  
ATOM    612  OE1 GLN A  75      24.844 -34.263  -6.286  1.00 49.34           O  
ATOM    613  NE2 GLN A  75      25.822 -34.191  -8.307  1.00 43.67           N  
ATOM    614  H   GLN A  75      26.968 -29.100  -9.256  1.00 49.85           H  
ATOM    615  HA  GLN A  75      24.590 -29.712  -8.116  1.00 47.42           H  
ATOM    616  HB2 GLN A  75      25.808 -31.667  -9.110  1.00 47.14           H  
ATOM    617  HB3 GLN A  75      26.631 -31.582  -7.758  1.00 47.14           H  
ATOM    618  HG2 GLN A  75      24.560 -31.825  -6.606  1.00 51.17           H  
ATOM    619  HG3 GLN A  75      23.909 -32.183  -8.012  1.00 51.17           H  
ATOM    620 HE21 GLN A  75      26.009 -33.731  -9.009  1.00 52.65           H  
ATOM    621 HE22 GLN A  75      26.078 -35.010  -8.252  1.00 52.65           H  
ATOM    622  N   ILE A  76      25.308 -28.915  -5.930  1.00 40.28           N  
ATOM    623  CA  ILE A  76      25.749 -28.500  -4.609  1.00 41.41           C  
ATOM    624  C   ILE A  76      24.929 -29.248  -3.566  1.00 39.73           C  
ATOM    625  O   ILE A  76      23.965 -29.950  -3.875  1.00 39.04           O  
ATOM    626  CB  ILE A  76      25.630 -26.977  -4.388  1.00 40.83           C  
ATOM    627  CG1 ILE A  76      24.160 -26.559  -4.356  1.00 40.42           C  
ATOM    628  CG2 ILE A  76      26.396 -26.227  -5.463  1.00 43.41           C  
ATOM    629  CD1 ILE A  76      23.949 -25.073  -4.158  1.00 40.70           C  
ATOM    630  H   ILE A  76      24.455 -28.889  -6.033  1.00 48.59           H  
ATOM    631  HA  ILE A  76      26.679 -28.748  -4.492  1.00 49.94           H  
ATOM    632  HB  ILE A  76      26.025 -26.763  -3.528  1.00 49.24           H  
ATOM    633 HG12 ILE A  76      23.745 -26.809  -5.196  1.00 48.75           H  
ATOM    634 HG13 ILE A  76      23.712 -27.006  -3.622  1.00 48.75           H  
ATOM    635 HG21 ILE A  76      26.458 -25.291  -5.215  1.00 52.35           H  
ATOM    636 HG22 ILE A  76      27.285 -26.608  -5.539  1.00 52.35           H  
ATOM    637 HG23 ILE A  76      25.926 -26.317  -6.307  1.00 52.35           H  
ATOM    638 HD11 ILE A  76      23.007 -24.907  -3.998  1.00 49.09           H  
ATOM    639 HD12 ILE A  76      24.471 -24.779  -3.395  1.00 49.09           H  
ATOM    640 HD13 ILE A  76      24.237 -24.604  -4.956  1.00 49.09           H  
ATOM    641  N   ARG A  77      25.331 -29.071  -2.312  1.00 42.17           N  
ATOM    642  CA  ARG A  77      24.618 -29.596  -1.159  1.00 42.17           C  
ATOM    643  C   ARG A  77      24.428 -28.461  -0.167  1.00 43.18           C  
ATOM    644  O   ARG A  77      25.401 -27.811   0.226  1.00 45.71           O  
ATOM    645  CB  ARG A  77      25.389 -30.740  -0.497  1.00 42.16           C  
ATOM    646  CG  ARG A  77      25.172 -32.100  -1.122  1.00 41.71           C  
ATOM    647  CD  ARG A  77      25.620 -33.205  -0.173  1.00 44.04           C  
ATOM    648  NE  ARG A  77      26.572 -32.728   0.830  1.00 46.82           N  
ATOM    649  CZ  ARG A  77      27.858 -32.486   0.592  1.00 46.56           C  
ATOM    650  NH1 ARG A  77      28.361 -32.676  -0.621  1.00 42.52           N  
ATOM    651  NH2 ARG A  77      28.641 -32.053   1.571  1.00 46.11           N  
ATOM    652  H   ARG A  77      26.034 -28.631  -2.099  1.00 50.85           H  
ATOM    653  HA  ARG A  77      23.746 -29.922  -1.430  1.00 50.86           H  
ATOM    654  HB2 ARG A  77      26.337 -30.539  -0.545  1.00 50.84           H  
ATOM    655  HB3 ARG A  77      25.110 -30.791   0.430  1.00 50.84           H  
ATOM    656  HG2 ARG A  77      24.229 -32.222  -1.310  1.00 50.30           H  
ATOM    657  HG3 ARG A  77      25.691 -32.167  -1.938  1.00 50.30           H  
ATOM    658  HD2 ARG A  77      24.844 -33.555   0.292  1.00 53.10           H  
ATOM    659  HD3 ARG A  77      26.046 -33.910  -0.684  1.00 53.10           H  
ATOM    660  HE  ARG A  77      26.280 -32.595   1.628  1.00 56.44           H  
ATOM    661 HH11 ARG A  77      27.859 -32.956  -1.260  1.00 51.27           H  
ATOM    662 HH12 ARG A  77      29.193 -32.518  -0.769  1.00 51.27           H  
ATOM    663 HH21 ARG A  77      28.317 -31.930   2.358  1.00 55.58           H  
ATOM    664 HH22 ARG A  77      29.473 -31.897   1.419  1.00 55.58           H  
ATOM    665  N   ILE A  78      23.186 -28.214   0.225  1.00 44.77           N  
ATOM    666  CA  ILE A  78      22.869 -27.281   1.299  1.00 44.60           C  
ATOM    667  C   ILE A  78      22.504 -28.133   2.504  1.00 47.20           C  
ATOM    668  O   ILE A  78      21.419 -28.726   2.553  1.00 47.44           O  
ATOM    669  CB  ILE A  78      21.742 -26.318   0.911  1.00 43.59           C  
ATOM    670  CG1 ILE A  78      22.140 -25.547  -0.350  1.00 45.74           C  
ATOM    671  CG2 ILE A  78      21.467 -25.357   2.048  1.00 48.63           C  
ATOM    672  CD1 ILE A  78      21.068 -24.616  -0.879  1.00 46.38           C  
ATOM    673  H   ILE A  78      22.492 -28.583  -0.124  1.00 53.98           H  
ATOM    674  HA  ILE A  78      23.655 -26.758   1.520  1.00 53.77           H  
ATOM    675  HB  ILE A  78      20.938 -26.829   0.728  1.00 52.56           H  
ATOM    676 HG12 ILE A  78      22.924 -25.011  -0.152  1.00 55.14           H  
ATOM    677 HG13 ILE A  78      22.347 -26.182  -1.053  1.00 55.14           H  
ATOM    678 HG21 ILE A  78      20.718 -24.790   1.812  1.00 58.60           H  
ATOM    679 HG22 ILE A  78      21.264 -25.858   2.851  1.00 58.60           H  
ATOM    680 HG23 ILE A  78      22.257 -24.813   2.193  1.00 58.60           H  
ATOM    681 HD11 ILE A  78      21.342 -24.281  -1.747  1.00 55.91           H  
ATOM    682 HD12 ILE A  78      20.236 -25.108  -0.962  1.00 55.91           H  
ATOM    683 HD13 ILE A  78      20.956 -23.878  -0.260  1.00 55.91           H  
ATOM    684  N   GLY A  79      23.415 -28.210   3.468  1.00 44.59           N  
ATOM    685  CA  GLY A  79      23.279 -29.212   4.511  1.00 44.41           C  
ATOM    686  C   GLY A  79      23.546 -30.583   3.921  1.00 45.86           C  
ATOM    687  O   GLY A  79      24.569 -30.813   3.265  1.00 46.16           O  
ATOM    688  H   GLY A  79      24.107 -27.704   3.539  1.00 53.76           H  
ATOM    689  HA2 GLY A  79      23.914 -29.043   5.224  1.00 53.54           H  
ATOM    690  HA3 GLY A  79      22.380 -29.193   4.876  1.00 53.54           H  
ATOM    691  N   SER A  80      22.615 -31.508   4.139  1.00 47.35           N  
ATOM    692  CA  SER A  80      22.682 -32.831   3.537  1.00 46.92           C  
ATOM    693  C   SER A  80      21.826 -32.947   2.284  1.00 45.24           C  
ATOM    694  O   SER A  80      21.768 -34.026   1.688  1.00 44.29           O  
ATOM    695  CB  SER A  80      22.246 -33.893   4.550  1.00 43.82           C  
ATOM    696  OG  SER A  80      20.876 -33.744   4.880  1.00 46.19           O  
ATOM    697  H   SER A  80      21.926 -31.389   4.639  1.00 57.06           H  
ATOM    698  HA  SER A  80      23.600 -33.019   3.288  1.00 56.56           H  
ATOM    699  HB2 SER A  80      22.384 -34.772   4.165  1.00 52.83           H  
ATOM    700  HB3 SER A  80      22.777 -33.797   5.356  1.00 52.83           H  
ATOM    701  HG  SER A  80      20.649 -34.331   5.436  1.00 55.68           H  
ATOM    702  N   THR A  81      21.167 -31.868   1.872  1.00 44.40           N  
ATOM    703  CA  THR A  81      20.217 -31.924   0.769  1.00 45.21           C  
ATOM    704  C   THR A  81      20.914 -31.563  -0.535  1.00 42.17           C  
ATOM    705  O   THR A  81      21.385 -30.426  -0.676  1.00 41.49           O  
ATOM    706  CB  THR A  81      19.057 -30.971   1.018  1.00 45.08           C  
ATOM    707  OG1 THR A  81      18.461 -31.263   2.290  1.00 44.22           O  
ATOM    708  CG2 THR A  81      18.012 -31.092  -0.082  1.00 38.38           C  
ATOM    709  H   THR A  81      21.253 -31.085   2.217  1.00 53.53           H  
ATOM    710  HA  THR A  81      19.853 -32.819   0.708  1.00 54.50           H  
ATOM    711  HB  THR A  81      19.388 -30.059   1.023  1.00 54.35           H  
ATOM    712  HG1 THR A  81      17.820 -30.740   2.434  1.00 53.31           H  
ATOM    713 HG21 THR A  81      17.212 -30.603   0.168  1.00 46.30           H  
ATOM    714 HG22 THR A  81      18.356 -30.727  -0.912  1.00 46.30           H  
ATOM    715 HG23 THR A  81      17.781 -32.024  -0.218  1.00 46.30           H  
ATOM    716  N   PRO A  82      21.008 -32.478  -1.500  1.00 38.80           N  
ATOM    717  CA  PRO A  82      21.598 -32.112  -2.791  1.00 42.00           C  
ATOM    718  C   PRO A  82      20.707 -31.152  -3.559  1.00 40.26           C  
ATOM    719  O   PRO A  82      19.482 -31.145  -3.412  1.00 38.86           O  
ATOM    720  CB  PRO A  82      21.729 -33.453  -3.527  1.00 41.55           C  
ATOM    721  CG  PRO A  82      21.617 -34.500  -2.464  1.00 43.81           C  
ATOM    722  CD  PRO A  82      20.710 -33.920  -1.419  1.00 39.59           C  
ATOM    723  HA  PRO A  82      22.476 -31.718  -2.669  1.00 50.64           H  
ATOM    724  HB2 PRO A  82      21.011 -33.542  -4.173  1.00 50.11           H  
ATOM    725  HB3 PRO A  82      22.593 -33.501  -3.966  1.00 50.11           H  
ATOM    726  HG2 PRO A  82      21.232 -35.307  -2.841  1.00 52.82           H  
ATOM    727  HG3 PRO A  82      22.494 -34.681  -2.092  1.00 52.82           H  
ATOM    728  HD2 PRO A  82      19.781 -34.089  -1.642  1.00 47.76           H  
ATOM    729  HD3 PRO A  82      20.939 -34.271  -0.545  1.00 47.76           H  
ATOM    730  N   VAL A  83      21.344 -30.336  -4.393  1.00 40.61           N  
ATOM    731  CA  VAL A  83      20.647 -29.376  -5.239  1.00 40.45           C  
ATOM    732  C   VAL A  83      21.384 -29.287  -6.566  1.00 41.64           C  
ATOM    733  O   VAL A  83      22.615 -29.173  -6.594  1.00 39.69           O  
ATOM    734  CB  VAL A  83      20.555 -27.986  -4.581  1.00 40.44           C  
ATOM    735  CG1 VAL A  83      19.899 -26.994  -5.528  1.00 42.31           C  
ATOM    736  CG2 VAL A  83      19.784 -28.066  -3.274  1.00 43.55           C  
ATOM    737  H   VAL A  83      22.199 -30.320  -4.488  1.00 48.98           H  
ATOM    738  HA  VAL A  83      19.746 -29.692  -5.411  1.00 48.79           H  
ATOM    739  HB  VAL A  83      21.450 -27.668  -4.384  1.00 48.78           H  
ATOM    740 HG11 VAL A  83      19.645 -26.203  -5.028  1.00 51.02           H  
ATOM    741 HG12 VAL A  83      20.529 -26.754  -6.225  1.00 51.02           H  
ATOM    742 HG13 VAL A  83      19.111 -27.404  -5.918  1.00 51.02           H  
ATOM    743 HG21 VAL A  83      19.653 -27.169  -2.929  1.00 52.51           H  
ATOM    744 HG22 VAL A  83      18.925 -28.485  -3.440  1.00 52.51           H  
ATOM    745 HG23 VAL A  83      20.293 -28.593  -2.639  1.00 52.51           H  
ATOM    746  N   VAL A  84      20.632 -29.348  -7.661  1.00 43.07           N  
ATOM    747  CA  VAL A  84      21.155 -29.138  -9.004  1.00 41.02           C  
ATOM    748  C   VAL A  84      20.814 -27.713  -9.410  1.00 39.44           C  
ATOM    749  O   VAL A  84      19.670 -27.272  -9.249  1.00 38.37           O  
ATOM    750  CB  VAL A  84      20.565 -30.155  -9.996  1.00 38.93           C  
ATOM    751  CG1 VAL A  84      20.745 -29.678 -11.429  1.00 39.76           C  
ATOM    752  CG2 VAL A  84      21.210 -31.520  -9.799  1.00 40.04           C  
ATOM    753  H   VAL A  84      19.789 -29.515  -7.649  1.00 51.93           H  
ATOM    754  HA  VAL A  84      22.120 -29.236  -8.998  1.00 49.47           H  
ATOM    755  HB  VAL A  84      19.614 -30.246  -9.827  1.00 46.96           H  
ATOM    756 HG11 VAL A  84      20.642 -30.436 -12.026  1.00 47.96           H  
ATOM    757 HG12 VAL A  84      20.073 -29.008 -11.630  1.00 47.96           H  
ATOM    758 HG13 VAL A  84      21.633 -29.301 -11.528  1.00 47.96           H  
ATOM    759 HG21 VAL A  84      20.816 -32.148 -10.424  1.00 48.29           H  
ATOM    760 HG22 VAL A  84      22.163 -31.445  -9.962  1.00 48.29           H  
ATOM    761 HG23 VAL A  84      21.052 -31.815  -8.889  1.00 48.29           H  
ATOM    762  N   VAL A  85      21.803 -26.986  -9.920  1.00 39.89           N  
ATOM    763  CA  VAL A  85      21.626 -25.604 -10.350  1.00 41.32           C  
ATOM    764  C   VAL A  85      21.706 -25.570 -11.868  1.00 39.69           C  
ATOM    765  O   VAL A  85      22.594 -26.191 -12.464  1.00 41.98           O  
ATOM    766  CB  VAL A  85      22.676 -24.675  -9.718  1.00 39.87           C  
ATOM    767  CG1 VAL A  85      22.449 -23.241 -10.162  1.00 41.05           C  
ATOM    768  CG2 VAL A  85      22.625 -24.777  -8.203  1.00 38.31           C  
ATOM    769  H   VAL A  85      22.604 -27.279 -10.029  1.00 48.12           H  
ATOM    770  HA  VAL A  85      20.747 -25.292 -10.085  1.00 49.83           H  
ATOM    771  HB  VAL A  85      23.560 -24.947 -10.011  1.00 48.10           H  
ATOM    772 HG11 VAL A  85      23.105 -22.672  -9.730  1.00 49.51           H  
ATOM    773 HG12 VAL A  85      22.551 -23.182 -11.124  1.00 49.51           H  
ATOM    774 HG13 VAL A  85      21.554 -22.969  -9.906  1.00 49.51           H  
ATOM    775 HG21 VAL A  85      23.240 -24.130  -7.823  1.00 46.22           H  
ATOM    776 HG22 VAL A  85      21.721 -24.589  -7.905  1.00 46.22           H  
ATOM    777 HG23 VAL A  85      22.882 -25.674  -7.937  1.00 46.22           H  
ATOM    778  N   LEU A  86      20.781 -24.847 -12.490  1.00 41.95           N  
ATOM    779  CA  LEU A  86      20.701 -24.744 -13.939  1.00 40.36           C  
ATOM    780  C   LEU A  86      21.040 -23.325 -14.370  1.00 41.59           C  
ATOM    781  O   LEU A  86      20.479 -22.359 -13.842  1.00 42.31           O  
ATOM    782  CB  LEU A  86      19.307 -25.123 -14.439  1.00 39.53           C  
ATOM    783  CG  LEU A  86      18.827 -26.538 -14.124  1.00 39.96           C  
ATOM    784  CD1 LEU A  86      17.461 -26.782 -14.753  1.00 41.95           C  
ATOM    785  CD2 LEU A  86      19.830 -27.571 -14.601  1.00 40.51           C  
ATOM    786  H   LEU A  86      20.173 -24.396 -12.081  1.00 50.59           H  
ATOM    787  HA  LEU A  86      21.345 -25.345 -14.342  1.00 48.68           H  
ATOM    788  HB2 LEU A  86      18.667 -24.509 -14.046  1.00 47.68           H  
ATOM    789  HB3 LEU A  86      19.294 -25.024 -15.404  1.00 47.68           H  
ATOM    790  HG  LEU A  86      18.735 -26.633 -13.163  1.00 48.21           H  
ATOM    791 HD11 LEU A  86      17.173 -27.683 -14.541  1.00 50.59           H  
ATOM    792 HD12 LEU A  86      16.829 -26.139 -14.394  1.00 50.59           H  
ATOM    793 HD13 LEU A  86      17.533 -26.675 -15.714  1.00 50.59           H  
ATOM    794 HD21 LEU A  86      19.437 -28.454 -14.517  1.00 48.86           H  
ATOM    795 HD22 LEU A  86      20.049 -27.393 -15.529  1.00 48.86           H  
ATOM    796 HD23 LEU A  86      20.630 -27.512 -14.055  1.00 48.86           H  
ATOM    797  N   SER A  87      21.954 -23.208 -15.327  1.00 45.17           N  
ATOM    798  CA  SER A  87      22.328 -21.944 -15.940  1.00 45.01           C  
ATOM    799  C   SER A  87      22.282 -22.121 -17.453  1.00 44.47           C  
ATOM    800  O   SER A  87      22.016 -23.213 -17.963  1.00 41.53           O  
ATOM    801  CB  SER A  87      23.714 -21.491 -15.468  1.00 46.27           C  
ATOM    802  OG  SER A  87      23.929 -21.855 -14.116  1.00 52.04           O  
ATOM    803  H   SER A  87      22.387 -23.877 -15.649  1.00 54.46           H  
ATOM    804  HA  SER A  87      21.684 -21.262 -15.693  1.00 54.26           H  
ATOM    805  HB2 SER A  87      24.390 -21.912 -16.021  1.00 55.78           H  
ATOM    806  HB3 SER A  87      23.773 -20.527 -15.546  1.00 55.78           H  
ATOM    807  HG  SER A  87      24.685 -21.590 -13.864  1.00 62.70           H  
ATOM    808  N   GLY A  88      22.540 -21.038 -18.177  1.00 46.74           N  
ATOM    809  CA  GLY A  88      22.512 -21.092 -19.624  1.00 45.65           C  
ATOM    810  C   GLY A  88      21.116 -20.963 -20.195  1.00 45.33           C  
ATOM    811  O   GLY A  88      20.191 -21.659 -19.764  1.00 44.61           O  
ATOM    812  H   GLY A  88      22.733 -20.265 -17.853  1.00 56.33           H  
ATOM    813  HA2 GLY A  88      23.055 -20.373 -19.982  1.00 55.03           H  
ATOM    814  HA3 GLY A  88      22.887 -21.936 -19.922  1.00 55.03           H  
ATOM    815  N   LEU A  89      20.960 -20.081 -21.184  1.00 47.85           N  
ATOM    816  CA  LEU A  89      19.637 -19.795 -21.729  1.00 46.13           C  
ATOM    817  C   LEU A  89      18.988 -21.046 -22.309  1.00 47.01           C  
ATOM    818  O   LEU A  89      17.831 -21.353 -22.004  1.00 50.27           O  
ATOM    819  CB  LEU A  89      19.742 -18.703 -22.791  1.00 47.96           C  
ATOM    820  CG  LEU A  89      18.445 -18.267 -23.469  1.00 48.68           C  
ATOM    821  CD1 LEU A  89      17.385 -17.876 -22.462  1.00 49.95           C  
ATOM    822  CD2 LEU A  89      18.739 -17.108 -24.417  1.00 48.63           C  
ATOM    823  H   LEU A  89      21.600 -19.640 -21.552  1.00 57.67           H  
ATOM    824  HA  LEU A  89      19.069 -19.467 -21.015  1.00 55.60           H  
ATOM    825  HB2 LEU A  89      20.126 -17.915 -22.376  1.00 57.80           H  
ATOM    826  HB3 LEU A  89      20.337 -19.018 -23.489  1.00 57.80           H  
ATOM    827  HG  LEU A  89      18.100 -19.005 -23.996  1.00 58.66           H  
ATOM    828 HD11 LEU A  89      16.616 -17.524 -22.936  1.00 60.19           H  
ATOM    829 HD12 LEU A  89      17.128 -18.659 -21.951  1.00 60.19           H  
ATOM    830 HD13 LEU A  89      17.747 -17.198 -21.871  1.00 60.19           H  
ATOM    831 HD21 LEU A  89      17.916 -16.849 -24.860  1.00 58.61           H  
ATOM    832 HD22 LEU A  89      19.090 -16.362 -23.905  1.00 58.61           H  
ATOM    833 HD23 LEU A  89      19.392 -17.396 -25.074  1.00 58.61           H  
ATOM    834  N   ASP A  90      19.709 -21.782 -23.156  1.00 46.58           N  
ATOM    835  CA  ASP A  90      19.083 -22.931 -23.803  1.00 48.30           C  
ATOM    836  C   ASP A  90      19.080 -24.165 -22.907  1.00 45.46           C  
ATOM    837  O   ASP A  90      18.140 -24.965 -22.978  1.00 46.75           O  
ATOM    838  CB  ASP A  90      19.771 -23.229 -25.137  1.00 51.21           C  
ATOM    839  CG  ASP A  90      19.338 -22.270 -26.245  1.00 59.23           C  
ATOM    840  OD1 ASP A  90      18.253 -22.476 -26.838  1.00 57.27           O  
ATOM    841  OD2 ASP A  90      20.084 -21.305 -26.518  1.00 58.83           O  
ATOM    842  H   ASP A  90      20.531 -21.644 -23.366  1.00 56.14           H  
ATOM    843  HA  ASP A  90      18.159 -22.710 -23.997  1.00 58.20           H  
ATOM    844  HB2 ASP A  90      20.731 -23.145 -25.024  1.00 61.70           H  
ATOM    845  HB3 ASP A  90      19.546 -24.131 -25.415  1.00 61.70           H  
ATOM    846  N   THR A  91      20.098 -24.343 -22.059  1.00 46.46           N  
ATOM    847  CA  THR A  91      20.053 -25.455 -21.114  1.00 45.90           C  
ATOM    848  C   THR A  91      18.785 -25.397 -20.267  1.00 44.80           C  
ATOM    849  O   THR A  91      18.176 -26.432 -19.971  1.00 42.85           O  
ATOM    850  CB  THR A  91      21.283 -25.453 -20.207  1.00 41.97           C  
ATOM    851  OG1 THR A  91      22.465 -25.666 -20.987  1.00 44.86           O  
ATOM    852  CG2 THR A  91      21.165 -26.556 -19.162  1.00 40.77           C  
ATOM    853  H   THR A  91      20.802 -23.851 -22.013  1.00 56.00           H  
ATOM    854  HA  THR A  91      20.046 -26.290 -21.608  1.00 55.33           H  
ATOM    855  HB  THR A  91      21.345 -24.600 -19.752  1.00 50.62           H  
ATOM    856  HG1 THR A  91      22.546 -25.056 -21.558  1.00 54.08           H  
ATOM    857 HG21 THR A  91      22.041 -26.761 -18.799  1.00 49.18           H  
ATOM    858 HG22 THR A  91      20.584 -26.271 -18.439  1.00 49.18           H  
ATOM    859 HG23 THR A  91      20.798 -27.358 -19.567  1.00 49.18           H  
ATOM    860  N   ILE A  92      18.374 -24.193 -19.864  1.00 43.56           N  
ATOM    861  CA  ILE A  92      17.162 -24.054 -19.063  1.00 44.97           C  
ATOM    862  C   ILE A  92      15.929 -24.308 -19.922  1.00 45.17           C  
ATOM    863  O   ILE A  92      15.009 -25.029 -19.517  1.00 42.63           O  
ATOM    864  CB  ILE A  92      17.115 -22.668 -18.395  1.00 45.56           C  
ATOM    865  CG1 ILE A  92      18.036 -22.648 -17.174  1.00 43.57           C  
ATOM    866  CG2 ILE A  92      15.695 -22.318 -17.979  1.00 42.14           C  
ATOM    867  CD1 ILE A  92      18.450 -21.266 -16.734  1.00 45.47           C  
ATOM    868  H   ILE A  92      18.774 -23.452 -20.039  1.00 52.52           H  
ATOM    869  HA  ILE A  92      17.175 -24.721 -18.359  1.00 54.21           H  
ATOM    870  HB  ILE A  92      17.426 -22.005 -19.031  1.00 54.92           H  
ATOM    871 HG12 ILE A  92      17.577 -23.069 -16.431  1.00 52.53           H  
ATOM    872 HG13 ILE A  92      18.842 -23.145 -17.384  1.00 52.53           H  
ATOM    873 HG21 ILE A  92      15.725 -21.597 -17.331  1.00 50.81           H  
ATOM    874 HG22 ILE A  92      15.193 -22.035 -18.760  1.00 50.81           H  
ATOM    875 HG23 ILE A  92      15.280 -23.099 -17.580  1.00 50.81           H  
ATOM    876 HD11 ILE A  92      18.803 -21.317 -15.832  1.00 54.82           H  
ATOM    877 HD12 ILE A  92      19.134 -20.936 -17.337  1.00 54.82           H  
ATOM    878 HD13 ILE A  92      17.678 -20.680 -16.753  1.00 54.82           H  
ATOM    879  N   ARG A  93      15.893 -23.724 -21.124  1.00 48.34           N  
ATOM    880  CA  ARG A  93      14.780 -23.982 -22.032  1.00 46.81           C  
ATOM    881  C   ARG A  93      14.647 -25.472 -22.320  1.00 46.43           C  
ATOM    882  O   ARG A  93      13.532 -25.998 -22.415  1.00 46.84           O  
ATOM    883  CB  ARG A  93      14.964 -23.205 -23.336  1.00 51.00           C  
ATOM    884  CG  ARG A  93      13.813 -23.387 -24.323  1.00 57.18           C  
ATOM    885  CD  ARG A  93      13.969 -22.492 -25.553  1.00 58.89           C  
ATOM    886  NE  ARG A  93      13.928 -21.071 -25.214  1.00 63.26           N  
ATOM    887  CZ  ARG A  93      14.888 -20.196 -25.506  1.00 62.71           C  
ATOM    888  NH1 ARG A  93      15.985 -20.579 -26.150  1.00 59.53           N  
ATOM    889  NH2 ARG A  93      14.750 -18.926 -25.151  1.00 61.85           N  
ATOM    890  H   ARG A  93      16.490 -23.185 -21.430  1.00 58.26           H  
ATOM    891  HA  ARG A  93      13.956 -23.684 -21.617  1.00 56.42           H  
ATOM    892  HB2 ARG A  93      15.033 -22.260 -23.130  1.00 61.45           H  
ATOM    893  HB3 ARG A  93      15.777 -23.508 -23.769  1.00 61.45           H  
ATOM    894  HG2 ARG A  93      13.791 -24.309 -24.623  1.00 68.86           H  
ATOM    895  HG3 ARG A  93      12.978 -23.157 -23.885  1.00 68.86           H  
ATOM    896  HD2 ARG A  93      14.807 -22.707 -25.984  1.00 70.92           H  
ATOM    897  HD3 ARG A  93      13.235 -22.670 -26.161  1.00 70.92           H  
ATOM    898  HE  ARG A  93      13.235 -20.779 -24.796  1.00 76.16           H  
ATOM    899 HH11 ARG A  93      16.096 -21.395 -26.389  1.00 71.69           H  
ATOM    900 HH12 ARG A  93      16.594 -19.999 -26.330  1.00 71.69           H  
ATOM    901 HH21 ARG A  93      14.043 -18.671 -24.734  1.00 74.47           H  
ATOM    902 HH22 ARG A  93      15.368 -18.358 -25.338  1.00 74.47           H  
ATOM    903  N   GLN A  94      15.776 -26.170 -22.467  1.00 46.77           N  
ATOM    904  CA  GLN A  94      15.726 -27.610 -22.691  1.00 46.47           C  
ATOM    905  C   GLN A  94      15.058 -28.322 -21.523  1.00 45.96           C  
ATOM    906  O   GLN A  94      14.334 -29.306 -21.716  1.00 46.58           O  
ATOM    907  CB  GLN A  94      17.138 -28.154 -22.913  1.00 46.11           C  
ATOM    908  CG  GLN A  94      17.224 -29.671 -22.984  1.00 47.97           C  
ATOM    909  CD  GLN A  94      16.659 -30.228 -24.276  1.00 50.75           C  
ATOM    910  OE1 GLN A  94      16.885 -29.680 -25.355  1.00 51.34           O  
ATOM    911  NE2 GLN A  94      15.919 -31.326 -24.173  1.00 48.98           N  
ATOM    912  H   GLN A  94      16.569 -25.837 -22.441  1.00 56.37           H  
ATOM    913  HA  GLN A  94      15.205 -27.789 -23.490  1.00 56.01           H  
ATOM    914  HB2 GLN A  94      17.481 -27.800 -23.748  1.00 55.58           H  
ATOM    915  HB3 GLN A  94      17.701 -27.862 -22.179  1.00 55.58           H  
ATOM    916  HG2 GLN A  94      18.158 -29.928 -22.940  1.00 57.82           H  
ATOM    917  HG3 GLN A  94      16.743 -30.072 -22.245  1.00 57.82           H  
ATOM    918 HE21 GLN A  94      15.782 -31.682 -23.402  1.00 59.03           H  
ATOM    919 HE22 GLN A  94      15.576 -31.681 -24.877  1.00 59.03           H  
ATOM    920  N   ALA A  95      15.293 -27.843 -20.301  1.00 46.39           N  
ATOM    921  CA  ALA A  95      14.785 -28.536 -19.124  1.00 44.40           C  
ATOM    922  C   ALA A  95      13.343 -28.146 -18.824  1.00 45.83           C  
ATOM    923  O   ALA A  95      12.492 -29.013 -18.597  1.00 44.86           O  
ATOM    924  CB  ALA A  95      15.677 -28.241 -17.916  1.00 44.04           C  
ATOM    925  H   ALA A  95      15.739 -27.127 -20.130  1.00 55.92           H  
ATOM    926  HA  ALA A  95      14.809 -29.492 -19.286  1.00 53.53           H  
ATOM    927  HB1 ALA A  95      15.387 -28.786 -17.168  1.00 53.09           H  
ATOM    928  HB2 ALA A  95      16.596 -28.448 -18.141  1.00 53.09           H  
ATOM    929  HB3 ALA A  95      15.600 -27.300 -17.692  1.00 53.09           H  
ATOM    930  N   LEU A  96      13.047 -26.846 -18.823  1.00 46.32           N  
ATOM    931  CA  LEU A  96      11.733 -26.397 -18.383  1.00 45.74           C  
ATOM    932  C   LEU A  96      10.676 -26.540 -19.471  1.00 45.54           C  
ATOM    933  O   LEU A  96       9.492 -26.703 -19.153  1.00 48.38           O  
ATOM    934  CB  LEU A  96      11.811 -24.946 -17.906  1.00 46.09           C  
ATOM    935  CG  LEU A  96      12.744 -24.676 -16.722  1.00 45.72           C  
ATOM    936  CD1 LEU A  96      12.645 -23.218 -16.274  1.00 42.58           C  
ATOM    937  CD2 LEU A  96      12.456 -25.610 -15.553  1.00 43.43           C  
ATOM    938  H   LEU A  96      13.580 -26.217 -19.068  1.00 55.83           H  
ATOM    939  HA  LEU A  96      11.452 -26.944 -17.634  1.00 55.14           H  
ATOM    940  HB2 LEU A  96      12.117 -24.398 -18.646  1.00 55.56           H  
ATOM    941  HB3 LEU A  96      10.921 -24.664 -17.643  1.00 55.56           H  
ATOM    942  HG  LEU A  96      13.658 -24.834 -17.006  1.00 55.11           H  
ATOM    943 HD11 LEU A  96      13.129 -23.111 -15.440  1.00 51.35           H  
ATOM    944 HD12 LEU A  96      13.035 -22.651 -16.957  1.00 51.35           H  
ATOM    945 HD13 LEU A  96      11.711 -22.990 -16.146  1.00 51.35           H  
ATOM    946 HD21 LEU A  96      12.960 -25.312 -14.779  1.00 52.37           H  
ATOM    947 HD22 LEU A  96      11.506 -25.587 -15.358  1.00 52.37           H  
ATOM    948 HD23 LEU A  96      12.723 -26.511 -15.794  1.00 52.37           H  
ATOM    949  N   VAL A  97      11.070 -26.502 -20.743  1.00 44.98           N  
ATOM    950  CA  VAL A  97      10.105 -26.581 -21.834  1.00 47.27           C  
ATOM    951  C   VAL A  97      10.145 -27.962 -22.478  1.00 45.61           C  
ATOM    952  O   VAL A  97       9.181 -28.729 -22.389  1.00 48.99           O  
ATOM    953  CB  VAL A  97      10.361 -25.488 -22.891  1.00 46.89           C  
ATOM    954  CG1 VAL A  97       9.299 -25.549 -23.983  1.00 42.03           C  
ATOM    955  CG2 VAL A  97      10.395 -24.110 -22.252  1.00 45.39           C  
ATOM    956  H   VAL A  97      11.888 -26.431 -20.999  1.00 54.22           H  
ATOM    957  HA  VAL A  97       9.212 -26.444 -21.481  1.00 56.98           H  
ATOM    958  HB  VAL A  97      11.224 -25.646 -23.305  1.00 56.52           H  
ATOM    959 HG11 VAL A  97       9.367 -24.752 -24.532  1.00 50.69           H  
ATOM    960 HG12 VAL A  97       9.447 -26.337 -24.528  1.00 50.69           H  
ATOM    961 HG13 VAL A  97       8.423 -25.591 -23.569  1.00 50.69           H  
ATOM    962 HG21 VAL A  97      10.487 -23.442 -22.949  1.00 54.71           H  
ATOM    963 HG22 VAL A  97       9.568 -23.968 -21.765  1.00 54.71           H  
ATOM    964 HG23 VAL A  97      11.150 -24.061 -21.645  1.00 54.71           H  
ATOM    965  N   ARG A  98      11.264 -28.287 -23.132  1.00 45.78           N  
ATOM    966  CA  ARG A  98      11.338 -29.517 -23.916  1.00 46.41           C  
ATOM    967  C   ARG A  98      11.181 -30.762 -23.049  1.00 46.64           C  
ATOM    968  O   ARG A  98      10.668 -31.781 -23.523  1.00 48.51           O  
ATOM    969  CB  ARG A  98      12.658 -29.548 -24.692  1.00 47.12           C  
ATOM    970  CG  ARG A  98      12.855 -28.303 -25.553  1.00 50.65           C  
ATOM    971  CD  ARG A  98      14.055 -28.382 -26.498  1.00 55.17           C  
ATOM    972  NE  ARG A  98      14.465 -27.038 -26.904  1.00 56.48           N  
ATOM    973  CZ  ARG A  98      15.677 -26.522 -26.713  1.00 57.45           C  
ATOM    974  NH1 ARG A  98      16.632 -27.236 -26.132  1.00 56.93           N  
ATOM    975  NH2 ARG A  98      15.934 -25.284 -27.110  1.00 61.30           N  
ATOM    976  H   ARG A  98      11.984 -27.817 -23.134  1.00 55.18           H  
ATOM    977  HA  ARG A  98      10.616 -29.516 -24.563  1.00 55.94           H  
ATOM    978  HB2 ARG A  98      13.395 -29.599 -24.063  1.00 56.79           H  
ATOM    979  HB3 ARG A  98      12.664 -30.322 -25.276  1.00 56.79           H  
ATOM    980  HG2 ARG A  98      12.061 -28.169 -26.094  1.00 61.03           H  
ATOM    981  HG3 ARG A  98      12.989 -27.538 -24.972  1.00 61.03           H  
ATOM    982  HD2 ARG A  98      14.779 -28.834 -26.047  1.00 66.45           H  
ATOM    983  HD3 ARG A  98      13.800 -28.873 -27.295  1.00 66.45           H  
ATOM    984  HE  ARG A  98      13.879 -26.544 -27.295  1.00 68.02           H  
ATOM    985 HH11 ARG A  98      16.484 -28.037 -25.865  1.00 68.56           H  
ATOM    986 HH12 ARG A  98      17.411 -26.889 -26.018  1.00 68.56           H  
ATOM    987 HH21 ARG A  98      15.319 -24.818 -27.491  1.00 73.81           H  
ATOM    988 HH22 ARG A  98      16.718 -24.950 -26.995  1.00 73.81           H  
ATOM    989  N   GLN A  99      11.604 -30.704 -21.787  1.00 46.31           N  
ATOM    990  CA  GLN A  99      11.415 -31.810 -20.852  1.00 47.75           C  
ATOM    991  C   GLN A  99      10.582 -31.307 -19.677  1.00 47.99           C  
ATOM    992  O   GLN A  99      10.900 -31.570 -18.512  1.00 46.50           O  
ATOM    993  CB  GLN A  99      12.770 -32.366 -20.411  1.00 46.50           C  
ATOM    994  CG  GLN A  99      13.694 -32.678 -21.595  1.00 44.89           C  
ATOM    995  CD  GLN A  99      15.021 -33.295 -21.181  1.00 47.54           C  
ATOM    996  OE1 GLN A  99      16.089 -32.796 -21.540  1.00 44.92           O  
ATOM    997  NE2 GLN A  99      14.959 -34.393 -20.436  1.00 47.31           N  
ATOM    998  H   GLN A  99      12.008 -30.026 -21.445  1.00 55.82           H  
ATOM    999  HA  GLN A  99      10.923 -32.524 -21.287  1.00 57.55           H  
ATOM   1000  HB2 GLN A  99      13.213 -31.711 -19.849  1.00 56.05           H  
ATOM   1001  HB3 GLN A  99      12.628 -33.188 -19.916  1.00 56.05           H  
ATOM   1002  HG2 GLN A  99      13.246 -33.303 -22.186  1.00 54.11           H  
ATOM   1003  HG3 GLN A  99      13.887 -31.855 -22.070  1.00 54.11           H  
ATOM   1004 HE21 GLN A  99      14.195 -34.714 -20.207  1.00 57.02           H  
ATOM   1005 HE22 GLN A  99      15.683 -34.779 -20.178  1.00 57.02           H  
ATOM   1006  N   GLY A 100       9.485 -30.615 -19.996  1.00 47.30           N  
ATOM   1007  CA  GLY A 100       8.796 -29.810 -19.000  1.00 47.95           C  
ATOM   1008  C   GLY A 100       8.239 -30.603 -17.834  1.00 48.75           C  
ATOM   1009  O   GLY A 100       8.349 -30.180 -16.681  1.00 52.12           O  
ATOM   1010  H   GLY A 100       9.126 -30.598 -20.777  1.00 57.01           H  
ATOM   1011  HA2 GLY A 100       9.411 -29.149 -18.647  1.00 57.78           H  
ATOM   1012  HA3 GLY A 100       8.060 -29.342 -19.425  1.00 57.78           H  
ATOM   1013  N   ASP A 101       7.591 -31.735 -18.109  1.00 47.53           N  
ATOM   1014  CA  ASP A 101       6.972 -32.466 -17.008  1.00 52.24           C  
ATOM   1015  C   ASP A 101       7.983 -33.274 -16.203  1.00 50.90           C  
ATOM   1016  O   ASP A 101       7.632 -33.789 -15.136  1.00 50.40           O  
ATOM   1017  CB  ASP A 101       5.862 -33.397 -17.504  1.00 52.26           C  
ATOM   1018  CG  ASP A 101       4.885 -32.703 -18.426  1.00 61.80           C  
ATOM   1019  OD1 ASP A 101       4.091 -31.869 -17.951  1.00 64.84           O  
ATOM   1020  OD2 ASP A 101       4.908 -33.009 -19.635  1.00 64.35           O  
ATOM   1021  H   ASP A 101       7.498 -32.087 -18.888  1.00 57.29           H  
ATOM   1022  HA  ASP A 101       6.570 -31.824 -16.405  1.00 62.94           H  
ATOM   1023  HB2 ASP A 101       6.262 -34.134 -17.991  1.00 62.96           H  
ATOM   1024  HB3 ASP A 101       5.367 -33.733 -16.741  1.00 62.96           H  
ATOM   1025  N   ASP A 102       9.215 -33.425 -16.692  1.00 50.54           N  
ATOM   1026  CA  ASP A 102      10.267 -33.959 -15.839  1.00 49.11           C  
ATOM   1027  C   ASP A 102      10.709 -32.948 -14.790  1.00 46.86           C  
ATOM   1028  O   ASP A 102      11.223 -33.349 -13.742  1.00 45.89           O  
ATOM   1029  CB  ASP A 102      11.473 -34.384 -16.675  1.00 47.65           C  
ATOM   1030  CG  ASP A 102      11.250 -35.695 -17.385  1.00 48.36           C  
ATOM   1031  OD1 ASP A 102      10.080 -36.129 -17.467  1.00 48.42           O  
ATOM   1032  OD2 ASP A 102      12.238 -36.292 -17.861  1.00 47.20           O  
ATOM   1033  H   ASP A 102       9.460 -33.231 -17.493  1.00 60.90           H  
ATOM   1034  HA  ASP A 102       9.935 -34.745 -15.382  1.00 59.18           H  
ATOM   1035  HB2 ASP A 102      11.649 -33.705 -17.345  1.00 57.43           H  
ATOM   1036  HB3 ASP A 102      12.242 -34.484 -16.093  1.00 57.43           H  
ATOM   1037  N   PHE A 103      10.502 -31.651 -15.039  1.00 46.70           N  
ATOM   1038  CA  PHE A 103      11.045 -30.596 -14.191  1.00 44.93           C  
ATOM   1039  C   PHE A 103       9.972 -29.663 -13.639  1.00 44.75           C  
ATOM   1040  O   PHE A 103      10.280 -28.525 -13.273  1.00 48.06           O  
ATOM   1041  CB  PHE A 103      12.083 -29.783 -14.969  1.00 43.19           C  
ATOM   1042  CG  PHE A 103      13.412 -30.462 -15.096  1.00 43.18           C  
ATOM   1043  CD1 PHE A 103      14.361 -30.338 -14.097  1.00 42.61           C  
ATOM   1044  CD2 PHE A 103      13.712 -31.228 -16.209  1.00 43.97           C  
ATOM   1045  CE1 PHE A 103      15.585 -30.965 -14.203  1.00 42.07           C  
ATOM   1046  CE2 PHE A 103      14.936 -31.858 -16.321  1.00 45.72           C  
ATOM   1047  CZ  PHE A 103      15.874 -31.725 -15.316  1.00 43.53           C  
ATOM   1048  H   PHE A 103      10.043 -31.356 -15.704  1.00 56.29           H  
ATOM   1049  HA  PHE A 103      11.497 -31.002 -13.435  1.00 54.16           H  
ATOM   1050  HB2 PHE A 103      11.746 -29.622 -15.864  1.00 52.08           H  
ATOM   1051  HB3 PHE A 103      12.230 -28.938 -14.516  1.00 52.08           H  
ATOM   1052  HD1 PHE A 103      14.170 -29.827 -13.343  1.00 51.39           H  
ATOM   1053  HD2 PHE A 103      13.083 -31.321 -16.887  1.00 53.02           H  
ATOM   1054  HE1 PHE A 103      16.215 -30.873 -13.525  1.00 50.73           H  
ATOM   1055  HE2 PHE A 103      15.129 -32.370 -17.073  1.00 55.11           H  
ATOM   1056  HZ  PHE A 103      16.699 -32.147 -15.390  1.00 52.48           H  
ATOM   1057  N   LYS A 104       8.727 -30.119 -13.545  1.00 47.21           N  
ATOM   1058  CA  LYS A 104       7.625 -29.259 -13.137  1.00 45.69           C  
ATOM   1059  C   LYS A 104       7.306 -29.341 -11.649  1.00 46.96           C  
ATOM   1060  O   LYS A 104       6.388 -28.653 -11.191  1.00 51.49           O  
ATOM   1061  CB  LYS A 104       6.367 -29.605 -13.944  1.00 48.21           C  
ATOM   1062  CG  LYS A 104       5.610 -30.814 -13.415  1.00 52.81           C  
ATOM   1063  CD  LYS A 104       4.532 -31.282 -14.383  1.00 50.26           C  
ATOM   1064  CE  LYS A 104       4.127 -32.719 -14.088  1.00 51.93           C  
ATOM   1065  NZ  LYS A 104       2.826 -33.077 -14.717  1.00 61.94           N  
ATOM   1066  H   LYS A 104       8.494 -30.929 -13.714  1.00 56.89           H  
ATOM   1067  HA  LYS A 104       7.857 -28.339 -13.337  1.00 55.07           H  
ATOM   1068  HB2 LYS A 104       5.764 -28.846 -13.923  1.00 58.10           H  
ATOM   1069  HB3 LYS A 104       6.626 -29.794 -14.859  1.00 58.10           H  
ATOM   1070  HG2 LYS A 104       6.232 -31.545 -13.277  1.00 63.62           H  
ATOM   1071  HG3 LYS A 104       5.175 -30.582 -12.580  1.00 63.62           H  
ATOM   1072  HD2 LYS A 104       3.748 -30.720 -14.281  1.00 60.56           H  
ATOM   1073  HD3 LYS A 104       4.862 -31.233 -15.292  1.00 60.56           H  
ATOM   1074  HE2 LYS A 104       4.806 -33.318 -14.436  1.00 62.57           H  
ATOM   1075  HE3 LYS A 104       4.040 -32.834 -13.129  1.00 62.57           H  
ATOM   1076  HZ1 LYS A 104       2.618 -33.921 -14.526  1.00 74.58           H  
ATOM   1077  HZ2 LYS A 104       2.183 -32.544 -14.410  1.00 74.58           H  
ATOM   1078  HZ3 LYS A 104       2.880 -32.985 -15.601  1.00 74.58           H  
ATOM   1079  N   GLY A 105       8.032 -30.149 -10.884  1.00 45.70           N  
ATOM   1080  CA  GLY A 105       7.700 -30.336  -9.488  1.00 47.79           C  
ATOM   1081  C   GLY A 105       8.142 -29.185  -8.603  1.00 44.57           C  
ATOM   1082  O   GLY A 105       8.822 -28.255  -9.032  1.00 44.81           O  
ATOM   1083  H   GLY A 105       8.717 -30.596 -11.151  1.00 55.09           H  
ATOM   1084  HA2 GLY A 105       6.739 -30.436  -9.399  1.00 57.60           H  
ATOM   1085  HA3 GLY A 105       8.122 -31.147  -9.165  1.00 57.60           H  
ATOM   1086  N   ARG A 106       7.732 -29.260  -7.335  1.00 44.95           N  
ATOM   1087  CA  ARG A 106       8.134 -28.305  -6.310  1.00 43.80           C  
ATOM   1088  C   ARG A 106       8.674 -29.081  -5.114  1.00 44.03           C  
ATOM   1089  O   ARG A 106       8.002 -30.006  -4.624  1.00 45.34           O  
ATOM   1090  CB  ARG A 106       6.961 -27.415  -5.877  1.00 45.29           C  
ATOM   1091  CG  ARG A 106       6.659 -26.265  -6.824  1.00 47.27           C  
ATOM   1092  CD  ARG A 106       7.404 -24.999  -6.428  1.00 46.46           C  
ATOM   1093  NE  ARG A 106       7.833 -24.232  -7.596  1.00 46.86           N  
ATOM   1094  CZ  ARG A 106       7.021 -23.495  -8.347  1.00 48.56           C  
ATOM   1095  NH1 ARG A 106       5.730 -23.421  -8.056  1.00 51.83           N  
ATOM   1096  NH2 ARG A 106       7.498 -22.830  -9.390  1.00 49.85           N  
ATOM   1097  H   ARG A 106       7.206 -29.874  -7.041  1.00 54.18           H  
ATOM   1098  HA  ARG A 106       8.829 -27.734  -6.669  1.00 52.81           H  
ATOM   1099  HB2 ARG A 106       6.163 -27.963  -5.817  1.00 54.59           H  
ATOM   1100  HB3 ARG A 106       7.162 -27.037  -5.007  1.00 54.59           H  
ATOM   1101  HG2 ARG A 106       6.933 -26.510  -7.722  1.00 56.98           H  
ATOM   1102  HG3 ARG A 106       5.708 -26.076  -6.804  1.00 56.98           H  
ATOM   1103  HD2 ARG A 106       6.821 -24.439  -5.893  1.00 55.99           H  
ATOM   1104  HD3 ARG A 106       8.194 -25.239  -5.920  1.00 55.99           H  
ATOM   1105  HE  ARG A 106       8.665 -24.259  -7.811  1.00 56.48           H  
ATOM   1106 HH11 ARG A 106       5.412 -23.849  -7.382  1.00 62.44           H  
ATOM   1107 HH12 ARG A 106       5.208 -22.943  -8.545  1.00 62.44           H  
ATOM   1108 HH21 ARG A 106       8.335 -22.875  -9.583  1.00 60.07           H  
ATOM   1109 HH22 ARG A 106       6.970 -22.354  -9.874  1.00 60.07           H  
ATOM   1110  N   PRO A 107       9.858 -28.743  -4.608  1.00 43.42           N  
ATOM   1111  CA  PRO A 107      10.429 -29.520  -3.500  1.00 46.55           C  
ATOM   1112  C   PRO A 107       9.641 -29.342  -2.209  1.00 45.66           C  
ATOM   1113  O   PRO A 107       8.906 -28.370  -2.017  1.00 45.49           O  
ATOM   1114  CB  PRO A 107      11.853 -28.965  -3.365  1.00 46.15           C  
ATOM   1115  CG  PRO A 107      11.773 -27.579  -3.918  1.00 44.03           C  
ATOM   1116  CD  PRO A 107      10.720 -27.611  -5.001  1.00 44.15           C  
ATOM   1117  HA  PRO A 107      10.468 -30.462  -3.730  1.00 56.11           H  
ATOM   1118  HB2 PRO A 107      12.112 -28.948  -2.430  1.00 55.63           H  
ATOM   1119  HB3 PRO A 107      12.467 -29.508  -3.884  1.00 55.63           H  
ATOM   1120  HG2 PRO A 107      11.516 -26.964  -3.213  1.00 53.09           H  
ATOM   1121  HG3 PRO A 107      12.633 -27.329  -4.289  1.00 53.09           H  
ATOM   1122  HD2 PRO A 107      10.212 -26.784  -5.003  1.00 53.23           H  
ATOM   1123  HD3 PRO A 107      11.128 -27.781  -5.864  1.00 53.23           H  
ATOM   1124  N   ASP A 108       9.821 -30.312  -1.310  1.00 49.64           N  
ATOM   1125  CA  ASP A 108       9.087 -30.359  -0.043  1.00 54.13           C  
ATOM   1126  C   ASP A 108       9.852 -29.586   1.032  1.00 52.68           C  
ATOM   1127  O   ASP A 108      10.339 -30.136   2.022  1.00 54.53           O  
ATOM   1128  CB  ASP A 108       8.859 -31.807   0.377  1.00 55.32           C  
ATOM   1129  CG  ASP A 108      10.166 -32.554   0.635  1.00 66.91           C  
ATOM   1130  OD1 ASP A 108      11.217 -32.120   0.109  1.00 67.45           O  
ATOM   1131  OD2 ASP A 108      10.144 -33.567   1.367  1.00 68.08           O  
ATOM   1132  H   ASP A 108      10.372 -30.964  -1.413  1.00 59.82           H  
ATOM   1133  HA  ASP A 108       8.221 -29.938  -0.160  1.00 65.21           H  
ATOM   1134  HB2 ASP A 108       8.338 -31.821   1.195  1.00 66.64           H  
ATOM   1135  HB3 ASP A 108       8.382 -32.270  -0.329  1.00 66.64           H  
ATOM   1136  N   LEU A 109       9.934 -28.275   0.829  1.00 50.05           N  
ATOM   1137  CA  LEU A 109      10.677 -27.416   1.739  1.00 50.57           C  
ATOM   1138  C   LEU A 109       9.766 -26.872   2.834  1.00 49.73           C  
ATOM   1139  O   LEU A 109       8.562 -26.690   2.637  1.00 49.04           O  
ATOM   1140  CB  LEU A 109      11.330 -26.259   0.983  1.00 51.04           C  
ATOM   1141  CG  LEU A 109      12.100 -26.628  -0.284  1.00 49.00           C  
ATOM   1142  CD1 LEU A 109      12.558 -25.369  -1.007  1.00 47.42           C  
ATOM   1143  CD2 LEU A 109      13.284 -27.523   0.035  1.00 48.47           C  
ATOM   1144  H   LEU A 109       9.568 -27.860   0.171  1.00 60.31           H  
ATOM   1145  HA  LEU A 109      11.381 -27.933   2.162  1.00 60.93           H  
ATOM   1146  HB2 LEU A 109      10.635 -25.633   0.726  1.00 61.50           H  
ATOM   1147  HB3 LEU A 109      11.954 -25.819   1.581  1.00 61.50           H  
ATOM   1148  HG  LEU A 109      11.510 -27.115  -0.881  1.00 59.05           H  
ATOM   1149 HD11 LEU A 109      13.023 -25.623  -1.819  1.00 57.15           H  
ATOM   1150 HD12 LEU A 109      11.782 -24.831  -1.224  1.00 57.15           H  
ATOM   1151 HD13 LEU A 109      13.154 -24.871  -0.426  1.00 57.15           H  
ATOM   1152 HD21 LEU A 109      13.769 -27.709  -0.785  1.00 58.41           H  
ATOM   1153 HD22 LEU A 109      13.863 -27.067   0.666  1.00 58.41           H  
ATOM   1154 HD23 LEU A 109      12.959 -28.351   0.422  1.00 58.41           H  
ATOM   1155  N   TYR A 110      10.367 -26.600   3.996  1.00 51.11           N  
ATOM   1156  CA  TYR A 110       9.590 -26.222   5.174  1.00 48.31           C  
ATOM   1157  C   TYR A 110       8.879 -24.892   4.968  1.00 50.24           C  
ATOM   1158  O   TYR A 110       7.680 -24.769   5.243  1.00 52.88           O  
ATOM   1159  CB  TYR A 110      10.507 -26.153   6.397  1.00 52.36           C  
ATOM   1160  CG  TYR A 110       9.868 -25.555   7.634  1.00 53.15           C  
ATOM   1161  CD1 TYR A 110       9.016 -26.309   8.430  1.00 51.92           C  
ATOM   1162  CD2 TYR A 110      10.136 -24.246   8.018  1.00 52.52           C  
ATOM   1163  CE1 TYR A 110       8.437 -25.773   9.564  1.00 53.96           C  
ATOM   1164  CE2 TYR A 110       9.566 -23.703   9.156  1.00 54.77           C  
ATOM   1165  CZ  TYR A 110       8.715 -24.471   9.923  1.00 56.91           C  
ATOM   1166  OH  TYR A 110       8.139 -23.935  11.054  1.00 59.31           O  
ATOM   1167  H   TYR A 110      11.217 -26.627   4.125  1.00 61.58           H  
ATOM   1168  HA  TYR A 110       8.917 -26.900   5.341  1.00 58.22           H  
ATOM   1169  HB2 TYR A 110      10.793 -27.052   6.620  1.00 63.08           H  
ATOM   1170  HB3 TYR A 110      11.280 -25.611   6.174  1.00 63.08           H  
ATOM   1171  HD1 TYR A 110       8.826 -27.187   8.191  1.00 62.56           H  
ATOM   1172  HD2 TYR A 110      10.710 -23.727   7.502  1.00 63.27           H  
ATOM   1173  HE1 TYR A 110       7.865 -26.289  10.085  1.00 65.00           H  
ATOM   1174  HE2 TYR A 110       9.750 -22.825   9.397  1.00 65.98           H  
ATOM   1175  HH  TYR A 110       8.391 -23.140  11.156  1.00 71.42           H  
ATOM   1176  N   THR A 111       9.605 -23.878   4.491  1.00 49.10           N  
ATOM   1177  CA  THR A 111       9.024 -22.542   4.402  1.00 49.79           C  
ATOM   1178  C   THR A 111       7.751 -22.538   3.566  1.00 50.69           C  
ATOM   1179  O   THR A 111       6.863 -21.708   3.793  1.00 53.61           O  
ATOM   1180  CB  THR A 111      10.040 -21.555   3.822  1.00 49.85           C  
ATOM   1181  OG1 THR A 111      10.344 -21.913   2.469  1.00 52.24           O  
ATOM   1182  CG2 THR A 111      11.320 -21.551   4.651  1.00 53.63           C  
ATOM   1183  H   THR A 111      10.417 -23.940   4.215  1.00 59.17           H  
ATOM   1184  HA  THR A 111       8.794 -22.241   5.295  1.00 60.00           H  
ATOM   1185  HB  THR A 111       9.664 -20.661   3.840  1.00 60.07           H  
ATOM   1186  HG1 THR A 111      10.902 -21.373   2.147  1.00 62.93           H  
ATOM   1187 HG21 THR A 111      11.953 -20.923   4.272  1.00 64.60           H  
ATOM   1188 HG22 THR A 111      11.122 -21.285   5.563  1.00 64.60           H  
ATOM   1189 HG23 THR A 111      11.721 -22.432   4.662  1.00 64.60           H  
ATOM   1190  N   PHE A 112       7.635 -23.457   2.606  1.00 48.96           N  
ATOM   1191  CA  PHE A 112       6.410 -23.537   1.819  1.00 48.84           C  
ATOM   1192  C   PHE A 112       5.238 -24.027   2.661  1.00 50.69           C  
ATOM   1193  O   PHE A 112       4.093 -23.624   2.422  1.00 51.08           O  
ATOM   1194  CB  PHE A 112       6.607 -24.462   0.615  1.00 49.69           C  
ATOM   1195  CG  PHE A 112       7.696 -24.024  -0.329  1.00 48.23           C  
ATOM   1196  CD1 PHE A 112       8.313 -22.792  -0.191  1.00 51.13           C  
ATOM   1197  CD2 PHE A 112       8.101 -24.854  -1.359  1.00 47.07           C  
ATOM   1198  CE1 PHE A 112       9.314 -22.400  -1.060  1.00 48.96           C  
ATOM   1199  CE2 PHE A 112       9.099 -24.465  -2.229  1.00 48.35           C  
ATOM   1200  CZ  PHE A 112       9.705 -23.237  -2.079  1.00 44.84           C  
ATOM   1201  H   PHE A 112       8.238 -24.033   2.396  1.00 59.00           H  
ATOM   1202  HA  PHE A 112       6.186 -22.653   1.489  1.00 58.85           H  
ATOM   1203  HB2 PHE A 112       6.835 -25.348   0.937  1.00 59.88           H  
ATOM   1204  HB3 PHE A 112       5.778 -24.499   0.112  1.00 59.88           H  
ATOM   1205  HD1 PHE A 112       8.056 -22.220   0.495  1.00 61.61           H  
ATOM   1206  HD2 PHE A 112       7.697 -25.685  -1.465  1.00 56.74           H  
ATOM   1207  HE1 PHE A 112       9.721 -21.570  -0.957  1.00 59.00           H  
ATOM   1208  HE2 PHE A 112       9.362 -25.032  -2.917  1.00 58.27           H  
ATOM   1209  HZ  PHE A 112      10.377 -22.974  -2.666  1.00 54.06           H  
ATOM   1210  N   THR A 113       5.497 -24.895   3.645  1.00 52.22           N  
ATOM   1211  CA  THR A 113       4.417 -25.423   4.471  1.00 51.66           C  
ATOM   1212  C   THR A 113       3.688 -24.323   5.233  1.00 51.37           C  
ATOM   1213  O   THR A 113       2.541 -24.525   5.648  1.00 52.32           O  
ATOM   1214  CB  THR A 113       4.952 -26.459   5.467  1.00 47.70           C  
ATOM   1215  OG1 THR A 113       5.700 -25.802   6.499  1.00 51.06           O  
ATOM   1216  CG2 THR A 113       5.844 -27.477   4.772  1.00 45.15           C  
ATOM   1217  H   THR A 113       6.281 -25.181   3.850  1.00 62.91           H  
ATOM   1218  HA  THR A 113       3.772 -25.866   3.898  1.00 62.25           H  
ATOM   1219  HB  THR A 113       4.206 -26.933   5.866  1.00 57.49           H  
ATOM   1220  HG1 THR A 113       6.345 -25.382   6.163  1.00 61.51           H  
ATOM   1221 HG21 THR A 113       5.994 -28.238   5.355  1.00 54.43           H  
ATOM   1222 HG22 THR A 113       5.421 -27.785   3.955  1.00 54.43           H  
ATOM   1223 HG23 THR A 113       6.699 -27.077   4.552  1.00 54.43           H  
ATOM   1224  N   LEU A 114       4.327 -23.172   5.428  1.00 51.70           N  
ATOM   1225  CA  LEU A 114       3.735 -22.057   6.150  1.00 51.40           C  
ATOM   1226  C   LEU A 114       3.006 -21.079   5.236  1.00 54.78           C  
ATOM   1227  O   LEU A 114       2.576 -20.018   5.702  1.00 59.50           O  
ATOM   1228  CB  LEU A 114       4.813 -21.306   6.936  1.00 54.18           C  
ATOM   1229  CG  LEU A 114       5.961 -22.115   7.536  1.00 56.29           C  
ATOM   1230  CD1 LEU A 114       7.060 -21.170   8.016  1.00 56.82           C  
ATOM   1231  CD2 LEU A 114       5.478 -22.995   8.671  1.00 55.12           C  
ATOM   1232  H   LEU A 114       5.122 -23.012   5.143  1.00 62.29           H  
ATOM   1233  HA  LEU A 114       3.091 -22.403   6.787  1.00 61.93           H  
ATOM   1234  HB2 LEU A 114       5.211 -20.650   6.343  1.00 65.26           H  
ATOM   1235  HB3 LEU A 114       4.379 -20.845   7.671  1.00 65.26           H  
ATOM   1236  HG  LEU A 114       6.342 -22.688   6.853  1.00 67.79           H  
ATOM   1237 HD11 LEU A 114       7.773 -21.692   8.415  1.00 68.43           H  
ATOM   1238 HD12 LEU A 114       7.400 -20.671   7.257  1.00 68.43           H  
ATOM   1239 HD13 LEU A 114       6.688 -20.561   8.673  1.00 68.43           H  
ATOM   1240 HD21 LEU A 114       6.228 -23.502   9.018  1.00 66.39           H  
ATOM   1241 HD22 LEU A 114       5.106 -22.433   9.369  1.00 66.39           H  
ATOM   1242 HD23 LEU A 114       4.798 -23.599   8.334  1.00 66.39           H  
ATOM   1243  N   ILE A 115       2.865 -21.401   3.954  1.00 55.76           N  
ATOM   1244  CA  ILE A 115       2.197 -20.536   2.990  1.00 54.68           C  
ATOM   1245  C   ILE A 115       0.817 -21.108   2.704  1.00 57.01           C  
ATOM   1246  O   ILE A 115       0.684 -22.292   2.369  1.00 57.52           O  
ATOM   1247  CB  ILE A 115       3.018 -20.402   1.695  1.00 57.46           C  
ATOM   1248  CG1 ILE A 115       4.373 -19.759   1.995  1.00 52.77           C  
ATOM   1249  CG2 ILE A 115       2.251 -19.587   0.661  1.00 59.16           C  
ATOM   1250  CD1 ILE A 115       5.318 -19.738   0.813  1.00 53.72           C  
ATOM   1251  H   ILE A 115       3.155 -22.134   3.610  1.00 67.16           H  
ATOM   1252  HA  ILE A 115       2.086 -19.651   3.371  1.00 65.87           H  
ATOM   1253  HB  ILE A 115       3.172 -21.289   1.335  1.00 69.20           H  
ATOM   1254 HG12 ILE A 115       4.228 -18.841   2.274  1.00 63.57           H  
ATOM   1255 HG13 ILE A 115       4.805 -20.255   2.708  1.00 63.57           H  
ATOM   1256 HG21 ILE A 115       2.768 -19.552  -0.159  1.00 71.24           H  
ATOM   1257 HG22 ILE A 115       1.393 -19.997   0.485  1.00 71.24           H  
ATOM   1258 HG23 ILE A 115       2.121 -18.690   1.005  1.00 71.24           H  
ATOM   1259 HD11 ILE A 115       6.193 -19.446   1.114  1.00 64.72           H  
ATOM   1260 HD12 ILE A 115       5.377 -20.632   0.441  1.00 64.72           H  
ATOM   1261 HD13 ILE A 115       4.976 -19.124   0.145  1.00 64.72           H  
ATOM   1262  N   SER A 116      -0.204 -20.264   2.822  1.00 59.58           N  
ATOM   1263  CA  SER A 116      -1.592 -20.655   2.597  1.00 59.36           C  
ATOM   1264  C   SER A 116      -1.902 -21.989   3.270  1.00 59.71           C  
ATOM   1265  O   SER A 116      -2.389 -22.935   2.648  1.00 61.34           O  
ATOM   1266  CB  SER A 116      -1.906 -20.715   1.102  1.00 61.10           C  
ATOM   1267  OG  SER A 116      -1.735 -19.449   0.490  1.00 63.10           O  
ATOM   1268  H   SER A 116      -0.115 -19.436   3.038  1.00 71.74           H  
ATOM   1269  HA  SER A 116      -2.171 -19.985   2.992  1.00 71.48           H  
ATOM   1270  HB2 SER A 116      -1.311 -21.354   0.681  1.00 73.57           H  
ATOM   1271  HB3 SER A 116      -2.827 -20.997   0.986  1.00 73.57           H  
ATOM   1272  HG  SER A 116      -0.941 -19.190   0.582  1.00 75.96           H  
ATOM   1273  N   ASN A 117      -1.604 -22.060   4.566  1.00 60.92           N  
ATOM   1274  CA  ASN A 117      -1.945 -23.230   5.374  1.00 60.21           C  
ATOM   1275  C   ASN A 117      -1.439 -24.512   4.719  1.00 57.95           C  
ATOM   1276  O   ASN A 117      -2.112 -25.544   4.714  1.00 59.43           O  
ATOM   1277  CB  ASN A 117      -3.456 -23.292   5.610  1.00 60.85           C  
ATOM   1278  CG  ASN A 117      -3.838 -24.247   6.721  1.00 60.71           C  
ATOM   1279  OD1 ASN A 117      -4.422 -25.302   6.471  1.00 63.90           O  
ATOM   1280  ND2 ASN A 117      -3.518 -23.881   7.956  1.00 64.03           N  
ATOM   1281  H   ASN A 117      -1.201 -21.439   5.004  1.00 73.36           H  
ATOM   1282  HA  ASN A 117      -1.513 -23.149   6.239  1.00 72.50           H  
ATOM   1283  HB2 ASN A 117      -3.774 -22.408   5.852  1.00 73.27           H  
ATOM   1284  HB3 ASN A 117      -3.891 -23.590   4.796  1.00 73.27           H  
ATOM   1285 HD21 ASN A 117      -3.111 -23.136   8.092  1.00 77.08           H  
ATOM   1286 HD22 ASN A 117      -3.715 -24.391   8.620  1.00 77.08           H  
ATOM   1287  N   GLY A 118      -0.237 -24.439   4.151  1.00 55.76           N  
ATOM   1288  CA  GLY A 118       0.365 -25.588   3.508  1.00 57.07           C  
ATOM   1289  C   GLY A 118      -0.308 -26.046   2.237  1.00 58.59           C  
ATOM   1290  O   GLY A 118       0.047 -27.109   1.717  1.00 57.59           O  
ATOM   1291  H   GLY A 118       0.248 -23.729   4.128  1.00 67.17           H  
ATOM   1292  HA2 GLY A 118       1.288 -25.380   3.297  1.00 68.73           H  
ATOM   1293  HA3 GLY A 118       0.362 -26.332   4.130  1.00 68.73           H  
ATOM   1294  N   GLN A 119      -1.258 -25.276   1.709  1.00 59.38           N  
ATOM   1295  CA  GLN A 119      -2.028 -25.675   0.538  1.00 61.61           C  
ATOM   1296  C   GLN A 119      -1.900 -24.660  -0.594  1.00 60.94           C  
ATOM   1297  O   GLN A 119      -2.799 -24.532  -1.428  1.00 61.17           O  
ATOM   1298  CB  GLN A 119      -3.495 -25.884   0.918  1.00 61.38           C  
ATOM   1299  CG  GLN A 119      -3.735 -27.148   1.738  1.00 61.99           C  
ATOM   1300  CD  GLN A 119      -5.146 -27.244   2.285  1.00 64.47           C  
ATOM   1301  OE1 GLN A 119      -6.031 -27.819   1.651  1.00 67.99           O  
ATOM   1302  NE2 GLN A 119      -5.361 -26.688   3.472  1.00 61.34           N  
ATOM   1303  H   GLN A 119      -1.477 -24.504   2.018  1.00 71.51           H  
ATOM   1304  HA  GLN A 119      -1.687 -26.522   0.210  1.00 74.18           H  
ATOM   1305  HB2 GLN A 119      -3.794 -25.126   1.445  1.00 73.90           H  
ATOM   1306  HB3 GLN A 119      -4.024 -25.952   0.108  1.00 73.90           H  
ATOM   1307  HG2 GLN A 119      -3.576 -27.923   1.178  1.00 74.64           H  
ATOM   1308  HG3 GLN A 119      -3.123 -27.154   2.491  1.00 74.64           H  
ATOM   1309 HE21 GLN A 119      -4.717 -26.297   3.887  1.00 73.86           H  
ATOM   1310 HE22 GLN A 119      -6.144 -26.718   3.825  1.00 73.86           H  
ATOM   1311  N   SER A 120      -0.776 -23.951  -0.649  1.00 59.44           N  
ATOM   1312  CA  SER A 120      -0.578 -22.948  -1.686  1.00 58.15           C  
ATOM   1313  C   SER A 120      -0.419 -23.611  -3.047  1.00 57.21           C  
ATOM   1314  O   SER A 120       0.388 -24.529  -3.214  1.00 57.57           O  
ATOM   1315  CB  SER A 120       0.652 -22.095  -1.383  1.00 58.88           C  
ATOM   1316  OG  SER A 120       0.934 -21.222  -2.465  1.00 55.28           O  
ATOM   1317  H   SER A 120      -0.118 -24.032  -0.102  1.00 71.58           H  
ATOM   1318  HA  SER A 120      -1.352 -22.365  -1.720  1.00 70.03           H  
ATOM   1319  HB2 SER A 120       0.479 -21.572  -0.588  1.00 70.90           H  
ATOM   1320  HB3 SER A 120       1.414 -22.678  -1.239  1.00 70.90           H  
ATOM   1321  HG  SER A 120       0.281 -20.712  -2.600  1.00 66.58           H  
ATOM   1322  N   MET A 121      -1.178 -23.126  -4.029  1.00 59.70           N  
ATOM   1323  CA  MET A 121      -1.045 -23.628  -5.392  1.00 55.77           C  
ATOM   1324  C   MET A 121       0.380 -23.456  -5.903  1.00 53.38           C  
ATOM   1325  O   MET A 121       0.978 -24.394  -6.442  1.00 54.46           O  
ATOM   1326  CB  MET A 121      -2.038 -22.899  -6.295  1.00 59.10           C  
ATOM   1327  CG  MET A 121      -1.977 -23.265  -7.760  1.00 57.73           C  
ATOM   1328  SD  MET A 121      -2.979 -22.121  -8.735  1.00 63.80           S  
ATOM   1329  CE  MET A 121      -1.774 -20.844  -9.091  1.00 55.63           C  
ATOM   1330  H   MET A 121      -1.772 -22.512  -3.932  1.00 71.89           H  
ATOM   1331  HA  MET A 121      -1.270 -24.571  -5.402  1.00 67.17           H  
ATOM   1332  HB2 MET A 121      -2.936 -23.094  -5.984  1.00 71.17           H  
ATOM   1333  HB3 MET A 121      -1.872 -21.946  -6.226  1.00 71.17           H  
ATOM   1334  HG2 MET A 121      -1.063 -23.211  -8.078  1.00 69.52           H  
ATOM   1335  HG3 MET A 121      -2.326 -24.161  -7.884  1.00 69.52           H  
ATOM   1336  HE1 MET A 121      -2.196 -20.152  -9.623  1.00 67.00           H  
ATOM   1337  HE2 MET A 121      -1.454 -20.470  -8.255  1.00 67.00           H  
ATOM   1338  HE3 MET A 121      -1.035 -21.236  -9.583  1.00 67.00           H  
ATOM   1339  N   SER A 122       0.944 -22.259  -5.730  1.00 54.58           N  
ATOM   1340  CA  SER A 122       2.244 -21.955  -6.314  1.00 51.52           C  
ATOM   1341  C   SER A 122       3.397 -22.620  -5.575  1.00 51.19           C  
ATOM   1342  O   SER A 122       4.465 -22.806  -6.169  1.00 49.79           O  
ATOM   1343  CB  SER A 122       2.471 -20.441  -6.339  1.00 52.77           C  
ATOM   1344  OG  SER A 122       1.304 -19.744  -6.739  1.00 53.73           O  
ATOM   1345  H   SER A 122       0.595 -21.613  -5.282  1.00 65.74           H  
ATOM   1346  HA  SER A 122       2.257 -22.273  -7.230  1.00 62.07           H  
ATOM   1347  HB2 SER A 122       2.722 -20.147  -5.449  1.00 63.57           H  
ATOM   1348  HB3 SER A 122       3.185 -20.242  -6.965  1.00 63.57           H  
ATOM   1349  HG  SER A 122       0.695 -19.851  -6.171  1.00 64.73           H  
ATOM   1350  N   PHE A 123       3.216 -22.979  -4.300  1.00 52.08           N  
ATOM   1351  CA  PHE A 123       4.309 -23.486  -3.483  1.00 51.30           C  
ATOM   1352  C   PHE A 123       4.095 -24.894  -2.939  1.00 52.86           C  
ATOM   1353  O   PHE A 123       5.063 -25.505  -2.470  1.00 54.08           O  
ATOM   1354  CB  PHE A 123       4.570 -22.540  -2.298  1.00 50.87           C  
ATOM   1355  CG  PHE A 123       5.034 -21.168  -2.703  1.00 50.77           C  
ATOM   1356  CD1 PHE A 123       4.120 -20.158  -2.957  1.00 51.89           C  
ATOM   1357  CD2 PHE A 123       6.384 -20.888  -2.826  1.00 48.65           C  
ATOM   1358  CE1 PHE A 123       4.545 -18.897  -3.329  1.00 51.65           C  
ATOM   1359  CE2 PHE A 123       6.814 -19.628  -3.198  1.00 48.44           C  
ATOM   1360  CZ  PHE A 123       5.893 -18.632  -3.450  1.00 50.97           C  
ATOM   1361  H   PHE A 123       2.463 -22.936  -3.887  1.00 62.75           H  
ATOM   1362  HA  PHE A 123       5.116 -23.505  -4.020  1.00 61.81           H  
ATOM   1363  HB2 PHE A 123       3.748 -22.438  -1.794  1.00 61.29           H  
ATOM   1364  HB3 PHE A 123       5.255 -22.929  -1.733  1.00 61.29           H  
ATOM   1365  HD1 PHE A 123       3.210 -20.331  -2.878  1.00 62.52           H  
ATOM   1366  HD2 PHE A 123       7.009 -21.556  -2.658  1.00 58.63           H  
ATOM   1367  HE1 PHE A 123       3.922 -18.227  -3.498  1.00 62.23           H  
ATOM   1368  HE2 PHE A 123       7.724 -19.452  -3.278  1.00 58.37           H  
ATOM   1369  HZ  PHE A 123       6.181 -17.784  -3.699  1.00 61.41           H  
ATOM   1370  N   SER A 124       2.875 -25.428  -2.979  1.00 54.90           N  
ATOM   1371  CA  SER A 124       2.645 -26.788  -2.519  1.00 52.63           C  
ATOM   1372  C   SER A 124       3.471 -27.772  -3.344  1.00 53.68           C  
ATOM   1373  O   SER A 124       3.840 -27.484  -4.485  1.00 52.15           O  
ATOM   1374  CB  SER A 124       1.162 -27.138  -2.618  1.00 53.92           C  
ATOM   1375  OG  SER A 124       0.968 -28.542  -2.634  1.00 58.49           O  
ATOM   1376  H   SER A 124       2.172 -25.025  -3.266  1.00 66.12           H  
ATOM   1377  HA  SER A 124       2.911 -26.847  -1.590  1.00 63.41           H  
ATOM   1378  HB2 SER A 124       0.693 -26.759  -1.858  1.00 64.95           H  
ATOM   1379  HB3 SER A 124       0.809 -26.775  -3.445  1.00 64.95           H  
ATOM   1380  HG  SER A 124       0.149 -28.718  -2.689  1.00 70.43           H  
ATOM   1381  N   PRO A 125       3.780 -28.946  -2.781  1.00 55.70           N  
ATOM   1382  CA  PRO A 125       4.440 -29.991  -3.585  1.00 53.47           C  
ATOM   1383  C   PRO A 125       3.548 -30.569  -4.668  1.00 55.44           C  
ATOM   1384  O   PRO A 125       4.057 -31.257  -5.562  1.00 55.99           O  
ATOM   1385  CB  PRO A 125       4.810 -31.066  -2.550  1.00 50.14           C  
ATOM   1386  CG  PRO A 125       4.658 -30.411  -1.209  1.00 52.30           C  
ATOM   1387  CD  PRO A 125       3.600 -29.359  -1.379  1.00 53.78           C  
ATOM   1388  HA  PRO A 125       5.250 -29.643  -3.989  1.00 64.41           H  
ATOM   1389  HB2 PRO A 125       4.204 -31.819  -2.633  1.00 60.42           H  
ATOM   1390  HB3 PRO A 125       5.727 -31.349  -2.689  1.00 60.42           H  
ATOM   1391  HG2 PRO A 125       4.379 -31.071  -0.555  1.00 63.01           H  
ATOM   1392  HG3 PRO A 125       5.500 -30.007  -0.948  1.00 63.01           H  
ATOM   1393  HD2 PRO A 125       2.717 -29.739  -1.246  1.00 64.79           H  
ATOM   1394  HD3 PRO A 125       3.769 -28.621  -0.774  1.00 64.79           H  
ATOM   1395  N   ASP A 126       2.239 -30.322  -4.607  1.00 56.48           N  
ATOM   1396  CA  ASP A 126       1.301 -30.839  -5.593  1.00 55.82           C  
ATOM   1397  C   ASP A 126       1.732 -30.443  -6.999  1.00 58.19           C  
ATOM   1398  O   ASP A 126       1.741 -29.258  -7.350  1.00 56.86           O  
ATOM   1399  CB  ASP A 126      -0.108 -30.328  -5.288  1.00 58.24           C  
ATOM   1400  CG  ASP A 126      -1.151 -30.868  -6.246  1.00 63.21           C  
ATOM   1401  OD1 ASP A 126      -0.822 -31.756  -7.061  1.00 62.13           O  
ATOM   1402  OD2 ASP A 126      -2.304 -30.394  -6.179  1.00 63.98           O  
ATOM   1403  H   ASP A 126       1.867 -29.850  -3.992  1.00 68.02           H  
ATOM   1404  HA  ASP A 126       1.288 -31.808  -5.543  1.00 67.23           H  
ATOM   1405  HB2 ASP A 126      -0.355 -30.601  -4.391  1.00 70.13           H  
ATOM   1406  HB3 ASP A 126      -0.114 -29.360  -5.353  1.00 70.13           H  
ATOM   1407  N   SER A 127       2.109 -31.438  -7.802  1.00 58.81           N  
ATOM   1408  CA  SER A 127       2.496 -31.228  -9.187  1.00 58.41           C  
ATOM   1409  C   SER A 127       1.529 -31.856 -10.176  1.00 59.66           C  
ATOM   1410  O   SER A 127       1.567 -31.506 -11.359  1.00 58.58           O  
ATOM   1411  CB  SER A 127       3.897 -31.803  -9.443  1.00 60.23           C  
ATOM   1412  OG  SER A 127       4.745 -31.611  -8.322  1.00 64.50           O  
ATOM   1413  H   SER A 127       2.148 -32.261  -7.557  1.00 70.82           H  
ATOM   1414  HA  SER A 127       2.528 -30.276  -9.367  1.00 70.34           H  
ATOM   1415  HB2 SER A 127       3.819 -32.754  -9.619  1.00 72.52           H  
ATOM   1416  HB3 SER A 127       4.285 -31.355 -10.211  1.00 72.52           H  
ATOM   1417  HG  SER A 127       5.498 -31.952  -8.470  1.00 77.65           H  
ATOM   1418  N   GLY A 128       0.665 -32.759  -9.719  1.00 63.17           N  
ATOM   1419  CA  GLY A 128      -0.149 -33.559 -10.599  1.00 62.47           C  
ATOM   1420  C   GLY A 128      -1.376 -32.835 -11.101  1.00 61.68           C  
ATOM   1421  O   GLY A 128      -1.394 -31.607 -11.233  1.00 59.45           O  
ATOM   1422  H   GLY A 128       0.536 -32.924  -8.885  1.00 76.05           H  
ATOM   1423  HA2 GLY A 128       0.379 -33.829 -11.366  1.00 75.22           H  
ATOM   1424  HA3 GLY A 128      -0.417 -34.356 -10.119  1.00 75.22           H  
ATOM   1425  N   PRO A 129      -2.437 -33.593 -11.391  1.00 64.74           N  
ATOM   1426  CA  PRO A 129      -3.627 -32.964 -11.987  1.00 63.38           C  
ATOM   1427  C   PRO A 129      -4.327 -31.988 -11.059  1.00 63.41           C  
ATOM   1428  O   PRO A 129      -4.929 -31.023 -11.545  1.00 64.32           O  
ATOM   1429  CB  PRO A 129      -4.526 -34.161 -12.334  1.00 60.40           C  
ATOM   1430  CG  PRO A 129      -4.091 -35.247 -11.394  1.00 63.52           C  
ATOM   1431  CD  PRO A 129      -2.611 -35.046 -11.191  1.00 65.73           C  
ATOM   1432  HA  PRO A 129      -3.384 -32.503 -12.805  1.00 76.31           H  
ATOM   1433  HB2 PRO A 129      -5.456 -33.928 -12.184  1.00 72.73           H  
ATOM   1434  HB3 PRO A 129      -4.380 -34.425 -13.256  1.00 72.73           H  
ATOM   1435  HG2 PRO A 129      -4.566 -35.158 -10.553  1.00 76.48           H  
ATOM   1436  HG3 PRO A 129      -4.266 -36.113 -11.795  1.00 76.48           H  
ATOM   1437  HD2 PRO A 129      -2.363 -35.300 -10.289  1.00 79.13           H  
ATOM   1438  HD3 PRO A 129      -2.107 -35.543 -11.854  1.00 79.13           H  
ATOM   1439  N   VAL A 130      -4.276 -32.203  -9.742  1.00 63.06           N  
ATOM   1440  CA  VAL A 130      -4.939 -31.275  -8.830  1.00 64.93           C  
ATOM   1441  C   VAL A 130      -4.362 -29.874  -8.995  1.00 65.45           C  
ATOM   1442  O   VAL A 130      -5.082 -28.872  -8.890  1.00 67.21           O  
ATOM   1443  CB  VAL A 130      -4.821 -31.762  -7.374  1.00 67.55           C  
ATOM   1444  CG1 VAL A 130      -5.643 -30.863  -6.456  1.00 65.33           C  
ATOM   1445  CG2 VAL A 130      -5.267 -33.212  -7.246  1.00 72.84           C  
ATOM   1446  H   VAL A 130      -3.871 -32.860  -9.363  1.00 75.92           H  
ATOM   1447  HA  VAL A 130      -5.882 -31.236  -9.054  1.00 78.16           H  
ATOM   1448  HB  VAL A 130      -3.895 -31.716  -7.100  1.00 81.31           H  
ATOM   1449 HG11 VAL A 130      -5.661 -31.252  -5.568  1.00 78.65           H  
ATOM   1450 HG12 VAL A 130      -5.235 -29.984  -6.423  1.00 78.65           H  
ATOM   1451 HG13 VAL A 130      -6.546 -30.797  -6.805  1.00 78.65           H  
ATOM   1452 HG21 VAL A 130      -5.352 -33.434  -6.306  1.00 87.66           H  
ATOM   1453 HG22 VAL A 130      -6.123 -33.318  -7.689  1.00 87.66           H  
ATOM   1454 HG23 VAL A 130      -4.606 -33.786  -7.663  1.00 87.66           H  
ATOM   1455  N   TRP A 131      -3.057 -29.780  -9.260  1.00 63.65           N  
ATOM   1456  CA  TRP A 131      -2.429 -28.475  -9.437  1.00 60.81           C  
ATOM   1457  C   TRP A 131      -2.844 -27.843 -10.760  1.00 61.06           C  
ATOM   1458  O   TRP A 131      -3.291 -26.690 -10.796  1.00 62.61           O  
ATOM   1459  CB  TRP A 131      -0.905 -28.608  -9.360  1.00 58.53           C  
ATOM   1460  CG  TRP A 131      -0.184 -27.480 -10.038  1.00 54.37           C  
ATOM   1461  CD1 TRP A 131       0.035 -26.231  -9.538  1.00 54.24           C  
ATOM   1462  CD2 TRP A 131       0.405 -27.497 -11.346  1.00 52.81           C  
ATOM   1463  NE1 TRP A 131       0.723 -25.468 -10.450  1.00 55.16           N  
ATOM   1464  CE2 TRP A 131       0.963 -26.222 -11.569  1.00 51.69           C  
ATOM   1465  CE3 TRP A 131       0.514 -28.465 -12.349  1.00 53.51           C  
ATOM   1466  CZ2 TRP A 131       1.619 -25.891 -12.753  1.00 50.87           C  
ATOM   1467  CZ3 TRP A 131       1.168 -28.134 -13.524  1.00 47.01           C  
ATOM   1468  CH2 TRP A 131       1.712 -26.858 -13.715  1.00 47.85           C  
ATOM   1469  H   TRP A 131      -2.522 -30.448  -9.341  1.00 76.63           H  
ATOM   1470  HA  TRP A 131      -2.715 -27.887  -8.721  1.00 73.22           H  
ATOM   1471  HB2 TRP A 131      -0.636 -28.618  -8.428  1.00 70.48           H  
ATOM   1472  HB3 TRP A 131      -0.638 -29.435  -9.791  1.00 70.48           H  
ATOM   1473  HD1 TRP A 131      -0.243 -25.937  -8.701  1.00 65.33           H  
ATOM   1474  HE1 TRP A 131       0.965 -24.651 -10.337  1.00 66.44           H  
ATOM   1475  HE3 TRP A 131       0.154 -29.314 -12.230  1.00 64.46           H  
ATOM   1476  HZ2 TRP A 131       1.983 -25.045 -12.882  1.00 61.29           H  
ATOM   1477  HZ3 TRP A 131       1.247 -28.770 -14.198  1.00 56.66           H  
ATOM   1478  HH2 TRP A 131       2.146 -26.664 -14.514  1.00 57.67           H  
ATOM   1479  N   ALA A 132      -2.702 -28.585 -11.862  1.00 60.76           N  
ATOM   1480  CA  ALA A 132      -3.018 -28.033 -13.176  1.00 61.50           C  
ATOM   1481  C   ALA A 132      -4.429 -27.460 -13.219  1.00 66.59           C  
ATOM   1482  O   ALA A 132      -4.678 -26.450 -13.888  1.00 65.42           O  
ATOM   1483  CB  ALA A 132      -2.851 -29.112 -14.248  1.00 59.36           C  
ATOM   1484  H   ALA A 132      -2.428 -29.400 -11.874  1.00 73.15           H  
ATOM   1485  HA  ALA A 132      -2.397 -27.315 -13.374  1.00 74.05           H  
ATOM   1486  HB1 ALA A 132      -3.064 -28.731 -15.114  1.00 71.48           H  
ATOM   1487  HB2 ALA A 132      -1.933 -29.425 -14.240  1.00 71.48           H  
ATOM   1488  HB3 ALA A 132      -3.453 -29.847 -14.052  1.00 71.48           H  
ATOM   1489  N   ALA A 133      -5.366 -28.090 -12.508  1.00 66.75           N  
ATOM   1490  CA  ALA A 133      -6.742 -27.605 -12.502  1.00 65.87           C  
ATOM   1491  C   ALA A 133      -6.832 -26.227 -11.857  1.00 65.71           C  
ATOM   1492  O   ALA A 133      -7.439 -25.305 -12.415  1.00 65.51           O  
ATOM   1493  CB  ALA A 133      -7.642 -28.603 -11.772  1.00 68.63           C  
ATOM   1494  H   ALA A 133      -5.231 -28.791 -12.028  1.00 80.35           H  
ATOM   1495  HA  ALA A 133      -7.056 -27.530 -13.417  1.00 79.29           H  
ATOM   1496  HB1 ALA A 133      -8.552 -28.268 -11.776  1.00 82.61           H  
ATOM   1497  HB2 ALA A 133      -7.601 -29.457 -12.230  1.00 82.61           H  
ATOM   1498  HB3 ALA A 133      -7.329 -28.701 -10.859  1.00 82.61           H  
ATOM   1499  N   ARG A 134      -6.237 -26.071 -10.673  1.00 66.92           N  
ATOM   1500  CA  ARG A 134      -6.227 -24.765 -10.022  1.00 65.12           C  
ATOM   1501  C   ARG A 134      -5.531 -23.723 -10.886  1.00 64.71           C  
ATOM   1502  O   ARG A 134      -5.924 -22.551 -10.887  1.00 66.78           O  
ATOM   1503  CB  ARG A 134      -5.548 -24.866  -8.656  1.00 62.19           C  
ATOM   1504  CG  ARG A 134      -6.172 -25.899  -7.730  1.00 62.99           C  
ATOM   1505  CD  ARG A 134      -5.195 -26.351  -6.654  1.00 65.37           C  
ATOM   1506  NE  ARG A 134      -5.042 -25.357  -5.594  1.00 63.06           N  
ATOM   1507  CZ  ARG A 134      -4.092 -25.394  -4.665  1.00 61.39           C  
ATOM   1508  NH1 ARG A 134      -3.204 -26.379  -4.660  1.00 61.04           N  
ATOM   1509  NH2 ARG A 134      -4.030 -24.447  -3.739  1.00 62.82           N  
ATOM   1510  H   ARG A 134      -5.837 -26.695 -10.236  1.00 80.56           H  
ATOM   1511  HA  ARG A 134      -7.141 -24.475  -9.881  1.00 78.40           H  
ATOM   1512  HB2 ARG A 134      -4.619 -25.110  -8.790  1.00 74.88           H  
ATOM   1513  HB3 ARG A 134      -5.600 -24.004  -8.216  1.00 74.88           H  
ATOM   1514  HG2 ARG A 134      -6.944 -25.508  -7.292  1.00 75.83           H  
ATOM   1515  HG3 ARG A 134      -6.438 -26.679  -8.241  1.00 75.83           H  
ATOM   1516  HD2 ARG A 134      -5.523 -27.171  -6.252  1.00 78.70           H  
ATOM   1517  HD3 ARG A 134      -4.325 -26.502  -7.055  1.00 78.70           H  
ATOM   1518  HE  ARG A 134      -5.603 -24.706  -5.570  1.00 75.92           H  
ATOM   1519 HH11 ARG A 134      -3.238 -26.997  -5.257  1.00 73.50           H  
ATOM   1520 HH12 ARG A 134      -2.591 -26.399  -4.057  1.00 73.50           H  
ATOM   1521 HH21 ARG A 134      -4.604 -23.807  -3.739  1.00 75.63           H  
ATOM   1522 HH22 ARG A 134      -3.415 -24.472  -3.139  1.00 75.63           H  
ATOM   1523  N   ARG A 135      -4.502 -24.131 -11.630  1.00 64.34           N  
ATOM   1524  CA  ARG A 135      -3.824 -23.202 -12.526  1.00 63.52           C  
ATOM   1525  C   ARG A 135      -4.747 -22.746 -13.649  1.00 62.33           C  
ATOM   1526  O   ARG A 135      -4.723 -21.574 -14.042  1.00 60.62           O  
ATOM   1527  CB  ARG A 135      -2.569 -23.856 -13.099  1.00 60.77           C  
ATOM   1528  CG  ARG A 135      -1.685 -22.919 -13.892  1.00 54.37           C  
ATOM   1529  CD  ARG A 135      -0.309 -23.525 -14.089  1.00 52.00           C  
ATOM   1530  NE  ARG A 135       0.346 -23.033 -15.295  1.00 51.61           N  
ATOM   1531  CZ  ARG A 135       1.370 -22.183 -15.302  1.00 49.70           C  
ATOM   1532  NH1 ARG A 135       1.872 -21.714 -14.165  1.00 47.28           N  
ATOM   1533  NH2 ARG A 135       1.895 -21.799 -16.454  1.00 51.04           N  
ATOM   1534  H   ARG A 135      -4.183 -24.930 -11.633  1.00 77.45           H  
ATOM   1535  HA  ARG A 135      -3.552 -22.418 -12.023  1.00 76.47           H  
ATOM   1536  HB2 ARG A 135      -2.041 -24.210 -12.366  1.00 73.17           H  
ATOM   1537  HB3 ARG A 135      -2.837 -24.578 -13.688  1.00 73.17           H  
ATOM   1538  HG2 ARG A 135      -2.080 -22.763 -14.764  1.00 65.49           H  
ATOM   1539  HG3 ARG A 135      -1.586 -22.083 -13.410  1.00 65.49           H  
ATOM   1540  HD2 ARG A 135       0.238 -23.333 -13.314  1.00 62.64           H  
ATOM   1541  HD3 ARG A 135      -0.409 -24.485 -14.184  1.00 62.64           H  
ATOM   1542  HE  ARG A 135       0.051 -23.311 -16.053  1.00 62.18           H  
ATOM   1543 HH11 ARG A 135       1.545 -21.950 -13.408  1.00 56.99           H  
ATOM   1544 HH12 ARG A 135       2.533 -21.165 -14.188  1.00 56.99           H  
ATOM   1545 HH21 ARG A 135       1.575 -22.099 -17.194  1.00 61.50           H  
ATOM   1546 HH22 ARG A 135       2.556 -21.249 -16.463  1.00 61.50           H  
ATOM   1547  N   ARG A 136      -5.563 -23.659 -14.181  1.00 65.52           N  
ATOM   1548  CA  ARG A 136      -6.523 -23.273 -15.210  1.00 65.28           C  
ATOM   1549  C   ARG A 136      -7.581 -22.332 -14.646  1.00 65.57           C  
ATOM   1550  O   ARG A 136      -8.037 -21.415 -15.339  1.00 64.44           O  
ATOM   1551  CB  ARG A 136      -7.174 -24.518 -15.815  1.00 63.82           C  
ATOM   1552  CG  ARG A 136      -6.955 -24.662 -17.318  1.00 68.37           C  
ATOM   1553  CD  ARG A 136      -7.624 -25.920 -17.872  1.00 70.88           C  
ATOM   1554  NE  ARG A 136      -6.912 -27.145 -17.510  1.00 74.90           N  
ATOM   1555  CZ  ARG A 136      -7.330 -28.023 -16.599  1.00 74.75           C  
ATOM   1556  NH1 ARG A 136      -8.466 -27.826 -15.939  1.00 73.42           N  
ATOM   1557  NH2 ARG A 136      -6.607 -29.104 -16.347  1.00 70.98           N  
ATOM   1558  H   ARG A 136      -5.579 -24.491 -13.965  1.00 78.87           H  
ATOM   1559  HA  ARG A 136      -6.054 -22.806 -15.919  1.00 78.59           H  
ATOM   1560  HB2 ARG A 136      -6.806 -25.307 -15.387  1.00 76.83           H  
ATOM   1561  HB3 ARG A 136      -8.130 -24.476 -15.659  1.00 76.83           H  
ATOM   1562  HG2 ARG A 136      -7.334 -23.893 -17.771  1.00 82.29           H  
ATOM   1563  HG3 ARG A 136      -6.004 -24.721 -17.498  1.00 82.29           H  
ATOM   1564  HD2 ARG A 136      -8.535 -25.964 -17.549  1.00 85.30           H  
ATOM   1565  HD3 ARG A 136      -7.628 -25.863 -18.840  1.00 85.30           H  
ATOM   1566  HE  ARG A 136      -6.171 -27.310 -17.914  1.00 90.13           H  
ATOM   1567 HH11 ARG A 136      -8.947 -27.131 -16.088  1.00 88.36           H  
ATOM   1568 HH12 ARG A 136      -8.722 -28.402 -15.353  1.00 88.36           H  
ATOM   1569 HH21 ARG A 136      -5.871 -29.237 -16.771  1.00 85.42           H  
ATOM   1570 HH22 ARG A 136      -6.874 -29.672 -15.759  1.00 85.42           H  
ATOM   1571  N   LEU A 137      -7.977 -22.537 -13.387  1.00 65.55           N  
ATOM   1572  CA  LEU A 137      -8.956 -21.648 -12.770  1.00 64.40           C  
ATOM   1573  C   LEU A 137      -8.373 -20.265 -12.512  1.00 64.30           C  
ATOM   1574  O   LEU A 137      -9.096 -19.265 -12.591  1.00 65.66           O  
ATOM   1575  CB  LEU A 137      -9.465 -22.253 -11.463  1.00 66.19           C  
ATOM   1576  CG  LEU A 137     -10.373 -23.474 -11.610  1.00 69.90           C  
ATOM   1577  CD1 LEU A 137     -10.172 -24.451 -10.461  1.00 66.90           C  
ATOM   1578  CD2 LEU A 137     -11.831 -23.041 -11.700  1.00 72.77           C  
ATOM   1579  H   LEU A 137      -7.698 -23.173 -12.879  1.00 78.90           H  
ATOM   1580  HA  LEU A 137      -9.713 -21.547 -13.369  1.00 77.53           H  
ATOM   1581  HB2 LEU A 137      -8.700 -22.523 -10.932  1.00 79.68           H  
ATOM   1582  HB3 LEU A 137      -9.967 -21.574 -10.986  1.00 79.68           H  
ATOM   1583  HG  LEU A 137     -10.148 -23.934 -12.434  1.00 84.12           H  
ATOM   1584 HD11 LEU A 137     -10.837 -25.154 -10.526  1.00 80.53           H  
ATOM   1585 HD12 LEU A 137      -9.282 -24.831 -10.522  1.00 80.53           H  
ATOM   1586 HD13 LEU A 137     -10.274 -23.976  -9.621  1.00 80.53           H  
ATOM   1587 HD21 LEU A 137     -12.371 -23.812 -11.932  1.00 87.57           H  
ATOM   1588 HD22 LEU A 137     -12.110 -22.686 -10.841  1.00 87.57           H  
ATOM   1589 HD23 LEU A 137     -11.916 -22.359 -12.385  1.00 87.57           H  
ATOM   1590  N   ALA A 138      -7.079 -20.184 -12.198  1.00 63.30           N  
ATOM   1591  CA  ALA A 138      -6.456 -18.887 -11.959  1.00 61.43           C  
ATOM   1592  C   ALA A 138      -6.190 -18.152 -13.267  1.00 62.50           C  
ATOM   1593  O   ALA A 138      -6.340 -16.927 -13.336  1.00 62.45           O  
ATOM   1594  CB  ALA A 138      -5.156 -19.060 -11.175  1.00 63.39           C  
ATOM   1595  H   ALA A 138      -6.549 -20.856 -12.119  1.00 76.21           H  
ATOM   1596  HA  ALA A 138      -7.056 -18.342 -11.426  1.00 73.96           H  
ATOM   1597  HB1 ALA A 138      -4.781 -18.186 -10.994  1.00 76.31           H  
ATOM   1598  HB2 ALA A 138      -5.345 -19.521 -10.345  1.00 76.31           H  
ATOM   1599  HB3 ALA A 138      -4.536 -19.583 -11.707  1.00 76.31           H  
ATOM   1600  N   GLN A 139      -5.786 -18.882 -14.309  1.00 64.61           N  
ATOM   1601  CA  GLN A 139      -5.606 -18.259 -15.615  1.00 64.01           C  
ATOM   1602  C   GLN A 139      -6.918 -17.679 -16.125  1.00 65.34           C  
ATOM   1603  O   GLN A 139      -6.951 -16.557 -16.641  1.00 64.45           O  
ATOM   1604  CB  GLN A 139      -5.045 -19.278 -16.608  1.00 63.10           C  
ATOM   1605  CG  GLN A 139      -3.594 -19.660 -16.354  1.00 59.85           C  
ATOM   1606  CD  GLN A 139      -3.070 -20.677 -17.351  1.00 59.78           C  
ATOM   1607  OE1 GLN A 139      -3.453 -21.848 -17.324  1.00 59.80           O  
ATOM   1608  NE2 GLN A 139      -2.183 -20.234 -18.235  1.00 57.64           N  
ATOM   1609  H   GLN A 139      -5.613 -19.724 -14.285  1.00 77.78           H  
ATOM   1610  HA  GLN A 139      -4.967 -17.533 -15.535  1.00 77.05           H  
ATOM   1611  HB2 GLN A 139      -5.577 -20.088 -16.557  1.00 75.96           H  
ATOM   1612  HB3 GLN A 139      -5.100 -18.905 -17.502  1.00 75.96           H  
ATOM   1613  HG2 GLN A 139      -3.043 -18.865 -16.421  1.00 72.07           H  
ATOM   1614  HG3 GLN A 139      -3.517 -20.042 -15.466  1.00 72.07           H  
ATOM   1615 HE21 GLN A 139      -1.938 -19.410 -18.223  1.00 69.41           H  
ATOM   1616 HE22 GLN A 139      -1.855 -20.771 -18.821  1.00 69.41           H  
ATOM   1617  N   ASN A 140      -8.016 -18.423 -15.978  1.00 65.40           N  
ATOM   1618  CA  ASN A 140      -9.305 -17.944 -16.468  1.00 64.48           C  
ATOM   1619  C   ASN A 140      -9.811 -16.778 -15.627  1.00 65.98           C  
ATOM   1620  O   ASN A 140     -10.157 -15.718 -16.162  1.00 67.97           O  
ATOM   1621  CB  ASN A 140     -10.315 -19.092 -16.481  1.00 62.72           C  
ATOM   1622  CG  ASN A 140      -9.956 -20.170 -17.491  1.00 65.71           C  
ATOM   1623  OD1 ASN A 140      -9.092 -19.973 -18.348  1.00 67.05           O  
ATOM   1624  ND2 ASN A 140     -10.619 -21.316 -17.394  1.00 62.76           N  
ATOM   1625  H   ASN A 140      -8.040 -19.197 -15.604  1.00 78.73           H  
ATOM   1626  HA  ASN A 140      -9.198 -17.630 -17.379  1.00 77.62           H  
ATOM   1627  HB2 ASN A 140     -10.342 -19.501 -15.602  1.00 75.51           H  
ATOM   1628  HB3 ASN A 140     -11.190 -18.742 -16.712  1.00 75.51           H  
ATOM   1629 HD21 ASN A 140     -11.215 -21.417 -16.783  1.00 75.56           H  
ATOM   1630 HD22 ASN A 140     -10.452 -21.957 -17.942  1.00 75.56           H  
ATOM   1631  N   GLY A 141      -9.858 -16.951 -14.307  1.00 64.65           N  
ATOM   1632  CA  GLY A 141     -10.248 -15.850 -13.445  1.00 67.62           C  
ATOM   1633  C   GLY A 141      -9.419 -14.603 -13.668  1.00 67.20           C  
ATOM   1634  O   GLY A 141      -9.920 -13.483 -13.528  1.00 68.15           O  
ATOM   1635  H   GLY A 141      -9.672 -17.683 -13.896  1.00 77.83           H  
ATOM   1636  HA2 GLY A 141     -11.179 -15.631 -13.606  1.00 81.39           H  
ATOM   1637  HA3 GLY A 141     -10.152 -16.118 -12.518  1.00 81.39           H  
ATOM   1638  N   LEU A 142      -8.145 -14.772 -14.023  1.00 65.61           N  
ATOM   1639  CA  LEU A 142      -7.296 -13.619 -14.297  1.00 66.30           C  
ATOM   1640  C   LEU A 142      -7.742 -12.904 -15.567  1.00 68.03           C  
ATOM   1641  O   LEU A 142      -8.060 -11.710 -15.544  1.00 69.58           O  
ATOM   1642  CB  LEU A 142      -5.840 -14.063 -14.418  1.00 64.49           C  
ATOM   1643  CG  LEU A 142      -4.987 -13.966 -13.156  1.00 61.29           C  
ATOM   1644  CD1 LEU A 142      -3.592 -14.503 -13.442  1.00 59.20           C  
ATOM   1645  CD2 LEU A 142      -4.922 -12.540 -12.646  1.00 60.09           C  
ATOM   1646  H   LEU A 142      -7.756 -15.534 -14.110  1.00 78.98           H  
ATOM   1647  HA  LEU A 142      -7.368 -12.993 -13.561  1.00 79.81           H  
ATOM   1648  HB2 LEU A 142      -5.825 -14.989 -14.706  1.00 77.64           H  
ATOM   1649  HB3 LEU A 142      -5.413 -13.513 -15.093  1.00 77.64           H  
ATOM   1650  HG  LEU A 142      -5.384 -14.515 -12.462  1.00 73.80           H  
ATOM   1651 HD11 LEU A 142      -3.062 -14.452 -12.631  1.00 71.29           H  
ATOM   1652 HD12 LEU A 142      -3.663 -15.425 -13.733  1.00 71.29           H  
ATOM   1653 HD13 LEU A 142      -3.184 -13.966 -14.139  1.00 71.29           H  
ATOM   1654 HD21 LEU A 142      -4.138 -12.441 -12.084  1.00 72.35           H  
ATOM   1655 HD22 LEU A 142      -4.865 -11.938 -13.403  1.00 72.35           H  
ATOM   1656 HD23 LEU A 142      -5.724 -12.351 -12.134  1.00 72.35           H  
ATOM   1657  N   LYS A 143      -7.771 -13.621 -16.692  1.00 67.76           N  
ATOM   1658  CA  LYS A 143      -8.106 -12.986 -17.960  1.00 69.07           C  
ATOM   1659  C   LYS A 143      -9.568 -12.565 -18.025  1.00 67.96           C  
ATOM   1660  O   LYS A 143      -9.906 -11.673 -18.810  1.00 72.19           O  
ATOM   1661  CB  LYS A 143      -7.768 -13.924 -19.122  1.00 70.74           C  
ATOM   1662  CG  LYS A 143      -6.269 -14.018 -19.433  1.00 74.19           C  
ATOM   1663  CD  LYS A 143      -5.587 -15.070 -18.558  1.00 72.01           C  
ATOM   1664  CE  LYS A 143      -4.078 -15.122 -18.769  1.00 71.35           C  
ATOM   1665  NZ  LYS A 143      -3.456 -16.216 -17.960  1.00 65.82           N  
ATOM   1666  H   LYS A 143      -7.605 -14.463 -16.744  1.00 81.57           H  
ATOM   1667  HA  LYS A 143      -7.565 -12.187 -18.059  1.00 83.13           H  
ATOM   1668  HB2 LYS A 143      -8.081 -14.816 -18.904  1.00 85.14           H  
ATOM   1669  HB3 LYS A 143      -8.216 -13.605 -19.921  1.00 85.14           H  
ATOM   1670  HG2 LYS A 143      -6.149 -14.270 -20.362  1.00 89.27           H  
ATOM   1671  HG3 LYS A 143      -5.850 -13.160 -19.261  1.00 89.27           H  
ATOM   1672  HD2 LYS A 143      -5.741 -14.850 -17.628  1.00 86.66           H  
ATOM   1673  HD3 LYS A 143      -5.953 -15.944 -18.765  1.00 86.66           H  
ATOM   1674  HE2 LYS A 143      -3.890 -15.291 -19.706  1.00 85.87           H  
ATOM   1675  HE3 LYS A 143      -3.686 -14.279 -18.494  1.00 85.87           H  
ATOM   1676  HZ1 LYS A 143      -3.799 -17.002 -18.197  1.00 79.23           H  
ATOM   1677  HZ2 LYS A 143      -2.576 -16.232 -18.095  1.00 79.23           H  
ATOM   1678  HZ3 LYS A 143      -3.613 -16.081 -17.094  1.00 79.23           H  
ATOM   1679  N   SER A 144     -10.440 -13.168 -17.213  1.00 68.98           N  
ATOM   1680  CA  SER A 144     -11.840 -12.754 -17.211  1.00 69.22           C  
ATOM   1681  C   SER A 144     -12.023 -11.387 -16.562  1.00 69.31           C  
ATOM   1682  O   SER A 144     -12.939 -10.645 -16.936  1.00 68.32           O  
ATOM   1683  CB  SER A 144     -12.702 -13.790 -16.488  1.00 69.67           C  
ATOM   1684  OG  SER A 144     -12.369 -15.109 -16.882  1.00 71.45           O  
ATOM   1685  H   SER A 144     -10.250 -13.805 -16.667  1.00 83.02           H  
ATOM   1686  HA  SER A 144     -12.151 -12.693 -18.128  1.00 83.31           H  
ATOM   1687  HB2 SER A 144     -12.554 -13.711 -15.535  1.00 83.86           H  
ATOM   1688  HB3 SER A 144     -13.635 -13.624 -16.694  1.00 83.86           H  
ATOM   1689  HG  SER A 144     -12.853 -15.661 -16.474  1.00 85.99           H  
ATOM   1690  N   PHE A 145     -11.170 -11.034 -15.597  1.00 69.51           N  
ATOM   1691  CA  PHE A 145     -11.300  -9.782 -14.860  1.00 69.84           C  
ATOM   1692  C   PHE A 145     -10.061  -8.903 -15.004  1.00 69.56           C  
ATOM   1693  O   PHE A 145      -9.760  -8.099 -14.120  1.00 65.90           O  
ATOM   1694  CB  PHE A 145     -11.578 -10.048 -13.379  1.00 69.28           C  
ATOM   1695  CG  PHE A 145     -12.827 -10.836 -13.130  1.00 72.06           C  
ATOM   1696  CD1 PHE A 145     -12.868 -12.192 -13.400  1.00 72.40           C  
ATOM   1697  CD2 PHE A 145     -13.963 -10.223 -12.629  1.00 72.17           C  
ATOM   1698  CE1 PHE A 145     -14.014 -12.922 -13.183  1.00 73.36           C  
ATOM   1699  CE2 PHE A 145     -15.112 -10.951 -12.406  1.00 73.99           C  
ATOM   1700  CZ  PHE A 145     -15.135 -12.301 -12.689  1.00 75.18           C  
ATOM   1701  H   PHE A 145     -10.499 -11.512 -15.350  1.00 83.66           H  
ATOM   1702  HA  PHE A 145     -12.054  -9.285 -15.214  1.00 84.05           H  
ATOM   1703  HB2 PHE A 145     -10.834 -10.546 -13.006  1.00 83.39           H  
ATOM   1704  HB3 PHE A 145     -11.668  -9.198 -12.920  1.00 83.39           H  
ATOM   1705  HD1 PHE A 145     -12.113 -12.615 -13.740  1.00 87.12           H  
ATOM   1706  HD2 PHE A 145     -13.951  -9.312 -12.443  1.00 86.85           H  
ATOM   1707  HE1 PHE A 145     -14.029 -13.833 -13.370  1.00 88.28           H  
ATOM   1708  HE2 PHE A 145     -15.872 -10.532 -12.072  1.00 89.04           H  
ATOM   1709  HZ  PHE A 145     -15.904 -12.793 -12.540  1.00 90.47           H  
ATOM   1710  N   SER A 146      -9.335  -9.040 -16.113  1.00 70.61           N  
ATOM   1711  CA  SER A 146      -8.174  -8.193 -16.355  1.00 69.67           C  
ATOM   1712  C   SER A 146      -8.155  -7.680 -17.792  1.00 69.78           C  
ATOM   1713  O   SER A 146      -8.190  -6.466 -18.016  1.00 69.17           O  
ATOM   1714  CB  SER A 146      -6.880  -8.950 -16.041  1.00 66.90           C  
ATOM   1715  OG  SER A 146      -6.837 -10.194 -16.716  1.00 68.70           O  
ATOM   1716  H   SER A 146      -9.494  -9.612 -16.735  1.00 84.99           H  
ATOM   1717  HA  SER A 146      -8.215  -7.421 -15.769  1.00 83.86           H  
ATOM   1718  HB2 SER A 146      -6.124  -8.412 -16.324  1.00 80.53           H  
ATOM   1719  HB3 SER A 146      -6.833  -9.109 -15.085  1.00 80.53           H  
ATOM   1720  HG  SER A 146      -7.576 -10.585 -16.646  1.00 82.68           H  
ATOM   1721  N   ILE A 147      -8.105  -8.585 -18.771  1.00 68.42           N  
ATOM   1722  CA  ILE A 147      -8.024  -8.175 -20.170  1.00 71.92           C  
ATOM   1723  C   ILE A 147      -9.388  -8.135 -20.857  1.00 72.91           C  
ATOM   1724  O   ILE A 147      -9.528  -7.449 -21.882  1.00 72.88           O  
ATOM   1725  CB  ILE A 147      -7.052  -9.086 -20.956  1.00 68.79           C  
ATOM   1726  CG1 ILE A 147      -7.144  -8.806 -22.460  1.00 74.81           C  
ATOM   1727  CG2 ILE A 147      -7.328 -10.555 -20.676  1.00 68.37           C  
ATOM   1728  CD1 ILE A 147      -6.015  -9.411 -23.283  1.00 77.08           C  
ATOM   1729  H   ILE A 147      -8.123  -9.435 -18.646  1.00 82.35           H  
ATOM   1730  HA  ILE A 147      -7.661  -7.276 -20.204  1.00 86.55           H  
ATOM   1731  HB  ILE A 147      -6.148  -8.887 -20.665  1.00 82.80           H  
ATOM   1732 HG12 ILE A 147      -7.973  -9.178 -22.799  1.00 90.03           H  
ATOM   1733 HG13 ILE A 147      -7.132  -7.846 -22.601  1.00 90.03           H  
ATOM   1734 HG21 ILE A 147      -6.849 -11.097 -21.322  1.00 82.29           H  
ATOM   1735 HG22 ILE A 147      -7.025 -10.769 -19.780  1.00 82.29           H  
ATOM   1736 HG23 ILE A 147      -8.281 -10.717 -20.752  1.00 82.29           H  
ATOM   1737 HD11 ILE A 147      -6.017  -9.009 -24.166  1.00 92.74           H  
ATOM   1738 HD12 ILE A 147      -5.171  -9.232 -22.839  1.00 92.74           H  
ATOM   1739 HD13 ILE A 147      -6.153 -10.368 -23.354  1.00 92.74           H  
ATOM   1740  N   ALA A 148     -10.392  -8.828 -20.326  1.00 71.05           N  
ATOM   1741  CA  ALA A 148     -11.726  -8.765 -20.908  1.00 72.36           C  
ATOM   1742  C   ALA A 148     -12.293  -7.354 -20.784  1.00 77.21           C  
ATOM   1743  O   ALA A 148     -12.040  -6.642 -19.808  1.00 76.48           O  
ATOM   1744  CB  ALA A 148     -12.655  -9.769 -20.225  1.00 71.79           C  
ATOM   1745  H   ALA A 148     -10.327  -9.337 -19.636  1.00 85.51           H  
ATOM   1746  HA  ALA A 148     -11.675  -8.990 -21.850  1.00 87.08           H  
ATOM   1747  HB1 ALA A 148     -13.535  -9.709 -20.628  1.00 86.39           H  
ATOM   1748  HB2 ALA A 148     -12.296 -10.662 -20.344  1.00 86.39           H  
ATOM   1749  HB3 ALA A 148     -12.708  -9.557 -19.280  1.00 86.39           H  
ATOM   1750  N   SER A 149     -13.075  -6.956 -21.784  1.00 79.77           N  
ATOM   1751  CA  SER A 149     -13.590  -5.593 -21.839  1.00 79.94           C  
ATOM   1752  C   SER A 149     -14.542  -5.329 -20.678  1.00 81.60           C  
ATOM   1753  O   SER A 149     -15.416  -6.147 -20.376  1.00 83.05           O  
ATOM   1754  CB  SER A 149     -14.300  -5.351 -23.171  1.00 83.13           C  
ATOM   1755  OG  SER A 149     -13.399  -5.453 -24.262  1.00 83.51           O  
ATOM   1756  H   SER A 149     -13.321  -7.454 -22.440  1.00 95.97           H  
ATOM   1757  HA  SER A 149     -12.852  -4.970 -21.776  1.00 96.18           H  
ATOM   1758  HB2 SER A 149     -15.000  -6.014 -23.279  1.00100.01           H  
ATOM   1759  HB3 SER A 149     -14.686  -4.461 -23.164  1.00100.01           H  
ATOM   1760  HG  SER A 149     -13.806  -5.317 -24.984  1.00100.45           H  
ATOM   1761  N   ASP A 150     -14.369  -4.183 -20.029  1.00 82.51           N  
ATOM   1762  CA  ASP A 150     -15.251  -3.794 -18.933  1.00 84.81           C  
ATOM   1763  C   ASP A 150     -16.655  -3.536 -19.469  1.00 90.82           C  
ATOM   1764  O   ASP A 150     -16.806  -2.847 -20.485  1.00 92.34           O  
ATOM   1765  CB  ASP A 150     -14.707  -2.541 -18.244  1.00 84.45           C  
ATOM   1766  CG  ASP A 150     -15.335  -2.293 -16.881  1.00 86.53           C  
ATOM   1767  OD1 ASP A 150     -16.536  -2.586 -16.708  1.00 86.31           O  
ATOM   1768  OD2 ASP A 150     -14.625  -1.795 -15.981  1.00 83.09           O  
ATOM   1769  H   ASP A 150     -13.749  -3.613 -20.203  1.00 99.27           H  
ATOM   1770  HA  ASP A 150     -15.275  -4.509 -18.281  1.00102.03           H  
ATOM   1771  HB2 ASP A 150     -13.750  -2.640 -18.119  1.00101.59           H  
ATOM   1772  HB3 ASP A 150     -14.890  -1.769 -18.803  1.00101.59           H  
ATOM   1773  N   PRO A 151     -17.701  -4.071 -18.832  1.00 91.01           N  
ATOM   1774  CA  PRO A 151     -19.062  -3.729 -19.281  1.00 91.91           C  
ATOM   1775  C   PRO A 151     -19.378  -2.249 -19.150  1.00 91.74           C  
ATOM   1776  O   PRO A 151     -20.191  -1.727 -19.924  1.00 90.17           O  
ATOM   1777  CB  PRO A 151     -19.964  -4.582 -18.374  1.00 92.47           C  
ATOM   1778  CG  PRO A 151     -19.083  -5.681 -17.860  1.00 90.89           C  
ATOM   1779  CD  PRO A 151     -17.704  -5.082 -17.757  1.00 88.04           C  
ATOM   1780  HA  PRO A 151     -19.188  -4.002 -20.203  1.00110.54           H  
ATOM   1781  HB2 PRO A 151     -20.297  -4.040 -17.642  1.00111.21           H  
ATOM   1782  HB3 PRO A 151     -20.698  -4.946 -18.893  1.00111.21           H  
ATOM   1783  HG2 PRO A 151     -19.396  -5.968 -16.988  1.00109.32           H  
ATOM   1784  HG3 PRO A 151     -19.088  -6.422 -18.486  1.00109.32           H  
ATOM   1785  HD2 PRO A 151     -17.583  -4.666 -16.890  1.00105.89           H  
ATOM   1786  HD3 PRO A 151     -17.033  -5.762 -17.925  1.00105.89           H  
ATOM   1787  N   ALA A 152     -18.756  -1.557 -18.197  1.00 91.46           N  
ATOM   1788  CA  ALA A 152     -19.028  -0.150 -17.937  1.00 92.16           C  
ATOM   1789  C   ALA A 152     -18.201   0.788 -18.808  1.00 92.79           C  
ATOM   1790  O   ALA A 152     -18.183   1.997 -18.550  1.00 95.05           O  
ATOM   1791  CB  ALA A 152     -18.776   0.169 -16.460  1.00 91.78           C  
ATOM   1792  H   ALA A 152     -18.158  -1.891 -17.677  1.00110.00           H  
ATOM   1793  HA  ALA A 152     -19.964   0.025 -18.121  1.00110.84           H  
ATOM   1794  HB1 ALA A 152     -18.964   1.108 -16.303  1.00110.38           H  
ATOM   1795  HB2 ALA A 152     -19.360  -0.381 -15.915  1.00110.38           H  
ATOM   1796  HB3 ALA A 152     -17.849  -0.023 -16.250  1.00110.38           H  
ATOM   1797  N   SER A 153     -17.517   0.265 -19.826  1.00 94.37           N  
ATOM   1798  CA  SER A 153     -16.712   1.104 -20.705  1.00 94.34           C  
ATOM   1799  C   SER A 153     -16.563   0.417 -22.052  1.00 95.60           C  
ATOM   1800  O   SER A 153     -16.127  -0.737 -22.116  1.00 94.19           O  
ATOM   1801  CB  SER A 153     -15.331   1.379 -20.094  1.00 91.56           C  
ATOM   1802  OG  SER A 153     -14.451   1.939 -21.056  1.00 91.22           O  
ATOM   1803  H   SER A 153     -17.504  -0.571 -20.027  1.00113.49           H  
ATOM   1804  HA  SER A 153     -17.161   1.953 -20.842  1.00113.46           H  
ATOM   1805  HB2 SER A 153     -15.431   2.002 -19.357  1.00110.12           H  
ATOM   1806  HB3 SER A 153     -14.957   0.544 -19.773  1.00110.12           H  
ATOM   1807  HG  SER A 153     -13.702   2.088 -20.707  1.00109.72           H  
ATOM   1808  N   SER A 154     -16.924   1.126 -23.121  1.00 96.61           N  
ATOM   1809  CA  SER A 154     -16.669   0.642 -24.471  1.00 98.23           C  
ATOM   1810  C   SER A 154     -15.223   0.852 -24.898  1.00 97.17           C  
ATOM   1811  O   SER A 154     -14.790   0.251 -25.888  1.00 95.25           O  
ATOM   1812  CB  SER A 154     -17.599   1.341 -25.466  1.00 97.75           C  
ATOM   1813  OG  SER A 154     -18.955   1.216 -25.075  1.00 97.67           O  
ATOM   1814  H   SER A 154     -17.318   1.890 -23.089  1.00116.18           H  
ATOM   1815  HA  SER A 154     -16.855  -0.309 -24.505  1.00118.12           H  
ATOM   1816  HB2 SER A 154     -17.368   2.282 -25.504  1.00117.55           H  
ATOM   1817  HB3 SER A 154     -17.485   0.937 -26.340  1.00117.55           H  
ATOM   1818  HG  SER A 154     -19.451   1.604 -25.631  1.00117.46           H  
ATOM   1819  N   THR A 155     -14.471   1.677 -24.168  1.00 96.36           N  
ATOM   1820  CA  THR A 155     -13.106   2.005 -24.561  1.00 96.53           C  
ATOM   1821  C   THR A 155     -12.139   0.870 -24.243  1.00 93.42           C  
ATOM   1822  O   THR A 155     -11.436   0.368 -25.128  1.00 92.82           O  
ATOM   1823  CB  THR A 155     -12.646   3.286 -23.850  1.00 95.51           C  
ATOM   1824  OG1 THR A 155     -12.918   3.181 -22.444  1.00 93.50           O  
ATOM   1825  CG2 THR A 155     -13.352   4.510 -24.408  1.00 95.13           C  
ATOM   1826  H   THR A 155     -14.729   2.059 -23.442  1.00115.89           H  
ATOM   1827  HA  THR A 155     -13.080   2.164 -25.517  1.00116.08           H  
ATOM   1828  HB  THR A 155     -11.692   3.400 -23.983  1.00114.86           H  
ATOM   1829  HG1 THR A 155     -12.381   2.644 -22.085  1.00112.45           H  
ATOM   1830 HG21 THR A 155     -13.048   5.307 -23.946  1.00114.41           H  
ATOM   1831 HG22 THR A 155     -13.159   4.601 -25.354  1.00114.41           H  
ATOM   1832 HG23 THR A 155     -14.311   4.423 -24.288  1.00114.41           H  
ATOM   1833  N   SER A 156     -12.102   0.447 -22.982  1.00 89.40           N  
ATOM   1834  CA  SER A 156     -10.944  -0.230 -22.425  1.00 83.83           C  
ATOM   1835  C   SER A 156     -11.332  -1.538 -21.752  1.00 82.97           C  
ATOM   1836  O   SER A 156     -12.507  -1.894 -21.651  1.00 84.75           O  
ATOM   1837  CB  SER A 156     -10.232   0.685 -21.412  1.00 82.58           C  
ATOM   1838  OG  SER A 156     -10.173   2.021 -21.892  1.00 86.82           O  
ATOM   1839  H   SER A 156     -12.748   0.544 -22.423  1.00107.53           H  
ATOM   1840  HA  SER A 156     -10.319  -0.433 -23.138  1.00100.85           H  
ATOM   1841  HB2 SER A 156     -10.716   0.669 -20.572  1.00 99.34           H  
ATOM   1842  HB3 SER A 156      -9.329   0.361 -21.284  1.00 99.34           H  
ATOM   1843  HG  SER A 156      -9.783   2.511 -21.332  1.00104.43           H  
ATOM   1844  N   CYS A 157     -10.303  -2.257 -21.306  1.00 80.56           N  
ATOM   1845  CA  CYS A 157     -10.459  -3.474 -20.529  1.00 76.58           C  
ATOM   1846  C   CYS A 157     -10.439  -3.147 -19.037  1.00 73.37           C  
ATOM   1847  O   CYS A 157     -10.135  -2.026 -18.622  1.00 71.85           O  
ATOM   1848  CB  CYS A 157      -9.353  -4.473 -20.873  1.00 74.75           C  
ATOM   1849  SG  CYS A 157      -7.688  -3.764 -20.959  1.00 70.12           S  
ATOM   1850  H   CYS A 157      -9.481  -2.049 -21.448  1.00 96.91           H  
ATOM   1851  HA  CYS A 157     -11.313  -3.880 -20.737  1.00 92.14           H  
ATOM   1852  HB2 CYS A 157      -9.341  -5.168 -20.196  1.00 89.95           H  
ATOM   1853  HB3 CYS A 157      -9.549  -4.865 -21.738  1.00 89.95           H  
ATOM   1854  HG  CYS A 157      -6.907  -4.633 -21.234  1.00 84.40           H  
ATOM   1855  N   TYR A 158     -10.773  -4.153 -18.225  1.00 72.54           N  
ATOM   1856  CA  TYR A 158     -10.783  -3.970 -16.776  1.00 70.15           C  
ATOM   1857  C   TYR A 158      -9.467  -3.373 -16.289  1.00 68.00           C  
ATOM   1858  O   TYR A 158      -9.453  -2.418 -15.503  1.00 66.51           O  
ATOM   1859  CB  TYR A 158     -11.035  -5.311 -16.081  1.00 69.53           C  
ATOM   1860  CG  TYR A 158     -12.487  -5.694 -15.907  1.00 72.55           C  
ATOM   1861  CD1 TYR A 158     -13.374  -4.862 -15.240  1.00 73.90           C  
ATOM   1862  CD2 TYR A 158     -12.966  -6.903 -16.397  1.00 72.95           C  
ATOM   1863  CE1 TYR A 158     -14.700  -5.217 -15.075  1.00 77.32           C  
ATOM   1864  CE2 TYR A 158     -14.288  -7.266 -16.237  1.00 74.54           C  
ATOM   1865  CZ  TYR A 158     -15.151  -6.420 -15.575  1.00 77.44           C  
ATOM   1866  OH  TYR A 158     -16.469  -6.777 -15.413  1.00 79.38           O  
ATOM   1867  H   TYR A 158     -10.995  -4.942 -18.486  1.00 87.29           H  
ATOM   1868  HA  TYR A 158     -11.498  -3.360 -16.537  1.00 84.43           H  
ATOM   1869  HB2 TYR A 158     -10.610  -6.011 -16.602  1.00 83.69           H  
ATOM   1870  HB3 TYR A 158     -10.636  -5.278 -15.198  1.00 83.69           H  
ATOM   1871  HD1 TYR A 158     -13.073  -4.050 -14.902  1.00 88.93           H  
ATOM   1872  HD2 TYR A 158     -12.386  -7.476 -16.844  1.00 87.79           H  
ATOM   1873  HE1 TYR A 158     -15.284  -4.648 -14.629  1.00 93.04           H  
ATOM   1874  HE2 TYR A 158     -14.594  -8.077 -16.574  1.00 89.70           H  
ATOM   1875  HH  TYR A 158     -16.608  -7.528 -15.762  1.00 95.51           H  
ATOM   1876  N   LEU A 159      -8.345  -3.931 -16.751  1.00 68.06           N  
ATOM   1877  CA  LEU A 159      -7.043  -3.535 -16.223  1.00 64.84           C  
ATOM   1878  C   LEU A 159      -6.735  -2.076 -16.531  1.00 64.11           C  
ATOM   1879  O   LEU A 159      -6.159  -1.368 -15.698  1.00 64.41           O  
ATOM   1880  CB  LEU A 159      -5.955  -4.441 -16.798  1.00 65.87           C  
ATOM   1881  CG  LEU A 159      -4.521  -4.186 -16.337  1.00 59.64           C  
ATOM   1882  CD1 LEU A 159      -4.338  -4.601 -14.890  1.00 58.38           C  
ATOM   1883  CD2 LEU A 159      -3.540  -4.931 -17.231  1.00 54.11           C  
ATOM   1884  H   LEU A 159      -8.313  -4.534 -17.363  1.00 81.93           H  
ATOM   1885  HA  LEU A 159      -7.047  -3.644 -15.259  1.00 78.06           H  
ATOM   1886  HB2 LEU A 159      -6.171  -5.357 -16.564  1.00 79.29           H  
ATOM   1887  HB3 LEU A 159      -5.965  -4.348 -17.763  1.00 79.29           H  
ATOM   1888  HG  LEU A 159      -4.325  -3.239 -16.405  1.00 71.82           H  
ATOM   1889 HD11 LEU A 159      -3.417  -4.441 -14.630  1.00 70.31           H  
ATOM   1890 HD12 LEU A 159      -4.935  -4.077 -14.333  1.00 70.31           H  
ATOM   1891 HD13 LEU A 159      -4.548  -5.544 -14.804  1.00 70.31           H  
ATOM   1892 HD21 LEU A 159      -2.637  -4.761 -16.919  1.00 65.18           H  
ATOM   1893 HD22 LEU A 159      -3.733  -5.881 -17.188  1.00 65.18           H  
ATOM   1894 HD23 LEU A 159      -3.640  -4.614 -18.142  1.00 65.18           H  
ATOM   1895  N   GLU A 160      -7.103  -1.609 -17.725  1.00 65.90           N  
ATOM   1896  CA  GLU A 160      -6.766  -0.244 -18.111  1.00 66.58           C  
ATOM   1897  C   GLU A 160      -7.550   0.773 -17.292  1.00 65.67           C  
ATOM   1898  O   GLU A 160      -7.014   1.822 -16.916  1.00 64.03           O  
ATOM   1899  CB  GLU A 160      -7.022  -0.048 -19.604  1.00 68.71           C  
ATOM   1900  CG  GLU A 160      -6.751   1.357 -20.098  1.00 67.52           C  
ATOM   1901  CD  GLU A 160      -6.445   1.402 -21.581  1.00 71.05           C  
ATOM   1902  OE1 GLU A 160      -6.711   0.401 -22.280  1.00 73.10           O  
ATOM   1903  OE2 GLU A 160      -5.939   2.441 -22.048  1.00 71.73           O  
ATOM   1904  H   GLU A 160      -7.540  -2.054 -18.317  1.00 79.33           H  
ATOM   1905  HA  GLU A 160      -5.822  -0.095 -17.948  1.00 80.15           H  
ATOM   1906  HB2 GLU A 160      -6.447  -0.653 -20.099  1.00 82.70           H  
ATOM   1907  HB3 GLU A 160      -7.950  -0.257 -19.784  1.00 82.70           H  
ATOM   1908  HG2 GLU A 160      -7.535   1.905 -19.937  1.00 81.27           H  
ATOM   1909  HG3 GLU A 160      -5.989   1.720 -19.621  1.00 81.27           H  
ATOM   1910  N   GLU A 161      -8.821   0.485 -17.008  1.00 66.05           N  
ATOM   1911  CA  GLU A 161      -9.603   1.377 -16.158  1.00 66.82           C  
ATOM   1912  C   GLU A 161      -8.963   1.506 -14.781  1.00 64.45           C  
ATOM   1913  O   GLU A 161      -8.682   2.615 -14.313  1.00 63.38           O  
ATOM   1914  CB  GLU A 161     -11.039   0.865 -16.040  1.00 69.96           C  
ATOM   1915  CG  GLU A 161     -11.815   0.881 -17.347  1.00 77.35           C  
ATOM   1916  CD  GLU A 161     -12.735   2.082 -17.467  1.00 81.63           C  
ATOM   1917  OE1 GLU A 161     -12.677   2.774 -18.506  1.00 80.74           O  
ATOM   1918  OE2 GLU A 161     -13.517   2.333 -16.524  1.00 81.34           O  
ATOM   1919  H   GLU A 161      -9.245  -0.208 -17.290  1.00 79.51           H  
ATOM   1920  HA  GLU A 161      -9.629   2.258 -16.562  1.00 80.44           H  
ATOM   1921  HB2 GLU A 161     -11.017  -0.051 -15.721  1.00 84.20           H  
ATOM   1922  HB3 GLU A 161     -11.516   1.421 -15.405  1.00 84.20           H  
ATOM   1923  HG2 GLU A 161     -11.189   0.908 -18.087  1.00 93.07           H  
ATOM   1924  HG3 GLU A 161     -12.359   0.080 -17.401  1.00 93.07           H  
ATOM   1925  N   HIS A 162      -8.711   0.372 -14.123  1.00 63.94           N  
ATOM   1926  CA  HIS A 162      -8.128   0.400 -12.786  1.00 62.67           C  
ATOM   1927  C   HIS A 162      -6.809   1.163 -12.775  1.00 62.89           C  
ATOM   1928  O   HIS A 162      -6.604   2.063 -11.952  1.00 63.84           O  
ATOM   1929  CB  HIS A 162      -7.923  -1.028 -12.276  1.00 62.40           C  
ATOM   1930  CG  HIS A 162      -9.177  -1.847 -12.244  1.00 62.85           C  
ATOM   1931  ND1 HIS A 162      -9.171  -3.221 -12.347  1.00 63.73           N  
ATOM   1932  CD2 HIS A 162     -10.475  -1.484 -12.116  1.00 66.44           C  
ATOM   1933  CE1 HIS A 162     -10.412  -3.670 -12.287  1.00 65.74           C  
ATOM   1934  NE2 HIS A 162     -11.222  -2.637 -12.147  1.00 66.26           N  
ATOM   1935  H   HIS A 162      -8.867  -0.417 -14.428  1.00 76.97           H  
ATOM   1936  HA  HIS A 162      -8.740   0.850 -12.183  1.00 75.45           H  
ATOM   1937  HB2 HIS A 162      -7.290  -1.479 -12.856  1.00 75.12           H  
ATOM   1938  HB3 HIS A 162      -7.571  -0.989 -11.373  1.00 75.12           H  
ATOM   1939  HD2 HIS A 162     -10.800  -0.617 -12.026  1.00 79.98           H  
ATOM   1940  HE1 HIS A 162     -10.671  -4.562 -12.335  1.00 79.14           H  
ATOM   1941  HE2 HIS A 162     -12.079  -2.679 -12.085  1.00 79.76           H  
ATOM   1942  N   VAL A 163      -5.898   0.821 -13.689  1.00 59.65           N  
ATOM   1943  CA  VAL A 163      -4.564   1.411 -13.653  1.00 60.22           C  
ATOM   1944  C   VAL A 163      -4.617   2.911 -13.917  1.00 60.49           C  
ATOM   1945  O   VAL A 163      -3.794   3.668 -13.388  1.00 59.81           O  
ATOM   1946  CB  VAL A 163      -3.639   0.694 -14.656  1.00 59.82           C  
ATOM   1947  CG1 VAL A 163      -2.279   1.371 -14.704  1.00 60.62           C  
ATOM   1948  CG2 VAL A 163      -3.490  -0.772 -14.282  1.00 57.46           C  
ATOM   1949  H   VAL A 163      -6.026   0.260 -14.328  1.00 71.83           H  
ATOM   1950  HA  VAL A 163      -4.192   1.282 -12.766  1.00 72.51           H  
ATOM   1951  HB  VAL A 163      -4.032   0.742 -15.542  1.00 72.03           H  
ATOM   1952 HG11 VAL A 163      -1.648   0.775 -15.137  1.00 73.00           H  
ATOM   1953 HG12 VAL A 163      -2.351   2.197 -15.208  1.00 73.00           H  
ATOM   1954 HG13 VAL A 163      -1.988   1.558 -13.798  1.00 73.00           H  
ATOM   1955 HG21 VAL A 163      -3.039  -1.236 -15.005  1.00 69.20           H  
ATOM   1956 HG22 VAL A 163      -2.965  -0.837 -13.469  1.00 69.20           H  
ATOM   1957 HG23 VAL A 163      -4.367  -1.158 -14.139  1.00 69.20           H  
ATOM   1958  N   SER A 164      -5.571   3.369 -14.731  1.00 60.54           N  
ATOM   1959  CA  SER A 164      -5.708   4.806 -14.953  1.00 60.68           C  
ATOM   1960  C   SER A 164      -6.204   5.509 -13.696  1.00 62.92           C  
ATOM   1961  O   SER A 164      -5.710   6.585 -13.339  1.00 60.94           O  
ATOM   1962  CB  SER A 164      -6.661   5.073 -16.117  1.00 62.48           C  
ATOM   1963  OG  SER A 164      -6.110   4.621 -17.340  1.00 70.97           O  
ATOM   1964  H   SER A 164      -6.137   2.881 -15.156  1.00 72.90           H  
ATOM   1965  HA  SER A 164      -4.841   5.176 -15.183  1.00 73.06           H  
ATOM   1966  HB2 SER A 164      -7.495   4.605 -15.955  1.00 75.22           H  
ATOM   1967  HB3 SER A 164      -6.824   6.027 -16.178  1.00 75.22           H  
ATOM   1968  HG  SER A 164      -5.964   3.795 -17.301  1.00 85.41           H  
ATOM   1969  N   LYS A 165      -7.186   4.914 -13.017  1.00 64.40           N  
ATOM   1970  CA  LYS A 165      -7.693   5.475 -11.770  1.00 62.87           C  
ATOM   1971  C   LYS A 165      -6.568   5.655 -10.758  1.00 62.46           C  
ATOM   1972  O   LYS A 165      -6.342   6.758 -10.246  1.00 62.67           O  
ATOM   1973  CB  LYS A 165      -8.787   4.563 -11.209  1.00 64.30           C  
ATOM   1974  CG  LYS A 165      -9.684   5.198 -10.161  1.00 66.54           C  
ATOM   1975  CD  LYS A 165     -10.429   4.137  -9.345  1.00 70.58           C  
ATOM   1976  CE  LYS A 165     -11.399   3.328 -10.202  1.00 74.87           C  
ATOM   1977  NZ  LYS A 165     -11.561   1.926  -9.704  1.00 76.37           N  
ATOM   1978  H   LYS A 165      -7.573   4.185 -13.259  1.00 77.53           H  
ATOM   1979  HA  LYS A 165      -8.084   6.345 -11.947  1.00 75.69           H  
ATOM   1980  HB2 LYS A 165      -9.349   4.280 -11.946  1.00 77.40           H  
ATOM   1981  HB3 LYS A 165      -8.367   3.788 -10.805  1.00 77.40           H  
ATOM   1982  HG2 LYS A 165      -9.143   5.725  -9.553  1.00 80.09           H  
ATOM   1983  HG3 LYS A 165     -10.341   5.761 -10.600  1.00 80.09           H  
ATOM   1984  HD2 LYS A 165      -9.785   3.524  -8.957  1.00 84.95           H  
ATOM   1985  HD3 LYS A 165     -10.938   4.574  -8.644  1.00 84.95           H  
ATOM   1986  HE2 LYS A 165     -12.270   3.755 -10.178  1.00 90.09           H  
ATOM   1987  HE3 LYS A 165     -11.079   3.284 -11.115  1.00 90.09           H  
ATOM   1988  HZ1 LYS A 165     -12.131   1.483 -10.224  1.00 91.89           H  
ATOM   1989  HZ2 LYS A 165     -10.776   1.507  -9.713  1.00 91.89           H  
ATOM   1990  HZ3 LYS A 165     -11.875   1.934  -8.871  1.00 91.89           H  
ATOM   1991  N   GLU A 166      -5.845   4.574 -10.459  1.00 62.71           N  
ATOM   1992  CA  GLU A 166      -4.782   4.650  -9.464  1.00 64.22           C  
ATOM   1993  C   GLU A 166      -3.620   5.499  -9.953  1.00 62.82           C  
ATOM   1994  O   GLU A 166      -2.957   6.168  -9.148  1.00 62.74           O  
ATOM   1995  CB  GLU A 166      -4.297   3.246  -9.108  1.00 61.46           C  
ATOM   1996  CG  GLU A 166      -5.372   2.361  -8.499  1.00 61.29           C  
ATOM   1997  CD  GLU A 166      -5.958   2.942  -7.225  1.00 65.21           C  
ATOM   1998  OE1 GLU A 166      -5.279   3.761  -6.569  1.00 64.56           O  
ATOM   1999  OE2 GLU A 166      -7.101   2.576  -6.880  1.00 67.94           O  
ATOM   2000  H   GLU A 166      -5.950   3.798 -10.814  1.00 75.50           H  
ATOM   2001  HA  GLU A 166      -5.132   5.064  -8.660  1.00 77.32           H  
ATOM   2002  HB2 GLU A 166      -3.978   2.812  -9.915  1.00 74.00           H  
ATOM   2003  HB3 GLU A 166      -3.574   3.319  -8.466  1.00 74.00           H  
ATOM   2004  HG2 GLU A 166      -6.093   2.253  -9.139  1.00 73.80           H  
ATOM   2005  HG3 GLU A 166      -4.986   1.497  -8.285  1.00 73.80           H  
ATOM   2006  N   ALA A 167      -3.353   5.482 -11.261  1.00 61.81           N  
ATOM   2007  CA  ALA A 167      -2.307   6.334 -11.797  1.00 62.74           C  
ATOM   2008  C   ALA A 167      -2.603   7.806 -11.529  1.00 63.69           C  
ATOM   2009  O   ALA A 167      -1.711   8.559 -11.174  1.00 63.43           O  
ATOM   2010  CB  ALA A 167      -2.117   6.100 -13.292  1.00 58.51           C  
ATOM   2011  H   ALA A 167      -3.757   4.995 -11.843  1.00 74.42           H  
ATOM   2012  HA  ALA A 167      -1.471   6.116 -11.355  1.00 75.54           H  
ATOM   2013  HB1 ALA A 167      -1.432   6.703 -13.620  1.00 70.46           H  
ATOM   2014  HB2 ALA A 167      -1.845   5.180 -13.436  1.00 70.46           H  
ATOM   2015  HB3 ALA A 167      -2.956   6.274 -13.748  1.00 70.46           H  
ATOM   2016  N   GLU A 168      -3.841   8.245 -11.678  1.00 63.03           N  
ATOM   2017  CA  GLU A 168      -4.067   9.660 -11.399  1.00 65.25           C  
ATOM   2018  C   GLU A 168      -4.124   9.891  -9.907  1.00 65.03           C  
ATOM   2019  O   GLU A 168      -3.504  10.880  -9.432  1.00 64.65           O  
ATOM   2020  CB  GLU A 168      -5.235  10.203 -12.242  1.00 67.54           C  
ATOM   2021  CG  GLU A 168      -4.915  11.658 -12.694  1.00 68.16           C  
ATOM   2022  CD  GLU A 168      -5.094  12.639 -11.551  1.00 72.62           C  
ATOM   2023  OE1 GLU A 168      -6.256  12.978 -11.241  1.00 75.99           O  
ATOM   2024  OE2 GLU A 168      -4.081  13.063 -10.956  1.00 70.54           O  
ATOM   2025  H   GLU A 168      -4.526   7.786 -11.922  1.00 75.88           H  
ATOM   2026  HA  GLU A 168      -3.284  10.141 -11.706  1.00 78.55           H  
ATOM   2027  HB2 GLU A 168      -5.352   9.651 -13.031  1.00 81.30           H  
ATOM   2028  HB3 GLU A 168      -6.045  10.215 -11.709  1.00 81.30           H  
ATOM   2029  HG2 GLU A 168      -3.998  11.712 -13.005  1.00 82.04           H  
ATOM   2030  HG3 GLU A 168      -5.524  11.910 -13.406  1.00 82.04           H  
ATOM   2031  N   VAL A 169      -4.850   9.045  -9.151  1.00 65.36           N  
ATOM   2032  CA  VAL A 169      -4.775   9.237  -7.708  1.00 66.43           C  
ATOM   2033  C   VAL A 169      -3.309   9.360  -7.250  1.00 66.13           C  
ATOM   2034  O   VAL A 169      -2.956  10.212  -6.418  1.00 65.65           O  
ATOM   2035  CB  VAL A 169      -5.493   8.121  -6.933  1.00 64.43           C  
ATOM   2036  CG1 VAL A 169      -5.192   8.232  -5.432  1.00 62.55           C  
ATOM   2037  CG2 VAL A 169      -6.975   8.176  -7.196  1.00 63.95           C  
ATOM   2038  H   VAL A 169      -5.352   8.405  -9.429  1.00 78.68           H  
ATOM   2039  HA  VAL A 169      -5.218  10.072  -7.488  1.00 79.96           H  
ATOM   2040  HB  VAL A 169      -5.166   7.262  -7.241  1.00 77.57           H  
ATOM   2041 HG11 VAL A 169      -5.863   7.733  -4.940  1.00 75.31           H  
ATOM   2042 HG12 VAL A 169      -4.312   7.864  -5.255  1.00 75.31           H  
ATOM   2043 HG13 VAL A 169      -5.222   9.166  -5.172  1.00 75.31           H  
ATOM   2044 HG21 VAL A 169      -7.410   7.466  -6.699  1.00 76.98           H  
ATOM   2045 HG22 VAL A 169      -7.315   9.038  -6.908  1.00 76.98           H  
ATOM   2046 HG23 VAL A 169      -7.131   8.059  -8.146  1.00 76.98           H  
ATOM   2047  N   LEU A 170      -2.437   8.501  -7.784  1.00 65.54           N  
ATOM   2048  CA  LEU A 170      -1.041   8.491  -7.356  1.00 65.96           C  
ATOM   2049  C   LEU A 170      -0.351   9.809  -7.675  1.00 64.97           C  
ATOM   2050  O   LEU A 170       0.471  10.294  -6.889  1.00 65.20           O  
ATOM   2051  CB  LEU A 170      -0.303   7.331  -8.022  1.00 64.21           C  
ATOM   2052  CG  LEU A 170       1.209   7.286  -7.802  1.00 60.92           C  
ATOM   2053  CD1 LEU A 170       1.536   7.232  -6.320  1.00 65.64           C  
ATOM   2054  CD2 LEU A 170       1.818   6.096  -8.526  1.00 60.88           C  
ATOM   2055  H   LEU A 170      -2.628   7.921  -8.389  1.00 78.89           H  
ATOM   2056  HA  LEU A 170      -1.007   8.359  -6.396  1.00 79.40           H  
ATOM   2057  HB2 LEU A 170      -0.670   6.501  -7.683  1.00 77.30           H  
ATOM   2058  HB3 LEU A 170      -0.454   7.383  -8.979  1.00 77.30           H  
ATOM   2059  HG  LEU A 170       1.610   8.089  -8.168  1.00 73.35           H  
ATOM   2060 HD11 LEU A 170       2.491   7.102  -6.213  1.00 79.01           H  
ATOM   2061 HD12 LEU A 170       1.268   8.067  -5.905  1.00 79.01           H  
ATOM   2062 HD13 LEU A 170       1.055   6.492  -5.918  1.00 79.01           H  
ATOM   2063 HD21 LEU A 170       2.776   6.090  -8.372  1.00 73.31           H  
ATOM   2064 HD22 LEU A 170       1.422   5.281  -8.181  1.00 73.31           H  
ATOM   2065 HD23 LEU A 170       1.635   6.177  -9.475  1.00 73.31           H  
ATOM   2066  N   ILE A 171      -0.665  10.406  -8.824  1.00 64.65           N  
ATOM   2067  CA  ILE A 171      -0.012  11.656  -9.193  1.00 66.50           C  
ATOM   2068  C   ILE A 171      -0.412  12.763  -8.225  1.00 69.37           C  
ATOM   2069  O   ILE A 171       0.444  13.442  -7.646  1.00 67.90           O  
ATOM   2070  CB  ILE A 171      -0.333  12.024 -10.652  1.00 66.17           C  
ATOM   2071  CG1 ILE A 171       0.196  10.940 -11.596  1.00 65.89           C  
ATOM   2072  CG2 ILE A 171       0.291  13.365 -11.008  1.00 67.26           C  
ATOM   2073  CD1 ILE A 171      -0.242  11.113 -13.038  1.00 67.86           C  
ATOM   2074  H   ILE A 171      -1.239  10.115  -9.394  1.00 77.82           H  
ATOM   2075  HA  ILE A 171       0.948  11.537  -9.124  1.00 80.05           H  
ATOM   2076  HB  ILE A 171      -1.295  12.088 -10.755  1.00 79.66           H  
ATOM   2077 HG12 ILE A 171       1.165  10.971 -11.583  1.00 79.32           H  
ATOM   2078 HG13 ILE A 171      -0.100  10.074 -11.289  1.00 79.32           H  
ATOM   2079 HG21 ILE A 171       0.189  13.523 -11.959  1.00 80.96           H  
ATOM   2080 HG22 ILE A 171      -0.157  14.068 -10.512  1.00 80.96           H  
ATOM   2081 HG23 ILE A 171       1.233  13.345 -10.777  1.00 80.96           H  
ATOM   2082 HD11 ILE A 171      -0.058  10.294 -13.523  1.00 81.68           H  
ATOM   2083 HD12 ILE A 171      -1.193  11.303 -13.058  1.00 81.68           H  
ATOM   2084 HD13 ILE A 171       0.250  11.849 -13.433  1.00 81.68           H  
ATOM   2085  N   SER A 172      -1.718  12.961  -8.026  1.00 70.26           N  
ATOM   2086  CA  SER A 172      -2.157  13.997  -7.096  1.00 68.73           C  
ATOM   2087  C   SER A 172      -1.648  13.718  -5.686  1.00 68.10           C  
ATOM   2088  O   SER A 172      -1.307  14.648  -4.946  1.00 71.74           O  
ATOM   2089  CB  SER A 172      -3.681  14.113  -7.104  1.00 67.27           C  
ATOM   2090  OG  SER A 172      -4.291  12.842  -7.203  1.00 70.33           O  
ATOM   2091  H   SER A 172      -2.352  12.521  -8.407  1.00 84.55           H  
ATOM   2092  HA  SER A 172      -1.793  14.843  -7.380  1.00 82.72           H  
ATOM   2093  HB2 SER A 172      -3.968  14.536  -6.280  1.00 80.97           H  
ATOM   2094  HB3 SER A 172      -3.951  14.652  -7.864  1.00 80.97           H  
ATOM   2095  HG  SER A 172      -4.066  12.364  -6.550  1.00 84.65           H  
ATOM   2096  N   THR A 173      -1.577  12.442  -5.297  1.00 67.78           N  
ATOM   2097  CA  THR A 173      -1.002  12.109  -3.999  1.00 69.05           C  
ATOM   2098  C   THR A 173       0.449  12.567  -3.921  1.00 69.40           C  
ATOM   2099  O   THR A 173       0.858  13.212  -2.951  1.00 71.58           O  
ATOM   2100  CB  THR A 173      -1.099  10.606  -3.735  1.00 65.78           C  
ATOM   2101  OG1 THR A 173      -2.441  10.158  -3.954  1.00 71.03           O  
ATOM   2102  CG2 THR A 173      -0.694  10.293  -2.298  1.00 63.94           C  
ATOM   2103  H   THR A 173      -1.848  11.768  -5.757  1.00 81.58           H  
ATOM   2104  HA  THR A 173      -1.500  12.569  -3.305  1.00 83.11           H  
ATOM   2105  HB  THR A 173      -0.499  10.133  -4.333  1.00 79.19           H  
ATOM   2106  HG1 THR A 173      -2.660  10.283  -4.755  1.00 85.49           H  
ATOM   2107 HG21 THR A 173      -0.862   9.358  -2.104  1.00 76.98           H  
ATOM   2108 HG22 THR A 173       0.250  10.475  -2.170  1.00 76.98           H  
ATOM   2109 HG23 THR A 173      -1.208  10.839  -1.683  1.00 76.98           H  
ATOM   2110  N   LEU A 174       1.240  12.259  -4.952  1.00 69.33           N  
ATOM   2111  CA  LEU A 174       2.653  12.621  -4.927  1.00 68.95           C  
ATOM   2112  C   LEU A 174       2.850  14.132  -4.891  1.00 70.39           C  
ATOM   2113  O   LEU A 174       3.804  14.615  -4.270  1.00 69.69           O  
ATOM   2114  CB  LEU A 174       3.365  12.020  -6.138  1.00 68.75           C  
ATOM   2115  CG  LEU A 174       3.646  10.517  -6.068  1.00 67.00           C  
ATOM   2116  CD1 LEU A 174       4.166   9.989  -7.396  1.00 66.43           C  
ATOM   2117  CD2 LEU A 174       4.632  10.215  -4.947  1.00 63.19           C  
ATOM   2118  H   LEU A 174       0.986  11.848  -5.664  1.00 83.44           H  
ATOM   2119  HA  LEU A 174       3.057  12.251  -4.128  1.00 82.99           H  
ATOM   2120  HB2 LEU A 174       2.812  12.172  -6.920  1.00 82.74           H  
ATOM   2121  HB3 LEU A 174       4.216  12.472  -6.249  1.00 82.74           H  
ATOM   2122  HG  LEU A 174       2.818  10.053  -5.868  1.00 80.65           H  
ATOM   2123 HD11 LEU A 174       4.286   9.029  -7.329  1.00 79.96           H  
ATOM   2124 HD12 LEU A 174       3.521  10.194  -8.091  1.00 79.96           H  
ATOM   2125 HD13 LEU A 174       5.014  10.415  -7.595  1.00 79.96           H  
ATOM   2126 HD21 LEU A 174       5.095   9.386  -5.146  1.00 76.07           H  
ATOM   2127 HD22 LEU A 174       5.267  10.945  -4.885  1.00 76.07           H  
ATOM   2128 HD23 LEU A 174       4.144  10.132  -4.113  1.00 76.07           H  
ATOM   2129  N   GLN A 175       1.969  14.895  -5.544  1.00 72.61           N  
ATOM   2130  CA  GLN A 175       2.101  16.350  -5.518  1.00 71.28           C  
ATOM   2131  C   GLN A 175       1.897  16.890  -4.108  1.00 72.98           C  
ATOM   2132  O   GLN A 175       2.626  17.787  -3.665  1.00 72.53           O  
ATOM   2133  CB  GLN A 175       1.104  16.989  -6.486  1.00 71.89           C  
ATOM   2134  CG  GLN A 175       1.308  16.592  -7.942  1.00 73.24           C  
ATOM   2135  CD  GLN A 175       0.254  17.178  -8.867  1.00 76.38           C  
ATOM   2136  OE1 GLN A 175       0.577  17.783  -9.890  1.00 77.50           O  
ATOM   2137  NE2 GLN A 175      -1.014  16.993  -8.516  1.00 73.83           N  
ATOM   2138  H   GLN A 175       1.301  14.601  -5.999  1.00 87.38           H  
ATOM   2139  HA  GLN A 175       2.995  16.591  -5.805  1.00 85.79           H  
ATOM   2140  HB2 GLN A 175       0.208  16.722  -6.228  1.00 86.52           H  
ATOM   2141  HB3 GLN A 175       1.188  17.954  -6.428  1.00 86.52           H  
ATOM   2142  HG2 GLN A 175       2.175  16.912  -8.237  1.00 88.14           H  
ATOM   2143  HG3 GLN A 175       1.270  15.627  -8.017  1.00 88.14           H  
ATOM   2144 HE21 GLN A 175      -1.200  16.573  -7.793  1.00 88.84           H  
ATOM   2145 HE22 GLN A 175      -1.647  17.309  -9.006  1.00 88.84           H  
ATOM   2146  N   GLU A 176       0.907  16.356  -3.387  1.00 74.38           N  
ATOM   2147  CA  GLU A 176       0.701  16.748  -1.997  1.00 72.25           C  
ATOM   2148  C   GLU A 176       1.994  16.675  -1.196  1.00 72.13           C  
ATOM   2149  O   GLU A 176       2.204  17.472  -0.274  1.00 73.55           O  
ATOM   2150  CB  GLU A 176      -0.349  15.847  -1.343  1.00 73.84           C  
ATOM   2151  CG  GLU A 176      -1.785  16.145  -1.728  1.00 76.86           C  
ATOM   2152  CD  GLU A 176      -2.775  15.255  -0.997  1.00 79.98           C  
ATOM   2153  OE1 GLU A 176      -2.547  14.963   0.197  1.00 78.84           O  
ATOM   2154  OE2 GLU A 176      -3.779  14.846  -1.616  1.00 80.86           O  
ATOM   2155  H   GLU A 176       0.348  15.771  -3.679  1.00 89.51           H  
ATOM   2156  HA  GLU A 176       0.377  17.662  -1.968  1.00 86.94           H  
ATOM   2157  HB2 GLU A 176      -0.165  14.928  -1.591  1.00 88.86           H  
ATOM   2158  HB3 GLU A 176      -0.279  15.943  -0.380  1.00 88.86           H  
ATOM   2159  HG2 GLU A 176      -1.988  17.067  -1.506  1.00 92.48           H  
ATOM   2160  HG3 GLU A 176      -1.895  15.999  -2.681  1.00 92.48           H  
ATOM   2161  N   LEU A 177       2.873  15.727  -1.531  1.00 71.31           N  
ATOM   2162  CA  LEU A 177       4.069  15.498  -0.730  1.00 71.01           C  
ATOM   2163  C   LEU A 177       5.179  16.494  -1.048  1.00 71.33           C  
ATOM   2164  O   LEU A 177       5.946  16.858  -0.150  1.00 71.42           O  
ATOM   2165  CB  LEU A 177       4.555  14.060  -0.930  1.00 68.58           C  
ATOM   2166  CG  LEU A 177       3.688  13.027  -0.206  1.00 68.77           C  
ATOM   2167  CD1 LEU A 177       3.205  11.924  -1.142  1.00 70.48           C  
ATOM   2168  CD2 LEU A 177       4.435  12.420   0.981  1.00 66.33           C  
ATOM   2169  H   LEU A 177       2.798  15.208  -2.213  1.00 85.83           H  
ATOM   2170  HA  LEU A 177       3.840  15.604   0.207  1.00 85.46           H  
ATOM   2171  HB2 LEU A 177       4.541  13.852  -1.877  1.00 82.55           H  
ATOM   2172  HB3 LEU A 177       5.460  13.983  -0.588  1.00 82.55           H  
ATOM   2173  HG  LEU A 177       2.902  13.476   0.143  1.00 82.78           H  
ATOM   2174 HD11 LEU A 177       2.573  11.361  -0.668  1.00 84.82           H  
ATOM   2175 HD12 LEU A 177       2.777  12.329  -1.910  1.00 84.82           H  
ATOM   2176 HD13 LEU A 177       3.968  11.398  -1.429  1.00 84.82           H  
ATOM   2177 HD21 LEU A 177       3.816  11.884   1.500  1.00 79.84           H  
ATOM   2178 HD22 LEU A 177       5.158  11.865   0.649  1.00 79.84           H  
ATOM   2179 HD23 LEU A 177       4.791  13.137   1.530  1.00 79.84           H  
ATOM   2180  N   MET A 178       5.289  16.946  -2.300  1.00 73.53           N  
ATOM   2181  CA  MET A 178       6.227  18.024  -2.596  1.00 71.45           C  
ATOM   2182  C   MET A 178       5.752  19.340  -1.993  1.00 71.85           C  
ATOM   2183  O   MET A 178       6.572  20.161  -1.566  1.00 70.35           O  
ATOM   2184  CB  MET A 178       6.411  18.176  -4.104  1.00 67.35           C  
ATOM   2185  CG  MET A 178       6.734  16.885  -4.821  1.00 64.76           C  
ATOM   2186  SD  MET A 178       8.184  16.070  -4.128  1.00 73.24           S  
ATOM   2187  CE  MET A 178       9.474  17.248  -4.527  1.00 66.23           C  
ATOM   2188  H   MET A 178       4.844  16.654  -2.975  1.00 88.48           H  
ATOM   2189  HA  MET A 178       7.088  17.798  -2.213  1.00 85.99           H  
ATOM   2190  HB2 MET A 178       5.590  18.527  -4.484  1.00 81.06           H  
ATOM   2191  HB3 MET A 178       7.139  18.796  -4.268  1.00 81.06           H  
ATOM   2192  HG2 MET A 178       5.981  16.279  -4.744  1.00 77.97           H  
ATOM   2193  HG3 MET A 178       6.913  17.077  -5.754  1.00 77.97           H  
ATOM   2194  HE1 MET A 178      10.333  16.857  -4.312  1.00 79.72           H  
ATOM   2195  HE2 MET A 178       9.431  17.455  -5.474  1.00 79.72           H  
ATOM   2196  HE3 MET A 178       9.337  18.055  -4.006  1.00 79.72           H  
ATOM   2197  N   ALA A 179       4.435  19.560  -1.959  1.00 72.52           N  
ATOM   2198  CA  ALA A 179       3.894  20.694  -1.220  1.00 73.23           C  
ATOM   2199  C   ALA A 179       4.188  20.568   0.269  1.00 73.62           C  
ATOM   2200  O   ALA A 179       4.409  21.578   0.946  1.00 75.78           O  
ATOM   2201  CB  ALA A 179       2.387  20.803  -1.456  1.00 75.59           C  
ATOM   2202  H   ALA A 179       3.844  19.073  -2.351  1.00 87.27           H  
ATOM   2203  HA  ALA A 179       4.309  21.510  -1.541  1.00 88.12           H  
ATOM   2204  HB1 ALA A 179       2.044  21.561  -0.958  1.00 90.96           H  
ATOM   2205  HB2 ALA A 179       2.225  20.929  -2.404  1.00 90.96           H  
ATOM   2206  HB3 ALA A 179       1.960  19.987  -1.152  1.00 90.96           H  
ATOM   2207  N   GLY A 180       4.202  19.341   0.789  1.00 74.08           N  
ATOM   2208  CA  GLY A 180       4.510  19.086   2.175  1.00 75.17           C  
ATOM   2209  C   GLY A 180       6.001  19.013   2.428  1.00 75.25           C  
ATOM   2210  O   GLY A 180       6.718  20.012   2.315  1.00 75.99           O  
ATOM   2211  H   GLY A 180       4.030  18.628   0.339  1.00 89.15           H  
ATOM   2212  HA2 GLY A 180       4.155  19.812   2.712  1.00 90.46           H  
ATOM   2213  HA3 GLY A 180       4.069  18.272   2.452  1.00 90.46           H  
ATOM   2214  N   PRO A 181       6.504  17.823   2.770  1.00 75.13           N  
ATOM   2215  CA  PRO A 181       7.935  17.716   3.110  1.00 74.45           C  
ATOM   2216  C   PRO A 181       8.867  18.112   1.978  1.00 73.71           C  
ATOM   2217  O   PRO A 181      10.034  18.428   2.242  1.00 74.40           O  
ATOM   2218  CB  PRO A 181       8.112  16.234   3.477  1.00 72.62           C  
ATOM   2219  CG  PRO A 181       6.742  15.726   3.769  1.00 75.41           C  
ATOM   2220  CD  PRO A 181       5.805  16.530   2.908  1.00 73.33           C  
ATOM   2221  HA  PRO A 181       8.133  18.260   3.888  1.00 89.59           H  
ATOM   2222  HB2 PRO A 181       8.500  15.757   2.727  1.00 87.40           H  
ATOM   2223  HB3 PRO A 181       8.679  16.158   4.261  1.00 87.40           H  
ATOM   2224  HG2 PRO A 181       6.690  14.785   3.541  1.00 90.75           H  
ATOM   2225  HG3 PRO A 181       6.540  15.860   4.708  1.00 90.75           H  
ATOM   2226  HD2 PRO A 181       5.690  16.104   2.046  1.00 88.24           H  
ATOM   2227  HD3 PRO A 181       4.960  16.638   3.369  1.00 88.24           H  
ATOM   2228  N   GLY A 182       8.399  18.102   0.733  1.00 72.01           N  
ATOM   2229  CA  GLY A 182       9.253  18.346  -0.407  1.00 71.14           C  
ATOM   2230  C   GLY A 182       9.958  17.121  -0.943  1.00 69.98           C  
ATOM   2231  O   GLY A 182      10.686  17.231  -1.938  1.00 66.91           O  
ATOM   2232  H   GLY A 182       7.577  17.953   0.527  1.00 86.66           H  
ATOM   2233  HA2 GLY A 182       8.726  18.730  -1.124  1.00 85.62           H  
ATOM   2234  HA3 GLY A 182       9.931  18.993  -0.158  1.00 85.62           H  
ATOM   2235  N   HIS A 183       9.766  15.962  -0.320  1.00 70.80           N  
ATOM   2236  CA  HIS A 183      10.425  14.734  -0.735  1.00 68.84           C  
ATOM   2237  C   HIS A 183       9.608  13.558  -0.221  1.00 68.93           C  
ATOM   2238  O   HIS A 183       8.873  13.671   0.765  1.00 73.40           O  
ATOM   2239  CB  HIS A 183      11.865  14.664  -0.216  1.00 68.08           C  
ATOM   2240  CG  HIS A 183      11.978  14.773   1.273  1.00 70.06           C  
ATOM   2241  ND1 HIS A 183      11.356  13.896   2.135  1.00 70.97           N  
ATOM   2242  CD2 HIS A 183      12.650  15.653   2.053  1.00 71.33           C  
ATOM   2243  CE1 HIS A 183      11.635  14.234   3.382  1.00 73.73           C  
ATOM   2244  NE2 HIS A 183      12.419  15.297   3.359  1.00 75.25           N  
ATOM   2245  H   HIS A 183       9.248  15.861   0.359  1.00 85.21           H  
ATOM   2246  HA  HIS A 183      10.447  14.692  -1.704  1.00 82.86           H  
ATOM   2247  HB2 HIS A 183      12.252  13.815  -0.481  1.00 81.95           H  
ATOM   2248  HB3 HIS A 183      12.373  15.392  -0.606  1.00 81.95           H  
ATOM   2249  HD2 HIS A 183      13.169  16.367   1.759  1.00 85.85           H  
ATOM   2250  HE1 HIS A 183      11.332  13.797   4.145  1.00 88.72           H  
ATOM   2251  HE2 HIS A 183      12.734  15.701   4.050  1.00 90.55           H  
ATOM   2252  N   PHE A 184       9.757  12.422  -0.893  1.00 65.10           N  
ATOM   2253  CA  PHE A 184       8.998  11.233  -0.540  1.00 65.35           C  
ATOM   2254  C   PHE A 184       9.815   9.993  -0.863  1.00 64.75           C  
ATOM   2255  O   PHE A 184      10.770  10.039  -1.641  1.00 64.01           O  
ATOM   2256  CB  PHE A 184       7.657  11.184  -1.286  1.00 63.93           C  
ATOM   2257  CG  PHE A 184       7.796  11.210  -2.785  1.00 64.78           C  
ATOM   2258  CD1 PHE A 184       8.016  12.404  -3.453  1.00 65.04           C  
ATOM   2259  CD2 PHE A 184       7.710  10.042  -3.526  1.00 64.51           C  
ATOM   2260  CE1 PHE A 184       8.145  12.433  -4.830  1.00 63.86           C  
ATOM   2261  CE2 PHE A 184       7.842  10.064  -4.904  1.00 61.78           C  
ATOM   2262  CZ  PHE A 184       8.057  11.261  -5.557  1.00 62.74           C  
ATOM   2263  H   PHE A 184      10.292  12.315  -1.558  1.00 78.37           H  
ATOM   2264  HA  PHE A 184       8.817  11.238   0.413  1.00 78.67           H  
ATOM   2265  HB2 PHE A 184       7.195  10.366  -1.045  1.00 76.97           H  
ATOM   2266  HB3 PHE A 184       7.125  11.952  -1.024  1.00 76.97           H  
ATOM   2267  HD1 PHE A 184       8.075  13.196  -2.970  1.00 78.30           H  
ATOM   2268  HD2 PHE A 184       7.565   9.233  -3.092  1.00 77.66           H  
ATOM   2269  HE1 PHE A 184       8.292  13.241  -5.266  1.00 76.88           H  
ATOM   2270  HE2 PHE A 184       7.781   9.273  -5.390  1.00 74.38           H  
ATOM   2271  HZ  PHE A 184       8.145  11.278  -6.483  1.00 75.54           H  
ATOM   2272  N   ASN A 185       9.431   8.878  -0.239  1.00 65.19           N  
ATOM   2273  CA  ASN A 185       9.902   7.566  -0.655  1.00 64.52           C  
ATOM   2274  C   ASN A 185       8.858   6.963  -1.578  1.00 63.20           C  
ATOM   2275  O   ASN A 185       7.721   6.730  -1.134  1.00 64.27           O  
ATOM   2276  CB  ASN A 185      10.132   6.658   0.545  1.00 64.20           C  
ATOM   2277  CG  ASN A 185      10.472   5.236   0.138  1.00 63.99           C  
ATOM   2278  OD1 ASN A 185      11.072   5.003  -0.914  1.00 64.71           O  
ATOM   2279  ND2 ASN A 185      10.087   4.277   0.970  1.00 64.57           N  
ATOM   2280  H   ASN A 185       8.894   8.859   0.433  1.00 78.48           H  
ATOM   2281  HA  ASN A 185      10.740   7.662  -1.130  1.00 77.68           H  
ATOM   2282  HB2 ASN A 185      10.870   7.006   1.069  1.00 77.29           H  
ATOM   2283  HB3 ASN A 185       9.325   6.632   1.082  1.00 77.29           H  
ATOM   2284 HD21 ASN A 185       9.670   4.478   1.695  1.00 77.74           H  
ATOM   2285 HD22 ASN A 185      10.255   3.454   0.785  1.00 77.74           H  
ATOM   2286  N   PRO A 186       9.171   6.704  -2.850  1.00 60.68           N  
ATOM   2287  CA  PRO A 186       8.104   6.286  -3.775  1.00 61.18           C  
ATOM   2288  C   PRO A 186       7.507   4.932  -3.441  1.00 61.18           C  
ATOM   2289  O   PRO A 186       6.308   4.730  -3.671  1.00 60.37           O  
ATOM   2290  CB  PRO A 186       8.799   6.277  -5.145  1.00 61.05           C  
ATOM   2291  CG  PRO A 186      10.251   6.099  -4.836  1.00 62.43           C  
ATOM   2292  CD  PRO A 186      10.491   6.770  -3.506  1.00 59.67           C  
ATOM   2293  HA  PRO A 186       7.396   6.949  -3.785  1.00 73.66           H  
ATOM   2294  HB2 PRO A 186       8.467   5.536  -5.676  1.00 73.51           H  
ATOM   2295  HB3 PRO A 186       8.644   7.121  -5.597  1.00 73.51           H  
ATOM   2296  HG2 PRO A 186      10.455   5.152  -4.779  1.00 75.17           H  
ATOM   2297  HG3 PRO A 186      10.783   6.519  -5.529  1.00 75.17           H  
ATOM   2298  HD2 PRO A 186      11.151   6.278  -2.993  1.00 71.85           H  
ATOM   2299  HD3 PRO A 186      10.757   7.693  -3.635  1.00 71.85           H  
ATOM   2300  N   TYR A 187       8.295   3.998  -2.900  1.00 60.38           N  
ATOM   2301  CA  TYR A 187       7.765   2.663  -2.649  1.00 60.03           C  
ATOM   2302  C   TYR A 187       6.521   2.722  -1.775  1.00 61.24           C  
ATOM   2303  O   TYR A 187       5.584   1.938  -1.964  1.00 59.81           O  
ATOM   2304  CB  TYR A 187       8.822   1.774  -1.995  1.00 58.07           C  
ATOM   2305  CG  TYR A 187       8.405   0.319  -1.920  1.00 55.42           C  
ATOM   2306  CD1 TYR A 187       7.625  -0.150  -0.870  1.00 55.59           C  
ATOM   2307  CD2 TYR A 187       8.784  -0.581  -2.904  1.00 58.20           C  
ATOM   2308  CE1 TYR A 187       7.240  -1.477  -0.802  1.00 54.82           C  
ATOM   2309  CE2 TYR A 187       8.408  -1.909  -2.841  1.00 57.15           C  
ATOM   2310  CZ  TYR A 187       7.632  -2.351  -1.792  1.00 54.92           C  
ATOM   2311  OH  TYR A 187       7.254  -3.673  -1.733  1.00 58.41           O  
ATOM   2312  H   TYR A 187       9.118   4.111  -2.676  1.00 72.70           H  
ATOM   2313  HA  TYR A 187       7.517   2.259  -3.495  1.00 72.29           H  
ATOM   2314  HB2 TYR A 187       9.641   1.825  -2.513  1.00 69.94           H  
ATOM   2315  HB3 TYR A 187       8.982   2.087  -1.091  1.00 69.94           H  
ATOM   2316  HD1 TYR A 187       7.358   0.438  -0.201  1.00 66.95           H  
ATOM   2317  HD2 TYR A 187       9.307  -0.287  -3.615  1.00 70.09           H  
ATOM   2318  HE1 TYR A 187       6.718  -1.777  -0.093  1.00 66.03           H  
ATOM   2319  HE2 TYR A 187       8.670  -2.500  -3.509  1.00 68.83           H  
ATOM   2320  HH  TYR A 187       7.560  -4.089  -2.395  1.00 70.34           H  
ATOM   2321  N   ARG A 188       6.488   3.653  -0.820  1.00 62.47           N  
ATOM   2322  CA  ARG A 188       5.381   3.704   0.130  1.00 62.03           C  
ATOM   2323  C   ARG A 188       4.047   3.930  -0.572  1.00 61.58           C  
ATOM   2324  O   ARG A 188       3.029   3.342  -0.188  1.00 64.31           O  
ATOM   2325  CB  ARG A 188       5.633   4.806   1.160  1.00 64.08           C  
ATOM   2326  CG  ARG A 188       4.917   4.597   2.480  1.00 70.85           C  
ATOM   2327  CD  ARG A 188       3.427   4.859   2.351  1.00 67.04           C  
ATOM   2328  NE  ARG A 188       2.906   5.600   3.495  1.00 67.85           N  
ATOM   2329  CZ  ARG A 188       1.618   5.846   3.706  1.00 70.18           C  
ATOM   2330  NH1 ARG A 188       0.707   5.411   2.846  1.00 70.21           N  
ATOM   2331  NH2 ARG A 188       1.241   6.530   4.778  1.00 71.70           N  
ATOM   2332  H   ARG A 188       7.087   4.259  -0.703  1.00 75.22           H  
ATOM   2333  HA  ARG A 188       5.331   2.858   0.602  1.00 74.68           H  
ATOM   2334  HB2 ARG A 188       6.584   4.845   1.345  1.00 77.15           H  
ATOM   2335  HB3 ARG A 188       5.338   5.653   0.791  1.00 77.15           H  
ATOM   2336  HG2 ARG A 188       5.041   3.680   2.770  1.00 85.27           H  
ATOM   2337  HG3 ARG A 188       5.278   5.209   3.140  1.00 85.27           H  
ATOM   2338  HD2 ARG A 188       3.259   5.385   1.554  1.00 80.69           H  
ATOM   2339  HD3 ARG A 188       2.957   4.012   2.299  1.00 80.69           H  
ATOM   2340  HE  ARG A 188       3.470   5.889   4.076  1.00 81.67           H  
ATOM   2341 HH11 ARG A 188       0.945   4.967   2.149  1.00 84.50           H  
ATOM   2342 HH12 ARG A 188      -0.126   5.573   2.987  1.00 84.50           H  
ATOM   2343 HH21 ARG A 188       1.830   6.813   5.337  1.00 86.29           H  
ATOM   2344 HH22 ARG A 188       0.408   6.689   4.915  1.00 86.29           H  
ATOM   2345  N   TYR A 189       4.026   4.783  -1.595  1.00 62.36           N  
ATOM   2346  CA  TYR A 189       2.786   5.150  -2.266  1.00 62.36           C  
ATOM   2347  C   TYR A 189       2.538   4.362  -3.539  1.00 61.32           C  
ATOM   2348  O   TYR A 189       1.377   4.220  -3.941  1.00 62.60           O  
ATOM   2349  CB  TYR A 189       2.797   6.652  -2.567  1.00 62.34           C  
ATOM   2350  CG  TYR A 189       3.168   7.446  -1.337  1.00 63.96           C  
ATOM   2351  CD1 TYR A 189       2.200   7.829  -0.420  1.00 66.85           C  
ATOM   2352  CD2 TYR A 189       4.491   7.772  -1.069  1.00 63.90           C  
ATOM   2353  CE1 TYR A 189       2.534   8.536   0.717  1.00 67.45           C  
ATOM   2354  CE2 TYR A 189       4.835   8.479   0.065  1.00 66.13           C  
ATOM   2355  CZ  TYR A 189       3.853   8.856   0.955  1.00 66.09           C  
ATOM   2356  OH  TYR A 189       4.192   9.556   2.088  1.00 66.24           O  
ATOM   2357  H   TYR A 189       4.724   5.165  -1.920  1.00 75.08           H  
ATOM   2358  HA  TYR A 189       2.044   4.978  -1.666  1.00 75.08           H  
ATOM   2359  HB2 TYR A 189       3.451   6.837  -3.259  1.00 75.05           H  
ATOM   2360  HB3 TYR A 189       1.913   6.929  -2.855  1.00 75.05           H  
ATOM   2361  HD1 TYR A 189       1.309   7.613  -0.578  1.00 80.47           H  
ATOM   2362  HD2 TYR A 189       5.155   7.517  -1.668  1.00 76.93           H  
ATOM   2363  HE1 TYR A 189       1.874   8.792   1.320  1.00 81.19           H  
ATOM   2364  HE2 TYR A 189       5.724   8.696   0.229  1.00 79.60           H  
ATOM   2365  HH  TYR A 189       5.022   9.683   2.109  1.00 79.74           H  
ATOM   2366  N   VAL A 190       3.589   3.829  -4.164  1.00 59.98           N  
ATOM   2367  CA  VAL A 190       3.386   2.972  -5.324  1.00 59.81           C  
ATOM   2368  C   VAL A 190       2.804   1.629  -4.901  1.00 57.61           C  
ATOM   2369  O   VAL A 190       2.026   1.020  -5.647  1.00 57.41           O  
ATOM   2370  CB  VAL A 190       4.708   2.789  -6.092  1.00 56.79           C  
ATOM   2371  CG1 VAL A 190       4.505   1.848  -7.269  1.00 51.83           C  
ATOM   2372  CG2 VAL A 190       5.246   4.130  -6.558  1.00 57.45           C  
ATOM   2373  H   VAL A 190       4.411   3.946  -3.940  1.00 72.22           H  
ATOM   2374  HA  VAL A 190       2.751   3.397  -5.921  1.00 72.03           H  
ATOM   2375  HB  VAL A 190       5.365   2.391  -5.500  1.00 68.40           H  
ATOM   2376 HG11 VAL A 190       5.265   1.926  -7.867  1.00 62.44           H  
ATOM   2377 HG12 VAL A 190       4.436   0.938  -6.941  1.00 62.44           H  
ATOM   2378 HG13 VAL A 190       3.692   2.097  -7.735  1.00 62.44           H  
ATOM   2379 HG21 VAL A 190       6.135   4.001  -6.925  1.00 69.19           H  
ATOM   2380 HG22 VAL A 190       4.655   4.485  -7.241  1.00 69.19           H  
ATOM   2381 HG23 VAL A 190       5.285   4.740  -5.807  1.00 69.19           H  
ATOM   2382  N   VAL A 191       3.163   1.142  -3.709  1.00 57.70           N  
ATOM   2383  CA  VAL A 191       2.679  -0.164  -3.272  1.00 57.49           C  
ATOM   2384  C   VAL A 191       1.171  -0.142  -3.072  1.00 57.44           C  
ATOM   2385  O   VAL A 191       0.492  -1.150  -3.300  1.00 56.36           O  
ATOM   2386  CB  VAL A 191       3.399  -0.611  -1.985  1.00 56.29           C  
ATOM   2387  CG1 VAL A 191       3.246   0.432  -0.885  1.00 57.39           C  
ATOM   2388  CG2 VAL A 191       2.859  -1.959  -1.513  1.00 55.91           C  
ATOM   2389  H   VAL A 191       3.683   1.542  -3.155  1.00 69.49           H  
ATOM   2390  HA  VAL A 191       2.876  -0.816  -3.962  1.00 69.23           H  
ATOM   2391  HB  VAL A 191       4.345  -0.715  -2.171  1.00 67.80           H  
ATOM   2392 HG11 VAL A 191       3.827   0.195  -0.145  1.00 69.12           H  
ATOM   2393 HG12 VAL A 191       3.487   1.303  -1.225  1.00 69.12           H  
ATOM   2394 HG13 VAL A 191       2.323   0.441  -0.588  1.00 69.12           H  
ATOM   2395 HG21 VAL A 191       3.464  -2.323  -0.848  1.00 67.35           H  
ATOM   2396 HG22 VAL A 191       1.980  -1.832  -1.124  1.00 67.35           H  
ATOM   2397 HG23 VAL A 191       2.804  -2.560  -2.272  1.00 67.35           H  
ATOM   2398  N   VAL A 192       0.620   0.990  -2.636  1.00 58.83           N  
ATOM   2399  CA  VAL A 192      -0.827   1.089  -2.484  1.00 59.36           C  
ATOM   2400  C   VAL A 192      -1.491   1.168  -3.852  1.00 59.54           C  
ATOM   2401  O   VAL A 192      -2.451   0.444  -4.139  1.00 59.36           O  
ATOM   2402  CB  VAL A 192      -1.196   2.300  -1.609  1.00 60.35           C  
ATOM   2403  CG1 VAL A 192      -2.705   2.365  -1.421  1.00 62.07           C  
ATOM   2404  CG2 VAL A 192      -0.480   2.229  -0.272  1.00 60.00           C  
ATOM   2405  H   VAL A 192       1.054   1.702  -2.426  1.00 70.84           H  
ATOM   2406  HA  VAL A 192      -1.152   0.290  -2.040  1.00 71.49           H  
ATOM   2407  HB  VAL A 192      -0.914   3.112  -2.058  1.00 72.67           H  
ATOM   2408 HG11 VAL A 192      -2.899   2.774  -0.564  1.00 74.73           H  
ATOM   2409 HG12 VAL A 192      -3.091   2.893  -2.137  1.00 74.73           H  
ATOM   2410 HG13 VAL A 192      -3.063   1.464  -1.440  1.00 74.73           H  
ATOM   2411 HG21 VAL A 192      -0.783   2.961   0.288  1.00 72.25           H  
ATOM   2412 HG22 VAL A 192      -0.686   1.381   0.151  1.00 72.25           H  
ATOM   2413 HG23 VAL A 192       0.476   2.301  -0.420  1.00 72.25           H  
ATOM   2414  N   SER A 193      -0.982   2.045  -4.720  1.00 58.70           N  
ATOM   2415  CA  SER A 193      -1.559   2.181  -6.053  1.00 60.37           C  
ATOM   2416  C   SER A 193      -1.491   0.865  -6.817  1.00 57.33           C  
ATOM   2417  O   SER A 193      -2.436   0.501  -7.526  1.00 58.84           O  
ATOM   2418  CB  SER A 193      -0.840   3.291  -6.819  1.00 61.33           C  
ATOM   2419  OG  SER A 193      -1.467   4.542  -6.595  1.00 62.59           O  
ATOM   2420  H   SER A 193      -0.314   2.564  -4.562  1.00 70.69           H  
ATOM   2421  HA  SER A 193      -2.493   2.431  -5.969  1.00 72.69           H  
ATOM   2422  HB2 SER A 193       0.080   3.340  -6.517  1.00 73.85           H  
ATOM   2423  HB3 SER A 193      -0.868   3.089  -7.767  1.00 73.85           H  
ATOM   2424  HG  SER A 193      -2.266   4.513  -6.853  1.00 75.36           H  
ATOM   2425  N   VAL A 194      -0.384   0.132  -6.677  1.00 56.55           N  
ATOM   2426  CA  VAL A 194      -0.272  -1.166  -7.332  1.00 56.04           C  
ATOM   2427  C   VAL A 194      -1.234  -2.166  -6.703  1.00 56.31           C  
ATOM   2428  O   VAL A 194      -1.918  -2.918  -7.408  1.00 55.28           O  
ATOM   2429  CB  VAL A 194       1.182  -1.670  -7.269  1.00 54.22           C  
ATOM   2430  CG1 VAL A 194       1.254  -3.145  -7.646  1.00 51.36           C  
ATOM   2431  CG2 VAL A 194       2.076  -0.838  -8.175  1.00 54.62           C  
ATOM   2432  H   VAL A 194       0.304   0.362  -6.215  1.00 68.11           H  
ATOM   2433  HA  VAL A 194      -0.513  -1.068  -8.266  1.00 67.50           H  
ATOM   2434  HB  VAL A 194       1.508  -1.577  -6.360  1.00 65.31           H  
ATOM   2435 HG11 VAL A 194       2.168  -3.363  -7.885  1.00 61.88           H  
ATOM   2436 HG12 VAL A 194       0.976  -3.679  -6.886  1.00 61.88           H  
ATOM   2437 HG13 VAL A 194       0.668  -3.307  -8.402  1.00 61.88           H  
ATOM   2438 HG21 VAL A 194       2.994  -1.131  -8.066  1.00 65.80           H  
ATOM   2439 HG22 VAL A 194       1.796  -0.963  -9.095  1.00 65.80           H  
ATOM   2440 HG23 VAL A 194       1.995   0.096  -7.928  1.00 65.80           H  
ATOM   2441  N   THR A 195      -1.305  -2.193  -5.370  1.00 57.75           N  
ATOM   2442  CA  THR A 195      -2.123  -3.199  -4.702  1.00 58.43           C  
ATOM   2443  C   THR A 195      -3.600  -3.018  -5.029  1.00 61.23           C  
ATOM   2444  O   THR A 195      -4.316  -4.000  -5.259  1.00 62.07           O  
ATOM   2445  CB  THR A 195      -1.909  -3.143  -3.189  1.00 58.70           C  
ATOM   2446  OG1 THR A 195      -0.597  -3.619  -2.867  1.00 60.03           O  
ATOM   2447  CG2 THR A 195      -2.944  -4.001  -2.476  1.00 60.04           C  
ATOM   2448  H   THR A 195      -0.897  -1.651  -4.842  1.00 69.55           H  
ATOM   2449  HA  THR A 195      -1.853  -4.078  -5.009  1.00 70.37           H  
ATOM   2450  HB  THR A 195      -2.005  -2.228  -2.883  1.00 70.69           H  
ATOM   2451  HG1 THR A 195      -0.018  -3.141  -3.244  1.00 72.28           H  
ATOM   2452 HG21 THR A 195      -2.626  -4.231  -1.589  1.00 72.30           H  
ATOM   2453 HG22 THR A 195      -3.781  -3.518  -2.393  1.00 72.30           H  
ATOM   2454 HG23 THR A 195      -3.095  -4.817  -2.976  1.00 72.30           H  
ATOM   2455  N   ASN A 196      -4.078  -1.771  -5.056  1.00 60.82           N  
ATOM   2456  CA  ASN A 196      -5.494  -1.542  -5.325  1.00 60.42           C  
ATOM   2457  C   ASN A 196      -5.887  -2.048  -6.708  1.00 60.28           C  
ATOM   2458  O   ASN A 196      -7.059  -2.364  -6.947  1.00 61.11           O  
ATOM   2459  CB  ASN A 196      -5.827  -0.057  -5.193  1.00 62.38           C  
ATOM   2460  CG  ASN A 196      -5.718   0.438  -3.769  1.00 64.86           C  
ATOM   2461  OD1 ASN A 196      -5.814  -0.339  -2.818  1.00 65.58           O  
ATOM   2462  ND2 ASN A 196      -5.510   1.739  -3.613  1.00 65.23           N  
ATOM   2463  H   ASN A 196      -3.614  -1.059  -4.925  1.00 73.23           H  
ATOM   2464  HA  ASN A 196      -6.020  -2.024  -4.669  1.00 72.75           H  
ATOM   2465  HB2 ASN A 196      -5.209   0.456  -5.737  1.00 75.10           H  
ATOM   2466  HB3 ASN A 196      -6.737   0.091  -5.494  1.00 75.10           H  
ATOM   2467 HD21 ASN A 196      -5.447   2.250  -4.302  1.00 78.52           H  
ATOM   2468 HD22 ASN A 196      -5.440   2.072  -2.823  1.00 78.52           H  
ATOM   2469  N   VAL A 197      -4.932  -2.119  -7.637  1.00 60.14           N  
ATOM   2470  CA  VAL A 197      -5.224  -2.678  -8.956  1.00 60.29           C  
ATOM   2471  C   VAL A 197      -5.495  -4.174  -8.843  1.00 61.45           C  
ATOM   2472  O   VAL A 197      -6.544  -4.669  -9.271  1.00 61.54           O  
ATOM   2473  CB  VAL A 197      -4.073  -2.393  -9.937  1.00 57.24           C  
ATOM   2474  CG1 VAL A 197      -4.287  -3.160 -11.240  1.00 52.08           C  
ATOM   2475  CG2 VAL A 197      -3.952  -0.900 -10.199  1.00 56.18           C  
ATOM   2476  H   VAL A 197      -4.121  -1.855  -7.531  1.00 72.41           H  
ATOM   2477  HA  VAL A 197      -6.024  -2.256  -9.306  1.00 72.60           H  
ATOM   2478  HB  VAL A 197      -3.240  -2.697  -9.544  1.00 68.93           H  
ATOM   2479 HG11 VAL A 197      -3.732  -2.765 -11.931  1.00 62.74           H  
ATOM   2480 HG12 VAL A 197      -4.038  -4.088 -11.108  1.00 62.74           H  
ATOM   2481 HG13 VAL A 197      -5.221  -3.098 -11.493  1.00 62.74           H  
ATOM   2482 HG21 VAL A 197      -3.205  -0.745 -10.798  1.00 67.66           H  
ATOM   2483 HG22 VAL A 197      -4.774  -0.584 -10.606  1.00 67.66           H  
ATOM   2484 HG23 VAL A 197      -3.802  -0.443  -9.357  1.00 67.66           H  
ATOM   2485  N   ILE A 198      -4.547  -4.918  -8.267  1.00 60.53           N  
ATOM   2486  CA  ILE A 198      -4.746  -6.350  -8.079  1.00 61.27           C  
ATOM   2487  C   ILE A 198      -5.802  -6.613  -7.015  1.00 61.33           C  
ATOM   2488  O   ILE A 198      -6.433  -7.676  -7.019  1.00 61.37           O  
ATOM   2489  CB  ILE A 198      -3.410  -7.036  -7.733  1.00 58.55           C  
ATOM   2490  CG1 ILE A 198      -3.587  -8.555  -7.675  1.00 56.37           C  
ATOM   2491  CG2 ILE A 198      -2.850  -6.512  -6.417  1.00 57.46           C  
ATOM   2492  CD1 ILE A 198      -3.941  -9.183  -9.006  1.00 54.80           C  
ATOM   2493  H   ILE A 198      -3.792  -4.619  -7.984  1.00 72.89           H  
ATOM   2494  HA  ILE A 198      -5.068  -6.726  -8.913  1.00 73.77           H  
ATOM   2495  HB  ILE A 198      -2.774  -6.832  -8.436  1.00 70.50           H  
ATOM   2496 HG12 ILE A 198      -2.753  -8.951  -7.379  1.00 67.89           H  
ATOM   2497 HG13 ILE A 198      -4.290  -8.774  -7.045  1.00 67.89           H  
ATOM   2498 HG21 ILE A 198      -1.987  -6.924  -6.258  1.00 69.20           H  
ATOM   2499 HG22 ILE A 198      -2.749  -5.550  -6.476  1.00 69.20           H  
ATOM   2500 HG23 ILE A 198      -3.460  -6.738  -5.698  1.00 69.20           H  
ATOM   2501 HD11 ILE A 198      -3.866 -10.147  -8.928  1.00 66.01           H  
ATOM   2502 HD12 ILE A 198      -4.850  -8.940  -9.240  1.00 66.01           H  
ATOM   2503 HD13 ILE A 198      -3.326  -8.858  -9.682  1.00 66.01           H  
ATOM   2504  N   CYS A 199      -6.021  -5.661  -6.106  1.00 60.86           N  
ATOM   2505  CA  CYS A 199      -7.071  -5.806  -5.106  1.00 62.62           C  
ATOM   2506  C   CYS A 199      -8.454  -5.568  -5.697  1.00 64.95           C  
ATOM   2507  O   CYS A 199      -9.445  -6.083  -5.167  1.00 69.38           O  
ATOM   2508  CB  CYS A 199      -6.817  -4.840  -3.949  1.00 64.10           C  
ATOM   2509  SG  CYS A 199      -7.744  -5.214  -2.449  1.00 70.40           S  
ATOM   2510  H   CYS A 199      -5.577  -4.927  -6.049  1.00 73.28           H  
ATOM   2511  HA  CYS A 199      -7.048  -6.709  -4.753  1.00 75.39           H  
ATOM   2512  HB2 CYS A 199      -5.875  -4.867  -3.721  1.00 77.17           H  
ATOM   2513  HB3 CYS A 199      -7.062  -3.946  -4.231  1.00 77.17           H  
ATOM   2514  HG  CYS A 199      -7.439  -4.419  -1.604  1.00 84.73           H  
ATOM   2515  N   ALA A 200      -8.543  -4.798  -6.783  1.00 64.70           N  
ATOM   2516  CA  ALA A 200      -9.819  -4.621  -7.468  1.00 64.89           C  
ATOM   2517  C   ALA A 200     -10.129  -5.809  -8.370  1.00 66.17           C  
ATOM   2518  O   ALA A 200     -11.293  -6.205  -8.505  1.00 69.39           O  
ATOM   2519  CB  ALA A 200      -9.804  -3.328  -8.283  1.00 64.77           C  
ATOM   2520  H   ALA A 200      -7.886  -4.372  -7.138  1.00 77.88           H  
ATOM   2521  HA  ALA A 200     -10.526  -4.552  -6.808  1.00 78.12           H  
ATOM   2522  HB1 ALA A 200     -10.659  -3.227  -8.730  1.00 77.98           H  
ATOM   2523  HB2 ALA A 200      -9.653  -2.580  -7.684  1.00 77.98           H  
ATOM   2524  HB3 ALA A 200      -9.091  -3.377  -8.938  1.00 77.98           H  
ATOM   2525  N   ILE A 201      -9.101  -6.386  -8.996  1.00 66.85           N  
ATOM   2526  CA  ILE A 201      -9.303  -7.559  -9.837  1.00 65.36           C  
ATOM   2527  C   ILE A 201      -9.740  -8.752  -9.001  1.00 67.37           C  
ATOM   2528  O   ILE A 201     -10.426  -9.653  -9.501  1.00 68.59           O  
ATOM   2529  CB  ILE A 201      -8.014  -7.872 -10.621  1.00 66.83           C  
ATOM   2530  CG1 ILE A 201      -7.789  -6.824 -11.712  1.00 65.74           C  
ATOM   2531  CG2 ILE A 201      -8.067  -9.276 -11.212  1.00 66.47           C  
ATOM   2532  CD1 ILE A 201      -6.400  -6.852 -12.311  1.00 65.41           C  
ATOM   2533  H   ILE A 201      -8.285  -6.118  -8.949  1.00 80.47           H  
ATOM   2534  HA  ILE A 201     -10.005  -7.370 -10.479  1.00 78.69           H  
ATOM   2535  HB  ILE A 201      -7.267  -7.832 -10.004  1.00 80.44           H  
ATOM   2536 HG12 ILE A 201      -8.424  -6.977 -12.428  1.00 79.14           H  
ATOM   2537 HG13 ILE A 201      -7.929  -5.943 -11.332  1.00 79.14           H  
ATOM   2538 HG21 ILE A 201      -7.400  -9.352 -11.911  1.00 80.01           H  
ATOM   2539 HG22 ILE A 201      -7.883  -9.923 -10.513  1.00 80.01           H  
ATOM   2540 HG23 ILE A 201      -8.950  -9.429 -11.583  1.00 80.01           H  
ATOM   2541 HD11 ILE A 201      -6.280  -6.065 -12.865  1.00 78.74           H  
ATOM   2542 HD12 ILE A 201      -5.748  -6.854 -11.593  1.00 78.74           H  
ATOM   2543 HD13 ILE A 201      -6.302  -7.653 -12.849  1.00 78.74           H  
ATOM   2544  N   CYS A 202      -9.363  -8.781  -7.725  1.00 67.60           N  
ATOM   2545  CA  CYS A 202      -9.576  -9.944  -6.874  1.00 68.21           C  
ATOM   2546  C   CYS A 202     -10.727  -9.775  -5.894  1.00 70.72           C  
ATOM   2547  O   CYS A 202     -11.478 -10.728  -5.668  1.00 72.47           O  
ATOM   2548  CB  CYS A 202      -8.299 -10.256  -6.087  1.00 67.34           C  
ATOM   2549  SG  CYS A 202      -6.959 -10.932  -7.080  1.00 63.63           S  
ATOM   2550  H   CYS A 202      -8.975  -8.127  -7.323  1.00 81.37           H  
ATOM   2551  HA  CYS A 202      -9.773 -10.711  -7.433  1.00 82.11           H  
ATOM   2552  HB2 CYS A 202      -7.978  -9.435  -5.683  1.00 81.06           H  
ATOM   2553  HB3 CYS A 202      -8.511 -10.898  -5.393  1.00 81.06           H  
ATOM   2554  HG  CYS A 202      -6.666 -10.140  -7.932  1.00 76.61           H  
ATOM   2555  N   PHE A 203     -10.880  -8.592  -5.300  1.00 70.21           N  
ATOM   2556  CA  PHE A 203     -11.853  -8.378  -4.241  1.00 71.30           C  
ATOM   2557  C   PHE A 203     -12.816  -7.231  -4.519  1.00 70.29           C  
ATOM   2558  O   PHE A 203     -13.691  -6.963  -3.687  1.00 69.12           O  
ATOM   2559  CB  PHE A 203     -11.128  -8.122  -2.911  1.00 72.17           C  
ATOM   2560  CG  PHE A 203     -10.068  -9.142  -2.591  1.00 71.06           C  
ATOM   2561  CD1 PHE A 203     -10.374 -10.492  -2.571  1.00 68.79           C  
ATOM   2562  CD2 PHE A 203      -8.769  -8.751  -2.309  1.00 69.52           C  
ATOM   2563  CE1 PHE A 203      -9.407 -11.434  -2.276  1.00 64.87           C  
ATOM   2564  CE2 PHE A 203      -7.796  -9.690  -2.014  1.00 68.76           C  
ATOM   2565  CZ  PHE A 203      -8.117 -11.033  -1.997  1.00 65.64           C  
ATOM   2566  H   PHE A 203     -10.424  -7.891  -5.498  1.00 84.50           H  
ATOM   2567  HA  PHE A 203     -12.384  -9.182  -4.134  1.00 85.81           H  
ATOM   2568  HB2 PHE A 203     -10.700  -7.252  -2.951  1.00 86.85           H  
ATOM   2569  HB3 PHE A 203     -11.779  -8.136  -2.192  1.00 86.85           H  
ATOM   2570  HD1 PHE A 203     -11.242 -10.768  -2.757  1.00 82.80           H  
ATOM   2571  HD2 PHE A 203      -8.548  -7.848  -2.319  1.00 83.67           H  
ATOM   2572  HE1 PHE A 203      -9.626 -12.338  -2.266  1.00 78.10           H  
ATOM   2573  HE2 PHE A 203      -6.927  -9.417  -1.826  1.00 82.76           H  
ATOM   2574  HZ  PHE A 203      -7.465 -11.666  -1.799  1.00 79.02           H  
ATOM   2575  N   GLY A 204     -12.687  -6.553  -5.655  1.00 70.22           N  
ATOM   2576  CA  GLY A 204     -13.602  -5.474  -5.984  1.00 69.39           C  
ATOM   2577  C   GLY A 204     -13.565  -4.317  -5.015  1.00 69.85           C  
ATOM   2578  O   GLY A 204     -14.587  -3.652  -4.811  1.00 73.24           O  
ATOM   2579  H   GLY A 204     -12.081  -6.698  -6.248  1.00 84.52           H  
ATOM   2580  HA2 GLY A 204     -13.388  -5.135  -6.867  1.00 83.52           H  
ATOM   2581  HA3 GLY A 204     -14.508  -5.821  -6.005  1.00 83.52           H  
ATOM   2582  N   ARG A 205     -12.408  -4.050  -4.415  1.00 70.69           N  
ATOM   2583  CA  ARG A 205     -12.269  -2.993  -3.426  1.00 73.28           C  
ATOM   2584  C   ARG A 205     -10.912  -2.326  -3.589  1.00 73.54           C  
ATOM   2585  O   ARG A 205      -9.943  -2.951  -4.026  1.00 72.07           O  
ATOM   2586  CB  ARG A 205     -12.418  -3.540  -1.997  1.00 76.89           C  
ATOM   2587  CG  ARG A 205     -12.378  -2.480  -0.904  1.00 80.02           C  
ATOM   2588  CD  ARG A 205     -12.768  -3.060   0.454  1.00 81.30           C  
ATOM   2589  NE  ARG A 205     -14.186  -3.407   0.512  1.00 84.68           N  
ATOM   2590  CZ  ARG A 205     -14.759  -4.072   1.511  1.00 86.98           C  
ATOM   2591  NH1 ARG A 205     -14.037  -4.471   2.550  1.00 84.39           N  
ATOM   2592  NH2 ARG A 205     -16.057  -4.339   1.470  1.00 87.51           N  
ATOM   2593  H   ARG A 205     -11.677  -4.477  -4.569  1.00 85.08           H  
ATOM   2594  HA  ARG A 205     -12.956  -2.324  -3.570  1.00 88.18           H  
ATOM   2595  HB2 ARG A 205     -13.269  -4.000  -1.929  1.00 92.51           H  
ATOM   2596  HB3 ARG A 205     -11.695  -4.164  -1.827  1.00 92.51           H  
ATOM   2597  HG2 ARG A 205     -11.478  -2.125  -0.835  1.00 96.27           H  
ATOM   2598  HG3 ARG A 205     -13.003  -1.771  -1.123  1.00 96.27           H  
ATOM   2599  HD2 ARG A 205     -12.253  -3.866   0.616  1.00 97.81           H  
ATOM   2600  HD3 ARG A 205     -12.588  -2.403   1.145  1.00 97.81           H  
ATOM   2601  HE  ARG A 205     -14.685  -3.164  -0.145  1.00101.86           H  
ATOM   2602 HH11 ARG A 205     -13.195  -4.301   2.583  1.00101.52           H  
ATOM   2603 HH12 ARG A 205     -14.413  -4.901   3.193  1.00101.52           H  
ATOM   2604 HH21 ARG A 205     -16.528  -4.081   0.798  1.00105.26           H  
ATOM   2605 HH22 ARG A 205     -16.428  -4.768   2.116  1.00105.26           H  
ATOM   2606  N   ARG A 206     -10.859  -1.043  -3.245  1.00 72.89           N  
ATOM   2607  CA  ARG A 206      -9.615  -0.293  -3.182  1.00 71.01           C  
ATOM   2608  C   ARG A 206      -9.564   0.443  -1.850  1.00 70.59           C  
ATOM   2609  O   ARG A 206     -10.581   0.612  -1.173  1.00 73.01           O  
ATOM   2610  CB  ARG A 206      -9.480   0.692  -4.347  1.00 69.05           C  
ATOM   2611  CG  ARG A 206     -10.556   1.756  -4.401  1.00 70.33           C  
ATOM   2612  CD  ARG A 206     -10.360   2.658  -5.610  1.00 68.53           C  
ATOM   2613  NE  ARG A 206      -9.063   3.330  -5.579  1.00 68.56           N  
ATOM   2614  CZ  ARG A 206      -8.753   4.321  -4.748  1.00 70.63           C  
ATOM   2615  NH1 ARG A 206      -9.649   4.762  -3.875  1.00 69.62           N  
ATOM   2616  NH2 ARG A 206      -7.548   4.871  -4.791  1.00 70.81           N  
ATOM   2617  H   ARG A 206     -11.551  -0.575  -3.039  1.00 87.72           H  
ATOM   2618  HA  ARG A 206      -8.866  -0.909  -3.217  1.00 85.46           H  
ATOM   2619  HB2 ARG A 206      -8.624   1.141  -4.273  1.00 83.11           H  
ATOM   2620  HB3 ARG A 206      -9.516   0.195  -5.179  1.00 83.11           H  
ATOM   2621  HG2 ARG A 206     -11.425   1.332  -4.474  1.00 84.65           H  
ATOM   2622  HG3 ARG A 206     -10.512   2.302  -3.601  1.00 84.65           H  
ATOM   2623  HD2 ARG A 206     -10.404   2.123  -6.418  1.00 82.49           H  
ATOM   2624  HD3 ARG A 206     -11.054   3.336  -5.619  1.00 82.49           H  
ATOM   2625  HE  ARG A 206      -8.513   3.160  -6.217  1.00 82.52           H  
ATOM   2626 HH11 ARG A 206     -10.432   4.410  -3.841  1.00 83.79           H  
ATOM   2627 HH12 ARG A 206      -9.445   5.403  -3.340  1.00 83.79           H  
ATOM   2628 HH21 ARG A 206      -6.966   4.587  -5.356  1.00 85.22           H  
ATOM   2629 HH22 ARG A 206      -7.349   5.512  -4.254  1.00 85.22           H  
ATOM   2630  N   TYR A 207      -8.365   0.880  -1.478  1.00 68.66           N  
ATOM   2631  CA  TYR A 207      -8.133   1.480  -0.174  1.00 72.58           C  
ATOM   2632  C   TYR A 207      -7.378   2.792  -0.319  1.00 73.47           C  
ATOM   2633  O   TYR A 207      -6.539   2.953  -1.209  1.00 73.39           O  
ATOM   2634  CB  TYR A 207      -7.351   0.523   0.739  1.00 72.39           C  
ATOM   2635  CG  TYR A 207      -8.097  -0.754   1.055  1.00 75.85           C  
ATOM   2636  CD1 TYR A 207      -8.106  -1.817   0.160  1.00 74.42           C  
ATOM   2637  CD2 TYR A 207      -8.797  -0.895   2.246  1.00 76.74           C  
ATOM   2638  CE1 TYR A 207      -8.790  -2.986   0.444  1.00 74.87           C  
ATOM   2639  CE2 TYR A 207      -9.483  -2.059   2.539  1.00 79.71           C  
ATOM   2640  CZ  TYR A 207      -9.476  -3.101   1.635  1.00 79.07           C  
ATOM   2641  OH  TYR A 207     -10.159  -4.260   1.925  1.00 81.00           O  
ATOM   2642  H   TYR A 207      -7.662   0.839  -1.971  1.00 82.64           H  
ATOM   2643  HA  TYR A 207      -8.985   1.670   0.249  1.00 87.35           H  
ATOM   2644  HB2 TYR A 207      -6.524   0.280   0.296  1.00 87.11           H  
ATOM   2645  HB3 TYR A 207      -7.159   0.973   1.577  1.00 87.11           H  
ATOM   2646  HD1 TYR A 207      -7.644  -1.742  -0.644  1.00 89.56           H  
ATOM   2647  HD2 TYR A 207      -8.804  -0.195   2.857  1.00 92.33           H  
ATOM   2648  HE1 TYR A 207      -8.787  -3.690  -0.163  1.00 90.09           H  
ATOM   2649  HE2 TYR A 207      -9.947  -2.139   3.341  1.00 95.90           H  
ATOM   2650  HH  TYR A 207     -10.529  -4.195   2.676  1.00 97.45           H  
ATOM   2651  N   ASP A 208      -7.698   3.731   0.568  1.00 74.12           N  
ATOM   2652  CA  ASP A 208      -7.011   5.012   0.593  1.00 73.60           C  
ATOM   2653  C   ASP A 208      -5.513   4.802   0.789  1.00 72.80           C  
ATOM   2654  O   ASP A 208      -5.061   3.777   1.309  1.00 74.65           O  
ATOM   2655  CB  ASP A 208      -7.571   5.893   1.709  1.00 76.40           C  
ATOM   2656  CG  ASP A 208      -7.260   7.362   1.503  1.00 79.30           C  
ATOM   2657  OD1 ASP A 208      -7.582   7.894   0.419  1.00 81.96           O  
ATOM   2658  OD2 ASP A 208      -6.695   7.983   2.428  1.00 77.71           O  
ATOM   2659  H   ASP A 208      -8.311   3.648   1.166  1.00 89.19           H  
ATOM   2660  HA  ASP A 208      -7.148   5.467  -0.253  1.00 88.56           H  
ATOM   2661  HB2 ASP A 208      -8.535   5.791   1.739  1.00 91.93           H  
ATOM   2662  HB3 ASP A 208      -7.182   5.619   2.554  1.00 91.93           H  
ATOM   2663  N   HIS A 209      -4.735   5.797   0.369  1.00 72.88           N  
ATOM   2664  CA  HIS A 209      -3.284   5.696   0.462  1.00 72.03           C  
ATOM   2665  C   HIS A 209      -2.775   5.711   1.897  1.00 72.69           C  
ATOM   2666  O   HIS A 209      -1.558   5.629   2.097  1.00 71.17           O  
ATOM   2667  CB  HIS A 209      -2.632   6.830  -0.329  1.00 73.01           C  
ATOM   2668  CG  HIS A 209      -2.528   6.555  -1.796  1.00 70.28           C  
ATOM   2669  ND1 HIS A 209      -1.377   6.784  -2.519  1.00 67.38           N  
ATOM   2670  CD2 HIS A 209      -3.432   6.061  -2.674  1.00 69.36           C  
ATOM   2671  CE1 HIS A 209      -1.578   6.446  -3.780  1.00 65.74           C  
ATOM   2672  NE2 HIS A 209      -2.817   6.004  -3.901  1.00 68.57           N  
ATOM   2673  H   HIS A 209      -5.021   6.534   0.030  1.00 87.71           H  
ATOM   2674  HA  HIS A 209      -3.004   4.860   0.060  1.00 86.68           H  
ATOM   2675  HB2 HIS A 209      -3.160   7.636  -0.214  1.00 87.86           H  
ATOM   2676  HB3 HIS A 209      -1.735   6.974   0.010  1.00 87.86           H  
ATOM   2677  HD2 HIS A 209      -4.306   5.809  -2.483  1.00 83.48           H  
ATOM   2678  HE1 HIS A 209      -0.953   6.509  -4.466  1.00 79.14           H  
ATOM   2679  HE2 HIS A 209      -3.180   5.727  -4.630  1.00 82.53           H  
ATOM   2680  N   ASN A 210      -3.654   5.810   2.896  1.00 76.30           N  
ATOM   2681  CA  ASN A 210      -3.234   5.736   4.290  1.00 76.07           C  
ATOM   2682  C   ASN A 210      -4.095   4.785   5.115  1.00 77.61           C  
ATOM   2683  O   ASN A 210      -3.913   4.712   6.336  1.00 79.03           O  
ATOM   2684  CB  ASN A 210      -3.230   7.132   4.924  1.00 74.76           C  
ATOM   2685  CG  ASN A 210      -2.047   7.974   4.466  1.00 75.57           C  
ATOM   2686  OD1 ASN A 210      -0.890   7.589   4.636  1.00 78.45           O  
ATOM   2687  ND2 ASN A 210      -2.337   9.129   3.877  1.00 69.57           N  
ATOM   2688  H   ASN A 210      -4.499   5.925   2.793  1.00 91.80           H  
ATOM   2689  HA  ASN A 210      -2.325   5.401   4.323  1.00 91.53           H  
ATOM   2690  HB2 ASN A 210      -4.045   7.596   4.674  1.00 89.96           H  
ATOM   2691  HB3 ASN A 210      -3.180   7.043   5.889  1.00 89.96           H  
ATOM   2692 HD21 ASN A 210      -1.704   9.641   3.600  1.00 83.74           H  
ATOM   2693 HD22 ASN A 210      -3.157   9.366   3.774  1.00 83.74           H  
ATOM   2694  N   HIS A 211      -5.028   4.065   4.491  1.00 76.04           N  
ATOM   2695  CA  HIS A 211      -5.702   2.950   5.145  1.00 75.97           C  
ATOM   2696  C   HIS A 211      -4.684   2.101   5.894  1.00 79.08           C  
ATOM   2697  O   HIS A 211      -3.737   1.576   5.296  1.00 80.17           O  
ATOM   2698  CB  HIS A 211      -6.437   2.102   4.104  1.00 75.80           C  
ATOM   2699  CG  HIS A 211      -7.583   1.311   4.659  1.00 76.40           C  
ATOM   2700  ND1 HIS A 211      -8.889   1.746   4.595  1.00 77.82           N  
ATOM   2701  CD2 HIS A 211      -7.619   0.103   5.270  1.00 76.74           C  
ATOM   2702  CE1 HIS A 211      -9.680   0.845   5.150  1.00 77.99           C  
ATOM   2703  NE2 HIS A 211      -8.934  -0.162   5.568  1.00 78.87           N  
ATOM   2704  H   HIS A 211      -5.289   4.205   3.684  1.00 91.50           H  
ATOM   2705  HA  HIS A 211      -6.350   3.290   5.782  1.00 91.42           H  
ATOM   2706  HB2 HIS A 211      -6.789   2.688   3.416  1.00 91.21           H  
ATOM   2707  HB3 HIS A 211      -5.808   1.476   3.712  1.00 91.21           H  
ATOM   2708  HD2 HIS A 211      -6.890  -0.443   5.457  1.00 92.33           H  
ATOM   2709  HE1 HIS A 211     -10.604   0.909   5.233  1.00 93.84           H  
ATOM   2710  HE2 HIS A 211      -9.224  -0.868   5.963  1.00 94.89           H  
ATOM   2711  N   GLN A 212      -4.868   1.977   7.213  1.00 81.14           N  
ATOM   2712  CA  GLN A 212      -3.841   1.347   8.038  1.00 80.34           C  
ATOM   2713  C   GLN A 212      -3.958  -0.173   8.053  1.00 81.59           C  
ATOM   2714  O   GLN A 212      -2.958  -0.860   8.286  1.00 82.55           O  
ATOM   2715  CB  GLN A 212      -3.905   1.895   9.463  1.00 81.67           C  
ATOM   2716  CG  GLN A 212      -3.388   3.323   9.605  1.00 85.48           C  
ATOM   2717  CD  GLN A 212      -1.882   3.434   9.413  1.00 85.95           C  
ATOM   2718  OE1 GLN A 212      -1.129   2.528   9.770  1.00 85.21           O  
ATOM   2719  NE2 GLN A 212      -1.440   4.552   8.847  1.00 84.41           N  
ATOM   2720  H   GLN A 212      -5.563   2.244   7.643  1.00 97.62           H  
ATOM   2721  HA  GLN A 212      -2.970   1.571   7.674  1.00 96.66           H  
ATOM   2722  HB2 GLN A 212      -4.828   1.884   9.760  1.00 98.25           H  
ATOM   2723  HB3 GLN A 212      -3.369   1.328  10.039  1.00 98.25           H  
ATOM   2724  HG2 GLN A 212      -3.816   3.881   8.937  1.00102.83           H  
ATOM   2725  HG3 GLN A 212      -3.601   3.648  10.494  1.00102.83           H  
ATOM   2726 HE21 GLN A 212      -1.997   5.164   8.611  1.00101.54           H  
ATOM   2727 HE22 GLN A 212      -0.597   4.664   8.716  1.00101.54           H  
ATOM   2728  N   GLU A 213      -5.156  -0.718   7.822  1.00 80.29           N  
ATOM   2729  CA  GLU A 213      -5.295  -2.167   7.697  1.00 80.03           C  
ATOM   2730  C   GLU A 213      -4.734  -2.697   6.383  1.00 82.25           C  
ATOM   2731  O   GLU A 213      -4.755  -3.915   6.167  1.00 83.37           O  
ATOM   2732  CB  GLU A 213      -6.764  -2.586   7.824  1.00 79.92           C  
ATOM   2733  CG  GLU A 213      -6.964  -4.082   8.068  1.00 82.00           C  
ATOM   2734  CD  GLU A 213      -7.888  -4.744   7.051  1.00 83.31           C  
ATOM   2735  OE1 GLU A 213      -8.001  -5.988   7.076  1.00 81.68           O  
ATOM   2736  OE2 GLU A 213      -8.504  -4.029   6.230  1.00 80.47           O  
ATOM   2737  H   GLU A 213      -5.890  -0.278   7.735  1.00 96.60           H  
ATOM   2738  HA  GLU A 213      -4.804  -2.589   8.419  1.00 96.28           H  
ATOM   2739  HB2 GLU A 213      -7.157  -2.112   8.573  1.00 96.16           H  
ATOM   2740  HB3 GLU A 213      -7.223  -2.340   7.007  1.00 96.16           H  
ATOM   2741  HG2 GLU A 213      -6.105  -4.529   8.029  1.00 98.65           H  
ATOM   2742  HG3 GLU A 213      -7.357  -4.204   8.947  1.00 98.65           H  
ATOM   2743  N   LEU A 214      -4.241  -1.824   5.503  1.00 80.83           N  
ATOM   2744  CA  LEU A 214      -3.588  -2.244   4.267  1.00 78.68           C  
ATOM   2745  C   LEU A 214      -2.069  -2.238   4.413  1.00 79.62           C  
ATOM   2746  O   LEU A 214      -1.420  -3.269   4.210  1.00 77.89           O  
ATOM   2747  CB  LEU A 214      -4.013  -1.343   3.103  1.00 77.26           C  
ATOM   2748  CG  LEU A 214      -3.643  -1.900   1.726  1.00 73.82           C  
ATOM   2749  CD1 LEU A 214      -4.519  -3.097   1.385  1.00 71.88           C  
ATOM   2750  CD2 LEU A 214      -3.752  -0.823   0.661  1.00 72.25           C  
ATOM   2751  H   LEU A 214      -4.275  -0.970   5.600  1.00 97.24           H  
ATOM   2752  HA  LEU A 214      -3.862  -3.150   4.060  1.00 94.66           H  
ATOM   2753  HB2 LEU A 214      -4.976  -1.232   3.129  1.00 92.96           H  
ATOM   2754  HB3 LEU A 214      -3.580  -0.481   3.200  1.00 92.96           H  
ATOM   2755  HG  LEU A 214      -2.722  -2.203   1.747  1.00 88.83           H  
ATOM   2756 HD11 LEU A 214      -4.338  -3.371   0.472  1.00 86.50           H  
ATOM   2757 HD12 LEU A 214      -4.315  -3.824   1.993  1.00 86.50           H  
ATOM   2758 HD13 LEU A 214      -5.451  -2.842   1.474  1.00 86.50           H  
ATOM   2759 HD21 LEU A 214      -3.909  -1.241  -0.200  1.00 86.95           H  
ATOM   2760 HD22 LEU A 214      -4.489  -0.235   0.885  1.00 86.95           H  
ATOM   2761 HD23 LEU A 214      -2.924  -0.318   0.639  1.00 86.95           H  
ATOM   2762  N   LEU A 215      -1.485  -1.081   4.751  1.00 78.90           N  
ATOM   2763  CA  LEU A 215      -0.073  -1.057   5.125  1.00 78.49           C  
ATOM   2764  C   LEU A 215       0.212  -2.131   6.166  1.00 80.44           C  
ATOM   2765  O   LEU A 215       1.297  -2.723   6.179  1.00 80.54           O  
ATOM   2766  CB  LEU A 215       0.311   0.324   5.654  1.00 79.60           C  
ATOM   2767  CG  LEU A 215       0.086   1.482   4.680  1.00 80.57           C  
ATOM   2768  CD1 LEU A 215      -0.390   2.729   5.422  1.00 78.97           C  
ATOM   2769  CD2 LEU A 215       1.342   1.793   3.873  1.00 75.15           C  
ATOM   2770  H   LEU A 215      -1.878  -0.316   4.771  1.00 94.93           H  
ATOM   2771  HA  LEU A 215       0.468  -1.243   4.342  1.00 94.43           H  
ATOM   2772  HB2 LEU A 215      -0.215   0.505   6.449  1.00 95.76           H  
ATOM   2773  HB3 LEU A 215       1.253   0.313   5.885  1.00 95.76           H  
ATOM   2774  HG  LEU A 215      -0.609   1.232   4.052  1.00 96.93           H  
ATOM   2775 HD11 LEU A 215      -0.513   3.448   4.783  1.00 95.02           H  
ATOM   2776 HD12 LEU A 215      -1.231   2.532   5.864  1.00 95.02           H  
ATOM   2777 HD13 LEU A 215       0.279   2.980   6.079  1.00 95.02           H  
ATOM   2778 HD21 LEU A 215       1.213   2.630   3.401  1.00 90.43           H  
ATOM   2779 HD22 LEU A 215       2.097   1.867   4.477  1.00 90.43           H  
ATOM   2780 HD23 LEU A 215       1.494   1.076   3.238  1.00 90.43           H  
ATOM   2781  N   SER A 216      -0.757  -2.387   7.047  1.00 81.65           N  
ATOM   2782  CA  SER A 216      -0.800  -3.620   7.824  1.00 81.67           C  
ATOM   2783  C   SER A 216      -0.346  -4.815   6.999  1.00 80.59           C  
ATOM   2784  O   SER A 216       0.545  -5.569   7.406  1.00 77.98           O  
ATOM   2785  CB  SER A 216      -2.234  -3.816   8.331  1.00 82.43           C  
ATOM   2786  OG  SER A 216      -2.356  -4.953   9.159  1.00 84.21           O  
ATOM   2787  H   SER A 216      -1.409  -1.852   7.213  1.00 98.23           H  
ATOM   2788  HA  SER A 216      -0.213  -3.538   8.592  1.00 98.25           H  
ATOM   2789  HB2 SER A 216      -2.500  -3.036   8.839  1.00 99.17           H  
ATOM   2790  HB3 SER A 216      -2.814  -3.932   7.567  1.00 99.17           H  
ATOM   2791  HG  SER A 216      -3.150  -5.034   9.421  1.00101.30           H  
ATOM   2792  N   LEU A 217      -0.950  -4.992   5.825  1.00 78.80           N  
ATOM   2793  CA  LEU A 217      -0.620  -6.125   4.964  1.00 76.23           C  
ATOM   2794  C   LEU A 217       0.670  -5.880   4.187  1.00 76.10           C  
ATOM   2795  O   LEU A 217       1.682  -6.558   4.395  1.00 75.70           O  
ATOM   2796  CB  LEU A 217      -1.763  -6.382   3.977  1.00 74.59           C  
ATOM   2797  CG  LEU A 217      -3.037  -7.115   4.376  1.00 74.76           C  
ATOM   2798  CD1 LEU A 217      -3.818  -7.465   3.102  1.00 74.28           C  
ATOM   2799  CD2 LEU A 217      -2.741  -8.352   5.176  1.00 73.70           C  
ATOM   2800  H   LEU A 217      -1.556  -4.472   5.506  1.00 94.80           H  
ATOM   2801  HA  LEU A 217      -0.495  -6.916   5.510  1.00 91.73           H  
ATOM   2802  HB2 LEU A 217      -2.048  -5.519   3.641  1.00 89.76           H  
ATOM   2803  HB3 LEU A 217      -1.387  -6.886   3.238  1.00 89.76           H  
ATOM   2804  HG  LEU A 217      -3.587  -6.528   4.918  1.00 89.96           H  
ATOM   2805 HD11 LEU A 217      -4.641  -7.913   3.351  1.00 89.39           H  
ATOM   2806 HD12 LEU A 217      -4.018  -6.647   2.620  1.00 89.39           H  
ATOM   2807 HD13 LEU A 217      -3.276  -8.050   2.550  1.00 89.39           H  
ATOM   2808 HD21 LEU A 217      -3.576  -8.804   5.374  1.00 88.69           H  
ATOM   2809 HD22 LEU A 217      -2.169  -8.932   4.655  1.00 88.69           H  
ATOM   2810 HD23 LEU A 217      -2.299  -8.100   6.002  1.00 88.69           H  
ATOM   2811  N   VAL A 218       0.641  -4.895   3.283  1.00 76.09           N  
ATOM   2812  CA  VAL A 218       1.604  -4.817   2.190  1.00 72.39           C  
ATOM   2813  C   VAL A 218       2.822  -3.964   2.498  1.00 72.91           C  
ATOM   2814  O   VAL A 218       3.792  -3.994   1.724  1.00 69.07           O  
ATOM   2815  CB  VAL A 218       0.895  -4.273   0.932  1.00 69.75           C  
ATOM   2816  CG1 VAL A 218      -0.277  -5.172   0.547  1.00 66.22           C  
ATOM   2817  CG2 VAL A 218       0.404  -2.842   1.164  1.00 68.47           C  
ATOM   2818  H   VAL A 218       0.066  -4.257   3.289  1.00 91.55           H  
ATOM   2819  HA  VAL A 218       1.917  -5.713   1.988  1.00 87.11           H  
ATOM   2820  HB  VAL A 218       1.523  -4.259   0.193  1.00 83.95           H  
ATOM   2821 HG11 VAL A 218      -0.648  -4.863  -0.294  1.00 79.71           H  
ATOM   2822 HG12 VAL A 218       0.042  -6.083   0.453  1.00 79.71           H  
ATOM   2823 HG13 VAL A 218      -0.952  -5.128   1.242  1.00 79.71           H  
ATOM   2824 HG21 VAL A 218      -0.058  -2.539   0.367  1.00 82.41           H  
ATOM   2825 HG22 VAL A 218      -0.204  -2.828   1.918  1.00 82.41           H  
ATOM   2826 HG23 VAL A 218       1.164  -2.265   1.340  1.00 82.41           H  
ATOM   2827  N   ASN A 219       2.818  -3.218   3.601  1.00 76.05           N  
ATOM   2828  CA  ASN A 219       3.923  -2.334   3.946  1.00 76.28           C  
ATOM   2829  C   ASN A 219       4.135  -2.348   5.462  1.00 77.75           C  
ATOM   2830  O   ASN A 219       4.082  -1.329   6.144  1.00 78.33           O  
ATOM   2831  CB  ASN A 219       3.658  -0.924   3.419  1.00 73.65           C  
ATOM   2832  CG  ASN A 219       4.795   0.035   3.715  1.00 75.92           C  
ATOM   2833  OD1 ASN A 219       4.756   0.773   4.699  1.00 78.66           O  
ATOM   2834  ND2 ASN A 219       5.812   0.034   2.860  1.00 73.26           N  
ATOM   2835  H   ASN A 219       2.176  -3.207   4.173  1.00 91.51           H  
ATOM   2836  HA  ASN A 219       4.735  -2.662   3.528  1.00 91.78           H  
ATOM   2837  HB2 ASN A 219       3.538  -0.962   2.457  1.00 88.63           H  
ATOM   2838  HB3 ASN A 219       2.857  -0.578   3.841  1.00 88.63           H  
ATOM   2839 HD21 ASN A 219       5.804  -0.496   2.182  1.00 88.17           H  
ATOM   2840 HD22 ASN A 219       6.480   0.561   2.986  1.00 88.17           H  
ATOM   2841  N   LEU A 220       4.377  -3.541   6.004  1.00 77.75           N  
ATOM   2842  CA  LEU A 220       4.758  -3.684   7.408  1.00 77.43           C  
ATOM   2843  C   LEU A 220       5.450  -5.032   7.558  1.00 77.19           C  
ATOM   2844  O   LEU A 220       4.794  -6.075   7.474  1.00 76.49           O  
ATOM   2845  CB  LEU A 220       3.546  -3.582   8.329  1.00 76.89           C  
ATOM   2846  CG  LEU A 220       3.813  -3.932   9.797  1.00 76.38           C  
ATOM   2847  CD1 LEU A 220       4.648  -2.853  10.481  1.00 72.25           C  
ATOM   2848  CD2 LEU A 220       2.508  -4.157  10.559  1.00 77.99           C  
ATOM   2849  H   LEU A 220       4.327  -4.286   5.578  1.00 93.55           H  
ATOM   2850  HA  LEU A 220       5.387  -2.985   7.647  1.00 93.17           H  
ATOM   2851  HB2 LEU A 220       3.214  -2.671   8.302  1.00 92.52           H  
ATOM   2852  HB3 LEU A 220       2.861  -4.187   8.004  1.00 92.52           H  
ATOM   2853  HG  LEU A 220       4.313  -4.760   9.844  1.00 91.91           H  
ATOM   2854 HD11 LEU A 220       4.792  -3.105  11.406  1.00 86.95           H  
ATOM   2855 HD12 LEU A 220       5.499  -2.775  10.022  1.00 86.95           H  
ATOM   2856 HD13 LEU A 220       4.170  -2.010  10.438  1.00 86.95           H  
ATOM   2857 HD21 LEU A 220       2.715  -4.375  11.481  1.00 93.84           H  
ATOM   2858 HD22 LEU A 220       1.977  -3.346  10.521  1.00 93.84           H  
ATOM   2859 HD23 LEU A 220       2.024  -4.889  10.146  1.00 93.84           H  
ATOM   2860  N   ASN A 221       6.762  -5.005   7.783  1.00 74.14           N  
ATOM   2861  CA  ASN A 221       7.548  -6.214   8.021  1.00 74.44           C  
ATOM   2862  C   ASN A 221       7.230  -7.288   6.984  1.00 72.71           C  
ATOM   2863  O   ASN A 221       7.001  -8.456   7.306  1.00 71.99           O  
ATOM   2864  CB  ASN A 221       7.316  -6.740   9.438  1.00 74.87           C  
ATOM   2865  CG  ASN A 221       7.820  -5.787  10.504  1.00 78.55           C  
ATOM   2866  OD1 ASN A 221       7.035  -5.184  11.236  1.00 81.50           O  
ATOM   2867  ND2 ASN A 221       9.137  -5.647  10.597  1.00 79.21           N  
ATOM   2868  H   ASN A 221       7.229  -4.283   7.803  1.00 89.22           H  
ATOM   2869  HA  ASN A 221       8.489  -5.994   7.939  1.00 89.57           H  
ATOM   2870  HB2 ASN A 221       6.365  -6.869   9.576  1.00 90.09           H  
ATOM   2871  HB3 ASN A 221       7.784  -7.583   9.543  1.00 90.09           H  
ATOM   2872 HD21 ASN A 221       9.473  -5.118  11.186  1.00 95.30           H  
ATOM   2873 HD22 ASN A 221       9.654  -6.085  10.068  1.00 95.30           H  
ATOM   2874  N   ASN A 222       7.214  -6.877   5.717  1.00 71.76           N  
ATOM   2875  CA  ASN A 222       6.991  -7.802   4.608  1.00 69.89           C  
ATOM   2876  C   ASN A 222       8.337  -8.398   4.221  1.00 67.77           C  
ATOM   2877  O   ASN A 222       9.076  -7.845   3.403  1.00 69.45           O  
ATOM   2878  CB  ASN A 222       6.331  -7.101   3.429  1.00 71.08           C  
ATOM   2879  CG  ASN A 222       5.921  -8.069   2.336  1.00 69.76           C  
ATOM   2880  OD1 ASN A 222       4.809  -8.598   2.345  1.00 70.61           O  
ATOM   2881  ND2 ASN A 222       6.822  -8.313   1.391  1.00 66.45           N  
ATOM   2882  H   ASN A 222       7.331  -6.061   5.472  1.00 86.36           H  
ATOM   2883  HA  ASN A 222       6.410  -8.522   4.899  1.00 84.12           H  
ATOM   2884  HB2 ASN A 222       5.535  -6.642   3.739  1.00 85.54           H  
ATOM   2885  HB3 ASN A 222       6.956  -6.464   3.048  1.00 85.54           H  
ATOM   2886 HD21 ASN A 222       7.589  -7.926   1.418  1.00 79.98           H  
ATOM   2887 HD22 ASN A 222       6.637  -8.856   0.750  1.00 79.98           H  
ATOM   2888  N   ASN A 223       8.665  -9.539   4.828  1.00 64.16           N  
ATOM   2889  CA  ASN A 223       9.887 -10.271   4.524  1.00 61.48           C  
ATOM   2890  C   ASN A 223       9.603 -11.555   3.754  1.00 60.66           C  
ATOM   2891  O   ASN A 223      10.435 -12.468   3.747  1.00 59.26           O  
ATOM   2892  CB  ASN A 223      10.651 -10.585   5.812  1.00 64.01           C  
ATOM   2893  CG  ASN A 223       9.933 -11.597   6.687  1.00 64.00           C  
ATOM   2894  OD1 ASN A 223       8.745 -11.865   6.504  1.00 63.87           O  
ATOM   2895  ND2 ASN A 223      10.655 -12.164   7.648  1.00 61.37           N  
ATOM   2896  H   ASN A 223       8.182  -9.915   5.433  1.00 77.23           H  
ATOM   2897  HA  ASN A 223      10.458  -9.716   3.971  1.00 74.02           H  
ATOM   2898  HB2 ASN A 223      11.520 -10.949   5.583  1.00 77.06           H  
ATOM   2899  HB3 ASN A 223      10.758  -9.768   6.324  1.00 77.06           H  
ATOM   2900 HD21 ASN A 223      10.295 -12.744   8.171  1.00 73.89           H  
ATOM   2901 HD22 ASN A 223      11.483 -11.952   7.746  1.00 73.89           H  
ATOM   2902  N   PHE A 224       8.438 -11.642   3.107  1.00 61.66           N  
ATOM   2903  CA  PHE A 224       8.087 -12.847   2.365  1.00 60.92           C  
ATOM   2904  C   PHE A 224       9.191 -13.233   1.390  1.00 57.66           C  
ATOM   2905  O   PHE A 224       9.674 -14.371   1.394  1.00 58.57           O  
ATOM   2906  CB  PHE A 224       6.767 -12.635   1.617  1.00 61.10           C  
ATOM   2907  CG  PHE A 224       6.252 -13.872   0.938  1.00 59.37           C  
ATOM   2908  CD1 PHE A 224       6.823 -14.325  -0.240  1.00 60.23           C  
ATOM   2909  CD2 PHE A 224       5.198 -14.585   1.480  1.00 60.74           C  
ATOM   2910  CE1 PHE A 224       6.355 -15.465  -0.861  1.00 58.21           C  
ATOM   2911  CE2 PHE A 224       4.724 -15.724   0.861  1.00 61.98           C  
ATOM   2912  CZ  PHE A 224       5.303 -16.164  -0.311  1.00 58.54           C  
ATOM   2913  H   PHE A 224       7.842 -11.023   3.083  1.00 74.24           H  
ATOM   2914  HA  PHE A 224       7.966 -13.580   2.989  1.00 73.35           H  
ATOM   2915  HB2 PHE A 224       6.093 -12.341   2.249  1.00 73.56           H  
ATOM   2916  HB3 PHE A 224       6.898 -11.956   0.937  1.00 73.56           H  
ATOM   2917  HD1 PHE A 224       7.534 -13.857  -0.615  1.00 72.53           H  
ATOM   2918  HD2 PHE A 224       4.804 -14.294   2.270  1.00 73.13           H  
ATOM   2919  HE1 PHE A 224       6.746 -15.758  -1.652  1.00 70.10           H  
ATOM   2920  HE2 PHE A 224       4.014 -16.195   1.234  1.00 74.62           H  
ATOM   2921  HZ  PHE A 224       4.984 -16.931  -0.729  1.00 70.50           H  
ATOM   2922  N   GLY A 225       9.602 -12.293   0.539  1.00 58.32           N  
ATOM   2923  CA  GLY A 225      10.571 -12.622  -0.491  1.00 56.62           C  
ATOM   2924  C   GLY A 225      11.901 -13.081   0.072  1.00 53.63           C  
ATOM   2925  O   GLY A 225      12.532 -13.993  -0.467  1.00 51.68           O  
ATOM   2926  H   GLY A 225       9.338 -11.474   0.540  1.00 70.23           H  
ATOM   2927  HA2 GLY A 225      10.216 -13.330  -1.051  1.00 68.19           H  
ATOM   2928  HA3 GLY A 225      10.727 -11.842  -1.046  1.00 68.19           H  
ATOM   2929  N   GLU A 226      12.342 -12.462   1.168  1.00 56.08           N  
ATOM   2930  CA  GLU A 226      13.679 -12.743   1.674  1.00 55.72           C  
ATOM   2931  C   GLU A 226      13.767 -14.118   2.321  1.00 54.55           C  
ATOM   2932  O   GLU A 226      14.851 -14.707   2.370  1.00 55.70           O  
ATOM   2933  CB  GLU A 226      14.099 -11.665   2.673  1.00 56.00           C  
ATOM   2934  CG  GLU A 226      13.788 -10.249   2.221  1.00 57.89           C  
ATOM   2935  CD  GLU A 226      14.376  -9.195   3.142  1.00 65.39           C  
ATOM   2936  OE1 GLU A 226      14.882  -9.562   4.224  1.00 63.59           O  
ATOM   2937  OE2 GLU A 226      14.331  -8.000   2.781  1.00 67.29           O  
ATOM   2938  H   GLU A 226      11.893 -11.891   1.627  1.00 67.55           H  
ATOM   2939  HA  GLU A 226      14.305 -12.722   0.933  1.00 67.11           H  
ATOM   2940  HB2 GLU A 226      13.633 -11.817   3.510  1.00 67.45           H  
ATOM   2941  HB3 GLU A 226      15.057 -11.727   2.814  1.00 67.45           H  
ATOM   2942  HG2 GLU A 226      14.156 -10.112   1.334  1.00 69.72           H  
ATOM   2943  HG3 GLU A 226      12.826 -10.124   2.204  1.00 69.72           H  
ATOM   2944  N   VAL A 227      12.653 -14.653   2.815  1.00 54.44           N  
ATOM   2945  CA  VAL A 227      12.725 -15.922   3.528  1.00 54.85           C  
ATOM   2946  C   VAL A 227      12.655 -17.099   2.561  1.00 55.67           C  
ATOM   2947  O   VAL A 227      13.382 -18.085   2.730  1.00 58.27           O  
ATOM   2948  CB  VAL A 227      11.632 -15.990   4.612  1.00 56.79           C  
ATOM   2949  CG1 VAL A 227      11.511 -17.404   5.151  1.00 60.36           C  
ATOM   2950  CG2 VAL A 227      11.961 -15.020   5.743  1.00 61.10           C  
ATOM   2951  H   VAL A 227      11.866 -14.312   2.754  1.00 65.57           H  
ATOM   2952  HA  VAL A 227      13.581 -15.972   3.981  1.00 66.06           H  
ATOM   2953  HB  VAL A 227      10.779 -15.734   4.227  1.00 68.39           H  
ATOM   2954 HG11 VAL A 227      11.038 -17.377   5.997  1.00 72.67           H  
ATOM   2955 HG12 VAL A 227      11.017 -17.947   4.516  1.00 72.67           H  
ATOM   2956 HG13 VAL A 227      12.400 -17.769   5.282  1.00 72.67           H  
ATOM   2957 HG21 VAL A 227      11.261 -15.068   6.413  1.00 73.57           H  
ATOM   2958 HG22 VAL A 227      12.813 -15.269   6.135  1.00 73.57           H  
ATOM   2959 HG23 VAL A 227      12.013 -14.121   5.382  1.00 73.57           H  
ATOM   2960  N   VAL A 228      11.790 -17.033   1.544  1.00 54.30           N  
ATOM   2961  CA  VAL A 228      11.629 -18.165   0.635  1.00 54.01           C  
ATOM   2962  C   VAL A 228      12.497 -18.051  -0.611  1.00 50.62           C  
ATOM   2963  O   VAL A 228      12.413 -18.916  -1.496  1.00 51.32           O  
ATOM   2964  CB  VAL A 228      10.154 -18.370   0.231  1.00 54.45           C  
ATOM   2965  CG1 VAL A 228       9.272 -18.437   1.469  1.00 57.98           C  
ATOM   2966  CG2 VAL A 228       9.693 -17.271  -0.707  1.00 50.28           C  
ATOM   2967  H   VAL A 228      11.294 -16.354   1.363  1.00 65.41           H  
ATOM   2968  HA  VAL A 228      11.906 -18.969   1.100  1.00 65.06           H  
ATOM   2969  HB  VAL A 228      10.072 -19.215  -0.238  1.00 65.59           H  
ATOM   2970 HG11 VAL A 228       8.369 -18.665   1.200  1.00 69.83           H  
ATOM   2971 HG12 VAL A 228       9.621 -19.116   2.068  1.00 69.83           H  
ATOM   2972 HG13 VAL A 228       9.278 -17.573   1.909  1.00 69.83           H  
ATOM   2973 HG21 VAL A 228       8.724 -17.279  -0.748  1.00 60.58           H  
ATOM   2974 HG22 VAL A 228      10.003 -16.417  -0.368  1.00 60.58           H  
ATOM   2975 HG23 VAL A 228      10.063 -17.430  -1.590  1.00 60.58           H  
ATOM   2976  N   GLY A 229      13.317 -17.012  -0.718  1.00 51.23           N  
ATOM   2977  CA  GLY A 229      14.302 -16.968  -1.777  1.00 49.88           C  
ATOM   2978  C   GLY A 229      15.107 -18.250  -1.778  1.00 45.76           C  
ATOM   2979  O   GLY A 229      15.432 -18.778  -0.711  1.00 49.87           O  
ATOM   2980  H   GLY A 229      13.321 -16.329  -0.195  1.00 61.72           H  
ATOM   2981  HA2 GLY A 229      13.862 -16.870  -2.636  1.00 60.10           H  
ATOM   2982  HA3 GLY A 229      14.902 -16.218  -1.642  1.00 60.10           H  
ATOM   2983  N   SER A 230      15.413 -18.776  -2.961  1.00 46.61           N  
ATOM   2984  CA  SER A 230      16.119 -20.047  -3.051  1.00 46.29           C  
ATOM   2985  C   SER A 230      17.391 -20.011  -2.216  1.00 46.11           C  
ATOM   2986  O   SER A 230      18.144 -19.034  -2.239  1.00 45.35           O  
ATOM   2987  CB  SER A 230      16.447 -20.360  -4.511  1.00 43.05           C  
ATOM   2988  OG  SER A 230      15.326 -20.103  -5.339  1.00 46.06           O  
ATOM   2989  H   SER A 230      15.224 -18.419  -3.720  1.00 56.18           H  
ATOM   2990  HA  SER A 230      15.550 -20.754  -2.709  1.00 55.79           H  
ATOM   2991  HB2 SER A 230      17.186 -19.800  -4.796  1.00 51.91           H  
ATOM   2992  HB3 SER A 230      16.690 -21.295  -4.588  1.00 51.91           H  
ATOM   2993  HG  SER A 230      15.514 -20.277  -6.139  1.00 55.52           H  
ATOM   2994  N   GLY A 231      17.613 -21.081  -1.460  1.00 46.48           N  
ATOM   2995  CA  GLY A 231      18.785 -21.200  -0.623  1.00 47.03           C  
ATOM   2996  C   GLY A 231      18.596 -20.835   0.832  1.00 49.19           C  
ATOM   2997  O   GLY A 231      19.595 -20.681   1.543  1.00 49.02           O  
ATOM   2998  H   GLY A 231      17.086 -21.760  -1.418  1.00 56.03           H  
ATOM   2999  HA2 GLY A 231      19.099 -22.117  -0.658  1.00 56.68           H  
ATOM   3000  HA3 GLY A 231      19.485 -20.633  -0.982  1.00 56.68           H  
ATOM   3001  N   ASN A 232      17.401 -20.702   1.346  1.00 50.42           N  
ATOM   3002  CA  ASN A 232      17.255 -20.375   2.728  1.00 51.55           C  
ATOM   3003  C   ASN A 232      17.785 -21.459   3.604  1.00 54.14           C  
ATOM   3004  O   ASN A 232      17.362 -22.532   3.470  1.00 52.09           O  
ATOM   3005  CB  ASN A 232      15.811 -20.277   3.066  1.00 52.45           C  
ATOM   3006  CG  ASN A 232      15.566 -19.660   4.413  1.00 54.21           C  
ATOM   3007  OD1 ASN A 232      16.410 -19.135   5.039  1.00 57.10           O  
ATOM   3008  ND2 ASN A 232      14.356 -19.578   4.749  1.00 54.83           N  
ATOM   3009  H   ASN A 232      16.662 -20.796   0.916  1.00 60.75           H  
ATOM   3010  HA  ASN A 232      17.677 -19.524   2.912  1.00 62.11           H  
ATOM   3011  HB2 ASN A 232      15.370 -19.725   2.401  1.00 63.18           H  
ATOM   3012  HB3 ASN A 232      15.423 -21.166   3.068  1.00 63.18           H  
ATOM   3013 HD21 ASN A 232      14.142 -19.222   5.502  1.00 66.05           H  
ATOM   3014 HD22 ASN A 232      13.751 -19.940   4.258  1.00 66.05           H  
ATOM   3015  N   PRO A 233      18.626 -21.165   4.589  1.00 55.13           N  
ATOM   3016  CA  PRO A 233      19.168 -22.117   5.523  1.00 51.35           C  
ATOM   3017  C   PRO A 233      18.142 -22.811   6.308  1.00 51.78           C  
ATOM   3018  O   PRO A 233      18.311 -23.942   6.554  1.00 53.42           O  
ATOM   3019  CB  PRO A 233      19.935 -21.258   6.453  1.00 53.20           C  
ATOM   3020  CG  PRO A 233      20.382 -20.185   5.648  1.00 56.36           C  
ATOM   3021  CD  PRO A 233      19.338 -19.899   4.685  1.00 55.96           C  
ATOM   3022  HA  PRO A 233      19.755 -22.753   5.086  1.00 61.86           H  
ATOM   3023  HB2 PRO A 233      19.355 -20.939   7.162  1.00 64.09           H  
ATOM   3024  HB3 PRO A 233      20.686 -21.754   6.816  1.00 64.09           H  
ATOM   3025  HG2 PRO A 233      20.543 -19.410   6.209  1.00 67.88           H  
ATOM   3026  HG3 PRO A 233      21.198 -20.445   5.192  1.00 67.88           H  
ATOM   3027  HD2 PRO A 233      18.756 -19.200   5.018  1.00 67.41           H  
ATOM   3028  HD3 PRO A 233      19.727 -19.662   3.829  1.00 67.41           H  
ATOM   3029  N   ALA A 234      17.050 -22.183   6.680  1.00 51.42           N  
ATOM   3030  CA  ALA A 234      16.020 -22.840   7.439  1.00 49.33           C  
ATOM   3031  C   ALA A 234      15.316 -23.936   6.751  1.00 51.14           C  
ATOM   3032  O   ALA A 234      14.659 -24.613   7.372  1.00 51.15           O  
ATOM   3033  CB  ALA A 234      15.015 -21.872   7.919  1.00 50.79           C  
ATOM   3034  H   ALA A 234      16.880 -21.359   6.501  1.00 61.95           H  
ATOM   3035  HA  ALA A 234      16.436 -23.226   8.226  1.00 59.45           H  
ATOM   3036  HB1 ALA A 234      14.339 -22.345   8.428  1.00 61.20           H  
ATOM   3037  HB2 ALA A 234      15.454 -21.215   8.482  1.00 61.20           H  
ATOM   3038  HB3 ALA A 234      14.608 -21.434   7.155  1.00 61.20           H  
ATOM   3039  N   ASP A 235      15.310 -23.999   5.445  1.00 53.37           N  
ATOM   3040  CA  ASP A 235      14.758 -25.063   4.685  1.00 50.34           C  
ATOM   3041  C   ASP A 235      15.635 -26.236   4.612  1.00 48.71           C  
ATOM   3042  O   ASP A 235      15.193 -27.272   4.265  1.00 49.72           O  
ATOM   3043  CB  ASP A 235      14.702 -24.615   3.268  1.00 52.37           C  
ATOM   3044  CG  ASP A 235      13.517 -23.880   2.968  1.00 53.71           C  
ATOM   3045  OD1 ASP A 235      12.483 -24.291   3.434  1.00 51.99           O  
ATOM   3046  OD2 ASP A 235      13.520 -22.920   2.230  1.00 55.65           O  
ATOM   3047  H   ASP A 235      15.649 -23.382   4.952  1.00 64.29           H  
ATOM   3048  HA  ASP A 235      13.879 -25.316   5.006  1.00 60.66           H  
ATOM   3049  HB2 ASP A 235      15.465 -24.048   3.077  1.00 63.10           H  
ATOM   3050  HB3 ASP A 235      14.720 -25.395   2.692  1.00 63.10           H  
ATOM   3051  N   PHE A 236      16.899 -26.067   4.872  1.00 47.72           N  
ATOM   3052  CA  PHE A 236      17.858 -27.155   4.773  1.00 50.71           C  
ATOM   3053  C   PHE A 236      18.589 -27.453   6.074  1.00 50.04           C  
ATOM   3054  O   PHE A 236      19.271 -28.481   6.149  1.00 47.50           O  
ATOM   3055  CB  PHE A 236      18.885 -26.848   3.674  1.00 47.71           C  
ATOM   3056  CG  PHE A 236      18.262 -26.554   2.339  1.00 47.39           C  
ATOM   3057  CD1 PHE A 236      17.870 -27.586   1.503  1.00 47.26           C  
ATOM   3058  CD2 PHE A 236      18.057 -25.249   1.923  1.00 48.86           C  
ATOM   3059  CE1 PHE A 236      17.293 -27.322   0.277  1.00 45.86           C  
ATOM   3060  CE2 PHE A 236      17.481 -24.980   0.697  1.00 46.56           C  
ATOM   3061  CZ  PHE A 236      17.098 -26.017  -0.126  1.00 45.27           C  
ATOM   3062  H   PHE A 236      17.248 -25.319   5.114  1.00 57.51           H  
ATOM   3063  HA  PHE A 236      17.391 -27.964   4.514  1.00 61.10           H  
ATOM   3064  HB2 PHE A 236      19.396 -26.069   3.941  1.00 57.50           H  
ATOM   3065  HB3 PHE A 236      19.473 -27.612   3.569  1.00 57.50           H  
ATOM   3066  HD1 PHE A 236      17.999 -28.468   1.770  1.00 56.96           H  
ATOM   3067  HD2 PHE A 236      18.314 -24.545   2.474  1.00 58.88           H  
ATOM   3068  HE1 PHE A 236      17.036 -28.023  -0.277  1.00 55.28           H  
ATOM   3069  HE2 PHE A 236      17.350 -24.100   0.428  1.00 56.12           H  
ATOM   3070  HZ  PHE A 236      16.710 -25.837  -0.952  1.00 54.57           H  
ATOM   3071  N   ILE A 237      18.467 -26.605   7.091  1.00 48.43           N  
ATOM   3072  CA  ILE A 237      19.045 -26.861   8.408  1.00 49.78           C  
ATOM   3073  C   ILE A 237      17.900 -27.046   9.398  1.00 50.70           C  
ATOM   3074  O   ILE A 237      17.355 -26.054   9.906  1.00 51.68           O  
ATOM   3075  CB  ILE A 237      19.976 -25.720   8.843  1.00 52.47           C  
ATOM   3076  CG1 ILE A 237      20.960 -25.374   7.721  1.00 51.59           C  
ATOM   3077  CG2 ILE A 237      20.726 -26.103  10.108  1.00 50.89           C  
ATOM   3078  CD1 ILE A 237      21.676 -26.574   7.135  1.00 51.28           C  
ATOM   3079  H   ILE A 237      18.045 -25.857   7.042  1.00 58.36           H  
ATOM   3080  HA  ILE A 237      19.572 -27.672   8.379  1.00 59.98           H  
ATOM   3081  HB  ILE A 237      19.436 -24.936   9.031  1.00 63.22           H  
ATOM   3082 HG12 ILE A 237      20.477 -24.938   7.002  1.00 62.15           H  
ATOM   3083 HG13 ILE A 237      21.624 -24.770   8.082  1.00 62.15           H  
ATOM   3084 HG21 ILE A 237      21.400 -25.430  10.291  1.00 61.31           H  
ATOM   3085 HG22 ILE A 237      20.097 -26.149  10.844  1.00 61.31           H  
ATOM   3086 HG23 ILE A 237      21.148 -26.966   9.978  1.00 61.31           H  
ATOM   3087 HD11 ILE A 237      22.534 -26.293   6.783  1.00 61.78           H  
ATOM   3088 HD12 ILE A 237      21.807 -27.236   7.831  1.00 61.78           H  
ATOM   3089 HD13 ILE A 237      21.139 -26.948   6.422  1.00 61.78           H  
ATOM   3090  N   PRO A 238      17.508 -28.284   9.709  1.00 49.06           N  
ATOM   3091  CA  PRO A 238      16.267 -28.488  10.478  1.00 52.89           C  
ATOM   3092  C   PRO A 238      16.239 -27.825  11.847  1.00 54.59           C  
ATOM   3093  O   PRO A 238      15.142 -27.623  12.385  1.00 56.58           O  
ATOM   3094  CB  PRO A 238      16.180 -30.017  10.603  1.00 55.19           C  
ATOM   3095  CG  PRO A 238      16.939 -30.533   9.413  1.00 51.31           C  
ATOM   3096  CD  PRO A 238      18.074 -29.556   9.218  1.00 49.15           C  
ATOM   3097  HA  PRO A 238      15.509 -28.172   9.964  1.00 63.72           H  
ATOM   3098  HB2 PRO A 238      16.598 -30.304  11.430  1.00 66.48           H  
ATOM   3099  HB3 PRO A 238      15.252 -30.298  10.569  1.00 66.48           H  
ATOM   3100  HG2 PRO A 238      17.274 -31.420   9.594  1.00 61.82           H  
ATOM   3101  HG3 PRO A 238      16.358 -30.540   8.636  1.00 61.82           H  
ATOM   3102  HD2 PRO A 238      18.841 -29.815   9.752  1.00 59.23           H  
ATOM   3103  HD3 PRO A 238      18.299 -29.490   8.277  1.00 59.23           H  
ATOM   3104  N   ILE A 239      17.386 -27.481  12.436  1.00 53.32           N  
ATOM   3105  CA  ILE A 239      17.344 -26.911  13.779  1.00 52.95           C  
ATOM   3106  C   ILE A 239      17.106 -25.403  13.758  1.00 56.16           C  
ATOM   3107  O   ILE A 239      16.644 -24.842  14.759  1.00 59.26           O  
ATOM   3108  CB  ILE A 239      18.628 -27.225  14.567  1.00 53.47           C  
ATOM   3109  CG1 ILE A 239      18.466 -26.762  16.020  1.00 56.24           C  
ATOM   3110  CG2 ILE A 239      19.838 -26.570  13.918  1.00 49.82           C  
ATOM   3111  CD1 ILE A 239      19.573 -27.208  16.948  1.00 53.13           C  
ATOM   3112  H   ILE A 239      18.170 -27.565  12.093  1.00 64.23           H  
ATOM   3113  HA  ILE A 239      16.605 -27.314  14.261  1.00 63.79           H  
ATOM   3114  HB  ILE A 239      18.762 -28.186  14.565  1.00 64.41           H  
ATOM   3115 HG12 ILE A 239      18.449 -25.793  16.040  1.00 67.74           H  
ATOM   3116 HG13 ILE A 239      17.631 -27.112  16.367  1.00 67.74           H  
ATOM   3117 HG21 ILE A 239      20.641 -26.881  14.365  1.00 60.03           H  
ATOM   3118 HG22 ILE A 239      19.868 -26.816  12.981  1.00 60.03           H  
ATOM   3119 HG23 ILE A 239      19.765 -25.607  14.005  1.00 60.03           H  
ATOM   3120 HD11 ILE A 239      19.360 -26.926  17.851  1.00 64.00           H  
ATOM   3121 HD12 ILE A 239      19.644 -28.175  16.912  1.00 64.00           H  
ATOM   3122 HD13 ILE A 239      20.407 -26.803  16.663  1.00 64.00           H  
ATOM   3123  N   LEU A 240      17.408 -24.722  12.650  1.00 57.02           N  
ATOM   3124  CA  LEU A 240      17.142 -23.290  12.582  1.00 55.61           C  
ATOM   3125  C   LEU A 240      15.650 -22.983  12.641  1.00 55.60           C  
ATOM   3126  O   LEU A 240      15.279 -21.827  12.877  1.00 58.49           O  
ATOM   3127  CB  LEU A 240      17.745 -22.696  11.309  1.00 55.31           C  
ATOM   3128  CG  LEU A 240      19.271 -22.666  11.216  1.00 56.24           C  
ATOM   3129  CD1 LEU A 240      19.715 -21.817  10.024  1.00 55.98           C  
ATOM   3130  CD2 LEU A 240      19.911 -22.142  12.489  1.00 53.96           C  
ATOM   3131  H   LEU A 240      17.759 -25.059  11.941  1.00 68.67           H  
ATOM   3132  HA  LEU A 240      17.554 -22.859  13.346  1.00 66.98           H  
ATOM   3133  HB2 LEU A 240      17.422 -23.211  10.553  1.00 66.62           H  
ATOM   3134  HB3 LEU A 240      17.435 -21.780  11.227  1.00 66.62           H  
ATOM   3135  HG  LEU A 240      19.593 -23.570  11.073  1.00 67.73           H  
ATOM   3136 HD11 LEU A 240      20.684 -21.821   9.977  1.00 67.42           H  
ATOM   3137 HD12 LEU A 240      19.342 -22.195   9.212  1.00 67.42           H  
ATOM   3138 HD13 LEU A 240      19.393 -20.910  10.146  1.00 67.42           H  
ATOM   3139 HD21 LEU A 240      20.850 -21.965  12.320  1.00 65.00           H  
ATOM   3140 HD22 LEU A 240      19.463 -21.323  12.753  1.00 65.00           H  
ATOM   3141 HD23 LEU A 240      19.820 -22.809  13.187  1.00 65.00           H  
ATOM   3142  N   ARG A 241      14.814 -23.961  12.515  1.00 56.91           N  
ATOM   3143  CA  ARG A 241      13.422 -23.681  12.595  1.00 59.23           C  
ATOM   3144  C   ARG A 241      12.897 -23.617  13.988  1.00 57.37           C  
ATOM   3145  O   ARG A 241      11.817 -23.149  14.192  1.00 58.40           O  
ATOM   3146  CB  ARG A 241      12.622 -24.749  11.909  1.00 59.31           C  
ATOM   3147  CG  ARG A 241      13.301 -25.532  10.833  1.00 57.14           C  
ATOM   3148  CD  ARG A 241      12.195 -26.125  10.023  1.00 56.95           C  
ATOM   3149  NE  ARG A 241      12.389 -27.478   9.565  1.00 58.70           N  
ATOM   3150  CZ  ARG A 241      13.242 -27.828   8.632  1.00 57.73           C  
ATOM   3151  NH1 ARG A 241      14.025 -26.952   8.085  1.00 55.83           N  
ATOM   3152  NH2 ARG A 241      13.319 -29.067   8.265  1.00 59.80           N  
ATOM   3153  H   ARG A 241      15.022 -24.786  12.392  1.00 68.54           H  
ATOM   3154  HA  ARG A 241      13.235 -22.835  12.158  1.00 71.32           H  
ATOM   3155  HB2 ARG A 241      12.324 -25.382  12.580  1.00 71.43           H  
ATOM   3156  HB3 ARG A 241      11.850 -24.317  11.511  1.00 71.43           H  
ATOM   3157  HG2 ARG A 241      13.834 -24.947  10.272  1.00 68.81           H  
ATOM   3158  HG3 ARG A 241      13.834 -26.242  11.213  1.00 68.81           H  
ATOM   3159  HD2 ARG A 241      11.379 -26.120  10.547  1.00 68.59           H  
ATOM   3160  HD3 ARG A 241      12.081 -25.574   9.236  1.00 68.59           H  
ATOM   3161  HE  ARG A 241      11.914 -28.097   9.927  1.00 70.69           H  
ATOM   3162 HH11 ARG A 241      13.979 -26.125   8.313  1.00 67.25           H  
ATOM   3163 HH12 ARG A 241      14.585 -27.198   7.480  1.00 67.25           H  
ATOM   3164 HH21 ARG A 241      12.811 -29.656   8.632  1.00 72.01           H  
ATOM   3165 HH22 ARG A 241      13.891 -29.304   7.668  1.00 72.01           H  
ATOM   3166  N   TYR A 242      13.653 -24.106  14.942  1.00 58.36           N  
ATOM   3167  CA  TYR A 242      13.226 -24.156  16.333  1.00 60.68           C  
ATOM   3168  C   TYR A 242      13.965 -23.183  17.236  1.00 60.76           C  
ATOM   3169  O   TYR A 242      13.467 -22.876  18.324  1.00 60.78           O  
ATOM   3170  CB  TYR A 242      13.404 -25.577  16.888  1.00 57.44           C  
ATOM   3171  CG  TYR A 242      12.564 -26.615  16.178  1.00 56.57           C  
ATOM   3172  CD1 TYR A 242      12.983 -27.176  14.979  1.00 58.23           C  
ATOM   3173  CD2 TYR A 242      11.349 -27.033  16.707  1.00 55.31           C  
ATOM   3174  CE1 TYR A 242      12.216 -28.124  14.325  1.00 60.09           C  
ATOM   3175  CE2 TYR A 242      10.575 -27.980  16.061  1.00 57.83           C  
ATOM   3176  CZ  TYR A 242      11.013 -28.523  14.870  1.00 60.75           C  
ATOM   3177  OH  TYR A 242      10.248 -29.467  14.221  1.00 61.17           O  
ATOM   3178  H   TYR A 242      14.441 -24.427  14.815  1.00 70.28           H  
ATOM   3179  HA  TYR A 242      12.282 -23.940  16.380  1.00 73.06           H  
ATOM   3180  HB2 TYR A 242      14.335 -25.835  16.796  1.00 69.18           H  
ATOM   3181  HB3 TYR A 242      13.152 -25.581  17.825  1.00 69.18           H  
ATOM   3182  HD1 TYR A 242      13.793 -26.909  14.608  1.00 70.13           H  
ATOM   3183  HD2 TYR A 242      11.050 -26.669  17.509  1.00 66.63           H  
ATOM   3184  HE1 TYR A 242      12.510 -28.491  13.523  1.00 72.35           H  
ATOM   3185  HE2 TYR A 242       9.764 -28.250  16.427  1.00 69.65           H  
ATOM   3186  HH  TYR A 242       9.546 -29.618  14.657  1.00 73.65           H  
ATOM   3187  N   LEU A 243      15.131 -22.700  16.824  1.00 61.01           N  
ATOM   3188  CA  LEU A 243      15.840 -21.707  17.605  1.00 63.96           C  
ATOM   3189  C   LEU A 243      15.137 -20.359  17.491  1.00 67.49           C  
ATOM   3190  O   LEU A 243      14.325 -20.144  16.586  1.00 66.85           O  
ATOM   3191  CB  LEU A 243      17.282 -21.588  17.130  1.00 62.47           C  
ATOM   3192  CG  LEU A 243      18.118 -22.865  17.171  1.00 61.28           C  
ATOM   3193  CD1 LEU A 243      19.601 -22.506  17.192  1.00 61.86           C  
ATOM   3194  CD2 LEU A 243      17.766 -23.737  18.360  1.00 61.01           C  
ATOM   3195  H   LEU A 243      15.529 -22.932  16.098  1.00 73.46           H  
ATOM   3196  HA  LEU A 243      15.837 -21.974  18.537  1.00 77.00           H  
ATOM   3197  HB2 LEU A 243      17.273 -21.280  16.210  1.00 75.22           H  
ATOM   3198  HB3 LEU A 243      17.733 -20.931  17.683  1.00 75.22           H  
ATOM   3199  HG  LEU A 243      17.947 -23.377  16.365  1.00 73.78           H  
ATOM   3200 HD11 LEU A 243      20.123 -23.323  17.191  1.00 74.48           H  
ATOM   3201 HD12 LEU A 243      19.809 -21.979  16.404  1.00 74.48           H  
ATOM   3202 HD13 LEU A 243      19.790 -21.993  17.993  1.00 74.48           H  
ATOM   3203 HD21 LEU A 243      18.439 -24.430  18.453  1.00 73.46           H  
ATOM   3204 HD22 LEU A 243      17.745 -23.187  19.159  1.00 73.46           H  
ATOM   3205 HD23 LEU A 243      16.896 -24.139  18.212  1.00 73.46           H  
ATOM   3206  N   PRO A 244      15.418 -19.435  18.416  1.00 70.65           N  
ATOM   3207  CA  PRO A 244      14.901 -18.067  18.262  1.00 70.97           C  
ATOM   3208  C   PRO A 244      15.187 -17.528  16.871  1.00 69.41           C  
ATOM   3209  O   PRO A 244      16.345 -17.278  16.522  1.00 69.61           O  
ATOM   3210  CB  PRO A 244      15.648 -17.279  19.345  1.00 71.85           C  
ATOM   3211  CG  PRO A 244      15.964 -18.299  20.394  1.00 71.04           C  
ATOM   3212  CD  PRO A 244      16.172 -19.614  19.671  1.00 70.41           C  
ATOM   3213  HA  PRO A 244      13.947 -18.039  18.436  1.00 85.41           H  
ATOM   3214  HB2 PRO A 244      16.461 -16.900  18.976  1.00 86.47           H  
ATOM   3215  HB3 PRO A 244      15.073 -16.584  19.702  1.00 86.47           H  
ATOM   3216  HG2 PRO A 244      16.772 -18.039  20.863  1.00 85.49           H  
ATOM   3217  HG3 PRO A 244      15.220 -18.367  21.013  1.00 85.49           H  
ATOM   3218  HD2 PRO A 244      17.114 -19.750  19.486  1.00 84.75           H  
ATOM   3219  HD3 PRO A 244      15.801 -20.346  20.188  1.00 84.75           H  
ATOM   3220  N   ASN A 245      14.144 -17.369  16.060  1.00 68.08           N  
ATOM   3221  CA  ASN A 245      14.279 -16.898  14.683  1.00 69.66           C  
ATOM   3222  C   ASN A 245      13.295 -15.757  14.475  1.00 70.21           C  
ATOM   3223  O   ASN A 245      12.121 -15.984  14.148  1.00 68.82           O  
ATOM   3224  CB  ASN A 245      14.036 -18.029  13.685  1.00 68.33           C  
ATOM   3225  CG  ASN A 245      14.628 -17.737  12.319  1.00 68.72           C  
ATOM   3226  OD1 ASN A 245      14.919 -16.588  11.990  1.00 70.27           O  
ATOM   3227  ND2 ASN A 245      14.806 -18.779  11.514  1.00 66.02           N  
ATOM   3228  H   ASN A 245      13.331 -17.531  16.289  1.00 81.95           H  
ATOM   3229  HA  ASN A 245      15.180 -16.576  14.539  1.00 83.85           H  
ATOM   3230  HB2 ASN A 245      14.446 -18.841  14.022  1.00 82.25           H  
ATOM   3231  HB3 ASN A 245      13.081 -18.159  13.577  1.00 82.25           H  
ATOM   3232 HD21 ASN A 245      15.138 -18.664  10.729  1.00 79.47           H  
ATOM   3233 HD22 ASN A 245      14.590 -19.568  11.778  1.00 79.47           H  
ATOM   3234  N   PRO A 246      13.736 -14.509  14.664  1.00 70.12           N  
ATOM   3235  CA  PRO A 246      12.816 -13.385  14.421  1.00 67.58           C  
ATOM   3236  C   PRO A 246      12.356 -13.308  12.977  1.00 68.84           C  
ATOM   3237  O   PRO A 246      11.175 -13.053  12.716  1.00 68.51           O  
ATOM   3238  CB  PRO A 246      13.643 -12.155  14.826  1.00 67.20           C  
ATOM   3239  CG  PRO A 246      15.070 -12.592  14.691  1.00 69.52           C  
ATOM   3240  CD  PRO A 246      15.084 -14.056  15.057  1.00 70.39           C  
ATOM   3241  HA  PRO A 246      12.041 -13.454  15.000  1.00 81.34           H  
ATOM   3242  HB2 PRO A 246      13.451 -11.418  14.225  1.00 80.89           H  
ATOM   3243  HB3 PRO A 246      13.443 -11.913  15.744  1.00 80.89           H  
ATOM   3244  HG2 PRO A 246      15.364 -12.466  13.775  1.00 83.67           H  
ATOM   3245  HG3 PRO A 246      15.626 -12.082  15.301  1.00 83.67           H  
ATOM   3246  HD2 PRO A 246      15.766 -14.517  14.546  1.00 84.72           H  
ATOM   3247  HD3 PRO A 246      15.215 -14.167  16.012  1.00 84.72           H  
ATOM   3248  N   SER A 247      13.265 -13.530  12.025  1.00 69.13           N  
ATOM   3249  CA  SER A 247      12.896 -13.417  10.620  1.00 68.66           C  
ATOM   3250  C   SER A 247      11.801 -14.405  10.250  1.00 65.34           C  
ATOM   3251  O   SER A 247      10.950 -14.098   9.407  1.00 65.89           O  
ATOM   3252  CB  SER A 247      14.129 -13.620   9.738  1.00 71.33           C  
ATOM   3253  OG  SER A 247      14.984 -12.490   9.799  1.00 76.14           O  
ATOM   3254  H   SER A 247      14.086 -13.743  12.166  1.00 83.20           H  
ATOM   3255  HA  SER A 247      12.557 -12.523  10.456  1.00 82.64           H  
ATOM   3256  HB2 SER A 247      14.614 -14.400  10.048  1.00 85.85           H  
ATOM   3257  HB3 SER A 247      13.843 -13.750   8.820  1.00 85.85           H  
ATOM   3258  HG  SER A 247      15.657 -12.612   9.311  1.00 91.61           H  
ATOM   3259  N   LEU A 248      11.798 -15.588  10.865  1.00 64.89           N  
ATOM   3260  CA  LEU A 248      10.762 -16.569  10.568  1.00 63.68           C  
ATOM   3261  C   LEU A 248       9.516 -16.390  11.427  1.00 65.18           C  
ATOM   3262  O   LEU A 248       8.424 -16.797  11.013  1.00 65.74           O  
ATOM   3263  CB  LEU A 248      11.298 -17.990  10.747  1.00 60.37           C  
ATOM   3264  CG  LEU A 248      10.446 -19.035  10.023  1.00 61.30           C  
ATOM   3265  CD1 LEU A 248      10.840 -19.130   8.555  1.00 63.46           C  
ATOM   3266  CD2 LEU A 248      10.561 -20.387  10.703  1.00 62.90           C  
ATOM   3267  H   LEU A 248      12.376 -15.842  11.449  1.00 78.11           H  
ATOM   3268  HA  LEU A 248      10.497 -16.471   9.640  1.00 76.67           H  
ATOM   3269  HB2 LEU A 248      12.198 -18.036  10.389  1.00 72.69           H  
ATOM   3270  HB3 LEU A 248      11.305 -18.208  11.692  1.00 72.69           H  
ATOM   3271  HG  LEU A 248       9.516 -18.765  10.061  1.00 73.81           H  
ATOM   3272 HD11 LEU A 248      10.284 -19.797   8.122  1.00 76.40           H  
ATOM   3273 HD12 LEU A 248      10.707 -18.265   8.136  1.00 76.40           H  
ATOM   3274 HD13 LEU A 248      11.773 -19.387   8.495  1.00 76.40           H  
ATOM   3275 HD21 LEU A 248       9.929 -20.998  10.294  1.00 75.72           H  
ATOM   3276 HD22 LEU A 248      11.465 -20.721  10.593  1.00 75.72           H  
ATOM   3277 HD23 LEU A 248      10.357 -20.285  11.646  1.00 75.72           H  
ATOM   3278  N   ASN A 249       9.648 -15.811  12.622  1.00 68.00           N  
ATOM   3279  CA  ASN A 249       8.459 -15.464  13.394  1.00 67.04           C  
ATOM   3280  C   ASN A 249       7.683 -14.348  12.708  1.00 64.51           C  
ATOM   3281  O   ASN A 249       6.451 -14.400  12.618  1.00 64.51           O  
ATOM   3282  CB  ASN A 249       8.848 -15.058  14.813  1.00 67.53           C  
ATOM   3283  CG  ASN A 249       9.184 -16.249  15.683  1.00 68.57           C  
ATOM   3284  OD1 ASN A 249       8.434 -17.225  15.737  1.00 68.41           O  
ATOM   3285  ND2 ASN A 249      10.321 -16.181  16.364  1.00 72.25           N  
ATOM   3286  H   ASN A 249      10.396 -15.614  12.998  1.00 81.84           H  
ATOM   3287  HA  ASN A 249       7.881 -16.241  13.451  1.00 80.70           H  
ATOM   3288  HB2 ASN A 249       9.628 -14.483  14.775  1.00 81.29           H  
ATOM   3289  HB3 ASN A 249       8.106 -14.586  15.222  1.00 81.29           H  
ATOM   3290 HD21 ASN A 249      10.820 -15.483  16.300  1.00 86.95           H  
ATOM   3291 HD22 ASN A 249      10.557 -16.833  16.872  1.00 86.95           H  
ATOM   3292  N   ALA A 250       8.394 -13.333  12.211  1.00 63.22           N  
ATOM   3293  CA  ALA A 250       7.756 -12.317  11.383  1.00 62.98           C  
ATOM   3294  C   ALA A 250       7.113 -12.944  10.155  1.00 63.74           C  
ATOM   3295  O   ALA A 250       6.024 -12.533   9.735  1.00 63.21           O  
ATOM   3296  CB  ALA A 250       8.782 -11.261  10.971  1.00 63.12           C  
ATOM   3297  H   ALA A 250       9.236 -13.214  12.338  1.00 76.12           H  
ATOM   3298  HA  ALA A 250       7.060 -11.878  11.897  1.00 75.82           H  
ATOM   3299  HB1 ALA A 250       8.343 -10.593  10.421  1.00 75.99           H  
ATOM   3300  HB2 ALA A 250       9.146 -10.847  11.769  1.00 75.99           H  
ATOM   3301  HB3 ALA A 250       9.491 -11.690  10.468  1.00 75.99           H  
ATOM   3302  N   PHE A 251       7.770 -13.947   9.568  1.00 64.12           N  
ATOM   3303  CA  PHE A 251       7.230 -14.582   8.372  1.00 61.39           C  
ATOM   3304  C   PHE A 251       5.970 -15.377   8.687  1.00 62.49           C  
ATOM   3305  O   PHE A 251       4.987 -15.312   7.940  1.00 62.23           O  
ATOM   3306  CB  PHE A 251       8.283 -15.491   7.739  1.00 62.26           C  
ATOM   3307  CG  PHE A 251       7.784 -16.250   6.543  1.00 60.89           C  
ATOM   3308  CD1 PHE A 251       7.627 -15.615   5.323  1.00 59.88           C  
ATOM   3309  CD2 PHE A 251       7.467 -17.594   6.637  1.00 58.92           C  
ATOM   3310  CE1 PHE A 251       7.166 -16.306   4.221  1.00 57.85           C  
ATOM   3311  CE2 PHE A 251       7.004 -18.289   5.536  1.00 56.73           C  
ATOM   3312  CZ  PHE A 251       6.853 -17.643   4.329  1.00 53.94           C  
ATOM   3313  H   PHE A 251       8.518 -14.272   9.840  1.00 77.20           H  
ATOM   3314  HA  PHE A 251       6.998 -13.896   7.727  1.00 73.92           H  
ATOM   3315  HB2 PHE A 251       9.035 -14.948   7.454  1.00 74.97           H  
ATOM   3316  HB3 PHE A 251       8.575 -16.138   8.400  1.00 74.97           H  
ATOM   3317  HD1 PHE A 251       7.835 -14.712   5.245  1.00 72.10           H  
ATOM   3318  HD2 PHE A 251       7.566 -18.034   7.450  1.00 70.95           H  
ATOM   3319  HE1 PHE A 251       7.065 -15.869   3.406  1.00 69.67           H  
ATOM   3320  HE2 PHE A 251       6.794 -19.192   5.610  1.00 68.33           H  
ATOM   3321  HZ  PHE A 251       6.543 -18.110   3.587  1.00 64.97           H  
ATOM   3322  N   LYS A 252       5.977 -16.136   9.785  1.00 63.09           N  
ATOM   3323  CA  LYS A 252       4.814 -16.957  10.104  1.00 64.70           C  
ATOM   3324  C   LYS A 252       3.615 -16.102  10.495  1.00 63.99           C  
ATOM   3325  O   LYS A 252       2.468 -16.509  10.274  1.00 65.29           O  
ATOM   3326  CB  LYS A 252       5.149 -17.954  11.218  1.00 65.71           C  
ATOM   3327  CG  LYS A 252       4.469 -19.308  11.030  1.00 65.36           C  
ATOM   3328  CD  LYS A 252       4.875 -20.352  12.073  1.00 67.61           C  
ATOM   3329  CE  LYS A 252       6.342 -20.265  12.471  1.00 65.64           C  
ATOM   3330  NZ  LYS A 252       6.757 -21.442  13.290  1.00 62.18           N  
ATOM   3331  H   LYS A 252       6.626 -16.191  10.347  1.00 75.95           H  
ATOM   3332  HA  LYS A 252       4.568 -17.466   9.316  1.00 77.88           H  
ATOM   3333  HB2 LYS A 252       6.109 -18.084  11.218  1.00 79.10           H  
ATOM   3334  HB3 LYS A 252       4.862 -17.588  12.069  1.00 79.10           H  
ATOM   3335  HG2 LYS A 252       3.509 -19.187  11.090  1.00 78.68           H  
ATOM   3336  HG3 LYS A 252       4.702 -19.657  10.155  1.00 78.68           H  
ATOM   3337  HD2 LYS A 252       4.341 -20.222  12.872  1.00 81.38           H  
ATOM   3338  HD3 LYS A 252       4.716 -21.237  11.710  1.00 81.38           H  
ATOM   3339  HE2 LYS A 252       6.891 -20.241  11.672  1.00 79.01           H  
ATOM   3340  HE3 LYS A 252       6.485 -19.466  13.002  1.00 79.01           H  
ATOM   3341  HZ1 LYS A 252       7.616 -21.371  13.511  1.00 74.86           H  
ATOM   3342  HZ2 LYS A 252       6.269 -21.482  14.033  1.00 74.86           H  
ATOM   3343  HZ3 LYS A 252       6.639 -22.192  12.826  1.00 74.86           H  
ATOM   3344  N   ASP A 253       3.848 -14.918  11.068  1.00 63.17           N  
ATOM   3345  CA  ASP A 253       2.731 -14.036  11.386  1.00 65.49           C  
ATOM   3346  C   ASP A 253       2.222 -13.304  10.152  1.00 65.04           C  
ATOM   3347  O   ASP A 253       1.029 -12.993  10.066  1.00 64.65           O  
ATOM   3348  CB  ASP A 253       3.137 -13.022  12.455  1.00 68.30           C  
ATOM   3349  CG  ASP A 253       1.945 -12.293  13.045  1.00 72.06           C  
ATOM   3350  OD1 ASP A 253       0.956 -12.967  13.408  1.00 72.79           O  
ATOM   3351  OD2 ASP A 253       1.993 -11.047  13.136  1.00 71.93           O  
ATOM   3352  H   ASP A 253       4.624 -14.611  11.277  1.00 76.06           H  
ATOM   3353  HA  ASP A 253       2.001 -14.567  11.741  1.00 78.83           H  
ATOM   3354  HB2 ASP A 253       3.593 -13.486  13.175  1.00 82.21           H  
ATOM   3355  HB3 ASP A 253       3.727 -12.362  12.058  1.00 82.21           H  
ATOM   3356  N   LEU A 254       3.105 -13.022   9.192  1.00 66.67           N  
ATOM   3357  CA  LEU A 254       2.676 -12.359   7.966  1.00 62.04           C  
ATOM   3358  C   LEU A 254       1.726 -13.240   7.164  1.00 62.36           C  
ATOM   3359  O   LEU A 254       0.737 -12.749   6.609  1.00 64.52           O  
ATOM   3360  CB  LEU A 254       3.899 -11.984   7.129  1.00 64.49           C  
ATOM   3361  CG  LEU A 254       3.660 -11.367   5.751  1.00 66.46           C  
ATOM   3362  CD1 LEU A 254       3.083  -9.969   5.888  1.00 68.45           C  
ATOM   3363  CD2 LEU A 254       4.956 -11.338   4.949  1.00 63.62           C  
ATOM   3364  H   LEU A 254       3.945 -13.202   9.227  1.00 80.25           H  
ATOM   3365  HA  LEU A 254       2.206 -11.542   8.196  1.00 74.69           H  
ATOM   3366  HB2 LEU A 254       4.424 -11.346   7.637  1.00 77.64           H  
ATOM   3367  HB3 LEU A 254       4.424 -12.788   6.991  1.00 77.64           H  
ATOM   3368  HG  LEU A 254       3.021 -11.908   5.262  1.00 80.00           H  
ATOM   3369 HD11 LEU A 254       2.945  -9.597   5.003  1.00 82.39           H  
ATOM   3370 HD12 LEU A 254       2.238 -10.022   6.361  1.00 82.39           H  
ATOM   3371 HD13 LEU A 254       3.707  -9.418   6.385  1.00 82.39           H  
ATOM   3372 HD21 LEU A 254       4.781 -10.940   4.082  1.00 76.60           H  
ATOM   3373 HD22 LEU A 254       5.613 -10.810   5.430  1.00 76.60           H  
ATOM   3374 HD23 LEU A 254       5.278 -12.246   4.838  1.00 76.60           H  
ATOM   3375  N   ASN A 255       1.994 -14.548   7.110  1.00 60.90           N  
ATOM   3376  CA  ASN A 255       1.259 -15.415   6.193  1.00 62.27           C  
ATOM   3377  C   ASN A 255      -0.151 -15.720   6.687  1.00 65.13           C  
ATOM   3378  O   ASN A 255      -1.077 -15.854   5.880  1.00 67.13           O  
ATOM   3379  CB  ASN A 255       2.016 -16.724   5.974  1.00 61.83           C  
ATOM   3380  CG  ASN A 255       3.241 -16.549   5.119  1.00 59.05           C  
ATOM   3381  OD1 ASN A 255       3.323 -17.079   4.011  1.00 58.76           O  
ATOM   3382  ND2 ASN A 255       4.207 -15.796   5.628  1.00 62.25           N  
ATOM   3383  H   ASN A 255       2.586 -14.950   7.587  1.00 73.32           H  
ATOM   3384  HA  ASN A 255       1.183 -14.969   5.335  1.00 74.97           H  
ATOM   3385  HB2 ASN A 255       2.297 -17.074   6.834  1.00 74.44           H  
ATOM   3386  HB3 ASN A 255       1.430 -17.358   5.533  1.00 74.44           H  
ATOM   3387 HD21 ASN A 255       4.113 -15.442   6.406  1.00 74.95           H  
ATOM   3388 HD22 ASN A 255       4.927 -15.662   5.181  1.00 74.95           H  
ATOM   3389  N   GLU A 256      -0.337 -15.888   7.993  1.00 66.86           N  
ATOM   3390  CA  GLU A 256      -1.676 -16.108   8.527  1.00 68.88           C  
ATOM   3391  C   GLU A 256      -2.399 -14.801   8.823  1.00 67.49           C  
ATOM   3392  O   GLU A 256      -3.616 -14.815   9.036  1.00 69.47           O  
ATOM   3393  CB  GLU A 256      -1.610 -16.985   9.780  1.00 69.89           C  
ATOM   3394  CG  GLU A 256      -1.008 -18.369   9.517  1.00 71.58           C  
ATOM   3395  CD  GLU A 256      -1.938 -19.296   8.743  1.00 72.74           C  
ATOM   3396  OE1 GLU A 256      -1.624 -19.628   7.579  1.00 73.44           O  
ATOM   3397  OE2 GLU A 256      -2.978 -19.701   9.304  1.00 74.03           O  
ATOM   3398  H   GLU A 256       0.287 -15.879   8.584  1.00 80.48           H  
ATOM   3399  HA  GLU A 256      -2.199 -16.587   7.866  1.00 82.90           H  
ATOM   3400  HB2 GLU A 256      -1.061 -16.542  10.445  1.00 84.12           H  
ATOM   3401  HB3 GLU A 256      -2.508 -17.111  10.124  1.00 84.12           H  
ATOM   3402  HG2 GLU A 256      -0.193 -18.267   9.002  1.00 86.15           H  
ATOM   3403  HG3 GLU A 256      -0.809 -18.791  10.368  1.00 86.15           H  
ATOM   3404  N   LYS A 257      -1.675 -13.678   8.833  1.00 65.34           N  
ATOM   3405  CA  LYS A 257      -2.321 -12.373   8.758  1.00 65.71           C  
ATOM   3406  C   LYS A 257      -2.875 -12.120   7.362  1.00 66.68           C  
ATOM   3407  O   LYS A 257      -3.886 -11.425   7.212  1.00 66.22           O  
ATOM   3408  CB  LYS A 257      -1.327 -11.281   9.146  1.00 67.31           C  
ATOM   3409  CG  LYS A 257      -1.862  -9.867   9.021  1.00 71.95           C  
ATOM   3410  CD  LYS A 257      -0.942  -8.876   9.723  1.00 75.18           C  
ATOM   3411  CE  LYS A 257      -1.635  -7.538   9.933  1.00 78.05           C  
ATOM   3412  NZ  LYS A 257      -1.226  -6.870  11.203  1.00 77.55           N  
ATOM   3413  H   LYS A 257      -0.817 -13.648   8.883  1.00 78.66           H  
ATOM   3414  HA  LYS A 257      -3.060 -12.347   9.386  1.00 79.10           H  
ATOM   3415  HB2 LYS A 257      -1.064 -11.417  10.070  1.00 81.02           H  
ATOM   3416  HB3 LYS A 257      -0.549 -11.352   8.572  1.00 81.02           H  
ATOM   3417  HG2 LYS A 257      -1.915  -9.623   8.084  1.00 86.59           H  
ATOM   3418  HG3 LYS A 257      -2.739  -9.820   9.433  1.00 86.59           H  
ATOM   3419  HD2 LYS A 257      -0.691  -9.228  10.591  1.00 90.46           H  
ATOM   3420  HD3 LYS A 257      -0.153  -8.729   9.178  1.00 90.46           H  
ATOM   3421  HE2 LYS A 257      -1.389  -6.961   9.195  1.00 93.91           H  
ATOM   3422  HE3 LYS A 257      -2.596  -7.668   9.953  1.00 93.91           H  
ATOM   3423  HZ1 LYS A 257      -1.652  -6.093  11.289  1.00 93.31           H  
ATOM   3424  HZ2 LYS A 257      -1.427  -7.389  11.898  1.00 93.31           H  
ATOM   3425  HZ3 LYS A 257      -0.349  -6.720  11.199  1.00 93.31           H  
ATOM   3426  N   PHE A 258      -2.225 -12.674   6.333  1.00 67.82           N  
ATOM   3427  CA  PHE A 258      -2.770 -12.626   4.982  1.00 66.77           C  
ATOM   3428  C   PHE A 258      -3.880 -13.651   4.787  1.00 68.05           C  
ATOM   3429  O   PHE A 258      -4.831 -13.395   4.040  1.00 69.02           O  
ATOM   3430  CB  PHE A 258      -1.658 -12.866   3.958  1.00 66.66           C  
ATOM   3431  CG  PHE A 258      -1.177 -11.614   3.285  1.00 70.26           C  
ATOM   3432  CD1 PHE A 258      -0.321 -10.746   3.941  1.00 70.15           C  
ATOM   3433  CD2 PHE A 258      -1.585 -11.301   1.999  1.00 68.35           C  
ATOM   3434  CE1 PHE A 258       0.117  -9.588   3.329  1.00 68.54           C  
ATOM   3435  CE2 PHE A 258      -1.147 -10.145   1.382  1.00 69.84           C  
ATOM   3436  CZ  PHE A 258      -0.295  -9.288   2.049  1.00 69.22           C  
ATOM   3437  H   PHE A 258      -1.470 -13.081   6.396  1.00 81.63           H  
ATOM   3438  HA  PHE A 258      -3.142 -11.745   4.821  1.00 80.37           H  
ATOM   3439  HB2 PHE A 258      -0.899 -13.272   4.405  1.00 80.25           H  
ATOM   3440  HB3 PHE A 258      -1.991 -13.463   3.270  1.00 80.25           H  
ATOM   3441  HD1 PHE A 258      -0.042 -10.942   4.806  1.00 84.43           H  
ATOM   3442  HD2 PHE A 258      -2.161 -11.874   1.547  1.00 82.27           H  
ATOM   3443  HE1 PHE A 258       0.693  -9.013   3.779  1.00 82.49           H  
ATOM   3444  HE2 PHE A 258      -1.426  -9.944   0.518  1.00 84.05           H  
ATOM   3445  HZ  PHE A 258       0.002  -8.510   1.634  1.00 83.31           H  
ATOM   3446  N   TYR A 259      -3.771 -14.813   5.440  1.00 67.89           N  
ATOM   3447  CA  TYR A 259      -4.825 -15.820   5.360  1.00 68.17           C  
ATOM   3448  C   TYR A 259      -6.061 -15.385   6.137  1.00 68.98           C  
ATOM   3449  O   TYR A 259      -7.175 -15.820   5.821  1.00 70.14           O  
ATOM   3450  CB  TYR A 259      -4.299 -17.159   5.885  1.00 68.58           C  
ATOM   3451  CG  TYR A 259      -4.800 -18.385   5.146  1.00 65.58           C  
ATOM   3452  CD1 TYR A 259      -4.652 -18.509   3.770  1.00 66.61           C  
ATOM   3453  CD2 TYR A 259      -5.409 -19.427   5.833  1.00 66.11           C  
ATOM   3454  CE1 TYR A 259      -5.109 -19.630   3.100  1.00 64.48           C  
ATOM   3455  CE2 TYR A 259      -5.867 -20.551   5.171  1.00 64.57           C  
ATOM   3456  CZ  TYR A 259      -5.714 -20.648   3.806  1.00 64.29           C  
ATOM   3457  OH  TYR A 259      -6.168 -21.766   3.143  1.00 65.52           O  
ATOM   3458  H   TYR A 259      -3.102 -15.037   5.931  1.00 81.71           H  
ATOM   3459  HA  TYR A 259      -5.081 -15.933   4.432  1.00 82.06           H  
ATOM   3460  HB2 TYR A 259      -3.331 -17.156   5.822  1.00 82.55           H  
ATOM   3461  HB3 TYR A 259      -4.563 -17.250   6.814  1.00 82.55           H  
ATOM   3462  HD1 TYR A 259      -4.246 -17.824   3.291  1.00 80.18           H  
ATOM   3463  HD2 TYR A 259      -5.516 -19.365   6.755  1.00 79.58           H  
ATOM   3464  HE1 TYR A 259      -5.006 -19.698   2.178  1.00 77.62           H  
ATOM   3465  HE2 TYR A 259      -6.276 -21.239   5.645  1.00 77.73           H  
ATOM   3466  HH  TYR A 259      -6.513 -22.303   3.689  1.00 78.87           H  
ATOM   3467  N   SER A 260      -5.887 -14.535   7.152  1.00 67.47           N  
ATOM   3468  CA  SER A 260      -7.035 -13.952   7.837  1.00 69.78           C  
ATOM   3469  C   SER A 260      -7.759 -12.964   6.929  1.00 70.86           C  
ATOM   3470  O   SER A 260      -8.992 -12.977   6.835  1.00 71.49           O  
ATOM   3471  CB  SER A 260      -6.582 -13.266   9.126  1.00 69.12           C  
ATOM   3472  OG  SER A 260      -6.627 -14.156  10.227  1.00 71.24           O  
ATOM   3473  H   SER A 260      -5.123 -14.285   7.458  1.00 81.22           H  
ATOM   3474  HA  SER A 260      -7.657 -14.658   8.073  1.00 83.99           H  
ATOM   3475  HB2 SER A 260      -5.671 -12.952   9.013  1.00 83.19           H  
ATOM   3476  HB3 SER A 260      -7.170 -12.516   9.305  1.00 83.19           H  
ATOM   3477  HG  SER A 260      -6.375 -13.762  10.925  1.00 85.73           H  
ATOM   3478  N   PHE A 261      -7.001 -12.096   6.253  1.00 70.40           N  
ATOM   3479  CA  PHE A 261      -7.596 -11.157   5.308  1.00 71.86           C  
ATOM   3480  C   PHE A 261      -8.411 -11.884   4.248  1.00 73.47           C  
ATOM   3481  O   PHE A 261      -9.533 -11.475   3.928  1.00 75.01           O  
ATOM   3482  CB  PHE A 261      -6.492 -10.320   4.657  1.00 72.40           C  
ATOM   3483  CG  PHE A 261      -6.989  -9.314   3.656  1.00 74.17           C  
ATOM   3484  CD1 PHE A 261      -7.397  -8.055   4.064  1.00 76.31           C  
ATOM   3485  CD2 PHE A 261      -7.035  -9.622   2.306  1.00 72.31           C  
ATOM   3486  CE1 PHE A 261      -7.851  -7.126   3.148  1.00 74.57           C  
ATOM   3487  CE2 PHE A 261      -7.488  -8.696   1.385  1.00 73.56           C  
ATOM   3488  CZ  PHE A 261      -7.894  -7.446   1.808  1.00 73.95           C  
ATOM   3489  H   PHE A 261      -6.146 -12.033   6.325  1.00 84.73           H  
ATOM   3490  HA  PHE A 261      -8.189 -10.556   5.786  1.00 86.48           H  
ATOM   3491  HB2 PHE A 261      -6.018  -9.836   5.351  1.00 87.12           H  
ATOM   3492  HB3 PHE A 261      -5.880 -10.916   4.197  1.00 87.12           H  
ATOM   3493  HD1 PHE A 261      -7.370  -7.834   4.967  1.00 91.82           H  
ATOM   3494  HD2 PHE A 261      -6.762 -10.463   2.017  1.00 87.02           H  
ATOM   3495  HE1 PHE A 261      -8.124  -6.285   3.435  1.00 89.73           H  
ATOM   3496  HE2 PHE A 261      -7.517  -8.914   0.482  1.00 88.52           H  
ATOM   3497  HZ  PHE A 261      -8.199  -6.822   1.190  1.00 88.99           H  
ATOM   3498  N   MET A 262      -7.867 -12.973   3.704  1.00 71.00           N  
ATOM   3499  CA  MET A 262      -8.542 -13.680   2.623  1.00 71.32           C  
ATOM   3500  C   MET A 262      -9.885 -14.235   3.078  1.00 73.80           C  
ATOM   3501  O   MET A 262     -10.896 -14.090   2.381  1.00 74.11           O  
ATOM   3502  CB  MET A 262      -7.640 -14.799   2.106  1.00 72.35           C  
ATOM   3503  CG  MET A 262      -8.168 -15.511   0.881  1.00 72.83           C  
ATOM   3504  SD  MET A 262      -7.821 -17.277   0.951  1.00 76.54           S  
ATOM   3505  CE  MET A 262      -9.002 -17.813   2.188  1.00 72.79           C  
ATOM   3506  H   MET A 262      -7.116 -13.318   3.942  1.00 85.45           H  
ATOM   3507  HA  MET A 262      -8.693 -13.060   1.892  1.00 85.83           H  
ATOM   3508  HB2 MET A 262      -6.777 -14.420   1.879  1.00 87.07           H  
ATOM   3509  HB3 MET A 262      -7.532 -15.460   2.808  1.00 87.07           H  
ATOM   3510  HG2 MET A 262      -9.128 -15.392   0.820  1.00 87.64           H  
ATOM   3511  HG3 MET A 262      -7.736 -15.149   0.091  1.00 87.64           H  
ATOM   3512  HE1 MET A 262      -8.928 -18.774   2.299  1.00 87.60           H  
ATOM   3513  HE2 MET A 262      -8.806 -17.367   3.027  1.00 87.60           H  
ATOM   3514  HE3 MET A 262      -9.896 -17.583   1.891  1.00 87.60           H  
ATOM   3515  N   GLN A 263      -9.918 -14.880   4.248  1.00 75.26           N  
ATOM   3516  CA  GLN A 263     -11.161 -15.501   4.698  1.00 75.85           C  
ATOM   3517  C   GLN A 263     -12.225 -14.460   5.027  1.00 77.89           C  
ATOM   3518  O   GLN A 263     -13.418 -14.719   4.831  1.00 78.88           O  
ATOM   3519  CB  GLN A 263     -10.905 -16.397   5.912  1.00 75.70           C  
ATOM   3520  CG  GLN A 263     -12.067 -17.338   6.260  1.00 80.43           C  
ATOM   3521  CD  GLN A 263     -12.231 -18.483   5.266  1.00 84.73           C  
ATOM   3522  OE1 GLN A 263     -12.942 -18.359   4.268  1.00 84.24           O  
ATOM   3523  NE2 GLN A 263     -11.580 -19.608   5.546  1.00 84.09           N  
ATOM   3524  H   GLN A 263      -9.252 -14.970   4.785  1.00 90.57           H  
ATOM   3525  HA  GLN A 263     -11.498 -16.068   3.990  1.00 91.27           H  
ATOM   3526  HB2 GLN A 263     -10.125 -16.945   5.734  1.00 91.09           H  
ATOM   3527  HB3 GLN A 263     -10.740 -15.834   6.684  1.00 91.09           H  
ATOM   3528  HG2 GLN A 263     -11.907 -17.724   7.135  1.00 96.77           H  
ATOM   3529  HG3 GLN A 263     -12.893 -16.830   6.269  1.00 96.77           H  
ATOM   3530 HE21 GLN A 263     -11.094 -19.659   6.254  1.00101.16           H  
ATOM   3531 HE22 GLN A 263     -11.641 -20.283   5.017  1.00101.16           H  
ATOM   3532  N   LYS A 264     -11.826 -13.285   5.517  1.00 78.63           N  
ATOM   3533  CA  LYS A 264     -12.797 -12.246   5.841  1.00 77.33           C  
ATOM   3534  C   LYS A 264     -13.215 -11.426   4.626  1.00 77.39           C  
ATOM   3535  O   LYS A 264     -14.108 -10.581   4.750  1.00 83.64           O  
ATOM   3536  CB  LYS A 264     -12.243 -11.318   6.928  1.00 79.54           C  
ATOM   3537  CG  LYS A 264     -12.628 -11.742   8.351  1.00 85.87           C  
ATOM   3538  CD  LYS A 264     -12.923 -10.548   9.264  1.00 86.62           C  
ATOM   3539  CE  LYS A 264     -14.379 -10.100   9.171  1.00 85.77           C  
ATOM   3540  NZ  LYS A 264     -14.853  -9.426  10.419  1.00 82.25           N  
ATOM   3541  H   LYS A 264     -11.008 -13.069   5.668  1.00 94.61           H  
ATOM   3542  HA  LYS A 264     -13.596 -12.670   6.190  1.00 93.05           H  
ATOM   3543  HB2 LYS A 264     -11.275 -11.311   6.872  1.00 95.70           H  
ATOM   3544  HB3 LYS A 264     -12.588 -10.423   6.781  1.00 95.70           H  
ATOM   3545  HG2 LYS A 264     -13.420 -12.301   8.319  1.00103.30           H  
ATOM   3546  HG3 LYS A 264     -11.891 -12.238   8.740  1.00103.30           H  
ATOM   3547  HD2 LYS A 264     -12.743 -10.799  10.183  1.00104.19           H  
ATOM   3548  HD3 LYS A 264     -12.360  -9.802   9.005  1.00104.19           H  
ATOM   3549  HE2 LYS A 264     -14.470  -9.472   8.438  1.00103.17           H  
ATOM   3550  HE3 LYS A 264     -14.944 -10.873   9.018  1.00103.17           H  
ATOM   3551  HZ1 LYS A 264     -15.703  -9.180  10.327  1.00 98.94           H  
ATOM   3552  HZ2 LYS A 264     -14.786  -9.983  11.110  1.00 98.94           H  
ATOM   3553  HZ3 LYS A 264     -14.359  -8.704  10.581  1.00 98.94           H  
ATOM   3554  N   MET A 265     -12.599 -11.649   3.463  1.00 77.02           N  
ATOM   3555  CA  MET A 265     -13.077 -11.062   2.218  1.00 76.93           C  
ATOM   3556  C   MET A 265     -13.901 -12.036   1.389  1.00 76.49           C  
ATOM   3557  O   MET A 265     -14.726 -11.594   0.580  1.00 75.62           O  
ATOM   3558  CB  MET A 265     -11.900 -10.560   1.374  1.00 73.59           C  
ATOM   3559  CG  MET A 265     -11.224  -9.326   1.943  1.00 77.07           C  
ATOM   3560  SD  MET A 265     -10.915  -8.068   0.691  1.00 84.67           S  
ATOM   3561  CE  MET A 265     -12.356  -7.020   0.884  1.00 83.22           C  
ATOM   3562  H   MET A 265     -11.898 -12.139   3.371  1.00 92.68           H  
ATOM   3563  HA  MET A 265     -13.631 -10.295   2.429  1.00 92.57           H  
ATOM   3564  HB2 MET A 265     -11.234 -11.263   1.316  1.00 88.56           H  
ATOM   3565  HB3 MET A 265     -12.223 -10.339   0.487  1.00 88.56           H  
ATOM   3566  HG2 MET A 265     -11.794  -8.937   2.625  1.00 92.73           H  
ATOM   3567  HG3 MET A 265     -10.371  -9.582   2.328  1.00 92.73           H  
ATOM   3568  HE1 MET A 265     -12.302  -6.289   0.248  1.00100.12           H  
ATOM   3569  HE2 MET A 265     -13.153  -7.546   0.717  1.00100.12           H  
ATOM   3570  HE3 MET A 265     -12.373  -6.671   1.789  1.00100.12           H  
ATOM   3571  N   VAL A 266     -13.698 -13.342   1.568  1.00 76.60           N  
ATOM   3572  CA  VAL A 266     -14.531 -14.317   0.874  1.00 75.39           C  
ATOM   3573  C   VAL A 266     -15.832 -14.549   1.634  1.00 78.05           C  
ATOM   3574  O   VAL A 266     -16.866 -14.845   1.024  1.00 78.34           O  
ATOM   3575  CB  VAL A 266     -13.761 -15.632   0.663  1.00 73.10           C  
ATOM   3576  CG1 VAL A 266     -13.356 -16.239   1.996  1.00 76.73           C  
ATOM   3577  CG2 VAL A 266     -14.604 -16.618  -0.137  1.00 75.10           C  
ATOM   3578  H   VAL A 266     -13.092 -13.676   2.076  1.00 92.17           H  
ATOM   3579  HA  VAL A 266     -14.759 -13.967  -0.001  1.00 90.71           H  
ATOM   3580  HB  VAL A 266     -12.953 -15.449   0.158  1.00 87.97           H  
ATOM   3581 HG11 VAL A 266     -12.730 -16.962   1.835  1.00 92.32           H  
ATOM   3582 HG12 VAL A 266     -12.941 -15.558   2.542  1.00 92.32           H  
ATOM   3583 HG13 VAL A 266     -14.148 -16.580   2.441  1.00 92.32           H  
ATOM   3584 HG21 VAL A 266     -14.094 -17.429  -0.270  1.00 90.37           H  
ATOM   3585 HG22 VAL A 266     -15.417 -16.819   0.352  1.00 90.37           H  
ATOM   3586 HG23 VAL A 266     -14.821 -16.221  -0.995  1.00 90.37           H  
ATOM   3587  N   LYS A 267     -15.810 -14.435   2.964  1.00 79.55           N  
ATOM   3588  CA  LYS A 267     -17.054 -14.513   3.723  1.00 79.05           C  
ATOM   3589  C   LYS A 267     -17.886 -13.252   3.521  1.00 78.82           C  
ATOM   3590  O   LYS A 267     -19.115 -13.323   3.403  1.00 78.57           O  
ATOM   3591  CB  LYS A 267     -16.756 -14.740   5.204  1.00 78.09           C  
ATOM   3592  CG  LYS A 267     -16.416 -16.186   5.545  1.00 78.37           C  
ATOM   3593  CD  LYS A 267     -16.617 -16.481   7.025  1.00 78.85           C  
ATOM   3594  CE  LYS A 267     -16.742 -17.978   7.275  1.00 77.26           C  
ATOM   3595  NZ  LYS A 267     -16.135 -18.378   8.573  1.00 82.79           N  
ATOM   3596  H   LYS A 267     -15.103 -14.315   3.439  1.00 95.71           H  
ATOM   3597  HA  LYS A 267     -17.572 -15.267   3.402  1.00 95.11           H  
ATOM   3598  HB2 LYS A 267     -15.999 -14.189   5.459  1.00 93.95           H  
ATOM   3599  HB3 LYS A 267     -17.536 -14.486   5.721  1.00 93.95           H  
ATOM   3600  HG2 LYS A 267     -16.993 -16.778   5.038  1.00 94.29           H  
ATOM   3601  HG3 LYS A 267     -15.486 -16.355   5.326  1.00 94.29           H  
ATOM   3602  HD2 LYS A 267     -15.854 -16.151   7.525  1.00 94.87           H  
ATOM   3603  HD3 LYS A 267     -17.431 -16.053   7.332  1.00 94.87           H  
ATOM   3604  HE2 LYS A 267     -17.681 -18.221   7.293  1.00 92.97           H  
ATOM   3605  HE3 LYS A 267     -16.285 -18.459   6.567  1.00 92.97           H  
ATOM   3606  HZ1 LYS A 267     -15.270 -18.170   8.581  1.00 99.59           H  
ATOM   3607  HZ2 LYS A 267     -16.541 -17.953   9.242  1.00 99.59           H  
ATOM   3608  HZ3 LYS A 267     -16.223 -19.256   8.692  1.00 99.59           H  
ATOM   3609  N   GLU A 268     -17.231 -12.089   3.470  1.00 78.26           N  
ATOM   3610  CA  GLU A 268     -17.937 -10.866   3.107  1.00 78.36           C  
ATOM   3611  C   GLU A 268     -18.528 -10.967   1.708  1.00 76.25           C  
ATOM   3612  O   GLU A 268     -19.529 -10.307   1.406  1.00 76.60           O  
ATOM   3613  CB  GLU A 268     -16.994  -9.666   3.194  1.00 79.19           C  
ATOM   3614  CG  GLU A 268     -17.702  -8.318   3.179  1.00 85.72           C  
ATOM   3615  CD  GLU A 268     -16.786  -7.179   2.771  1.00 87.27           C  
ATOM   3616  OE1 GLU A 268     -17.126  -6.455   1.811  1.00 83.92           O  
ATOM   3617  OE2 GLU A 268     -15.727  -7.006   3.412  1.00 86.84           O  
ATOM   3618  H   GLU A 268     -16.394 -11.985   3.638  1.00 94.16           H  
ATOM   3619  HA  GLU A 268     -18.665 -10.723   3.732  1.00 94.28           H  
ATOM   3620  HB2 GLU A 268     -16.489  -9.726   4.020  1.00 95.28           H  
ATOM   3621  HB3 GLU A 268     -16.388  -9.690   2.437  1.00 95.28           H  
ATOM   3622  HG2 GLU A 268     -18.437  -8.352   2.547  1.00103.11           H  
ATOM   3623  HG3 GLU A 268     -18.038  -8.128   4.069  1.00103.11           H  
ATOM   3624  N   HIS A 269     -17.930 -11.788   0.846  1.00 76.40           N  
ATOM   3625  CA  HIS A 269     -18.402 -11.932  -0.524  1.00 76.47           C  
ATOM   3626  C   HIS A 269     -19.504 -12.970  -0.664  1.00 77.42           C  
ATOM   3627  O   HIS A 269     -20.390 -12.807  -1.511  1.00 78.16           O  
ATOM   3628  CB  HIS A 269     -17.242 -12.310  -1.445  1.00 77.14           C  
ATOM   3629  CG  HIS A 269     -16.378 -11.153  -1.828  1.00 74.37           C  
ATOM   3630  ND1 HIS A 269     -15.919 -10.229  -0.913  1.00 76.33           N  
ATOM   3631  CD2 HIS A 269     -15.886 -10.770  -3.028  1.00 70.67           C  
ATOM   3632  CE1 HIS A 269     -15.182  -9.326  -1.535  1.00 75.55           C  
ATOM   3633  NE2 HIS A 269     -15.147  -9.631  -2.819  1.00 73.27           N  
ATOM   3634  H   HIS A 269     -17.245 -12.274   1.033  1.00 91.93           H  
ATOM   3635  HA  HIS A 269     -18.756 -11.080  -0.825  1.00 92.01           H  
ATOM   3636  HB2 HIS A 269     -16.683 -12.961  -0.993  1.00 92.82           H  
ATOM   3637  HB3 HIS A 269     -17.602 -12.694  -2.260  1.00 92.82           H  
ATOM   3638  HD1 HIS A 269     -16.087 -10.239  -0.070  1.00 91.84           H  
ATOM   3639  HD2 HIS A 269     -16.022 -11.195  -3.842  1.00 85.05           H  
ATOM   3640  HE1 HIS A 269     -14.761  -8.599  -1.137  1.00 90.91           H  
ATOM   3641  HE2 HIS A 269     -14.728  -9.189  -3.426  1.00 88.18           H  
ATOM   3642  N   TYR A 270     -19.468 -14.041   0.131  1.00 76.93           N  
ATOM   3643  CA  TYR A 270     -20.542 -15.024   0.071  1.00 77.88           C  
ATOM   3644  C   TYR A 270     -21.821 -14.504   0.712  1.00 77.89           C  
ATOM   3645  O   TYR A 270     -22.909 -14.984   0.377  1.00 78.04           O  
ATOM   3646  CB  TYR A 270     -20.119 -16.329   0.743  1.00 79.39           C  
ATOM   3647  CG  TYR A 270     -21.037 -17.485   0.411  1.00 77.93           C  
ATOM   3648  CD1 TYR A 270     -21.105 -17.993  -0.880  1.00 77.94           C  
ATOM   3649  CD2 TYR A 270     -21.845 -18.059   1.383  1.00 78.75           C  
ATOM   3650  CE1 TYR A 270     -21.947 -19.043  -1.192  1.00 81.39           C  
ATOM   3651  CE2 TYR A 270     -22.690 -19.110   1.081  1.00 79.82           C  
ATOM   3652  CZ  TYR A 270     -22.737 -19.598  -0.208  1.00 82.92           C  
ATOM   3653  OH  TYR A 270     -23.575 -20.644  -0.518  1.00 87.87           O  
ATOM   3654  H   TYR A 270     -18.847 -14.216   0.700  1.00 92.57           H  
ATOM   3655  HA  TYR A 270     -20.735 -15.217  -0.860  1.00 93.70           H  
ATOM   3656  HB2 TYR A 270     -19.225 -16.561   0.447  1.00 95.51           H  
ATOM   3657  HB3 TYR A 270     -20.128 -16.206   1.705  1.00 95.51           H  
ATOM   3658  HD1 TYR A 270     -20.574 -17.620  -1.546  1.00 93.78           H  
ATOM   3659  HD2 TYR A 270     -21.816 -17.732   2.253  1.00 94.75           H  
ATOM   3660  HE1 TYR A 270     -21.980 -19.374  -2.060  1.00 97.92           H  
ATOM   3661  HE2 TYR A 270     -23.224 -19.486   1.743  1.00 96.03           H  
ATOM   3662  HH  TYR A 270     -23.997 -20.887   0.167  1.00105.69           H  
ATOM   3663  N   LYS A 271     -21.713 -13.535   1.625  1.00 79.01           N  
ATOM   3664  CA  LYS A 271     -22.905 -12.907   2.182  1.00 78.36           C  
ATOM   3665  C   LYS A 271     -23.643 -12.088   1.131  1.00 77.01           C  
ATOM   3666  O   LYS A 271     -24.876 -12.003   1.168  1.00 78.49           O  
ATOM   3667  CB  LYS A 271     -22.523 -12.026   3.373  1.00 77.79           C  
ATOM   3668  CG  LYS A 271     -23.685 -11.273   4.005  1.00 80.73           C  
ATOM   3669  CD  LYS A 271     -23.196 -10.243   5.021  1.00 81.34           C  
ATOM   3670  CE  LYS A 271     -22.637 -10.910   6.271  1.00 80.56           C  
ATOM   3671  NZ  LYS A 271     -22.403  -9.927   7.367  1.00 85.73           N  
ATOM   3672  H   LYS A 271     -20.971 -13.229   1.933  1.00 95.06           H  
ATOM   3673  HA  LYS A 271     -23.507 -13.598   2.501  1.00 94.28           H  
ATOM   3674  HB2 LYS A 271     -22.129 -12.587   4.059  1.00 93.60           H  
ATOM   3675  HB3 LYS A 271     -21.874 -11.369   3.076  1.00 93.60           H  
ATOM   3676  HG2 LYS A 271     -24.183 -10.800   3.321  1.00 97.12           H  
ATOM   3677  HG3 LYS A 271     -24.262 -11.903   4.465  1.00 97.12           H  
ATOM   3678  HD2 LYS A 271     -22.492  -9.708   4.621  1.00 97.86           H  
ATOM   3679  HD3 LYS A 271     -23.938  -9.677   5.285  1.00 97.86           H  
ATOM   3680  HE2 LYS A 271     -23.270 -11.573   6.589  1.00 96.92           H  
ATOM   3681  HE3 LYS A 271     -21.790 -11.331   6.056  1.00 96.92           H  
ATOM   3682  HZ1 LYS A 271     -22.077 -10.342   8.083  1.00103.12           H  
ATOM   3683  HZ2 LYS A 271     -21.821  -9.309   7.101  1.00103.12           H  
ATOM   3684  HZ3 LYS A 271     -23.168  -9.529   7.587  1.00103.12           H  
ATOM   3685  N   THR A 272     -22.912 -11.489   0.188  1.00 75.97           N  
ATOM   3686  CA  THR A 272     -23.499 -10.646  -0.846  1.00 76.81           C  
ATOM   3687  C   THR A 272     -23.356 -11.251  -2.241  1.00 76.90           C  
ATOM   3688  O   THR A 272     -23.418 -10.524  -3.237  1.00 76.27           O  
ATOM   3689  CB  THR A 272     -22.868  -9.251  -0.817  1.00 75.86           C  
ATOM   3690  OG1 THR A 272     -21.650  -9.256  -1.575  1.00 77.43           O  
ATOM   3691  CG2 THR A 272     -22.566  -8.818   0.613  1.00 74.38           C  
ATOM   3692  H   THR A 272     -22.057 -11.559   0.128  1.00 91.41           H  
ATOM   3693  HA  THR A 272     -24.446 -10.543  -0.667  1.00 92.42           H  
ATOM   3694  HB  THR A 272     -23.485  -8.611  -1.205  1.00 91.28           H  
ATOM   3695  HG1 THR A 272     -21.110  -9.809  -1.247  1.00 93.17           H  
ATOM   3696 HG21 THR A 272     -22.368  -7.869   0.636  1.00 89.51           H  
ATOM   3697 HG22 THR A 272     -23.333  -8.994   1.181  1.00 89.51           H  
ATOM   3698 HG23 THR A 272     -21.802  -9.307   0.955  1.00 89.51           H  
ATOM   3699  N   PHE A 273     -23.173 -12.566  -2.333  1.00 78.12           N  
ATOM   3700  CA  PHE A 273     -22.948 -13.214  -3.618  1.00 79.10           C  
ATOM   3701  C   PHE A 273     -24.270 -13.485  -4.325  1.00 81.02           C  
ATOM   3702  O   PHE A 273     -25.232 -13.958  -3.715  1.00 83.08           O  
ATOM   3703  CB  PHE A 273     -22.180 -14.523  -3.424  1.00 79.66           C  
ATOM   3704  CG  PHE A 273     -22.068 -15.354  -4.673  1.00 80.53           C  
ATOM   3705  CD1 PHE A 273     -21.269 -14.942  -5.726  1.00 81.80           C  
ATOM   3706  CD2 PHE A 273     -22.759 -16.549  -4.792  1.00 81.15           C  
ATOM   3707  CE1 PHE A 273     -21.163 -15.704  -6.875  1.00 83.26           C  
ATOM   3708  CE2 PHE A 273     -22.657 -17.316  -5.939  1.00 80.95           C  
ATOM   3709  CZ  PHE A 273     -21.858 -16.893  -6.981  1.00 81.77           C  
ATOM   3710  H   PHE A 273     -23.175 -13.106  -1.663  1.00 94.00           H  
ATOM   3711  HA  PHE A 273     -22.416 -12.631  -4.182  1.00 95.17           H  
ATOM   3712  HB2 PHE A 273     -21.280 -14.318  -3.127  1.00 95.84           H  
ATOM   3713  HB3 PHE A 273     -22.634 -15.056  -2.753  1.00 95.84           H  
ATOM   3714  HD1 PHE A 273     -20.799 -14.142  -5.660  1.00 98.40           H  
ATOM   3715  HD2 PHE A 273     -23.299 -16.839  -4.092  1.00 97.63           H  
ATOM   3716  HE1 PHE A 273     -20.624 -15.416  -7.576  1.00100.16           H  
ATOM   3717  HE2 PHE A 273     -23.126 -18.116  -6.007  1.00 97.39           H  
ATOM   3718  HZ  PHE A 273     -21.788 -17.407  -7.753  1.00 98.37           H  
ATOM   3719  N   GLU A 274     -24.309 -13.182  -5.621  1.00 83.24           N  
ATOM   3720  CA  GLU A 274     -25.479 -13.408  -6.460  1.00 82.88           C  
ATOM   3721  C   GLU A 274     -25.067 -14.261  -7.652  1.00 84.63           C  
ATOM   3722  O   GLU A 274     -24.075 -13.959  -8.324  1.00 83.54           O  
ATOM   3723  CB  GLU A 274     -26.089 -12.084  -6.928  1.00 82.83           C  
ATOM   3724  CG  GLU A 274     -27.375 -12.240  -7.727  1.00 86.87           C  
ATOM   3725  CD  GLU A 274     -27.996 -10.905  -8.105  1.00 90.77           C  
ATOM   3726  OE1 GLU A 274     -27.900 -10.516  -9.288  1.00 91.14           O  
ATOM   3727  OE2 GLU A 274     -28.581 -10.247  -7.219  1.00 87.33           O  
ATOM   3728  H   GLU A 274     -23.648 -12.834  -6.047  1.00100.14           H  
ATOM   3729  HA  GLU A 274     -26.151 -13.892  -5.956  1.00 99.71           H  
ATOM   3730  HB2 GLU A 274     -26.289 -11.541  -6.150  1.00 99.65           H  
ATOM   3731  HB3 GLU A 274     -25.445 -11.626  -7.491  1.00 99.65           H  
ATOM   3732  HG2 GLU A 274     -27.183 -12.723  -8.546  1.00104.49           H  
ATOM   3733  HG3 GLU A 274     -28.020 -12.731  -7.195  1.00104.49           H  
ATOM   3734  N   LYS A 275     -25.844 -15.313  -7.917  1.00 83.62           N  
ATOM   3735  CA  LYS A 275     -25.421 -16.353  -8.851  1.00 82.79           C  
ATOM   3736  C   LYS A 275     -25.044 -15.781 -10.213  1.00 84.30           C  
ATOM   3737  O   LYS A 275     -24.021 -16.157 -10.797  1.00 86.59           O  
ATOM   3738  CB  LYS A 275     -26.536 -17.391  -9.001  1.00 82.80           C  
ATOM   3739  CG  LYS A 275     -26.047 -18.813  -9.215  1.00 78.88           C  
ATOM   3740  CD  LYS A 275     -26.481 -19.357 -10.572  1.00 76.75           C  
ATOM   3741  CE  LYS A 275     -26.098 -20.823 -10.723  1.00 76.64           C  
ATOM   3742  NZ  LYS A 275     -26.030 -21.257 -12.147  1.00 73.14           N  
ATOM   3743  H   LYS A 275     -26.619 -15.445  -7.569  1.00100.60           H  
ATOM   3744  HA  LYS A 275     -24.639 -16.798  -8.488  1.00 99.59           H  
ATOM   3745  HB2 LYS A 275     -27.077 -17.386  -8.196  1.00 99.60           H  
ATOM   3746  HB3 LYS A 275     -27.083 -17.150  -9.765  1.00 99.60           H  
ATOM   3747  HG2 LYS A 275     -25.078 -18.833  -9.178  1.00 94.90           H  
ATOM   3748  HG3 LYS A 275     -26.420 -19.385  -8.526  1.00 94.90           H  
ATOM   3749  HD2 LYS A 275     -27.445 -19.284 -10.655  1.00 92.35           H  
ATOM   3750  HD3 LYS A 275     -26.043 -18.853 -11.275  1.00 92.35           H  
ATOM   3751  HE2 LYS A 275     -25.225 -20.964 -10.324  1.00 92.21           H  
ATOM   3752  HE3 LYS A 275     -26.761 -21.371 -10.274  1.00 92.21           H  
ATOM   3753  HZ1 LYS A 275     -25.804 -22.117 -12.192  1.00 88.02           H  
ATOM   3754  HZ2 LYS A 275     -26.822 -21.145 -12.537  1.00 88.02           H  
ATOM   3755  HZ3 LYS A 275     -25.422 -20.775 -12.583  1.00 88.02           H  
ATOM   3756  N   GLY A 276     -25.865 -14.874 -10.741  1.00 84.18           N  
ATOM   3757  CA  GLY A 276     -25.701 -14.461 -12.122  1.00 85.02           C  
ATOM   3758  C   GLY A 276     -24.589 -13.466 -12.362  1.00 85.87           C  
ATOM   3759  O   GLY A 276     -23.960 -13.489 -13.425  1.00 85.39           O  
ATOM   3760  H   GLY A 276     -26.513 -14.491 -10.324  1.00101.26           H  
ATOM   3761  HA2 GLY A 276     -25.523 -15.244 -12.666  1.00102.27           H  
ATOM   3762  HA3 GLY A 276     -26.530 -14.063 -12.432  1.00102.27           H  
ATOM   3763  N   HIS A 277     -24.331 -12.581 -11.405  1.00 86.12           N  
ATOM   3764  CA  HIS A 277     -23.420 -11.457 -11.606  1.00 85.45           C  
ATOM   3765  C   HIS A 277     -22.124 -11.692 -10.836  1.00 84.67           C  
ATOM   3766  O   HIS A 277     -22.057 -11.479  -9.621  1.00 84.45           O  
ATOM   3767  CB  HIS A 277     -24.082 -10.145 -11.192  1.00 85.09           C  
ATOM   3768  CG  HIS A 277     -23.183  -8.954 -11.312  1.00 84.96           C  
ATOM   3769  ND1 HIS A 277     -22.505  -8.644 -12.472  1.00 84.92           N  
ATOM   3770  CD2 HIS A 277     -22.840  -8.004 -10.411  1.00 85.31           C  
ATOM   3771  CE1 HIS A 277     -21.786  -7.553 -12.280  1.00 86.45           C  
ATOM   3772  NE2 HIS A 277     -21.971  -7.144 -11.038  1.00 85.93           N  
ATOM   3773  H   HIS A 277     -24.676 -12.610 -10.618  1.00103.59           H  
ATOM   3774  HA  HIS A 277     -23.199 -11.392 -12.548  1.00102.79           H  
ATOM   3775  HB2 HIS A 277     -24.855  -9.992 -11.758  1.00102.36           H  
ATOM   3776  HB3 HIS A 277     -24.361 -10.214 -10.266  1.00102.36           H  
ATOM   3777  HD2 HIS A 277     -23.137  -7.945  -9.532  1.00102.62           H  
ATOM   3778  HE1 HIS A 277     -21.243  -7.141 -12.913  1.00103.99           H  
ATOM   3779  HE2 HIS A 277     -21.609  -6.451 -10.681  1.00103.37           H  
ATOM   3780  N   ILE A 278     -21.100 -12.123 -11.567  1.00 84.67           N  
ATOM   3781  CA  ILE A 278     -19.763 -12.347 -11.034  1.00 81.80           C  
ATOM   3782  C   ILE A 278     -19.011 -11.023 -11.079  1.00 79.50           C  
ATOM   3783  O   ILE A 278     -18.841 -10.438 -12.155  1.00 80.21           O  
ATOM   3784  CB  ILE A 278     -19.026 -13.417 -11.855  1.00 80.47           C  
ATOM   3785  CG1 ILE A 278     -19.874 -14.684 -12.006  1.00 82.93           C  
ATOM   3786  CG2 ILE A 278     -17.685 -13.755 -11.238  1.00 79.04           C  
ATOM   3787  CD1 ILE A 278     -20.097 -15.102 -13.454  1.00 83.51           C  
ATOM   3788  H   ILE A 278     -21.160 -12.299 -12.407  1.00101.85           H  
ATOM   3789  HA  ILE A 278     -19.821 -12.644 -10.112  1.00 98.41           H  
ATOM   3790  HB  ILE A 278     -18.865 -13.056 -12.741  1.00 96.82           H  
ATOM   3791 HG12 ILE A 278     -19.420 -15.415 -11.559  1.00 99.76           H  
ATOM   3792 HG13 ILE A 278     -20.742 -14.545 -11.598  1.00 99.76           H  
ATOM   3793 HG21 ILE A 278     -17.168 -14.276 -11.872  1.00 95.10           H  
ATOM   3794 HG22 ILE A 278     -17.217 -12.936 -11.017  1.00 95.10           H  
ATOM   3795 HG23 ILE A 278     -17.833 -14.272 -10.430  1.00 95.10           H  
ATOM   3796 HD11 ILE A 278     -20.806 -15.762 -13.488  1.00100.46           H  
ATOM   3797 HD12 ILE A 278     -20.349 -14.321 -13.971  1.00100.46           H  
ATOM   3798 HD13 ILE A 278     -19.274 -15.478 -13.804  1.00100.46           H  
ATOM   3799  N   ARG A 279     -18.545 -10.552  -9.921  1.00 77.29           N  
ATOM   3800  CA  ARG A 279     -17.846  -9.272  -9.859  1.00 75.76           C  
ATOM   3801  C   ARG A 279     -16.333  -9.416  -9.743  1.00 74.71           C  
ATOM   3802  O   ARG A 279     -15.592  -8.609 -10.321  1.00 71.63           O  
ATOM   3803  CB  ARG A 279     -18.340  -8.431  -8.674  1.00 78.56           C  
ATOM   3804  CG  ARG A 279     -19.828  -8.497  -8.385  1.00 80.18           C  
ATOM   3805  CD  ARG A 279     -20.117  -8.057  -6.948  1.00 75.68           C  
ATOM   3806  NE  ARG A 279     -20.015  -9.173  -6.010  1.00 76.23           N  
ATOM   3807  CZ  ARG A 279     -20.112  -9.060  -4.688  1.00 76.77           C  
ATOM   3808  NH1 ARG A 279     -20.311  -7.874  -4.129  1.00 81.09           N  
ATOM   3809  NH2 ARG A 279     -20.010 -10.138  -3.924  1.00 74.43           N  
ATOM   3810  H   ARG A 279     -18.621 -10.952  -9.164  1.00 92.99           H  
ATOM   3811  HA  ARG A 279     -18.032  -8.773 -10.669  1.00 91.16           H  
ATOM   3812  HB2 ARG A 279     -17.881  -8.731  -7.875  1.00 94.52           H  
ATOM   3813  HB3 ARG A 279     -18.118  -7.502  -8.844  1.00 94.52           H  
ATOM   3814  HG2 ARG A 279     -20.300  -7.901  -8.988  1.00 96.46           H  
ATOM   3815  HG3 ARG A 279     -20.148  -9.406  -8.489  1.00 96.46           H  
ATOM   3816  HD2 ARG A 279     -19.473  -7.380  -6.686  1.00 91.06           H  
ATOM   3817  HD3 ARG A 279     -21.018  -7.700  -6.898  1.00 91.06           H  
ATOM   3818  HE  ARG A 279     -19.883  -9.958  -6.335  1.00 91.72           H  
ATOM   3819 HH11 ARG A 279     -20.380  -7.170  -4.618  1.00 97.56           H  
ATOM   3820 HH12 ARG A 279     -20.372  -7.808  -3.274  1.00 97.56           H  
ATOM   3821 HH21 ARG A 279     -19.880 -10.909  -4.283  1.00 89.56           H  
ATOM   3822 HH22 ARG A 279     -20.070 -10.066  -3.069  1.00 89.56           H  
ATOM   3823  N   ASP A 280     -15.862 -10.418  -9.004  1.00 77.93           N  
ATOM   3824  CA  ASP A 280     -14.460 -10.550  -8.637  1.00 74.46           C  
ATOM   3825  C   ASP A 280     -13.875 -11.836  -9.211  1.00 72.91           C  
ATOM   3826  O   ASP A 280     -14.558 -12.620  -9.873  1.00 72.07           O  
ATOM   3827  CB  ASP A 280     -14.291 -10.558  -7.111  1.00 72.64           C  
ATOM   3828  CG  ASP A 280     -15.042  -9.440  -6.431  1.00 73.99           C  
ATOM   3829  OD1 ASP A 280     -15.616  -8.589  -7.135  1.00 75.83           O  
ATOM   3830  OD2 ASP A 280     -15.051  -9.405  -5.188  1.00 75.76           O  
ATOM   3831  H   ASP A 280     -16.354 -11.052  -8.695  1.00 93.77           H  
ATOM   3832  HA  ASP A 280     -13.959  -9.801  -8.995  1.00 89.60           H  
ATOM   3833  HB2 ASP A 280     -14.624 -11.399  -6.764  1.00 87.41           H  
ATOM   3834  HB3 ASP A 280     -13.352 -10.457  -6.903  1.00 87.41           H  
ATOM   3835  N   ILE A 281     -12.586 -12.052  -8.934  1.00 73.18           N  
ATOM   3836  CA  ILE A 281     -12.019 -13.387  -9.079  1.00 72.86           C  
ATOM   3837  C   ILE A 281     -12.461 -14.257  -7.908  1.00 70.75           C  
ATOM   3838  O   ILE A 281     -12.566 -15.481  -8.042  1.00 70.65           O  
ATOM   3839  CB  ILE A 281     -10.484 -13.329  -9.192  1.00 72.53           C  
ATOM   3840  CG1 ILE A 281     -10.092 -12.733 -10.549  1.00 69.38           C  
ATOM   3841  CG2 ILE A 281      -9.879 -14.715  -9.009  1.00 71.53           C  
ATOM   3842  CD1 ILE A 281      -8.634 -12.914 -10.923  1.00 69.20           C  
ATOM   3843  H   ILE A 281     -12.031 -11.452  -8.666  1.00 88.07           H  
ATOM   3844  HA  ILE A 281     -12.360 -13.784  -9.894  1.00 87.68           H  
ATOM   3845  HB  ILE A 281     -10.145 -12.750  -8.492  1.00 87.29           H  
ATOM   3846 HG12 ILE A 281     -10.626 -13.158 -11.237  1.00 83.50           H  
ATOM   3847 HG13 ILE A 281     -10.277 -11.782 -10.537  1.00 83.50           H  
ATOM   3848 HG21 ILE A 281      -8.919 -14.673  -9.131  1.00 86.09           H  
ATOM   3849 HG22 ILE A 281     -10.063 -15.035  -8.113  1.00 86.09           H  
ATOM   3850 HG23 ILE A 281     -10.269 -15.317  -9.662  1.00 86.09           H  
ATOM   3851 HD11 ILE A 281      -8.420 -12.313 -11.654  1.00 83.29           H  
ATOM   3852 HD12 ILE A 281      -8.083 -12.706 -10.152  1.00 83.29           H  
ATOM   3853 HD13 ILE A 281      -8.487 -13.833 -11.196  1.00 83.29           H  
ATOM   3854  N   THR A 282     -12.727 -13.646  -6.749  1.00 72.37           N  
ATOM   3855  CA  THR A 282     -13.219 -14.409  -5.607  1.00 69.73           C  
ATOM   3856  C   THR A 282     -14.586 -15.012  -5.907  1.00 72.28           C  
ATOM   3857  O   THR A 282     -14.805 -16.212  -5.707  1.00 75.25           O  
ATOM   3858  CB  THR A 282     -13.288 -13.524  -4.360  1.00 70.02           C  
ATOM   3859  OG1 THR A 282     -13.934 -12.285  -4.677  1.00 77.17           O  
ATOM   3860  CG2 THR A 282     -11.893 -13.242  -3.823  1.00 67.15           C  
ATOM   3861  H   THR A 282     -12.631 -12.804  -6.602  1.00 87.10           H  
ATOM   3862  HA  THR A 282     -12.604 -15.137  -5.425  1.00 83.92           H  
ATOM   3863  HB  THR A 282     -13.793 -13.981  -3.670  1.00 84.27           H  
ATOM   3864  HG1 THR A 282     -13.395 -11.776  -5.072  1.00 92.85           H  
ATOM   3865 HG21 THR A 282     -11.953 -12.733  -3.000  1.00 80.82           H  
ATOM   3866 HG22 THR A 282     -11.434 -14.077  -3.643  1.00 80.82           H  
ATOM   3867 HG23 THR A 282     -11.383 -12.737  -4.473  1.00 80.82           H  
ATOM   3868  N   ASP A 283     -15.525 -14.192  -6.389  1.00 73.80           N  
ATOM   3869  CA  ASP A 283     -16.825 -14.731  -6.776  1.00 74.10           C  
ATOM   3870  C   ASP A 283     -16.684 -15.731  -7.915  1.00 75.77           C  
ATOM   3871  O   ASP A 283     -17.470 -16.680  -8.013  1.00 79.10           O  
ATOM   3872  CB  ASP A 283     -17.778 -13.607  -7.184  1.00 76.12           C  
ATOM   3873  CG  ASP A 283     -18.043 -12.628  -6.058  1.00 78.22           C  
ATOM   3874  OD1 ASP A 283     -17.155 -12.450  -5.199  1.00 79.27           O  
ATOM   3875  OD2 ASP A 283     -19.140 -12.030  -6.038  1.00 77.73           O  
ATOM   3876  H   ASP A 283     -15.436 -13.344  -6.498  1.00 88.81           H  
ATOM   3877  HA  ASP A 283     -17.214 -15.193  -6.017  1.00 89.17           H  
ATOM   3878  HB2 ASP A 283     -17.389 -13.115  -7.924  1.00 91.59           H  
ATOM   3879  HB3 ASP A 283     -18.626 -13.993  -7.452  1.00 91.59           H  
ATOM   3880  N   SER A 284     -15.694 -15.533  -8.789  1.00 74.62           N  
ATOM   3881  CA  SER A 284     -15.447 -16.501  -9.851  1.00 73.79           C  
ATOM   3882  C   SER A 284     -15.135 -17.878  -9.283  1.00 74.98           C  
ATOM   3883  O   SER A 284     -15.501 -18.895  -9.883  1.00 79.24           O  
ATOM   3884  CB  SER A 284     -14.300 -16.023 -10.742  1.00 76.90           C  
ATOM   3885  OG  SER A 284     -13.550 -17.120 -11.234  1.00 81.24           O  
ATOM   3886  H   SER A 284     -15.162 -14.857  -8.787  1.00 89.80           H  
ATOM   3887  HA  SER A 284     -16.243 -16.577 -10.401  1.00 88.80           H  
ATOM   3888  HB2 SER A 284     -14.667 -15.529 -11.492  1.00 92.53           H  
ATOM   3889  HB3 SER A 284     -13.716 -15.452 -10.222  1.00 92.53           H  
ATOM   3890  HG  SER A 284     -12.924 -16.844 -11.721  1.00 97.74           H  
ATOM   3891  N   LEU A 285     -14.465 -17.932  -8.131  1.00 73.89           N  
ATOM   3892  CA  LEU A 285     -14.144 -19.200  -7.488  1.00 75.10           C  
ATOM   3893  C   LEU A 285     -15.283 -19.699  -6.608  1.00 77.18           C  
ATOM   3894  O   LEU A 285     -15.553 -20.905  -6.572  1.00 78.71           O  
ATOM   3895  CB  LEU A 285     -12.867 -19.060  -6.658  1.00 73.01           C  
ATOM   3896  CG  LEU A 285     -11.613 -18.633  -7.420  1.00 70.89           C  
ATOM   3897  CD1 LEU A 285     -10.751 -17.722  -6.557  1.00 70.59           C  
ATOM   3898  CD2 LEU A 285     -10.816 -19.844  -7.877  1.00 69.62           C  
ATOM   3899  H   LEU A 285     -14.185 -17.242  -7.701  1.00 88.92           H  
ATOM   3900  HA  LEU A 285     -13.982 -19.868  -8.173  1.00 90.37           H  
ATOM   3901  HB2 LEU A 285     -13.025 -18.396  -5.968  1.00 87.86           H  
ATOM   3902  HB3 LEU A 285     -12.679 -19.915  -6.242  1.00 87.86           H  
ATOM   3903  HG  LEU A 285     -11.876 -18.134  -8.209  1.00 85.32           H  
ATOM   3904 HD11 LEU A 285      -9.952 -17.483  -7.052  1.00 84.95           H  
ATOM   3905 HD12 LEU A 285     -11.256 -16.923  -6.339  1.00 84.95           H  
ATOM   3906 HD13 LEU A 285     -10.509 -18.194  -5.745  1.00 84.95           H  
ATOM   3907 HD21 LEU A 285      -9.967 -19.545  -8.239  1.00 83.79           H  
ATOM   3908 HD22 LEU A 285     -10.665 -20.429  -7.123  1.00 83.79           H  
ATOM   3909 HD23 LEU A 285     -11.320 -20.312  -8.561  1.00 83.79           H  
ATOM   3910  N   ILE A 286     -15.956 -18.797  -5.886  1.00 75.83           N  
ATOM   3911  CA  ILE A 286     -17.161 -19.188  -5.157  1.00 77.85           C  
ATOM   3912  C   ILE A 286     -18.132 -19.879  -6.104  1.00 79.36           C  
ATOM   3913  O   ILE A 286     -18.737 -20.905  -5.766  1.00 80.54           O  
ATOM   3914  CB  ILE A 286     -17.803 -17.962  -4.482  1.00 76.48           C  
ATOM   3915  CG1 ILE A 286     -17.070 -17.624  -3.181  1.00 75.21           C  
ATOM   3916  CG2 ILE A 286     -19.280 -18.218  -4.210  1.00 78.02           C  
ATOM   3917  CD1 ILE A 286     -17.354 -16.229  -2.658  1.00 75.56           C  
ATOM   3918  H   ILE A 286     -15.739 -17.969  -5.804  1.00 91.24           H  
ATOM   3919  HA  ILE A 286     -16.919 -19.820  -4.462  1.00 93.67           H  
ATOM   3920  HB  ILE A 286     -17.728 -17.205  -5.084  1.00 92.03           H  
ATOM   3921 HG12 ILE A 286     -17.340 -18.257  -2.497  1.00 90.50           H  
ATOM   3922 HG13 ILE A 286     -16.115 -17.694  -3.334  1.00 90.50           H  
ATOM   3923 HG21 ILE A 286     -19.599 -17.570  -3.564  1.00 93.87           H  
ATOM   3924 HG22 ILE A 286     -19.779 -18.126  -5.037  1.00 93.87           H  
ATOM   3925 HG23 ILE A 286     -19.387 -19.113  -3.852  1.00 93.87           H  
ATOM   3926 HD11 ILE A 286     -16.886 -16.106  -1.818  1.00 90.92           H  
ATOM   3927 HD12 ILE A 286     -17.043 -15.580  -3.308  1.00 90.92           H  
ATOM   3928 HD13 ILE A 286     -18.308 -16.128  -2.520  1.00 90.92           H  
ATOM   3929  N   GLU A 287     -18.293 -19.324  -7.308  1.00 79.23           N  
ATOM   3930  CA  GLU A 287     -19.134 -19.955  -8.319  1.00 80.44           C  
ATOM   3931  C   GLU A 287     -18.702 -21.394  -8.570  1.00 81.73           C  
ATOM   3932  O   GLU A 287     -19.527 -22.312  -8.591  1.00 83.90           O  
ATOM   3933  CB  GLU A 287     -19.070 -19.151  -9.618  1.00 80.61           C  
ATOM   3934  CG  GLU A 287     -20.352 -19.172 -10.429  1.00 85.41           C  
ATOM   3935  CD  GLU A 287     -20.110 -18.980 -11.913  1.00 85.77           C  
ATOM   3936  OE1 GLU A 287     -20.272 -17.842 -12.396  1.00 84.49           O  
ATOM   3937  OE2 GLU A 287     -19.762 -19.966 -12.595  1.00 85.69           O  
ATOM   3938  H   GLU A 287     -17.927 -18.588  -7.559  1.00 95.33           H  
ATOM   3939  HA  GLU A 287     -20.054 -19.963  -8.011  1.00 96.78           H  
ATOM   3940  HB2 GLU A 287     -18.874 -18.226  -9.403  1.00 96.98           H  
ATOM   3941  HB3 GLU A 287     -18.363 -19.515 -10.174  1.00 96.98           H  
ATOM   3942  HG2 GLU A 287     -20.790 -20.028 -10.305  1.00102.74           H  
ATOM   3943  HG3 GLU A 287     -20.931 -18.456 -10.124  1.00102.74           H  
ATOM   3944  N   HIS A 288     -17.398 -21.609  -8.753  1.00 80.87           N  
ATOM   3945  CA  HIS A 288     -16.911 -22.942  -9.085  1.00 80.97           C  
ATOM   3946  C   HIS A 288     -17.082 -23.914  -7.927  1.00 82.40           C  
ATOM   3947  O   HIS A 288     -17.176 -25.126  -8.150  1.00 83.78           O  
ATOM   3948  CB  HIS A 288     -15.442 -22.872  -9.500  1.00 77.38           C  
ATOM   3949  CG  HIS A 288     -14.958 -24.097 -10.209  1.00 74.22           C  
ATOM   3950  ND1 HIS A 288     -14.354 -25.146  -9.551  1.00 73.58           N  
ATOM   3951  CD2 HIS A 288     -14.995 -24.445 -11.517  1.00 74.34           C  
ATOM   3952  CE1 HIS A 288     -14.037 -26.086 -10.423  1.00 74.51           C  
ATOM   3953  NE2 HIS A 288     -14.414 -25.685 -11.623  1.00 73.58           N  
ATOM   3954  H   HIS A 288     -16.786 -21.008  -8.691  1.00 97.30           H  
ATOM   3955  HA  HIS A 288     -17.418 -23.283  -9.838  1.00 97.42           H  
ATOM   3956  HB2 HIS A 288     -15.321 -22.117 -10.096  1.00 93.10           H  
ATOM   3957  HB3 HIS A 288     -14.898 -22.754  -8.706  1.00 93.10           H  
ATOM   3958  HD2 HIS A 288     -15.346 -23.938 -12.213  1.00 89.46           H  
ATOM   3959  HE1 HIS A 288     -13.618 -26.892 -10.226  1.00 89.66           H  
ATOM   3960  HE2 HIS A 288     -14.313 -26.129 -12.353  1.00 88.54           H  
ATOM   3961  N   CYS A 289     -17.122 -23.414  -6.690  1.00 82.35           N  
ATOM   3962  CA  CYS A 289     -17.347 -24.301  -5.554  1.00 83.50           C  
ATOM   3963  C   CYS A 289     -18.765 -24.856  -5.554  1.00 86.88           C  
ATOM   3964  O   CYS A 289     -18.986 -25.996  -5.128  1.00 88.21           O  
ATOM   3965  CB  CYS A 289     -17.077 -23.565  -4.243  1.00 84.00           C  
ATOM   3966  SG  CYS A 289     -15.333 -23.263  -3.893  1.00 84.43           S  
ATOM   3967  H   CYS A 289     -17.024 -22.584  -6.487  1.00 99.07           H  
ATOM   3968  HA  CYS A 289     -16.732 -25.049  -5.611  1.00100.45           H  
ATOM   3969  HB2 CYS A 289     -17.522 -22.704  -4.275  1.00101.04           H  
ATOM   3970  HB3 CYS A 289     -17.438 -24.091  -3.512  1.00101.04           H  
ATOM   3971  HG  CYS A 289     -15.239 -22.683  -2.847  1.00101.57           H  
ATOM   3972  N   GLN A 290     -19.680 -24.049  -6.045  1.00 86.34           N  
ATOM   3973  CA  GLN A 290     -21.055 -24.412  -6.074  1.00 86.83           C  
ATOM   3974  C   GLN A 290     -21.313 -25.327  -7.203  1.00 88.19           C  
ATOM   3975  O   GLN A 290     -21.968 -26.316  -7.047  1.00 90.98           O  
ATOM   3976  CB  GLN A 290     -21.894 -23.177  -6.195  1.00 85.24           C  
ATOM   3977  CG  GLN A 290     -21.911 -22.367  -4.927  1.00 84.04           C  
ATOM   3978  CD  GLN A 290     -22.859 -21.212  -5.017  1.00 85.59           C  
ATOM   3979  OE1 GLN A 290     -23.096 -20.690  -6.087  1.00 82.36           O  
ATOM   3980  NE2 GLN A 290     -23.419 -20.817  -3.895  1.00 85.96           N  
ATOM   3981  H   GLN A 290     -19.517 -23.270  -6.371  1.00103.86           H  
ATOM   3982  HA  GLN A 290     -21.289 -24.865  -5.249  1.00104.45           H  
ATOM   3983  HB2 GLN A 290     -21.537 -22.619  -6.904  1.00102.54           H  
ATOM   3984  HB3 GLN A 290     -22.807 -23.433  -6.401  1.00102.54           H  
ATOM   3985  HG2 GLN A 290     -22.192 -22.933  -4.191  1.00101.09           H  
ATOM   3986  HG3 GLN A 290     -21.022 -22.017  -4.760  1.00101.09           H  
ATOM   3987 HE21 GLN A 290     -23.228 -21.214  -3.156  1.00103.40           H  
ATOM   3988 HE22 GLN A 290     -23.971 -20.158  -3.899  1.00103.40           H  
ATOM   3989  N   GLU A 291     -20.734 -25.059  -8.352  1.00 88.43           N  
ATOM   3990  CA  GLU A 291     -20.945 -25.934  -9.490  1.00 90.77           C  
ATOM   3991  C   GLU A 291     -20.414 -27.324  -9.207  1.00 90.76           C  
ATOM   3992  O   GLU A 291     -21.012 -28.297  -9.611  1.00 90.61           O  
ATOM   3993  CB  GLU A 291     -20.326 -25.351 -10.750  1.00 88.89           C  
ATOM   3994  CG  GLU A 291     -20.389 -26.250 -11.979  1.00 90.89           C  
ATOM   3995  CD  GLU A 291     -21.788 -26.718 -12.340  1.00 90.17           C  
ATOM   3996  OE1 GLU A 291     -22.215 -27.743 -11.797  1.00 88.78           O  
ATOM   3997  OE2 GLU A 291     -22.450 -26.088 -13.182  1.00 88.31           O  
ATOM   3998  H   GLU A 291     -20.220 -24.387  -8.503  1.00106.36           H  
ATOM   3999  HA  GLU A 291     -21.900 -26.013  -9.643  1.00109.17           H  
ATOM   4000  HB2 GLU A 291     -20.789 -24.527 -10.967  1.00106.91           H  
ATOM   4001  HB3 GLU A 291     -19.391 -25.162 -10.574  1.00106.91           H  
ATOM   4002  HG2 GLU A 291     -20.040 -25.759 -12.739  1.00109.32           H  
ATOM   4003  HG3 GLU A 291     -19.844 -27.037 -11.822  1.00109.32           H  
ATOM   4004  N   LYS A 292     -19.270 -27.420  -8.547  1.00 91.74           N  
ATOM   4005  CA  LYS A 292     -18.720 -28.698  -8.174  1.00 92.21           C  
ATOM   4006  C   LYS A 292     -19.439 -29.215  -6.938  1.00 89.38           C  
ATOM   4007  O   LYS A 292     -20.195 -30.170  -6.994  1.00 88.92           O  
ATOM   4008  CB  LYS A 292     -17.222 -28.573  -7.928  1.00 89.76           C  
ATOM   4009  CG  LYS A 292     -16.814 -28.108  -6.552  1.00 88.74           C  
ATOM   4010  CD  LYS A 292     -15.735 -29.032  -6.049  1.00 86.86           C  
ATOM   4011  CE  LYS A 292     -15.638 -29.020  -4.553  1.00 83.01           C  
ATOM   4012  NZ  LYS A 292     -14.880 -30.189  -4.055  1.00 83.68           N  
ATOM   4013  H   LYS A 292     -18.792 -26.748  -8.303  1.00110.33           H  
ATOM   4014  HA  LYS A 292     -18.859 -29.331  -8.895  1.00110.90           H  
ATOM   4015  HB2 LYS A 292     -16.816 -29.436  -8.097  1.00107.96           H  
ATOM   4016  HB3 LYS A 292     -16.869 -27.928  -8.560  1.00107.96           H  
ATOM   4017  HG2 LYS A 292     -16.438 -27.217  -6.619  1.00106.73           H  
ATOM   4018  HG3 LYS A 292     -17.547 -28.111  -5.922  1.00106.73           H  
ATOM   4019  HD2 LYS A 292     -15.928 -29.944  -6.315  1.00104.49           H  
ATOM   4020  HD3 LYS A 292     -14.880 -28.751  -6.411  1.00104.49           H  
ATOM   4021  HE2 LYS A 292     -15.178 -28.215  -4.268  1.00 99.86           H  
ATOM   4022  HE3 LYS A 292     -16.529 -29.052  -4.171  1.00 99.86           H  
ATOM   4023  HZ1 LYS A 292     -15.285 -30.942  -4.303  1.00100.66           H  
ATOM   4024  HZ2 LYS A 292     -14.055 -30.181  -4.389  1.00100.66           H  
ATOM   4025  HZ3 LYS A 292     -14.833 -30.165  -3.167  1.00100.66           H  
ATOM   4026  N   GLN A 301     -10.114 -34.664  -4.675  1.00 83.90           N  
ATOM   4027  CA  GLN A 301      -9.001 -34.146  -3.888  1.00 82.01           C  
ATOM   4028  C   GLN A 301      -8.984 -32.620  -3.897  1.00 80.91           C  
ATOM   4029  O   GLN A 301      -8.188 -31.996  -3.197  1.00 81.33           O  
ATOM   4030  CB  GLN A 301      -7.672 -34.683  -4.425  1.00 80.89           C  
ATOM   4031  CG  GLN A 301      -7.110 -35.864  -3.649  1.00 83.46           C  
ATOM   4032  CD  GLN A 301      -7.727 -37.186  -4.067  1.00 88.77           C  
ATOM   4033  OE1 GLN A 301      -8.511 -37.248  -5.016  1.00 91.15           O  
ATOM   4034  NE2 GLN A 301      -7.376 -38.253  -3.359  1.00 85.12           N  
ATOM   4035  H   GLN A 301     -10.146 -35.523  -4.712  1.00100.93           H  
ATOM   4036  HA  GLN A 301      -9.099 -34.440  -2.969  1.00 98.66           H  
ATOM   4037  HB2 GLN A 301      -7.798 -34.964  -5.345  1.00 97.31           H  
ATOM   4038  HB3 GLN A 301      -7.015 -33.971  -4.390  1.00 97.31           H  
ATOM   4039  HG2 GLN A 301      -6.154 -35.917  -3.805  1.00100.39           H  
ATOM   4040  HG3 GLN A 301      -7.284 -35.736  -2.703  1.00100.39           H  
ATOM   4041 HE21 GLN A 301      -6.826 -38.172  -2.703  1.00102.39           H  
ATOM   4042 HE22 GLN A 301      -7.699 -39.025  -3.557  1.00102.39           H  
ATOM   4043  N   LEU A 302      -9.872 -32.021  -4.692  1.00 76.77           N  
ATOM   4044  CA  LEU A 302      -9.892 -30.570  -4.881  1.00 75.08           C  
ATOM   4045  C   LEU A 302     -10.780 -29.942  -3.810  1.00 74.47           C  
ATOM   4046  O   LEU A 302     -11.968 -29.678  -4.008  1.00 73.33           O  
ATOM   4047  CB  LEU A 302     -10.366 -30.226  -6.287  1.00 74.98           C  
ATOM   4048  CG  LEU A 302     -10.208 -28.790  -6.786  1.00 74.24           C  
ATOM   4049  CD1 LEU A 302      -8.929 -28.142  -6.300  1.00 73.27           C  
ATOM   4050  CD2 LEU A 302     -10.262 -28.766  -8.317  1.00 73.29           C  
ATOM   4051  H   LEU A 302     -10.480 -32.433  -5.138  1.00 92.37           H  
ATOM   4052  HA  LEU A 302      -8.991 -30.231  -4.764  1.00 90.34           H  
ATOM   4053  HB2 LEU A 302      -9.882 -30.793  -6.908  1.00 90.22           H  
ATOM   4054  HB3 LEU A 302     -11.311 -30.438  -6.340  1.00 90.22           H  
ATOM   4055  HG  LEU A 302     -10.951 -28.262  -6.455  1.00 89.34           H  
ATOM   4056 HD11 LEU A 302      -8.811 -27.296  -6.759  1.00 88.17           H  
ATOM   4057 HD12 LEU A 302      -8.993 -27.993  -5.344  1.00 88.17           H  
ATOM   4058 HD13 LEU A 302      -8.183 -28.730  -6.496  1.00 88.17           H  
ATOM   4059 HD21 LEU A 302     -10.185 -27.848  -8.621  1.00 88.20           H  
ATOM   4060 HD22 LEU A 302      -9.527 -29.293  -8.667  1.00 88.20           H  
ATOM   4061 HD23 LEU A 302     -11.108 -29.141  -8.609  1.00 88.20           H  
ATOM   4062  N   SER A 303     -10.173 -29.699  -2.647  1.00 74.68           N  
ATOM   4063  CA  SER A 303     -10.863 -28.999  -1.573  1.00 74.70           C  
ATOM   4064  C   SER A 303     -11.451 -27.694  -2.091  1.00 75.36           C  
ATOM   4065  O   SER A 303     -10.951 -27.105  -3.052  1.00 75.81           O  
ATOM   4066  CB  SER A 303      -9.900 -28.692  -0.421  1.00 73.67           C  
ATOM   4067  OG  SER A 303      -9.079 -29.801  -0.111  1.00 76.94           O  
ATOM   4068  H   SER A 303      -9.366 -29.929  -2.459  1.00 89.87           H  
ATOM   4069  HA  SER A 303     -11.585 -29.552  -1.235  1.00 89.89           H  
ATOM   4070  HB2 SER A 303      -9.331 -27.952  -0.677  1.00 88.65           H  
ATOM   4071  HB3 SER A 303     -10.416 -28.454   0.365  1.00 88.65           H  
ATOM   4072  HG  SER A 303      -8.562 -29.607   0.522  1.00 92.58           H  
ATOM   4073  N   ASP A 304     -12.525 -27.232  -1.449  1.00 75.55           N  
ATOM   4074  CA  ASP A 304     -12.983 -25.872  -1.707  1.00 75.75           C
[truncated: 2,165,131 more chars]
