# Supplementary material for: Exploration of the molecular mechanism of melatonin against polycystic ovary syndrome based on a network pharmacology approach and experimental validation
Source: Front Endocrinol (Lausanne). 2025 Aug 5;16:1528518. doi: 10.3389/fendo.2025.1528518 (PMC12361247; doi:10.3389/fendo.2025.1528518)
Supplement: Supplementary file 1 [file DataSheet1.zip › Raw data/molecular docking/CYP1A1-melatonin/6udl_w.pdb]

CRYST1   65.371  196.147  237.222  90.00  90.00  90.00 P 21 21 21    1
ATOM      1  N   GLY A  36      26.610 -41.255 -23.330  1.00 53.24           N  
ATOM      2  CA  GLY A  36      26.428 -42.081 -22.174  1.00 49.42           C  
ATOM      3  C   GLY A  36      25.780 -41.271 -21.103  1.00 52.28           C  
ATOM      4  O   GLY A  36      24.987 -40.452 -21.409  1.00 53.79           O  
ATOM      5  HA2 GLY A  36      25.861 -42.838 -22.389  1.00 59.56           H  
ATOM      6  HA3 GLY A  36      27.285 -42.405 -21.855  1.00 59.56           H  
ATOM      7  N   LEU A  37      26.113 -41.511 -19.849  1.00 48.37           N  
ATOM      8  CA  LEU A  37      25.553 -40.775 -18.761  1.00 48.22           C  
ATOM      9  C   LEU A  37      26.591 -40.452 -17.741  1.00 48.64           C  
ATOM     10  O   LEU A  37      27.356 -41.283 -17.425  1.00 48.98           O  
ATOM     11  CB  LEU A  37      24.557 -41.611 -18.046  1.00 47.64           C  
ATOM     12  CG  LEU A  37      23.114 -41.519 -18.391  1.00 43.74           C  
ATOM     13  CD1 LEU A  37      22.364 -42.300 -17.381  1.00 45.24           C  
ATOM     14  CD2 LEU A  37      22.659 -40.112 -18.407  1.00 44.56           C  
ATOM     15  H   LEU A  37      26.677 -42.113 -19.607  1.00 58.29           H  
ATOM     16  HA  LEU A  37      25.149 -39.953 -19.075  1.00 58.12           H  
ATOM     17  HB2 LEU A  37      24.811 -42.538 -18.176  1.00 57.42           H  
ATOM     18  HB3 LEU A  37      24.628 -41.400 -17.102  1.00 57.42           H  
ATOM     19  HG  LEU A  37      22.959 -41.908 -19.266  1.00 52.74           H  
ATOM     20 HD11 LEU A  37      21.426 -42.315 -17.627  1.00 54.54           H  
ATOM     21 HD12 LEU A  37      22.715 -43.204 -17.357  1.00 54.54           H  
ATOM     22 HD13 LEU A  37      22.471 -41.881 -16.513  1.00 54.54           H  
ATOM     23 HD21 LEU A  37      21.692 -40.093 -18.340  1.00 53.72           H  
ATOM     24 HD22 LEU A  37      23.052 -39.645 -17.653  1.00 53.72           H  
ATOM     25 HD23 LEU A  37      22.941 -39.697 -19.237  1.00 53.72           H  
ATOM     26  N   LYS A  38      26.609 -39.243 -17.220  1.00 49.03           N  
ATOM     27  CA  LYS A  38      27.525 -38.837 -16.168  1.00 50.09           C  
ATOM     28  C   LYS A  38      26.728 -38.166 -15.058  1.00 48.59           C  
ATOM     29  O   LYS A  38      25.579 -37.761 -15.249  1.00 47.72           O  
ATOM     30  CB  LYS A  38      28.599 -37.872 -16.687  1.00 51.08           C  
ATOM     31  CG  LYS A  38      29.534 -38.469 -17.721  1.00 57.12           C  
ATOM     32  CD  LYS A  38      30.565 -37.446 -18.192  1.00 64.97           C  
ATOM     33  CE  LYS A  38      29.922 -36.340 -19.021  1.00 67.72           C  
ATOM     34  NZ  LYS A  38      30.931 -35.515 -19.748  1.00 70.23           N1+
ATOM     35  H   LYS A  38      26.079 -38.613 -17.468  1.00 59.08           H  
ATOM     36  HA  LYS A  38      27.966 -39.618 -15.799  1.00 60.36           H  
ATOM     37  HB2 LYS A  38      28.157 -37.109 -17.092  1.00 61.55           H  
ATOM     38  HB3 LYS A  38      29.139 -37.577 -15.937  1.00 61.55           H  
ATOM     39  HG2 LYS A  38      30.007 -39.220 -17.330  1.00 68.80           H  
ATOM     40  HG3 LYS A  38      29.019 -38.759 -18.490  1.00 68.80           H  
ATOM     41  HD2 LYS A  38      30.999 -37.044 -17.423  1.00 78.22           H  
ATOM     42  HD3 LYS A  38      31.215 -37.889 -18.756  1.00 78.22           H  
ATOM     43  HE2 LYS A  38      29.329 -36.739 -19.677  1.00 81.51           H  
ATOM     44  HE3 LYS A  38      29.421 -35.753 -18.433  1.00 81.51           H  
ATOM     45  HZ1 LYS A  38      30.522 -34.881 -20.220  1.00 84.52           H  
ATOM     46  HZ2 LYS A  38      31.485 -35.131 -19.167  1.00 84.52           H  
ATOM     47  HZ3 LYS A  38      31.402 -36.029 -20.301  1.00 84.52           H  
ATOM     48  N   ASN A  39      27.348 -38.054 -13.895  1.00 49.09           N  
ATOM     49  CA  ASN A  39      26.723 -37.288 -12.826  1.00 48.40           C  
ATOM     50  C   ASN A  39      27.059 -35.808 -12.977  1.00 46.95           C  
ATOM     51  O   ASN A  39      28.106 -35.458 -13.532  1.00 43.64           O  
ATOM     52  CB  ASN A  39      27.199 -37.784 -11.463  1.00 50.29           C  
ATOM     53  CG  ASN A  39      26.708 -39.186 -11.151  1.00 51.67           C  
ATOM     54  ND2 ASN A  39      25.391 -39.366 -11.147  1.00 47.04           N  
ATOM     55  OD1 ASN A  39      27.503 -40.095 -10.913  1.00 53.10           O  
ATOM     56  H   ASN A  39      28.110 -38.401 -13.700  1.00 59.16           H  
ATOM     57  HA  ASN A  39      25.764 -37.407 -12.877  1.00 58.33           H  
ATOM     58  HB2 ASN A  39      28.167 -37.798 -11.452  1.00 60.59           H  
ATOM     59  HB3 ASN A  39      26.866 -37.188 -10.774  1.00 60.59           H  
ATOM     60 HD21 ASN A  39      25.064 -40.143 -10.975  1.00 56.70           H  
ATOM     61 HD22 ASN A  39      24.866 -38.706 -11.317  1.00 56.70           H  
ATOM     62  N   PRO A  40      26.196 -34.910 -12.511  1.00 45.86           N  
ATOM     63  CA  PRO A  40      26.489 -33.474 -12.628  1.00 44.76           C  
ATOM     64  C   PRO A  40      27.757 -33.123 -11.873  1.00 43.67           C  
ATOM     65  O   PRO A  40      27.960 -33.587 -10.740  1.00 47.28           O  
ATOM     66  CB  PRO A  40      25.257 -32.800 -12.000  1.00 42.87           C  
ATOM     67  CG  PRO A  40      24.185 -33.852 -12.001  1.00 43.98           C  
ATOM     68  CD  PRO A  40      24.908 -35.163 -11.840  1.00 46.01           C  
ATOM     69  HA  PRO A  40      26.556 -33.224 -13.561  1.00 53.96           H  
ATOM     70  HB2 PRO A  40      25.464 -32.524 -11.095  1.00 51.70           H  
ATOM     71  HB3 PRO A  40      24.991 -32.039 -12.539  1.00 51.70           H  
ATOM     72  HG2 PRO A  40      23.580 -33.702 -11.258  1.00 53.02           H  
ATOM     73  HG3 PRO A  40      23.705 -33.827 -12.844  1.00 53.02           H  
ATOM     74  HD2 PRO A  40      25.046 -35.362 -10.901  1.00 55.46           H  
ATOM     75  HD3 PRO A  40      24.416 -35.868 -12.287  1.00 55.46           H  
ATOM     76  N   PRO A  41      28.639 -32.320 -12.464  1.00 41.12           N  
ATOM     77  CA  PRO A  41      29.847 -31.900 -11.744  1.00 44.19           C  
ATOM     78  C   PRO A  41      29.509 -30.911 -10.638  1.00 43.58           C  
ATOM     79  O   PRO A  41      28.383 -30.427 -10.509  1.00 41.79           O  
ATOM     80  CB  PRO A  41      30.707 -31.252 -12.831  1.00 42.83           C  
ATOM     81  CG  PRO A  41      29.706 -30.729 -13.814  1.00 44.22           C  
ATOM     82  CD  PRO A  41      28.585 -31.750 -13.825  1.00 42.55           C  
ATOM     83  HA  PRO A  41      30.310 -32.666 -11.371  1.00 53.27           H  
ATOM     84  HB2 PRO A  41      31.231 -30.529 -12.451  1.00 51.65           H  
ATOM     85  HB3 PRO A  41      31.280 -31.919 -13.241  1.00 51.65           H  
ATOM     86  HG2 PRO A  41      29.379 -29.865 -13.519  1.00 53.32           H  
ATOM     87  HG3 PRO A  41      30.115 -30.660 -14.691  1.00 53.32           H  
ATOM     88  HD2 PRO A  41      27.732 -31.314 -13.977  1.00 51.31           H  
ATOM     89  HD3 PRO A  41      28.758 -32.437 -14.488  1.00 51.31           H  
ATOM     90  N   GLY A  42      30.520 -30.606  -9.832  1.00 42.88           N  
ATOM     91  CA  GLY A  42      30.365 -29.643  -8.771  1.00 43.88           C  
ATOM     92  C   GLY A  42      31.584 -29.546  -7.883  1.00 45.06           C  
ATOM     93  O   GLY A  42      32.447 -30.429  -7.868  1.00 46.27           O  
ATOM     94  H   GLY A  42      31.307 -30.949  -9.885  1.00 51.70           H  
ATOM     95  HA2 GLY A  42      30.194 -28.773  -9.163  1.00 52.91           H  
ATOM     96  HA3 GLY A  42      29.604 -29.887  -8.222  1.00 52.91           H  
ATOM     97  N   PRO A  43      31.670 -28.465  -7.115  1.00 45.21           N  
ATOM     98  CA  PRO A  43      32.819 -28.271  -6.227  1.00 48.13           C  
ATOM     99  C   PRO A  43      32.677 -29.067  -4.934  1.00 45.39           C  
ATOM    100  O   PRO A  43      31.621 -29.608  -4.607  1.00 43.55           O  
ATOM    101  CB  PRO A  43      32.796 -26.764  -5.955  1.00 46.25           C  
ATOM    102  CG  PRO A  43      31.332 -26.423  -5.996  1.00 45.25           C  
ATOM    103  CD  PRO A  43      30.707 -27.348  -7.030  1.00 45.95           C  
ATOM    104  HA  PRO A  43      33.645 -28.513  -6.674  1.00 58.00           H  
ATOM    105  HB2 PRO A  43      33.172 -26.579  -5.080  1.00 55.75           H  
ATOM    106  HB3 PRO A  43      33.282 -26.293  -6.649  1.00 55.75           H  
ATOM    107  HG2 PRO A  43      30.939 -26.575  -5.122  1.00 54.55           H  
ATOM    108  HG3 PRO A  43      31.225 -25.496  -6.260  1.00 54.55           H  
ATOM    109  HD2 PRO A  43      29.845 -27.667  -6.721  1.00 55.39           H  
ATOM    110  HD3 PRO A  43      30.634 -26.897  -7.886  1.00 55.39           H  
ATOM    111  N   TRP A  44      33.781 -29.119  -4.196  1.00 44.05           N  
ATOM    112  CA  TRP A  44      33.803 -29.807  -2.915  1.00 47.26           C  
ATOM    113  C   TRP A  44      33.044 -29.006  -1.864  1.00 49.39           C  
ATOM    114  O   TRP A  44      33.077 -27.772  -1.856  1.00 50.23           O  
ATOM    115  CB  TRP A  44      35.249 -30.026  -2.473  1.00 46.39           C  
ATOM    116  CG  TRP A  44      35.373 -30.682  -1.146  1.00 46.38           C  
ATOM    117  CD1 TRP A  44      35.463 -32.019  -0.899  1.00 46.31           C  
ATOM    118  CD2 TRP A  44      35.424 -30.032   0.128  1.00 48.86           C  
ATOM    119  CE2 TRP A  44      35.543 -31.039   1.104  1.00 47.56           C  
ATOM    120  CE3 TRP A  44      35.379 -28.696   0.537  1.00 50.41           C  
ATOM    121  NE1 TRP A  44      35.565 -32.243   0.452  1.00 49.08           N  
ATOM    122  CZ2 TRP A  44      35.618 -30.754   2.465  1.00 47.58           C  
ATOM    123  CZ3 TRP A  44      35.455 -28.414   1.889  1.00 49.02           C  
ATOM    124  CH2 TRP A  44      35.572 -29.438   2.837  1.00 48.01           C  
ATOM    125  H   TRP A  44      34.532 -28.762  -4.417  1.00 53.11           H  
ATOM    126  HA  TRP A  44      33.376 -30.673  -3.007  1.00 56.96           H  
ATOM    127  HB2 TRP A  44      35.694 -30.589  -3.126  1.00 55.91           H  
ATOM    128  HB3 TRP A  44      35.695 -29.166  -2.422  1.00 55.91           H  
ATOM    129  HD1 TRP A  44      35.455 -32.683  -1.550  1.00 55.81           H  
ATOM    130  HE1 TRP A  44      35.631 -33.014   0.827  1.00 59.15           H  
ATOM    131  HE3 TRP A  44      35.300 -28.011  -0.087  1.00 60.74           H  
ATOM    132  HZ2 TRP A  44      35.697 -31.432   3.097  1.00 57.34           H  
ATOM    133  HZ3 TRP A  44      35.425 -27.529   2.174  1.00 59.07           H  
ATOM    134  HH2 TRP A  44      35.621 -29.219   3.739  1.00 57.86           H  
ATOM    135  N   GLY A  45      32.360 -29.718  -0.968  1.00 46.61           N  
ATOM    136  CA  GLY A  45      31.579 -29.076   0.069  1.00 46.85           C  
ATOM    137  C   GLY A  45      31.758 -29.774   1.403  1.00 46.22           C  
ATOM    138  O   GLY A  45      32.156 -30.939   1.473  1.00 48.61           O  
ATOM    139  H   GLY A  45      32.336 -30.577  -0.945  1.00 56.18           H  
ATOM    140  HA2 GLY A  45      31.854 -28.151   0.165  1.00 56.47           H  
ATOM    141  HA3 GLY A  45      30.639 -29.098  -0.169  1.00 56.47           H  
ATOM    142  N   TRP A  46      31.446 -29.038   2.467  1.00 44.46           N  
ATOM    143  CA  TRP A  46      31.637 -29.562   3.812  1.00 43.96           C  
ATOM    144  C   TRP A  46      30.666 -30.709   4.078  1.00 44.32           C  
ATOM    145  O   TRP A  46      29.505 -30.653   3.660  1.00 47.32           O  
ATOM    146  CB  TRP A  46      31.442 -28.460   4.849  1.00 44.84           C  
ATOM    147  CG  TRP A  46      32.531 -27.446   4.813  1.00 44.28           C  
ATOM    148  CD1 TRP A  46      32.476 -26.209   4.246  1.00 42.74           C  
ATOM    149  CD2 TRP A  46      33.850 -27.582   5.355  1.00 46.54           C  
ATOM    150  CE2 TRP A  46      34.538 -26.384   5.081  1.00 45.64           C  
ATOM    151  CE3 TRP A  46      34.515 -28.600   6.047  1.00 45.37           C  
ATOM    152  NE1 TRP A  46      33.677 -25.563   4.402  1.00 44.28           N  
ATOM    153  CZ2 TRP A  46      35.857 -26.173   5.477  1.00 44.93           C  
ATOM    154  CZ3 TRP A  46      35.824 -28.388   6.441  1.00 47.31           C  
ATOM    155  CH2 TRP A  46      36.482 -27.184   6.154  1.00 48.91           C  
ATOM    156  H   TRP A  46      31.125 -28.241   2.436  1.00 53.60           H  
ATOM    157  HA  TRP A  46      32.545 -29.891   3.887  1.00 53.00           H  
ATOM    158  HB2 TRP A  46      30.603 -28.006   4.675  1.00 54.05           H  
ATOM    159  HB3 TRP A  46      31.429 -28.856   5.734  1.00 54.05           H  
ATOM    160  HD1 TRP A  46      31.733 -25.855   3.813  1.00 51.54           H  
ATOM    161  HE1 TRP A  46      33.858 -24.771   4.122  1.00 53.39           H  
ATOM    162  HE3 TRP A  46      34.084 -29.401   6.242  1.00 54.69           H  
ATOM    163  HZ2 TRP A  46      36.296 -25.375   5.288  1.00 54.16           H  
ATOM    164  HZ3 TRP A  46      36.277 -29.057   6.901  1.00 57.02           H  
ATOM    165  HH2 TRP A  46      37.363 -27.070   6.429  1.00 58.95           H  
ATOM    166  N   PRO A  47      31.105 -31.754   4.784  1.00 44.34           N  
ATOM    167  CA  PRO A  47      30.271 -32.963   4.890  1.00 44.46           C  
ATOM    168  C   PRO A  47      28.959 -32.766   5.637  1.00 44.45           C  
ATOM    169  O   PRO A  47      28.024 -33.538   5.393  1.00 49.45           O  
ATOM    170  CB  PRO A  47      31.182 -33.962   5.620  1.00 45.78           C  
ATOM    171  CG  PRO A  47      32.215 -33.122   6.303  1.00 42.07           C  
ATOM    172  CD  PRO A  47      32.421 -31.922   5.429  1.00 43.32           C  
ATOM    173  HA  PRO A  47      30.077 -33.307   4.004  1.00 53.60           H  
ATOM    174  HB2 PRO A  47      30.664 -34.463   6.269  1.00 55.19           H  
ATOM    175  HB3 PRO A  47      31.596 -34.558   4.976  1.00 55.19           H  
ATOM    176  HG2 PRO A  47      31.876 -32.849   7.169  1.00 50.74           H  
ATOM    177  HG3 PRO A  47      33.039 -33.626   6.397  1.00 50.74           H  
ATOM    178  HD2 PRO A  47      32.638 -31.144   5.966  1.00 52.24           H  
ATOM    179  HD3 PRO A  47      33.105 -32.099   4.764  1.00 52.24           H  
ATOM    180  N   LEU A  48      28.841 -31.779   6.525  1.00 44.72           N  
ATOM    181  CA  LEU A  48      27.589 -31.572   7.246  1.00 45.98           C  
ATOM    182  C   LEU A  48      26.765 -30.420   6.683  1.00 46.82           C  
ATOM    183  O   LEU A  48      25.554 -30.564   6.489  1.00 46.75           O  
ATOM    184  CB  LEU A  48      27.864 -31.325   8.733  1.00 46.98           C  
ATOM    185  CG  LEU A  48      28.558 -32.460   9.483  1.00 47.88           C  
ATOM    186  CD1 LEU A  48      28.630 -32.131  10.969  1.00 51.19           C  
ATOM    187  CD2 LEU A  48      27.862 -33.790   9.264  1.00 49.88           C  
ATOM    188  H   LEU A  48      29.465 -31.222   6.726  1.00 53.91           H  
ATOM    189  HA  LEU A  48      27.047 -32.372   7.175  1.00 55.43           H  
ATOM    190  HB2 LEU A  48      28.427 -30.539   8.813  1.00 56.63           H  
ATOM    191  HB3 LEU A  48      27.017 -31.161   9.177  1.00 56.63           H  
ATOM    192  HG  LEU A  48      29.466 -32.543   9.153  1.00 57.71           H  
ATOM    193 HD11 LEU A  48      29.076 -32.858  11.432  1.00 61.68           H  
ATOM    194 HD12 LEU A  48      29.130 -31.308  11.086  1.00 61.68           H  
ATOM    195 HD13 LEU A  48      27.729 -32.023  11.312  1.00 61.68           H  
ATOM    196 HD21 LEU A  48      28.242 -34.444   9.870  1.00 60.10           H  
ATOM    197 HD22 LEU A  48      26.914 -33.684   9.442  1.00 60.10           H  
ATOM    198 HD23 LEU A  48      27.997 -34.072   8.346  1.00 60.10           H  
ATOM    199  N   ILE A  49      27.392 -29.271   6.420  1.00 46.09           N  
ATOM    200  CA  ILE A  49      26.665 -28.109   5.917  1.00 46.67           C  
ATOM    201  C   ILE A  49      26.764 -27.958   4.406  1.00 46.70           C  
ATOM    202  O   ILE A  49      26.016 -27.152   3.827  1.00 48.71           O  
ATOM    203  CB  ILE A  49      27.151 -26.810   6.596  1.00 47.87           C  
ATOM    204  CG1 ILE A  49      28.637 -26.578   6.319  1.00 44.71           C  
ATOM    205  CG2 ILE A  49      26.895 -26.876   8.094  1.00 48.78           C  
ATOM    206  CD1 ILE A  49      29.142 -25.228   6.794  1.00 46.33           C  
ATOM    207  H   ILE A  49      28.236 -29.143   6.524  1.00 55.56           H  
ATOM    208  HA  ILE A  49      25.727 -28.212   6.139  1.00 56.25           H  
ATOM    209  HB  ILE A  49      26.649 -26.065   6.230  1.00 57.70           H  
ATOM    210 HG12 ILE A  49      29.151 -27.262   6.776  1.00 53.90           H  
ATOM    211 HG13 ILE A  49      28.798 -26.629   5.364  1.00 53.90           H  
ATOM    212 HG21 ILE A  49      27.083 -26.009   8.487  1.00 58.79           H  
ATOM    213 HG22 ILE A  49      25.966 -27.112   8.244  1.00 58.79           H  
ATOM    214 HG23 ILE A  49      27.474 -27.550   8.484  1.00 58.79           H  
ATOM    215 HD11 ILE A  49      30.058 -25.112   6.496  1.00 55.85           H  
ATOM    216 HD12 ILE A  49      28.581 -24.532   6.418  1.00 55.85           H  
ATOM    217 HD13 ILE A  49      29.102 -25.198   7.763  1.00 55.85           H  
ATOM    218  N   GLY A  50      27.654 -28.695   3.749  1.00 44.39           N  
ATOM    219  CA  GLY A  50      27.762 -28.579   2.306  1.00 43.44           C  
ATOM    220  C   GLY A  50      28.347 -27.240   1.900  1.00 42.02           C  
ATOM    221  O   GLY A  50      29.329 -26.760   2.477  1.00 43.57           O  
ATOM    222  H   GLY A  50      28.196 -29.258   4.109  1.00 53.52           H  
ATOM    223  HA2 GLY A  50      28.333 -29.284   1.963  1.00 52.38           H  
ATOM    224  HA3 GLY A  50      26.884 -28.670   1.906  1.00 52.38           H  
ATOM    225  N   HIS A  51      27.733 -26.623   0.892  1.00 43.97           N  
ATOM    226  CA  HIS A  51      28.216 -25.371   0.328  1.00 47.22           C  
ATOM    227  C   HIS A  51      27.474 -24.157   0.874  1.00 47.55           C  
ATOM    228  O   HIS A  51      27.455 -23.106   0.223  1.00 47.87           O  
ATOM    229  CB  HIS A  51      28.109 -25.412  -1.196  1.00 43.50           C  
ATOM    230  CG  HIS A  51      28.744 -26.620  -1.812  1.00 44.18           C  
ATOM    231  CD2 HIS A  51      29.961 -26.797  -2.378  1.00 47.55           C  
ATOM    232  ND1 HIS A  51      28.107 -27.840  -1.886  1.00 42.38           N  
ATOM    233  CE1 HIS A  51      28.903 -28.716  -2.473  1.00 43.76           C  
ATOM    234  NE2 HIS A  51      30.035 -28.109  -2.780  1.00 46.73           N  
ATOM    235  H   HIS A  51      27.020 -26.919   0.512  1.00 53.01           H  
ATOM    236  HA  HIS A  51      29.154 -25.268   0.554  1.00 56.91           H  
ATOM    237  HB2 HIS A  51      27.171 -25.411  -1.444  1.00 52.45           H  
ATOM    238  HB3 HIS A  51      28.547 -24.628  -1.562  1.00 52.45           H  
ATOM    239  HD2 HIS A  51      30.623 -26.152  -2.476  1.00 57.31           H  
ATOM    240  HE1 HIS A  51      28.701 -29.608  -2.640  1.00 52.76           H  
ATOM    241  HE2 HIS A  51      30.708 -28.475  -3.171  1.00 56.32           H  
ATOM    242  N   MET A  52      26.885 -24.272   2.066  1.00 46.89           N  
ATOM    243  CA  MET A  52      26.059 -23.188   2.585  1.00 47.12           C  
ATOM    244  C   MET A  52      26.838 -21.888   2.724  1.00 51.06           C  
ATOM    245  O   MET A  52      26.243 -20.805   2.691  1.00 52.01           O  
ATOM    246  CB  MET A  52      25.470 -23.573   3.940  1.00 50.45           C  
ATOM    247  CG  MET A  52      24.422 -22.594   4.437  1.00 55.26           C  
ATOM    248  SD  MET A  52      23.135 -23.401   5.400  1.00 67.04           S  
ATOM    249  CE  MET A  52      24.089 -23.907   6.827  1.00 61.44           C  
ATOM    250  H   MET A  52      26.948 -24.956   2.584  1.00 56.52           H  
ATOM    251  HA  MET A  52      25.320 -23.042   1.973  1.00 56.80           H  
ATOM    252  HB2 MET A  52      25.052 -24.445   3.865  1.00 60.79           H  
ATOM    253  HB3 MET A  52      26.184 -23.604   4.596  1.00 60.79           H  
ATOM    254  HG2 MET A  52      24.850 -21.931   5.001  1.00 66.57           H  
ATOM    255  HG3 MET A  52      24.003 -22.163   3.676  1.00 66.57           H  
ATOM    256  HE1 MET A  52      23.555 -24.477   7.394  1.00 73.97           H  
ATOM    257  HE2 MET A  52      24.873 -24.391   6.523  1.00 73.97           H  
ATOM    258  HE3 MET A  52      24.362 -23.116   7.317  1.00 73.97           H  
ATOM    259  N   LEU A  53      28.155 -21.964   2.898  1.00 51.76           N  
ATOM    260  CA  LEU A  53      28.941 -20.759   3.120  1.00 49.10           C  
ATOM    261  C   LEU A  53      29.483 -20.149   1.836  1.00 49.58           C  
ATOM    262  O   LEU A  53      29.805 -18.955   1.824  1.00 53.07           O  
ATOM    263  CB  LEU A  53      30.105 -21.055   4.064  1.00 50.76           C  
ATOM    264  CG  LEU A  53      29.724 -21.571   5.451  1.00 50.03           C  
ATOM    265  CD1 LEU A  53      30.910 -21.370   6.390  1.00 43.49           C  
ATOM    266  CD2 LEU A  53      28.481 -20.902   5.999  1.00 48.48           C  
ATOM    267  H   LEU A  53      28.611 -22.693   2.892  1.00 62.36           H  
ATOM    268  HA  LEU A  53      28.378 -20.089   3.537  1.00 59.17           H  
ATOM    269  HB2 LEU A  53      30.670 -21.726   3.651  1.00 61.16           H  
ATOM    270  HB3 LEU A  53      30.613 -20.238   4.188  1.00 61.16           H  
ATOM    271  HG  LEU A  53      29.548 -22.523   5.394  1.00 60.28           H  
ATOM    272 HD11 LEU A  53      30.683 -21.723   7.264  1.00 52.44           H  
ATOM    273 HD12 LEU A  53      31.679 -21.841   6.032  1.00 52.44           H  
ATOM    274 HD13 LEU A  53      31.104 -20.422   6.456  1.00 52.44           H  
ATOM    275 HD21 LEU A  53      28.390 -21.127   6.938  1.00 58.43           H  
ATOM    276 HD22 LEU A  53      28.569 -19.942   5.896  1.00 58.43           H  
ATOM    277 HD23 LEU A  53      27.707 -21.218   5.507  1.00 58.43           H  
ATOM    278  N   THR A  54      29.605 -20.927   0.762  1.00 49.58           N  
ATOM    279  CA  THR A  54      30.015 -20.351  -0.511  1.00 50.64           C  
ATOM    280  C   THR A  54      28.862 -19.641  -1.210  1.00 50.38           C  
ATOM    281  O   THR A  54      29.107 -18.778  -2.060  1.00 48.62           O  
ATOM    282  CB  THR A  54      30.604 -21.430  -1.425  1.00 49.85           C  
ATOM    283  CG2 THR A  54      31.536 -22.350  -0.640  1.00 50.46           C  
ATOM    284  OG1 THR A  54      29.550 -22.201  -2.009  1.00 54.03           O  
ATOM    285  H   THR A  54      29.455 -21.773   0.745  1.00 59.75           H  
ATOM    286  HA  THR A  54      30.709 -19.694  -0.346  1.00 61.02           H  
ATOM    287  HB  THR A  54      31.118 -21.006  -2.130  1.00 60.07           H  
ATOM    288  HG1 THR A  54      29.082 -22.550  -1.406  1.00 65.08           H  
ATOM    289 HG21 THR A  54      32.062 -22.888  -1.252  1.00 60.80           H  
ATOM    290 HG22 THR A  54      32.136 -21.822  -0.090  1.00 60.80           H  
ATOM    291 HG23 THR A  54      31.020 -22.938  -0.067  1.00 60.80           H  
ATOM    292  N   LEU A  55      27.615 -19.977  -0.864  1.00 48.80           N  
ATOM    293  CA  LEU A  55      26.475 -19.225  -1.379  1.00 49.14           C  
ATOM    294  C   LEU A  55      26.379 -17.862  -0.701  1.00 48.73           C  
ATOM    295  O   LEU A  55      26.237 -16.830  -1.368  1.00 48.05           O  
ATOM    296  CB  LEU A  55      25.185 -20.017  -1.170  1.00 47.60           C  
ATOM    297  CG  LEU A  55      25.033 -21.358  -1.886  1.00 47.00           C  
ATOM    298  CD1 LEU A  55      23.547 -21.690  -2.051  1.00 45.82           C  
ATOM    299  CD2 LEU A  55      25.727 -21.375  -3.232  1.00 45.03           C  
ATOM    300  H   LEU A  55      27.408 -20.627  -0.341  1.00 58.81           H  
ATOM    301  HA  LEU A  55      26.595 -19.074  -2.329  1.00 59.22           H  
ATOM    302  HB2 LEU A  55      25.096 -20.194  -0.220  1.00 57.37           H  
ATOM    303  HB3 LEU A  55      24.445 -19.459  -1.457  1.00 57.37           H  
ATOM    304  HG  LEU A  55      25.432 -22.052  -1.338  1.00 56.65           H  
ATOM    305 HD11 LEU A  55      23.463 -22.556  -2.480  1.00 55.24           H  
ATOM    306 HD12 LEU A  55      23.130 -21.713  -1.176  1.00 55.24           H  
ATOM    307 HD13 LEU A  55      23.130 -21.007  -2.599  1.00 55.24           H  
ATOM    308 HD21 LEU A  55      25.483 -22.188  -3.702  1.00 54.29           H  
ATOM    309 HD22 LEU A  55      25.444 -20.600  -3.742  1.00 54.29           H  
ATOM    310 HD23 LEU A  55      26.687 -21.348  -3.094  1.00 54.29           H  
ATOM    311  N   GLY A  56      26.445 -17.844   0.629  1.00 48.66           N  
ATOM    312  CA  GLY A  56      26.573 -16.586   1.343  1.00 47.17           C  
ATOM    313  C   GLY A  56      25.339 -15.717   1.216  1.00 47.84           C  
ATOM    314  O   GLY A  56      24.201 -16.199   1.198  1.00 50.35           O  
ATOM    315  H   GLY A  56      26.418 -18.541   1.133  1.00 58.64           H  
ATOM    316  HA2 GLY A  56      26.728 -16.763   2.284  1.00 56.85           H  
ATOM    317  HA3 GLY A  56      27.332 -16.093   0.995  1.00 56.85           H  
ATOM    318  N   LYS A  57      25.570 -14.406   1.126  1.00 47.73           N  
ATOM    319  CA  LYS A  57      24.480 -13.442   1.128  1.00 50.17           C  
ATOM    320  C   LYS A  57      23.795 -13.314  -0.226  1.00 49.76           C  
ATOM    321  O   LYS A  57      22.640 -12.876  -0.277  1.00 50.77           O  
ATOM    322  CB  LYS A  57      25.000 -12.066   1.563  1.00 54.73           C  
ATOM    323  CG  LYS A  57      26.075 -12.105   2.649  1.00 58.91           C  
ATOM    324  CD  LYS A  57      26.178 -10.777   3.396  1.00 60.65           C  
ATOM    325  CE  LYS A  57      26.867 -10.946   4.748  1.00 59.71           C  
ATOM    326  NZ  LYS A  57      26.934  -9.667   5.517  1.00 63.21           N1+
ATOM    327  H   LYS A  57      26.352 -14.055   1.059  1.00 57.52           H  
ATOM    328  HA  LYS A  57      23.813 -13.725   1.773  1.00 60.45           H  
ATOM    329  HB2 LYS A  57      25.380 -11.620   0.790  1.00 65.92           H  
ATOM    330  HB3 LYS A  57      24.254 -11.548   1.904  1.00 65.92           H  
ATOM    331  HG2 LYS A  57      25.854 -12.797   3.291  1.00 70.95           H  
ATOM    332  HG3 LYS A  57      26.935 -12.290   2.240  1.00 70.95           H  
ATOM    333  HD2 LYS A  57      26.697 -10.152   2.867  1.00 73.03           H  
ATOM    334  HD3 LYS A  57      25.288 -10.426   3.553  1.00 73.03           H  
ATOM    335  HE2 LYS A  57      26.372 -11.590   5.278  1.00 71.91           H  
ATOM    336  HE3 LYS A  57      27.774 -11.259   4.605  1.00 71.91           H  
ATOM    337  HZ1 LYS A  57      27.340  -9.802   6.297  1.00 76.11           H  
ATOM    338  HZ2 LYS A  57      27.390  -9.058   5.055  1.00 76.11           H  
ATOM    339  HZ3 LYS A  57      26.112  -9.360   5.668  1.00 76.11           H  
ATOM    340  N   ASN A  58      24.468 -13.688  -1.315  1.00 48.01           N  
ATOM    341  CA  ASN A  58      23.957 -13.493  -2.672  1.00 44.35           C  
ATOM    342  C   ASN A  58      24.134 -14.770  -3.480  1.00 44.61           C  
ATOM    343  O   ASN A  58      25.055 -14.877  -4.302  1.00 44.78           O  
ATOM    344  CB  ASN A  58      24.667 -12.327  -3.362  1.00 44.15           C  
ATOM    345  CG  ASN A  58      24.284 -10.986  -2.782  1.00 43.03           C  
ATOM    346  ND2 ASN A  58      25.230 -10.336  -2.113  1.00 43.11           N  
ATOM    347  OD1 ASN A  58      23.149 -10.538  -2.932  1.00 44.56           O  
ATOM    348  H   ASN A  58      25.240 -14.065  -1.293  1.00 57.86           H  
ATOM    349  HA  ASN A  58      23.011 -13.283  -2.633  1.00 53.47           H  
ATOM    350  HB2 ASN A  58      25.625 -12.436  -3.260  1.00 53.22           H  
ATOM    351  HB3 ASN A  58      24.431 -12.326  -4.303  1.00 53.22           H  
ATOM    352 HD21 ASN A  58      25.060  -9.569  -1.764  1.00 51.98           H  
ATOM    353 HD22 ASN A  58      26.013 -10.682  -2.029  1.00 51.98           H  
ATOM    354  N   PRO A  59      23.250 -15.753  -3.293  1.00 46.58           N  
ATOM    355  CA  PRO A  59      23.400 -17.008  -4.051  1.00 45.09           C  
ATOM    356  C   PRO A  59      23.432 -16.796  -5.554  1.00 43.62           C  
ATOM    357  O   PRO A  59      24.185 -17.479  -6.260  1.00 43.47           O  
ATOM    358  CB  PRO A  59      22.177 -17.835  -3.620  1.00 44.77           C  
ATOM    359  CG  PRO A  59      21.678 -17.189  -2.354  1.00 44.67           C  
ATOM    360  CD  PRO A  59      22.037 -15.737  -2.453  1.00 46.29           C  
ATOM    361  HA  PRO A  59      24.208 -17.469  -3.777  1.00 54.35           H  
ATOM    362  HB2 PRO A  59      21.499 -17.799  -4.313  1.00 53.97           H  
ATOM    363  HB3 PRO A  59      22.446 -18.752  -3.453  1.00 53.97           H  
ATOM    364  HG2 PRO A  59      20.716 -17.298  -2.293  1.00 53.85           H  
ATOM    365  HG3 PRO A  59      22.115 -17.595  -1.589  1.00 53.85           H  
ATOM    366  HD2 PRO A  59      21.328 -15.241  -2.891  1.00 55.80           H  
ATOM    367  HD3 PRO A  59      22.236 -15.377  -1.575  1.00 55.80           H  
ATOM    368  N   HIS A  60      22.632 -15.854  -6.063  1.00 44.21           N  
ATOM    369  CA  HIS A  60      22.593 -15.608  -7.501  1.00 42.41           C  
ATOM    370  C   HIS A  60      23.977 -15.276  -8.044  1.00 42.82           C  
ATOM    371  O   HIS A  60      24.322 -15.664  -9.166  1.00 42.25           O  
ATOM    372  CB  HIS A  60      21.606 -14.479  -7.811  1.00 42.12           C  
ATOM    373  CG  HIS A  60      21.875 -13.206  -7.064  1.00 42.14           C  
ATOM    374  CD2 HIS A  60      21.931 -12.943  -5.737  1.00 43.40           C  
ATOM    375  ND1 HIS A  60      22.109 -12.006  -7.701  1.00 41.98           N  
ATOM    376  CE1 HIS A  60      22.304 -11.061  -6.799  1.00 44.03           C  
ATOM    377  NE2 HIS A  60      22.205 -11.604  -5.599  1.00 44.79           N  
ATOM    378  H   HIS A  60      22.099 -15.369  -5.599  1.00 53.29           H  
ATOM    379  HA  HIS A  60      22.283 -16.409  -7.951  1.00 51.14           H  
ATOM    380  HB2 HIS A  60      21.647 -14.280  -8.760  1.00 50.80           H  
ATOM    381  HB3 HIS A  60      20.713 -14.775  -7.575  1.00 50.80           H  
ATOM    382  HD2 HIS A  60      21.813 -13.555  -5.047  1.00 52.33           H  
ATOM    383  HE1 HIS A  60      22.485 -10.167  -6.978  1.00 53.09           H  
ATOM    384  HE2 HIS A  60      22.293 -11.186  -4.852  1.00 54.00           H  
ATOM    385  N   LEU A  61      24.788 -14.561  -7.264  1.00 44.73           N  
ATOM    386  CA  LEU A  61      26.132 -14.220  -7.718  1.00 43.52           C  
ATOM    387  C   LEU A  61      27.111 -15.360  -7.467  1.00 45.08           C  
ATOM    388  O   LEU A  61      27.990 -15.622  -8.297  1.00 43.85           O  
ATOM    389  CB  LEU A  61      26.606 -12.945  -7.023  1.00 43.17           C  
ATOM    390  CG  LEU A  61      25.597 -11.795  -7.029  1.00 41.18           C  
ATOM    391  CD1 LEU A  61      26.097 -10.627  -6.196  1.00 40.83           C  
ATOM    392  CD2 LEU A  61      25.303 -11.345  -8.451  1.00 41.12           C  
ATOM    393  H   LEU A  61      24.587 -14.267  -6.481  1.00 53.92           H  
ATOM    394  HA  LEU A  61      26.110 -14.049  -8.673  1.00 52.47           H  
ATOM    395  HB2 LEU A  61      26.806 -13.154  -6.097  1.00 52.05           H  
ATOM    396  HB3 LEU A  61      27.410 -12.632  -7.467  1.00 52.05           H  
ATOM    397  HG  LEU A  61      24.769 -12.105  -6.634  1.00 49.66           H  
ATOM    398 HD11 LEU A  61      25.434  -9.919  -6.215  1.00 49.24           H  
ATOM    399 HD12 LEU A  61      26.236 -10.927  -5.284  1.00 49.24           H  
ATOM    400 HD13 LEU A  61      26.933 -10.308  -6.571  1.00 49.24           H  
ATOM    401 HD21 LEU A  61      24.719 -10.571  -8.422  1.00 49.59           H  
ATOM    402 HD22 LEU A  61      26.138 -11.113  -8.887  1.00 49.59           H  
ATOM    403 HD23 LEU A  61      24.870 -12.069  -8.929  1.00 49.59           H  
ATOM    404  N   ALA A  62      26.972 -16.052  -6.335  1.00 45.71           N  
ATOM    405  CA  ALA A  62      27.882 -17.149  -6.026  1.00 43.78           C  
ATOM    406  C   ALA A  62      27.711 -18.303  -7.005  1.00 44.16           C  
ATOM    407  O   ALA A  62      28.696 -18.926  -7.417  1.00 46.27           O  
ATOM    408  CB  ALA A  62      27.657 -17.625  -4.591  1.00 43.82           C  
ATOM    409  H   ALA A  62      26.368 -15.908  -5.740  1.00 55.10           H  
ATOM    410  HA  ALA A  62      28.795 -16.830  -6.096  1.00 52.79           H  
ATOM    411  HB1 ALA A  62      28.266 -18.356  -4.402  1.00 52.83           H  
ATOM    412  HB2 ALA A  62      27.826 -16.887  -3.984  1.00 52.83           H  
ATOM    413  HB3 ALA A  62      26.740 -17.927  -4.499  1.00 52.83           H  
ATOM    414  N   LEU A  63      26.470 -18.606  -7.390  1.00 43.68           N  
ATOM    415  CA  LEU A  63      26.222 -19.705  -8.313  1.00 45.29           C  
ATOM    416  C   LEU A  63      26.516 -19.336  -9.762  1.00 45.22           C  
ATOM    417  O   LEU A  63      26.686 -20.236 -10.592  1.00 44.62           O  
ATOM    418  CB  LEU A  63      24.773 -20.176  -8.191  1.00 43.29           C  
ATOM    419  CG  LEU A  63      24.436 -20.975  -6.932  1.00 41.93           C  
ATOM    420  CD1 LEU A  63      22.956 -21.338  -6.917  1.00 39.02           C  
ATOM    421  CD2 LEU A  63      25.304 -22.223  -6.830  1.00 44.87           C  
ATOM    422  H   LEU A  63      25.762 -18.192  -7.131  1.00 52.66           H  
ATOM    423  HA  LEU A  63      26.804 -20.444  -8.080  1.00 54.60           H  
ATOM    424  HB2 LEU A  63      24.196 -19.396  -8.202  1.00 52.20           H  
ATOM    425  HB3 LEU A  63      24.569 -20.739  -8.954  1.00 52.20           H  
ATOM    426  HG  LEU A  63      24.615 -20.424  -6.154  1.00 50.56           H  
ATOM    427 HD11 LEU A  63      22.796 -21.980  -6.207  1.00 47.07           H  
ATOM    428 HD12 LEU A  63      22.437 -20.535  -6.758  1.00 47.07           H  
ATOM    429 HD13 LEU A  63      22.715 -21.725  -7.772  1.00 47.07           H  
ATOM    430 HD21 LEU A  63      24.929 -22.814  -6.159  1.00 54.09           H  
ATOM    431 HD22 LEU A  63      25.318 -22.668  -7.692  1.00 54.09           H  
ATOM    432 HD23 LEU A  63      26.203 -21.964  -6.576  1.00 54.09           H  
ATOM    433  N   SER A  64      26.574 -18.044 -10.089  1.00 45.49           N  
ATOM    434  CA  SER A  64      26.949 -17.644 -11.441  1.00 45.03           C  
ATOM    435  C   SER A  64      28.442 -17.846 -11.670  1.00 46.84           C  
ATOM    436  O   SER A  64      28.854 -18.395 -12.698  1.00 47.30           O  
ATOM    437  CB  SER A  64      26.553 -16.189 -11.690  1.00 45.16           C  
ATOM    438  OG  SER A  64      25.161 -16.074 -11.926  1.00 43.71           O  
ATOM    439  H   SER A  64      26.404 -17.391  -9.555  1.00 54.84           H  
ATOM    440  HA  SER A  64      26.471 -18.198 -12.078  1.00 54.29           H  
ATOM    441  HB2 SER A  64      26.785 -15.661 -10.910  1.00 54.44           H  
ATOM    442  HB3 SER A  64      27.032 -15.860 -12.467  1.00 54.44           H  
ATOM    443  HG  SER A  64      24.733 -16.324 -11.248  1.00 52.70           H  
ATOM    444  N   ARG A  65      29.272 -17.403 -10.719  1.00 48.17           N  
ATOM    445  CA  ARG A  65      30.702 -17.680 -10.805  1.00 46.49           C  
ATOM    446  C   ARG A  65      30.958 -19.180 -10.860  1.00 44.48           C  
ATOM    447  O   ARG A  65      31.875 -19.640 -11.550  1.00 47.38           O  
ATOM    448  CB  ARG A  65      31.436 -17.061  -9.612  1.00 42.02           C  
ATOM    449  CG  ARG A  65      31.824 -15.602  -9.804  1.00 46.29           C  
ATOM    450  CD  ARG A  65      32.598 -15.042  -8.611  1.00 48.82           C  
ATOM    451  NE  ARG A  65      31.984 -15.366  -7.324  1.00 52.30           N  
ATOM    452  CZ  ARG A  65      31.105 -14.594  -6.688  1.00 52.47           C  
ATOM    453  NH1 ARG A  65      30.716 -13.439  -7.212  1.00 52.90           N1+
ATOM    454  NH2 ARG A  65      30.611 -14.984  -5.519  1.00 51.05           N  
ATOM    455  H   ARG A  65      29.034 -16.949 -10.028  1.00 58.05           H  
ATOM    456  HA  ARG A  65      31.055 -17.283 -11.617  1.00 56.04           H  
ATOM    457  HB2 ARG A  65      30.860 -17.115  -8.834  1.00 50.68           H  
ATOM    458  HB3 ARG A  65      32.250 -17.564  -9.452  1.00 50.68           H  
ATOM    459  HG2 ARG A  65      32.386 -15.524 -10.591  1.00 55.80           H  
ATOM    460  HG3 ARG A  65      31.019 -15.072  -9.916  1.00 55.80           H  
ATOM    461  HD2 ARG A  65      33.489 -15.425  -8.614  1.00 58.83           H  
ATOM    462  HD3 ARG A  65      32.658 -14.078  -8.694  1.00 58.83           H  
ATOM    463  HE  ARG A  65      32.207 -16.108  -6.951  1.00 63.01           H  
ATOM    464 HH11 ARG A  65      31.028 -13.176  -7.968  1.00 63.73           H  
ATOM    465 HH12 ARG A  65      30.147 -12.950  -6.792  1.00 63.73           H  
ATOM    466 HH21 ARG A  65      30.859 -15.732  -5.175  1.00 61.51           H  
ATOM    467 HH22 ARG A  65      30.042 -14.489  -5.106  1.00 61.51           H  
ATOM    468  N   MET A  66      30.153 -19.960 -10.137  1.00 43.08           N  
ATOM    469  CA  MET A  66      30.323 -21.407 -10.153  1.00 45.73           C  
ATOM    470  C   MET A  66      29.975 -21.982 -11.518  1.00 45.08           C  
ATOM    471  O   MET A  66      30.615 -22.935 -11.979  1.00 43.55           O  
ATOM    472  CB  MET A  66      29.456 -22.040  -9.068  1.00 46.20           C  
ATOM    473  CG  MET A  66      30.165 -23.092  -8.241  1.00 45.91           C  
ATOM    474  SD  MET A  66      29.036 -23.929  -7.115  1.00 46.46           S  
ATOM    475  CE  MET A  66      29.155 -22.876  -5.669  1.00 47.07           C  
ATOM    476  H   MET A  66      29.511 -19.678  -9.639  1.00 51.95           H  
ATOM    477  HA  MET A  66      31.249 -21.616  -9.953  1.00 55.13           H  
ATOM    478  HB2 MET A  66      29.154 -21.345  -8.462  1.00 55.69           H  
ATOM    479  HB3 MET A  66      28.691 -22.462  -9.489  1.00 55.69           H  
ATOM    480  HG2 MET A  66      30.551 -23.757  -8.833  1.00 55.34           H  
ATOM    481  HG3 MET A  66      30.860 -22.668  -7.714  1.00 55.34           H  
ATOM    482  HE1 MET A  66      28.578 -23.229  -4.973  1.00 56.73           H  
ATOM    483  HE2 MET A  66      30.075 -22.864  -5.362  1.00 56.73           H  
ATOM    484  HE3 MET A  66      28.874 -21.979  -5.908  1.00 56.73           H  
ATOM    485  N   SER A  67      28.968 -21.407 -12.180  1.00 47.84           N  
ATOM    486  CA  SER A  67      28.574 -21.886 -13.500  1.00 45.85           C  
ATOM    487  C   SER A  67      29.703 -21.724 -14.510  1.00 44.75           C  
ATOM    488  O   SER A  67      29.894 -22.581 -15.380  1.00 47.09           O  
ATOM    489  CB  SER A  67      27.333 -21.133 -13.977  1.00 47.81           C  
ATOM    490  OG  SER A  67      27.697 -20.057 -14.825  1.00 51.29           O  
ATOM    491  H   SER A  67      28.504 -20.745 -11.887  1.00 57.65           H  
ATOM    492  HA  SER A  67      28.352 -22.829 -13.443  1.00 55.27           H  
ATOM    493  HB2 SER A  67      26.763 -21.744 -14.469  1.00 57.62           H  
ATOM    494  HB3 SER A  67      26.858 -20.783 -13.207  1.00 57.62           H  
ATOM    495  HG  SER A  67      28.182 -19.513 -14.407  1.00 61.80           H  
ATOM    496  N   GLN A  68      30.451 -20.622 -14.421  1.00 45.33           N  
ATOM    497  CA  GLN A  68      31.549 -20.402 -15.355  1.00 46.07           C  
ATOM    498  C   GLN A  68      32.564 -21.534 -15.281  1.00 47.65           C  
ATOM    499  O   GLN A  68      33.121 -21.950 -16.304  1.00 51.79           O  
ATOM    500  CB  GLN A  68      32.221 -19.061 -15.064  1.00 47.34           C  
ATOM    501  CG  GLN A  68      31.500 -17.861 -15.654  1.00 47.93           C  
ATOM    502  CD  GLN A  68      31.460 -16.678 -14.705  1.00 55.06           C  
ATOM    503  NE2 GLN A  68      32.570 -16.432 -14.017  1.00 53.99           N  
ATOM    504  OE1 GLN A  68      30.444 -15.991 -14.593  1.00 57.56           O  
ATOM    505  H   GLN A  68      30.344 -19.998 -13.839  1.00 54.65           H  
ATOM    506  HA  GLN A  68      31.196 -20.373 -16.258  1.00 55.53           H  
ATOM    507  HB2 GLN A  68      32.262 -18.941 -14.103  1.00 57.06           H  
ATOM    508  HB3 GLN A  68      33.119 -19.076 -15.431  1.00 57.06           H  
ATOM    509  HG2 GLN A  68      31.959 -17.582 -16.462  1.00 57.76           H  
ATOM    510  HG3 GLN A  68      30.586 -18.111 -15.860  1.00 57.76           H  
ATOM    511 HE21 GLN A  68      33.262 -16.932 -14.121  1.00 65.04           H  
ATOM    512 HE22 GLN A  68      32.596 -15.772 -13.467  1.00 65.04           H  
ATOM    513  N   GLN A  69      32.810 -22.050 -14.078  1.00 47.85           N  
ATOM    514  CA  GLN A  69      33.774 -23.129 -13.910  1.00 47.62           C  
ATOM    515  C   GLN A  69      33.170 -24.478 -14.274  1.00 46.81           C  
ATOM    516  O   GLN A  69      33.745 -25.229 -15.069  1.00 49.77           O  
ATOM    517  CB  GLN A  69      34.282 -23.147 -12.468  1.00 48.23           C  
ATOM    518  CG  GLN A  69      35.429 -24.104 -12.222  1.00 49.82           C  
ATOM    519  CD  GLN A  69      35.964 -24.004 -10.809  1.00 55.08           C  
ATOM    520  NE2 GLN A  69      37.080 -24.674 -10.551  1.00 57.82           N  
ATOM    521  OE1 GLN A  69      35.381 -23.330  -9.959  1.00 58.84           O  
ATOM    522  H   GLN A  69      32.433 -21.793 -13.349  1.00 57.66           H  
ATOM    523  HA  GLN A  69      34.532 -22.971 -14.494  1.00 57.40           H  
ATOM    524  HB2 GLN A  69      34.586 -22.256 -12.235  1.00 58.12           H  
ATOM    525  HB3 GLN A  69      33.552 -23.406 -11.885  1.00 58.12           H  
ATOM    526  HG2 GLN A  69      35.122 -25.013 -12.364  1.00 60.03           H  
ATOM    527  HG3 GLN A  69      36.153 -23.897 -12.834  1.00 60.03           H  
ATOM    528 HE21 GLN A  69      37.459 -25.134 -11.171  1.00 69.63           H  
ATOM    529 HE22 GLN A  69      37.424 -24.649  -9.763  1.00 69.63           H  
ATOM    530  N   TYR A  70      32.003 -24.797 -13.710  1.00 46.35           N  
ATOM    531  CA  TYR A  70      31.441 -26.137 -13.801  1.00 44.40           C  
ATOM    532  C   TYR A  70      30.379 -26.293 -14.882  1.00 44.19           C  
ATOM    533  O   TYR A  70      30.169 -27.415 -15.354  1.00 47.07           O  
ATOM    534  CB  TYR A  70      30.853 -26.542 -12.443  1.00 44.76           C  
ATOM    535  CG  TYR A  70      31.898 -26.708 -11.359  1.00 45.21           C  
ATOM    536  CD1 TYR A  70      32.527 -27.929 -11.157  1.00 46.34           C  
ATOM    537  CD2 TYR A  70      32.261 -25.643 -10.543  1.00 45.12           C  
ATOM    538  CE1 TYR A  70      33.483 -28.088 -10.172  1.00 47.08           C  
ATOM    539  CE2 TYR A  70      33.218 -25.792  -9.556  1.00 46.06           C  
ATOM    540  CZ  TYR A  70      33.825 -27.018  -9.375  1.00 48.17           C  
ATOM    541  OH  TYR A  70      34.778 -27.179  -8.395  1.00 53.06           O  
ATOM    542  H   TYR A  70      31.516 -24.246 -13.265  1.00 55.87           H  
ATOM    543  HA  TYR A  70      32.157 -26.759 -14.005  1.00 53.53           H  
ATOM    544  HB2 TYR A  70      30.230 -25.857 -12.154  1.00 53.96           H  
ATOM    545  HB3 TYR A  70      30.389 -27.388 -12.542  1.00 53.96           H  
ATOM    546  HD1 TYR A  70      32.299 -28.654 -11.693  1.00 55.85           H  
ATOM    547  HD2 TYR A  70      31.853 -24.816 -10.663  1.00 54.39           H  
ATOM    548  HE1 TYR A  70      33.894 -28.913 -10.049  1.00 56.75           H  
ATOM    549  HE2 TYR A  70      33.450 -25.071  -9.016  1.00 55.52           H  
ATOM    550  HH  TYR A  70      34.926 -26.445  -8.015  1.00 63.93           H  
ATOM    551  N   GLY A  71      29.705 -25.223 -15.280  1.00 43.23           N  
ATOM    552  CA  GLY A  71      28.851 -25.248 -16.451  1.00 42.04           C  
ATOM    553  C   GLY A  71      27.389 -25.031 -16.117  1.00 41.44           C  
ATOM    554  O   GLY A  71      27.023 -24.591 -15.022  1.00 45.69           O  
ATOM    555  H   GLY A  71      29.728 -24.461 -14.881  1.00 52.12           H  
ATOM    556  HA2 GLY A  71      29.129 -24.550 -17.065  1.00 50.69           H  
ATOM    557  HA3 GLY A  71      28.938 -26.102 -16.901  1.00 50.69           H  
ATOM    558  N   ASP A  72      26.539 -25.356 -17.097  1.00 43.69           N  
ATOM    559  CA  ASP A  72      25.109 -25.092 -17.005  1.00 44.54           C  
ATOM    560  C   ASP A  72      24.371 -26.091 -16.124  1.00 42.64           C  
ATOM    561  O   ASP A  72      23.237 -25.816 -15.718  1.00 42.83           O  
ATOM    562  CB  ASP A  72      24.480 -25.108 -18.403  1.00 41.70           C  
ATOM    563  CG  ASP A  72      24.932 -23.944 -19.264  1.00 46.47           C  
ATOM    564  OD1 ASP A  72      25.655 -23.063 -18.752  1.00 50.50           O  
ATOM    565  OD2 ASP A  72      24.561 -23.910 -20.458  1.00 48.70           O1-
ATOM    566  H   ASP A  72      26.774 -25.735 -17.832  1.00 52.68           H  
ATOM    567  HA  ASP A  72      24.977 -24.208 -16.628  1.00 53.70           H  
ATOM    568  HB2 ASP A  72      24.734 -25.929 -18.853  1.00 50.29           H  
ATOM    569  HB3 ASP A  72      23.516 -25.063 -18.317  1.00 50.29           H  
ATOM    570  N   VAL A  73      24.969 -27.243 -15.835  1.00 44.24           N  
ATOM    571  CA  VAL A  73      24.374 -28.248 -14.962  1.00 43.04           C  
ATOM    572  C   VAL A  73      25.429 -28.621 -13.932  1.00 43.16           C  
ATOM    573  O   VAL A  73      26.440 -29.249 -14.272  1.00 44.30           O  
ATOM    574  CB  VAL A  73      23.897 -29.485 -15.733  1.00 39.59           C  
ATOM    575  CG1 VAL A  73      23.201 -30.456 -14.793  1.00 41.39           C  
ATOM    576  CG2 VAL A  73      22.966 -29.074 -16.860  1.00 40.74           C  
ATOM    577  H   VAL A  73      25.740 -27.471 -16.141  1.00 53.33           H  
ATOM    578  HA  VAL A  73      23.614 -27.866 -14.496  1.00 51.89           H  
ATOM    579  HB  VAL A  73      24.664 -29.935 -16.121  1.00 47.76           H  
ATOM    580 HG11 VAL A  73      22.797 -31.165 -15.317  1.00 49.91           H  
ATOM    581 HG12 VAL A  73      23.854 -30.829 -14.181  1.00 49.91           H  
ATOM    582 HG13 VAL A  73      22.516 -29.980 -14.298  1.00 49.91           H  
ATOM    583 HG21 VAL A  73      22.614 -29.872 -17.285  1.00 49.14           H  
ATOM    584 HG22 VAL A  73      22.240 -28.547 -16.492  1.00 49.14           H  
ATOM    585 HG23 VAL A  73      23.463 -28.548 -17.506  1.00 49.14           H  
ATOM    586  N   LEU A  74      25.205 -28.225 -12.680  1.00 40.53           N  
ATOM    587  CA  LEU A  74      26.151 -28.466 -11.603  1.00 41.53           C  
ATOM    588  C   LEU A  74      25.380 -28.904 -10.366  1.00 40.75           C  
ATOM    589  O   LEU A  74      24.146 -28.928 -10.351  1.00 41.57           O  
ATOM    590  CB  LEU A  74      27.000 -27.221 -11.320  1.00 42.10           C  
ATOM    591  CG  LEU A  74      26.264 -25.958 -10.883  1.00 39.94           C  
ATOM    592  CD1 LEU A  74      26.212 -25.852  -9.377  1.00 39.78           C  
ATOM    593  CD2 LEU A  74      26.934 -24.726 -11.470  1.00 46.41           C  
ATOM    594  H   LEU A  74      24.497 -27.807 -12.429  1.00 48.89           H  
ATOM    595  HA  LEU A  74      26.748 -29.187 -11.857  1.00 50.09           H  
ATOM    596  HB2 LEU A  74      27.632 -27.441 -10.618  1.00 50.77           H  
ATOM    597  HB3 LEU A  74      27.488 -27.001 -12.129  1.00 50.77           H  
ATOM    598  HG  LEU A  74      25.353 -25.991 -11.214  1.00 48.18           H  
ATOM    599 HD11 LEU A  74      25.795 -25.010  -9.136  1.00 47.99           H  
ATOM    600 HD12 LEU A  74      25.692 -26.590  -9.023  1.00 47.99           H  
ATOM    601 HD13 LEU A  74      27.116 -25.885  -9.026  1.00 47.99           H  
ATOM    602 HD21 LEU A  74      26.469 -23.935 -11.156  1.00 55.94           H  
ATOM    603 HD22 LEU A  74      27.860 -24.703 -11.181  1.00 55.94           H  
ATOM    604 HD23 LEU A  74      26.891 -24.774 -12.438  1.00 55.94           H  
ATOM    605  N   GLN A  75      26.121 -29.236  -9.313  1.00 41.33           N  
ATOM    606  CA  GLN A  75      25.546 -29.874  -8.140  1.00 39.31           C  
ATOM    607  C   GLN A  75      26.161 -29.297  -6.879  1.00 39.05           C  
ATOM    608  O   GLN A  75      27.387 -29.208  -6.768  1.00 39.91           O  
ATOM    609  CB  GLN A  75      25.781 -31.387  -8.183  1.00 39.08           C  
ATOM    610  CG  GLN A  75      24.723 -32.202  -7.485  1.00 42.44           C  
ATOM    611  CD  GLN A  75      25.136 -33.645  -7.309  1.00 44.90           C  
ATOM    612  NE2 GLN A  75      25.822 -34.191  -8.307  1.00 43.67           N  
ATOM    613  OE1 GLN A  75      24.844 -34.263  -6.286  1.00 49.34           O  
ATOM    614  H   GLN A  75      26.968 -29.100  -9.256  1.00 49.85           H  
ATOM    615  HA  GLN A  75      24.590 -29.712  -8.116  1.00 47.42           H  
ATOM    616  HB2 GLN A  75      25.808 -31.667  -9.110  1.00 47.14           H  
ATOM    617  HB3 GLN A  75      26.631 -31.582  -7.758  1.00 47.14           H  
ATOM    618  HG2 GLN A  75      24.560 -31.825  -6.606  1.00 51.17           H  
ATOM    619  HG3 GLN A  75      23.909 -32.183  -8.012  1.00 51.17           H  
ATOM    620 HE21 GLN A  75      26.009 -33.731  -9.009  1.00 52.65           H  
ATOM    621 HE22 GLN A  75      26.078 -35.010  -8.252  1.00 52.65           H  
ATOM    622  N   ILE A  76      25.308 -28.915  -5.930  1.00 40.28           N  
ATOM    623  CA  ILE A  76      25.749 -28.500  -4.609  1.00 41.41           C  
ATOM    624  C   ILE A  76      24.929 -29.248  -3.566  1.00 39.73           C  
ATOM    625  O   ILE A  76      23.965 -29.950  -3.875  1.00 39.04           O  
ATOM    626  CB  ILE A  76      25.630 -26.977  -4.388  1.00 40.83           C  
ATOM    627  CG1 ILE A  76      24.160 -26.559  -4.356  1.00 40.42           C  
ATOM    628  CG2 ILE A  76      26.396 -26.227  -5.463  1.00 43.41           C  
ATOM    629  CD1 ILE A  76      23.949 -25.073  -4.158  1.00 40.70           C  
ATOM    630  H   ILE A  76      24.455 -28.889  -6.033  1.00 48.59           H  
ATOM    631  HA  ILE A  76      26.679 -28.748  -4.492  1.00 49.94           H  
ATOM    632  HB  ILE A  76      26.025 -26.763  -3.528  1.00 49.24           H  
ATOM    633 HG12 ILE A  76      23.745 -26.809  -5.196  1.00 48.75           H  
ATOM    634 HG13 ILE A  76      23.712 -27.006  -3.622  1.00 48.75           H  
ATOM    635 HG21 ILE A  76      26.458 -25.291  -5.215  1.00 52.35           H  
ATOM    636 HG22 ILE A  76      27.285 -26.608  -5.539  1.00 52.35           H  
ATOM    637 HG23 ILE A  76      25.926 -26.317  -6.307  1.00 52.35           H  
ATOM    638 HD11 ILE A  76      23.007 -24.907  -3.998  1.00 49.09           H  
ATOM    639 HD12 ILE A  76      24.471 -24.779  -3.395  1.00 49.09           H  
ATOM    640 HD13 ILE A  76      24.237 -24.604  -4.956  1.00 49.09           H  
ATOM    641  N   ARG A  77      25.331 -29.071  -2.312  1.00 42.17           N  
ATOM    642  CA  ARG A  77      24.618 -29.596  -1.159  1.00 42.17           C  
ATOM    643  C   ARG A  77      24.428 -28.461  -0.167  1.00 43.18           C  
ATOM    644  O   ARG A  77      25.401 -27.811   0.226  1.00 45.71           O  
ATOM    645  CB  ARG A  77      25.389 -30.740  -0.497  1.00 42.16           C  
ATOM    646  CG  ARG A  77      25.172 -32.100  -1.122  1.00 41.71           C  
ATOM    647  CD  ARG A  77      25.620 -33.205  -0.173  1.00 44.04           C  
ATOM    648  NE  ARG A  77      26.572 -32.728   0.830  1.00 46.82           N  
ATOM    649  CZ  ARG A  77      27.858 -32.486   0.592  1.00 46.56           C  
ATOM    650  NH1 ARG A  77      28.361 -32.676  -0.621  1.00 42.52           N1+
ATOM    651  NH2 ARG A  77      28.641 -32.053   1.571  1.00 46.11           N  
ATOM    652  H   ARG A  77      26.034 -28.631  -2.099  1.00 50.85           H  
ATOM    653  HA  ARG A  77      23.746 -29.922  -1.430  1.00 50.86           H  
ATOM    654  HB2 ARG A  77      26.337 -30.539  -0.545  1.00 50.84           H  
ATOM    655  HB3 ARG A  77      25.110 -30.791   0.430  1.00 50.84           H  
ATOM    656  HG2 ARG A  77      24.229 -32.222  -1.310  1.00 50.30           H  
ATOM    657  HG3 ARG A  77      25.691 -32.167  -1.938  1.00 50.30           H  
ATOM    658  HD2 ARG A  77      24.844 -33.555   0.292  1.00 53.10           H  
ATOM    659  HD3 ARG A  77      26.046 -33.910  -0.684  1.00 53.10           H  
ATOM    660  HE  ARG A  77      26.280 -32.595   1.628  1.00 56.44           H  
ATOM    661 HH11 ARG A  77      27.859 -32.956  -1.260  1.00 51.27           H  
ATOM    662 HH12 ARG A  77      29.193 -32.518  -0.769  1.00 51.27           H  
ATOM    663 HH21 ARG A  77      28.317 -31.930   2.358  1.00 55.58           H  
ATOM    664 HH22 ARG A  77      29.473 -31.897   1.419  1.00 55.58           H  
ATOM    665  N   ILE A  78      23.186 -28.214   0.225  1.00 44.77           N  
ATOM    666  CA  ILE A  78      22.869 -27.281   1.299  1.00 44.60           C  
ATOM    667  C   ILE A  78      22.504 -28.133   2.504  1.00 47.20           C  
ATOM    668  O   ILE A  78      21.419 -28.726   2.553  1.00 47.44           O  
ATOM    669  CB  ILE A  78      21.742 -26.318   0.911  1.00 43.59           C  
ATOM    670  CG1 ILE A  78      22.140 -25.547  -0.350  1.00 45.74           C  
ATOM    671  CG2 ILE A  78      21.467 -25.357   2.048  1.00 48.63           C  
ATOM    672  CD1 ILE A  78      21.068 -24.616  -0.879  1.00 46.38           C  
ATOM    673  H   ILE A  78      22.492 -28.583  -0.124  1.00 53.98           H  
ATOM    674  HA  ILE A  78      23.655 -26.758   1.520  1.00 53.77           H  
ATOM    675  HB  ILE A  78      20.938 -26.829   0.728  1.00 52.56           H  
ATOM    676 HG12 ILE A  78      22.924 -25.011  -0.152  1.00 55.14           H  
ATOM    677 HG13 ILE A  78      22.347 -26.182  -1.053  1.00 55.14           H  
ATOM    678 HG21 ILE A  78      20.718 -24.790   1.812  1.00 58.60           H  
ATOM    679 HG22 ILE A  78      21.264 -25.858   2.851  1.00 58.60           H  
ATOM    680 HG23 ILE A  78      22.257 -24.813   2.193  1.00 58.60           H  
ATOM    681 HD11 ILE A  78      21.342 -24.281  -1.747  1.00 55.91           H  
ATOM    682 HD12 ILE A  78      20.236 -25.108  -0.962  1.00 55.91           H  
ATOM    683 HD13 ILE A  78      20.956 -23.878  -0.260  1.00 55.91           H  
ATOM    684  N   GLY A  79      23.415 -28.210   3.468  1.00 44.59           N  
ATOM    685  CA  GLY A  79      23.279 -29.212   4.511  1.00 44.41           C  
ATOM    686  C   GLY A  79      23.546 -30.583   3.921  1.00 45.86           C  
ATOM    687  O   GLY A  79      24.569 -30.813   3.265  1.00 46.16           O  
ATOM    688  H   GLY A  79      24.107 -27.704   3.539  1.00 53.76           H  
ATOM    689  HA2 GLY A  79      23.914 -29.043   5.224  1.00 53.54           H  
ATOM    690  HA3 GLY A  79      22.380 -29.193   4.876  1.00 53.54           H  
ATOM    691  N   SER A  80      22.615 -31.508   4.139  1.00 47.35           N  
ATOM    692  CA  SER A  80      22.682 -32.831   3.537  1.00 46.92           C  
ATOM    693  C   SER A  80      21.826 -32.947   2.284  1.00 45.24           C  
ATOM    694  O   SER A  80      21.768 -34.026   1.688  1.00 44.29           O  
ATOM    695  CB  SER A  80      22.246 -33.893   4.550  1.00 43.82           C  
ATOM    696  OG  SER A  80      20.876 -33.744   4.880  1.00 46.19           O  
ATOM    697  H   SER A  80      21.926 -31.389   4.639  1.00 57.06           H  
ATOM    698  HA  SER A  80      23.600 -33.019   3.288  1.00 56.56           H  
ATOM    699  HB2 SER A  80      22.384 -34.772   4.165  1.00 52.83           H  
ATOM    700  HB3 SER A  80      22.777 -33.797   5.356  1.00 52.83           H  
ATOM    701  HG  SER A  80      20.649 -34.331   5.436  1.00 55.68           H  
ATOM    702  N   THR A  81      21.167 -31.868   1.872  1.00 44.40           N  
ATOM    703  CA  THR A  81      20.217 -31.924   0.769  1.00 45.21           C  
ATOM    704  C   THR A  81      20.914 -31.563  -0.535  1.00 42.17           C  
ATOM    705  O   THR A  81      21.385 -30.426  -0.676  1.00 41.49           O  
ATOM    706  CB  THR A  81      19.057 -30.971   1.018  1.00 45.08           C  
ATOM    707  CG2 THR A  81      18.012 -31.092  -0.082  1.00 38.38           C  
ATOM    708  OG1 THR A  81      18.461 -31.263   2.290  1.00 44.22           O  
ATOM    709  H   THR A  81      21.253 -31.085   2.217  1.00 53.53           H  
ATOM    710  HA  THR A  81      19.853 -32.819   0.708  1.00 54.50           H  
ATOM    711  HB  THR A  81      19.388 -30.059   1.023  1.00 54.35           H  
ATOM    712  HG1 THR A  81      17.820 -30.740   2.434  1.00 53.31           H  
ATOM    713 HG21 THR A  81      17.212 -30.603   0.168  1.00 46.30           H  
ATOM    714 HG22 THR A  81      18.356 -30.727  -0.912  1.00 46.30           H  
ATOM    715 HG23 THR A  81      17.781 -32.024  -0.218  1.00 46.30           H  
ATOM    716  N   PRO A  82      21.008 -32.478  -1.500  1.00 38.80           N  
ATOM    717  CA  PRO A  82      21.598 -32.112  -2.791  1.00 42.00           C  
ATOM    718  C   PRO A  82      20.707 -31.152  -3.559  1.00 40.26           C  
ATOM    719  O   PRO A  82      19.482 -31.145  -3.412  1.00 38.86           O  
ATOM    720  CB  PRO A  82      21.729 -33.453  -3.527  1.00 41.55           C  
ATOM    721  CG  PRO A  82      21.617 -34.500  -2.464  1.00 43.81           C  
ATOM    722  CD  PRO A  82      20.710 -33.920  -1.419  1.00 39.59           C  
ATOM    723  HA  PRO A  82      22.476 -31.718  -2.669  1.00 50.64           H  
ATOM    724  HB2 PRO A  82      21.011 -33.542  -4.173  1.00 50.11           H  
ATOM    725  HB3 PRO A  82      22.593 -33.501  -3.966  1.00 50.11           H  
ATOM    726  HG2 PRO A  82      21.232 -35.307  -2.841  1.00 52.82           H  
ATOM    727  HG3 PRO A  82      22.494 -34.681  -2.092  1.00 52.82           H  
ATOM    728  HD2 PRO A  82      19.781 -34.089  -1.642  1.00 47.76           H  
ATOM    729  HD3 PRO A  82      20.939 -34.271  -0.545  1.00 47.76           H  
ATOM    730  N   VAL A  83      21.344 -30.336  -4.393  1.00 40.61           N  
ATOM    731  CA  VAL A  83      20.647 -29.376  -5.239  1.00 40.45           C  
ATOM    732  C   VAL A  83      21.384 -29.287  -6.566  1.00 41.64           C  
ATOM    733  O   VAL A  83      22.615 -29.173  -6.594  1.00 39.69           O  
ATOM    734  CB  VAL A  83      20.555 -27.986  -4.581  1.00 40.44           C  
ATOM    735  CG1 VAL A  83      19.899 -26.994  -5.528  1.00 42.31           C  
ATOM    736  CG2 VAL A  83      19.784 -28.066  -3.274  1.00 43.55           C  
ATOM    737  H   VAL A  83      22.199 -30.320  -4.488  1.00 48.98           H  
ATOM    738  HA  VAL A  83      19.746 -29.692  -5.411  1.00 48.79           H  
ATOM    739  HB  VAL A  83      21.450 -27.668  -4.384  1.00 48.78           H  
ATOM    740 HG11 VAL A  83      19.645 -26.203  -5.028  1.00 51.02           H  
ATOM    741 HG12 VAL A  83      20.529 -26.754  -6.225  1.00 51.02           H  
ATOM    742 HG13 VAL A  83      19.111 -27.404  -5.918  1.00 51.02           H  
ATOM    743 HG21 VAL A  83      19.653 -27.169  -2.929  1.00 52.51           H  
ATOM    744 HG22 VAL A  83      18.925 -28.485  -3.440  1.00 52.51           H  
ATOM    745 HG23 VAL A  83      20.293 -28.593  -2.639  1.00 52.51           H  
ATOM    746  N   VAL A  84      20.632 -29.348  -7.661  1.00 43.07           N  
ATOM    747  CA  VAL A  84      21.155 -29.138  -9.004  1.00 41.02           C  
ATOM    748  C   VAL A  84      20.814 -27.713  -9.410  1.00 39.44           C  
ATOM    749  O   VAL A  84      19.670 -27.272  -9.249  1.00 38.37           O  
ATOM    750  CB  VAL A  84      20.565 -30.155  -9.996  1.00 38.93           C  
ATOM    751  CG1 VAL A  84      20.745 -29.678 -11.429  1.00 39.76           C  
ATOM    752  CG2 VAL A  84      21.210 -31.520  -9.799  1.00 40.04           C  
ATOM    753  H   VAL A  84      19.789 -29.515  -7.649  1.00 51.93           H  
ATOM    754  HA  VAL A  84      22.120 -29.236  -8.998  1.00 49.47           H  
ATOM    755  HB  VAL A  84      19.614 -30.246  -9.827  1.00 46.96           H  
ATOM    756 HG11 VAL A  84      20.642 -30.436 -12.026  1.00 47.96           H  
ATOM    757 HG12 VAL A  84      20.073 -29.008 -11.630  1.00 47.96           H  
ATOM    758 HG13 VAL A  84      21.633 -29.301 -11.528  1.00 47.96           H  
ATOM    759 HG21 VAL A  84      20.816 -32.148 -10.424  1.00 48.29           H  
ATOM    760 HG22 VAL A  84      22.163 -31.445  -9.962  1.00 48.29           H  
ATOM    761 HG23 VAL A  84      21.052 -31.815  -8.889  1.00 48.29           H  
ATOM    762  N   VAL A  85      21.803 -26.986  -9.920  1.00 39.89           N  
ATOM    763  CA  VAL A  85      21.626 -25.604 -10.350  1.00 41.32           C  
ATOM    764  C   VAL A  85      21.706 -25.570 -11.868  1.00 39.69           C  
ATOM    765  O   VAL A  85      22.594 -26.191 -12.464  1.00 41.98           O  
ATOM    766  CB  VAL A  85      22.676 -24.675  -9.718  1.00 39.87           C  
ATOM    767  CG1 VAL A  85      22.449 -23.241 -10.162  1.00 41.05           C  
ATOM    768  CG2 VAL A  85      22.625 -24.777  -8.203  1.00 38.31           C  
ATOM    769  H   VAL A  85      22.604 -27.279 -10.029  1.00 48.12           H  
ATOM    770  HA  VAL A  85      20.747 -25.292 -10.085  1.00 49.83           H  
ATOM    771  HB  VAL A  85      23.560 -24.947 -10.011  1.00 48.10           H  
ATOM    772 HG11 VAL A  85      23.105 -22.672  -9.730  1.00 49.51           H  
ATOM    773 HG12 VAL A  85      22.551 -23.182 -11.124  1.00 49.51           H  
ATOM    774 HG13 VAL A  85      21.554 -22.969  -9.906  1.00 49.51           H  
ATOM    775 HG21 VAL A  85      23.240 -24.130  -7.823  1.00 46.22           H  
ATOM    776 HG22 VAL A  85      21.721 -24.589  -7.905  1.00 46.22           H  
ATOM    777 HG23 VAL A  85      22.882 -25.674  -7.937  1.00 46.22           H  
ATOM    778  N   LEU A  86      20.781 -24.847 -12.490  1.00 41.95           N  
ATOM    779  CA  LEU A  86      20.701 -24.744 -13.939  1.00 40.36           C  
ATOM    780  C   LEU A  86      21.040 -23.325 -14.370  1.00 41.59           C  
ATOM    781  O   LEU A  86      20.479 -22.359 -13.842  1.00 42.31           O  
ATOM    782  CB  LEU A  86      19.307 -25.123 -14.439  1.00 39.53           C  
ATOM    783  CG  LEU A  86      18.827 -26.538 -14.124  1.00 39.96           C  
ATOM    784  CD1 LEU A  86      17.461 -26.782 -14.753  1.00 41.95           C  
ATOM    785  CD2 LEU A  86      19.830 -27.571 -14.601  1.00 40.51           C  
ATOM    786  H   LEU A  86      20.173 -24.396 -12.081  1.00 50.59           H  
ATOM    787  HA  LEU A  86      21.345 -25.345 -14.342  1.00 48.68           H  
ATOM    788  HB2 LEU A  86      18.667 -24.509 -14.046  1.00 47.68           H  
ATOM    789  HB3 LEU A  86      19.294 -25.024 -15.404  1.00 47.68           H  
ATOM    790  HG  LEU A  86      18.735 -26.633 -13.163  1.00 48.21           H  
ATOM    791 HD11 LEU A  86      17.173 -27.683 -14.541  1.00 50.59           H  
ATOM    792 HD12 LEU A  86      16.829 -26.139 -14.394  1.00 50.59           H  
ATOM    793 HD13 LEU A  86      17.533 -26.675 -15.714  1.00 50.59           H  
ATOM    794 HD21 LEU A  86      19.437 -28.454 -14.517  1.00 48.86           H  
ATOM    795 HD22 LEU A  86      20.049 -27.393 -15.529  1.00 48.86           H  
ATOM    796 HD23 LEU A  86      20.630 -27.512 -14.055  1.00 48.86           H  
ATOM    797  N   SER A  87      21.954 -23.208 -15.327  1.00 45.17           N  
ATOM    798  CA  SER A  87      22.328 -21.944 -15.940  1.00 45.01           C  
ATOM    799  C   SER A  87      22.282 -22.121 -17.453  1.00 44.47           C  
ATOM    800  O   SER A  87      22.016 -23.213 -17.963  1.00 41.53           O  
ATOM    801  CB  SER A  87      23.714 -21.491 -15.468  1.00 46.27           C  
ATOM    802  OG  SER A  87      23.929 -21.855 -14.116  1.00 52.04           O  
ATOM    803  H   SER A  87      22.387 -23.877 -15.649  1.00 54.46           H  
ATOM    804  HA  SER A  87      21.684 -21.262 -15.693  1.00 54.26           H  
ATOM    805  HB2 SER A  87      24.390 -21.912 -16.021  1.00 55.78           H  
ATOM    806  HB3 SER A  87      23.773 -20.527 -15.546  1.00 55.78           H  
ATOM    807  HG  SER A  87      24.685 -21.590 -13.864  1.00 62.70           H  
ATOM    808  N   GLY A  88      22.540 -21.038 -18.177  1.00 46.74           N  
ATOM    809  CA  GLY A  88      22.512 -21.092 -19.624  1.00 45.65           C  
ATOM    810  C   GLY A  88      21.116 -20.963 -20.195  1.00 45.33           C  
ATOM    811  O   GLY A  88      20.191 -21.659 -19.764  1.00 44.61           O  
ATOM    812  H   GLY A  88      22.733 -20.265 -17.853  1.00 56.33           H  
ATOM    813  HA2 GLY A  88      23.055 -20.373 -19.982  1.00 55.03           H  
ATOM    814  HA3 GLY A  88      22.887 -21.936 -19.922  1.00 55.03           H  
ATOM    815  N   LEU A  89      20.960 -20.081 -21.184  1.00 47.85           N  
ATOM    816  CA  LEU A  89      19.637 -19.795 -21.729  1.00 46.13           C  
ATOM    817  C   LEU A  89      18.988 -21.046 -22.309  1.00 47.01           C  
ATOM    818  O   LEU A  89      17.831 -21.353 -22.004  1.00 50.27           O  
ATOM    819  CB  LEU A  89      19.742 -18.703 -22.791  1.00 47.96           C  
ATOM    820  CG  LEU A  89      18.445 -18.267 -23.469  1.00 48.68           C  
ATOM    821  CD1 LEU A  89      17.385 -17.876 -22.462  1.00 49.95           C  
ATOM    822  CD2 LEU A  89      18.739 -17.108 -24.417  1.00 48.63           C  
ATOM    823  H   LEU A  89      21.600 -19.640 -21.552  1.00 57.67           H  
ATOM    824  HA  LEU A  89      19.069 -19.467 -21.015  1.00 55.60           H  
ATOM    825  HB2 LEU A  89      20.126 -17.915 -22.376  1.00 57.80           H  
ATOM    826  HB3 LEU A  89      20.337 -19.018 -23.489  1.00 57.80           H  
ATOM    827  HG  LEU A  89      18.100 -19.005 -23.996  1.00 58.66           H  
ATOM    828 HD11 LEU A  89      16.616 -17.524 -22.936  1.00 60.19           H  
ATOM    829 HD12 LEU A  89      17.128 -18.659 -21.951  1.00 60.19           H  
ATOM    830 HD13 LEU A  89      17.747 -17.198 -21.871  1.00 60.19           H  
ATOM    831 HD21 LEU A  89      17.916 -16.849 -24.860  1.00 58.61           H  
ATOM    832 HD22 LEU A  89      19.090 -16.362 -23.905  1.00 58.61           H  
ATOM    833 HD23 LEU A  89      19.392 -17.396 -25.074  1.00 58.61           H  
ATOM    834  N   ASP A  90      19.709 -21.782 -23.156  1.00 46.58           N  
ATOM    835  CA  ASP A  90      19.083 -22.931 -23.803  1.00 48.30           C  
ATOM    836  C   ASP A  90      19.080 -24.165 -22.907  1.00 45.46           C  
ATOM    837  O   ASP A  90      18.140 -24.965 -22.978  1.00 46.75           O  
ATOM    838  CB  ASP A  90      19.771 -23.229 -25.137  1.00 51.21           C  
ATOM    839  CG  ASP A  90      19.338 -22.270 -26.245  1.00 59.23           C  
ATOM    840  OD1 ASP A  90      18.253 -22.476 -26.838  1.00 57.27           O  
ATOM    841  OD2 ASP A  90      20.084 -21.305 -26.518  1.00 58.83           O1-
ATOM    842  H   ASP A  90      20.531 -21.644 -23.366  1.00 56.14           H  
ATOM    843  HA  ASP A  90      18.159 -22.710 -23.997  1.00 58.20           H  
ATOM    844  HB2 ASP A  90      20.731 -23.145 -25.024  1.00 61.70           H  
ATOM    845  HB3 ASP A  90      19.546 -24.131 -25.415  1.00 61.70           H  
ATOM    846  N   THR A  91      20.098 -24.343 -22.059  1.00 46.46           N  
ATOM    847  CA  THR A  91      20.053 -25.455 -21.114  1.00 45.90           C  
ATOM    848  C   THR A  91      18.785 -25.397 -20.267  1.00 44.80           C  
ATOM    849  O   THR A  91      18.176 -26.432 -19.971  1.00 42.85           O  
ATOM    850  CB  THR A  91      21.283 -25.453 -20.207  1.00 41.97           C  
ATOM    851  CG2 THR A  91      21.165 -26.556 -19.162  1.00 40.77           C  
ATOM    852  OG1 THR A  91      22.465 -25.666 -20.987  1.00 44.86           O  
ATOM    853  H   THR A  91      20.802 -23.851 -22.013  1.00 56.00           H  
ATOM    854  HA  THR A  91      20.046 -26.290 -21.608  1.00 55.33           H  
ATOM    855  HB  THR A  91      21.345 -24.600 -19.752  1.00 50.62           H  
ATOM    856  HG1 THR A  91      22.546 -25.056 -21.558  1.00 54.08           H  
ATOM    857 HG21 THR A  91      22.041 -26.761 -18.799  1.00 49.18           H  
ATOM    858 HG22 THR A  91      20.584 -26.271 -18.439  1.00 49.18           H  
ATOM    859 HG23 THR A  91      20.798 -27.358 -19.567  1.00 49.18           H  
ATOM    860  N   ILE A  92      18.374 -24.193 -19.864  1.00 43.56           N  
ATOM    861  CA  ILE A  92      17.162 -24.054 -19.063  1.00 44.97           C  
ATOM    862  C   ILE A  92      15.929 -24.308 -19.922  1.00 45.17           C  
ATOM    863  O   ILE A  92      15.009 -25.029 -19.517  1.00 42.63           O  
ATOM    864  CB  ILE A  92      17.115 -22.668 -18.395  1.00 45.56           C  
ATOM    865  CG1 ILE A  92      18.036 -22.648 -17.174  1.00 43.57           C  
ATOM    866  CG2 ILE A  92      15.695 -22.318 -17.979  1.00 42.14           C  
ATOM    867  CD1 ILE A  92      18.450 -21.266 -16.734  1.00 45.47           C  
ATOM    868  H   ILE A  92      18.774 -23.452 -20.039  1.00 52.52           H  
ATOM    869  HA  ILE A  92      17.175 -24.721 -18.359  1.00 54.21           H  
ATOM    870  HB  ILE A  92      17.426 -22.005 -19.031  1.00 54.92           H  
ATOM    871 HG12 ILE A  92      17.577 -23.069 -16.431  1.00 52.53           H  
ATOM    872 HG13 ILE A  92      18.842 -23.145 -17.384  1.00 52.53           H  
ATOM    873 HG21 ILE A  92      15.725 -21.597 -17.331  1.00 50.81           H  
ATOM    874 HG22 ILE A  92      15.193 -22.035 -18.760  1.00 50.81           H  
ATOM    875 HG23 ILE A  92      15.280 -23.099 -17.580  1.00 50.81           H  
ATOM    876 HD11 ILE A  92      18.803 -21.317 -15.832  1.00 54.82           H  
ATOM    877 HD12 ILE A  92      19.134 -20.936 -17.337  1.00 54.82           H  
ATOM    878 HD13 ILE A  92      17.678 -20.680 -16.753  1.00 54.82           H  
ATOM    879  N   ARG A  93      15.893 -23.724 -21.124  1.00 48.34           N  
ATOM    880  CA  ARG A  93      14.780 -23.982 -22.032  1.00 46.81           C  
ATOM    881  C   ARG A  93      14.647 -25.472 -22.320  1.00 46.43           C  
ATOM    882  O   ARG A  93      13.532 -25.998 -22.415  1.00 46.84           O  
ATOM    883  CB  ARG A  93      14.964 -23.205 -23.336  1.00 51.00           C  
ATOM    884  CG  ARG A  93      13.813 -23.387 -24.323  1.00 57.18           C  
ATOM    885  CD  ARG A  93      13.969 -22.492 -25.553  1.00 58.89           C  
ATOM    886  NE  ARG A  93      13.928 -21.071 -25.214  1.00 63.26           N  
ATOM    887  CZ  ARG A  93      14.888 -20.196 -25.506  1.00 62.71           C  
ATOM    888  NH1 ARG A  93      15.985 -20.579 -26.150  1.00 59.53           N1+
ATOM    889  NH2 ARG A  93      14.750 -18.926 -25.151  1.00 61.85           N  
ATOM    890  H   ARG A  93      16.490 -23.185 -21.430  1.00 58.26           H  
ATOM    891  HA  ARG A  93      13.956 -23.684 -21.617  1.00 56.42           H  
ATOM    892  HB2 ARG A  93      15.033 -22.260 -23.130  1.00 61.45           H  
ATOM    893  HB3 ARG A  93      15.777 -23.508 -23.769  1.00 61.45           H  
ATOM    894  HG2 ARG A  93      13.791 -24.309 -24.623  1.00 68.86           H  
ATOM    895  HG3 ARG A  93      12.978 -23.157 -23.885  1.00 68.86           H  
ATOM    896  HD2 ARG A  93      14.807 -22.707 -25.984  1.00 70.92           H  
ATOM    897  HD3 ARG A  93      13.235 -22.670 -26.161  1.00 70.92           H  
ATOM    898  HE  ARG A  93      13.235 -20.779 -24.796  1.00 76.16           H  
ATOM    899 HH11 ARG A  93      16.096 -21.395 -26.389  1.00 71.69           H  
ATOM    900 HH12 ARG A  93      16.594 -19.999 -26.330  1.00 71.69           H  
ATOM    901 HH21 ARG A  93      14.043 -18.671 -24.734  1.00 74.47           H  
ATOM    902 HH22 ARG A  93      15.368 -18.358 -25.338  1.00 74.47           H  
ATOM    903  N   GLN A  94      15.776 -26.170 -22.467  1.00 46.77           N  
ATOM    904  CA  GLN A  94      15.726 -27.610 -22.691  1.00 46.47           C  
ATOM    905  C   GLN A  94      15.058 -28.322 -21.523  1.00 45.96           C  
ATOM    906  O   GLN A  94      14.334 -29.306 -21.716  1.00 46.58           O  
ATOM    907  CB  GLN A  94      17.138 -28.154 -22.913  1.00 46.11           C  
ATOM    908  CG  GLN A  94      17.224 -29.671 -22.984  1.00 47.97           C  
ATOM    909  CD  GLN A  94      16.659 -30.228 -24.276  1.00 50.75           C  
ATOM    910  NE2 GLN A  94      15.919 -31.326 -24.173  1.00 48.98           N  
ATOM    911  OE1 GLN A  94      16.885 -29.680 -25.355  1.00 51.34           O  
ATOM    912  H   GLN A  94      16.569 -25.837 -22.441  1.00 56.37           H  
ATOM    913  HA  GLN A  94      15.205 -27.789 -23.490  1.00 56.01           H  
ATOM    914  HB2 GLN A  94      17.481 -27.800 -23.748  1.00 55.58           H  
ATOM    915  HB3 GLN A  94      17.701 -27.862 -22.179  1.00 55.58           H  
ATOM    916  HG2 GLN A  94      18.158 -29.928 -22.940  1.00 57.82           H  
ATOM    917  HG3 GLN A  94      16.743 -30.072 -22.245  1.00 57.82           H  
ATOM    918 HE21 GLN A  94      15.782 -31.682 -23.402  1.00 59.03           H  
ATOM    919 HE22 GLN A  94      15.576 -31.681 -24.877  1.00 59.03           H  
ATOM    920  N   ALA A  95      15.293 -27.843 -20.301  1.00 46.39           N  
ATOM    921  CA  ALA A  95      14.785 -28.536 -19.124  1.00 44.40           C  
ATOM    922  C   ALA A  95      13.343 -28.146 -18.824  1.00 45.83           C  
ATOM    923  O   ALA A  95      12.492 -29.013 -18.597  1.00 44.86           O  
ATOM    924  CB  ALA A  95      15.677 -28.241 -17.916  1.00 44.04           C  
ATOM    925  H   ALA A  95      15.739 -27.127 -20.130  1.00 55.92           H  
ATOM    926  HA  ALA A  95      14.809 -29.492 -19.286  1.00 53.53           H  
ATOM    927  HB1 ALA A  95      15.387 -28.786 -17.168  1.00 53.09           H  
ATOM    928  HB2 ALA A  95      16.596 -28.448 -18.141  1.00 53.09           H  
ATOM    929  HB3 ALA A  95      15.600 -27.300 -17.692  1.00 53.09           H  
ATOM    930  N   LEU A  96      13.047 -26.846 -18.823  1.00 46.32           N  
ATOM    931  CA  LEU A  96      11.733 -26.397 -18.383  1.00 45.74           C  
ATOM    932  C   LEU A  96      10.676 -26.540 -19.471  1.00 45.54           C  
ATOM    933  O   LEU A  96       9.492 -26.703 -19.153  1.00 48.38           O  
ATOM    934  CB  LEU A  96      11.811 -24.946 -17.906  1.00 46.09           C  
ATOM    935  CG  LEU A  96      12.744 -24.676 -16.722  1.00 45.72           C  
ATOM    936  CD1 LEU A  96      12.645 -23.218 -16.274  1.00 42.58           C  
ATOM    937  CD2 LEU A  96      12.456 -25.610 -15.553  1.00 43.43           C  
ATOM    938  H   LEU A  96      13.580 -26.217 -19.068  1.00 55.83           H  
ATOM    939  HA  LEU A  96      11.452 -26.944 -17.634  1.00 55.14           H  
ATOM    940  HB2 LEU A  96      12.117 -24.398 -18.646  1.00 55.56           H  
ATOM    941  HB3 LEU A  96      10.921 -24.664 -17.643  1.00 55.56           H  
ATOM    942  HG  LEU A  96      13.658 -24.834 -17.006  1.00 55.11           H  
ATOM    943 HD11 LEU A  96      13.129 -23.111 -15.440  1.00 51.35           H  
ATOM    944 HD12 LEU A  96      13.035 -22.651 -16.957  1.00 51.35           H  
ATOM    945 HD13 LEU A  96      11.711 -22.990 -16.146  1.00 51.35           H  
ATOM    946 HD21 LEU A  96      12.960 -25.312 -14.779  1.00 52.37           H  
ATOM    947 HD22 LEU A  96      11.506 -25.587 -15.358  1.00 52.37           H  
ATOM    948 HD23 LEU A  96      12.723 -26.511 -15.794  1.00 52.37           H  
ATOM    949  N   VAL A  97      11.070 -26.502 -20.743  1.00 44.98           N  
ATOM    950  CA  VAL A  97      10.105 -26.581 -21.834  1.00 47.27           C  
ATOM    951  C   VAL A  97      10.145 -27.962 -22.478  1.00 45.61           C  
ATOM    952  O   VAL A  97       9.181 -28.729 -22.389  1.00 48.99           O  
ATOM    953  CB  VAL A  97      10.361 -25.488 -22.891  1.00 46.89           C  
ATOM    954  CG1 VAL A  97       9.299 -25.549 -23.983  1.00 42.03           C  
ATOM    955  CG2 VAL A  97      10.395 -24.110 -22.252  1.00 45.39           C  
ATOM    956  H   VAL A  97      11.888 -26.431 -20.999  1.00 54.22           H  
ATOM    957  HA  VAL A  97       9.212 -26.444 -21.481  1.00 56.98           H  
ATOM    958  HB  VAL A  97      11.224 -25.646 -23.305  1.00 56.52           H  
ATOM    959 HG11 VAL A  97       9.367 -24.752 -24.532  1.00 50.69           H  
ATOM    960 HG12 VAL A  97       9.447 -26.337 -24.528  1.00 50.69           H  
ATOM    961 HG13 VAL A  97       8.423 -25.591 -23.569  1.00 50.69           H  
ATOM    962 HG21 VAL A  97      10.487 -23.442 -22.949  1.00 54.71           H  
ATOM    963 HG22 VAL A  97       9.568 -23.968 -21.765  1.00 54.71           H  
ATOM    964 HG23 VAL A  97      11.150 -24.061 -21.645  1.00 54.71           H  
ATOM    965  N   ARG A  98      11.264 -28.287 -23.132  1.00 45.78           N  
ATOM    966  CA  ARG A  98      11.338 -29.517 -23.916  1.00 46.41           C  
ATOM    967  C   ARG A  98      11.181 -30.762 -23.049  1.00 46.64           C  
ATOM    968  O   ARG A  98      10.668 -31.781 -23.523  1.00 48.51           O  
ATOM    969  CB  ARG A  98      12.658 -29.548 -24.692  1.00 47.12           C  
ATOM    970  CG  ARG A  98      12.855 -28.303 -25.553  1.00 50.65           C  
ATOM    971  CD  ARG A  98      14.055 -28.382 -26.498  1.00 55.17           C  
ATOM    972  NE  ARG A  98      14.465 -27.038 -26.904  1.00 56.48           N  
ATOM    973  CZ  ARG A  98      15.677 -26.522 -26.713  1.00 57.45           C  
ATOM    974  NH1 ARG A  98      16.632 -27.236 -26.132  1.00 56.93           N1+
ATOM    975  NH2 ARG A  98      15.934 -25.284 -27.110  1.00 61.30           N  
ATOM    976  H   ARG A  98      11.984 -27.817 -23.134  1.00 55.18           H  
ATOM    977  HA  ARG A  98      10.616 -29.516 -24.563  1.00 55.94           H  
ATOM    978  HB2 ARG A  98      13.395 -29.599 -24.063  1.00 56.79           H  
ATOM    979  HB3 ARG A  98      12.664 -30.322 -25.276  1.00 56.79           H  
ATOM    980  HG2 ARG A  98      12.061 -28.169 -26.094  1.00 61.03           H  
ATOM    981  HG3 ARG A  98      12.989 -27.538 -24.972  1.00 61.03           H  
ATOM    982  HD2 ARG A  98      14.779 -28.834 -26.047  1.00 66.45           H  
ATOM    983  HD3 ARG A  98      13.800 -28.873 -27.295  1.00 66.45           H  
ATOM    984  HE  ARG A  98      13.879 -26.544 -27.295  1.00 68.02           H  
ATOM    985 HH11 ARG A  98      16.484 -28.037 -25.865  1.00 68.56           H  
ATOM    986 HH12 ARG A  98      17.411 -26.889 -26.018  1.00 68.56           H  
ATOM    987 HH21 ARG A  98      15.319 -24.818 -27.491  1.00 73.81           H  
ATOM    988 HH22 ARG A  98      16.718 -24.950 -26.995  1.00 73.81           H  
ATOM    989  N   GLN A  99      11.604 -30.704 -21.787  1.00 46.31           N  
ATOM    990  CA  GLN A  99      11.415 -31.810 -20.852  1.00 47.75           C  
ATOM    991  C   GLN A  99      10.582 -31.307 -19.677  1.00 47.99           C  
ATOM    992  O   GLN A  99      10.900 -31.570 -18.512  1.00 46.50           O  
ATOM    993  CB  GLN A  99      12.770 -32.366 -20.411  1.00 46.50           C  
ATOM    994  CG  GLN A  99      13.694 -32.678 -21.595  1.00 44.89           C  
ATOM    995  CD  GLN A  99      15.021 -33.295 -21.181  1.00 47.54           C  
ATOM    996  NE2 GLN A  99      14.959 -34.393 -20.436  1.00 47.31           N  
ATOM    997  OE1 GLN A  99      16.089 -32.796 -21.540  1.00 44.92           O  
ATOM    998  H   GLN A  99      12.008 -30.026 -21.445  1.00 55.82           H  
ATOM    999  HA  GLN A  99      10.923 -32.524 -21.287  1.00 57.55           H  
ATOM   1000  HB2 GLN A  99      13.213 -31.711 -19.849  1.00 56.05           H  
ATOM   1001  HB3 GLN A  99      12.628 -33.188 -19.916  1.00 56.05           H  
ATOM   1002  HG2 GLN A  99      13.246 -33.303 -22.186  1.00 54.11           H  
ATOM   1003  HG3 GLN A  99      13.887 -31.855 -22.070  1.00 54.11           H  
ATOM   1004 HE21 GLN A  99      14.195 -34.714 -20.207  1.00 57.02           H  
ATOM   1005 HE22 GLN A  99      15.683 -34.779 -20.178  1.00 57.02           H  
ATOM   1006  N   GLY A 100       9.485 -30.615 -19.996  1.00 47.30           N  
ATOM   1007  CA  GLY A 100       8.796 -29.810 -19.000  1.00 47.95           C  
ATOM   1008  C   GLY A 100       8.239 -30.603 -17.834  1.00 48.75           C  
ATOM   1009  O   GLY A 100       8.349 -30.180 -16.681  1.00 52.12           O  
ATOM   1010  H   GLY A 100       9.126 -30.598 -20.777  1.00 57.01           H  
ATOM   1011  HA2 GLY A 100       9.411 -29.149 -18.647  1.00 57.78           H  
ATOM   1012  HA3 GLY A 100       8.060 -29.342 -19.425  1.00 57.78           H  
ATOM   1013  N   ASP A 101       7.591 -31.735 -18.109  1.00 47.53           N  
ATOM   1014  CA  ASP A 101       6.972 -32.466 -17.008  1.00 52.24           C  
ATOM   1015  C   ASP A 101       7.983 -33.274 -16.203  1.00 50.90           C  
ATOM   1016  O   ASP A 101       7.632 -33.789 -15.136  1.00 50.40           O  
ATOM   1017  CB  ASP A 101       5.862 -33.397 -17.504  1.00 52.26           C  
ATOM   1018  CG  ASP A 101       4.885 -32.703 -18.426  1.00 61.80           C  
ATOM   1019  OD1 ASP A 101       4.091 -31.869 -17.951  1.00 64.84           O  
ATOM   1020  OD2 ASP A 101       4.908 -33.009 -19.635  1.00 64.35           O1-
ATOM   1021  H   ASP A 101       7.498 -32.087 -18.888  1.00 57.29           H  
ATOM   1022  HA  ASP A 101       6.570 -31.824 -16.405  1.00 62.94           H  
ATOM   1023  HB2 ASP A 101       6.262 -34.134 -17.991  1.00 62.96           H  
ATOM   1024  HB3 ASP A 101       5.367 -33.733 -16.741  1.00 62.96           H  
ATOM   1025  N   ASP A 102       9.215 -33.425 -16.692  1.00 50.54           N  
ATOM   1026  CA  ASP A 102      10.267 -33.959 -15.839  1.00 49.11           C  
ATOM   1027  C   ASP A 102      10.709 -32.948 -14.790  1.00 46.86           C  
ATOM   1028  O   ASP A 102      11.223 -33.349 -13.742  1.00 45.89           O  
ATOM   1029  CB  ASP A 102      11.473 -34.384 -16.675  1.00 47.65           C  
ATOM   1030  CG  ASP A 102      11.250 -35.695 -17.385  1.00 48.36           C  
ATOM   1031  OD1 ASP A 102      10.080 -36.129 -17.467  1.00 48.42           O  
ATOM   1032  OD2 ASP A 102      12.238 -36.292 -17.861  1.00 47.20           O1-
ATOM   1033  H   ASP A 102       9.460 -33.231 -17.493  1.00 60.90           H  
ATOM   1034  HA  ASP A 102       9.935 -34.745 -15.382  1.00 59.18           H  
ATOM   1035  HB2 ASP A 102      11.649 -33.705 -17.345  1.00 57.43           H  
ATOM   1036  HB3 ASP A 102      12.242 -34.484 -16.093  1.00 57.43           H  
ATOM   1037  N   PHE A 103      10.502 -31.651 -15.039  1.00 46.70           N  
ATOM   1038  CA  PHE A 103      11.045 -30.596 -14.191  1.00 44.93           C  
ATOM   1039  C   PHE A 103       9.972 -29.663 -13.639  1.00 44.75           C  
ATOM   1040  O   PHE A 103      10.280 -28.525 -13.273  1.00 48.06           O  
ATOM   1041  CB  PHE A 103      12.083 -29.783 -14.969  1.00 43.19           C  
ATOM   1042  CG  PHE A 103      13.412 -30.462 -15.096  1.00 43.18           C  
ATOM   1043  CD1 PHE A 103      14.361 -30.338 -14.097  1.00 42.61           C  
ATOM   1044  CD2 PHE A 103      13.712 -31.228 -16.209  1.00 43.97           C  
ATOM   1045  CE1 PHE A 103      15.585 -30.965 -14.203  1.00 42.07           C  
ATOM   1046  CE2 PHE A 103      14.936 -31.858 -16.321  1.00 45.72           C  
ATOM   1047  CZ  PHE A 103      15.874 -31.725 -15.316  1.00 43.53           C  
ATOM   1048  H   PHE A 103      10.043 -31.356 -15.704  1.00 56.29           H  
ATOM   1049  HA  PHE A 103      11.497 -31.002 -13.435  1.00 54.16           H  
ATOM   1050  HB2 PHE A 103      11.746 -29.622 -15.864  1.00 52.08           H  
ATOM   1051  HB3 PHE A 103      12.230 -28.938 -14.516  1.00 52.08           H  
ATOM   1052  HD1 PHE A 103      14.170 -29.827 -13.343  1.00 51.39           H  
ATOM   1053  HD2 PHE A 103      13.083 -31.321 -16.887  1.00 53.02           H  
ATOM   1054  HE1 PHE A 103      16.215 -30.873 -13.525  1.00 50.73           H  
ATOM   1055  HE2 PHE A 103      15.129 -32.370 -17.073  1.00 55.11           H  
ATOM   1056  HZ  PHE A 103      16.699 -32.147 -15.390  1.00 52.48           H  
ATOM   1057  N   LYS A 104       8.727 -30.119 -13.545  1.00 47.21           N  
ATOM   1058  CA  LYS A 104       7.625 -29.259 -13.137  1.00 45.69           C  
ATOM   1059  C   LYS A 104       7.306 -29.341 -11.649  1.00 46.96           C  
ATOM   1060  O   LYS A 104       6.388 -28.653 -11.191  1.00 51.49           O  
ATOM   1061  CB  LYS A 104       6.367 -29.605 -13.944  1.00 48.21           C  
ATOM   1062  CG  LYS A 104       5.610 -30.814 -13.415  1.00 52.81           C  
ATOM   1063  CD  LYS A 104       4.532 -31.282 -14.383  1.00 50.26           C  
ATOM   1064  CE  LYS A 104       4.127 -32.719 -14.088  1.00 51.93           C  
ATOM   1065  NZ  LYS A 104       2.826 -33.077 -14.717  1.00 61.94           N1+
ATOM   1066  H   LYS A 104       8.494 -30.929 -13.714  1.00 56.89           H  
ATOM   1067  HA  LYS A 104       7.857 -28.339 -13.337  1.00 55.07           H  
ATOM   1068  HB2 LYS A 104       5.764 -28.846 -13.923  1.00 58.10           H  
ATOM   1069  HB3 LYS A 104       6.626 -29.794 -14.859  1.00 58.10           H  
ATOM   1070  HG2 LYS A 104       6.232 -31.545 -13.277  1.00 63.62           H  
ATOM   1071  HG3 LYS A 104       5.175 -30.582 -12.580  1.00 63.62           H  
ATOM   1072  HD2 LYS A 104       3.748 -30.720 -14.281  1.00 60.56           H  
ATOM   1073  HD3 LYS A 104       4.862 -31.233 -15.292  1.00 60.56           H  
ATOM   1074  HE2 LYS A 104       4.806 -33.318 -14.436  1.00 62.57           H  
ATOM   1075  HE3 LYS A 104       4.040 -32.834 -13.129  1.00 62.57           H  
ATOM   1076  HZ1 LYS A 104       2.618 -33.921 -14.526  1.00 74.58           H  
ATOM   1077  HZ2 LYS A 104       2.183 -32.544 -14.410  1.00 74.58           H  
ATOM   1078  HZ3 LYS A 104       2.880 -32.985 -15.601  1.00 74.58           H  
ATOM   1079  N   GLY A 105       8.032 -30.149 -10.884  1.00 45.70           N  
ATOM   1080  CA  GLY A 105       7.700 -30.336  -9.488  1.00 47.79           C  
ATOM   1081  C   GLY A 105       8.142 -29.185  -8.603  1.00 44.57           C  
ATOM   1082  O   GLY A 105       8.822 -28.255  -9.032  1.00 44.81           O  
ATOM   1083  H   GLY A 105       8.717 -30.596 -11.151  1.00 55.09           H  
ATOM   1084  HA2 GLY A 105       6.739 -30.436  -9.399  1.00 57.60           H  
ATOM   1085  HA3 GLY A 105       8.122 -31.147  -9.165  1.00 57.60           H  
ATOM   1086  N   ARG A 106       7.732 -29.260  -7.335  1.00 44.95           N  
ATOM   1087  CA  ARG A 106       8.134 -28.305  -6.310  1.00 43.80           C  
ATOM   1088  C   ARG A 106       8.674 -29.081  -5.114  1.00 44.03           C  
ATOM   1089  O   ARG A 106       8.002 -30.006  -4.624  1.00 45.34           O  
ATOM   1090  CB  ARG A 106       6.961 -27.415  -5.877  1.00 45.29           C  
ATOM   1091  CG  ARG A 106       6.659 -26.265  -6.824  1.00 47.27           C  
ATOM   1092  CD  ARG A 106       7.404 -24.999  -6.428  1.00 46.46           C  
ATOM   1093  NE  ARG A 106       7.833 -24.232  -7.596  1.00 46.86           N  
ATOM   1094  CZ  ARG A 106       7.021 -23.495  -8.347  1.00 48.56           C  
ATOM   1095  NH1 ARG A 106       5.730 -23.421  -8.056  1.00 51.83           N1+
ATOM   1096  NH2 ARG A 106       7.498 -22.830  -9.390  1.00 49.85           N  
ATOM   1097  H   ARG A 106       7.206 -29.874  -7.041  1.00 54.18           H  
ATOM   1098  HA  ARG A 106       8.829 -27.734  -6.669  1.00 52.81           H  
ATOM   1099  HB2 ARG A 106       6.163 -27.963  -5.817  1.00 54.59           H  
ATOM   1100  HB3 ARG A 106       7.162 -27.037  -5.007  1.00 54.59           H  
ATOM   1101  HG2 ARG A 106       6.933 -26.510  -7.722  1.00 56.98           H  
ATOM   1102  HG3 ARG A 106       5.708 -26.076  -6.804  1.00 56.98           H  
ATOM   1103  HD2 ARG A 106       6.821 -24.439  -5.893  1.00 55.99           H  
ATOM   1104  HD3 ARG A 106       8.194 -25.239  -5.920  1.00 55.99           H  
ATOM   1105  HE  ARG A 106       8.665 -24.259  -7.811  1.00 56.48           H  
ATOM   1106 HH11 ARG A 106       5.412 -23.849  -7.382  1.00 62.44           H  
ATOM   1107 HH12 ARG A 106       5.208 -22.943  -8.545  1.00 62.44           H  
ATOM   1108 HH21 ARG A 106       8.335 -22.875  -9.583  1.00 60.07           H  
ATOM   1109 HH22 ARG A 106       6.970 -22.354  -9.874  1.00 60.07           H  
ATOM   1110  N   PRO A 107       9.858 -28.743  -4.608  1.00 43.42           N  
ATOM   1111  CA  PRO A 107      10.429 -29.520  -3.500  1.00 46.55           C  
ATOM   1112  C   PRO A 107       9.641 -29.342  -2.209  1.00 45.66           C  
ATOM   1113  O   PRO A 107       8.906 -28.370  -2.017  1.00 45.49           O  
ATOM   1114  CB  PRO A 107      11.853 -28.965  -3.365  1.00 46.15           C  
ATOM   1115  CG  PRO A 107      11.773 -27.579  -3.918  1.00 44.03           C  
ATOM   1116  CD  PRO A 107      10.720 -27.611  -5.001  1.00 44.15           C  
ATOM   1117  HA  PRO A 107      10.468 -30.462  -3.730  1.00 56.11           H  
ATOM   1118  HB2 PRO A 107      12.112 -28.948  -2.430  1.00 55.63           H  
ATOM   1119  HB3 PRO A 107      12.467 -29.508  -3.884  1.00 55.63           H  
ATOM   1120  HG2 PRO A 107      11.516 -26.964  -3.213  1.00 53.09           H  
ATOM   1121  HG3 PRO A 107      12.633 -27.329  -4.289  1.00 53.09           H  
ATOM   1122  HD2 PRO A 107      10.212 -26.784  -5.003  1.00 53.23           H  
ATOM   1123  HD3 PRO A 107      11.128 -27.781  -5.864  1.00 53.23           H  
ATOM   1124  N   ASP A 108       9.821 -30.312  -1.310  1.00 49.64           N  
ATOM   1125  CA  ASP A 108       9.087 -30.359  -0.043  1.00 54.13           C  
ATOM   1126  C   ASP A 108       9.852 -29.586   1.032  1.00 52.68           C  
ATOM   1127  O   ASP A 108      10.339 -30.136   2.022  1.00 54.53           O  
ATOM   1128  CB  ASP A 108       8.859 -31.807   0.377  1.00 55.32           C  
ATOM   1129  CG  ASP A 108      10.166 -32.554   0.635  1.00 66.91           C  
ATOM   1130  OD1 ASP A 108      11.217 -32.120   0.109  1.00 67.45           O  
ATOM   1131  OD2 ASP A 108      10.144 -33.567   1.367  1.00 68.08           O1-
ATOM   1132  H   ASP A 108      10.372 -30.964  -1.413  1.00 59.82           H  
ATOM   1133  HA  ASP A 108       8.221 -29.938  -0.160  1.00 65.21           H  
ATOM   1134  HB2 ASP A 108       8.338 -31.821   1.195  1.00 66.64           H  
ATOM   1135  HB3 ASP A 108       8.382 -32.270  -0.329  1.00 66.64           H  
ATOM   1136  N   LEU A 109       9.934 -28.275   0.829  1.00 50.05           N  
ATOM   1137  CA  LEU A 109      10.677 -27.416   1.739  1.00 50.57           C  
ATOM   1138  C   LEU A 109       9.766 -26.872   2.834  1.00 49.73           C  
ATOM   1139  O   LEU A 109       8.562 -26.690   2.637  1.00 49.04           O  
ATOM   1140  CB  LEU A 109      11.330 -26.259   0.983  1.00 51.04           C  
ATOM   1141  CG  LEU A 109      12.100 -26.628  -0.284  1.00 49.00           C  
ATOM   1142  CD1 LEU A 109      12.558 -25.369  -1.007  1.00 47.42           C  
ATOM   1143  CD2 LEU A 109      13.284 -27.523   0.035  1.00 48.47           C  
ATOM   1144  H   LEU A 109       9.568 -27.860   0.171  1.00 60.31           H  
ATOM   1145  HA  LEU A 109      11.381 -27.933   2.162  1.00 60.93           H  
ATOM   1146  HB2 LEU A 109      10.635 -25.633   0.726  1.00 61.50           H  
ATOM   1147  HB3 LEU A 109      11.954 -25.819   1.581  1.00 61.50           H  
ATOM   1148  HG  LEU A 109      11.510 -27.115  -0.881  1.00 59.05           H  
ATOM   1149 HD11 LEU A 109      13.023 -25.623  -1.819  1.00 57.15           H  
ATOM   1150 HD12 LEU A 109      11.782 -24.831  -1.224  1.00 57.15           H  
ATOM   1151 HD13 LEU A 109      13.154 -24.871  -0.426  1.00 57.15           H  
ATOM   1152 HD21 LEU A 109      13.769 -27.709  -0.785  1.00 58.41           H  
ATOM   1153 HD22 LEU A 109      13.863 -27.067   0.666  1.00 58.41           H  
ATOM   1154 HD23 LEU A 109      12.959 -28.351   0.422  1.00 58.41           H  
ATOM   1155  N   TYR A 110      10.367 -26.600   3.996  1.00 51.11           N  
ATOM   1156  CA  TYR A 110       9.590 -26.222   5.174  1.00 48.31           C  
ATOM   1157  C   TYR A 110       8.879 -24.892   4.968  1.00 50.24           C  
ATOM   1158  O   TYR A 110       7.680 -24.769   5.243  1.00 52.88           O  
ATOM   1159  CB  TYR A 110      10.507 -26.153   6.397  1.00 52.36           C  
ATOM   1160  CG  TYR A 110       9.868 -25.555   7.634  1.00 53.15           C  
ATOM   1161  CD1 TYR A 110       9.016 -26.309   8.430  1.00 51.92           C  
ATOM   1162  CD2 TYR A 110      10.136 -24.246   8.018  1.00 52.52           C  
ATOM   1163  CE1 TYR A 110       8.437 -25.773   9.564  1.00 53.96           C  
ATOM   1164  CE2 TYR A 110       9.566 -23.703   9.156  1.00 54.77           C  
ATOM   1165  CZ  TYR A 110       8.715 -24.471   9.923  1.00 56.91           C  
ATOM   1166  OH  TYR A 110       8.139 -23.935  11.054  1.00 59.31           O  
ATOM   1167  H   TYR A 110      11.217 -26.627   4.125  1.00 61.58           H  
ATOM   1168  HA  TYR A 110       8.917 -26.900   5.341  1.00 58.22           H  
ATOM   1169  HB2 TYR A 110      10.793 -27.052   6.620  1.00 63.08           H  
ATOM   1170  HB3 TYR A 110      11.280 -25.611   6.174  1.00 63.08           H  
ATOM   1171  HD1 TYR A 110       8.826 -27.187   8.191  1.00 62.56           H  
ATOM   1172  HD2 TYR A 110      10.710 -23.727   7.502  1.00 63.27           H  
ATOM   1173  HE1 TYR A 110       7.865 -26.289  10.085  1.00 65.00           H  
ATOM   1174  HE2 TYR A 110       9.750 -22.825   9.397  1.00 65.98           H  
ATOM   1175  HH  TYR A 110       8.391 -23.140  11.156  1.00 71.42           H  
ATOM   1176  N   THR A 111       9.605 -23.878   4.491  1.00 49.10           N  
ATOM   1177  CA  THR A 111       9.024 -22.542   4.402  1.00 49.79           C  
ATOM   1178  C   THR A 111       7.751 -22.538   3.566  1.00 50.69           C  
ATOM   1179  O   THR A 111       6.863 -21.708   3.793  1.00 53.61           O  
ATOM   1180  CB  THR A 111      10.040 -21.555   3.822  1.00 49.85           C  
ATOM   1181  CG2 THR A 111      11.320 -21.551   4.651  1.00 53.63           C  
ATOM   1182  OG1 THR A 111      10.344 -21.913   2.469  1.00 52.24           O  
ATOM   1183  H   THR A 111      10.417 -23.940   4.215  1.00 59.17           H  
ATOM   1184  HA  THR A 111       8.794 -22.241   5.295  1.00 60.00           H  
ATOM   1185  HB  THR A 111       9.664 -20.661   3.840  1.00 60.07           H  
ATOM   1186  HG1 THR A 111      10.902 -21.373   2.147  1.00 62.93           H  
ATOM   1187 HG21 THR A 111      11.953 -20.923   4.272  1.00 64.60           H  
ATOM   1188 HG22 THR A 111      11.122 -21.285   5.563  1.00 64.60           H  
ATOM   1189 HG23 THR A 111      11.721 -22.432   4.662  1.00 64.60           H  
ATOM   1190  N   PHE A 112       7.635 -23.457   2.606  1.00 48.96           N  
ATOM   1191  CA  PHE A 112       6.410 -23.537   1.819  1.00 48.84           C  
ATOM   1192  C   PHE A 112       5.238 -24.027   2.661  1.00 50.69           C  
ATOM   1193  O   PHE A 112       4.093 -23.624   2.422  1.00 51.08           O  
ATOM   1194  CB  PHE A 112       6.607 -24.462   0.615  1.00 49.69           C  
ATOM   1195  CG  PHE A 112       7.696 -24.024  -0.329  1.00 48.23           C  
ATOM   1196  CD1 PHE A 112       8.313 -22.792  -0.191  1.00 51.13           C  
ATOM   1197  CD2 PHE A 112       8.101 -24.854  -1.359  1.00 47.07           C  
ATOM   1198  CE1 PHE A 112       9.314 -22.400  -1.060  1.00 48.96           C  
ATOM   1199  CE2 PHE A 112       9.099 -24.465  -2.229  1.00 48.35           C  
ATOM   1200  CZ  PHE A 112       9.705 -23.237  -2.079  1.00 44.84           C  
ATOM   1201  H   PHE A 112       8.238 -24.033   2.396  1.00 59.00           H  
ATOM   1202  HA  PHE A 112       6.186 -22.653   1.489  1.00 58.85           H  
ATOM   1203  HB2 PHE A 112       6.835 -25.348   0.937  1.00 59.88           H  
ATOM   1204  HB3 PHE A 112       5.778 -24.499   0.112  1.00 59.88           H  
ATOM   1205  HD1 PHE A 112       8.056 -22.220   0.495  1.00 61.61           H  
ATOM   1206  HD2 PHE A 112       7.697 -25.685  -1.465  1.00 56.74           H  
ATOM   1207  HE1 PHE A 112       9.721 -21.570  -0.957  1.00 59.00           H  
ATOM   1208  HE2 PHE A 112       9.362 -25.032  -2.917  1.00 58.27           H  
ATOM   1209  HZ  PHE A 112      10.377 -22.974  -2.666  1.00 54.06           H  
ATOM   1210  N   THR A 113       5.497 -24.895   3.645  1.00 52.22           N  
ATOM   1211  CA  THR A 113       4.417 -25.423   4.471  1.00 51.66           C  
ATOM   1212  C   THR A 113       3.688 -24.323   5.233  1.00 51.37           C  
ATOM   1213  O   THR A 113       2.541 -24.525   5.648  1.00 52.32           O  
ATOM   1214  CB  THR A 113       4.952 -26.459   5.467  1.00 47.70           C  
ATOM   1215  CG2 THR A 113       5.844 -27.477   4.772  1.00 45.15           C  
ATOM   1216  OG1 THR A 113       5.700 -25.802   6.499  1.00 51.06           O  
ATOM   1217  H   THR A 113       6.281 -25.181   3.850  1.00 62.91           H  
ATOM   1218  HA  THR A 113       3.772 -25.866   3.898  1.00 62.25           H  
ATOM   1219  HB  THR A 113       4.206 -26.933   5.866  1.00 57.49           H  
ATOM   1220  HG1 THR A 113       6.345 -25.382   6.163  1.00 61.51           H  
ATOM   1221 HG21 THR A 113       5.994 -28.238   5.355  1.00 54.43           H  
ATOM   1222 HG22 THR A 113       5.421 -27.785   3.955  1.00 54.43           H  
ATOM   1223 HG23 THR A 113       6.699 -27.077   4.552  1.00 54.43           H  
ATOM   1224  N   LEU A 114       4.327 -23.172   5.428  1.00 51.70           N  
ATOM   1225  CA  LEU A 114       3.735 -22.057   6.150  1.00 51.40           C  
ATOM   1226  C   LEU A 114       3.006 -21.079   5.236  1.00 54.78           C  
ATOM   1227  O   LEU A 114       2.576 -20.018   5.702  1.00 59.50           O  
ATOM   1228  CB  LEU A 114       4.813 -21.306   6.936  1.00 54.18           C  
ATOM   1229  CG  LEU A 114       5.961 -22.115   7.536  1.00 56.29           C  
ATOM   1230  CD1 LEU A 114       7.060 -21.170   8.016  1.00 56.82           C  
ATOM   1231  CD2 LEU A 114       5.478 -22.995   8.671  1.00 55.12           C  
ATOM   1232  H   LEU A 114       5.122 -23.012   5.143  1.00 62.29           H  
ATOM   1233  HA  LEU A 114       3.091 -22.403   6.787  1.00 61.93           H  
ATOM   1234  HB2 LEU A 114       5.211 -20.650   6.343  1.00 65.26           H  
ATOM   1235  HB3 LEU A 114       4.379 -20.845   7.671  1.00 65.26           H  
ATOM   1236  HG  LEU A 114       6.342 -22.688   6.853  1.00 67.79           H  
ATOM   1237 HD11 LEU A 114       7.773 -21.692   8.415  1.00 68.43           H  
ATOM   1238 HD12 LEU A 114       7.400 -20.671   7.257  1.00 68.43           H  
ATOM   1239 HD13 LEU A 114       6.688 -20.561   8.673  1.00 68.43           H  
ATOM   1240 HD21 LEU A 114       6.228 -23.502   9.018  1.00 66.39           H  
ATOM   1241 HD22 LEU A 114       5.106 -22.433   9.369  1.00 66.39           H  
ATOM   1242 HD23 LEU A 114       4.798 -23.599   8.334  1.00 66.39           H  
ATOM   1243  N   ILE A 115       2.865 -21.401   3.954  1.00 55.76           N  
ATOM   1244  CA  ILE A 115       2.197 -20.536   2.990  1.00 54.68           C  
ATOM   1245  C   ILE A 115       0.817 -21.108   2.704  1.00 57.01           C  
ATOM   1246  O   ILE A 115       0.684 -22.292   2.369  1.00 57.52           O  
ATOM   1247  CB  ILE A 115       3.018 -20.402   1.695  1.00 57.46           C  
ATOM   1248  CG1 ILE A 115       4.373 -19.759   1.995  1.00 52.77           C  
ATOM   1249  CG2 ILE A 115       2.251 -19.587   0.661  1.00 59.16           C  
ATOM   1250  CD1 ILE A 115       5.318 -19.738   0.813  1.00 53.72           C  
ATOM   1251  H   ILE A 115       3.155 -22.134   3.610  1.00 67.16           H  
ATOM   1252  HA  ILE A 115       2.086 -19.651   3.371  1.00 65.87           H  
ATOM   1253  HB  ILE A 115       3.172 -21.289   1.335  1.00 69.20           H  
ATOM   1254 HG12 ILE A 115       4.228 -18.841   2.274  1.00 63.57           H  
ATOM   1255 HG13 ILE A 115       4.805 -20.255   2.708  1.00 63.57           H  
ATOM   1256 HG21 ILE A 115       2.768 -19.552  -0.159  1.00 71.24           H  
ATOM   1257 HG22 ILE A 115       1.393 -19.997   0.485  1.00 71.24           H  
ATOM   1258 HG23 ILE A 115       2.121 -18.690   1.005  1.00 71.24           H  
ATOM   1259 HD11 ILE A 115       6.193 -19.446   1.114  1.00 64.72           H  
ATOM   1260 HD12 ILE A 115       5.377 -20.632   0.441  1.00 64.72           H  
ATOM   1261 HD13 ILE A 115       4.976 -19.124   0.145  1.00 64.72           H  
ATOM   1262  N   SER A 116      -0.204 -20.264   2.822  1.00 59.58           N  
ATOM   1263  CA  SER A 116      -1.592 -20.655   2.597  1.00 59.36           C  
ATOM   1264  C   SER A 116      -1.902 -21.989   3.270  1.00 59.71           C  
ATOM   1265  O   SER A 116      -2.389 -22.935   2.648  1.00 61.34           O  
ATOM   1266  CB  SER A 116      -1.906 -20.715   1.102  1.00 61.10           C  
ATOM   1267  OG  SER A 116      -1.735 -19.449   0.490  1.00 63.10           O  
ATOM   1268  H   SER A 116      -0.115 -19.436   3.038  1.00 71.74           H  
ATOM   1269  HA  SER A 116      -2.171 -19.985   2.992  1.00 71.48           H  
ATOM   1270  HB2 SER A 116      -1.311 -21.354   0.681  1.00 73.57           H  
ATOM   1271  HB3 SER A 116      -2.827 -20.997   0.986  1.00 73.57           H  
ATOM   1272  HG  SER A 116      -0.941 -19.190   0.582  1.00 75.96           H  
ATOM   1273  N   ASN A 117      -1.604 -22.060   4.566  1.00 60.92           N  
ATOM   1274  CA  ASN A 117      -1.945 -23.230   5.374  1.00 60.21           C  
ATOM   1275  C   ASN A 117      -1.439 -24.512   4.719  1.00 57.95           C  
ATOM   1276  O   ASN A 117      -2.112 -25.544   4.714  1.00 59.43           O  
ATOM   1277  CB  ASN A 117      -3.456 -23.292   5.610  1.00 60.85           C  
ATOM   1278  CG  ASN A 117      -3.838 -24.247   6.721  1.00 60.71           C  
ATOM   1279  ND2 ASN A 117      -3.518 -23.881   7.956  1.00 64.03           N  
ATOM   1280  OD1 ASN A 117      -4.422 -25.302   6.471  1.00 63.90           O  
ATOM   1281  H   ASN A 117      -1.201 -21.439   5.004  1.00 73.36           H  
ATOM   1282  HA  ASN A 117      -1.513 -23.149   6.239  1.00 72.50           H  
ATOM   1283  HB2 ASN A 117      -3.774 -22.408   5.852  1.00 73.27           H  
ATOM   1284  HB3 ASN A 117      -3.891 -23.590   4.796  1.00 73.27           H  
ATOM   1285 HD21 ASN A 117      -3.111 -23.136   8.092  1.00 77.08           H  
ATOM   1286 HD22 ASN A 117      -3.715 -24.391   8.620  1.00 77.08           H  
ATOM   1287  N   GLY A 118      -0.237 -24.439   4.151  1.00 55.76           N  
ATOM   1288  CA  GLY A 118       0.365 -25.588   3.508  1.00 57.07           C  
ATOM   1289  C   GLY A 118      -0.308 -26.046   2.237  1.00 58.59           C  
ATOM   1290  O   GLY A 118       0.047 -27.109   1.717  1.00 57.59           O  
ATOM   1291  H   GLY A 118       0.248 -23.729   4.128  1.00 67.17           H  
ATOM   1292  HA2 GLY A 118       1.288 -25.380   3.297  1.00 68.73           H  
ATOM   1293  HA3 GLY A 118       0.362 -26.332   4.130  1.00 68.73           H  
ATOM   1294  N   GLN A 119      -1.258 -25.276   1.709  1.00 59.38           N  
ATOM   1295  CA  GLN A 119      -2.028 -25.675   0.538  1.00 61.61           C  
ATOM   1296  C   GLN A 119      -1.900 -24.660  -0.594  1.00 60.94           C  
ATOM   1297  O   GLN A 119      -2.799 -24.532  -1.428  1.00 61.17           O  
ATOM   1298  CB  GLN A 119      -3.495 -25.884   0.918  1.00 61.38           C  
ATOM   1299  CG  GLN A 119      -3.735 -27.148   1.738  1.00 61.99           C  
ATOM   1300  CD  GLN A 119      -5.146 -27.244   2.285  1.00 64.47           C  
ATOM   1301  NE2 GLN A 119      -5.361 -26.688   3.472  1.00 61.34           N  
ATOM   1302  OE1 GLN A 119      -6.031 -27.819   1.651  1.00 67.99           O  
ATOM   1303  H   GLN A 119      -1.477 -24.504   2.018  1.00 71.51           H  
ATOM   1304  HA  GLN A 119      -1.687 -26.522   0.210  1.00 74.18           H  
ATOM   1305  HB2 GLN A 119      -3.794 -25.126   1.445  1.00 73.90           H  
ATOM   1306  HB3 GLN A 119      -4.024 -25.952   0.108  1.00 73.90           H  
ATOM   1307  HG2 GLN A 119      -3.576 -27.923   1.178  1.00 74.64           H  
ATOM   1308  HG3 GLN A 119      -3.123 -27.154   2.491  1.00 74.64           H  
ATOM   1309 HE21 GLN A 119      -4.717 -26.297   3.887  1.00 73.86           H  
ATOM   1310 HE22 GLN A 119      -6.144 -26.718   3.825  1.00 73.86           H  
ATOM   1311  N   SER A 120      -0.776 -23.951  -0.649  1.00 59.44           N  
ATOM   1312  CA  SER A 120      -0.578 -22.948  -1.686  1.00 58.15           C  
ATOM   1313  C   SER A 120      -0.419 -23.611  -3.047  1.00 57.21           C  
ATOM   1314  O   SER A 120       0.388 -24.529  -3.214  1.00 57.57           O  
ATOM   1315  CB  SER A 120       0.652 -22.095  -1.383  1.00 58.88           C  
ATOM   1316  OG  SER A 120       0.934 -21.222  -2.465  1.00 55.28           O  
ATOM   1317  H   SER A 120      -0.118 -24.032  -0.102  1.00 71.58           H  
ATOM   1318  HA  SER A 120      -1.352 -22.365  -1.720  1.00 70.03           H  
ATOM   1319  HB2 SER A 120       0.479 -21.572  -0.588  1.00 70.90           H  
ATOM   1320  HB3 SER A 120       1.414 -22.678  -1.239  1.00 70.90           H  
ATOM   1321  HG  SER A 120       0.281 -20.712  -2.600  1.00 66.58           H  
ATOM   1322  N   MET A 121      -1.178 -23.126  -4.029  1.00 59.70           N  
ATOM   1323  CA  MET A 121      -1.045 -23.628  -5.392  1.00 55.77           C  
ATOM   1324  C   MET A 121       0.380 -23.456  -5.903  1.00 53.38           C  
ATOM   1325  O   MET A 121       0.978 -24.394  -6.442  1.00 54.46           O  
ATOM   1326  CB  MET A 121      -2.038 -22.899  -6.295  1.00 59.10           C  
ATOM   1327  CG  MET A 121      -1.977 -23.265  -7.760  1.00 57.73           C  
ATOM   1328  SD  MET A 121      -2.979 -22.121  -8.735  1.00 63.80           S  
ATOM   1329  CE  MET A 121      -1.774 -20.844  -9.091  1.00 55.63           C  
ATOM   1330  H   MET A 121      -1.772 -22.512  -3.932  1.00 71.89           H  
ATOM   1331  HA  MET A 121      -1.270 -24.571  -5.402  1.00 67.17           H  
ATOM   1332  HB2 MET A 121      -2.936 -23.094  -5.984  1.00 71.17           H  
ATOM   1333  HB3 MET A 121      -1.872 -21.946  -6.226  1.00 71.17           H  
ATOM   1334  HG2 MET A 121      -1.063 -23.211  -8.078  1.00 69.52           H  
ATOM   1335  HG3 MET A 121      -2.326 -24.161  -7.884  1.00 69.52           H  
ATOM   1336  HE1 MET A 121      -2.196 -20.152  -9.623  1.00 67.00           H  
ATOM   1337  HE2 MET A 121      -1.454 -20.470  -8.255  1.00 67.00           H  
ATOM   1338  HE3 MET A 121      -1.035 -21.236  -9.583  1.00 67.00           H  
ATOM   1339  N   SER A 122       0.944 -22.259  -5.730  1.00 54.58           N  
ATOM   1340  CA  SER A 122       2.244 -21.955  -6.314  1.00 51.52           C  
ATOM   1341  C   SER A 122       3.397 -22.620  -5.575  1.00 51.19           C  
ATOM   1342  O   SER A 122       4.465 -22.806  -6.169  1.00 49.79           O  
ATOM   1343  CB  SER A 122       2.471 -20.441  -6.339  1.00 52.77           C  
ATOM   1344  OG  SER A 122       1.304 -19.744  -6.739  1.00 53.73           O  
ATOM   1345  H   SER A 122       0.595 -21.613  -5.282  1.00 65.74           H  
ATOM   1346  HA  SER A 122       2.257 -22.273  -7.230  1.00 62.07           H  
ATOM   1347  HB2 SER A 122       2.722 -20.147  -5.449  1.00 63.57           H  
ATOM   1348  HB3 SER A 122       3.185 -20.242  -6.965  1.00 63.57           H  
ATOM   1349  HG  SER A 122       0.695 -19.851  -6.171  1.00 64.73           H  
ATOM   1350  N   PHE A 123       3.216 -22.979  -4.300  1.00 52.08           N  
ATOM   1351  CA  PHE A 123       4.309 -23.486  -3.483  1.00 51.30           C  
ATOM   1352  C   PHE A 123       4.095 -24.894  -2.939  1.00 52.86           C  
ATOM   1353  O   PHE A 123       5.063 -25.505  -2.470  1.00 54.08           O  
ATOM   1354  CB  PHE A 123       4.570 -22.540  -2.298  1.00 50.87           C  
ATOM   1355  CG  PHE A 123       5.034 -21.168  -2.703  1.00 50.77           C  
ATOM   1356  CD1 PHE A 123       4.120 -20.158  -2.957  1.00 51.89           C  
ATOM   1357  CD2 PHE A 123       6.384 -20.888  -2.826  1.00 48.65           C  
ATOM   1358  CE1 PHE A 123       4.545 -18.897  -3.329  1.00 51.65           C  
ATOM   1359  CE2 PHE A 123       6.814 -19.628  -3.198  1.00 48.44           C  
ATOM   1360  CZ  PHE A 123       5.893 -18.632  -3.450  1.00 50.97           C  
ATOM   1361  H   PHE A 123       2.463 -22.936  -3.887  1.00 62.75           H  
ATOM   1362  HA  PHE A 123       5.116 -23.505  -4.020  1.00 61.81           H  
ATOM   1363  HB2 PHE A 123       3.748 -22.438  -1.794  1.00 61.29           H  
ATOM   1364  HB3 PHE A 123       5.255 -22.929  -1.733  1.00 61.29           H  
ATOM   1365  HD1 PHE A 123       3.210 -20.331  -2.878  1.00 62.52           H  
ATOM   1366  HD2 PHE A 123       7.009 -21.556  -2.658  1.00 58.63           H  
ATOM   1367  HE1 PHE A 123       3.922 -18.227  -3.498  1.00 62.23           H  
ATOM   1368  HE2 PHE A 123       7.724 -19.452  -3.278  1.00 58.37           H  
ATOM   1369  HZ  PHE A 123       6.181 -17.784  -3.699  1.00 61.41           H  
ATOM   1370  N   SER A 124       2.875 -25.428  -2.979  1.00 54.90           N  
ATOM   1371  CA  SER A 124       2.645 -26.788  -2.519  1.00 52.63           C  
ATOM   1372  C   SER A 124       3.471 -27.772  -3.344  1.00 53.68           C  
ATOM   1373  O   SER A 124       3.840 -27.484  -4.485  1.00 52.15           O  
ATOM   1374  CB  SER A 124       1.162 -27.138  -2.618  1.00 53.92           C  
ATOM   1375  OG  SER A 124       0.968 -28.542  -2.634  1.00 58.49           O  
ATOM   1376  H   SER A 124       2.172 -25.025  -3.266  1.00 66.12           H  
ATOM   1377  HA  SER A 124       2.911 -26.847  -1.590  1.00 63.41           H  
ATOM   1378  HB2 SER A 124       0.693 -26.759  -1.858  1.00 64.95           H  
ATOM   1379  HB3 SER A 124       0.809 -26.775  -3.445  1.00 64.95           H  
ATOM   1380  HG  SER A 124       0.149 -28.718  -2.689  1.00 70.43           H  
ATOM   1381  N   PRO A 125       3.780 -28.946  -2.781  1.00 55.70           N  
ATOM   1382  CA  PRO A 125       4.440 -29.991  -3.585  1.00 53.47           C  
ATOM   1383  C   PRO A 125       3.548 -30.569  -4.668  1.00 55.44           C  
ATOM   1384  O   PRO A 125       4.057 -31.257  -5.562  1.00 55.99           O  
ATOM   1385  CB  PRO A 125       4.810 -31.066  -2.550  1.00 50.14           C  
ATOM   1386  CG  PRO A 125       4.658 -30.411  -1.209  1.00 52.30           C  
ATOM   1387  CD  PRO A 125       3.600 -29.359  -1.379  1.00 53.78           C  
ATOM   1388  HA  PRO A 125       5.250 -29.643  -3.989  1.00 64.41           H  
ATOM   1389  HB2 PRO A 125       4.204 -31.819  -2.633  1.00 60.42           H  
ATOM   1390  HB3 PRO A 125       5.727 -31.349  -2.689  1.00 60.42           H  
ATOM   1391  HG2 PRO A 125       4.379 -31.071  -0.555  1.00 63.01           H  
ATOM   1392  HG3 PRO A 125       5.500 -30.007  -0.948  1.00 63.01           H  
ATOM   1393  HD2 PRO A 125       2.717 -29.739  -1.246  1.00 64.79           H  
ATOM   1394  HD3 PRO A 125       3.769 -28.621  -0.774  1.00 64.79           H  
ATOM   1395  N   ASP A 126       2.239 -30.322  -4.607  1.00 56.48           N  
ATOM   1396  CA  ASP A 126       1.301 -30.839  -5.593  1.00 55.82           C  
ATOM   1397  C   ASP A 126       1.732 -30.443  -6.999  1.00 58.19           C  
ATOM   1398  O   ASP A 126       1.741 -29.258  -7.350  1.00 56.86           O  
ATOM   1399  CB  ASP A 126      -0.108 -30.328  -5.288  1.00 58.24           C  
ATOM   1400  CG  ASP A 126      -1.151 -30.868  -6.246  1.00 63.21           C  
ATOM   1401  OD1 ASP A 126      -0.822 -31.756  -7.061  1.00 62.13           O  
ATOM   1402  OD2 ASP A 126      -2.304 -30.394  -6.179  1.00 63.98           O1-
ATOM   1403  H   ASP A 126       1.867 -29.850  -3.992  1.00 68.02           H  
ATOM   1404  HA  ASP A 126       1.288 -31.808  -5.543  1.00 67.23           H  
ATOM   1405  HB2 ASP A 126      -0.355 -30.601  -4.391  1.00 70.13           H  
ATOM   1406  HB3 ASP A 126      -0.114 -29.360  -5.353  1.00 70.13           H  
ATOM   1407  N   SER A 127       2.109 -31.438  -7.802  1.00 58.81           N  
ATOM   1408  CA  SER A 127       2.496 -31.228  -9.187  1.00 58.41           C  
ATOM   1409  C   SER A 127       1.529 -31.856 -10.176  1.00 59.66           C  
ATOM   1410  O   SER A 127       1.567 -31.506 -11.359  1.00 58.58           O  
ATOM   1411  CB  SER A 127       3.897 -31.803  -9.443  1.00 60.23           C  
ATOM   1412  OG  SER A 127       4.745 -31.611  -8.322  1.00 64.50           O  
ATOM   1413  H   SER A 127       2.148 -32.261  -7.557  1.00 70.82           H  
ATOM   1414  HA  SER A 127       2.528 -30.276  -9.367  1.00 70.34           H  
ATOM   1415  HB2 SER A 127       3.819 -32.754  -9.619  1.00 72.52           H  
ATOM   1416  HB3 SER A 127       4.285 -31.355 -10.211  1.00 72.52           H  
ATOM   1417  HG  SER A 127       5.498 -31.952  -8.470  1.00 77.65           H  
ATOM   1418  N   GLY A 128       0.665 -32.759  -9.719  1.00 63.17           N  
ATOM   1419  CA  GLY A 128      -0.149 -33.559 -10.599  1.00 62.47           C  
ATOM   1420  C   GLY A 128      -1.376 -32.835 -11.101  1.00 61.68           C  
ATOM   1421  O   GLY A 128      -1.394 -31.607 -11.233  1.00 59.45           O  
ATOM   1422  H   GLY A 128       0.536 -32.924  -8.885  1.00 76.05           H  
ATOM   1423  HA2 GLY A 128       0.379 -33.829 -11.366  1.00 75.22           H  
ATOM   1424  HA3 GLY A 128      -0.417 -34.356 -10.119  1.00 75.22           H  
ATOM   1425  N   PRO A 129      -2.437 -33.593 -11.391  1.00 64.74           N  
ATOM   1426  CA  PRO A 129      -3.627 -32.964 -11.987  1.00 63.38           C  
ATOM   1427  C   PRO A 129      -4.327 -31.988 -11.059  1.00 63.41           C  
ATOM   1428  O   PRO A 129      -4.929 -31.023 -11.545  1.00 64.32           O  
ATOM   1429  CB  PRO A 129      -4.526 -34.161 -12.334  1.00 60.40           C  
ATOM   1430  CG  PRO A 129      -4.091 -35.247 -11.394  1.00 63.52           C  
ATOM   1431  CD  PRO A 129      -2.611 -35.046 -11.191  1.00 65.73           C  
ATOM   1432  HA  PRO A 129      -3.384 -32.503 -12.805  1.00 76.31           H  
ATOM   1433  HB2 PRO A 129      -5.456 -33.928 -12.184  1.00 72.73           H  
ATOM   1434  HB3 PRO A 129      -4.380 -34.425 -13.256  1.00 72.73           H  
ATOM   1435  HG2 PRO A 129      -4.566 -35.158 -10.553  1.00 76.48           H  
ATOM   1436  HG3 PRO A 129      -4.266 -36.113 -11.795  1.00 76.48           H  
ATOM   1437  HD2 PRO A 129      -2.363 -35.300 -10.289  1.00 79.13           H  
ATOM   1438  HD3 PRO A 129      -2.107 -35.543 -11.854  1.00 79.13           H  
ATOM   1439  N   VAL A 130      -4.276 -32.203  -9.742  1.00 63.06           N  
ATOM   1440  CA  VAL A 130      -4.939 -31.275  -8.830  1.00 64.93           C  
ATOM   1441  C   VAL A 130      -4.362 -29.874  -8.995  1.00 65.45           C  
ATOM   1442  O   VAL A 130      -5.082 -28.872  -8.890  1.00 67.21           O  
ATOM   1443  CB  VAL A 130      -4.821 -31.762  -7.374  1.00 67.55           C  
ATOM   1444  CG1 VAL A 130      -5.643 -30.863  -6.456  1.00 65.33           C  
ATOM   1445  CG2 VAL A 130      -5.267 -33.212  -7.246  1.00 72.84           C  
ATOM   1446  H   VAL A 130      -3.871 -32.860  -9.363  1.00 75.92           H  
ATOM   1447  HA  VAL A 130      -5.882 -31.236  -9.054  1.00 78.16           H  
ATOM   1448  HB  VAL A 130      -3.895 -31.716  -7.100  1.00 81.31           H  
ATOM   1449 HG11 VAL A 130      -5.661 -31.252  -5.568  1.00 78.65           H  
ATOM   1450 HG12 VAL A 130      -5.235 -29.984  -6.423  1.00 78.65           H  
ATOM   1451 HG13 VAL A 130      -6.546 -30.797  -6.805  1.00 78.65           H  
ATOM   1452 HG21 VAL A 130      -5.352 -33.434  -6.306  1.00 87.66           H  
ATOM   1453 HG22 VAL A 130      -6.123 -33.318  -7.689  1.00 87.66           H  
ATOM   1454 HG23 VAL A 130      -4.606 -33.786  -7.663  1.00 87.66           H  
ATOM   1455  N   TRP A 131      -3.057 -29.780  -9.260  1.00 63.65           N  
ATOM   1456  CA  TRP A 131      -2.429 -28.475  -9.437  1.00 60.81           C  
ATOM   1457  C   TRP A 131      -2.844 -27.843 -10.760  1.00 61.06           C  
ATOM   1458  O   TRP A 131      -3.291 -26.690 -10.796  1.00 62.61           O  
ATOM   1459  CB  TRP A 131      -0.905 -28.608  -9.360  1.00 58.53           C  
ATOM   1460  CG  TRP A 131      -0.184 -27.480 -10.038  1.00 54.37           C  
ATOM   1461  CD1 TRP A 131       0.035 -26.231  -9.538  1.00 54.24           C  
ATOM   1462  CD2 TRP A 131       0.405 -27.497 -11.346  1.00 52.81           C  
ATOM   1463  CE2 TRP A 131       0.963 -26.222 -11.569  1.00 51.69           C  
ATOM   1464  CE3 TRP A 131       0.514 -28.465 -12.349  1.00 53.51           C  
ATOM   1465  NE1 TRP A 131       0.723 -25.468 -10.450  1.00 55.16           N  
ATOM   1466  CZ2 TRP A 131       1.619 -25.891 -12.753  1.00 50.87           C  
ATOM   1467  CZ3 TRP A 131       1.168 -28.134 -13.524  1.00 47.01           C  
ATOM   1468  CH2 TRP A 131       1.712 -26.858 -13.715  1.00 47.85           C  
ATOM   1469  H   TRP A 131      -2.522 -30.448  -9.341  1.00 76.63           H  
ATOM   1470  HA  TRP A 131      -2.715 -27.887  -8.721  1.00 73.22           H  
ATOM   1471  HB2 TRP A 131      -0.636 -28.618  -8.428  1.00 70.48           H  
ATOM   1472  HB3 TRP A 131      -0.638 -29.435  -9.791  1.00 70.48           H  
ATOM   1473  HD1 TRP A 131      -0.243 -25.937  -8.701  1.00 65.33           H  
ATOM   1474  HE1 TRP A 131       0.965 -24.651 -10.337  1.00 66.44           H  
ATOM   1475  HE3 TRP A 131       0.154 -29.314 -12.230  1.00 64.46           H  
ATOM   1476  HZ2 TRP A 131       1.983 -25.045 -12.882  1.00 61.29           H  
ATOM   1477  HZ3 TRP A 131       1.247 -28.770 -14.198  1.00 56.66           H  
ATOM   1478  HH2 TRP A 131       2.146 -26.664 -14.514  1.00 57.67           H  
ATOM   1479  N   ALA A 132      -2.702 -28.585 -11.862  1.00 60.76           N  
ATOM   1480  CA  ALA A 132      -3.018 -28.033 -13.176  1.00 61.50           C  
ATOM   1481  C   ALA A 132      -4.429 -27.460 -13.219  1.00 66.59           C  
ATOM   1482  O   ALA A 132      -4.678 -26.450 -13.888  1.00 65.42           O  
ATOM   1483  CB  ALA A 132      -2.851 -29.112 -14.248  1.00 59.36           C  
ATOM   1484  H   ALA A 132      -2.428 -29.400 -11.874  1.00 73.15           H  
ATOM   1485  HA  ALA A 132      -2.397 -27.315 -13.374  1.00 74.05           H  
ATOM   1486  HB1 ALA A 132      -3.064 -28.731 -15.114  1.00 71.48           H  
ATOM   1487  HB2 ALA A 132      -1.933 -29.425 -14.240  1.00 71.48           H  
ATOM   1488  HB3 ALA A 132      -3.453 -29.847 -14.052  1.00 71.48           H  
ATOM   1489  N   ALA A 133      -5.366 -28.090 -12.508  1.00 66.75           N  
ATOM   1490  CA  ALA A 133      -6.742 -27.605 -12.502  1.00 65.87           C  
ATOM   1491  C   ALA A 133      -6.832 -26.227 -11.857  1.00 65.71           C  
ATOM   1492  O   ALA A 133      -7.439 -25.305 -12.415  1.00 65.51           O  
ATOM   1493  CB  ALA A 133      -7.642 -28.603 -11.772  1.00 68.63           C  
ATOM   1494  H   ALA A 133      -5.231 -28.791 -12.028  1.00 80.35           H  
ATOM   1495  HA  ALA A 133      -7.056 -27.530 -13.417  1.00 79.29           H  
ATOM   1496  HB1 ALA A 133      -8.552 -28.268 -11.776  1.00 82.61           H  
ATOM   1497  HB2 ALA A 133      -7.601 -29.457 -12.230  1.00 82.61           H  
ATOM   1498  HB3 ALA A 133      -7.329 -28.701 -10.859  1.00 82.61           H  
ATOM   1499  N   ARG A 134      -6.237 -26.071 -10.673  1.00 66.92           N  
ATOM   1500  CA  ARG A 134      -6.227 -24.765 -10.022  1.00 65.12           C  
ATOM   1501  C   ARG A 134      -5.531 -23.723 -10.886  1.00 64.71           C  
ATOM   1502  O   ARG A 134      -5.924 -22.551 -10.887  1.00 66.78           O  
ATOM   1503  CB  ARG A 134      -5.548 -24.866  -8.656  1.00 62.19           C  
ATOM   1504  CG  ARG A 134      -6.172 -25.899  -7.730  1.00 62.99           C  
ATOM   1505  CD  ARG A 134      -5.195 -26.351  -6.654  1.00 65.37           C  
ATOM   1506  NE  ARG A 134      -5.042 -25.357  -5.594  1.00 63.06           N  
ATOM   1507  CZ  ARG A 134      -4.092 -25.394  -4.665  1.00 61.39           C  
ATOM   1508  NH1 ARG A 134      -3.204 -26.379  -4.660  1.00 61.04           N1+
ATOM   1509  NH2 ARG A 134      -4.030 -24.447  -3.739  1.00 62.82           N  
ATOM   1510  H   ARG A 134      -5.837 -26.695 -10.236  1.00 80.56           H  
ATOM   1511  HA  ARG A 134      -7.141 -24.475  -9.881  1.00 78.40           H  
ATOM   1512  HB2 ARG A 134      -4.619 -25.110  -8.790  1.00 74.88           H  
ATOM   1513  HB3 ARG A 134      -5.600 -24.004  -8.216  1.00 74.88           H  
ATOM   1514  HG2 ARG A 134      -6.944 -25.508  -7.292  1.00 75.83           H  
ATOM   1515  HG3 ARG A 134      -6.438 -26.679  -8.241  1.00 75.83           H  
ATOM   1516  HD2 ARG A 134      -5.523 -27.171  -6.252  1.00 78.70           H  
ATOM   1517  HD3 ARG A 134      -4.325 -26.502  -7.055  1.00 78.70           H  
ATOM   1518  HE  ARG A 134      -5.603 -24.706  -5.570  1.00 75.92           H  
ATOM   1519 HH11 ARG A 134      -3.238 -26.997  -5.257  1.00 73.50           H  
ATOM   1520 HH12 ARG A 134      -2.591 -26.399  -4.057  1.00 73.50           H  
ATOM   1521 HH21 ARG A 134      -4.604 -23.807  -3.739  1.00 75.63           H  
ATOM   1522 HH22 ARG A 134      -3.415 -24.472  -3.139  1.00 75.63           H  
ATOM   1523  N   ARG A 135      -4.502 -24.131 -11.630  1.00 64.34           N  
ATOM   1524  CA  ARG A 135      -3.824 -23.202 -12.526  1.00 63.52           C  
ATOM   1525  C   ARG A 135      -4.747 -22.746 -13.649  1.00 62.33           C  
ATOM   1526  O   ARG A 135      -4.723 -21.574 -14.042  1.00 60.62           O  
ATOM   1527  CB  ARG A 135      -2.569 -23.856 -13.099  1.00 60.77           C  
ATOM   1528  CG  ARG A 135      -1.685 -22.919 -13.892  1.00 54.37           C  
ATOM   1529  CD  ARG A 135      -0.309 -23.525 -14.089  1.00 52.00           C  
ATOM   1530  NE  ARG A 135       0.346 -23.033 -15.295  1.00 51.61           N  
ATOM   1531  CZ  ARG A 135       1.370 -22.183 -15.302  1.00 49.70           C  
ATOM   1532  NH1 ARG A 135       1.872 -21.714 -14.165  1.00 47.28           N1+
ATOM   1533  NH2 ARG A 135       1.895 -21.799 -16.454  1.00 51.04           N  
ATOM   1534  H   ARG A 135      -4.183 -24.930 -11.633  1.00 77.45           H  
ATOM   1535  HA  ARG A 135      -3.552 -22.418 -12.023  1.00 76.47           H  
ATOM   1536  HB2 ARG A 135      -2.041 -24.210 -12.366  1.00 73.17           H  
ATOM   1537  HB3 ARG A 135      -2.837 -24.578 -13.688  1.00 73.17           H  
ATOM   1538  HG2 ARG A 135      -2.080 -22.763 -14.764  1.00 65.49           H  
ATOM   1539  HG3 ARG A 135      -1.586 -22.083 -13.410  1.00 65.49           H  
ATOM   1540  HD2 ARG A 135       0.238 -23.333 -13.314  1.00 62.64           H  
ATOM   1541  HD3 ARG A 135      -0.409 -24.485 -14.184  1.00 62.64           H  
ATOM   1542  HE  ARG A 135       0.051 -23.311 -16.053  1.00 62.18           H  
ATOM   1543 HH11 ARG A 135       1.545 -21.950 -13.408  1.00 56.99           H  
ATOM   1544 HH12 ARG A 135       2.533 -21.165 -14.188  1.00 56.99           H  
ATOM   1545 HH21 ARG A 135       1.575 -22.099 -17.194  1.00 61.50           H  
ATOM   1546 HH22 ARG A 135       2.556 -21.249 -16.463  1.00 61.50           H  
ATOM   1547  N   ARG A 136      -5.563 -23.659 -14.181  1.00 65.52           N  
ATOM   1548  CA  ARG A 136      -6.523 -23.273 -15.210  1.00 65.28           C  
ATOM   1549  C   ARG A 136      -7.581 -22.332 -14.646  1.00 65.57           C  
ATOM   1550  O   ARG A 136      -8.037 -21.415 -15.339  1.00 64.44           O  
ATOM   1551  CB  ARG A 136      -7.174 -24.518 -15.815  1.00 63.82           C  
ATOM   1552  CG  ARG A 136      -6.955 -24.662 -17.318  1.00 68.37           C  
ATOM   1553  CD  ARG A 136      -7.624 -25.920 -17.872  1.00 70.88           C  
ATOM   1554  NE  ARG A 136      -6.912 -27.145 -17.510  1.00 74.90           N  
ATOM   1555  CZ  ARG A 136      -7.330 -28.023 -16.599  1.00 74.75           C  
ATOM   1556  NH1 ARG A 136      -8.466 -27.826 -15.939  1.00 73.42           N1+
ATOM   1557  NH2 ARG A 136      -6.607 -29.104 -16.347  1.00 70.98           N  
ATOM   1558  H   ARG A 136      -5.579 -24.491 -13.965  1.00 78.87           H  
ATOM   1559  HA  ARG A 136      -6.054 -22.806 -15.919  1.00 78.59           H  
ATOM   1560  HB2 ARG A 136      -6.806 -25.307 -15.387  1.00 76.83           H  
ATOM   1561  HB3 ARG A 136      -8.130 -24.476 -15.659  1.00 76.83           H  
ATOM   1562  HG2 ARG A 136      -7.334 -23.893 -17.771  1.00 82.29           H  
ATOM   1563  HG3 ARG A 136      -6.004 -24.721 -17.498  1.00 82.29           H  
ATOM   1564  HD2 ARG A 136      -8.535 -25.964 -17.549  1.00 85.30           H  
ATOM   1565  HD3 ARG A 136      -7.628 -25.863 -18.840  1.00 85.30           H  
ATOM   1566  HE  ARG A 136      -6.171 -27.310 -17.914  1.00 90.13           H  
ATOM   1567 HH11 ARG A 136      -8.947 -27.131 -16.088  1.00 88.36           H  
ATOM   1568 HH12 ARG A 136      -8.722 -28.402 -15.353  1.00 88.36           H  
ATOM   1569 HH21 ARG A 136      -5.871 -29.237 -16.771  1.00 85.42           H  
ATOM   1570 HH22 ARG A 136      -6.874 -29.672 -15.759  1.00 85.42           H  
ATOM   1571  N   LEU A 137      -7.977 -22.537 -13.387  1.00 65.55           N  
ATOM   1572  CA  LEU A 137      -8.956 -21.648 -12.770  1.00 64.40           C  
ATOM   1573  C   LEU A 137      -8.373 -20.265 -12.512  1.00 64.30           C  
ATOM   1574  O   LEU A 137      -9.096 -19.265 -12.591  1.00 65.66           O  
ATOM   1575  CB  LEU A 137      -9.465 -22.253 -11.463  1.00 66.19           C  
ATOM   1576  CG  LEU A 137     -10.373 -23.474 -11.610  1.00 69.90           C  
ATOM   1577  CD1 LEU A 137     -10.172 -24.451 -10.461  1.00 66.90           C  
ATOM   1578  CD2 LEU A 137     -11.831 -23.041 -11.700  1.00 72.77           C  
ATOM   1579  H   LEU A 137      -7.698 -23.173 -12.879  1.00 78.90           H  
ATOM   1580  HA  LEU A 137      -9.713 -21.547 -13.369  1.00 77.53           H  
ATOM   1581  HB2 LEU A 137      -8.700 -22.523 -10.932  1.00 79.68           H  
ATOM   1582  HB3 LEU A 137      -9.967 -21.574 -10.986  1.00 79.68           H  
ATOM   1583  HG  LEU A 137     -10.148 -23.934 -12.434  1.00 84.12           H  
ATOM   1584 HD11 LEU A 137     -10.837 -25.154 -10.526  1.00 80.53           H  
ATOM   1585 HD12 LEU A 137      -9.282 -24.831 -10.522  1.00 80.53           H  
ATOM   1586 HD13 LEU A 137     -10.274 -23.976  -9.621  1.00 80.53           H  
ATOM   1587 HD21 LEU A 137     -12.371 -23.812 -11.932  1.00 87.57           H  
ATOM   1588 HD22 LEU A 137     -12.110 -22.686 -10.841  1.00 87.57           H  
ATOM   1589 HD23 LEU A 137     -11.916 -22.359 -12.385  1.00 87.57           H  
ATOM   1590  N   ALA A 138      -7.079 -20.184 -12.198  1.00 63.30           N  
ATOM   1591  CA  ALA A 138      -6.456 -18.887 -11.959  1.00 61.43           C  
ATOM   1592  C   ALA A 138      -6.190 -18.152 -13.267  1.00 62.50           C  
ATOM   1593  O   ALA A 138      -6.340 -16.927 -13.336  1.00 62.45           O  
ATOM   1594  CB  ALA A 138      -5.156 -19.060 -11.175  1.00 63.39           C  
ATOM   1595  H   ALA A 138      -6.549 -20.856 -12.119  1.00 76.21           H  
ATOM   1596  HA  ALA A 138      -7.056 -18.342 -11.426  1.00 73.96           H  
ATOM   1597  HB1 ALA A 138      -4.781 -18.186 -10.994  1.00 76.31           H  
ATOM   1598  HB2 ALA A 138      -5.345 -19.521 -10.345  1.00 76.31           H  
ATOM   1599  HB3 ALA A 138      -4.536 -19.583 -11.707  1.00 76.31           H  
ATOM   1600  N   GLN A 139      -5.786 -18.882 -14.309  1.00 64.61           N  
ATOM   1601  CA  GLN A 139      -5.606 -18.259 -15.615  1.00 64.01           C  
ATOM   1602  C   GLN A 139      -6.918 -17.679 -16.125  1.00 65.34           C  
ATOM   1603  O   GLN A 139      -6.951 -16.557 -16.641  1.00 64.45           O  
ATOM   1604  CB  GLN A 139      -5.045 -19.278 -16.608  1.00 63.10           C  
ATOM   1605  CG  GLN A 139      -3.594 -19.660 -16.354  1.00 59.85           C  
ATOM   1606  CD  GLN A 139      -3.070 -20.677 -17.351  1.00 59.78           C  
ATOM   1607  NE2 GLN A 139      -2.183 -20.234 -18.235  1.00 57.64           N  
ATOM   1608  OE1 GLN A 139      -3.453 -21.848 -17.324  1.00 59.80           O  
ATOM   1609  H   GLN A 139      -5.613 -19.724 -14.285  1.00 77.78           H  
ATOM   1610  HA  GLN A 139      -4.967 -17.533 -15.535  1.00 77.05           H  
ATOM   1611  HB2 GLN A 139      -5.577 -20.088 -16.557  1.00 75.96           H  
ATOM   1612  HB3 GLN A 139      -5.100 -18.905 -17.502  1.00 75.96           H  
ATOM   1613  HG2 GLN A 139      -3.043 -18.865 -16.421  1.00 72.07           H  
ATOM   1614  HG3 GLN A 139      -3.517 -20.042 -15.466  1.00 72.07           H  
ATOM   1615 HE21 GLN A 139      -1.938 -19.410 -18.223  1.00 69.41           H  
ATOM   1616 HE22 GLN A 139      -1.855 -20.771 -18.821  1.00 69.41           H  
ATOM   1617  N   ASN A 140      -8.016 -18.423 -15.978  1.00 65.40           N  
ATOM   1618  CA  ASN A 140      -9.305 -17.944 -16.468  1.00 64.48           C  
ATOM   1619  C   ASN A 140      -9.811 -16.778 -15.627  1.00 65.98           C  
ATOM   1620  O   ASN A 140     -10.157 -15.718 -16.162  1.00 67.97           O  
ATOM   1621  CB  ASN A 140     -10.315 -19.092 -16.481  1.00 62.72           C  
ATOM   1622  CG  ASN A 140      -9.956 -20.170 -17.491  1.00 65.71           C  
ATOM   1623  ND2 ASN A 140     -10.619 -21.316 -17.394  1.00 62.76           N  
ATOM   1624  OD1 ASN A 140      -9.092 -19.973 -18.348  1.00 67.05           O  
ATOM   1625  H   ASN A 140      -8.040 -19.197 -15.604  1.00 78.73           H  
ATOM   1626  HA  ASN A 140      -9.198 -17.630 -17.379  1.00 77.62           H  
ATOM   1627  HB2 ASN A 140     -10.342 -19.501 -15.602  1.00 75.51           H  
ATOM   1628  HB3 ASN A 140     -11.190 -18.742 -16.712  1.00 75.51           H  
ATOM   1629 HD21 ASN A 140     -11.215 -21.417 -16.783  1.00 75.56           H  
ATOM   1630 HD22 ASN A 140     -10.452 -21.957 -17.942  1.00 75.56           H  
ATOM   1631  N   GLY A 141      -9.858 -16.951 -14.307  1.00 64.65           N  
ATOM   1632  CA  GLY A 141     -10.248 -15.850 -13.445  1.00 67.62           C  
ATOM   1633  C   GLY A 141      -9.419 -14.603 -13.668  1.00 67.20           C  
ATOM   1634  O   GLY A 141      -9.920 -13.483 -13.528  1.00 68.15           O  
ATOM   1635  H   GLY A 141      -9.672 -17.683 -13.896  1.00 77.83           H  
ATOM   1636  HA2 GLY A 141     -11.179 -15.631 -13.606  1.00 81.39           H  
ATOM   1637  HA3 GLY A 141     -10.152 -16.118 -12.518  1.00 81.39           H  
ATOM   1638  N   LEU A 142      -8.145 -14.772 -14.023  1.00 65.61           N  
ATOM   1639  CA  LEU A 142      -7.296 -13.619 -14.297  1.00 66.30           C  
ATOM   1640  C   LEU A 142      -7.742 -12.904 -15.567  1.00 68.03           C  
ATOM   1641  O   LEU A 142      -8.060 -11.710 -15.544  1.00 69.58           O  
ATOM   1642  CB  LEU A 142      -5.840 -14.063 -14.418  1.00 64.49           C  
ATOM   1643  CG  LEU A 142      -4.987 -13.966 -13.156  1.00 61.29           C  
ATOM   1644  CD1 LEU A 142      -3.592 -14.503 -13.442  1.00 59.20           C  
ATOM   1645  CD2 LEU A 142      -4.922 -12.540 -12.646  1.00 60.09           C  
ATOM   1646  H   LEU A 142      -7.756 -15.534 -14.110  1.00 78.98           H  
ATOM   1647  HA  LEU A 142      -7.368 -12.993 -13.561  1.00 79.81           H  
ATOM   1648  HB2 LEU A 142      -5.825 -14.989 -14.706  1.00 77.64           H  
ATOM   1649  HB3 LEU A 142      -5.413 -13.513 -15.093  1.00 77.64           H  
ATOM   1650  HG  LEU A 142      -5.384 -14.515 -12.462  1.00 73.80           H  
ATOM   1651 HD11 LEU A 142      -3.062 -14.452 -12.631  1.00 71.29           H  
ATOM   1652 HD12 LEU A 142      -3.663 -15.425 -13.733  1.00 71.29           H  
ATOM   1653 HD13 LEU A 142      -3.184 -13.966 -14.139  1.00 71.29           H  
ATOM   1654 HD21 LEU A 142      -4.138 -12.441 -12.084  1.00 72.35           H  
ATOM   1655 HD22 LEU A 142      -4.865 -11.938 -13.403  1.00 72.35           H  
ATOM   1656 HD23 LEU A 142      -5.724 -12.351 -12.134  1.00 72.35           H  
ATOM   1657  N   LYS A 143      -7.771 -13.621 -16.692  1.00 67.76           N  
ATOM   1658  CA  LYS A 143      -8.106 -12.986 -17.960  1.00 69.07           C  
ATOM   1659  C   LYS A 143      -9.568 -12.565 -18.025  1.00 67.96           C  
ATOM   1660  O   LYS A 143      -9.906 -11.673 -18.810  1.00 72.19           O  
ATOM   1661  CB  LYS A 143      -7.768 -13.924 -19.122  1.00 70.74           C  
ATOM   1662  CG  LYS A 143      -6.269 -14.018 -19.433  1.00 74.19           C  
ATOM   1663  CD  LYS A 143      -5.587 -15.070 -18.558  1.00 72.01           C  
ATOM   1664  CE  LYS A 143      -4.078 -15.122 -18.769  1.00 71.35           C  
ATOM   1665  NZ  LYS A 143      -3.456 -16.216 -17.960  1.00 65.82           N1+
ATOM   1666  H   LYS A 143      -7.605 -14.463 -16.744  1.00 81.57           H  
ATOM   1667  HA  LYS A 143      -7.565 -12.187 -18.059  1.00 83.13           H  
ATOM   1668  HB2 LYS A 143      -8.081 -14.816 -18.904  1.00 85.14           H  
ATOM   1669  HB3 LYS A 143      -8.216 -13.605 -19.921  1.00 85.14           H  
ATOM   1670  HG2 LYS A 143      -6.149 -14.270 -20.362  1.00 89.27           H  
ATOM   1671  HG3 LYS A 143      -5.850 -13.160 -19.261  1.00 89.27           H  
ATOM   1672  HD2 LYS A 143      -5.741 -14.850 -17.628  1.00 86.66           H  
ATOM   1673  HD3 LYS A 143      -5.953 -15.944 -18.765  1.00 86.66           H  
ATOM   1674  HE2 LYS A 143      -3.890 -15.291 -19.706  1.00 85.87           H  
ATOM   1675  HE3 LYS A 143      -3.686 -14.279 -18.494  1.00 85.87           H  
ATOM   1676  HZ1 LYS A 143      -3.799 -17.002 -18.197  1.00 79.23           H  
ATOM   1677  HZ2 LYS A 143      -2.576 -16.232 -18.095  1.00 79.23           H  
ATOM   1678  HZ3 LYS A 143      -3.613 -16.081 -17.094  1.00 79.23           H  
ATOM   1679  N   SER A 144     -10.440 -13.168 -17.213  1.00 68.98           N  
ATOM   1680  CA  SER A 144     -11.840 -12.754 -17.211  1.00 69.22           C  
ATOM   1681  C   SER A 144     -12.023 -11.387 -16.562  1.00 69.31           C  
ATOM   1682  O   SER A 144     -12.939 -10.645 -16.936  1.00 68.32           O  
ATOM   1683  CB  SER A 144     -12.702 -13.790 -16.488  1.00 69.67           C  
ATOM   1684  OG  SER A 144     -12.369 -15.109 -16.882  1.00 71.45           O  
ATOM   1685  H   SER A 144     -10.250 -13.805 -16.667  1.00 83.02           H  
ATOM   1686  HA  SER A 144     -12.151 -12.693 -18.128  1.00 83.31           H  
ATOM   1687  HB2 SER A 144     -12.554 -13.711 -15.535  1.00 83.86           H  
ATOM   1688  HB3 SER A 144     -13.635 -13.624 -16.694  1.00 83.86           H  
ATOM   1689  HG  SER A 144     -12.853 -15.661 -16.474  1.00 85.99           H  
ATOM   1690  N   PHE A 145     -11.170 -11.034 -15.597  1.00 69.51           N  
ATOM   1691  CA  PHE A 145     -11.300  -9.782 -14.860  1.00 69.84           C  
ATOM   1692  C   PHE A 145     -10.061  -8.903 -15.004  1.00 69.56           C  
ATOM   1693  O   PHE A 145      -9.760  -8.099 -14.120  1.00 65.90           O  
ATOM   1694  CB  PHE A 145     -11.578 -10.048 -13.379  1.00 69.28           C  
ATOM   1695  CG  PHE A 145     -12.827 -10.836 -13.130  1.00 72.06           C  
ATOM   1696  CD1 PHE A 145     -12.868 -12.192 -13.400  1.00 72.40           C  
ATOM   1697  CD2 PHE A 145     -13.963 -10.223 -12.629  1.00 72.17           C  
ATOM   1698  CE1 PHE A 145     -14.014 -12.922 -13.183  1.00 73.36           C  
ATOM   1699  CE2 PHE A 145     -15.112 -10.951 -12.406  1.00 73.99           C  
ATOM   1700  CZ  PHE A 145     -15.135 -12.301 -12.689  1.00 75.18           C  
ATOM   1701  H   PHE A 145     -10.499 -11.512 -15.350  1.00 83.66           H  
ATOM   1702  HA  PHE A 145     -12.054  -9.285 -15.214  1.00 84.05           H  
ATOM   1703  HB2 PHE A 145     -10.834 -10.546 -13.006  1.00 83.39           H  
ATOM   1704  HB3 PHE A 145     -11.668  -9.198 -12.920  1.00 83.39           H  
ATOM   1705  HD1 PHE A 145     -12.113 -12.615 -13.740  1.00 87.12           H  
ATOM   1706  HD2 PHE A 145     -13.951  -9.312 -12.443  1.00 86.85           H  
ATOM   1707  HE1 PHE A 145     -14.029 -13.833 -13.370  1.00 88.28           H  
ATOM   1708  HE2 PHE A 145     -15.872 -10.532 -12.072  1.00 89.04           H  
ATOM   1709  HZ  PHE A 145     -15.904 -12.793 -12.540  1.00 90.47           H  
ATOM   1710  N   SER A 146      -9.335  -9.040 -16.113  1.00 70.61           N  
ATOM   1711  CA  SER A 146      -8.174  -8.193 -16.355  1.00 69.67           C  
ATOM   1712  C   SER A 146      -8.155  -7.680 -17.792  1.00 69.78           C  
ATOM   1713  O   SER A 146      -8.190  -6.466 -18.016  1.00 69.17           O  
ATOM   1714  CB  SER A 146      -6.880  -8.950 -16.041  1.00 66.90           C  
ATOM   1715  OG  SER A 146      -6.837 -10.194 -16.716  1.00 68.70           O  
ATOM   1716  H   SER A 146      -9.494  -9.612 -16.735  1.00 84.99           H  
ATOM   1717  HA  SER A 146      -8.215  -7.421 -15.769  1.00 83.86           H  
ATOM   1718  HB2 SER A 146      -6.124  -8.412 -16.324  1.00 80.53           H  
ATOM   1719  HB3 SER A 146      -6.833  -9.109 -15.085  1.00 80.53           H  
ATOM   1720  HG  SER A 146      -7.576 -10.585 -16.646  1.00 82.68           H  
ATOM   1721  N   ILE A 147      -8.105  -8.585 -18.771  1.00 68.42           N  
ATOM   1722  CA  ILE A 147      -8.024  -8.175 -20.170  1.00 71.92           C  
ATOM   1723  C   ILE A 147      -9.388  -8.135 -20.857  1.00 72.91           C  
ATOM   1724  O   ILE A 147      -9.528  -7.449 -21.882  1.00 72.88           O  
ATOM   1725  CB  ILE A 147      -7.052  -9.086 -20.956  1.00 68.79           C  
ATOM   1726  CG1 ILE A 147      -7.144  -8.806 -22.460  1.00 74.81           C  
ATOM   1727  CG2 ILE A 147      -7.328 -10.555 -20.676  1.00 68.37           C  
ATOM   1728  CD1 ILE A 147      -6.015  -9.411 -23.283  1.00 77.08           C  
ATOM   1729  H   ILE A 147      -8.123  -9.435 -18.646  1.00 82.35           H  
ATOM   1730  HA  ILE A 147      -7.661  -7.276 -20.204  1.00 86.55           H  
ATOM   1731  HB  ILE A 147      -6.148  -8.887 -20.665  1.00 82.80           H  
ATOM   1732 HG12 ILE A 147      -7.973  -9.178 -22.799  1.00 90.03           H  
ATOM   1733 HG13 ILE A 147      -7.132  -7.846 -22.601  1.00 90.03           H  
ATOM   1734 HG21 ILE A 147      -6.849 -11.097 -21.322  1.00 82.29           H  
ATOM   1735 HG22 ILE A 147      -7.025 -10.769 -19.780  1.00 82.29           H  
ATOM   1736 HG23 ILE A 147      -8.281 -10.717 -20.752  1.00 82.29           H  
ATOM   1737 HD11 ILE A 147      -6.017  -9.009 -24.166  1.00 92.74           H  
ATOM   1738 HD12 ILE A 147      -5.171  -9.232 -22.839  1.00 92.74           H  
ATOM   1739 HD13 ILE A 147      -6.153 -10.368 -23.354  1.00 92.74           H  
ATOM   1740  N   ALA A 148     -10.392  -8.828 -20.326  1.00 71.05           N  
ATOM   1741  CA  ALA A 148     -11.726  -8.765 -20.908  1.00 72.36           C  
ATOM   1742  C   ALA A 148     -12.293  -7.354 -20.784  1.00 77.21           C  
ATOM   1743  O   ALA A 148     -12.040  -6.642 -19.808  1.00 76.48           O  
ATOM   1744  CB  ALA A 148     -12.655  -9.769 -20.225  1.00 71.79           C  
ATOM   1745  H   ALA A 148     -10.327  -9.337 -19.636  1.00 85.51           H  
ATOM   1746  HA  ALA A 148     -11.675  -8.990 -21.850  1.00 87.08           H  
ATOM   1747  HB1 ALA A 148     -13.535  -9.709 -20.628  1.00 86.39           H  
ATOM   1748  HB2 ALA A 148     -12.296 -10.662 -20.344  1.00 86.39           H  
ATOM   1749  HB3 ALA A 148     -12.708  -9.557 -19.280  1.00 86.39           H  
ATOM   1750  N   SER A 149     -13.075  -6.956 -21.784  1.00 79.77           N  
ATOM   1751  CA  SER A 149     -13.590  -5.593 -21.839  1.00 79.94           C  
ATOM   1752  C   SER A 149     -14.542  -5.329 -20.678  1.00 81.60           C  
ATOM   1753  O   SER A 149     -15.416  -6.147 -20.376  1.00 83.05           O  
ATOM   1754  CB  SER A 149     -14.300  -5.351 -23.171  1.00 83.13           C  
ATOM   1755  OG  SER A 149     -13.399  -5.453 -24.262  1.00 83.51           O  
ATOM   1756  H   SER A 149     -13.321  -7.454 -22.440  1.00 95.97           H  
ATOM   1757  HA  SER A 149     -12.852  -4.970 -21.776  1.00 96.18           H  
ATOM   1758  HB2 SER A 149     -15.000  -6.014 -23.279  1.00100.01           H  
ATOM   1759  HB3 SER A 149     -14.686  -4.461 -23.164  1.00100.01           H  
ATOM   1760  HG  SER A 149     -13.806  -5.317 -24.984  1.00100.45           H  
ATOM   1761  N   ASP A 150     -14.369  -4.183 -20.029  1.00 82.51           N  
ATOM   1762  CA  ASP A 150     -15.251  -3.794 -18.933  1.00 84.81           C  
ATOM   1763  C   ASP A 150     -16.655  -3.536 -19.469  1.00 90.82           C  
ATOM   1764  O   ASP A 150     -16.806  -2.847 -20.485  1.00 92.34           O  
ATOM   1765  CB  ASP A 150     -14.707  -2.541 -18.244  1.00 84.45           C  
ATOM   1766  CG  ASP A 150     -15.335  -2.293 -16.881  1.00 86.53           C  
ATOM   1767  OD1 ASP A 150     -16.536  -2.586 -16.708  1.00 86.31           O  
ATOM   1768  OD2 ASP A 150     -14.625  -1.795 -15.981  1.00 83.09           O1-
ATOM   1769  H   ASP A 150     -13.749  -3.613 -20.203  1.00 99.27           H  
ATOM   1770  HA  ASP A 150     -15.275  -4.509 -18.281  1.00102.03           H  
ATOM   1771  HB2 ASP A 150     -13.750  -2.640 -18.119  1.00101.59           H  
ATOM   1772  HB3 ASP A 150     -14.890  -1.769 -18.803  1.00101.59           H  
ATOM   1773  N   PRO A 151     -17.701  -4.071 -18.832  1.00 91.01           N  
ATOM   1774  CA  PRO A 151     -19.062  -3.729 -19.281  1.00 91.91           C  
ATOM   1775  C   PRO A 151     -19.378  -2.249 -19.150  1.00 91.74           C  
ATOM   1776  O   PRO A 151     -20.191  -1.727 -19.924  1.00 90.17           O  
ATOM   1777  CB  PRO A 151     -19.964  -4.582 -18.374  1.00 92.47           C  
ATOM   1778  CG  PRO A 151     -19.083  -5.681 -17.860  1.00 90.89           C  
ATOM   1779  CD  PRO A 151     -17.704  -5.082 -17.757  1.00 88.04           C  
ATOM   1780  HA  PRO A 151     -19.188  -4.002 -20.203  1.00110.54           H  
ATOM   1781  HB2 PRO A 151     -20.297  -4.040 -17.642  1.00111.21           H  
ATOM   1782  HB3 PRO A 151     -20.698  -4.946 -18.893  1.00111.21           H  
ATOM   1783  HG2 PRO A 151     -19.396  -5.968 -16.988  1.00109.32           H  
ATOM   1784  HG3 PRO A 151     -19.088  -6.422 -18.486  1.00109.32           H  
ATOM   1785  HD2 PRO A 151     -17.583  -4.666 -16.890  1.00105.89           H  
ATOM   1786  HD3 PRO A 151     -17.033  -5.762 -17.925  1.00105.89           H  
ATOM   1787  N   ALA A 152     -18.756  -1.557 -18.197  1.00 91.46           N  
ATOM   1788  CA  ALA A 152     -19.028  -0.150 -17.937  1.00 92.16           C  
ATOM   1789  C   ALA A 152     -18.201   0.788 -18.808  1.00 92.79           C  
ATOM   1790  O   ALA A 152     -18.183   1.997 -18.550  1.00 95.05           O  
ATOM   1791  CB  ALA A 152     -18.776   0.169 -16.460  1.00 91.78           C  
ATOM   1792  H   ALA A 152     -18.158  -1.891 -17.677  1.00110.00           H  
ATOM   1793  HA  ALA A 152     -19.964   0.025 -18.121  1.00110.84           H  
ATOM   1794  HB1 ALA A 152     -18.964   1.108 -16.303  1.00110.38           H  
ATOM   1795  HB2 ALA A 152     -19.360  -0.381 -15.915  1.00110.38           H  
ATOM   1796  HB3 ALA A 152     -17.849  -0.023 -16.250  1.00110.38           H  
ATOM   1797  N   SER A 153     -17.517   0.265 -19.826  1.00 94.37           N  
ATOM   1798  CA  SER A 153     -16.712   1.104 -20.705  1.00 94.34           C  
ATOM   1799  C   SER A 153     -16.563   0.417 -22.052  1.00 95.60           C  
ATOM   1800  O   SER A 153     -16.127  -0.737 -22.116  1.00 94.19           O  
ATOM   1801  CB  SER A 153     -15.331   1.379 -20.094  1.00 91.56           C  
ATOM   1802  OG  SER A 153     -14.451   1.939 -21.056  1.00 91.22           O  
ATOM   1803  H   SER A 153     -17.504  -0.571 -20.027  1.00113.49           H  
ATOM   1804  HA  SER A 153     -17.161   1.953 -20.842  1.00113.46           H  
ATOM   1805  HB2 SER A 153     -15.431   2.002 -19.357  1.00110.12           H  
ATOM   1806  HB3 SER A 153     -14.957   0.544 -19.773  1.00110.12           H  
ATOM   1807  HG  SER A 153     -13.702   2.088 -20.707  1.00109.72           H  
ATOM   1808  N   SER A 154     -16.924   1.126 -23.121  1.00 96.61           N  
ATOM   1809  CA  SER A 154     -16.669   0.642 -24.471  1.00 98.23           C  
ATOM   1810  C   SER A 154     -15.223   0.852 -24.898  1.00 97.17           C  
ATOM   1811  O   SER A 154     -14.790   0.251 -25.888  1.00 95.25           O  
ATOM   1812  CB  SER A 154     -17.599   1.341 -25.466  1.00 97.75           C  
ATOM   1813  OG  SER A 154     -18.955   1.216 -25.075  1.00 97.67           O  
ATOM   1814  H   SER A 154     -17.318   1.890 -23.089  1.00116.18           H  
ATOM   1815  HA  SER A 154     -16.855  -0.309 -24.505  1.00118.12           H  
ATOM   1816  HB2 SER A 154     -17.368   2.282 -25.504  1.00117.55           H  
ATOM   1817  HB3 SER A 154     -17.485   0.937 -26.340  1.00117.55           H  
ATOM   1818  HG  SER A 154     -19.451   1.604 -25.631  1.00117.46           H  
ATOM   1819  N   THR A 155     -14.471   1.677 -24.168  1.00 96.36           N  
ATOM   1820  CA  THR A 155     -13.106   2.005 -24.561  1.00 96.53           C  
ATOM   1821  C   THR A 155     -12.139   0.870 -24.243  1.00 93.42           C  
ATOM   1822  O   THR A 155     -11.436   0.368 -25.128  1.00 92.82           O  
ATOM   1823  CB  THR A 155     -12.646   3.286 -23.850  1.00 95.51           C  
ATOM   1824  CG2 THR A 155     -13.352   4.510 -24.408  1.00 95.13           C  
ATOM   1825  OG1 THR A 155     -12.918   3.181 -22.444  1.00 93.50           O  
ATOM   1826  H   THR A 155     -14.729   2.059 -23.442  1.00115.89           H  
ATOM   1827  HA  THR A 155     -13.080   2.164 -25.517  1.00116.08           H  
ATOM   1828  HB  THR A 155     -11.692   3.400 -23.983  1.00114.86           H  
ATOM   1829  HG1 THR A 155     -12.381   2.644 -22.085  1.00112.45           H  
ATOM   1830 HG21 THR A 155     -13.048   5.307 -23.946  1.00114.41           H  
ATOM   1831 HG22 THR A 155     -13.159   4.601 -25.354  1.00114.41           H  
ATOM   1832 HG23 THR A 155     -14.311   4.423 -24.288  1.00114.41           H  
ATOM   1833  N   SER A 156     -12.102   0.447 -22.982  1.00 89.40           N  
ATOM   1834  CA  SER A 156     -10.944  -0.230 -22.425  1.00 83.83           C  
ATOM   1835  C   SER A 156     -11.332  -1.538 -21.752  1.00 82.97           C  
ATOM   1836  O   SER A 156     -12.507  -1.894 -21.651  1.00 84.75           O  
ATOM   1837  CB  SER A 156     -10.232   0.685 -21.412  1.00 82.58           C  
ATOM   1838  OG  SER A 156     -10.173   2.021 -21.892  1.00 86.82           O  
ATOM   1839  H   SER A 156     -12.748   0.544 -22.423  1.00107.53           H  
ATOM   1840  HA  SER A 156     -10.319  -0.433 -23.138  1.00100.85           H  
ATOM   1841  HB2 SER A 156     -10.716   0.669 -20.572  1.00 99.34           H  
ATOM   1842  HB3 SER A 156      -9.329   0.361 -21.284  1.00 99.34           H  
ATOM   1843  HG  SER A 156      -9.783   2.511 -21.332  1.00104.43           H  
ATOM   1844  N   CYS A 157     -10.303  -2.257 -21.306  1.00 80.56           N  
ATOM   1845  CA  CYS A 157     -10.459  -3.474 -20.529  1.00 76.58           C  
ATOM   1846  C   CYS A 157     -10.439  -3.147 -19.037  1.00 73.37           C  
ATOM   1847  O   CYS A 157     -10.135  -2.026 -18.622  1.00 71.85           O  
ATOM   1848  CB  CYS A 157      -9.353  -4.473 -20.873  1.00 74.75           C  
ATOM   1849  SG  CYS A 157      -7.688  -3.764 -20.959  1.00 70.12           S  
ATOM   1850  H   CYS A 157      -9.481  -2.049 -21.448  1.00 96.91           H  
ATOM   1851  HA  CYS A 157     -11.313  -3.880 -20.737  1.00 92.14           H  
ATOM   1852  HB2 CYS A 157      -9.341  -5.168 -20.196  1.00 89.95           H  
ATOM   1853  HB3 CYS A 157      -9.549  -4.865 -21.738  1.00 89.95           H  
ATOM   1854  HG  CYS A 157      -6.907  -4.633 -21.234  1.00 84.40           H  
ATOM   1855  N   TYR A 158     -10.773  -4.153 -18.225  1.00 72.54           N  
ATOM   1856  CA  TYR A 158     -10.783  -3.970 -16.776  1.00 70.15           C  
ATOM   1857  C   TYR A 158      -9.467  -3.373 -16.289  1.00 68.00           C  
ATOM   1858  O   TYR A 158      -9.453  -2.418 -15.503  1.00 66.51           O  
ATOM   1859  CB  TYR A 158     -11.035  -5.311 -16.081  1.00 69.53           C  
ATOM   1860  CG  TYR A 158     -12.487  -5.694 -15.907  1.00 72.55           C  
ATOM   1861  CD1 TYR A 158     -13.374  -4.862 -15.240  1.00 73.90           C  
ATOM   1862  CD2 TYR A 158     -12.966  -6.903 -16.397  1.00 72.95           C  
ATOM   1863  CE1 TYR A 158     -14.700  -5.217 -15.075  1.00 77.32           C  
ATOM   1864  CE2 TYR A 158     -14.288  -7.266 -16.237  1.00 74.54           C  
ATOM   1865  CZ  TYR A 158     -15.151  -6.420 -15.575  1.00 77.44           C  
ATOM   1866  OH  TYR A 158     -16.469  -6.777 -15.413  1.00 79.38           O  
ATOM   1867  H   TYR A 158     -10.995  -4.942 -18.486  1.00 87.29           H  
ATOM   1868  HA  TYR A 158     -11.498  -3.360 -16.537  1.00 84.43           H  
ATOM   1869  HB2 TYR A 158     -10.610  -6.011 -16.602  1.00 83.69           H  
ATOM   1870  HB3 TYR A 158     -10.636  -5.278 -15.198  1.00 83.69           H  
ATOM   1871  HD1 TYR A 158     -13.073  -4.050 -14.902  1.00 88.93           H  
ATOM   1872  HD2 TYR A 158     -12.386  -7.476 -16.844  1.00 87.79           H  
ATOM   1873  HE1 TYR A 158     -15.284  -4.648 -14.629  1.00 93.04           H  
ATOM   1874  HE2 TYR A 158     -14.594  -8.077 -16.574  1.00 89.70           H  
ATOM   1875  HH  TYR A 158     -16.608  -7.528 -15.762  1.00 95.51           H  
ATOM   1876  N   LEU A 159      -8.345  -3.931 -16.751  1.00 68.06           N  
ATOM   1877  CA  LEU A 159      -7.043  -3.535 -16.223  1.00 64.84           C  
ATOM   1878  C   LEU A 159      -6.735  -2.076 -16.531  1.00 64.11           C  
ATOM   1879  O   LEU A 159      -6.159  -1.368 -15.698  1.00 64.41           O  
ATOM   1880  CB  LEU A 159      -5.955  -4.441 -16.798  1.00 65.87           C  
ATOM   1881  CG  LEU A 159      -4.521  -4.186 -16.337  1.00 59.64           C  
ATOM   1882  CD1 LEU A 159      -4.338  -4.601 -14.890  1.00 58.38           C  
ATOM   1883  CD2 LEU A 159      -3.540  -4.931 -17.231  1.00 54.11           C  
ATOM   1884  H   LEU A 159      -8.313  -4.534 -17.363  1.00 81.93           H  
ATOM   1885  HA  LEU A 159      -7.047  -3.644 -15.259  1.00 78.06           H  
ATOM   1886  HB2 LEU A 159      -6.171  -5.357 -16.564  1.00 79.29           H  
ATOM   1887  HB3 LEU A 159      -5.965  -4.348 -17.763  1.00 79.29           H  
ATOM   1888  HG  LEU A 159      -4.325  -3.239 -16.405  1.00 71.82           H  
ATOM   1889 HD11 LEU A 159      -3.417  -4.441 -14.630  1.00 70.31           H  
ATOM   1890 HD12 LEU A 159      -4.935  -4.077 -14.333  1.00 70.31           H  
ATOM   1891 HD13 LEU A 159      -4.548  -5.544 -14.804  1.00 70.31           H  
ATOM   1892 HD21 LEU A 159      -2.637  -4.761 -16.919  1.00 65.18           H  
ATOM   1893 HD22 LEU A 159      -3.733  -5.881 -17.188  1.00 65.18           H  
ATOM   1894 HD23 LEU A 159      -3.640  -4.614 -18.142  1.00 65.18           H  
ATOM   1895  N   GLU A 160      -7.103  -1.609 -17.725  1.00 65.90           N  
ATOM   1896  CA  GLU A 160      -6.766  -0.244 -18.111  1.00 66.58           C  
ATOM   1897  C   GLU A 160      -7.550   0.773 -17.292  1.00 65.67           C  
ATOM   1898  O   GLU A 160      -7.014   1.822 -16.916  1.00 64.03           O  
ATOM   1899  CB  GLU A 160      -7.022  -0.048 -19.604  1.00 68.71           C  
ATOM   1900  CG  GLU A 160      -6.751   1.357 -20.098  1.00 67.52           C  
ATOM   1901  CD  GLU A 160      -6.445   1.402 -21.581  1.00 71.05           C  
ATOM   1902  OE1 GLU A 160      -6.711   0.401 -22.280  1.00 73.10           O  
ATOM   1903  OE2 GLU A 160      -5.939   2.441 -22.048  1.00 71.73           O1-
ATOM   1904  H   GLU A 160      -7.540  -2.054 -18.317  1.00 79.33           H  
ATOM   1905  HA  GLU A 160      -5.822  -0.095 -17.948  1.00 80.15           H  
ATOM   1906  HB2 GLU A 160      -6.447  -0.653 -20.099  1.00 82.70           H  
ATOM   1907  HB3 GLU A 160      -7.950  -0.257 -19.784  1.00 82.70           H  
ATOM   1908  HG2 GLU A 160      -7.535   1.905 -19.937  1.00 81.27           H  
ATOM   1909  HG3 GLU A 160      -5.989   1.720 -19.621  1.00 81.27           H  
ATOM   1910  N   GLU A 161      -8.821   0.485 -17.008  1.00 66.05           N  
ATOM   1911  CA  GLU A 161      -9.603   1.377 -16.158  1.00 66.82           C  
ATOM   1912  C   GLU A 161      -8.963   1.506 -14.781  1.00 64.45           C  
ATOM   1913  O   GLU A 161      -8.682   2.615 -14.313  1.00 63.38           O  
ATOM   1914  CB  GLU A 161     -11.039   0.865 -16.040  1.00 69.96           C  
ATOM   1915  CG  GLU A 161     -11.815   0.881 -17.347  1.00 77.35           C  
ATOM   1916  CD  GLU A 161     -12.735   2.082 -17.467  1.00 81.63           C  
ATOM   1917  OE1 GLU A 161     -12.677   2.774 -18.506  1.00 80.74           O  
ATOM   1918  OE2 GLU A 161     -13.517   2.333 -16.524  1.00 81.34           O1-
ATOM   1919  H   GLU A 161      -9.245  -0.208 -17.290  1.00 79.51           H  
ATOM   1920  HA  GLU A 161      -9.629   2.258 -16.562  1.00 80.44           H  
ATOM   1921  HB2 GLU A 161     -11.017  -0.051 -15.721  1.00 84.20           H  
ATOM   1922  HB3 GLU A 161     -11.516   1.421 -15.405  1.00 84.20           H  
ATOM   1923  HG2 GLU A 161     -11.189   0.908 -18.087  1.00 93.07           H  
ATOM   1924  HG3 GLU A 161     -12.359   0.080 -17.401  1.00 93.07           H  
ATOM   1925  N   HIS A 162      -8.711   0.372 -14.123  1.00 63.94           N  
ATOM   1926  CA  HIS A 162      -8.128   0.400 -12.786  1.00 62.67           C  
ATOM   1927  C   HIS A 162      -6.809   1.163 -12.775  1.00 62.89           C  
ATOM   1928  O   HIS A 162      -6.604   2.063 -11.952  1.00 63.84           O  
ATOM   1929  CB  HIS A 162      -7.923  -1.028 -12.276  1.00 62.40           C  
ATOM   1930  CG  HIS A 162      -9.177  -1.847 -12.244  1.00 62.85           C  
ATOM   1931  CD2 HIS A 162     -10.475  -1.484 -12.116  1.00 66.44           C  
ATOM   1932  ND1 HIS A 162      -9.171  -3.221 -12.347  1.00 63.73           N  
ATOM   1933  CE1 HIS A 162     -10.412  -3.670 -12.287  1.00 65.74           C  
ATOM   1934  NE2 HIS A 162     -11.222  -2.637 -12.147  1.00 66.26           N  
ATOM   1935  H   HIS A 162      -8.867  -0.417 -14.428  1.00 76.97           H  
ATOM   1936  HA  HIS A 162      -8.740   0.850 -12.183  1.00 75.45           H  
ATOM   1937  HB2 HIS A 162      -7.290  -1.479 -12.856  1.00 75.12           H  
ATOM   1938  HB3 HIS A 162      -7.571  -0.989 -11.373  1.00 75.12           H  
ATOM   1939  HD2 HIS A 162     -10.800  -0.617 -12.026  1.00 79.98           H  
ATOM   1940  HE1 HIS A 162     -10.671  -4.562 -12.335  1.00 79.14           H  
ATOM   1941  HE2 HIS A 162     -12.079  -2.679 -12.085  1.00 79.76           H  
ATOM   1942  N   VAL A 163      -5.898   0.821 -13.689  1.00 59.65           N  
ATOM   1943  CA  VAL A 163      -4.564   1.411 -13.653  1.00 60.22           C  
ATOM   1944  C   VAL A 163      -4.617   2.911 -13.917  1.00 60.49           C  
ATOM   1945  O   VAL A 163      -3.794   3.668 -13.388  1.00 59.81           O  
ATOM   1946  CB  VAL A 163      -3.639   0.694 -14.656  1.00 59.82           C  
ATOM   1947  CG1 VAL A 163      -2.279   1.371 -14.704  1.00 60.62           C  
ATOM   1948  CG2 VAL A 163      -3.490  -0.772 -14.282  1.00 57.46           C  
ATOM   1949  H   VAL A 163      -6.026   0.260 -14.328  1.00 71.83           H  
ATOM   1950  HA  VAL A 163      -4.192   1.282 -12.766  1.00 72.51           H  
ATOM   1951  HB  VAL A 163      -4.032   0.742 -15.542  1.00 72.03           H  
ATOM   1952 HG11 VAL A 163      -1.648   0.775 -15.137  1.00 73.00           H  
ATOM   1953 HG12 VAL A 163      -2.351   2.197 -15.208  1.00 73.00           H  
ATOM   1954 HG13 VAL A 163      -1.988   1.558 -13.798  1.00 73.00           H  
ATOM   1955 HG21 VAL A 163      -3.039  -1.236 -15.005  1.00 69.20           H  
ATOM   1956 HG22 VAL A 163      -2.965  -0.837 -13.469  1.00 69.20           H  
ATOM   1957 HG23 VAL A 163      -4.367  -1.158 -14.139  1.00 69.20           H  
ATOM   1958  N   SER A 164      -5.571   3.369 -14.731  1.00 60.54           N  
ATOM   1959  CA  SER A 164      -5.708   4.806 -14.953  1.00 60.68           C  
ATOM   1960  C   SER A 164      -6.204   5.509 -13.696  1.00 62.92           C  
ATOM   1961  O   SER A 164      -5.710   6.585 -13.339  1.00 60.94           O  
ATOM   1962  CB  SER A 164      -6.661   5.073 -16.117  1.00 62.48           C  
ATOM   1963  OG  SER A 164      -6.110   4.621 -17.340  1.00 70.97           O  
ATOM   1964  H   SER A 164      -6.137   2.881 -15.156  1.00 72.90           H  
ATOM   1965  HA  SER A 164      -4.841   5.176 -15.183  1.00 73.06           H  
ATOM   1966  HB2 SER A 164      -7.495   4.605 -15.955  1.00 75.22           H  
ATOM   1967  HB3 SER A 164      -6.824   6.027 -16.178  1.00 75.22           H  
ATOM   1968  HG  SER A 164      -5.964   3.795 -17.301  1.00 85.41           H  
ATOM   1969  N   LYS A 165      -7.186   4.914 -13.017  1.00 64.40           N  
ATOM   1970  CA  LYS A 165      -7.693   5.475 -11.770  1.00 62.87           C  
ATOM   1971  C   LYS A 165      -6.568   5.655 -10.758  1.00 62.46           C  
ATOM   1972  O   LYS A 165      -6.342   6.758 -10.246  1.00 62.67           O  
ATOM   1973  CB  LYS A 165      -8.787   4.563 -11.209  1.00 64.30           C  
ATOM   1974  CG  LYS A 165      -9.684   5.198 -10.161  1.00 66.54           C  
ATOM   1975  CD  LYS A 165     -10.429   4.137  -9.345  1.00 70.58           C  
ATOM   1976  CE  LYS A 165     -11.399   3.328 -10.202  1.00 74.87           C  
ATOM   1977  NZ  LYS A 165     -11.561   1.926  -9.704  1.00 76.37           N1+
ATOM   1978  H   LYS A 165      -7.573   4.185 -13.259  1.00 77.53           H  
ATOM   1979  HA  LYS A 165      -8.084   6.345 -11.947  1.00 75.69           H  
ATOM   1980  HB2 LYS A 165      -9.349   4.280 -11.946  1.00 77.40           H  
ATOM   1981  HB3 LYS A 165      -8.367   3.788 -10.805  1.00 77.40           H  
ATOM   1982  HG2 LYS A 165      -9.143   5.725  -9.553  1.00 80.09           H  
ATOM   1983  HG3 LYS A 165     -10.341   5.761 -10.600  1.00 80.09           H  
ATOM   1984  HD2 LYS A 165      -9.785   3.524  -8.957  1.00 84.95           H  
ATOM   1985  HD3 LYS A 165     -10.938   4.574  -8.644  1.00 84.95           H  
ATOM   1986  HE2 LYS A 165     -12.270   3.755 -10.178  1.00 90.09           H  
ATOM   1987  HE3 LYS A 165     -11.079   3.284 -11.115  1.00 90.09           H  
ATOM   1988  HZ1 LYS A 165     -12.131   1.483 -10.224  1.00 91.89           H  
ATOM   1989  HZ2 LYS A 165     -10.776   1.507  -9.713  1.00 91.89           H  
ATOM   1990  HZ3 LYS A 165     -11.875   1.934  -8.871  1.00 91.89           H  
ATOM   1991  N   GLU A 166      -5.845   4.574 -10.459  1.00 62.71           N  
ATOM   1992  CA  GLU A 166      -4.782   4.650  -9.464  1.00 64.22           C  
ATOM   1993  C   GLU A 166      -3.620   5.499  -9.953  1.00 62.82           C  
ATOM   1994  O   GLU A 166      -2.957   6.168  -9.148  1.00 62.74           O  
ATOM   1995  CB  GLU A 166      -4.297   3.246  -9.108  1.00 61.46           C  
ATOM   1996  CG  GLU A 166      -5.372   2.361  -8.499  1.00 61.29           C  
ATOM   1997  CD  GLU A 166      -5.958   2.942  -7.225  1.00 65.21           C  
ATOM   1998  OE1 GLU A 166      -5.279   3.761  -6.569  1.00 64.56           O  
ATOM   1999  OE2 GLU A 166      -7.101   2.576  -6.880  1.00 67.94           O1-
ATOM   2000  H   GLU A 166      -5.950   3.798 -10.814  1.00 75.50           H  
ATOM   2001  HA  GLU A 166      -5.132   5.064  -8.660  1.00 77.32           H  
ATOM   2002  HB2 GLU A 166      -3.978   2.812  -9.915  1.00 74.00           H  
ATOM   2003  HB3 GLU A 166      -3.574   3.319  -8.466  1.00 74.00           H  
ATOM   2004  HG2 GLU A 166      -6.093   2.253  -9.139  1.00 73.80           H  
ATOM   2005  HG3 GLU A 166      -4.986   1.497  -8.285  1.00 73.80           H  
ATOM   2006  N   ALA A 167      -3.353   5.482 -11.261  1.00 61.81           N  
ATOM   2007  CA  ALA A 167      -2.307   6.334 -11.797  1.00 62.74           C  
ATOM   2008  C   ALA A 167      -2.603   7.806 -11.529  1.00 63.69           C  
ATOM   2009  O   ALA A 167      -1.711   8.559 -11.174  1.00 63.43           O  
ATOM   2010  CB  ALA A 167      -2.117   6.100 -13.292  1.00 58.51           C  
ATOM   2011  H   ALA A 167      -3.757   4.995 -11.843  1.00 74.42           H  
ATOM   2012  HA  ALA A 167      -1.471   6.116 -11.355  1.00 75.54           H  
ATOM   2013  HB1 ALA A 167      -1.432   6.703 -13.620  1.00 70.46           H  
ATOM   2014  HB2 ALA A 167      -1.845   5.180 -13.436  1.00 70.46           H  
ATOM   2015  HB3 ALA A 167      -2.956   6.274 -13.748  1.00 70.46           H  
ATOM   2016  N   GLU A 168      -3.841   8.245 -11.678  1.00 63.03           N  
ATOM   2017  CA  GLU A 168      -4.067   9.660 -11.399  1.00 65.25           C  
ATOM   2018  C   GLU A 168      -4.124   9.891  -9.907  1.00 65.03           C  
ATOM   2019  O   GLU A 168      -3.504  10.880  -9.432  1.00 64.65           O  
ATOM   2020  CB  GLU A 168      -5.235  10.203 -12.242  1.00 67.54           C  
ATOM   2021  CG  GLU A 168      -4.915  11.658 -12.694  1.00 68.16           C  
ATOM   2022  CD  GLU A 168      -5.094  12.639 -11.551  1.00 72.62           C  
ATOM   2023  OE1 GLU A 168      -6.256  12.978 -11.241  1.00 75.99           O  
ATOM   2024  OE2 GLU A 168      -4.081  13.063 -10.956  1.00 70.54           O1-
ATOM   2025  H   GLU A 168      -4.526   7.786 -11.922  1.00 75.88           H  
ATOM   2026  HA  GLU A 168      -3.284  10.141 -11.706  1.00 78.55           H  
ATOM   2027  HB2 GLU A 168      -5.352   9.651 -13.031  1.00 81.30           H  
ATOM   2028  HB3 GLU A 168      -6.045  10.215 -11.709  1.00 81.30           H  
ATOM   2029  HG2 GLU A 168      -3.998  11.712 -13.005  1.00 82.04           H  
ATOM   2030  HG3 GLU A 168      -5.524  11.910 -13.406  1.00 82.04           H  
ATOM   2031  N   VAL A 169      -4.850   9.045  -9.151  1.00 65.36           N  
ATOM   2032  CA  VAL A 169      -4.775   9.237  -7.708  1.00 66.43           C  
ATOM   2033  C   VAL A 169      -3.309   9.360  -7.250  1.00 66.13           C  
ATOM   2034  O   VAL A 169      -2.956  10.212  -6.418  1.00 65.65           O  
ATOM   2035  CB  VAL A 169      -5.493   8.121  -6.933  1.00 64.43           C  
ATOM   2036  CG1 VAL A 169      -5.192   8.232  -5.432  1.00 62.55           C  
ATOM   2037  CG2 VAL A 169      -6.975   8.176  -7.196  1.00 63.95           C  
ATOM   2038  H   VAL A 169      -5.352   8.405  -9.429  1.00 78.68           H  
ATOM   2039  HA  VAL A 169      -5.218  10.072  -7.488  1.00 79.96           H  
ATOM   2040  HB  VAL A 169      -5.166   7.262  -7.241  1.00 77.57           H  
ATOM   2041 HG11 VAL A 169      -5.863   7.733  -4.940  1.00 75.31           H  
ATOM   2042 HG12 VAL A 169      -4.312   7.864  -5.255  1.00 75.31           H  
ATOM   2043 HG13 VAL A 169      -5.222   9.166  -5.172  1.00 75.31           H  
ATOM   2044 HG21 VAL A 169      -7.410   7.466  -6.699  1.00 76.98           H  
ATOM   2045 HG22 VAL A 169      -7.315   9.038  -6.908  1.00 76.98           H  
ATOM   2046 HG23 VAL A 169      -7.131   8.059  -8.146  1.00 76.98           H  
ATOM   2047  N   LEU A 170      -2.437   8.501  -7.784  1.00 65.54           N  
ATOM   2048  CA  LEU A 170      -1.041   8.491  -7.356  1.00 65.96           C  
ATOM   2049  C   LEU A 170      -0.351   9.809  -7.675  1.00 64.97           C  
ATOM   2050  O   LEU A 170       0.471  10.294  -6.889  1.00 65.20           O  
ATOM   2051  CB  LEU A 170      -0.303   7.331  -8.022  1.00 64.21           C  
ATOM   2052  CG  LEU A 170       1.209   7.286  -7.802  1.00 60.92           C  
ATOM   2053  CD1 LEU A 170       1.536   7.232  -6.320  1.00 65.64           C  
ATOM   2054  CD2 LEU A 170       1.818   6.096  -8.526  1.00 60.88           C  
ATOM   2055  H   LEU A 170      -2.628   7.921  -8.389  1.00 78.89           H  
ATOM   2056  HA  LEU A 170      -1.007   8.359  -6.396  1.00 79.40           H  
ATOM   2057  HB2 LEU A 170      -0.670   6.501  -7.683  1.00 77.30           H  
ATOM   2058  HB3 LEU A 170      -0.454   7.383  -8.979  1.00 77.30           H  
ATOM   2059  HG  LEU A 170       1.610   8.089  -8.168  1.00 73.35           H  
ATOM   2060 HD11 LEU A 170       2.491   7.102  -6.213  1.00 79.01           H  
ATOM   2061 HD12 LEU A 170       1.268   8.067  -5.905  1.00 79.01           H  
ATOM   2062 HD13 LEU A 170       1.055   6.492  -5.918  1.00 79.01           H  
ATOM   2063 HD21 LEU A 170       2.776   6.090  -8.372  1.00 73.31           H  
ATOM   2064 HD22 LEU A 170       1.422   5.281  -8.181  1.00 73.31           H  
ATOM   2065 HD23 LEU A 170       1.635   6.177  -9.475  1.00 73.31           H  
ATOM   2066  N   ILE A 171      -0.665  10.406  -8.824  1.00 64.65           N  
ATOM   2067  CA  ILE A 171      -0.012  11.656  -9.193  1.00 66.50           C  
ATOM   2068  C   ILE A 171      -0.412  12.763  -8.225  1.00 69.37           C  
ATOM   2069  O   ILE A 171       0.444  13.442  -7.646  1.00 67.90           O  
ATOM   2070  CB  ILE A 171      -0.333  12.024 -10.652  1.00 66.17           C  
ATOM   2071  CG1 ILE A 171       0.196  10.940 -11.596  1.00 65.89           C  
ATOM   2072  CG2 ILE A 171       0.291  13.365 -11.008  1.00 67.26           C  
ATOM   2073  CD1 ILE A 171      -0.242  11.113 -13.038  1.00 67.86           C  
ATOM   2074  H   ILE A 171      -1.239  10.115  -9.394  1.00 77.82           H  
ATOM   2075  HA  ILE A 171       0.948  11.537  -9.124  1.00 80.05           H  
ATOM   2076  HB  ILE A 171      -1.295  12.088 -10.755  1.00 79.66           H  
ATOM   2077 HG12 ILE A 171       1.165  10.971 -11.583  1.00 79.32           H  
ATOM   2078 HG13 ILE A 171      -0.100  10.074 -11.289  1.00 79.32           H  
ATOM   2079 HG21 ILE A 171       0.189  13.523 -11.959  1.00 80.96           H  
ATOM   2080 HG22 ILE A 171      -0.157  14.068 -10.512  1.00 80.96           H  
ATOM   2081 HG23 ILE A 171       1.233  13.345 -10.777  1.00 80.96           H  
ATOM   2082 HD11 ILE A 171      -0.058  10.294 -13.523  1.00 81.68           H  
ATOM   2083 HD12 ILE A 171      -1.193  11.303 -13.058  1.00 81.68           H  
ATOM   2084 HD13 ILE A 171       0.250  11.849 -13.433  1.00 81.68           H  
ATOM   2085  N   SER A 172      -1.718  12.961  -8.026  1.00 70.26           N  
ATOM   2086  CA  SER A 172      -2.157  13.997  -7.096  1.00 68.73           C  
ATOM   2087  C   SER A 172      -1.648  13.718  -5.686  1.00 68.10           C  
ATOM   2088  O   SER A 172      -1.307  14.648  -4.946  1.00 71.74           O  
ATOM   2089  CB  SER A 172      -3.681  14.113  -7.104  1.00 67.27           C  
ATOM   2090  OG  SER A 172      -4.291  12.842  -7.203  1.00 70.33           O  
ATOM   2091  H   SER A 172      -2.352  12.521  -8.407  1.00 84.55           H  
ATOM   2092  HA  SER A 172      -1.793  14.843  -7.380  1.00 82.72           H  
ATOM   2093  HB2 SER A 172      -3.968  14.536  -6.280  1.00 80.97           H  
ATOM   2094  HB3 SER A 172      -3.951  14.652  -7.864  1.00 80.97           H  
ATOM   2095  HG  SER A 172      -4.066  12.364  -6.550  1.00 84.65           H  
ATOM   2096  N   THR A 173      -1.577  12.442  -5.297  1.00 67.78           N  
ATOM   2097  CA  THR A 173      -1.002  12.109  -3.999  1.00 69.05           C  
ATOM   2098  C   THR A 173       0.449  12.567  -3.921  1.00 69.40           C  
ATOM   2099  O   THR A 173       0.858  13.212  -2.951  1.00 71.58           O  
ATOM   2100  CB  THR A 173      -1.099  10.606  -3.735  1.00 65.78           C  
ATOM   2101  CG2 THR A 173      -0.694  10.293  -2.298  1.00 63.94           C  
ATOM   2102  OG1 THR A 173      -2.441  10.158  -3.954  1.00 71.03           O  
ATOM   2103  H   THR A 173      -1.848  11.768  -5.757  1.00 81.58           H  
ATOM   2104  HA  THR A 173      -1.500  12.569  -3.305  1.00 83.11           H  
ATOM   2105  HB  THR A 173      -0.499  10.133  -4.333  1.00 79.19           H  
ATOM   2106  HG1 THR A 173      -2.660  10.283  -4.755  1.00 85.49           H  
ATOM   2107 HG21 THR A 173      -0.862   9.358  -2.104  1.00 76.98           H  
ATOM   2108 HG22 THR A 173       0.250  10.475  -2.170  1.00 76.98           H  
ATOM   2109 HG23 THR A 173      -1.208  10.839  -1.683  1.00 76.98           H  
ATOM   2110  N   LEU A 174       1.240  12.259  -4.952  1.00 69.33           N  
ATOM   2111  CA  LEU A 174       2.653  12.621  -4.927  1.00 68.95           C  
ATOM   2112  C   LEU A 174       2.850  14.132  -4.891  1.00 70.39           C  
ATOM   2113  O   LEU A 174       3.804  14.615  -4.270  1.00 69.69           O  
ATOM   2114  CB  LEU A 174       3.365  12.020  -6.138  1.00 68.75           C  
ATOM   2115  CG  LEU A 174       3.646  10.517  -6.068  1.00 67.00           C  
ATOM   2116  CD1 LEU A 174       4.166   9.989  -7.396  1.00 66.43           C  
ATOM   2117  CD2 LEU A 174       4.632  10.215  -4.947  1.00 63.19           C  
ATOM   2118  H   LEU A 174       0.986  11.848  -5.664  1.00 83.44           H  
ATOM   2119  HA  LEU A 174       3.057  12.251  -4.128  1.00 82.99           H  
ATOM   2120  HB2 LEU A 174       2.812  12.172  -6.920  1.00 82.74           H  
ATOM   2121  HB3 LEU A 174       4.216  12.472  -6.249  1.00 82.74           H  
ATOM   2122  HG  LEU A 174       2.818  10.053  -5.868  1.00 80.65           H  
ATOM   2123 HD11 LEU A 174       4.286   9.029  -7.329  1.00 79.96           H  
ATOM   2124 HD12 LEU A 174       3.521  10.194  -8.091  1.00 79.96           H  
ATOM   2125 HD13 LEU A 174       5.014  10.415  -7.595  1.00 79.96           H  
ATOM   2126 HD21 LEU A 174       5.095   9.386  -5.146  1.00 76.07           H  
ATOM   2127 HD22 LEU A 174       5.267  10.945  -4.885  1.00 76.07           H  
ATOM   2128 HD23 LEU A 174       4.144  10.132  -4.113  1.00 76.07           H  
ATOM   2129  N   GLN A 175       1.969  14.895  -5.544  1.00 72.61           N  
ATOM   2130  CA  GLN A 175       2.101  16.350  -5.518  1.00 71.28           C  
ATOM   2131  C   GLN A 175       1.897  16.890  -4.108  1.00 72.98           C  
ATOM   2132  O   GLN A 175       2.626  17.787  -3.665  1.00 72.53           O  
ATOM   2133  CB  GLN A 175       1.104  16.989  -6.486  1.00 71.89           C  
ATOM   2134  CG  GLN A 175       1.308  16.592  -7.942  1.00 73.24           C  
ATOM   2135  CD  GLN A 175       0.254  17.178  -8.867  1.00 76.38           C  
ATOM   2136  NE2 GLN A 175      -1.014  16.993  -8.516  1.00 73.83           N  
ATOM   2137  OE1 GLN A 175       0.577  17.783  -9.890  1.00 77.50           O  
ATOM   2138  H   GLN A 175       1.301  14.601  -5.999  1.00 87.38           H  
ATOM   2139  HA  GLN A 175       2.995  16.591  -5.805  1.00 85.79           H  
ATOM   2140  HB2 GLN A 175       0.208  16.722  -6.228  1.00 86.52           H  
ATOM   2141  HB3 GLN A 175       1.188  17.954  -6.428  1.00 86.52           H  
ATOM   2142  HG2 GLN A 175       2.175  16.912  -8.237  1.00 88.14           H  
ATOM   2143  HG3 GLN A 175       1.270  15.627  -8.017  1.00 88.14           H  
ATOM   2144 HE21 GLN A 175      -1.200  16.573  -7.793  1.00 88.84           H  
ATOM   2145 HE22 GLN A 175      -1.647  17.309  -9.006  1.00 88.84           H  
ATOM   2146  N   GLU A 176       0.907  16.356  -3.387  1.00 74.38           N  
ATOM   2147  CA  GLU A 176       0.701  16.748  -1.997  1.00 72.25           C  
ATOM   2148  C   GLU A 176       1.994  16.675  -1.196  1.00 72.13           C  
ATOM   2149  O   GLU A 176       2.204  17.472  -0.274  1.00 73.55           O  
ATOM   2150  CB  GLU A 176      -0.349  15.847  -1.343  1.00 73.84           C  
ATOM   2151  CG  GLU A 176      -1.785  16.145  -1.728  1.00 76.86           C  
ATOM   2152  CD  GLU A 176      -2.775  15.255  -0.997  1.00 79.98           C  
ATOM   2153  OE1 GLU A 176      -2.547  14.963   0.197  1.00 78.84           O  
ATOM   2154  OE2 GLU A 176      -3.779  14.846  -1.616  1.00 80.86           O1-
ATOM   2155  H   GLU A 176       0.348  15.771  -3.679  1.00 89.51           H  
ATOM   2156  HA  GLU A 176       0.377  17.662  -1.968  1.00 86.94           H  
ATOM   2157  HB2 GLU A 176      -0.165  14.928  -1.591  1.00 88.86           H  
ATOM   2158  HB3 GLU A 176      -0.279  15.943  -0.380  1.00 88.86           H  
ATOM   2159  HG2 GLU A 176      -1.988  17.067  -1.506  1.00 92.48           H  
ATOM   2160  HG3 GLU A 176      -1.895  15.999  -2.681  1.00 92.48           H  
ATOM   2161  N   LEU A 177       2.873  15.727  -1.531  1.00 71.31           N  
ATOM   2162  CA  LEU A 177       4.069  15.498  -0.730  1.00 71.01           C  
ATOM   2163  C   LEU A 177       5.179  16.494  -1.048  1.00 71.33           C  
ATOM   2164  O   LEU A 177       5.946  16.858  -0.150  1.00 71.42           O  
ATOM   2165  CB  LEU A 177       4.555  14.060  -0.930  1.00 68.58           C  
ATOM   2166  CG  LEU A 177       3.688  13.027  -0.206  1.00 68.77           C  
ATOM   2167  CD1 LEU A 177       3.205  11.924  -1.142  1.00 70.48           C  
ATOM   2168  CD2 LEU A 177       4.435  12.420   0.981  1.00 66.33           C  
ATOM   2169  H   LEU A 177       2.798  15.208  -2.213  1.00 85.83           H  
ATOM   2170  HA  LEU A 177       3.840  15.604   0.207  1.00 85.46           H  
ATOM   2171  HB2 LEU A 177       4.541  13.852  -1.877  1.00 82.55           H  
ATOM   2172  HB3 LEU A 177       5.460  13.983  -0.588  1.00 82.55           H  
ATOM   2173  HG  LEU A 177       2.902  13.476   0.143  1.00 82.78           H  
ATOM   2174 HD11 LEU A 177       2.573  11.361  -0.668  1.00 84.82           H  
ATOM   2175 HD12 LEU A 177       2.777  12.329  -1.910  1.00 84.82           H  
ATOM   2176 HD13 LEU A 177       3.968  11.398  -1.429  1.00 84.82           H  
ATOM   2177 HD21 LEU A 177       3.816  11.884   1.500  1.00 79.84           H  
ATOM   2178 HD22 LEU A 177       5.158  11.865   0.649  1.00 79.84           H  
ATOM   2179 HD23 LEU A 177       4.791  13.137   1.530  1.00 79.84           H  
ATOM   2180  N   MET A 178       5.289  16.946  -2.300  1.00 73.53           N  
ATOM   2181  CA  MET A 178       6.227  18.024  -2.596  1.00 71.45           C  
ATOM   2182  C   MET A 178       5.752  19.340  -1.993  1.00 71.85           C  
ATOM   2183  O   MET A 178       6.572  20.161  -1.566  1.00 70.35           O  
ATOM   2184  CB  MET A 178       6.411  18.176  -4.104  1.00 67.35           C  
ATOM   2185  CG  MET A 178       6.734  16.885  -4.821  1.00 64.76           C  
ATOM   2186  SD  MET A 178       8.184  16.070  -4.128  1.00 73.24           S  
ATOM   2187  CE  MET A 178       9.474  17.248  -4.527  1.00 66.23           C  
ATOM   2188  H   MET A 178       4.844  16.654  -2.975  1.00 88.48           H  
ATOM   2189  HA  MET A 178       7.088  17.798  -2.213  1.00 85.99           H  
ATOM   2190  HB2 MET A 178       5.590  18.527  -4.484  1.00 81.06           H  
ATOM   2191  HB3 MET A 178       7.139  18.796  -4.268  1.00 81.06           H  
ATOM   2192  HG2 MET A 178       5.981  16.279  -4.744  1.00 77.97           H  
ATOM   2193  HG3 MET A 178       6.913  17.077  -5.754  1.00 77.97           H  
ATOM   2194  HE1 MET A 178      10.333  16.857  -4.312  1.00 79.72           H  
ATOM   2195  HE2 MET A 178       9.431  17.455  -5.474  1.00 79.72           H  
ATOM   2196  HE3 MET A 178       9.337  18.055  -4.006  1.00 79.72           H  
ATOM   2197  N   ALA A 179       4.435  19.560  -1.959  1.00 72.52           N  
ATOM   2198  CA  ALA A 179       3.894  20.694  -1.220  1.00 73.23           C  
ATOM   2199  C   ALA A 179       4.188  20.568   0.269  1.00 73.62           C  
ATOM   2200  O   ALA A 179       4.409  21.578   0.946  1.00 75.78           O  
ATOM   2201  CB  ALA A 179       2.387  20.803  -1.456  1.00 75.59           C  
ATOM   2202  H   ALA A 179       3.844  19.073  -2.351  1.00 87.27           H  
ATOM   2203  HA  ALA A 179       4.309  21.510  -1.541  1.00 88.12           H  
ATOM   2204  HB1 ALA A 179       2.044  21.561  -0.958  1.00 90.96           H  
ATOM   2205  HB2 ALA A 179       2.225  20.929  -2.404  1.00 90.96           H  
ATOM   2206  HB3 ALA A 179       1.960  19.987  -1.152  1.00 90.96           H  
ATOM   2207  N   GLY A 180       4.202  19.341   0.789  1.00 74.08           N  
ATOM   2208  CA  GLY A 180       4.510  19.086   2.175  1.00 75.17           C  
ATOM   2209  C   GLY A 180       6.001  19.013   2.428  1.00 75.25           C  
ATOM   2210  O   GLY A 180       6.718  20.012   2.315  1.00 75.99           O  
ATOM   2211  H   GLY A 180       4.030  18.628   0.339  1.00 89.15           H  
ATOM   2212  HA2 GLY A 180       4.155  19.812   2.712  1.00 90.46           H  
ATOM   2213  HA3 GLY A 180       4.069  18.272   2.452  1.00 90.46           H  
ATOM   2214  N   PRO A 181       6.504  17.823   2.770  1.00 75.13           N  
ATOM   2215  CA  PRO A 181       7.935  17.716   3.110  1.00 74.45           C  
ATOM   2216  C   PRO A 181       8.867  18.112   1.978  1.00 73.71           C  
ATOM   2217  O   PRO A 181      10.034  18.428   2.242  1.00 74.40           O  
ATOM   2218  CB  PRO A 181       8.112  16.234   3.477  1.00 72.62           C  
ATOM   2219  CG  PRO A 181       6.742  15.726   3.769  1.00 75.41           C  
ATOM   2220  CD  PRO A 181       5.805  16.530   2.908  1.00 73.33           C  
ATOM   2221  HA  PRO A 181       8.133  18.260   3.888  1.00 89.59           H  
ATOM   2222  HB2 PRO A 181       8.500  15.757   2.727  1.00 87.40           H  
ATOM   2223  HB3 PRO A 181       8.679  16.158   4.261  1.00 87.40           H  
ATOM   2224  HG2 PRO A 181       6.690  14.785   3.541  1.00 90.75           H  
ATOM   2225  HG3 PRO A 181       6.540  15.860   4.708  1.00 90.75           H  
ATOM   2226  HD2 PRO A 181       5.690  16.104   2.046  1.00 88.24           H  
ATOM   2227  HD3 PRO A 181       4.960  16.638   3.369  1.00 88.24           H  
ATOM   2228  N   GLY A 182       8.399  18.102   0.733  1.00 72.01           N  
ATOM   2229  CA  GLY A 182       9.253  18.346  -0.407  1.00 71.14           C  
ATOM   2230  C   GLY A 182       9.958  17.121  -0.943  1.00 69.98           C  
ATOM   2231  O   GLY A 182      10.686  17.231  -1.938  1.00 66.91           O  
ATOM   2232  H   GLY A 182       7.577  17.953   0.527  1.00 86.66           H  
ATOM   2233  HA2 GLY A 182       8.726  18.730  -1.124  1.00 85.62           H  
ATOM   2234  HA3 GLY A 182       9.931  18.993  -0.158  1.00 85.62           H  
ATOM   2235  N   HIS A 183       9.766  15.962  -0.320  1.00 70.80           N  
ATOM   2236  CA  HIS A 183      10.425  14.734  -0.735  1.00 68.84           C  
ATOM   2237  C   HIS A 183       9.608  13.558  -0.221  1.00 68.93           C  
ATOM   2238  O   HIS A 183       8.873  13.671   0.765  1.00 73.40           O  
ATOM   2239  CB  HIS A 183      11.865  14.664  -0.216  1.00 68.08           C  
ATOM   2240  CG  HIS A 183      11.978  14.773   1.273  1.00 70.06           C  
ATOM   2241  CD2 HIS A 183      12.650  15.653   2.053  1.00 71.33           C  
ATOM   2242  ND1 HIS A 183      11.356  13.896   2.135  1.00 70.97           N  
ATOM   2243  CE1 HIS A 183      11.635  14.234   3.382  1.00 73.73           C  
ATOM   2244  NE2 HIS A 183      12.419  15.297   3.359  1.00 75.25           N  
ATOM   2245  H   HIS A 183       9.248  15.861   0.359  1.00 85.21           H  
ATOM   2246  HA  HIS A 183      10.447  14.692  -1.704  1.00 82.86           H  
ATOM   2247  HB2 HIS A 183      12.252  13.815  -0.481  1.00 81.95           H  
ATOM   2248  HB3 HIS A 183      12.373  15.392  -0.606  1.00 81.95           H  
ATOM   2249  HD2 HIS A 183      13.169  16.367   1.759  1.00 85.85           H  
ATOM   2250  HE1 HIS A 183      11.332  13.797   4.145  1.00 88.72           H  
ATOM   2251  HE2 HIS A 183      12.734  15.701   4.050  1.00 90.55           H  
ATOM   2252  N   PHE A 184       9.757  12.422  -0.893  1.00 65.10           N  
ATOM   2253  CA  PHE A 184       8.998  11.233  -0.540  1.00 65.35           C  
ATOM   2254  C   PHE A 184       9.815   9.993  -0.863  1.00 64.75           C  
ATOM   2255  O   PHE A 184      10.770  10.039  -1.641  1.00 64.01           O  
ATOM   2256  CB  PHE A 184       7.657  11.184  -1.286  1.00 63.93           C  
ATOM   2257  CG  PHE A 184       7.796  11.210  -2.785  1.00 64.78           C  
ATOM   2258  CD1 PHE A 184       8.016  12.404  -3.453  1.00 65.04           C  
ATOM   2259  CD2 PHE A 184       7.710  10.042  -3.526  1.00 64.51           C  
ATOM   2260  CE1 PHE A 184       8.145  12.433  -4.830  1.00 63.86           C  
ATOM   2261  CE2 PHE A 184       7.842  10.064  -4.904  1.00 61.78           C  
ATOM   2262  CZ  PHE A 184       8.057  11.261  -5.557  1.00 62.74           C  
ATOM   2263  H   PHE A 184      10.292  12.315  -1.558  1.00 78.37           H  
ATOM   2264  HA  PHE A 184       8.817  11.238   0.413  1.00 78.67           H  
ATOM   2265  HB2 PHE A 184       7.195  10.366  -1.045  1.00 76.97           H  
ATOM   2266  HB3 PHE A 184       7.125  11.952  -1.024  1.00 76.97           H  
ATOM   2267  HD1 PHE A 184       8.075  13.196  -2.970  1.00 78.30           H  
ATOM   2268  HD2 PHE A 184       7.565   9.233  -3.092  1.00 77.66           H  
ATOM   2269  HE1 PHE A 184       8.292  13.241  -5.266  1.00 76.88           H  
ATOM   2270  HE2 PHE A 184       7.781   9.273  -5.390  1.00 74.38           H  
ATOM   2271  HZ  PHE A 184       8.145  11.278  -6.483  1.00 75.54           H  
ATOM   2272  N   ASN A 185       9.431   8.878  -0.239  1.00 65.19           N  
ATOM   2273  CA  ASN A 185       9.902   7.566  -0.655  1.00 64.52           C  
ATOM   2274  C   ASN A 185       8.858   6.963  -1.578  1.00 63.20           C  
ATOM   2275  O   ASN A 185       7.721   6.730  -1.134  1.00 64.27           O  
ATOM   2276  CB  ASN A 185      10.132   6.658   0.545  1.00 64.20           C  
ATOM   2277  CG  ASN A 185      10.472   5.236   0.138  1.00 63.99           C  
ATOM   2278  ND2 ASN A 185      10.087   4.277   0.970  1.00 64.57           N  
ATOM   2279  OD1 ASN A 185      11.072   5.003  -0.914  1.00 64.71           O  
ATOM   2280  H   ASN A 185       8.894   8.859   0.433  1.00 78.48           H  
ATOM   2281  HA  ASN A 185      10.740   7.662  -1.130  1.00 77.68           H  
ATOM   2282  HB2 ASN A 185      10.870   7.006   1.069  1.00 77.29           H  
ATOM   2283  HB3 ASN A 185       9.325   6.632   1.082  1.00 77.29           H  
ATOM   2284 HD21 ASN A 185       9.670   4.478   1.695  1.00 77.74           H  
ATOM   2285 HD22 ASN A 185      10.255   3.454   0.785  1.00 77.74           H  
ATOM   2286  N   PRO A 186       9.171   6.704  -2.850  1.00 60.68           N  
ATOM   2287  CA  PRO A 186       8.104   6.286  -3.775  1.00 61.18           C  
ATOM   2288  C   PRO A 186       7.507   4.932  -3.441  1.00 61.18           C  
ATOM   2289  O   PRO A 186       6.308   4.730  -3.671  1.00 60.37           O  
ATOM   2290  CB  PRO A 186       8.799   6.277  -5.145  1.00 61.05           C  
ATOM   2291  CG  PRO A 186      10.251   6.099  -4.836  1.00 62.43           C  
ATOM   2292  CD  PRO A 186      10.491   6.770  -3.506  1.00 59.67           C  
ATOM   2293  HA  PRO A 186       7.396   6.949  -3.785  1.00 73.66           H  
ATOM   2294  HB2 PRO A 186       8.467   5.536  -5.676  1.00 73.51           H  
ATOM   2295  HB3 PRO A 186       8.644   7.121  -5.597  1.00 73.51           H  
ATOM   2296  HG2 PRO A 186      10.455   5.152  -4.779  1.00 75.17           H  
ATOM   2297  HG3 PRO A 186      10.783   6.519  -5.529  1.00 75.17           H  
ATOM   2298  HD2 PRO A 186      11.151   6.278  -2.993  1.00 71.85           H  
ATOM   2299  HD3 PRO A 186      10.757   7.693  -3.635  1.00 71.85           H  
ATOM   2300  N   TYR A 187       8.295   3.998  -2.900  1.00 60.38           N  
ATOM   2301  CA  TYR A 187       7.765   2.663  -2.649  1.00 60.03           C  
ATOM   2302  C   TYR A 187       6.521   2.722  -1.775  1.00 61.24           C  
ATOM   2303  O   TYR A 187       5.584   1.938  -1.964  1.00 59.81           O  
ATOM   2304  CB  TYR A 187       8.822   1.774  -1.995  1.00 58.07           C  
ATOM   2305  CG  TYR A 187       8.405   0.319  -1.920  1.00 55.42           C  
ATOM   2306  CD1 TYR A 187       7.625  -0.150  -0.870  1.00 55.59           C  
ATOM   2307  CD2 TYR A 187       8.784  -0.581  -2.904  1.00 58.20           C  
ATOM   2308  CE1 TYR A 187       7.240  -1.477  -0.802  1.00 54.82           C  
ATOM   2309  CE2 TYR A 187       8.408  -1.909  -2.841  1.00 57.15           C  
ATOM   2310  CZ  TYR A 187       7.632  -2.351  -1.792  1.00 54.92           C  
ATOM   2311  OH  TYR A 187       7.254  -3.673  -1.733  1.00 58.41           O  
ATOM   2312  H   TYR A 187       9.118   4.111  -2.676  1.00 72.70           H  
ATOM   2313  HA  TYR A 187       7.517   2.259  -3.495  1.00 72.29           H  
ATOM   2314  HB2 TYR A 187       9.641   1.825  -2.513  1.00 69.94           H  
ATOM   2315  HB3 TYR A 187       8.982   2.087  -1.091  1.00 69.94           H  
ATOM   2316  HD1 TYR A 187       7.358   0.438  -0.201  1.00 66.95           H  
ATOM   2317  HD2 TYR A 187       9.307  -0.287  -3.615  1.00 70.09           H  
ATOM   2318  HE1 TYR A 187       6.718  -1.777  -0.093  1.00 66.03           H  
ATOM   2319  HE2 TYR A 187       8.670  -2.500  -3.509  1.00 68.83           H  
ATOM   2320  HH  TYR A 187       7.560  -4.089  -2.395  1.00 70.34           H  
ATOM   2321  N   ARG A 188       6.488   3.653  -0.820  1.00 62.47           N  
ATOM   2322  CA  ARG A 188       5.381   3.704   0.130  1.00 62.03           C  
ATOM   2323  C   ARG A 188       4.047   3.930  -0.572  1.00 61.58           C  
ATOM   2324  O   ARG A 188       3.029   3.342  -0.188  1.00 64.31           O  
ATOM   2325  CB  ARG A 188       5.633   4.806   1.160  1.00 64.08           C  
ATOM   2326  CG  ARG A 188       4.917   4.597   2.480  1.00 70.85           C  
ATOM   2327  CD  ARG A 188       3.427   4.859   2.351  1.00 67.04           C  
ATOM   2328  NE  ARG A 188       2.906   5.600   3.495  1.00 67.85           N  
ATOM   2329  CZ  ARG A 188       1.618   5.846   3.706  1.00 70.18           C  
ATOM   2330  NH1 ARG A 188       0.707   5.411   2.846  1.00 70.21           N1+
ATOM   2331  NH2 ARG A 188       1.241   6.530   4.778  1.00 71.70           N  
ATOM   2332  H   ARG A 188       7.087   4.259  -0.703  1.00 75.22           H  
ATOM   2333  HA  ARG A 188       5.331   2.858   0.602  1.00 74.68           H  
ATOM   2334  HB2 ARG A 188       6.584   4.845   1.345  1.00 77.15           H  
ATOM   2335  HB3 ARG A 188       5.338   5.653   0.791  1.00 77.15           H  
ATOM   2336  HG2 ARG A 188       5.041   3.680   2.770  1.00 85.27           H  
ATOM   2337  HG3 ARG A 188       5.278   5.209   3.140  1.00 85.27           H  
ATOM   2338  HD2 ARG A 188       3.259   5.385   1.554  1.00 80.69           H  
ATOM   2339  HD3 ARG A 188       2.957   4.012   2.299  1.00 80.69           H  
ATOM   2340  HE  ARG A 188       3.470   5.889   4.076  1.00 81.67           H  
ATOM   2341 HH11 ARG A 188       0.945   4.967   2.149  1.00 84.50           H  
ATOM   2342 HH12 ARG A 188      -0.126   5.573   2.987  1.00 84.50           H  
ATOM   2343 HH21 ARG A 188       1.830   6.813   5.337  1.00 86.29           H  
ATOM   2344 HH22 ARG A 188       0.408   6.689   4.915  1.00 86.29           H  
ATOM   2345  N   TYR A 189       4.026   4.783  -1.595  1.00 62.36           N  
ATOM   2346  CA  TYR A 189       2.786   5.150  -2.266  1.00 62.36           C  
ATOM   2347  C   TYR A 189       2.538   4.362  -3.539  1.00 61.32           C  
ATOM   2348  O   TYR A 189       1.377   4.220  -3.941  1.00 62.60           O  
ATOM   2349  CB  TYR A 189       2.797   6.652  -2.567  1.00 62.34           C  
ATOM   2350  CG  TYR A 189       3.168   7.446  -1.337  1.00 63.96           C  
ATOM   2351  CD1 TYR A 189       2.200   7.829  -0.420  1.00 66.85           C  
ATOM   2352  CD2 TYR A 189       4.491   7.772  -1.069  1.00 63.90           C  
ATOM   2353  CE1 TYR A 189       2.534   8.536   0.717  1.00 67.45           C  
ATOM   2354  CE2 TYR A 189       4.835   8.479   0.065  1.00 66.13           C  
ATOM   2355  CZ  TYR A 189       3.853   8.856   0.955  1.00 66.09           C  
ATOM   2356  OH  TYR A 189       4.192   9.556   2.088  1.00 66.24           O  
ATOM   2357  H   TYR A 189       4.724   5.165  -1.920  1.00 75.08           H  
ATOM   2358  HA  TYR A 189       2.044   4.978  -1.666  1.00 75.08           H  
ATOM   2359  HB2 TYR A 189       3.451   6.837  -3.259  1.00 75.05           H  
ATOM   2360  HB3 TYR A 189       1.913   6.929  -2.855  1.00 75.05           H  
ATOM   2361  HD1 TYR A 189       1.309   7.613  -0.578  1.00 80.47           H  
ATOM   2362  HD2 TYR A 189       5.155   7.517  -1.668  1.00 76.93           H  
ATOM   2363  HE1 TYR A 189       1.874   8.792   1.320  1.00 81.19           H  
ATOM   2364  HE2 TYR A 189       5.724   8.696   0.229  1.00 79.60           H  
ATOM   2365  HH  TYR A 189       5.022   9.683   2.109  1.00 79.74           H  
ATOM   2366  N   VAL A 190       3.589   3.829  -4.164  1.00 59.98           N  
ATOM   2367  CA  VAL A 190       3.386   2.972  -5.324  1.00 59.81           C  
ATOM   2368  C   VAL A 190       2.804   1.629  -4.901  1.00 57.61           C  
ATOM   2369  O   VAL A 190       2.026   1.020  -5.647  1.00 57.41           O  
ATOM   2370  CB  VAL A 190       4.708   2.789  -6.092  1.00 56.79           C  
ATOM   2371  CG1 VAL A 190       4.505   1.848  -7.269  1.00 51.83           C  
ATOM   2372  CG2 VAL A 190       5.246   4.130  -6.558  1.00 57.45           C  
ATOM   2373  H   VAL A 190       4.411   3.946  -3.940  1.00 72.22           H  
ATOM   2374  HA  VAL A 190       2.751   3.397  -5.921  1.00 72.03           H  
ATOM   2375  HB  VAL A 190       5.365   2.391  -5.500  1.00 68.40           H  
ATOM   2376 HG11 VAL A 190       5.265   1.926  -7.867  1.00 62.44           H  
ATOM   2377 HG12 VAL A 190       4.436   0.938  -6.941  1.00 62.44           H  
ATOM   2378 HG13 VAL A 190       3.692   2.097  -7.735  1.00 62.44           H  
ATOM   2379 HG21 VAL A 190       6.135   4.001  -6.925  1.00 69.19           H  
ATOM   2380 HG22 VAL A 190       4.655   4.485  -7.241  1.00 69.19           H  
ATOM   2381 HG23 VAL A 190       5.285   4.740  -5.807  1.00 69.19           H  
ATOM   2382  N   VAL A 191       3.163   1.142  -3.709  1.00 57.70           N  
ATOM   2383  CA  VAL A 191       2.679  -0.164  -3.272  1.00 57.49           C  
ATOM   2384  C   VAL A 191       1.171  -0.142  -3.072  1.00 57.44           C  
ATOM   2385  O   VAL A 191       0.492  -1.150  -3.300  1.00 56.36           O  
ATOM   2386  CB  VAL A 191       3.399  -0.611  -1.985  1.00 56.29           C  
ATOM   2387  CG1 VAL A 191       3.246   0.432  -0.885  1.00 57.39           C  
ATOM   2388  CG2 VAL A 191       2.859  -1.959  -1.513  1.00 55.91           C  
ATOM   2389  H   VAL A 191       3.683   1.542  -3.155  1.00 69.49           H  
ATOM   2390  HA  VAL A 191       2.876  -0.816  -3.962  1.00 69.23           H  
ATOM   2391  HB  VAL A 191       4.345  -0.715  -2.171  1.00 67.80           H  
ATOM   2392 HG11 VAL A 191       3.827   0.195  -0.145  1.00 69.12           H  
ATOM   2393 HG12 VAL A 191       3.487   1.303  -1.225  1.00 69.12           H  
ATOM   2394 HG13 VAL A 191       2.323   0.441  -0.588  1.00 69.12           H  
ATOM   2395 HG21 VAL A 191       3.464  -2.323  -0.848  1.00 67.35           H  
ATOM   2396 HG22 VAL A 191       1.980  -1.832  -1.124  1.00 67.35           H  
ATOM   2397 HG23 VAL A 191       2.804  -2.560  -2.272  1.00 67.35           H  
ATOM   2398  N   VAL A 192       0.620   0.990  -2.636  1.00 58.83           N  
ATOM   2399  CA  VAL A 192      -0.827   1.089  -2.484  1.00 59.36           C  
ATOM   2400  C   VAL A 192      -1.491   1.168  -3.852  1.00 59.54           C  
ATOM   2401  O   VAL A 192      -2.451   0.444  -4.139  1.00 59.36           O  
ATOM   2402  CB  VAL A 192      -1.196   2.300  -1.609  1.00 60.35           C  
ATOM   2403  CG1 VAL A 192      -2.705   2.365  -1.421  1.00 62.07           C  
ATOM   2404  CG2 VAL A 192      -0.480   2.229  -0.272  1.00 60.00           C  
ATOM   2405  H   VAL A 192       1.054   1.702  -2.426  1.00 70.84           H  
ATOM   2406  HA  VAL A 192      -1.152   0.290  -2.040  1.00 71.49           H  
ATOM   2407  HB  VAL A 192      -0.914   3.112  -2.058  1.00 72.67           H  
ATOM   2408 HG11 VAL A 192      -2.899   2.774  -0.564  1.00 74.73           H  
ATOM   2409 HG12 VAL A 192      -3.091   2.893  -2.137  1.00 74.73           H  
ATOM   2410 HG13 VAL A 192      -3.063   1.464  -1.440  1.00 74.73           H  
ATOM   2411 HG21 VAL A 192      -0.783   2.961   0.288  1.00 72.25           H  
ATOM   2412 HG22 VAL A 192      -0.686   1.381   0.151  1.00 72.25           H  
ATOM   2413 HG23 VAL A 192       0.476   2.301  -0.420  1.00 72.25           H  
ATOM   2414  N   SER A 193      -0.982   2.045  -4.720  1.00 58.70           N  
ATOM   2415  CA  SER A 193      -1.559   2.181  -6.053  1.00 60.37           C  
ATOM   2416  C   SER A 193      -1.491   0.865  -6.817  1.00 57.33           C  
ATOM   2417  O   SER A 193      -2.436   0.501  -7.526  1.00 58.84           O  
ATOM   2418  CB  SER A 193      -0.840   3.291  -6.819  1.00 61.33           C  
ATOM   2419  OG  SER A 193      -1.467   4.542  -6.595  1.00 62.59           O  
ATOM   2420  H   SER A 193      -0.314   2.564  -4.562  1.00 70.69           H  
ATOM   2421  HA  SER A 193      -2.493   2.431  -5.969  1.00 72.69           H  
ATOM   2422  HB2 SER A 193       0.080   3.340  -6.517  1.00 73.85           H  
ATOM   2423  HB3 SER A 193      -0.868   3.089  -7.767  1.00 73.85           H  
ATOM   2424  HG  SER A 193      -2.266   4.513  -6.853  1.00 75.36           H  
ATOM   2425  N   VAL A 194      -0.384   0.132  -6.677  1.00 56.55           N  
ATOM   2426  CA  VAL A 194      -0.272  -1.166  -7.332  1.00 56.04           C  
ATOM   2427  C   VAL A 194      -1.234  -2.166  -6.703  1.00 56.31           C  
ATOM   2428  O   VAL A 194      -1.918  -2.918  -7.408  1.00 55.28           O  
ATOM   2429  CB  VAL A 194       1.182  -1.670  -7.269  1.00 54.22           C  
ATOM   2430  CG1 VAL A 194       1.254  -3.145  -7.646  1.00 51.36           C  
ATOM   2431  CG2 VAL A 194       2.076  -0.838  -8.175  1.00 54.62           C  
ATOM   2432  H   VAL A 194       0.304   0.362  -6.215  1.00 68.11           H  
ATOM   2433  HA  VAL A 194      -0.513  -1.068  -8.266  1.00 67.50           H  
ATOM   2434  HB  VAL A 194       1.508  -1.577  -6.360  1.00 65.31           H  
ATOM   2435 HG11 VAL A 194       2.168  -3.363  -7.885  1.00 61.88           H  
ATOM   2436 HG12 VAL A 194       0.976  -3.679  -6.886  1.00 61.88           H  
ATOM   2437 HG13 VAL A 194       0.668  -3.307  -8.402  1.00 61.88           H  
ATOM   2438 HG21 VAL A 194       2.994  -1.131  -8.066  1.00 65.80           H  
ATOM   2439 HG22 VAL A 194       1.796  -0.963  -9.095  1.00 65.80           H  
ATOM   2440 HG23 VAL A 194       1.995   0.096  -7.928  1.00 65.80           H  
ATOM   2441  N   THR A 195      -1.305  -2.193  -5.370  1.00 57.75           N  
ATOM   2442  CA  THR A 195      -2.123  -3.199  -4.702  1.00 58.43           C  
ATOM   2443  C   THR A 195      -3.600  -3.018  -5.029  1.00 61.23           C  
ATOM   2444  O   THR A 195      -4.316  -4.000  -5.259  1.00 62.07           O  
ATOM   2445  CB  THR A 195      -1.909  -3.143  -3.189  1.00 58.70           C  
ATOM   2446  CG2 THR A 195      -2.944  -4.001  -2.476  1.00 60.04           C  
ATOM   2447  OG1 THR A 195      -0.597  -3.619  -2.867  1.00 60.03           O  
ATOM   2448  H   THR A 195      -0.897  -1.651  -4.842  1.00 69.55           H  
ATOM   2449  HA  THR A 195      -1.853  -4.078  -5.009  1.00 70.37           H  
ATOM   2450  HB  THR A 195      -2.005  -2.228  -2.883  1.00 70.69           H  
ATOM   2451  HG1 THR A 195      -0.018  -3.141  -3.244  1.00 72.28           H  
ATOM   2452 HG21 THR A 195      -2.626  -4.231  -1.589  1.00 72.30           H  
ATOM   2453 HG22 THR A 195      -3.781  -3.518  -2.393  1.00 72.30           H  
ATOM   2454 HG23 THR A 195      -3.095  -4.817  -2.976  1.00 72.30           H  
ATOM   2455  N   ASN A 196      -4.078  -1.771  -5.056  1.00 60.82           N  
ATOM   2456  CA  ASN A 196      -5.494  -1.542  -5.325  1.00 60.42           C  
ATOM   2457  C   ASN A 196      -5.887  -2.048  -6.708  1.00 60.28           C  
ATOM   2458  O   ASN A 196      -7.059  -2.364  -6.947  1.00 61.11           O  
ATOM   2459  CB  ASN A 196      -5.827  -0.057  -5.193  1.00 62.38           C  
ATOM   2460  CG  ASN A 196      -5.718   0.438  -3.769  1.00 64.86           C  
ATOM   2461  ND2 ASN A 196      -5.510   1.739  -3.613  1.00 65.23           N  
ATOM   2462  OD1 ASN A 196      -5.814  -0.339  -2.818  1.00 65.58           O  
ATOM   2463  H   ASN A 196      -3.614  -1.059  -4.925  1.00 73.23           H  
ATOM   2464  HA  ASN A 196      -6.020  -2.024  -4.669  1.00 72.75           H  
ATOM   2465  HB2 ASN A 196      -5.209   0.456  -5.737  1.00 75.10           H  
ATOM   2466  HB3 ASN A 196      -6.737   0.091  -5.494  1.00 75.10           H  
ATOM   2467 HD21 ASN A 196      -5.447   2.250  -4.302  1.00 78.52           H  
ATOM   2468 HD22 ASN A 196      -5.440   2.072  -2.823  1.00 78.52           H  
ATOM   2469  N   VAL A 197      -4.932  -2.119  -7.637  1.00 60.14           N  
ATOM   2470  CA  VAL A 197      -5.224  -2.678  -8.956  1.00 60.29           C  
ATOM   2471  C   VAL A 197      -5.495  -4.174  -8.843  1.00 61.45           C  
ATOM   2472  O   VAL A 197      -6.544  -4.669  -9.271  1.00 61.54           O  
ATOM   2473  CB  VAL A 197      -4.073  -2.393  -9.937  1.00 57.24           C  
ATOM   2474  CG1 VAL A 197      -4.287  -3.160 -11.240  1.00 52.08           C  
ATOM   2475  CG2 VAL A 197      -3.952  -0.900 -10.199  1.00 56.18           C  
ATOM   2476  H   VAL A 197      -4.121  -1.855  -7.531  1.00 72.41           H  
ATOM   2477  HA  VAL A 197      -6.024  -2.256  -9.306  1.00 72.60           H  
ATOM   2478  HB  VAL A 197      -3.240  -2.697  -9.544  1.00 68.93           H  
ATOM   2479 HG11 VAL A 197      -3.732  -2.765 -11.931  1.00 62.74           H  
ATOM   2480 HG12 VAL A 197      -4.038  -4.088 -11.108  1.00 62.74           H  
ATOM   2481 HG13 VAL A 197      -5.221  -3.098 -11.493  1.00 62.74           H  
ATOM   2482 HG21 VAL A 197      -3.205  -0.745 -10.798  1.00 67.66           H  
ATOM   2483 HG22 VAL A 197      -4.774  -0.584 -10.606  1.00 67.66           H  
ATOM   2484 HG23 VAL A 197      -3.802  -0.443  -9.357  1.00 67.66           H  
ATOM   2485  N   ILE A 198      -4.547  -4.918  -8.267  1.00 60.53           N  
ATOM   2486  CA  ILE A 198      -4.746  -6.350  -8.079  1.00 61.27           C  
ATOM   2487  C   ILE A 198      -5.802  -6.613  -7.015  1.00 61.33           C  
ATOM   2488  O   ILE A 198      -6.433  -7.676  -7.019  1.00 61.37           O  
ATOM   2489  CB  ILE A 198      -3.410  -7.036  -7.733  1.00 58.55           C  
ATOM   2490  CG1 ILE A 198      -3.587  -8.555  -7.675  1.00 56.37           C  
ATOM   2491  CG2 ILE A 198      -2.850  -6.512  -6.417  1.00 57.46           C  
ATOM   2492  CD1 ILE A 198      -3.941  -9.183  -9.006  1.00 54.80           C  
ATOM   2493  H   ILE A 198      -3.792  -4.619  -7.984  1.00 72.89           H  
ATOM   2494  HA  ILE A 198      -5.068  -6.726  -8.913  1.00 73.77           H  
ATOM   2495  HB  ILE A 198      -2.774  -6.832  -8.436  1.00 70.50           H  
ATOM   2496 HG12 ILE A 198      -2.753  -8.951  -7.379  1.00 67.89           H  
ATOM   2497 HG13 ILE A 198      -4.290  -8.774  -7.045  1.00 67.89           H  
ATOM   2498 HG21 ILE A 198      -1.987  -6.924  -6.258  1.00 69.20           H  
ATOM   2499 HG22 ILE A 198      -2.749  -5.550  -6.476  1.00 69.20           H  
ATOM   2500 HG23 ILE A 198      -3.460  -6.738  -5.698  1.00 69.20           H  
ATOM   2501 HD11 ILE A 198      -3.866 -10.147  -8.928  1.00 66.01           H  
ATOM   2502 HD12 ILE A 198      -4.850  -8.940  -9.240  1.00 66.01           H  
ATOM   2503 HD13 ILE A 198      -3.326  -8.858  -9.682  1.00 66.01           H  
ATOM   2504  N   CYS A 199      -6.021  -5.661  -6.106  1.00 60.86           N  
ATOM   2505  CA  CYS A 199      -7.071  -5.806  -5.106  1.00 62.62           C  
ATOM   2506  C   CYS A 199      -8.454  -5.568  -5.697  1.00 64.95           C  
ATOM   2507  O   CYS A 199      -9.445  -6.083  -5.167  1.00 69.38           O  
ATOM   2508  CB  CYS A 199      -6.817  -4.840  -3.949  1.00 64.10           C  
ATOM   2509  SG  CYS A 199      -7.744  -5.214  -2.449  1.00 70.40           S  
ATOM   2510  H   CYS A 199      -5.577  -4.927  -6.049  1.00 73.28           H  
ATOM   2511  HA  CYS A 199      -7.048  -6.709  -4.753  1.00 75.39           H  
ATOM   2512  HB2 CYS A 199      -5.875  -4.867  -3.721  1.00 77.17           H  
ATOM   2513  HB3 CYS A 199      -7.062  -3.946  -4.231  1.00 77.17           H  
ATOM   2514  HG  CYS A 199      -7.439  -4.419  -1.604  1.00 84.73           H  
ATOM   2515  N   ALA A 200      -8.543  -4.798  -6.783  1.00 64.70           N  
ATOM   2516  CA  ALA A 200      -9.819  -4.621  -7.468  1.00 64.89           C  
ATOM   2517  C   ALA A 200     -10.129  -5.809  -8.370  1.00 66.17           C  
ATOM   2518  O   ALA A 200     -11.293  -6.205  -8.505  1.00 69.39           O  
ATOM   2519  CB  ALA A 200      -9.804  -3.328  -8.283  1.00 64.77           C  
ATOM   2520  H   ALA A 200      -7.886  -4.372  -7.138  1.00 77.88           H  
ATOM   2521  HA  ALA A 200     -10.526  -4.552  -6.808  1.00 78.12           H  
ATOM   2522  HB1 ALA A 200     -10.659  -3.227  -8.730  1.00 77.98           H  
ATOM   2523  HB2 ALA A 200      -9.653  -2.580  -7.684  1.00 77.98           H  
ATOM   2524  HB3 ALA A 200      -9.091  -3.377  -8.938  1.00 77.98           H  
ATOM   2525  N   ILE A 201      -9.101  -6.386  -8.996  1.00 66.85           N  
ATOM   2526  CA  ILE A 201      -9.303  -7.559  -9.837  1.00 65.36           C  
ATOM   2527  C   ILE A 201      -9.740  -8.752  -9.001  1.00 67.37           C  
ATOM   2528  O   ILE A 201     -10.426  -9.653  -9.501  1.00 68.59           O  
ATOM   2529  CB  ILE A 201      -8.014  -7.872 -10.621  1.00 66.83           C  
ATOM   2530  CG1 ILE A 201      -7.789  -6.824 -11.712  1.00 65.74           C  
ATOM   2531  CG2 ILE A 201      -8.067  -9.276 -11.212  1.00 66.47           C  
ATOM   2532  CD1 ILE A 201      -6.400  -6.852 -12.311  1.00 65.41           C  
ATOM   2533  H   ILE A 201      -8.285  -6.118  -8.949  1.00 80.47           H  
ATOM   2534  HA  ILE A 201     -10.005  -7.370 -10.479  1.00 78.69           H  
ATOM   2535  HB  ILE A 201      -7.267  -7.832 -10.004  1.00 80.44           H  
ATOM   2536 HG12 ILE A 201      -8.424  -6.977 -12.428  1.00 79.14           H  
ATOM   2537 HG13 ILE A 201      -7.929  -5.943 -11.332  1.00 79.14           H  
ATOM   2538 HG21 ILE A 201      -7.400  -9.352 -11.911  1.00 80.01           H  
ATOM   2539 HG22 ILE A 201      -7.883  -9.923 -10.513  1.00 80.01           H  
ATOM   2540 HG23 ILE A 201      -8.950  -9.429 -11.583  1.00 80.01           H  
ATOM   2541 HD11 ILE A 201      -6.280  -6.065 -12.865  1.00 78.74           H  
ATOM   2542 HD12 ILE A 201      -5.748  -6.854 -11.593  1.00 78.74           H  
ATOM   2543 HD13 ILE A 201      -6.302  -7.653 -12.849  1.00 78.74           H  
ATOM   2544  N   CYS A 202      -9.363  -8.781  -7.725  1.00 67.60           N  
ATOM   2545  CA  CYS A 202      -9.576  -9.944  -6.874  1.00 68.21           C  
ATOM   2546  C   CYS A 202     -10.727  -9.775  -5.894  1.00 70.72           C  
ATOM   2547  O   CYS A 202     -11.478 -10.728  -5.668  1.00 72.47           O  
ATOM   2548  CB  CYS A 202      -8.299 -10.256  -6.087  1.00 67.34           C  
ATOM   2549  SG  CYS A 202      -6.959 -10.932  -7.080  1.00 63.63           S  
ATOM   2550  H   CYS A 202      -8.975  -8.127  -7.323  1.00 81.37           H  
ATOM   2551  HA  CYS A 202      -9.773 -10.711  -7.433  1.00 82.11           H  
ATOM   2552  HB2 CYS A 202      -7.978  -9.435  -5.683  1.00 81.06           H  
ATOM   2553  HB3 CYS A 202      -8.511 -10.898  -5.393  1.00 81.06           H  
ATOM   2554  HG  CYS A 202      -6.666 -10.140  -7.932  1.00 76.61           H  
ATOM   2555  N   PHE A 203     -10.880  -8.592  -5.300  1.00 70.21           N  
ATOM   2556  CA  PHE A 203     -11.853  -8.378  -4.241  1.00 71.30           C  
ATOM   2557  C   PHE A 203     -12.816  -7.231  -4.519  1.00 70.29           C  
ATOM   2558  O   PHE A 203     -13.691  -6.963  -3.687  1.00 69.12           O  
ATOM   2559  CB  PHE A 203     -11.128  -8.122  -2.911  1.00 72.17           C  
ATOM   2560  CG  PHE A 203     -10.068  -9.142  -2.591  1.00 71.06           C  
ATOM   2561  CD1 PHE A 203     -10.374 -10.492  -2.571  1.00 68.79           C  
ATOM   2562  CD2 PHE A 203      -8.769  -8.751  -2.309  1.00 69.52           C  
ATOM   2563  CE1 PHE A 203      -9.407 -11.434  -2.276  1.00 64.87           C  
ATOM   2564  CE2 PHE A 203      -7.796  -9.690  -2.014  1.00 68.76           C  
ATOM   2565  CZ  PHE A 203      -8.117 -11.033  -1.997  1.00 65.64           C  
ATOM   2566  H   PHE A 203     -10.424  -7.891  -5.498  1.00 84.50           H  
ATOM   2567  HA  PHE A 203     -12.384  -9.182  -4.134  1.00 85.81           H  
ATOM   2568  HB2 PHE A 203     -10.700  -7.252  -2.951  1.00 86.85           H  
ATOM   2569  HB3 PHE A 203     -11.779  -8.136  -2.192  1.00 86.85           H  
ATOM   2570  HD1 PHE A 203     -11.242 -10.768  -2.757  1.00 82.80           H  
ATOM   2571  HD2 PHE A 203      -8.548  -7.848  -2.319  1.00 83.67           H  
ATOM   2572  HE1 PHE A 203      -9.626 -12.338  -2.266  1.00 78.10           H  
ATOM   2573  HE2 PHE A 203      -6.927  -9.417  -1.826  1.00 82.76           H  
ATOM   2574  HZ  PHE A 203      -7.465 -11.666  -1.799  1.00 79.02           H  
ATOM   2575  N   GLY A 204     -12.687  -6.553  -5.655  1.00 70.22           N  
ATOM   2576  CA  GLY A 204     -13.602  -5.474  -5.984  1.00 69.39           C  
ATOM   2577  C   GLY A 204     -13.565  -4.317  -5.015  1.00 69.85           C  
ATOM   2578  O   GLY A 204     -14.587  -3.652  -4.811  1.00 73.24           O  
ATOM   2579  H   GLY A 204     -12.081  -6.698  -6.248  1.00 84.52           H  
ATOM   2580  HA2 GLY A 204     -13.388  -5.135  -6.867  1.00 83.52           H  
ATOM   2581  HA3 GLY A 204     -14.508  -5.821  -6.005  1.00 83.52           H  
ATOM   2582  N   ARG A 205     -12.408  -4.050  -4.415  1.00 70.69           N  
ATOM   2583  CA  ARG A 205     -12.269  -2.993  -3.426  1.00 73.28           C  
ATOM   2584  C   ARG A 205     -10.912  -2.326  -3.589  1.00 73.54           C  
ATOM   2585  O   ARG A 205      -9.943  -2.951  -4.026  1.00 72.07           O  
ATOM   2586  CB  ARG A 205     -12.418  -3.540  -1.997  1.00 76.89           C  
ATOM   2587  CG  ARG A 205     -12.378  -2.480  -0.904  1.00 80.02           C  
ATOM   2588  CD  ARG A 205     -12.768  -3.060   0.454  1.00 81.30           C  
ATOM   2589  NE  ARG A 205     -14.186  -3.407   0.512  1.00 84.68           N  
ATOM   2590  CZ  ARG A 205     -14.759  -4.072   1.511  1.00 86.98           C  
ATOM   2591  NH1 ARG A 205     -14.037  -4.471   2.550  1.00 84.39           N1+
ATOM   2592  NH2 ARG A 205     -16.057  -4.339   1.470  1.00 87.51           N  
ATOM   2593  H   ARG A 205     -11.677  -4.477  -4.569  1.00 85.08           H  
ATOM   2594  HA  ARG A 205     -12.956  -2.324  -3.570  1.00 88.18           H  
ATOM   2595  HB2 ARG A 205     -13.269  -4.000  -1.929  1.00 92.51           H  
ATOM   2596  HB3 ARG A 205     -11.695  -4.164  -1.827  1.00 92.51           H  
ATOM   2597  HG2 ARG A 205     -11.478  -2.125  -0.835  1.00 96.27           H  
ATOM   2598  HG3 ARG A 205     -13.003  -1.771  -1.123  1.00 96.27           H  
ATOM   2599  HD2 ARG A 205     -12.253  -3.866   0.616  1.00 97.81           H  
ATOM   2600  HD3 ARG A 205     -12.588  -2.403   1.145  1.00 97.81           H  
ATOM   2601  HE  ARG A 205     -14.685  -3.164  -0.145  1.00101.86           H  
ATOM   2602 HH11 ARG A 205     -13.195  -4.301   2.583  1.00101.52           H  
ATOM   2603 HH12 ARG A 205     -14.413  -4.901   3.193  1.00101.52           H  
ATOM   2604 HH21 ARG A 205     -16.528  -4.081   0.798  1.00105.26           H  
ATOM   2605 HH22 ARG A 205     -16.428  -4.768   2.116  1.00105.26           H  
ATOM   2606  N   ARG A 206     -10.859  -1.043  -3.245  1.00 72.89           N  
ATOM   2607  CA  ARG A 206      -9.615  -0.293  -3.182  1.00 71.01           C  
ATOM   2608  C   ARG A 206      -9.564   0.443  -1.850  1.00 70.59           C  
ATOM   2609  O   ARG A 206     -10.581   0.612  -1.173  1.00 73.01           O  
ATOM   2610  CB  ARG A 206      -9.480   0.692  -4.347  1.00 69.05           C  
ATOM   2611  CG  ARG A 206     -10.556   1.756  -4.401  1.00 70.33           C  
ATOM   2612  CD  ARG A 206     -10.360   2.658  -5.610  1.00 68.53           C  
ATOM   2613  NE  ARG A 206      -9.063   3.330  -5.579  1.00 68.56           N  
ATOM   2614  CZ  ARG A 206      -8.753   4.321  -4.748  1.00 70.63           C  
ATOM   2615  NH1 ARG A 206      -9.649   4.762  -3.875  1.00 69.62           N1+
ATOM   2616  NH2 ARG A 206      -7.548   4.871  -4.791  1.00 70.81           N  
ATOM   2617  H   ARG A 206     -11.551  -0.575  -3.039  1.00 87.72           H  
ATOM   2618  HA  ARG A 206      -8.866  -0.909  -3.217  1.00 85.46           H  
ATOM   2619  HB2 ARG A 206      -8.624   1.141  -4.273  1.00 83.11           H  
ATOM   2620  HB3 ARG A 206      -9.516   0.195  -5.179  1.00 83.11           H  
ATOM   2621  HG2 ARG A 206     -11.425   1.332  -4.474  1.00 84.65           H  
ATOM   2622  HG3 ARG A 206     -10.512   2.302  -3.601  1.00 84.65           H  
ATOM   2623  HD2 ARG A 206     -10.404   2.123  -6.418  1.00 82.49           H  
ATOM   2624  HD3 ARG A 206     -11.054   3.336  -5.619  1.00 82.49           H  
ATOM   2625  HE  ARG A 206      -8.513   3.160  -6.217  1.00 82.52           H  
ATOM   2626 HH11 ARG A 206     -10.432   4.410  -3.841  1.00 83.79           H  
ATOM   2627 HH12 ARG A 206      -9.445   5.403  -3.340  1.00 83.79           H  
ATOM   2628 HH21 ARG A 206      -6.966   4.587  -5.356  1.00 85.22           H  
ATOM   2629 HH22 ARG A 206      -7.349   5.512  -4.254  1.00 85.22           H  
ATOM   2630  N   TYR A 207      -8.365   0.880  -1.478  1.00 68.66           N  
ATOM   2631  CA  TYR A 207      -8.133   1.480  -0.174  1.00 72.58           C  
ATOM   2632  C   TYR A 207      -7.378   2.792  -0.319  1.00 73.47           C  
ATOM   2633  O   TYR A 207      -6.539   2.953  -1.209  1.00 73.39           O  
ATOM   2634  CB  TYR A 207      -7.351   0.523   0.739  1.00 72.39           C  
ATOM   2635  CG  TYR A 207      -8.097  -0.754   1.055  1.00 75.85           C  
ATOM   2636  CD1 TYR A 207      -8.106  -1.817   0.160  1.00 74.42           C  
ATOM   2637  CD2 TYR A 207      -8.797  -0.895   2.246  1.00 76.74           C  
ATOM   2638  CE1 TYR A 207      -8.790  -2.986   0.444  1.00 74.87           C  
ATOM   2639  CE2 TYR A 207      -9.483  -2.059   2.539  1.00 79.71           C  
ATOM   2640  CZ  TYR A 207      -9.476  -3.101   1.635  1.00 79.07           C  
ATOM   2641  OH  TYR A 207     -10.159  -4.260   1.925  1.00 81.00           O  
ATOM   2642  H   TYR A 207      -7.662   0.839  -1.971  1.00 82.64           H  
ATOM   2643  HA  TYR A 207      -8.985   1.670   0.249  1.00 87.35           H  
ATOM   2644  HB2 TYR A 207      -6.524   0.280   0.296  1.00 87.11           H  
ATOM   2645  HB3 TYR A 207      -7.159   0.973   1.577  1.00 87.11           H  
ATOM   2646  HD1 TYR A 207      -7.644  -1.742  -0.644  1.00 89.56           H  
ATOM   2647  HD2 TYR A 207      -8.804  -0.195   2.857  1.00 92.33           H  
ATOM   2648  HE1 TYR A 207      -8.787  -3.690  -0.163  1.00 90.09           H  
ATOM   2649  HE2 TYR A 207      -9.947  -2.139   3.341  1.00 95.90           H  
ATOM   2650  HH  TYR A 207     -10.529  -4.195   2.676  1.00 97.45           H  
ATOM   2651  N   ASP A 208      -7.698   3.731   0.568  1.00 74.12           N  
ATOM   2652  CA  ASP A 208      -7.011   5.012   0.593  1.00 73.60           C  
ATOM   2653  C   ASP A 208      -5.513   4.802   0.789  1.00 72.80           C  
ATOM   2654  O   ASP A 208      -5.061   3.777   1.309  1.00 74.65           O  
ATOM   2655  CB  ASP A 208      -7.571   5.893   1.709  1.00 76.40           C  
ATOM   2656  CG  ASP A 208      -7.260   7.362   1.503  1.00 79.30           C  
ATOM   2657  OD1 ASP A 208      -7.582   7.894   0.419  1.00 81.96           O  
ATOM   2658  OD2 ASP A 208      -6.695   7.983   2.428  1.00 77.71           O1-
ATOM   2659  H   ASP A 208      -8.311   3.648   1.166  1.00 89.19           H  
ATOM   2660  HA  ASP A 208      -7.148   5.467  -0.253  1.00 88.56           H  
ATOM   2661  HB2 ASP A 208      -8.535   5.791   1.739  1.00 91.93           H  
ATOM   2662  HB3 ASP A 208      -7.182   5.619   2.554  1.00 91.93           H  
ATOM   2663  N   HIS A 209      -4.735   5.797   0.369  1.00 72.88           N  
ATOM   2664  CA  HIS A 209      -3.284   5.696   0.462  1.00 72.03           C  
ATOM   2665  C   HIS A 209      -2.775   5.711   1.897  1.00 72.69           C  
ATOM   2666  O   HIS A 209      -1.558   5.629   2.097  1.00 71.17           O  
ATOM   2667  CB  HIS A 209      -2.632   6.830  -0.329  1.00 73.01           C  
ATOM   2668  CG  HIS A 209      -2.528   6.555  -1.796  1.00 70.28           C  
ATOM   2669  CD2 HIS A 209      -3.432   6.061  -2.674  1.00 69.36           C  
ATOM   2670  ND1 HIS A 209      -1.377   6.784  -2.519  1.00 67.38           N  
ATOM   2671  CE1 HIS A 209      -1.578   6.446  -3.780  1.00 65.74           C  
ATOM   2672  NE2 HIS A 209      -2.817   6.004  -3.901  1.00 68.57           N  
ATOM   2673  H   HIS A 209      -5.021   6.534   0.030  1.00 87.71           H  
ATOM   2674  HA  HIS A 209      -3.004   4.860   0.060  1.00 86.68           H  
ATOM   2675  HB2 HIS A 209      -3.160   7.636  -0.214  1.00 87.86           H  
ATOM   2676  HB3 HIS A 209      -1.735   6.974   0.010  1.00 87.86           H  
ATOM   2677  HD2 HIS A 209      -4.306   5.809  -2.483  1.00 83.48           H  
ATOM   2678  HE1 HIS A 209      -0.953   6.509  -4.466  1.00 79.14           H  
ATOM   2679  HE2 HIS A 209      -3.180   5.727  -4.630  1.00 82.53           H  
ATOM   2680  N   ASN A 210      -3.654   5.810   2.896  1.00 76.30           N  
ATOM   2681  CA  ASN A 210      -3.234   5.736   4.290  1.00 76.07           C  
ATOM   2682  C   ASN A 210      -4.095   4.785   5.115  1.00 77.61           C  
ATOM   2683  O   ASN A 210      -3.913   4.712   6.336  1.00 79.03           O  
ATOM   2684  CB  ASN A 210      -3.230   7.132   4.924  1.00 74.76           C  
ATOM   2685  CG  ASN A 210      -2.047   7.974   4.466  1.00 75.57           C  
ATOM   2686  ND2 ASN A 210      -2.337   9.129   3.877  1.00 69.57           N  
ATOM   2687  OD1 ASN A 210      -0.890   7.589   4.636  1.00 78.45           O  
ATOM   2688  H   ASN A 210      -4.499   5.925   2.793  1.00 91.80           H  
ATOM   2689  HA  ASN A 210      -2.325   5.401   4.323  1.00 91.53           H  
ATOM   2690  HB2 ASN A 210      -4.045   7.596   4.674  1.00 89.96           H  
ATOM   2691  HB3 ASN A 210      -3.180   7.043   5.889  1.00 89.96           H  
ATOM   2692 HD21 ASN A 210      -1.704   9.641   3.600  1.00 83.74           H  
ATOM   2693 HD22 ASN A 210      -3.157   9.366   3.774  1.00 83.74           H  
ATOM   2694  N   HIS A 211      -5.028   4.065   4.491  1.00 76.04           N  
ATOM   2695  CA  HIS A 211      -5.702   2.950   5.145  1.00 75.97           C  
ATOM   2696  C   HIS A 211      -4.684   2.101   5.894  1.00 79.08           C  
ATOM   2697  O   HIS A 211      -3.737   1.576   5.296  1.00 80.17           O  
ATOM   2698  CB  HIS A 211      -6.437   2.102   4.104  1.00 75.80           C  
ATOM   2699  CG  HIS A 211      -7.583   1.311   4.659  1.00 76.40           C  
ATOM   2700  CD2 HIS A 211      -7.619   0.103   5.270  1.00 76.74           C  
ATOM   2701  ND1 HIS A 211      -8.889   1.746   4.595  1.00 77.82           N  
ATOM   2702  CE1 HIS A 211      -9.680   0.845   5.150  1.00 77.99           C  
ATOM   2703  NE2 HIS A 211      -8.934  -0.162   5.568  1.00 78.87           N  
ATOM   2704  H   HIS A 211      -5.289   4.205   3.684  1.00 91.50           H  
ATOM   2705  HA  HIS A 211      -6.350   3.290   5.782  1.00 91.42           H  
ATOM   2706  HB2 HIS A 211      -6.789   2.688   3.416  1.00 91.21           H  
ATOM   2707  HB3 HIS A 211      -5.808   1.476   3.712  1.00 91.21           H  
ATOM   2708  HD2 HIS A 211      -6.890  -0.443   5.457  1.00 92.33           H  
ATOM   2709  HE1 HIS A 211     -10.604   0.909   5.233  1.00 93.84           H  
ATOM   2710  HE2 HIS A 211      -9.224  -0.868   5.963  1.00 94.89           H  
ATOM   2711  N   GLN A 212      -4.868   1.977   7.213  1.00 81.14           N  
ATOM   2712  CA  GLN A 212      -3.841   1.347   8.038  1.00 80.34           C  
ATOM   2713  C   GLN A 212      -3.958  -0.173   8.053  1.00 81.59           C  
ATOM   2714  O   GLN A 212      -2.958  -0.860   8.286  1.00 82.55           O  
ATOM   2715  CB  GLN A 212      -3.905   1.895   9.463  1.00 81.67           C  
ATOM   2716  CG  GLN A 212      -3.388   3.323   9.605  1.00 85.48           C  
ATOM   2717  CD  GLN A 212      -1.882   3.434   9.413  1.00 85.95           C  
ATOM   2718  NE2 GLN A 212      -1.440   4.552   8.847  1.00 84.41           N  
ATOM   2719  OE1 GLN A 212      -1.129   2.528   9.770  1.00 85.21           O  
ATOM   2720  H   GLN A 212      -5.563   2.244   7.643  1.00 97.62           H  
ATOM   2721  HA  GLN A 212      -2.970   1.571   7.674  1.00 96.66           H  
ATOM   2722  HB2 GLN A 212      -4.828   1.884   9.760  1.00 98.25           H  
ATOM   2723  HB3 GLN A 212      -3.369   1.328  10.039  1.00 98.25           H  
ATOM   2724  HG2 GLN A 212      -3.816   3.881   8.937  1.00102.83           H  
ATOM   2725  HG3 GLN A 212      -3.601   3.648  10.494  1.00102.83           H  
ATOM   2726 HE21 GLN A 212      -1.997   5.164   8.611  1.00101.54           H  
ATOM   2727 HE22 GLN A 212      -0.597   4.664   8.716  1.00101.54           H  
ATOM   2728  N   GLU A 213      -5.156  -0.718   7.822  1.00 80.29           N  
ATOM   2729  CA  GLU A 213      -5.295  -2.167   7.697  1.00 80.03           C  
ATOM   2730  C   GLU A 213      -4.734  -2.697   6.383  1.00 82.25           C  
ATOM   2731  O   GLU A 213      -4.755  -3.915   6.167  1.00 83.37           O  
ATOM   2732  CB  GLU A 213      -6.764  -2.586   7.824  1.00 79.92           C  
ATOM   2733  CG  GLU A 213      -6.964  -4.082   8.068  1.00 82.00           C  
ATOM   2734  CD  GLU A 213      -7.888  -4.744   7.051  1.00 83.31           C  
ATOM   2735  OE1 GLU A 213      -8.001  -5.988   7.076  1.00 81.68           O  
ATOM   2736  OE2 GLU A 213      -8.504  -4.029   6.230  1.00 80.47           O1-
ATOM   2737  H   GLU A 213      -5.890  -0.278   7.735  1.00 96.60           H  
ATOM   2738  HA  GLU A 213      -4.804  -2.589   8.419  1.00 96.28           H  
ATOM   2739  HB2 GLU A 213      -7.157  -2.112   8.573  1.00 96.16           H  
ATOM   2740  HB3 GLU A 213      -7.223  -2.340   7.007  1.00 96.16           H  
ATOM   2741  HG2 GLU A 213      -6.105  -4.529   8.029  1.00 98.65           H  
ATOM   2742  HG3 GLU A 213      -7.357  -4.204   8.947  1.00 98.65           H  
ATOM   2743  N   LEU A 214      -4.241  -1.824   5.503  1.00 80.83           N  
ATOM   2744  CA  LEU A 214      -3.588  -2.244   4.267  1.00 78.68           C  
ATOM   2745  C   LEU A 214      -2.069  -2.238   4.413  1.00 79.62           C  
ATOM   2746  O   LEU A 214      -1.420  -3.269   4.210  1.00 77.89           O  
ATOM   2747  CB  LEU A 214      -4.013  -1.343   3.103  1.00 77.26           C  
ATOM   2748  CG  LEU A 214      -3.643  -1.900   1.726  1.00 73.82           C  
ATOM   2749  CD1 LEU A 214      -4.519  -3.097   1.385  1.00 71.88           C  
ATOM   2750  CD2 LEU A 214      -3.752  -0.823   0.661  1.00 72.25           C  
ATOM   2751  H   LEU A 214      -4.275  -0.970   5.600  1.00 97.24           H  
ATOM   2752  HA  LEU A 214      -3.862  -3.150   4.060  1.00 94.66           H  
ATOM   2753  HB2 LEU A 214      -4.976  -1.232   3.129  1.00 92.96           H  
ATOM   2754  HB3 LEU A 214      -3.580  -0.481   3.200  1.00 92.96           H  
ATOM   2755  HG  LEU A 214      -2.722  -2.203   1.747  1.00 88.83           H  
ATOM   2756 HD11 LEU A 214      -4.338  -3.371   0.472  1.00 86.50           H  
ATOM   2757 HD12 LEU A 214      -4.315  -3.824   1.993  1.00 86.50           H  
ATOM   2758 HD13 LEU A 214      -5.451  -2.842   1.474  1.00 86.50           H  
ATOM   2759 HD21 LEU A 214      -3.909  -1.241  -0.200  1.00 86.95           H  
ATOM   2760 HD22 LEU A 214      -4.489  -0.235   0.885  1.00 86.95           H  
ATOM   2761 HD23 LEU A 214      -2.924  -0.318   0.639  1.00 86.95           H  
ATOM   2762  N   LEU A 215      -1.485  -1.081   4.751  1.00 78.90           N  
ATOM   2763  CA  LEU A 215      -0.073  -1.057   5.125  1.00 78.49           C  
ATOM   2764  C   LEU A 215       0.212  -2.131   6.166  1.00 80.44           C  
ATOM   2765  O   LEU A 215       1.297  -2.723   6.179  1.00 80.54           O  
ATOM   2766  CB  LEU A 215       0.311   0.324   5.654  1.00 79.60           C  
ATOM   2767  CG  LEU A 215       0.086   1.482   4.680  1.00 80.57           C  
ATOM   2768  CD1 LEU A 215      -0.390   2.729   5.422  1.00 78.97           C  
ATOM   2769  CD2 LEU A 215       1.342   1.793   3.873  1.00 75.15           C  
ATOM   2770  H   LEU A 215      -1.878  -0.316   4.771  1.00 94.93           H  
ATOM   2771  HA  LEU A 215       0.468  -1.243   4.342  1.00 94.43           H  
ATOM   2772  HB2 LEU A 215      -0.215   0.505   6.449  1.00 95.76           H  
ATOM   2773  HB3 LEU A 215       1.253   0.313   5.885  1.00 95.76           H  
ATOM   2774  HG  LEU A 215      -0.609   1.232   4.052  1.00 96.93           H  
ATOM   2775 HD11 LEU A 215      -0.513   3.448   4.783  1.00 95.02           H  
ATOM   2776 HD12 LEU A 215      -1.231   2.532   5.864  1.00 95.02           H  
ATOM   2777 HD13 LEU A 215       0.279   2.980   6.079  1.00 95.02           H  
ATOM   2778 HD21 LEU A 215       1.213   2.630   3.401  1.00 90.43           H  
ATOM   2779 HD22 LEU A 215       2.097   1.867   4.477  1.00 90.43           H  
ATOM   2780 HD23 LEU A 215       1.494   1.076   3.238  1.00 90.43           H  
ATOM   2781  N   SER A 216      -0.757  -2.387   7.047  1.00 81.65           N  
ATOM   2782  CA  SER A 216      -0.800  -3.620   7.824  1.00 81.67           C  
ATOM   2783  C   SER A 216      -0.346  -4.815   6.999  1.00 80.59           C  
ATOM   2784  O   SER A 216       0.545  -5.569   7.406  1.00 77.98           O  
ATOM   2785  CB  SER A 216      -2.234  -3.816   8.331  1.00 82.43           C  
ATOM   2786  OG  SER A 216      -2.356  -4.953   9.159  1.00 84.21           O  
ATOM   2787  H   SER A 216      -1.409  -1.852   7.213  1.00 98.23           H  
ATOM   2788  HA  SER A 216      -0.213  -3.538   8.592  1.00 98.25           H  
ATOM   2789  HB2 SER A 216      -2.500  -3.036   8.839  1.00 99.17           H  
ATOM   2790  HB3 SER A 216      -2.814  -3.932   7.567  1.00 99.17           H  
ATOM   2791  HG  SER A 216      -3.150  -5.034   9.421  1.00101.30           H  
ATOM   2792  N   LEU A 217      -0.950  -4.992   5.825  1.00 78.80           N  
ATOM   2793  CA  LEU A 217      -0.620  -6.125   4.964  1.00 76.23           C  
ATOM   2794  C   LEU A 217       0.670  -5.880   4.187  1.00 76.10           C  
ATOM   2795  O   LEU A 217       1.682  -6.558   4.395  1.00 75.70           O  
ATOM   2796  CB  LEU A 217      -1.763  -6.382   3.977  1.00 74.59           C  
ATOM   2797  CG  LEU A 217      -3.037  -7.115   4.376  1.00 74.76           C  
ATOM   2798  CD1 LEU A 217      -3.818  -7.465   3.102  1.00 74.28           C  
ATOM   2799  CD2 LEU A 217      -2.741  -8.352   5.176  1.00 73.70           C  
ATOM   2800  H   LEU A 217      -1.556  -4.472   5.506  1.00 94.80           H  
ATOM   2801  HA  LEU A 217      -0.495  -6.916   5.510  1.00 91.73           H  
ATOM   2802  HB2 LEU A 217      -2.048  -5.519   3.641  1.00 89.76           H  
ATOM   2803  HB3 LEU A 217      -1.387  -6.886   3.238  1.00 89.76           H  
ATOM   2804  HG  LEU A 217      -3.587  -6.528   4.918  1.00 89.96           H  
ATOM   2805 HD11 LEU A 217      -4.641  -7.913   3.351  1.00 89.39           H  
ATOM   2806 HD12 LEU A 217      -4.018  -6.647   2.620  1.00 89.39           H  
ATOM   2807 HD13 LEU A 217      -3.276  -8.050   2.550  1.00 89.39           H  
ATOM   2808 HD21 LEU A 217      -3.576  -8.804   5.374  1.00 88.69           H  
ATOM   2809 HD22 LEU A 217      -2.169  -8.932   4.655  1.00 88.69           H  
ATOM   2810 HD23 LEU A 217      -2.299  -8.100   6.002  1.00 88.69           H  
ATOM   2811  N   VAL A 218       0.641  -4.895   3.283  1.00 76.09           N  
ATOM   2812  CA  VAL A 218       1.604  -4.817   2.190  1.00 72.39           C  
ATOM   2813  C   VAL A 218       2.822  -3.964   2.498  1.00 72.91           C  
ATOM   2814  O   VAL A 218       3.792  -3.994   1.724  1.00 69.07           O  
ATOM   2815  CB  VAL A 218       0.895  -4.273   0.932  1.00 69.75           C  
ATOM   2816  CG1 VAL A 218      -0.277  -5.172   0.547  1.00 66.22           C  
ATOM   2817  CG2 VAL A 218       0.404  -2.842   1.164  1.00 68.47           C  
ATOM   2818  H   VAL A 218       0.066  -4.257   3.289  1.00 91.55           H  
ATOM   2819  HA  VAL A 218       1.917  -5.713   1.988  1.00 87.11           H  
ATOM   2820  HB  VAL A 218       1.523  -4.259   0.193  1.00 83.95           H  
ATOM   2821 HG11 VAL A 218      -0.648  -4.863  -0.294  1.00 79.71           H  
ATOM   2822 HG12 VAL A 218       0.042  -6.083   0.453  1.00 79.71           H  
ATOM   2823 HG13 VAL A 218      -0.952  -5.128   1.242  1.00 79.71           H  
ATOM   2824 HG21 VAL A 218      -0.058  -2.539   0.367  1.00 82.41           H  
ATOM   2825 HG22 VAL A 218      -0.204  -2.828   1.918  1.00 82.41           H  
ATOM   2826 HG23 VAL A 218       1.164  -2.265   1.340  1.00 82.41           H  
ATOM   2827  N   ASN A 219       2.818  -3.218   3.601  1.00 76.05           N  
ATOM   2828  CA  ASN A 219       3.923  -2.334   3.946  1.00 76.28           C  
ATOM   2829  C   ASN A 219       4.135  -2.348   5.462  1.00 77.75           C  
ATOM   2830  O   ASN A 219       4.082  -1.329   6.144  1.00 78.33           O  
ATOM   2831  CB  ASN A 219       3.658  -0.924   3.419  1.00 73.65           C  
ATOM   2832  CG  ASN A 219       4.795   0.035   3.715  1.00 75.92           C  
ATOM   2833  ND2 ASN A 219       5.812   0.034   2.860  1.00 73.26           N  
ATOM   2834  OD1 ASN A 219       4.756   0.773   4.699  1.00 78.66           O  
ATOM   2835  H   ASN A 219       2.176  -3.207   4.173  1.00 91.51           H  
ATOM   2836  HA  ASN A 219       4.735  -2.662   3.528  1.00 91.78           H  
ATOM   2837  HB2 ASN A 219       3.538  -0.962   2.457  1.00 88.63           H  
ATOM   2838  HB3 ASN A 219       2.857  -0.578   3.841  1.00 88.63           H  
ATOM   2839 HD21 ASN A 219       5.804  -0.496   2.182  1.00 88.17           H  
ATOM   2840 HD22 ASN A 219       6.480   0.561   2.986  1.00 88.17           H  
ATOM   2841  N   LEU A 220       4.377  -3.541   6.004  1.00 77.75           N  
ATOM   2842  CA  LEU A 220       4.758  -3.684   7.408  1.00 77.43           C  
ATOM   2843  C   LEU A 220       5.450  -5.032   7.558  1.00 77.19           C  
ATOM   2844  O   LEU A 220       4.794  -6.075   7.474  1.00 76.49           O  
ATOM   2845  CB  LEU A 220       3.546  -3.582   8.329  1.00 76.89           C  
ATOM   2846  CG  LEU A 220       3.813  -3.932   9.797  1.00 76.38           C  
ATOM   2847  CD1 LEU A 220       4.648  -2.853  10.481  1.00 72.25           C  
ATOM   2848  CD2 LEU A 220       2.508  -4.157  10.559  1.00 77.99           C  
ATOM   2849  H   LEU A 220       4.327  -4.286   5.578  1.00 93.55           H  
ATOM   2850  HA  LEU A 220       5.387  -2.985   7.647  1.00 93.17           H  
ATOM   2851  HB2 LEU A 220       3.214  -2.671   8.302  1.00 92.52           H  
ATOM   2852  HB3 LEU A 220       2.861  -4.187   8.004  1.00 92.52           H  
ATOM   2853  HG  LEU A 220       4.313  -4.760   9.844  1.00 91.91           H  
ATOM   2854 HD11 LEU A 220       4.792  -3.105  11.406  1.00 86.95           H  
ATOM   2855 HD12 LEU A 220       5.499  -2.775  10.022  1.00 86.95           H  
ATOM   2856 HD13 LEU A 220       4.170  -2.010  10.438  1.00 86.95           H  
ATOM   2857 HD21 LEU A 220       2.715  -4.375  11.481  1.00 93.84           H  
ATOM   2858 HD22 LEU A 220       1.977  -3.346  10.521  1.00 93.84           H  
ATOM   2859 HD23 LEU A 220       2.024  -4.889  10.146  1.00 93.84           H  
ATOM   2860  N   ASN A 221       6.762  -5.005   7.783  1.00 74.14           N  
ATOM   2861  CA  ASN A 221       7.548  -6.214   8.021  1.00 74.44           C  
ATOM   2862  C   ASN A 221       7.230  -7.288   6.984  1.00 72.71           C  
ATOM   2863  O   ASN A 221       7.001  -8.456   7.306  1.00 71.99           O  
ATOM   2864  CB  ASN A 221       7.316  -6.740   9.438  1.00 74.87           C  
ATOM   2865  CG  ASN A 221       7.820  -5.787  10.504  1.00 78.55           C  
ATOM   2866  ND2 ASN A 221       9.137  -5.647  10.597  1.00 79.21           N  
ATOM   2867  OD1 ASN A 221       7.035  -5.184  11.236  1.00 81.50           O  
ATOM   2868  H   ASN A 221       7.229  -4.283   7.803  1.00 89.22           H  
ATOM   2869  HA  ASN A 221       8.489  -5.994   7.939  1.00 89.57           H  
ATOM   2870  HB2 ASN A 221       6.365  -6.869   9.576  1.00 90.09           H  
ATOM   2871  HB3 ASN A 221       7.784  -7.583   9.543  1.00 90.09           H  
ATOM   2872 HD21 ASN A 221       9.473  -5.118  11.186  1.00 95.30           H  
ATOM   2873 HD22 ASN A 221       9.654  -6.085  10.068  1.00 95.30           H  
ATOM   2874  N   ASN A 222       7.214  -6.877   5.717  1.00 71.76           N  
ATOM   2875  CA  ASN A 222       6.991  -7.802   4.608  1.00 69.89           C  
ATOM   2876  C   ASN A 222       8.337  -8.398   4.221  1.00 67.77           C  
ATOM   2877  O   ASN A 222       9.076  -7.845   3.403  1.00 69.45           O  
ATOM   2878  CB  ASN A 222       6.331  -7.101   3.429  1.00 71.08           C  
ATOM   2879  CG  ASN A 222       5.921  -8.069   2.336  1.00 69.76           C  
ATOM   2880  ND2 ASN A 222       6.822  -8.313   1.391  1.00 66.45           N  
ATOM   2881  OD1 ASN A 222       4.809  -8.598   2.345  1.00 70.61           O  
ATOM   2882  H   ASN A 222       7.331  -6.061   5.472  1.00 86.36           H  
ATOM   2883  HA  ASN A 222       6.410  -8.522   4.899  1.00 84.12           H  
ATOM   2884  HB2 ASN A 222       5.535  -6.642   3.739  1.00 85.54           H  
ATOM   2885  HB3 ASN A 222       6.956  -6.464   3.048  1.00 85.54           H  
ATOM   2886 HD21 ASN A 222       7.589  -7.926   1.418  1.00 79.98           H  
ATOM   2887 HD22 ASN A 222       6.637  -8.856   0.750  1.00 79.98           H  
ATOM   2888  N   ASN A 223       8.665  -9.539   4.828  1.00 64.16           N  
ATOM   2889  CA  ASN A 223       9.887 -10.271   4.524  1.00 61.48           C  
ATOM   2890  C   ASN A 223       9.603 -11.555   3.754  1.00 60.66           C  
ATOM   2891  O   ASN A 223      10.435 -12.468   3.747  1.00 59.26           O  
ATOM   2892  CB  ASN A 223      10.651 -10.585   5.812  1.00 64.01           C  
ATOM   2893  CG  ASN A 223       9.933 -11.597   6.687  1.00 64.00           C  
ATOM   2894  ND2 ASN A 223      10.655 -12.164   7.648  1.00 61.37           N  
ATOM   2895  OD1 ASN A 223       8.745 -11.865   6.504  1.00 63.87           O  
ATOM   2896  H   ASN A 223       8.182  -9.915   5.433  1.00 77.23           H  
ATOM   2897  HA  ASN A 223      10.458  -9.716   3.971  1.00 74.02           H  
ATOM   2898  HB2 ASN A 223      11.520 -10.949   5.583  1.00 77.06           H  
ATOM   2899  HB3 ASN A 223      10.758  -9.768   6.324  1.00 77.06           H  
ATOM   2900 HD21 ASN A 223      10.295 -12.744   8.171  1.00 73.89           H  
ATOM   2901 HD22 ASN A 223      11.483 -11.952   7.746  1.00 73.89           H  
ATOM   2902  N   PHE A 224       8.438 -11.642   3.107  1.00 61.66           N  
ATOM   2903  CA  PHE A 224       8.087 -12.847   2.365  1.00 60.92           C  
ATOM   2904  C   PHE A 224       9.191 -13.233   1.390  1.00 57.66           C  
ATOM   2905  O   PHE A 224       9.674 -14.371   1.394  1.00 58.57           O  
ATOM   2906  CB  PHE A 224       6.767 -12.635   1.617  1.00 61.10           C  
ATOM   2907  CG  PHE A 224       6.252 -13.872   0.938  1.00 59.37           C  
ATOM   2908  CD1 PHE A 224       6.823 -14.325  -0.240  1.00 60.23           C  
ATOM   2909  CD2 PHE A 224       5.198 -14.585   1.480  1.00 60.74           C  
ATOM   2910  CE1 PHE A 224       6.355 -15.465  -0.861  1.00 58.21           C  
ATOM   2911  CE2 PHE A 224       4.724 -15.724   0.861  1.00 61.98           C  
ATOM   2912  CZ  PHE A 224       5.303 -16.164  -0.311  1.00 58.54           C  
ATOM   2913  H   PHE A 224       7.842 -11.023   3.083  1.00 74.24           H  
ATOM   2914  HA  PHE A 224       7.966 -13.580   2.989  1.00 73.35           H  
ATOM   2915  HB2 PHE A 224       6.093 -12.341   2.249  1.00 73.56           H  
ATOM   2916  HB3 PHE A 224       6.898 -11.956   0.937  1.00 73.56           H  
ATOM   2917  HD1 PHE A 224       7.534 -13.857  -0.615  1.00 72.53           H  
ATOM   2918  HD2 PHE A 224       4.804 -14.294   2.270  1.00 73.13           H  
ATOM   2919  HE1 PHE A 224       6.746 -15.758  -1.652  1.00 70.10           H  
ATOM   2920  HE2 PHE A 224       4.014 -16.195   1.234  1.00 74.62           H  
ATOM   2921  HZ  PHE A 224       4.984 -16.931  -0.729  1.00 70.50           H  
ATOM   2922  N   GLY A 225       9.602 -12.293   0.539  1.00 58.32           N  
ATOM   2923  CA  GLY A 225      10.571 -12.622  -0.491  1.00 56.62           C  
ATOM   2924  C   GLY A 225      11.901 -13.081   0.072  1.00 53.63           C  
ATOM   2925  O   GLY A 225      12.532 -13.993  -0.467  1.00 51.68           O  
ATOM   2926  H   GLY A 225       9.338 -11.474   0.540  1.00 70.23           H  
ATOM   2927  HA2 GLY A 225      10.216 -13.330  -1.051  1.00 68.19           H  
ATOM   2928  HA3 GLY A 225      10.727 -11.842  -1.046  1.00 68.19           H  
ATOM   2929  N   GLU A 226      12.342 -12.462   1.168  1.00 56.08           N  
ATOM   2930  CA  GLU A 226      13.679 -12.743   1.674  1.00 55.72           C  
ATOM   2931  C   GLU A 226      13.767 -14.118   2.321  1.00 54.55           C  
ATOM   2932  O   GLU A 226      14.851 -14.707   2.370  1.00 55.70           O  
ATOM   2933  CB  GLU A 226      14.099 -11.665   2.673  1.00 56.00           C  
ATOM   2934  CG  GLU A 226      13.788 -10.249   2.221  1.00 57.89           C  
ATOM   2935  CD  GLU A 226      14.376  -9.195   3.142  1.00 65.39           C  
ATOM   2936  OE1 GLU A 226      14.882  -9.562   4.224  1.00 63.59           O  
ATOM   2937  OE2 GLU A 226      14.331  -8.000   2.781  1.00 67.29           O1-
ATOM   2938  H   GLU A 226      11.893 -11.891   1.627  1.00 67.55           H  
ATOM   2939  HA  GLU A 226      14.305 -12.722   0.933  1.00 67.11           H  
ATOM   2940  HB2 GLU A 226      13.633 -11.817   3.510  1.00 67.45           H  
ATOM   2941  HB3 GLU A 226      15.057 -11.727   2.814  1.00 67.45           H  
ATOM   2942  HG2 GLU A 226      14.156 -10.112   1.334  1.00 69.72           H  
ATOM   2943  HG3 GLU A 226      12.826 -10.124   2.204  1.00 69.72           H  
ATOM   2944  N   VAL A 227      12.653 -14.653   2.815  1.00 54.44           N  
ATOM   2945  CA  VAL A 227      12.725 -15.922   3.528  1.00 54.85           C  
ATOM   2946  C   VAL A 227      12.655 -17.099   2.561  1.00 55.67           C  
ATOM   2947  O   VAL A 227      13.382 -18.085   2.730  1.00 58.27           O  
ATOM   2948  CB  VAL A 227      11.632 -15.990   4.612  1.00 56.79           C  
ATOM   2949  CG1 VAL A 227      11.511 -17.404   5.151  1.00 60.36           C  
ATOM   2950  CG2 VAL A 227      11.961 -15.020   5.743  1.00 61.10           C  
ATOM   2951  H   VAL A 227      11.866 -14.312   2.754  1.00 65.57           H  
ATOM   2952  HA  VAL A 227      13.581 -15.972   3.981  1.00 66.06           H  
ATOM   2953  HB  VAL A 227      10.779 -15.734   4.227  1.00 68.39           H  
ATOM   2954 HG11 VAL A 227      11.038 -17.377   5.997  1.00 72.67           H  
ATOM   2955 HG12 VAL A 227      11.017 -17.947   4.516  1.00 72.67           H  
ATOM   2956 HG13 VAL A 227      12.400 -17.769   5.282  1.00 72.67           H  
ATOM   2957 HG21 VAL A 227      11.261 -15.068   6.413  1.00 73.57           H  
ATOM   2958 HG22 VAL A 227      12.813 -15.269   6.135  1.00 73.57           H  
ATOM   2959 HG23 VAL A 227      12.013 -14.121   5.382  1.00 73.57           H  
ATOM   2960  N   VAL A 228      11.790 -17.033   1.544  1.00 54.30           N  
ATOM   2961  CA  VAL A 228      11.629 -18.165   0.635  1.00 54.01           C  
ATOM   2962  C   VAL A 228      12.497 -18.051  -0.611  1.00 50.62           C  
ATOM   2963  O   VAL A 228      12.413 -18.916  -1.496  1.00 51.32           O  
ATOM   2964  CB  VAL A 228      10.154 -18.370   0.231  1.00 54.45           C  
ATOM   2965  CG1 VAL A 228       9.272 -18.437   1.469  1.00 57.98           C  
ATOM   2966  CG2 VAL A 228       9.693 -17.271  -0.707  1.00 50.28           C  
ATOM   2967  H   VAL A 228      11.294 -16.354   1.363  1.00 65.41           H  
ATOM   2968  HA  VAL A 228      11.906 -18.969   1.100  1.00 65.06           H  
ATOM   2969  HB  VAL A 228      10.072 -19.215  -0.238  1.00 65.59           H  
ATOM   2970 HG11 VAL A 228       8.369 -18.665   1.200  1.00 69.83           H  
ATOM   2971 HG12 VAL A 228       9.621 -19.116   2.068  1.00 69.83           H  
ATOM   2972 HG13 VAL A 228       9.278 -17.573   1.909  1.00 69.83           H  
ATOM   2973 HG21 VAL A 228       8.724 -17.279  -0.748  1.00 60.58           H  
ATOM   2974 HG22 VAL A 228      10.003 -16.417  -0.368  1.00 60.58           H  
ATOM   2975 HG23 VAL A 228      10.063 -17.430  -1.590  1.00 60.58           H  
ATOM   2976  N   GLY A 229      13.317 -17.012  -0.718  1.00 51.23           N  
ATOM   2977  CA  GLY A 229      14.302 -16.968  -1.777  1.00 49.88           C  
ATOM   2978  C   GLY A 229      15.107 -18.250  -1.778  1.00 45.76           C  
ATOM   2979  O   GLY A 229      15.432 -18.778  -0.711  1.00 49.87           O  
ATOM   2980  H   GLY A 229      13.321 -16.329  -0.195  1.00 61.72           H  
ATOM   2981  HA2 GLY A 229      13.862 -16.870  -2.636  1.00 60.10           H  
ATOM   2982  HA3 GLY A 229      14.902 -16.218  -1.642  1.00 60.10           H  
ATOM   2983  N   SER A 230      15.413 -18.776  -2.961  1.00 46.61           N  
ATOM   2984  CA  SER A 230      16.119 -20.047  -3.051  1.00 46.29           C  
ATOM   2985  C   SER A 230      17.391 -20.011  -2.216  1.00 46.11           C  
ATOM   2986  O   SER A 230      18.144 -19.034  -2.239  1.00 45.35           O  
ATOM   2987  CB  SER A 230      16.447 -20.360  -4.511  1.00 43.05           C  
ATOM   2988  OG  SER A 230      15.326 -20.103  -5.339  1.00 46.06           O  
ATOM   2989  H   SER A 230      15.224 -18.419  -3.720  1.00 56.18           H  
ATOM   2990  HA  SER A 230      15.550 -20.754  -2.709  1.00 55.79           H  
ATOM   2991  HB2 SER A 230      17.186 -19.800  -4.796  1.00 51.91           H  
ATOM   2992  HB3 SER A 230      16.690 -21.295  -4.588  1.00 51.91           H  
ATOM   2993  HG  SER A 230      15.514 -20.277  -6.139  1.00 55.52           H  
ATOM   2994  N   GLY A 231      17.613 -21.081  -1.460  1.00 46.48           N  
ATOM   2995  CA  GLY A 231      18.785 -21.200  -0.623  1.00 47.03           C  
ATOM   2996  C   GLY A 231      18.596 -20.835   0.832  1.00 49.19           C  
ATOM   2997  O   GLY A 231      19.595 -20.681   1.543  1.00 49.02           O  
ATOM   2998  H   GLY A 231      17.086 -21.760  -1.418  1.00 56.03           H  
ATOM   2999  HA2 GLY A 231      19.099 -22.117  -0.658  1.00 56.68           H  
ATOM   3000  HA3 GLY A 231      19.485 -20.633  -0.982  1.00 56.68           H  
ATOM   3001  N   ASN A 232      17.401 -20.702   1.346  1.00 50.42           N  
ATOM   3002  CA  ASN A 232      17.255 -20.375   2.728  1.00 51.55           C  
ATOM   3003  C   ASN A 232      17.785 -21.459   3.604  1.00 54.14           C  
ATOM   3004  O   ASN A 232      17.362 -22.532   3.470  1.00 52.09           O  
ATOM   3005  CB  ASN A 232      15.811 -20.277   3.066  1.00 52.45           C  
ATOM   3006  CG  ASN A 232      15.566 -19.660   4.413  1.00 54.21           C  
ATOM   3007  ND2 ASN A 232      14.356 -19.578   4.749  1.00 54.83           N  
ATOM   3008  OD1 ASN A 232      16.410 -19.135   5.039  1.00 57.10           O  
ATOM   3009  H   ASN A 232      16.662 -20.796   0.916  1.00 60.75           H  
ATOM   3010  HA  ASN A 232      17.677 -19.524   2.912  1.00 62.11           H  
ATOM   3011  HB2 ASN A 232      15.370 -19.725   2.401  1.00 63.18           H  
ATOM   3012  HB3 ASN A 232      15.423 -21.166   3.068  1.00 63.18           H  
ATOM   3013 HD21 ASN A 232      14.142 -19.222   5.502  1.00 66.05           H  
ATOM   3014 HD22 ASN A 232      13.751 -19.940   4.258  1.00 66.05           H  
ATOM   3015  N   PRO A 233      18.626 -21.165   4.589  1.00 55.13           N  
ATOM   3016  CA  PRO A 233      19.168 -22.117   5.523  1.00 51.35           C  
ATOM   3017  C   PRO A 233      18.142 -22.811   6.308  1.00 51.78           C  
ATOM   3018  O   PRO A 233      18.311 -23.942   6.554  1.00 53.42           O  
ATOM   3019  CB  PRO A 233      19.935 -21.258   6.453  1.00 53.20           C  
ATOM   3020  CG  PRO A 233      20.382 -20.185   5.648  1.00 56.36           C  
ATOM   3021  CD  PRO A 233      19.338 -19.899   4.685  1.00 55.96           C  
ATOM   3022  HA  PRO A 233      19.755 -22.753   5.086  1.00 61.86           H  
ATOM   3023  HB2 PRO A 233      19.355 -20.939   7.162  1.00 64.09           H  
ATOM   3024  HB3 PRO A 233      20.686 -21.754   6.816  1.00 64.09           H  
ATOM   3025  HG2 PRO A 233      20.543 -19.410   6.209  1.00 67.88           H  
ATOM   3026  HG3 PRO A 233      21.198 -20.445   5.192  1.00 67.88           H  
ATOM   3027  HD2 PRO A 233      18.756 -19.200   5.018  1.00 67.41           H  
ATOM   3028  HD3 PRO A 233      19.727 -19.662   3.829  1.00 67.41           H  
ATOM   3029  N   ALA A 234      17.050 -22.183   6.680  1.00 51.42           N  
ATOM   3030  CA  ALA A 234      16.020 -22.840   7.439  1.00 49.33           C  
ATOM   3031  C   ALA A 234      15.316 -23.936   6.751  1.00 51.14           C  
ATOM   3032  O   ALA A 234      14.659 -24.613   7.372  1.00 51.15           O  
ATOM   3033  CB  ALA A 234      15.015 -21.872   7.919  1.00 50.79           C  
ATOM   3034  H   ALA A 234      16.880 -21.359   6.501  1.00 61.95           H  
ATOM   3035  HA  ALA A 234      16.436 -23.226   8.226  1.00 59.45           H  
ATOM   3036  HB1 ALA A 234      14.339 -22.345   8.428  1.00 61.20           H  
ATOM   3037  HB2 ALA A 234      15.454 -21.215   8.482  1.00 61.20           H  
ATOM   3038  HB3 ALA A 234      14.608 -21.434   7.155  1.00 61.20           H  
ATOM   3039  N   ASP A 235      15.310 -23.999   5.445  1.00 53.37           N  
ATOM   3040  CA  ASP A 235      14.758 -25.063   4.685  1.00 50.34           C  
ATOM   3041  C   ASP A 235      15.635 -26.236   4.612  1.00 48.71           C  
ATOM   3042  O   ASP A 235      15.193 -27.272   4.265  1.00 49.72           O  
ATOM   3043  CB  ASP A 235      14.702 -24.615   3.268  1.00 52.37           C  
ATOM   3044  CG  ASP A 235      13.517 -23.880   2.968  1.00 53.71           C  
ATOM   3045  OD1 ASP A 235      12.483 -24.291   3.434  1.00 51.99           O  
ATOM   3046  OD2 ASP A 235      13.520 -22.920   2.230  1.00 55.65           O1-
ATOM   3047  H   ASP A 235      15.649 -23.382   4.952  1.00 64.29           H  
ATOM   3048  HA  ASP A 235      13.879 -25.316   5.006  1.00 60.66           H  
ATOM   3049  HB2 ASP A 235      15.465 -24.048   3.077  1.00 63.10           H  
ATOM   3050  HB3 ASP A 235      14.720 -25.395   2.692  1.00 63.10           H  
ATOM   3051  N   PHE A 236      16.899 -26.067   4.872  1.00 47.72           N  
ATOM   3052  CA  PHE A 236      17.858 -27.155   4.773  1.00 50.71           C  
ATOM   3053  C   PHE A 236      18.589 -27.453   6.074  1.00 50.04           C  
ATOM   3054  O   PHE A 236      19.271 -28.481   6.149  1.00 47.50           O  
ATOM   3055  CB  PHE A 236      18.885 -26.848   3.674  1.00 47.71           C  
ATOM   3056  CG  PHE A 236      18.262 -26.554   2.339  1.00 47.39           C  
ATOM   3057  CD1 PHE A 236      17.870 -27.586   1.503  1.00 47.26           C  
ATOM   3058  CD2 PHE A 236      18.057 -25.249   1.923  1.00 48.86           C  
ATOM   3059  CE1 PHE A 236      17.293 -27.322   0.277  1.00 45.86           C  
ATOM   3060  CE2 PHE A 236      17.481 -24.980   0.697  1.00 46.56           C  
ATOM   3061  CZ  PHE A 236      17.098 -26.017  -0.126  1.00 45.27           C  
ATOM   3062  H   PHE A 236      17.248 -25.319   5.114  1.00 57.51           H  
ATOM   3063  HA  PHE A 236      17.391 -27.964   4.514  1.00 61.10           H  
ATOM   3064  HB2 PHE A 236      19.396 -26.069   3.941  1.00 57.50           H  
ATOM   3065  HB3 PHE A 236      19.473 -27.612   3.569  1.00 57.50           H  
ATOM   3066  HD1 PHE A 236      17.999 -28.468   1.770  1.00 56.96           H  
ATOM   3067  HD2 PHE A 236      18.314 -24.545   2.474  1.00 58.88           H  
ATOM   3068  HE1 PHE A 236      17.036 -28.023  -0.277  1.00 55.28           H  
ATOM   3069  HE2 PHE A 236      17.350 -24.100   0.428  1.00 56.12           H  
ATOM   3070  HZ  PHE A 236      16.710 -25.837  -0.952  1.00 54.57           H  
ATOM   3071  N   ILE A 237      18.467 -26.605   7.091  1.00 48.43           N  
ATOM   3072  CA  ILE A 237      19.045 -26.861   8.408  1.00 49.78           C  
ATOM   3073  C   ILE A 237      17.900 -27.046   9.398  1.00 50.70           C  
ATOM   3074  O   ILE A 237      17.355 -26.054   9.906  1.00 51.68           O  
ATOM   3075  CB  ILE A 237      19.976 -25.720   8.843  1.00 52.47           C  
ATOM   3076  CG1 ILE A 237      20.960 -25.374   7.721  1.00 51.59           C  
ATOM   3077  CG2 ILE A 237      20.726 -26.103  10.108  1.00 50.89           C  
ATOM   3078  CD1 ILE A 237      21.676 -26.574   7.135  1.00 51.28           C  
ATOM   3079  H   ILE A 237      18.045 -25.857   7.042  1.00 58.36           H  
ATOM   3080  HA  ILE A 237      19.572 -27.672   8.379  1.00 59.98           H  
ATOM   3081  HB  ILE A 237      19.436 -24.936   9.031  1.00 63.22           H  
ATOM   3082 HG12 ILE A 237      20.477 -24.938   7.002  1.00 62.15           H  
ATOM   3083 HG13 ILE A 237      21.624 -24.770   8.082  1.00 62.15           H  
ATOM   3084 HG21 ILE A 237      21.400 -25.430  10.291  1.00 61.31           H  
ATOM   3085 HG22 ILE A 237      20.097 -26.149  10.844  1.00 61.31           H  
ATOM   3086 HG23 ILE A 237      21.148 -26.966   9.978  1.00 61.31           H  
ATOM   3087 HD11 ILE A 237      22.534 -26.293   6.783  1.00 61.78           H  
ATOM   3088 HD12 ILE A 237      21.807 -27.236   7.831  1.00 61.78           H  
ATOM   3089 HD13 ILE A 237      21.139 -26.948   6.422  1.00 61.78           H  
ATOM   3090  N   PRO A 238      17.508 -28.284   9.709  1.00 49.06           N  
ATOM   3091  CA  PRO A 238      16.267 -28.488  10.478  1.00 52.89           C  
ATOM   3092  C   PRO A 238      16.239 -27.825  11.847  1.00 54.59           C  
ATOM   3093  O   PRO A 238      15.142 -27.623  12.385  1.00 56.58           O  
ATOM   3094  CB  PRO A 238      16.180 -30.017  10.603  1.00 55.19           C  
ATOM   3095  CG  PRO A 238      16.939 -30.533   9.413  1.00 51.31           C  
ATOM   3096  CD  PRO A 238      18.074 -29.556   9.218  1.00 49.15           C  
ATOM   3097  HA  PRO A 238      15.509 -28.172   9.964  1.00 63.72           H  
ATOM   3098  HB2 PRO A 238      16.598 -30.304  11.430  1.00 66.48           H  
ATOM   3099  HB3 PRO A 238      15.252 -30.298  10.569  1.00 66.48           H  
ATOM   3100  HG2 PRO A 238      17.274 -31.420   9.594  1.00 61.82           H  
ATOM   3101  HG3 PRO A 238      16.358 -30.540   8.636  1.00 61.82           H  
ATOM   3102  HD2 PRO A 238      18.841 -29.815   9.752  1.00 59.23           H  
ATOM   3103  HD3 PRO A 238      18.299 -29.490   8.277  1.00 59.23           H  
ATOM   3104  N   ILE A 239      17.386 -27.481  12.436  1.00 53.32           N  
ATOM   3105  CA  ILE A 239      17.344 -26.911  13.779  1.00 52.95           C  
ATOM   3106  C   ILE A 239      17.106 -25.403  13.758  1.00 56.16           C  
ATOM   3107  O   ILE A 239      16.644 -24.842  14.759  1.00 59.26           O  
ATOM   3108  CB  ILE A 239      18.628 -27.225  14.567  1.00 53.47           C  
ATOM   3109  CG1 ILE A 239      18.466 -26.762  16.020  1.00 56.24           C  
ATOM   3110  CG2 ILE A 239      19.838 -26.570  13.918  1.00 49.82           C  
ATOM   3111  CD1 ILE A 239      19.573 -27.208  16.948  1.00 53.13           C  
ATOM   3112  H   ILE A 239      18.170 -27.565  12.093  1.00 64.23           H  
ATOM   3113  HA  ILE A 239      16.605 -27.314  14.261  1.00 63.79           H  
ATOM   3114  HB  ILE A 239      18.762 -28.186  14.565  1.00 64.41           H  
ATOM   3115 HG12 ILE A 239      18.449 -25.793  16.040  1.00 67.74           H  
ATOM   3116 HG13 ILE A 239      17.631 -27.112  16.367  1.00 67.74           H  
ATOM   3117 HG21 ILE A 239      20.641 -26.881  14.365  1.00 60.03           H  
ATOM   3118 HG22 ILE A 239      19.868 -26.816  12.981  1.00 60.03           H  
ATOM   3119 HG23 ILE A 239      19.765 -25.607  14.005  1.00 60.03           H  
ATOM   3120 HD11 ILE A 239      19.360 -26.926  17.851  1.00 64.00           H  
ATOM   3121 HD12 ILE A 239      19.644 -28.175  16.912  1.00 64.00           H  
ATOM   3122 HD13 ILE A 239      20.407 -26.803  16.663  1.00 64.00           H  
ATOM   3123  N   LEU A 240      17.408 -24.722  12.650  1.00 57.02           N  
ATOM   3124  CA  LEU A 240      17.142 -23.290  12.582  1.00 55.61           C  
ATOM   3125  C   LEU A 240      15.650 -22.983  12.641  1.00 55.60           C  
ATOM   3126  O   LEU A 240      15.279 -21.827  12.877  1.00 58.49           O  
ATOM   3127  CB  LEU A 240      17.745 -22.696  11.309  1.00 55.31           C  
ATOM   3128  CG  LEU A 240      19.271 -22.666  11.216  1.00 56.24           C  
ATOM   3129  CD1 LEU A 240      19.715 -21.817  10.024  1.00 55.98           C  
ATOM   3130  CD2 LEU A 240      19.911 -22.142  12.489  1.00 53.96           C  
ATOM   3131  H   LEU A 240      17.759 -25.059  11.941  1.00 68.67           H  
ATOM   3132  HA  LEU A 240      17.554 -22.859  13.346  1.00 66.98           H  
ATOM   3133  HB2 LEU A 240      17.422 -23.211  10.553  1.00 66.62           H  
ATOM   3134  HB3 LEU A 240      17.435 -21.780  11.227  1.00 66.62           H  
ATOM   3135  HG  LEU A 240      19.593 -23.570  11.073  1.00 67.73           H  
ATOM   3136 HD11 LEU A 240      20.684 -21.821   9.977  1.00 67.42           H  
ATOM   3137 HD12 LEU A 240      19.342 -22.195   9.212  1.00 67.42           H  
ATOM   3138 HD13 LEU A 240      19.393 -20.910  10.146  1.00 67.42           H  
ATOM   3139 HD21 LEU A 240      20.850 -21.965  12.320  1.00 65.00           H  
ATOM   3140 HD22 LEU A 240      19.463 -21.323  12.753  1.00 65.00           H  
ATOM   3141 HD23 LEU A 240      19.820 -22.809  13.187  1.00 65.00           H  
ATOM   3142  N   ARG A 241      14.814 -23.961  12.515  1.00 56.91           N  
ATOM   3143  CA  ARG A 241      13.422 -23.681  12.595  1.00 59.23           C  
ATOM   3144  C   ARG A 241      12.897 -23.617  13.988  1.00 57.37           C  
ATOM   3145  O   ARG A 241      11.817 -23.149  14.192  1.00 58.40           O  
ATOM   3146  CB  ARG A 241      12.622 -24.749  11.909  1.00 59.31           C  
ATOM   3147  CG  ARG A 241      13.301 -25.532  10.833  1.00 57.14           C  
ATOM   3148  CD  ARG A 241      12.195 -26.125  10.023  1.00 56.95           C  
ATOM   3149  NE  ARG A 241      12.389 -27.478   9.565  1.00 58.70           N  
ATOM   3150  CZ  ARG A 241      13.242 -27.828   8.632  1.00 57.73           C  
ATOM   3151  NH1 ARG A 241      14.025 -26.952   8.085  1.00 55.83           N1+
ATOM   3152  NH2 ARG A 241      13.319 -29.067   8.265  1.00 59.80           N  
ATOM   3153  H   ARG A 241      15.022 -24.786  12.392  1.00 68.54           H  
ATOM   3154  HA  ARG A 241      13.235 -22.835  12.158  1.00 71.32           H  
ATOM   3155  HB2 ARG A 241      12.324 -25.382  12.580  1.00 71.43           H  
ATOM   3156  HB3 ARG A 241      11.850 -24.317  11.511  1.00 71.43           H  
ATOM   3157  HG2 ARG A 241      13.834 -24.947  10.272  1.00 68.81           H  
ATOM   3158  HG3 ARG A 241      13.834 -26.242  11.213  1.00 68.81           H  
ATOM   3159  HD2 ARG A 241      11.379 -26.120  10.547  1.00 68.59           H  
ATOM   3160  HD3 ARG A 241      12.081 -25.574   9.236  1.00 68.59           H  
ATOM   3161  HE  ARG A 241      11.914 -28.097   9.927  1.00 70.69           H  
ATOM   3162 HH11 ARG A 241      13.979 -26.125   8.313  1.00 67.25           H  
ATOM   3163 HH12 ARG A 241      14.585 -27.198   7.480  1.00 67.25           H  
ATOM   3164 HH21 ARG A 241      12.811 -29.656   8.632  1.00 72.01           H  
ATOM   3165 HH22 ARG A 241      13.891 -29.304   7.668  1.00 72.01           H  
ATOM   3166  N   TYR A 242      13.653 -24.106  14.942  1.00 58.36           N  
ATOM   3167  CA  TYR A 242      13.226 -24.156  16.333  1.00 60.68           C  
ATOM   3168  C   TYR A 242      13.965 -23.183  17.236  1.00 60.76           C  
ATOM   3169  O   TYR A 242      13.467 -22.876  18.324  1.00 60.78           O  
ATOM   3170  CB  TYR A 242      13.404 -25.577  16.888  1.00 57.44           C  
ATOM   3171  CG  TYR A 242      12.564 -26.615  16.178  1.00 56.57           C  
ATOM   3172  CD1 TYR A 242      12.983 -27.176  14.979  1.00 58.23           C  
ATOM   3173  CD2 TYR A 242      11.349 -27.033  16.707  1.00 55.31           C  
ATOM   3174  CE1 TYR A 242      12.216 -28.124  14.325  1.00 60.09           C  
ATOM   3175  CE2 TYR A 242      10.575 -27.980  16.061  1.00 57.83           C  
ATOM   3176  CZ  TYR A 242      11.013 -28.523  14.870  1.00 60.75           C  
ATOM   3177  OH  TYR A 242      10.248 -29.467  14.221  1.00 61.17           O  
ATOM   3178  H   TYR A 242      14.441 -24.427  14.815  1.00 70.28           H  
ATOM   3179  HA  TYR A 242      12.282 -23.940  16.380  1.00 73.06           H  
ATOM   3180  HB2 TYR A 242      14.335 -25.835  16.796  1.00 69.18           H  
ATOM   3181  HB3 TYR A 242      13.152 -25.581  17.825  1.00 69.18           H  
ATOM   3182  HD1 TYR A 242      13.793 -26.909  14.608  1.00 70.13           H  
ATOM   3183  HD2 TYR A 242      11.050 -26.669  17.509  1.00 66.63           H  
ATOM   3184  HE1 TYR A 242      12.510 -28.491  13.523  1.00 72.35           H  
ATOM   3185  HE2 TYR A 242       9.764 -28.250  16.427  1.00 69.65           H  
ATOM   3186  HH  TYR A 242       9.546 -29.618  14.657  1.00 73.65           H  
ATOM   3187  N   LEU A 243      15.131 -22.700  16.824  1.00 61.01           N  
ATOM   3188  CA  LEU A 243      15.840 -21.707  17.605  1.00 63.96           C  
ATOM   3189  C   LEU A 243      15.137 -20.359  17.491  1.00 67.49           C  
ATOM   3190  O   LEU A 243      14.325 -20.144  16.586  1.00 66.85           O  
ATOM   3191  CB  LEU A 243      17.282 -21.588  17.130  1.00 62.47           C  
ATOM   3192  CG  LEU A 243      18.118 -22.865  17.171  1.00 61.28           C  
ATOM   3193  CD1 LEU A 243      19.601 -22.506  17.192  1.00 61.86           C  
ATOM   3194  CD2 LEU A 243      17.766 -23.737  18.360  1.00 61.01           C  
ATOM   3195  H   LEU A 243      15.529 -22.932  16.098  1.00 73.46           H  
ATOM   3196  HA  LEU A 243      15.837 -21.974  18.537  1.00 77.00           H  
ATOM   3197  HB2 LEU A 243      17.273 -21.280  16.210  1.00 75.22           H  
ATOM   3198  HB3 LEU A 243      17.733 -20.931  17.683  1.00 75.22           H  
ATOM   3199  HG  LEU A 243      17.947 -23.377  16.365  1.00 73.78           H  
ATOM   3200 HD11 LEU A 243      20.123 -23.323  17.191  1.00 74.48           H  
ATOM   3201 HD12 LEU A 243      19.809 -21.979  16.404  1.00 74.48           H  
ATOM   3202 HD13 LEU A 243      19.790 -21.993  17.993  1.00 74.48           H  
ATOM   3203 HD21 LEU A 243      18.439 -24.430  18.453  1.00 73.46           H  
ATOM   3204 HD22 LEU A 243      17.745 -23.187  19.159  1.00 73.46           H  
ATOM   3205 HD23 LEU A 243      16.896 -24.139  18.212  1.00 73.46           H  
ATOM   3206  N   PRO A 244      15.418 -19.435  18.416  1.00 70.65           N  
ATOM   3207  CA  PRO A 244      14.901 -18.067  18.262  1.00 70.97           C  
ATOM   3208  C   PRO A 244      15.187 -17.528  16.871  1.00 69.41           C  
ATOM   3209  O   PRO A 244      16.345 -17.278  16.522  1.00 69.61           O  
ATOM   3210  CB  PRO A 244      15.648 -17.279  19.345  1.00 71.85           C  
ATOM   3211  CG  PRO A 244      15.964 -18.299  20.394  1.00 71.04           C  
ATOM   3212  CD  PRO A 244      16.172 -19.614  19.671  1.00 70.41           C  
ATOM   3213  HA  PRO A 244      13.947 -18.039  18.436  1.00 85.41           H  
ATOM   3214  HB2 PRO A 244      16.461 -16.900  18.976  1.00 86.47           H  
ATOM   3215  HB3 PRO A 244      15.073 -16.584  19.702  1.00 86.47           H  
ATOM   3216  HG2 PRO A 244      16.772 -18.039  20.863  1.00 85.49           H  
ATOM   3217  HG3 PRO A 244      15.220 -18.367  21.013  1.00 85.49           H  
ATOM   3218  HD2 PRO A 244      17.114 -19.750  19.486  1.00 84.75           H  
ATOM   3219  HD3 PRO A 244      15.801 -20.346  20.188  1.00 84.75           H  
ATOM   3220  N   ASN A 245      14.144 -17.369  16.060  1.00 68.08           N  
ATOM   3221  CA  ASN A 245      14.279 -16.898  14.683  1.00 69.66           C  
ATOM   3222  C   ASN A 245      13.295 -15.757  14.475  1.00 70.21           C  
ATOM   3223  O   ASN A 245      12.121 -15.984  14.148  1.00 68.82           O  
ATOM   3224  CB  ASN A 245      14.036 -18.029  13.685  1.00 68.33           C  
ATOM   3225  CG  ASN A 245      14.628 -17.737  12.319  1.00 68.72           C  
ATOM   3226  ND2 ASN A 245      14.806 -18.779  11.514  1.00 66.02           N  
ATOM   3227  OD1 ASN A 245      14.919 -16.588  11.990  1.00 70.27           O  
ATOM   3228  H   ASN A 245      13.331 -17.531  16.289  1.00 81.95           H  
ATOM   3229  HA  ASN A 245      15.180 -16.576  14.539  1.00 83.85           H  
ATOM   3230  HB2 ASN A 245      14.446 -18.841  14.022  1.00 82.25           H  
ATOM   3231  HB3 ASN A 245      13.081 -18.159  13.577  1.00 82.25           H  
ATOM   3232 HD21 ASN A 245      15.138 -18.664  10.729  1.00 79.47           H  
ATOM   3233 HD22 ASN A 245      14.590 -19.568  11.778  1.00 79.47           H  
ATOM   3234  N   PRO A 246      13.736 -14.509  14.664  1.00 70.12           N  
ATOM   3235  CA  PRO A 246      12.816 -13.385  14.421  1.00 67.58           C  
ATOM   3236  C   PRO A 246      12.356 -13.308  12.977  1.00 68.84           C  
ATOM   3237  O   PRO A 246      11.175 -13.053  12.716  1.00 68.51           O  
ATOM   3238  CB  PRO A 246      13.643 -12.155  14.826  1.00 67.20           C  
ATOM   3239  CG  PRO A 246      15.070 -12.592  14.691  1.00 69.52           C  
ATOM   3240  CD  PRO A 246      15.084 -14.056  15.057  1.00 70.39           C  
ATOM   3241  HA  PRO A 246      12.041 -13.454  15.000  1.00 81.34           H  
ATOM   3242  HB2 PRO A 246      13.451 -11.418  14.225  1.00 80.89           H  
ATOM   3243  HB3 PRO A 246      13.443 -11.913  15.744  1.00 80.89           H  
ATOM   3244  HG2 PRO A 246      15.364 -12.466  13.775  1.00 83.67           H  
ATOM   3245  HG3 PRO A 246      15.626 -12.082  15.301  1.00 83.67           H  
ATOM   3246  HD2 PRO A 246      15.766 -14.517  14.546  1.00 84.72           H  
ATOM   3247  HD3 PRO A 246      15.215 -14.167  16.012  1.00 84.72           H  
ATOM   3248  N   SER A 247      13.265 -13.530  12.025  1.00 69.13           N  
ATOM   3249  CA  SER A 247      12.896 -13.417  10.620  1.00 68.66           C  
ATOM   3250  C   SER A 247      11.801 -14.405  10.250  1.00 65.34           C  
ATOM   3251  O   SER A 247      10.950 -14.098   9.407  1.00 65.89           O  
ATOM   3252  CB  SER A 247      14.129 -13.620   9.738  1.00 71.33           C  
ATOM   3253  OG  SER A 247      14.984 -12.490   9.799  1.00 76.14           O  
ATOM   3254  H   SER A 247      14.086 -13.743  12.166  1.00 83.20           H  
ATOM   3255  HA  SER A 247      12.557 -12.523  10.456  1.00 82.64           H  
ATOM   3256  HB2 SER A 247      14.614 -14.400  10.048  1.00 85.85           H  
ATOM   3257  HB3 SER A 247      13.843 -13.750   8.820  1.00 85.85           H  
ATOM   3258  HG  SER A 247      15.657 -12.612   9.311  1.00 91.61           H  
ATOM   3259  N   LEU A 248      11.798 -15.588  10.865  1.00 64.89           N  
ATOM   3260  CA  LEU A 248      10.762 -16.569  10.568  1.00 63.68           C  
ATOM   3261  C   LEU A 248       9.516 -16.390  11.427  1.00 65.18           C  
ATOM   3262  O   LEU A 248       8.424 -16.797  11.013  1.00 65.74           O  
ATOM   3263  CB  LEU A 248      11.298 -17.990  10.747  1.00 60.37           C  
ATOM   3264  CG  LEU A 248      10.446 -19.035  10.023  1.00 61.30           C  
ATOM   3265  CD1 LEU A 248      10.840 -19.130   8.555  1.00 63.46           C  
ATOM   3266  CD2 LEU A 248      10.561 -20.387  10.703  1.00 62.90           C  
ATOM   3267  H   LEU A 248      12.376 -15.842  11.449  1.00 78.11           H  
ATOM   3268  HA  LEU A 248      10.497 -16.471   9.640  1.00 76.67           H  
ATOM   3269  HB2 LEU A 248      12.198 -18.036  10.389  1.00 72.69           H  
ATOM   3270  HB3 LEU A 248      11.305 -18.208  11.692  1.00 72.69           H  
ATOM   3271  HG  LEU A 248       9.516 -18.765  10.061  1.00 73.81           H  
ATOM   3272 HD11 LEU A 248      10.284 -19.797   8.122  1.00 76.40           H  
ATOM   3273 HD12 LEU A 248      10.707 -18.265   8.136  1.00 76.40           H  
ATOM   3274 HD13 LEU A 248      11.773 -19.387   8.495  1.00 76.40           H  
ATOM   3275 HD21 LEU A 248       9.929 -20.998  10.294  1.00 75.72           H  
ATOM   3276 HD22 LEU A 248      11.465 -20.721  10.593  1.00 75.72           H  
ATOM   3277 HD23 LEU A 248      10.357 -20.285  11.646  1.00 75.72           H  
ATOM   3278  N   ASN A 249       9.648 -15.811  12.622  1.00 68.00           N  
ATOM   3279  CA  ASN A 249       8.459 -15.464  13.394  1.00 67.04           C  
ATOM   3280  C   ASN A 249       7.683 -14.348  12.708  1.00 64.51           C  
ATOM   3281  O   ASN A 249       6.451 -14.400  12.618  1.00 64.51           O  
ATOM   3282  CB  ASN A 249       8.848 -15.058  14.813  1.00 67.53           C  
ATOM   3283  CG  ASN A 249       9.184 -16.249  15.683  1.00 68.57           C  
ATOM   3284  ND2 ASN A 249      10.321 -16.181  16.364  1.00 72.25           N  
ATOM   3285  OD1 ASN A 249       8.434 -17.225  15.737  1.00 68.41           O  
ATOM   3286  H   ASN A 249      10.396 -15.614  12.998  1.00 81.84           H  
ATOM   3287  HA  ASN A 249       7.881 -16.241  13.451  1.00 80.70           H  
ATOM   3288  HB2 ASN A 249       9.628 -14.483  14.775  1.00 81.29           H  
ATOM   3289  HB3 ASN A 249       8.106 -14.586  15.222  1.00 81.29           H  
ATOM   3290 HD21 ASN A 249      10.820 -15.483  16.300  1.00 86.95           H  
ATOM   3291 HD22 ASN A 249      10.557 -16.833  16.872  1.00 86.95           H  
ATOM   3292  N   ALA A 250       8.394 -13.333  12.211  1.00 63.22           N  
ATOM   3293  CA  ALA A 250       7.756 -12.317  11.383  1.00 62.98           C  
ATOM   3294  C   ALA A 250       7.113 -12.944  10.155  1.00 63.74           C  
ATOM   3295  O   ALA A 250       6.024 -12.533   9.735  1.00 63.21           O  
ATOM   3296  CB  ALA A 250       8.782 -11.261  10.971  1.00 63.12           C  
ATOM   3297  H   ALA A 250       9.236 -13.214  12.338  1.00 76.12           H  
ATOM   3298  HA  ALA A 250       7.060 -11.878  11.897  1.00 75.82           H  
ATOM   3299  HB1 ALA A 250       8.343 -10.593  10.421  1.00 75.99           H  
ATOM   3300  HB2 ALA A 250       9.146 -10.847  11.769  1.00 75.99           H  
ATOM   3301  HB3 ALA A 250       9.491 -11.690  10.468  1.00 75.99           H  
ATOM   3302  N   PHE A 251       7.770 -13.947   9.568  1.00 64.12           N  
ATOM   3303  CA  PHE A 251       7.230 -14.582   8.372  1.00 61.39           C  
ATOM   3304  C   PHE A 251       5.970 -15.377   8.687  1.00 62.49           C  
ATOM   3305  O   PHE A 251       4.987 -15.312   7.940  1.00 62.23           O  
ATOM   3306  CB  PHE A 251       8.283 -15.491   7.739  1.00 62.26           C  
ATOM   3307  CG  PHE A 251       7.784 -16.250   6.543  1.00 60.89           C  
ATOM   3308  CD1 PHE A 251       7.627 -15.615   5.323  1.00 59.88           C  
ATOM   3309  CD2 PHE A 251       7.467 -17.594   6.637  1.00 58.92           C  
ATOM   3310  CE1 PHE A 251       7.166 -16.306   4.221  1.00 57.85           C  
ATOM   3311  CE2 PHE A 251       7.004 -18.289   5.536  1.00 56.73           C  
ATOM   3312  CZ  PHE A 251       6.853 -17.643   4.329  1.00 53.94           C  
ATOM   3313  H   PHE A 251       8.518 -14.272   9.840  1.00 77.20           H  
ATOM   3314  HA  PHE A 251       6.998 -13.896   7.727  1.00 73.92           H  
ATOM   3315  HB2 PHE A 251       9.035 -14.948   7.454  1.00 74.97           H  
ATOM   3316  HB3 PHE A 251       8.575 -16.138   8.400  1.00 74.97           H  
ATOM   3317  HD1 PHE A 251       7.835 -14.712   5.245  1.00 72.10           H  
ATOM   3318  HD2 PHE A 251       7.566 -18.034   7.450  1.00 70.95           H  
ATOM   3319  HE1 PHE A 251       7.065 -15.869   3.406  1.00 69.67           H  
ATOM   3320  HE2 PHE A 251       6.794 -19.192   5.610  1.00 68.33           H  
ATOM   3321  HZ  PHE A 251       6.543 -18.110   3.587  1.00 64.97           H  
ATOM   3322  N   LYS A 252       5.977 -16.136   9.785  1.00 63.09           N  
ATOM   3323  CA  LYS A 252       4.814 -16.957  10.104  1.00 64.70           C  
ATOM   3324  C   LYS A 252       3.615 -16.102  10.495  1.00 63.99           C  
ATOM   3325  O   LYS A 252       2.468 -16.509  10.274  1.00 65.29           O  
ATOM   3326  CB  LYS A 252       5.149 -17.954  11.218  1.00 65.71           C  
ATOM   3327  CG  LYS A 252       4.469 -19.308  11.030  1.00 65.36           C  
ATOM   3328  CD  LYS A 252       4.875 -20.352  12.073  1.00 67.61           C  
ATOM   3329  CE  LYS A 252       6.342 -20.265  12.471  1.00 65.64           C  
ATOM   3330  NZ  LYS A 252       6.757 -21.442  13.290  1.00 62.18           N1+
ATOM   3331  H   LYS A 252       6.626 -16.191  10.347  1.00 75.95           H  
ATOM   3332  HA  LYS A 252       4.568 -17.466   9.316  1.00 77.88           H  
ATOM   3333  HB2 LYS A 252       6.109 -18.084  11.218  1.00 79.10           H  
ATOM   3334  HB3 LYS A 252       4.862 -17.588  12.069  1.00 79.10           H  
ATOM   3335  HG2 LYS A 252       3.509 -19.187  11.090  1.00 78.68           H  
ATOM   3336  HG3 LYS A 252       4.702 -19.657  10.155  1.00 78.68           H  
ATOM   3337  HD2 LYS A 252       4.341 -20.222  12.872  1.00 81.38           H  
ATOM   3338  HD3 LYS A 252       4.716 -21.237  11.710  1.00 81.38           H  
ATOM   3339  HE2 LYS A 252       6.891 -20.241  11.672  1.00 79.01           H  
ATOM   3340  HE3 LYS A 252       6.485 -19.466  13.002  1.00 79.01           H  
ATOM   3341  HZ1 LYS A 252       7.616 -21.371  13.511  1.00 74.86           H  
ATOM   3342  HZ2 LYS A 252       6.269 -21.482  14.033  1.00 74.86           H  
ATOM   3343  HZ3 LYS A 252       6.639 -22.192  12.826  1.00 74.86           H  
ATOM   3344  N   ASP A 253       3.848 -14.918  11.068  1.00 63.17           N  
ATOM   3345  CA  ASP A 253       2.731 -14.036  11.386  1.00 65.49           C  
ATOM   3346  C   ASP A 253       2.222 -13.304  10.152  1.00 65.04           C  
ATOM   3347  O   ASP A 253       1.029 -12.993  10.066  1.00 64.65           O  
ATOM   3348  CB  ASP A 253       3.137 -13.022  12.455  1.00 68.30           C  
ATOM   3349  CG  ASP A 253       1.945 -12.293  13.045  1.00 72.06           C  
ATOM   3350  OD1 ASP A 253       0.956 -12.967  13.408  1.00 72.79           O  
ATOM   3351  OD2 ASP A 253       1.993 -11.047  13.136  1.00 71.93           O1-
ATOM   3352  H   ASP A 253       4.624 -14.611  11.277  1.00 76.06           H  
ATOM   3353  HA  ASP A 253       2.001 -14.567  11.741  1.00 78.83           H  
ATOM   3354  HB2 ASP A 253       3.593 -13.486  13.175  1.00 82.21           H  
ATOM   3355  HB3 ASP A 253       3.727 -12.362  12.058  1.00 82.21           H  
ATOM   3356  N   LEU A 254       3.105 -13.022   9.192  1.00 66.67           N  
ATOM   3357  CA  LEU A 254       2.676 -12.359   7.966  1.00 62.04           C  
ATOM   3358  C   LEU A 254       1.726 -13.240   7.164  1.00 62.36           C  
ATOM   3359  O   LEU A 254       0.737 -12.749   6.609  1.00 64.52           O  
ATOM   3360  CB  LEU A 254       3.899 -11.984   7.129  1.00 64.49           C  
ATOM   3361  CG  LEU A 254       3.660 -11.367   5.751  1.00 66.46           C  
ATOM   3362  CD1 LEU A 254       3.083  -9.969   5.888  1.00 68.45           C  
ATOM   3363  CD2 LEU A 254       4.956 -11.338   4.949  1.00 63.62           C  
ATOM   3364  H   LEU A 254       3.945 -13.202   9.227  1.00 80.25           H  
ATOM   3365  HA  LEU A 254       2.206 -11.542   8.196  1.00 74.69           H  
ATOM   3366  HB2 LEU A 254       4.424 -11.346   7.637  1.00 77.64           H  
ATOM   3367  HB3 LEU A 254       4.424 -12.788   6.991  1.00 77.64           H  
ATOM   3368  HG  LEU A 254       3.021 -11.908   5.262  1.00 80.00           H  
ATOM   3369 HD11 LEU A 254       2.945  -9.597   5.003  1.00 82.39           H  
ATOM   3370 HD12 LEU A 254       2.238 -10.022   6.361  1.00 82.39           H  
ATOM   3371 HD13 LEU A 254       3.707  -9.418   6.385  1.00 82.39           H  
ATOM   3372 HD21 LEU A 254       4.781 -10.940   4.082  1.00 76.60           H  
ATOM   3373 HD22 LEU A 254       5.613 -10.810   5.430  1.00 76.60           H  
ATOM   3374 HD23 LEU A 254       5.278 -12.246   4.838  1.00 76.60           H  
ATOM   3375  N   ASN A 255       1.994 -14.548   7.110  1.00 60.90           N  
ATOM   3376  CA  ASN A 255       1.259 -15.415   6.193  1.00 62.27           C  
ATOM   3377  C   ASN A 255      -0.151 -15.720   6.687  1.00 65.13           C  
ATOM   3378  O   ASN A 255      -1.077 -15.854   5.880  1.00 67.13           O  
ATOM   3379  CB  ASN A 255       2.016 -16.724   5.974  1.00 61.83           C  
ATOM   3380  CG  ASN A 255       3.241 -16.549   5.119  1.00 59.05           C  
ATOM   3381  ND2 ASN A 255       4.207 -15.796   5.628  1.00 62.25           N  
ATOM   3382  OD1 ASN A 255       3.323 -17.079   4.011  1.00 58.76           O  
ATOM   3383  H   ASN A 255       2.586 -14.950   7.587  1.00 73.32           H  
ATOM   3384  HA  ASN A 255       1.183 -14.969   5.335  1.00 74.97           H  
ATOM   3385  HB2 ASN A 255       2.297 -17.074   6.834  1.00 74.44           H  
ATOM   3386  HB3 ASN A 255       1.430 -17.358   5.533  1.00 74.44           H  
ATOM   3387 HD21 ASN A 255       4.113 -15.442   6.406  1.00 74.95           H  
ATOM   3388 HD22 ASN A 255       4.927 -15.662   5.181  1.00 74.95           H  
ATOM   3389  N   GLU A 256      -0.337 -15.888   7.993  1.00 66.86           N  
ATOM   3390  CA  GLU A 256      -1.676 -16.108   8.527  1.00 68.88           C  
ATOM   3391  C   GLU A 256      -2.399 -14.801   8.823  1.00 67.49           C  
ATOM   3392  O   GLU A 256      -3.616 -14.815   9.036  1.00 69.47           O  
ATOM   3393  CB  GLU A 256      -1.610 -16.985   9.780  1.00 69.89           C  
ATOM   3394  CG  GLU A 256      -1.008 -18.369   9.517  1.00 71.58           C  
ATOM   3395  CD  GLU A 256      -1.938 -19.296   8.743  1.00 72.74           C  
ATOM   3396  OE1 GLU A 256      -1.624 -19.628   7.579  1.00 73.44           O  
ATOM   3397  OE2 GLU A 256      -2.978 -19.701   9.304  1.00 74.03           O1-
ATOM   3398  H   GLU A 256       0.287 -15.879   8.584  1.00 80.48           H  
ATOM   3399  HA  GLU A 256      -2.199 -16.587   7.866  1.00 82.90           H  
ATOM   3400  HB2 GLU A 256      -1.061 -16.542  10.445  1.00 84.12           H  
ATOM   3401  HB3 GLU A 256      -2.508 -17.111  10.124  1.00 84.12           H  
ATOM   3402  HG2 GLU A 256      -0.193 -18.267   9.002  1.00 86.15           H  
ATOM   3403  HG3 GLU A 256      -0.809 -18.791  10.368  1.00 86.15           H  
ATOM   3404  N   LYS A 257      -1.675 -13.678   8.833  1.00 65.34           N  
ATOM   3405  CA  LYS A 257      -2.321 -12.373   8.758  1.00 65.71           C  
ATOM   3406  C   LYS A 257      -2.875 -12.120   7.362  1.00 66.68           C  
ATOM   3407  O   LYS A 257      -3.886 -11.425   7.212  1.00 66.22           O  
ATOM   3408  CB  LYS A 257      -1.327 -11.281   9.146  1.00 67.31           C  
ATOM   3409  CG  LYS A 257      -1.862  -9.867   9.021  1.00 71.95           C  
ATOM   3410  CD  LYS A 257      -0.942  -8.876   9.723  1.00 75.18           C  
ATOM   3411  CE  LYS A 257      -1.635  -7.538   9.933  1.00 78.05           C  
ATOM   3412  NZ  LYS A 257      -1.226  -6.870  11.203  1.00 77.55           N1+
ATOM   3413  H   LYS A 257      -0.817 -13.648   8.883  1.00 78.66           H  
ATOM   3414  HA  LYS A 257      -3.060 -12.347   9.386  1.00 79.10           H  
ATOM   3415  HB2 LYS A 257      -1.064 -11.417  10.070  1.00 81.02           H  
ATOM   3416  HB3 LYS A 257      -0.549 -11.352   8.572  1.00 81.02           H  
ATOM   3417  HG2 LYS A 257      -1.915  -9.623   8.084  1.00 86.59           H  
ATOM   3418  HG3 LYS A 257      -2.739  -9.820   9.433  1.00 86.59           H  
ATOM   3419  HD2 LYS A 257      -0.691  -9.228  10.591  1.00 90.46           H  
ATOM   3420  HD3 LYS A 257      -0.153  -8.729   9.178  1.00 90.46           H  
ATOM   3421  HE2 LYS A 257      -1.389  -6.961   9.195  1.00 93.91           H  
ATOM   3422  HE3 LYS A 257      -2.596  -7.668   9.953  1.00 93.91           H  
ATOM   3423  HZ1 LYS A 257      -1.652  -6.093  11.289  1.00 93.31           H  
ATOM   3424  HZ2 LYS A 257      -1.427  -7.389  11.898  1.00 93.31           H  
ATOM   3425  HZ3 LYS A 257      -0.349  -6.720  11.199  1.00 93.31           H  
ATOM   3426  N   PHE A 258      -2.225 -12.674   6.333  1.00 67.82           N  
ATOM   3427  CA  PHE A 258      -2.770 -12.626   4.982  1.00 66.77           C  
ATOM   3428  C   PHE A 258      -3.880 -13.651   4.787  1.00 68.05           C  
ATOM   3429  O   PHE A 258      -4.831 -13.395   4.040  1.00 69.02           O  
ATOM   3430  CB  PHE A 258      -1.658 -12.866   3.958  1.00 66.66           C  
ATOM   3431  CG  PHE A 258      -1.177 -11.614   3.285  1.00 70.26           C  
ATOM   3432  CD1 PHE A 258      -0.321 -10.746   3.941  1.00 70.15           C  
ATOM   3433  CD2 PHE A 258      -1.585 -11.301   1.999  1.00 68.35           C  
ATOM   3434  CE1 PHE A 258       0.117  -9.588   3.329  1.00 68.54           C  
ATOM   3435  CE2 PHE A 258      -1.147 -10.145   1.382  1.00 69.84           C  
ATOM   3436  CZ  PHE A 258      -0.295  -9.288   2.049  1.00 69.22           C  
ATOM   3437  H   PHE A 258      -1.470 -13.081   6.396  1.00 81.63           H  
ATOM   3438  HA  PHE A 258      -3.142 -11.745   4.821  1.00 80.37           H  
ATOM   3439  HB2 PHE A 258      -0.899 -13.272   4.405  1.00 80.25           H  
ATOM   3440  HB3 PHE A 258      -1.991 -13.463   3.270  1.00 80.25           H  
ATOM   3441  HD1 PHE A 258      -0.042 -10.942   4.806  1.00 84.43           H  
ATOM   3442  HD2 PHE A 258      -2.161 -11.874   1.547  1.00 82.27           H  
ATOM   3443  HE1 PHE A 258       0.693  -9.013   3.779  1.00 82.49           H  
ATOM   3444  HE2 PHE A 258      -1.426  -9.944   0.518  1.00 84.05           H  
ATOM   3445  HZ  PHE A 258       0.002  -8.510   1.634  1.00 83.31           H  
ATOM   3446  N   TYR A 259      -3.771 -14.813   5.440  1.00 67.89           N  
ATOM   3447  CA  TYR A 259      -4.825 -15.820   5.360  1.00 68.17           C  
ATOM   3448  C   TYR A 259      -6.061 -15.385   6.137  1.00 68.98           C  
ATOM   3449  O   TYR A 259      -7.175 -15.820   5.821  1.00 70.14           O  
ATOM   3450  CB  TYR A 259      -4.299 -17.159   5.885  1.00 68.58           C  
ATOM   3451  CG  TYR A 259      -4.800 -18.385   5.146  1.00 65.58           C  
ATOM   3452  CD1 TYR A 259      -4.652 -18.509   3.770  1.00 66.61           C  
ATOM   3453  CD2 TYR A 259      -5.409 -19.427   5.833  1.00 66.11           C  
ATOM   3454  CE1 TYR A 259      -5.109 -19.630   3.100  1.00 64.48           C  
ATOM   3455  CE2 TYR A 259      -5.867 -20.551   5.171  1.00 64.57           C  
ATOM   3456  CZ  TYR A 259      -5.714 -20.648   3.806  1.00 64.29           C  
ATOM   3457  OH  TYR A 259      -6.168 -21.766   3.143  1.00 65.52           O  
ATOM   3458  H   TYR A 259      -3.102 -15.037   5.931  1.00 81.71           H  
ATOM   3459  HA  TYR A 259      -5.081 -15.933   4.432  1.00 82.06           H  
ATOM   3460  HB2 TYR A 259      -3.331 -17.156   5.822  1.00 82.55           H  
ATOM   3461  HB3 TYR A 259      -4.563 -17.250   6.814  1.00 82.55           H  
ATOM   3462  HD1 TYR A 259      -4.246 -17.824   3.291  1.00 80.18           H  
ATOM   3463  HD2 TYR A 259      -5.516 -19.365   6.755  1.00 79.58           H  
ATOM   3464  HE1 TYR A 259      -5.006 -19.698   2.178  1.00 77.62           H  
ATOM   3465  HE2 TYR A 259      -6.276 -21.239   5.645  1.00 77.73           H  
ATOM   3466  HH  TYR A 259      -6.513 -22.303   3.689  1.00 78.87           H  
ATOM   3467  N   SER A 260      -5.887 -14.535   7.152  1.00 67.47           N  
ATOM   3468  CA  SER A 260      -7.035 -13.952   7.837  1.00 69.78           C  
ATOM   3469  C   SER A 260      -7.759 -12.964   6.929  1.00 70.86           C  
ATOM   3470  O   SER A 260      -8.992 -12.977   6.835  1.00 71.49           O  
ATOM   3471  CB  SER A 260      -6.582 -13.266   9.126  1.00 69.12           C  
ATOM   3472  OG  SER A 260      -6.627 -14.156  10.227  1.00 71.24           O  
ATOM   3473  H   SER A 260      -5.123 -14.285   7.458  1.00 81.22           H  
ATOM   3474  HA  SER A 260      -7.657 -14.658   8.073  1.00 83.99           H  
ATOM   3475  HB2 SER A 260      -5.671 -12.952   9.013  1.00 83.19           H  
ATOM   3476  HB3 SER A 260      -7.170 -12.516   9.305  1.00 83.19           H  
ATOM   3477  HG  SER A 260      -6.375 -13.762  10.925  1.00 85.73           H  
ATOM   3478  N   PHE A 261      -7.001 -12.096   6.253  1.00 70.40           N  
ATOM   3479  CA  PHE A 261      -7.596 -11.157   5.308  1.00 71.86           C  
ATOM   3480  C   PHE A 261      -8.411 -11.884   4.248  1.00 73.47           C  
ATOM   3481  O   PHE A 261      -9.533 -11.475   3.928  1.00 75.01           O  
ATOM   3482  CB  PHE A 261      -6.492 -10.320   4.657  1.00 72.40           C  
ATOM   3483  CG  PHE A 261      -6.989  -9.314   3.656  1.00 74.17           C  
ATOM   3484  CD1 PHE A 261      -7.397  -8.055   4.064  1.00 76.31           C  
ATOM   3485  CD2 PHE A 261      -7.035  -9.622   2.306  1.00 72.31           C  
ATOM   3486  CE1 PHE A 261      -7.851  -7.126   3.148  1.00 74.57           C  
ATOM   3487  CE2 PHE A 261      -7.488  -8.696   1.385  1.00 73.56           C  
ATOM   3488  CZ  PHE A 261      -7.894  -7.446   1.808  1.00 73.95           C  
ATOM   3489  H   PHE A 261      -6.146 -12.033   6.325  1.00 84.73           H  
ATOM   3490  HA  PHE A 261      -8.189 -10.556   5.786  1.00 86.48           H  
ATOM   3491  HB2 PHE A 261      -6.018  -9.836   5.351  1.00 87.12           H  
ATOM   3492  HB3 PHE A 261      -5.880 -10.916   4.197  1.00 87.12           H  
ATOM   3493  HD1 PHE A 261      -7.370  -7.834   4.967  1.00 91.82           H  
ATOM   3494  HD2 PHE A 261      -6.762 -10.463   2.017  1.00 87.02           H  
ATOM   3495  HE1 PHE A 261      -8.124  -6.285   3.435  1.00 89.73           H  
ATOM   3496  HE2 PHE A 261      -7.517  -8.914   0.482  1.00 88.52           H  
ATOM   3497  HZ  PHE A 261      -8.199  -6.822   1.190  1.00 88.99           H  
ATOM   3498  N   MET A 262      -7.867 -12.973   3.704  1.00 71.00           N  
ATOM   3499  CA  MET A 262      -8.542 -13.680   2.623  1.00 71.32           C  
ATOM   3500  C   MET A 262      -9.885 -14.235   3.078  1.00 73.80           C  
ATOM   3501  O   MET A 262     -10.896 -14.090   2.381  1.00 74.11           O  
ATOM   3502  CB  MET A 262      -7.640 -14.799   2.106  1.00 72.35           C  
ATOM   3503  CG  MET A 262      -8.168 -15.511   0.881  1.00 72.83           C  
ATOM   3504  SD  MET A 262      -7.821 -17.277   0.951  1.00 76.54           S  
ATOM   3505  CE  MET A 262      -9.002 -17.813   2.188  1.00 72.79           C  
ATOM   3506  H   MET A 262      -7.116 -13.318   3.942  1.00 85.45           H  
ATOM   3507  HA  MET A 262      -8.693 -13.060   1.892  1.00 85.83           H  
ATOM   3508  HB2 MET A 262      -6.777 -14.420   1.879  1.00 87.07           H  
ATOM   3509  HB3 MET A 262      -7.532 -15.460   2.808  1.00 87.07           H  
ATOM   3510  HG2 MET A 262      -9.128 -15.392   0.820  1.00 87.64           H  
ATOM   3511  HG3 MET A 262      -7.736 -15.149   0.091  1.00 87.64           H  
ATOM   3512  HE1 MET A 262      -8.928 -18.774   2.299  1.00 87.60           H  
ATOM   3513  HE2 MET A 262      -8.806 -17.367   3.027  1.00 87.60           H  
ATOM   3514  HE3 MET A 262      -9.896 -17.583   1.891  1.00 87.60           H  
ATOM   3515  N   GLN A 263      -9.918 -14.880   4.248  1.00 75.26           N  
ATOM   3516  CA  GLN A 263     -11.161 -15.501   4.698  1.00 75.85           C  
ATOM   3517  C   GLN A 263     -12.225 -14.460   5.027  1.00 77.89           C  
ATOM   3518  O   GLN A 263     -13.418 -14.719   4.831  1.00 78.88           O  
ATOM   3519  CB  GLN A 263     -10.905 -16.397   5.912  1.00 75.70           C  
ATOM   3520  CG  GLN A 263     -12.067 -17.338   6.260  1.00 80.43           C  
ATOM   3521  CD  GLN A 263     -12.231 -18.483   5.266  1.00 84.73           C  
ATOM   3522  NE2 GLN A 263     -11.580 -19.608   5.546  1.00 84.09           N  
ATOM   3523  OE1 GLN A 263     -12.942 -18.359   4.268  1.00 84.24           O  
ATOM   3524  H   GLN A 263      -9.252 -14.970   4.785  1.00 90.57           H  
ATOM   3525  HA  GLN A 263     -11.498 -16.068   3.990  1.00 91.27           H  
ATOM   3526  HB2 GLN A 263     -10.125 -16.945   5.734  1.00 91.09           H  
ATOM   3527  HB3 GLN A 263     -10.740 -15.834   6.684  1.00 91.09           H  
ATOM   3528  HG2 GLN A 263     -11.907 -17.724   7.135  1.00 96.77           H  
ATOM   3529  HG3 GLN A 263     -12.893 -16.830   6.269  1.00 96.77           H  
ATOM   3530 HE21 GLN A 263     -11.094 -19.659   6.254  1.00101.16           H  
ATOM   3531 HE22 GLN A 263     -11.641 -20.283   5.017  1.00101.16           H  
ATOM   3532  N   LYS A 264     -11.826 -13.285   5.517  1.00 78.63           N  
ATOM   3533  CA  LYS A 264     -12.797 -12.246   5.841  1.00 77.33           C  
ATOM   3534  C   LYS A 264     -13.215 -11.426   4.626  1.00 77.39           C  
ATOM   3535  O   LYS A 264     -14.108 -10.581   4.750  1.00 83.64           O  
ATOM   3536  CB  LYS A 264     -12.243 -11.318   6.928  1.00 79.54           C  
ATOM   3537  CG  LYS A 264     -12.628 -11.742   8.351  1.00 85.87           C  
ATOM   3538  CD  LYS A 264     -12.923 -10.548   9.264  1.00 86.62           C  
ATOM   3539  CE  LYS A 264     -14.379 -10.100   9.171  1.00 85.77           C  
ATOM   3540  NZ  LYS A 264     -14.853  -9.426  10.419  1.00 82.25           N1+
ATOM   3541  H   LYS A 264     -11.008 -13.069   5.668  1.00 94.61           H  
ATOM   3542  HA  LYS A 264     -13.596 -12.670   6.190  1.00 93.05           H  
ATOM   3543  HB2 LYS A 264     -11.275 -11.311   6.872  1.00 95.70           H  
ATOM   3544  HB3 LYS A 264     -12.588 -10.423   6.781  1.00 95.70           H  
ATOM   3545  HG2 LYS A 264     -13.420 -12.301   8.319  1.00103.30           H  
ATOM   3546  HG3 LYS A 264     -11.891 -12.238   8.740  1.00103.30           H  
ATOM   3547  HD2 LYS A 264     -12.743 -10.799  10.183  1.00104.19           H  
ATOM   3548  HD3 LYS A 264     -12.360  -9.802   9.005  1.00104.19           H  
ATOM   3549  HE2 LYS A 264     -14.470  -9.472   8.438  1.00103.17           H  
ATOM   3550  HE3 LYS A 264     -14.944 -10.873   9.018  1.00103.17           H  
ATOM   3551  HZ1 LYS A 264     -15.703  -9.180  10.327  1.00 98.94           H  
ATOM   3552  HZ2 LYS A 264     -14.786  -9.983  11.110  1.00 98.94           H  
ATOM   3553  HZ3 LYS A 264     -14.359  -8.704  10.581  1.00 98.94           H  
ATOM   3554  N   MET A 265     -12.599 -11.649   3.463  1.00 77.02           N  
ATOM   3555  CA  MET A 265     -13.077 -11.062   2.218  1.00 76.93           C  
ATOM   3556  C   MET A 265     -13.901 -12.036   1.389  1.00 76.49           C  
ATOM   3557  O   MET A 265     -14.726 -11.594   0.580  1.00 75.62           O  
ATOM   3558  CB  MET A 265     -11.900 -10.560   1.374  1.00 73.59           C  
ATOM   3559  CG  MET A 265     -11.224  -9.326   1.943  1.00 77.07           C  
ATOM   3560  SD  MET A 265     -10.915  -8.068   0.691  1.00 84.67           S  
ATOM   3561  CE  MET A 265     -12.356  -7.020   0.884  1.00 83.22           C  
ATOM   3562  H   MET A 265     -11.898 -12.139   3.371  1.00 92.68           H  
ATOM   3563  HA  MET A 265     -13.631 -10.295   2.429  1.00 92.57           H  
ATOM   3564  HB2 MET A 265     -11.234 -11.263   1.316  1.00 88.56           H  
ATOM   3565  HB3 MET A 265     -12.223 -10.339   0.487  1.00 88.56           H  
ATOM   3566  HG2 MET A 265     -11.794  -8.937   2.625  1.00 92.73           H  
ATOM   3567  HG3 MET A 265     -10.371  -9.582   2.328  1.00 92.73           H  
ATOM   3568  HE1 MET A 265     -12.302  -6.289   0.248  1.00100.12           H  
ATOM   3569  HE2 MET A 265     -13.153  -7.546   0.717  1.00100.12           H  
ATOM   3570  HE3 MET A 265     -12.373  -6.671   1.789  1.00100.12           H  
ATOM   3571  N   VAL A 266     -13.698 -13.342   1.568  1.00 76.60           N  
ATOM   3572  CA  VAL A 266     -14.531 -14.317   0.874  1.00 75.39           C  
ATOM   3573  C   VAL A 266     -15.832 -14.549   1.634  1.00 78.05           C  
ATOM   3574  O   VAL A 266     -16.866 -14.845   1.024  1.00 78.34           O  
ATOM   3575  CB  VAL A 266     -13.761 -15.632   0.663  1.00 73.10           C  
ATOM   3576  CG1 VAL A 266     -13.356 -16.239   1.996  1.00 76.73           C  
ATOM   3577  CG2 VAL A 266     -14.604 -16.618  -0.137  1.00 75.10           C  
ATOM   3578  H   VAL A 266     -13.092 -13.676   2.076  1.00 92.17           H  
ATOM   3579  HA  VAL A 266     -14.759 -13.967  -0.001  1.00 90.71           H  
ATOM   3580  HB  VAL A 266     -12.953 -15.449   0.158  1.00 87.97           H  
ATOM   3581 HG11 VAL A 266     -12.730 -16.962   1.835  1.00 92.32           H  
ATOM   3582 HG12 VAL A 266     -12.941 -15.558   2.542  1.00 92.32           H  
ATOM   3583 HG13 VAL A 266     -14.148 -16.580   2.441  1.00 92.32           H  
ATOM   3584 HG21 VAL A 266     -14.094 -17.429  -0.270  1.00 90.37           H  
ATOM   3585 HG22 VAL A 266     -15.417 -16.819   0.352  1.00 90.37           H  
ATOM   3586 HG23 VAL A 266     -14.821 -16.221  -0.995  1.00 90.37           H  
ATOM   3587  N   LYS A 267     -15.810 -14.435   2.964  1.00 79.55           N  
ATOM   3588  CA  LYS A 267     -17.054 -14.513   3.723  1.00 79.05           C  
ATOM   3589  C   LYS A 267     -17.886 -13.252   3.521  1.00 78.82           C  
ATOM   3590  O   LYS A 267     -19.115 -13.323   3.403  1.00 78.57           O  
ATOM   3591  CB  LYS A 267     -16.756 -14.740   5.204  1.00 78.09           C  
ATOM   3592  CG  LYS A 267     -16.416 -16.186   5.545  1.00 78.37           C  
ATOM   3593  CD  LYS A 267     -16.617 -16.481   7.025  1.00 78.85           C  
ATOM   3594  CE  LYS A 267     -16.742 -17.978   7.275  1.00 77.26           C  
ATOM   3595  NZ  LYS A 267     -16.135 -18.378   8.573  1.00 82.79           N1+
ATOM   3596  H   LYS A 267     -15.103 -14.315   3.439  1.00 95.71           H  
ATOM   3597  HA  LYS A 267     -17.572 -15.267   3.402  1.00 95.11           H  
ATOM   3598  HB2 LYS A 267     -15.999 -14.189   5.459  1.00 93.95           H  
ATOM   3599  HB3 LYS A 267     -17.536 -14.486   5.721  1.00 93.95           H  
ATOM   3600  HG2 LYS A 267     -16.993 -16.778   5.038  1.00 94.29           H  
ATOM   3601  HG3 LYS A 267     -15.486 -16.355   5.326  1.00 94.29           H  
ATOM   3602  HD2 LYS A 267     -15.854 -16.151   7.525  1.00 94.87           H  
ATOM   3603  HD3 LYS A 267     -17.431 -16.053   7.332  1.00 94.87           H  
ATOM   3604  HE2 LYS A 267     -17.681 -18.221   7.293  1.00 92.97           H  
ATOM   3605  HE3 LYS A 267     -16.285 -18.459   6.567  1.00 92.97           H  
ATOM   3606  HZ1 LYS A 267     -15.270 -18.170   8.581  1.00 99.59           H  
ATOM   3607  HZ2 LYS A 267     -16.541 -17.953   9.242  1.00 99.59           H  
ATOM   3608  HZ3 LYS A 267     -16.223 -19.256   8.692  1.00 99.59           H  
ATOM   3609  N   GLU A 268     -17.231 -12.089   3.470  1.00 78.26           N  
ATOM   3610  CA  GLU A 268     -17.937 -10.866   3.107  1.00 78.36           C  
ATOM   3611  C   GLU A 268     -18.528 -10.967   1.708  1.00 76.25           C  
ATOM   3612  O   GLU A 268     -19.529 -10.307   1.406  1.00 76.60           O  
ATOM   3613  CB  GLU A 268     -16.994  -9.666   3.194  1.00 79.19           C  
ATOM   3614  CG  GLU A 268     -17.702  -8.318   3.179  1.00 85.72           C  
ATOM   3615  CD  GLU A 268     -16.786  -7.179   2.771  1.00 87.27           C  
ATOM   3616  OE1 GLU A 268     -17.126  -6.455   1.811  1.00 83.92           O  
ATOM   3617  OE2 GLU A 268     -15.727  -7.006   3.412  1.00 86.84           O1-
ATOM   3618  H   GLU A 268     -16.394 -11.985   3.638  1.00 94.16           H  
ATOM   3619  HA  GLU A 268     -18.665 -10.723   3.732  1.00 94.28           H  
ATOM   3620  HB2 GLU A 268     -16.489  -9.726   4.020  1.00 95.28           H  
ATOM   3621  HB3 GLU A 268     -16.388  -9.690   2.437  1.00 95.28           H  
ATOM   3622  HG2 GLU A 268     -18.437  -8.352   2.547  1.00103.11           H  
ATOM   3623  HG3 GLU A 268     -18.038  -8.128   4.069  1.00103.11           H  
ATOM   3624  N   HIS A 269     -17.930 -11.788   0.846  1.00 76.40           N  
ATOM   3625  CA  HIS A 269     -18.402 -11.932  -0.524  1.00 76.47           C  
ATOM   3626  C   HIS A 269     -19.504 -12.970  -0.664  1.00 77.42           C  
ATOM   3627  O   HIS A 269     -20.390 -12.807  -1.511  1.00 78.16           O  
ATOM   3628  CB  HIS A 269     -17.242 -12.310  -1.445  1.00 77.14           C  
ATOM   3629  CG  HIS A 269     -16.378 -11.153  -1.828  1.00 74.37           C  
ATOM   3630  CD2 HIS A 269     -15.886 -10.770  -3.028  1.00 70.67           C  
ATOM   3631  ND1 HIS A 269     -15.919 -10.229  -0.913  1.00 76.33           N  
ATOM   3632  CE1 HIS A 269     -15.182  -9.326  -1.535  1.00 75.55           C  
ATOM   3633  NE2 HIS A 269     -15.147  -9.631  -2.819  1.00 73.27           N  
ATOM   3634  H   HIS A 269     -17.245 -12.274   1.033  1.00 91.93           H  
ATOM   3635  HA  HIS A 269     -18.756 -11.080  -0.825  1.00 92.01           H  
ATOM   3636  HB2 HIS A 269     -16.683 -12.961  -0.993  1.00 92.82           H  
ATOM   3637  HB3 HIS A 269     -17.602 -12.694  -2.260  1.00 92.82           H  
ATOM   3638  HD1 HIS A 269     -16.087 -10.239  -0.070  1.00 91.84           H  
ATOM   3639  HD2 HIS A 269     -16.022 -11.195  -3.842  1.00 85.05           H  
ATOM   3640  HE1 HIS A 269     -14.761  -8.599  -1.137  1.00 90.91           H  
ATOM   3641  HE2 HIS A 269     -14.728  -9.189  -3.426  1.00 88.18           H  
ATOM   3642  N   TYR A 270     -19.468 -14.041   0.131  1.00 76.93           N  
ATOM   3643  CA  TYR A 270     -20.542 -15.024   0.071  1.00 77.88           C  
ATOM   3644  C   TYR A 270     -21.821 -14.504   0.712  1.00 77.89           C  
ATOM   3645  O   TYR A 270     -22.909 -14.984   0.377  1.00 78.04           O  
ATOM   3646  CB  TYR A 270     -20.119 -16.329   0.743  1.00 79.39           C  
ATOM   3647  CG  TYR A 270     -21.037 -17.485   0.411  1.00 77.93           C  
ATOM   3648  CD1 TYR A 270     -21.105 -17.993  -0.880  1.00 77.94           C  
ATOM   3649  CD2 TYR A 270     -21.845 -18.059   1.383  1.00 78.75           C  
ATOM   3650  CE1 TYR A 270     -21.947 -19.043  -1.192  1.00 81.39           C  
ATOM   3651  CE2 TYR A 270     -22.690 -19.110   1.081  1.00 79.82           C  
ATOM   3652  CZ  TYR A 270     -22.737 -19.598  -0.208  1.00 82.92           C  
ATOM   3653  OH  TYR A 270     -23.575 -20.644  -0.518  1.00 87.87           O  
ATOM   3654  H   TYR A 270     -18.847 -14.216   0.700  1.00 92.57           H  
ATOM   3655  HA  TYR A 270     -20.735 -15.217  -0.860  1.00 93.70           H  
ATOM   3656  HB2 TYR A 270     -19.225 -16.561   0.447  1.00 95.51           H  
ATOM   3657  HB3 TYR A 270     -20.128 -16.206   1.705  1.00 95.51           H  
ATOM   3658  HD1 TYR A 270     -20.574 -17.620  -1.546  1.00 93.78           H  
ATOM   3659  HD2 TYR A 270     -21.816 -17.732   2.253  1.00 94.75           H  
ATOM   3660  HE1 TYR A 270     -21.980 -19.374  -2.060  1.00 97.92           H  
ATOM   3661  HE2 TYR A 270     -23.224 -19.486   1.743  1.00 96.03           H  
ATOM   3662  HH  TYR A 270     -23.997 -20.887   0.167  1.00105.69           H  
ATOM   3663  N   LYS A 271     -21.713 -13.535   1.625  1.00 79.01           N  
ATOM   3664  CA  LYS A 271     -22.905 -12.907   2.182  1.00 78.36           C  
ATOM   3665  C   LYS A 271     -23.643 -12.088   1.131  1.00 77.01           C  
ATOM   3666  O   LYS A 271     -24.876 -12.003   1.168  1.00 78.49           O  
ATOM   3667  CB  LYS A 271     -22.523 -12.026   3.373  1.00 77.79           C  
ATOM   3668  CG  LYS A 271     -23.685 -11.273   4.005  1.00 80.73           C  
ATOM   3669  CD  LYS A 271     -23.196 -10.243   5.021  1.00 81.34           C  
ATOM   3670  CE  LYS A 271     -22.637 -10.910   6.271  1.00 80.56           C  
ATOM   3671  NZ  LYS A 271     -22.403  -9.927   7.367  1.00 85.73           N1+
ATOM   3672  H   LYS A 271     -20.971 -13.229   1.933  1.00 95.06           H  
ATOM   3673  HA  LYS A 271     -23.507 -13.598   2.501  1.00 94.28           H  
ATOM   3674  HB2 LYS A 271     -22.129 -12.587   4.059  1.00 93.60           H  
ATOM   3675  HB3 LYS A 271     -21.874 -11.369   3.076  1.00 93.60           H  
ATOM   3676  HG2 LYS A 271     -24.183 -10.800   3.321  1.00 97.12           H  
ATOM   3677  HG3 LYS A 271     -24.262 -11.903   4.465  1.00 97.12           H  
ATOM   3678  HD2 LYS A 271     -22.492  -9.708   4.621  1.00 97.86           H  
ATOM   3679  HD3 LYS A 271     -23.938  -9.677   5.285  1.00 97.86           H  
ATOM   3680  HE2 LYS A 271     -23.270 -11.573   6.589  1.00 96.92           H  
ATOM   3681  HE3 LYS A 271     -21.790 -11.331   6.056  1.00 96.92           H  
ATOM   3682  HZ1 LYS A 271     -22.077 -10.342   8.083  1.00103.12           H  
ATOM   3683  HZ2 LYS A 271     -21.821  -9.309   7.101  1.00103.12           H  
ATOM   3684  HZ3 LYS A 271     -23.168  -9.529   7.587  1.00103.12           H  
ATOM   3685  N   THR A 272     -22.912 -11.489   0.188  1.00 75.97           N  
ATOM   3686  CA  THR A 272     -23.499 -10.646  -0.846  1.00 76.81           C  
ATOM   3687  C   THR A 272     -23.356 -11.251  -2.241  1.00 76.90           C  
ATOM   3688  O   THR A 272     -23.418 -10.524  -3.237  1.00 76.27           O  
ATOM   3689  CB  THR A 272     -22.868  -9.251  -0.817  1.00 75.86           C  
ATOM   3690  CG2 THR A 272     -22.566  -8.818   0.613  1.00 74.38           C  
ATOM   3691  OG1 THR A 272     -21.650  -9.256  -1.575  1.00 77.43           O  
ATOM   3692  H   THR A 272     -22.057 -11.559   0.128  1.00 91.41           H  
ATOM   3693  HA  THR A 272     -24.446 -10.543  -0.667  1.00 92.42           H  
ATOM   3694  HB  THR A 272     -23.485  -8.611  -1.205  1.00 91.28           H  
ATOM   3695  HG1 THR A 272     -21.110  -9.809  -1.247  1.00 93.17           H  
ATOM   3696 HG21 THR A 272     -22.368  -7.869   0.636  1.00 89.51           H  
ATOM   3697 HG22 THR A 272     -23.333  -8.994   1.181  1.00 89.51           H  
ATOM   3698 HG23 THR A 272     -21.802  -9.307   0.955  1.00 89.51           H  
ATOM   3699  N   PHE A 273     -23.173 -12.566  -2.333  1.00 78.12           N  
ATOM   3700  CA  PHE A 273     -22.948 -13.214  -3.618  1.00 79.10           C  
ATOM   3701  C   PHE A 273     -24.270 -13.485  -4.325  1.00 81.02           C  
ATOM   3702  O   PHE A 273     -25.232 -13.958  -3.715  1.00 83.08           O  
ATOM   3703  CB  PHE A 273     -22.180 -14.523  -3.424  1.00 79.66           C  
ATOM   3704  CG  PHE A 273     -22.068 -15.354  -4.673  1.00 80.53           C  
ATOM   3705  CD1 PHE A 273     -21.269 -14.942  -5.726  1.00 81.80           C  
ATOM   3706  CD2 PHE A 273     -22.759 -16.549  -4.792  1.00 81.15           C  
ATOM   3707  CE1 PHE A 273     -21.163 -15.704  -6.875  1.00 83.26           C  
ATOM   3708  CE2 PHE A 273     -22.657 -17.316  -5.939  1.00 80.95           C  
ATOM   3709  CZ  PHE A 273     -21.858 -16.893  -6.981  1.00 81.77           C  
ATOM   3710  H   PHE A 273     -23.175 -13.106  -1.663  1.00 94.00           H  
ATOM   3711  HA  PHE A 273     -22.416 -12.631  -4.182  1.00 95.17           H  
ATOM   3712  HB2 PHE A 273     -21.280 -14.318  -3.127  1.00 95.84           H  
ATOM   3713  HB3 PHE A 273     -22.634 -15.056  -2.753  1.00 95.84           H  
ATOM   3714  HD1 PHE A 273     -20.799 -14.142  -5.660  1.00 98.40           H  
ATOM   3715  HD2 PHE A 273     -23.299 -16.839  -4.092  1.00 97.63           H  
ATOM   3716  HE1 PHE A 273     -20.624 -15.416  -7.576  1.00100.16           H  
ATOM   3717  HE2 PHE A 273     -23.126 -18.116  -6.007  1.00 97.39           H  
ATOM   3718  HZ  PHE A 273     -21.788 -17.407  -7.753  1.00 98.37           H  
ATOM   3719  N   GLU A 274     -24.309 -13.182  -5.621  1.00 83.24           N  
ATOM   3720  CA  GLU A 274     -25.479 -13.408  -6.460  1.00 82.88           C  
ATOM   3721  C   GLU A 274     -25.067 -14.261  -7.652  1.00 84.63           C  
ATOM   3722  O   GLU A 274     -24.075 -13.959  -8.324  1.00 83.54           O  
ATOM   3723  CB  GLU A 274     -26.089 -12.084  -6.928  1.00 82.83           C  
ATOM   3724  CG  GLU A 274     -27.375 -12.240  -7.727  1.00 86.87           C  
ATOM   3725  CD  GLU A 274     -27.996 -10.905  -8.105  1.00 90.77           C  
ATOM   3726  OE1 GLU A 274     -27.900 -10.516  -9.288  1.00 91.14           O  
ATOM   3727  OE2 GLU A 274     -28.581 -10.247  -7.219  1.00 87.33           O1-
ATOM   3728  H   GLU A 274     -23.648 -12.834  -6.047  1.00100.14           H  
ATOM   3729  HA  GLU A 274     -26.151 -13.892  -5.956  1.00 99.71           H  
ATOM   3730  HB2 GLU A 274     -26.289 -11.541  -6.150  1.00 99.65           H  
ATOM   3731  HB3 GLU A 274     -25.445 -11.626  -7.491  1.00 99.65           H  
ATOM   3732  HG2 GLU A 274     -27.183 -12.723  -8.546  1.00104.49           H  
ATOM   3733  HG3 GLU A 274     -28.020 -12.731  -7.195  1.00104.49           H  
ATOM   3734  N   LYS A 275     -25.844 -15.313  -7.917  1.00 83.62           N  
ATOM   3735  CA  LYS A 275     -25.421 -16.353  -8.851  1.00 82.79           C  
ATOM   3736  C   LYS A 275     -25.044 -15.781 -10.213  1.00 84.30           C  
ATOM   3737  O   LYS A 275     -24.021 -16.157 -10.797  1.00 86.59           O  
ATOM   3738  CB  LYS A 275     -26.536 -17.391  -9.001  1.00 82.80           C  
ATOM   3739  CG  LYS A 275     -26.047 -18.813  -9.215  1.00 78.88           C  
ATOM   3740  CD  LYS A 275     -26.481 -19.357 -10.572  1.00 76.75           C  
ATOM   3741  CE  LYS A 275     -26.098 -20.823 -10.723  1.00 76.64           C  
ATOM   3742  NZ  LYS A 275     -26.030 -21.257 -12.147  1.00 73.14           N1+
ATOM   3743  H   LYS A 275     -26.619 -15.445  -7.569  1.00100.60           H  
ATOM   3744  HA  LYS A 275     -24.639 -16.798  -8.488  1.00 99.59           H  
ATOM   3745  HB2 LYS A 275     -27.077 -17.386  -8.196  1.00 99.60           H  
ATOM   3746  HB3 LYS A 275     -27.083 -17.150  -9.765  1.00 99.60           H  
ATOM   3747  HG2 LYS A 275     -25.078 -18.833  -9.178  1.00 94.90           H  
ATOM   3748  HG3 LYS A 275     -26.420 -19.385  -8.526  1.00 94.90           H  
ATOM   3749  HD2 LYS A 275     -27.445 -19.284 -10.655  1.00 92.35           H  
ATOM   3750  HD3 LYS A 275     -26.043 -18.853 -11.275  1.00 92.35           H  
ATOM   3751  HE2 LYS A 275     -25.225 -20.964 -10.324  1.00 92.21           H  
ATOM   3752  HE3 LYS A 275     -26.761 -21.371 -10.274  1.00 92.21           H  
ATOM   3753  HZ1 LYS A 275     -25.804 -22.117 -12.192  1.00 88.02           H  
ATOM   3754  HZ2 LYS A 275     -26.822 -21.145 -12.537  1.00 88.02           H  
ATOM   3755  HZ3 LYS A 275     -25.422 -20.775 -12.583  1.00 88.02           H  
ATOM   3756  N   GLY A 276     -25.865 -14.874 -10.741  1.00 84.18           N  
ATOM   3757  CA  GLY A 276     -25.701 -14.461 -12.122  1.00 85.02           C  
ATOM   3758  C   GLY A 276     -24.589 -13.466 -12.362  1.00 85.87           C  
ATOM   3759  O   GLY A 276     -23.960 -13.489 -13.425  1.00 85.39           O  
ATOM   3760  H   GLY A 276     -26.513 -14.491 -10.324  1.00101.26           H  
ATOM   3761  HA2 GLY A 276     -25.523 -15.244 -12.666  1.00102.27           H  
ATOM   3762  HA3 GLY A 276     -26.530 -14.063 -12.432  1.00102.27           H  
ATOM   3763  N   HIS A 277     -24.331 -12.581 -11.405  1.00 86.12           N  
ATOM   3764  CA  HIS A 277     -23.420 -11.457 -11.606  1.00 85.45           C  
ATOM   3765  C   HIS A 277     -22.124 -11.692 -10.836  1.00 84.67           C  
ATOM   3766  O   HIS A 277     -22.057 -11.479  -9.621  1.00 84.45           O  
ATOM   3767  CB  HIS A 277     -24.082 -10.145 -11.192  1.00 85.09           C  
ATOM   3768  CG  HIS A 277     -23.183  -8.954 -11.312  1.00 84.96           C  
ATOM   3769  CD2 HIS A 277     -22.840  -8.004 -10.411  1.00 85.31           C  
ATOM   3770  ND1 HIS A 277     -22.505  -8.644 -12.472  1.00 84.92           N  
ATOM   3771  CE1 HIS A 277     -21.786  -7.553 -12.280  1.00 86.45           C  
ATOM   3772  NE2 HIS A 277     -21.971  -7.144 -11.038  1.00 85.93           N  
ATOM   3773  H   HIS A 277     -24.676 -12.610 -10.618  1.00103.59           H  
ATOM   3774  HA  HIS A 277     -23.199 -11.392 -12.548  1.00102.79           H  
ATOM   3775  HB2 HIS A 277     -24.855  -9.992 -11.758  1.00102.36           H  
ATOM   3776  HB3 HIS A 277     -24.361 -10.214 -10.266  1.00102.36           H  
ATOM   3777  HD2 HIS A 277     -23.137  -7.945  -9.532  1.00102.62           H  
ATOM   3778  HE1 HIS A 277     -21.243  -7.141 -12.913  1.00103.99           H  
ATOM   3779  HE2 HIS A 277     -21.609  -6.451 -10.681  1.00103.37           H  
ATOM   3780  N   ILE A 278     -21.100 -12.123 -11.567  1.00 84.67           N  
ATOM   3781  CA  ILE A 278     -19.763 -12.347 -11.034  1.00 81.80           C  
ATOM   3782  C   ILE A 278     -19.011 -11.023 -11.079  1.00 79.50           C  
ATOM   3783  O   ILE A 278     -18.841 -10.438 -12.155  1.00 80.21           O  
ATOM   3784  CB  ILE A 278     -19.026 -13.417 -11.855  1.00 80.47           C  
ATOM   3785  CG1 ILE A 278     -19.874 -14.684 -12.006  1.00 82.93           C  
ATOM   3786  CG2 ILE A 278     -17.685 -13.755 -11.238  1.00 79.04           C  
ATOM   3787  CD1 ILE A 278     -20.097 -15.102 -13.454  1.00 83.51           C  
ATOM   3788  H   ILE A 278     -21.160 -12.299 -12.407  1.00101.85           H  
ATOM   3789  HA  ILE A 278     -19.821 -12.644 -10.112  1.00 98.41           H  
ATOM   3790  HB  ILE A 278     -18.865 -13.056 -12.741  1.00 96.82           H  
ATOM   3791 HG12 ILE A 278     -19.420 -15.415 -11.559  1.00 99.76           H  
ATOM   3792 HG13 ILE A 278     -20.742 -14.545 -11.598  1.00 99.76           H  
ATOM   3793 HG21 ILE A 278     -17.168 -14.276 -11.872  1.00 95.10           H  
ATOM   3794 HG22 ILE A 278     -17.217 -12.936 -11.017  1.00 95.10           H  
ATOM   3795 HG23 ILE A 278     -17.833 -14.272 -10.430  1.00 95.10           H  
ATOM   3796 HD11 ILE A 278     -20.806 -15.762 -13.488  1.00100.46           H  
ATOM   3797 HD12 ILE A 278     -20.349 -14.321 -13.971  1.00100.46           H  
ATOM   3798 HD13 ILE A 278     -19.274 -15.478 -13.804  1.00100.46           H  
ATOM   3799  N   ARG A 279     -18.545 -10.552  -9.921  1.00 77.29           N  
ATOM   3800  CA  ARG A 279     -17.846  -9.272  -9.859  1.00 75.76           C  
ATOM   3801  C   ARG A 279     -16.333  -9.416  -9.743  1.00 74.71           C  
ATOM   3802  O   ARG A 279     -15.592  -8.609 -10.321  1.00 71.63           O  
ATOM   3803  CB  ARG A 279     -18.340  -8.431  -8.674  1.00 78.56           C  
ATOM   3804  CG  ARG A 279     -19.828  -8.497  -8.385  1.00 80.18           C  
ATOM   3805  CD  ARG A 279     -20.117  -8.057  -6.948  1.00 75.68           C  
ATOM   3806  NE  ARG A 279     -20.015  -9.173  -6.010  1.00 76.23           N  
ATOM   3807  CZ  ARG A 279     -20.112  -9.060  -4.688  1.00 76.77           C  
ATOM   3808  NH1 ARG A 279     -20.311  -7.874  -4.129  1.00 81.09           N1+
ATOM   3809  NH2 ARG A 279     -20.010 -10.138  -3.924  1.00 74.43           N  
ATOM   3810  H   ARG A 279     -18.621 -10.952  -9.164  1.00 92.99           H  
ATOM   3811  HA  ARG A 279     -18.032  -8.773 -10.669  1.00 91.16           H  
ATOM   3812  HB2 ARG A 279     -17.881  -8.731  -7.875  1.00 94.52           H  
ATOM   3813  HB3 ARG A 279     -18.118  -7.502  -8.844  1.00 94.52           H  
ATOM   3814  HG2 ARG A 279     -20.300  -7.901  -8.988  1.00 96.46           H  
ATOM   3815  HG3 ARG A 279     -20.148  -9.406  -8.489  1.00 96.46           H  
ATOM   3816  HD2 ARG A 279     -19.473  -7.380  -6.686  1.00 91.06           H  
ATOM   3817  HD3 ARG A 279     -21.018  -7.700  -6.898  1.00 91.06           H  
ATOM   3818  HE  ARG A 279     -19.883  -9.958  -6.335  1.00 91.72           H  
ATOM   3819 HH11 ARG A 279     -20.380  -7.170  -4.618  1.00 97.56           H  
ATOM   3820 HH12 ARG A 279     -20.372  -7.808  -3.274  1.00 97.56           H  
ATOM   3821 HH21 ARG A 279     -19.880 -10.909  -4.283  1.00 89.56           H  
ATOM   3822 HH22 ARG A 279     -20.070 -10.066  -3.069  1.00 89.56           H  
ATOM   3823  N   ASP A 280     -15.862 -10.418  -9.004  1.00 77.93           N  
ATOM   3824  CA  ASP A 280     -14.460 -10.550  -8.637  1.00 74.46           C  
ATOM   3825  C   ASP A 280     -13.875 -11.836  -9.211  1.00 72.91           C  
ATOM   3826  O   ASP A 280     -14.558 -12.620  -9.873  1.00 72.07           O  
ATOM   3827  CB  ASP A 280     -14.291 -10.558  -7.111  1.00 72.64           C  
ATOM   3828  CG  ASP A 280     -15.042  -9.440  -6.431  1.00 73.99           C  
ATOM   3829  OD1 ASP A 280     -15.616  -8.589  -7.135  1.00 75.83           O  
ATOM   3830  OD2 ASP A 280     -15.051  -9.405  -5.188  1.00 75.76           O1-
ATOM   3831  H   ASP A 280     -16.354 -11.052  -8.695  1.00 93.77           H  
ATOM   3832  HA  ASP A 280     -13.959  -9.801  -8.995  1.00 89.60           H  
ATOM   3833  HB2 ASP A 280     -14.624 -11.399  -6.764  1.00 87.41           H  
ATOM   3834  HB3 ASP A 280     -13.352 -10.457  -6.903  1.00 87.41           H  
ATOM   3835  N   ILE A 281     -12.586 -12.052  -8.934  1.00 73.18           N  
ATOM   3836  CA  ILE A 281     -12.019 -13.387  -9.079  1.00 72.86           C  
ATOM   3837  C   ILE A 281     -12.461 -14.257  -7.908  1.00 70.75           C  
ATOM   3838  O   ILE A 281     -12.566 -15.481  -8.042  1.00 70.65           O  
ATOM   3839  CB  ILE A 281     -10.484 -13.329  -9.192  1.00 72.53           C  
ATOM   3840  CG1 ILE A 281     -10.092 -12.733 -10.549  1.00 69.38           C  
ATOM   3841  CG2 ILE A 281      -9.879 -14.715  -9.009  1.00 71.53           C  
ATOM   3842  CD1 ILE A 281      -8.634 -12.914 -10.923  1.00 69.20           C  
ATOM   3843  H   ILE A 281     -12.031 -11.452  -8.666  1.00 88.07           H  
ATOM   3844  HA  ILE A 281     -12.360 -13.784  -9.894  1.00 87.68           H  
ATOM   3845  HB  ILE A 281     -10.145 -12.750  -8.492  1.00 87.29           H  
ATOM   3846 HG12 ILE A 281     -10.626 -13.158 -11.237  1.00 83.50           H  
ATOM   3847 HG13 ILE A 281     -10.277 -11.782 -10.537  1.00 83.50           H  
ATOM   3848 HG21 ILE A 281      -8.919 -14.673  -9.131  1.00 86.09           H  
ATOM   3849 HG22 ILE A 281     -10.063 -15.035  -8.113  1.00 86.09           H  
ATOM   3850 HG23 ILE A 281     -10.269 -15.317  -9.662  1.00 86.09           H  
ATOM   3851 HD11 ILE A 281      -8.420 -12.313 -11.654  1.00 83.29           H  
ATOM   3852 HD12 ILE A 281      -8.083 -12.706 -10.152  1.00 83.29           H  
ATOM   3853 HD13 ILE A 281      -8.487 -13.833 -11.196  1.00 83.29           H  
ATOM   3854  N   THR A 282     -12.727 -13.646  -6.749  1.00 72.37           N  
ATOM   3855  CA  THR A 282     -13.219 -14.409  -5.607  1.00 69.73           C  
ATOM   3856  C   THR A 282     -14.586 -15.012  -5.907  1.00 72.28           C  
ATOM   3857  O   THR A 282     -14.805 -16.212  -5.707  1.00 75.25           O  
ATOM   3858  CB  THR A 282     -13.288 -13.524  -4.360  1.00 70.02           C  
ATOM   3859  CG2 THR A 282     -11.893 -13.242  -3.823  1.00 67.15           C  
ATOM   3860  OG1 THR A 282     -13.934 -12.285  -4.677  1.00 77.17           O  
ATOM   3861  H   THR A 282     -12.631 -12.804  -6.602  1.00 87.10           H  
ATOM   3862  HA  THR A 282     -12.604 -15.137  -5.425  1.00 83.92           H  
ATOM   3863  HB  THR A 282     -13.793 -13.981  -3.670  1.00 84.27           H  
ATOM   3864  HG1 THR A 282     -13.395 -11.776  -5.072  1.00 92.85           H  
ATOM   3865 HG21 THR A 282     -11.953 -12.733  -3.000  1.00 80.82           H  
ATOM   3866 HG22 THR A 282     -11.434 -14.077  -3.643  1.00 80.82           H  
ATOM   3867 HG23 THR A 282     -11.383 -12.737  -4.473  1.00 80.82           H  
ATOM   3868  N   ASP A 283     -15.525 -14.192  -6.389  1.00 73.80           N  
ATOM   3869  CA  ASP A 283     -16.825 -14.731  -6.776  1.00 74.10           C  
ATOM   3870  C   ASP A 283     -16.684 -15.731  -7.915  1.00 75.77           C  
ATOM   3871  O   ASP A 283     -17.470 -16.680  -8.013  1.00 79.10           O  
ATOM   3872  CB  ASP A 283     -17.778 -13.607  -7.184  1.00 76.12           C  
ATOM   3873  CG  ASP A 283     -18.043 -12.628  -6.058  1.00 78.22           C  
ATOM   3874  OD1 ASP A 283     -17.155 -12.450  -5.199  1.00 79.27           O  
ATOM   3875  OD2 ASP A 283     -19.140 -12.030  -6.038  1.00 77.73           O1-
ATOM   3876  H   ASP A 283     -15.436 -13.344  -6.498  1.00 88.81           H  
ATOM   3877  HA  ASP A 283     -17.214 -15.193  -6.017  1.00 89.17           H  
ATOM   3878  HB2 ASP A 283     -17.389 -13.115  -7.924  1.00 91.59           H  
ATOM   3879  HB3 ASP A 283     -18.626 -13.993  -7.452  1.00 91.59           H  
ATOM   3880  N   SER A 284     -15.694 -15.533  -8.789  1.00 74.62           N  
ATOM   3881  CA  SER A 284     -15.447 -16.501  -9.851  1.00 73.79           C  
ATOM   3882  C   SER A 284     -15.135 -17.878  -9.283  1.00 74.98           C  
ATOM   3883  O   SER A 284     -15.501 -18.895  -9.883  1.00 79.24           O  
ATOM   3884  CB  SER A 284     -14.300 -16.023 -10.742  1.00 76.90           C  
ATOM   3885  OG  SER A 284     -13.550 -17.120 -11.234  1.00 81.24           O  
ATOM   3886  H   SER A 284     -15.162 -14.857  -8.787  1.00 89.80           H  
ATOM   3887  HA  SER A 284     -16.243 -16.577 -10.401  1.00 88.80           H  
ATOM   3888  HB2 SER A 284     -14.667 -15.529 -11.492  1.00 92.53           H  
ATOM   3889  HB3 SER A 284     -13.716 -15.452 -10.222  1.00 92.53           H  
ATOM   3890  HG  SER A 284     -12.924 -16.844 -11.721  1.00 97.74           H  
ATOM   3891  N   LEU A 285     -14.465 -17.932  -8.131  1.00 73.89           N  
ATOM   3892  CA  LEU A 285     -14.144 -19.200  -7.488  1.00 75.10           C  
ATOM   3893  C   LEU A 285     -15.283 -19.699  -6.608  1.00 77.18           C  
ATOM   3894  O   LEU A 285     -15.553 -20.905  -6.572  1.00 78.71           O  
ATOM   3895  CB  LEU A 285     -12.867 -19.060  -6.658  1.00 73.01           C  
ATOM   3896  CG  LEU A 285     -11.613 -18.633  -7.420  1.00 70.89           C  
ATOM   3897  CD1 LEU A 285     -10.751 -17.722  -6.557  1.00 70.59           C  
ATOM   3898  CD2 LEU A 285     -10.816 -19.844  -7.877  1.00 69.62           C  
ATOM   3899  H   LEU A 285     -14.185 -17.242  -7.701  1.00 88.92           H  
ATOM   3900  HA  LEU A 285     -13.982 -19.868  -8.173  1.00 90.37           H  
ATOM   3901  HB2 LEU A 285     -13.025 -18.396  -5.968  1.00 87.86           H  
ATOM   3902  HB3 LEU A 285     -12.679 -19.915  -6.242  1.00 87.86           H  
ATOM   3903  HG  LEU A 285     -11.876 -18.134  -8.209  1.00 85.32           H  
ATOM   3904 HD11 LEU A 285      -9.952 -17.483  -7.052  1.00 84.95           H  
ATOM   3905 HD12 LEU A 285     -11.256 -16.923  -6.339  1.00 84.95           H  
ATOM   3906 HD13 LEU A 285     -10.509 -18.194  -5.745  1.00 84.95           H  
ATOM   3907 HD21 LEU A 285      -9.967 -19.545  -8.239  1.00 83.79           H  
ATOM   3908 HD22 LEU A 285     -10.665 -20.429  -7.123  1.00 83.79           H  
ATOM   3909 HD23 LEU A 285     -11.320 -20.312  -8.561  1.00 83.79           H  
ATOM   3910  N   ILE A 286     -15.956 -18.797  -5.886  1.00 75.83           N  
ATOM   3911  CA  ILE A 286     -17.161 -19.188  -5.157  1.00 77.85           C  
ATOM   3912  C   ILE A 286     -18.132 -19.879  -6.104  1.00 79.36           C  
ATOM   3913  O   ILE A 286     -18.737 -20.905  -5.766  1.00 80.54           O  
ATOM   3914  CB  ILE A 286     -17.803 -17.962  -4.482  1.00 76.48           C  
ATOM   3915  CG1 ILE A 286     -17.070 -17.624  -3.181  1.00 75.21           C  
ATOM   3916  CG2 ILE A 286     -19.280 -18.218  -4.210  1.00 78.02           C  
ATOM   3917  CD1 ILE A 286     -17.354 -16.229  -2.658  1.00 75.56           C  
ATOM   3918  H   ILE A 286     -15.739 -17.969  -5.804  1.00 91.24           H  
ATOM   3919  HA  ILE A 286     -16.919 -19.820  -4.462  1.00 93.67           H  
ATOM   3920  HB  ILE A 286     -17.728 -17.205  -5.084  1.00 92.03           H  
ATOM   3921 HG12 ILE A 286     -17.340 -18.257  -2.497  1.00 90.50           H  
ATOM   3922 HG13 ILE A 286     -16.115 -17.694  -3.334  1.00 90.50           H  
ATOM   3923 HG21 ILE A 286     -19.599 -17.570  -3.564  1.00 93.87           H  
ATOM   3924 HG22 ILE A 286     -19.779 -18.126  -5.037  1.00 93.87           H  
ATOM   3925 HG23 ILE A 286     -19.387 -19.113  -3.852  1.00 93.87           H  
ATOM   3926 HD11 ILE A 286     -16.886 -16.106  -1.818  1.00 90.92           H  
ATOM   3927 HD12 ILE A 286     -17.043 -15.580  -3.308  1.00 90.92           H  
ATOM   3928 HD13 ILE A 286     -18.308 -16.128  -2.520  1.00 90.92           H  
ATOM   3929  N   GLU A 287     -18.293 -19.324  -7.308  1.00 79.23           N  
ATOM   3930  CA  GLU A 287     -19.134 -19.955  -8.319  1.00 80.44           C  
ATOM   3931  C   GLU A 287     -18.702 -21.394  -8.570  1.00 81.73           C  
ATOM   3932  O   GLU A 287     -19.527 -22.312  -8.591  1.00 83.90           O  
ATOM   3933  CB  GLU A 287     -19.070 -19.151  -9.618  1.00 80.61           C  
ATOM   3934  CG  GLU A 287     -20.352 -19.172 -10.429  1.00 85.41           C  
ATOM   3935  CD  GLU A 287     -20.110 -18.980 -11.913  1.00 85.77           C  
ATOM   3936  OE1 GLU A 287     -20.272 -17.842 -12.396  1.00 84.49           O  
ATOM   3937  OE2 GLU A 287     -19.762 -19.966 -12.595  1.00 85.69           O1-
ATOM   3938  H   GLU A 287     -17.927 -18.588  -7.559  1.00 95.33           H  
ATOM   3939  HA  GLU A 287     -20.054 -19.963  -8.011  1.00 96.78           H  
ATOM   3940  HB2 GLU A 287     -18.874 -18.226  -9.403  1.00 96.98           H  
ATOM   3941  HB3 GLU A 287     -18.363 -19.515 -10.174  1.00 96.98           H  
ATOM   3942  HG2 GLU A 287     -20.790 -20.028 -10.305  1.00102.74           H  
ATOM   3943  HG3 GLU A 287     -20.931 -18.456 -10.124  1.00102.74           H  
ATOM   3944  N   HIS A 288     -17.398 -21.609  -8.753  1.00 80.87           N  
ATOM   3945  CA  HIS A 288     -16.911 -22.942  -9.085  1.00 80.97           C  
ATOM   3946  C   HIS A 288     -17.082 -23.914  -7.927  1.00 82.40           C  
ATOM   3947  O   HIS A 288     -17.176 -25.126  -8.150  1.00 83.78           O  
ATOM   3948  CB  HIS A 288     -15.442 -22.872  -9.500  1.00 77.38           C  
ATOM   3949  CG  HIS A 288     -14.958 -24.097 -10.209  1.00 74.22           C  
ATOM   3950  CD2 HIS A 288     -14.995 -24.445 -11.517  1.00 74.34           C  
ATOM   3951  ND1 HIS A 288     -14.354 -25.146  -9.551  1.00 73.58           N  
ATOM   3952  CE1 HIS A 288     -14.037 -26.086 -10.423  1.00 74.51           C  
ATOM   3953  NE2 HIS A 288     -14.414 -25.685 -11.623  1.00 73.58           N  
ATOM   3954  H   HIS A 288     -16.786 -21.008  -8.691  1.00 97.30           H  
ATOM   3955  HA  HIS A 288     -17.418 -23.283  -9.838  1.00 97.42           H  
ATOM   3956  HB2 HIS A 288     -15.321 -22.117 -10.096  1.00 93.10           H  
ATOM   3957  HB3 HIS A 288     -14.898 -22.754  -8.706  1.00 93.10           H  
ATOM   3958  HD2 HIS A 288     -15.346 -23.938 -12.213  1.00 89.46           H  
ATOM   3959  HE1 HIS A 288     -13.618 -26.892 -10.226  1.00 89.66           H  
ATOM   3960  HE2 HIS A 288     -14.313 -26.129 -12.353  1.00 88.54           H  
ATOM   3961  N   CYS A 289     -17.122 -23.414  -6.690  1.00 82.35           N  
ATOM   3962  CA  CYS A 289     -17.347 -24.301  -5.554  1.00 83.50           C  
ATOM   3963  C   CYS A 289     -18.765 -24.856  -5.554  1.00 86.88           C  
ATOM   3964  O   CYS A 289     -18.986 -25.996  -5.128  1.00 88.21           O  
ATOM   3965  CB  CYS A 289     -17.077 -23.565  -4.243  1.00 84.00           C  
ATOM   3966  SG  CYS A 289     -15.333 -23.263  -3.893  1.00 84.43           S  
ATOM   3967  H   CYS A 289     -17.024 -22.584  -6.487  1.00 99.07           H  
ATOM   3968  HA  CYS A 289     -16.732 -25.049  -5.611  1.00100.45           H  
ATOM   3969  HB2 CYS A 289     -17.522 -22.704  -4.275  1.00101.04           H  
ATOM   3970  HB3 CYS A 289     -17.438 -24.091  -3.512  1.00101.04           H  
ATOM   3971  HG  CYS A 289     -15.239 -22.683  -2.847  1.00101.57           H  
ATOM   3972  N   GLN A 290     -19.680 -24.049  -6.045  1.00 86.34           N  
ATOM   3973  CA  GLN A 290     -21.055 -24.412  -6.074  1.00 86.83           C  
ATOM   3974  C   GLN A 290     -21.313 -25.327  -7.203  1.00 88.19           C  
ATOM   3975  O   GLN A 290     -21.968 -26.316  -7.047  1.00 90.98           O  
ATOM   3976  CB  GLN A 290     -21.894 -23.177  -6.195  1.00 85.24           C  
ATOM   3977  CG  GLN A 290     -21.911 -22.367  -4.927  1.00 84.04           C  
ATOM   3978  CD  GLN A 290     -22.859 -21.212  -5.017  1.00 85.59           C  
ATOM   3979  NE2 GLN A 290     -23.419 -20.817  -3.895  1.00 85.96           N  
ATOM   3980  OE1 GLN A 290     -23.096 -20.690  -6.087  1.00 82.36           O  
ATOM   3981  H   GLN A 290     -19.517 -23.270  -6.371  1.00103.86           H  
ATOM   3982  HA  GLN A 290     -21.289 -24.865  -5.249  1.00104.45           H  
ATOM   3983  HB2 GLN A 290     -21.537 -22.619  -6.904  1.00102.54           H  
ATOM   3984  HB3 GLN A 290     -22.807 -23.433  -6.401  1.00102.54           H  
ATOM   3985  HG2 GLN A 290     -22.192 -22.933  -4.191  1.00101.09           H  
ATOM   3986  HG3 GLN A 290     -21.022 -22.017  -4.760  1.00101.09           H  
ATOM   3987 HE21 GLN A 290     -23.228 -21.214  -3.156  1.00103.40           H  
ATOM   3988 HE22 GLN A 290     -23.971 -20.158  -3.899  1.00103.40           H  
ATOM   3989  N   GLU A 291     -20.734 -25.059  -8.352  1.00 88.43           N  
ATOM   3990  CA  GLU A 291     -20.945 -25.934  -9.490  1.00 90.77           C  
ATOM   3991  C   GLU A 291     -20.414 -27.324  -9.207  1.00 90.76           C  
ATOM   3992  O   GLU A 291     -21.012 -28.297  -9.611  1.00 90.61           O  
ATOM   3993  CB  GLU A 291     -20.326 -25.351 -10.750  1.00 88.89           C  
ATOM   3994  CG  GLU A 291     -20.389 -26.250 -11.979  1.00 90.89           C  
ATOM   3995  CD  GLU A 291     -21.788 -26.718 -12.340  1.00 90.17           C  
ATOM   3996  OE1 GLU A 291     -22.215 -27.743 -11.797  1.00 88.78           O  
ATOM   3997  OE2 GLU A 291     -22.450 -26.088 -13.182  1.00 88.31           O1-
ATOM   3998  H   GLU A 291     -20.220 -24.387  -8.503  1.00106.36           H  
ATOM   3999  HA  GLU A 291     -21.900 -26.013  -9.643  1.00109.17           H  
ATOM   4000  HB2 GLU A 291     -20.789 -24.527 -10.967  1.00106.91           H  
ATOM   4001  HB3 GLU A 291     -19.391 -25.162 -10.574  1.00106.91           H  
ATOM   4002  HG2 GLU A 291     -20.040 -25.759 -12.739  1.00109.32           H  
ATOM   4003  HG3 GLU A 291     -19.844 -27.037 -11.822  1.00109.32           H  
ATOM   4004  N   LYS A 292     -19.270 -27.420  -8.547  1.00 91.74           N  
ATOM   4005  CA  LYS A 292     -18.720 -28.698  -8.174  1.00 92.21           C  
ATOM   4006  C   LYS A 292     -19.439 -29.215  -6.938  1.00 89.38           C  
ATOM   4007  O   LYS A 292     -20.195 -30.170  -6.994  1.00 88.92           O  
ATOM   4008  CB  LYS A 292     -17.222 -28.573  -7.928  1.00 89.76           C  
ATOM   4009  CG  LYS A 292     -16.814 -28.108  -6.552  1.00 88.74           C  
ATOM   4010  CD  LYS A 292     -15.735 -29.032  -6.049  1.00 86.86           C  
ATOM   4011  CE  LYS A 292     -15.638 -29.020  -4.553  1.00 83.01           C  
ATOM   4012  NZ  LYS A 292     -14.880 -30.189  -4.055  1.00 83.68           N1+
ATOM   4013  H   LYS A 292     -18.792 -26.748  -8.303  1.00110.33           H  
ATOM   4014  HA  LYS A 292     -18.859 -29.331  -8.895  1.00110.90           H  
ATOM   4015  HB2 LYS A 292     -16.816 -29.436  -8.097  1.00107.96           H  
ATOM   4016  HB3 LYS A 292     -16.869 -27.928  -8.560  1.00107.96           H  
ATOM   4017  HG2 LYS A 292     -16.438 -27.217  -6.619  1.00106.73           H  
ATOM   4018  HG3 LYS A 292     -17.547 -28.111  -5.922  1.00106.73           H  
ATOM   4019  HD2 LYS A 292     -15.928 -29.944  -6.315  1.00104.49           H  
ATOM   4020  HD3 LYS A 292     -14.880 -28.751  -6.411  1.00104.49           H  
ATOM   4021  HE2 LYS A 292     -15.178 -28.215  -4.268  1.00 99.86           H  
ATOM   4022  HE3 LYS A 292     -16.529 -29.052  -4.171  1.00 99.86           H  
ATOM   4023  HZ1 LYS A 292     -15.285 -30.942  -4.303  1.00100.66           H  
ATOM   4024  HZ2 LYS A 292     -14.055 -30.181  -4.389  1.00100.66           H  
ATOM   4025  HZ3 LYS A 292     -14.833 -30.165  -3.167  1.00100.66           H  
ATOM   4026  N   GLN A 301     -10.114 -34.664  -4.675  1.00 83.90           N  
ATOM   4027  CA  GLN A 301      -9.001 -34.146  -3.888  1.00 82.01           C  
ATOM   4028  C   GLN A 301      -8.984 -32.620  -3.897  1.00 80.91           C  
ATOM   4029  O   GLN A 301      -8.188 -31.996  -3.197  1.00 81.33           O  
ATOM   4030  CB  GLN A 301      -7.672 -34.683  -4.425  1.00 80.89           C  
ATOM   4031  CG  GLN A 301      -7.110 -35.864  -3.649  1.00 83.46           C  
ATOM   4032  CD  GLN A 301      -7.727 -37.186  -4.067  1.00 88.77           C  
ATOM   4033  NE2 GLN A 301      -7.376 -38.253  -3.359  1.00 85.12           N  
ATOM   4034  OE1 GLN A 301      -8.511 -37.248  -5.016  1.00 91.15           O  
ATOM   4035  H   GLN A 301     -10.146 -35.523  -4.712  1.00100.93           H  
ATOM   4036  HA  GLN A 301      -9.099 -34.440  -2.969  1.00 98.66           H  
ATOM   4037  HB2 GLN A 301      -7.798 -34.964  -5.345  1.00 97.31           H  
ATOM   4038  HB3 GLN A 301      -7.015 -33.971  -4.390  1.00 97.31           H  
ATOM   4039  HG2 GLN A 301      -6.154 -35.917  -3.805  1.00100.39           H  
ATOM   4040  HG3 GLN A 301      -7.284 -35.736  -2.703  1.00100.39           H  
ATOM   4041 HE21 GLN A 301      -6.826 -38.172  -2.703  1.00102.39           H  
ATOM   4042 HE22 GLN A 301      -7.699 -39.025  -3.557  1.00102.39           H  
ATOM   4043  N   LEU A 302      -9.872 -32.021  -4.692  1.00 76.77           N  
ATOM   4044  CA  LEU A 302      -9.892 -30.570  -4.881  1.00 75.08           C  
ATOM   4045  C   LEU A 302     -10.780 -29.942  -3.810  1.00 74.47           C  
ATOM   4046  O   LEU A 302     -11.968 -29.678  -4.008  1.00 73.33           O  
ATOM   4047  CB  LEU A 302     -10.366 -30.226  -6.287  1.00 74.98           C  
ATOM   4048  CG  LEU A 302     -10.208 -28.790  -6.786  1.00 74.24           C  
ATOM   4049  CD1 LEU A 302      -8.929 -28.142  -6.300  1.00 73.27           C  
ATOM   4050  CD2 LEU A 302     -10.262 -28.766  -8.317  1.00 73.29           C  
ATOM   4051  H   LEU A 302     -10.480 -32.433  -5.138  1.00 92.37           H  
ATOM   4052  HA  LEU A 302      -8.991 -30.231  -4.764  1.00 90.34           H  
ATOM   4053  HB2 LEU A 302      -9.882 -30.793  -6.908  1.00 90.22           H  
ATOM   4054  HB3 LEU A 302     -11.311 -30.438  -6.340  1.00 90.22           H  
ATOM   4055  HG  LEU A 302     -10.951 -28.262  -6.455  1.00 89.34           H  
ATOM   4056 HD11 LEU A 302      -8.811 -27.296  -6.759  1.00 88.17           H  
ATOM   4057 HD12 LEU A 302      -8.993 -27.993  -5.344  1.00 88.17           H  
ATOM   4058 HD13 LEU A 302      -8.183 -28.730  -6.496  1.00 88.17           H  
ATOM   4059 HD21 LEU A 302     -10.185 -27.848  -8.621  1.00 88.20           H  
ATOM   4060 HD22 LEU A 302      -9.527 -29.293  -8.667  1.00 88.20           H  
ATOM   4061 HD23 LEU A 302     -11.108 -29.141  -8.609  1.00 88.20           H  
ATOM   4062  N   SER A 303     -10.173 -29.699  -2.647  1.00 74.68           N  
ATOM   4063  CA  SER A 303     -10.863 -28.999  -1.573  1.00 74.70           C  
ATOM   4064  C   SER A 303     -11.451 -27.694  -2.091  1.00 75.36           C  
ATOM   4065  O   SER A 303     -10.951 -27.105  -3.052  1.00 75.81           O  
ATOM   4066  CB  SER A 303      -9.900 -28.692  -0.421  1.00 73.67           C  
ATOM   4067  OG  SER A 303      -9.079 -29.801  -0.111  1.00 76.94           O  
ATOM   4068  H   SER A 303      -9.366 -29.929  -2.459  1.00 89.87           H  
ATOM   4069  HA  SER A 303     -11.585 -29.552  -1.235  1.00 89.89           H  
ATOM   4070  HB2 SER A 303      -9.331 -27.952  -0.677  1.00 88.65           H  
ATOM   4071  HB3 SER A 303     -10.416 -28.454   0.365  1.00 88.65           H  
ATOM   4072  HG  SER A 303      -8.562 -29.607   0.522  1.00 92.58           H  
ATOM   4073  N   ASP A 304     -12.525 -27.232  -1.449  1.00 75.55           N  
ATOM   4074  CA  ASP A 304     -12.983 -25.872  -1.707  1.00 75.75           C  
ATOM   4075  C   ASP A 304     -12.042 -24.852  -1.083  1.00 72.79           C  
ATOM   4076  O   ASP A 304     -12.005 -23.700  -1.528  1.00 71.67           O  
ATOM   4077  CB  ASP A 304     -14.407 -25.680  -1.190  1.00 79.14           C  
ATOM   4078  CG  ASP A 304     -15.411 -26.560  -1.916  1.00 84.20           C  
ATOM   4079  OD1 ASP A 304     -15.473 -27.767  -1.603  1.00 86.10           O  
ATOM   4080  OD2 ASP A 304     -16.134 -26.048  -2.797  1.00 85.19           O1-
ATOM   4081  H   ASP A 304     -12.992 -27.673  -0.877  1.00 90.91           H  
ATOM   4082  HA  ASP A 304     -12.992 -25.721  -2.665  1.00 91.14           H  
ATOM   4083  HB2 ASP A 304     -14.435 -25.906  -0.247  1.00 95.21           H  
ATOM   4084  HB3 ASP A 304     -14.669 -24.755  -1.319  1.00 95.21           H  
ATOM   4085  N   GLU A 305     -11.281 -25.257  -0.063  1.00 71.16           N  
ATOM   4086  CA  GLU A 305     -10.186 -24.425   0.423  1.00 70.09           C  
ATOM   4087  C   GLU A 305      -9.136 -24.227  -0.661  1.00 70.23           C  
ATOM   4088  O   GLU A 305      -8.658 -23.106  -0.876  1.00 67.28           O  
ATOM   4089  CB  GLU A 305      -9.561 -25.062   1.662  1.00 66.98           C  
ATOM   4090  CG  GLU A 305      -8.417 -24.274   2.263  1.00 65.89           C  
ATOM   4091  CD  GLU A 305      -7.900 -24.892   3.549  1.00 69.08           C  
ATOM   4092  OE1 GLU A 305      -8.525 -25.855   4.045  1.00 68.33           O  
ATOM   4093  OE2 GLU A 305      -6.866 -24.416   4.062  1.00 68.32           O1-
ATOM   4094  H   GLU A 305     -11.379 -26.000   0.359  1.00 85.64           H  
ATOM   4095  HA  GLU A 305     -10.533 -23.554   0.672  1.00 84.35           H  
ATOM   4096  HB2 GLU A 305     -10.246 -25.152   2.343  1.00 80.62           H  
ATOM   4097  HB3 GLU A 305      -9.221 -25.938   1.422  1.00 80.62           H  
ATOM   4098  HG2 GLU A 305      -7.683 -24.244   1.630  1.00 79.32           H  
ATOM   4099  HG3 GLU A 305      -8.721 -23.375   2.462  1.00 79.32           H  
ATOM   4100  N   LYS A 306      -8.769 -25.306  -1.358  1.00 70.28           N  
ATOM   4101  CA  LYS A 306      -7.762 -25.218  -2.406  1.00 70.55           C  
ATOM   4102  C   LYS A 306      -8.230 -24.376  -3.585  1.00 69.94           C  
ATOM   4103  O   LYS A 306      -7.392 -23.857  -4.330  1.00 68.55           O  
ATOM   4104  CB  LYS A 306      -7.386 -26.621  -2.887  1.00 71.22           C  
ATOM   4105  CG  LYS A 306      -6.374 -27.351  -2.006  1.00 68.55           C  
ATOM   4106  CD  LYS A 306      -6.163 -28.789  -2.483  1.00 71.20           C  
ATOM   4107  CE  LYS A 306      -4.833 -29.363  -2.007  1.00 72.44           C  
ATOM   4108  NZ  LYS A 306      -4.767 -29.519  -0.526  1.00 71.80           N1+
ATOM   4109  H   LYS A 306      -9.092 -26.092  -1.244  1.00 84.59           H  
ATOM   4110  HA  LYS A 306      -6.964 -24.803  -2.041  1.00 84.91           H  
ATOM   4111  HB2 LYS A 306      -8.190 -27.162  -2.920  1.00 85.71           H  
ATOM   4112  HB3 LYS A 306      -7.004 -26.551  -3.776  1.00 85.71           H  
ATOM   4113  HG2 LYS A 306      -5.522 -26.889  -2.044  1.00 82.51           H  
ATOM   4114  HG3 LYS A 306      -6.702 -27.377  -1.094  1.00 82.51           H  
ATOM   4115  HD2 LYS A 306      -6.875 -29.348  -2.134  1.00 85.69           H  
ATOM   4116  HD3 LYS A 306      -6.170 -28.807  -3.453  1.00 85.69           H  
ATOM   4117  HE2 LYS A 306      -4.706 -30.238  -2.406  1.00 87.18           H  
ATOM   4118  HE3 LYS A 306      -4.117 -28.767  -2.278  1.00 87.18           H  
ATOM   4119  HZ1 LYS A 306      -3.943 -29.749  -0.280  1.00 86.41           H  
ATOM   4120  HZ2 LYS A 306      -4.984 -28.752  -0.131  1.00 86.41           H  
ATOM   4121  HZ3 LYS A 306      -5.336 -30.150  -0.261  1.00 86.41           H  
ATOM   4122  N   ILE A 307      -9.544 -24.234  -3.776  1.00 70.49           N  
ATOM   4123  CA  ILE A 307     -10.046 -23.366  -4.835  1.00 67.83           C  
ATOM   4124  C   ILE A 307     -10.043 -21.913  -4.380  1.00 69.79           C  
ATOM   4125  O   ILE A 307      -9.715 -21.009  -5.155  1.00 70.78           O  
ATOM   4126  CB  ILE A 307     -11.452 -23.816  -5.281  1.00 70.35           C  
ATOM   4127  CG1 ILE A 307     -11.443 -25.309  -5.627  1.00 75.52           C  
ATOM   4128  CG2 ILE A 307     -11.927 -22.967  -6.457  1.00 70.62           C  
ATOM   4129  CD1 ILE A 307     -12.551 -25.755  -6.570  1.00 74.67           C  
ATOM   4130  H   ILE A 307     -10.154 -24.624  -3.313  1.00 84.84           H  
ATOM   4131  HA  ILE A 307      -9.457 -23.436  -5.603  1.00 81.65           H  
ATOM   4132  HB  ILE A 307     -12.064 -23.679  -4.541  1.00 84.67           H  
ATOM   4133 HG12 ILE A 307     -10.594 -25.528  -6.042  1.00 90.87           H  
ATOM   4134 HG13 ILE A 307     -11.546 -25.811  -4.808  1.00 90.87           H  
ATOM   4135 HG21 ILE A 307     -12.852 -23.180  -6.655  1.00 85.00           H  
ATOM   4136 HG22 ILE A 307     -11.860 -22.030  -6.223  1.00 85.00           H  
ATOM   4137 HG23 ILE A 307     -11.370 -23.156  -7.228  1.00 85.00           H  
ATOM   4138 HD11 ILE A 307     -12.604 -26.723  -6.559  1.00 89.85           H  
ATOM   4139 HD12 ILE A 307     -13.392 -25.376  -6.270  1.00 89.85           H  
ATOM   4140 HD13 ILE A 307     -12.349 -25.445  -7.467  1.00 89.85           H  
ATOM   4141  N   ILE A 308     -10.390 -21.661  -3.118  1.00 70.75           N  
ATOM   4142  CA  ILE A 308     -10.586 -20.280  -2.694  1.00 69.18           C  
ATOM   4143  C   ILE A 308      -9.260 -19.597  -2.373  1.00 66.45           C  
ATOM   4144  O   ILE A 308      -9.126 -18.389  -2.579  1.00 67.15           O  
ATOM   4145  CB  ILE A 308     -11.551 -20.210  -1.497  1.00 71.42           C  
ATOM   4146  CG1 ILE A 308     -12.934 -20.726  -1.905  1.00 71.80           C  
ATOM   4147  CG2 ILE A 308     -11.636 -18.782  -0.963  1.00 69.21           C  
ATOM   4148  CD1 ILE A 308     -13.869 -19.655  -2.442  1.00 75.57           C  
ATOM   4149  H   ILE A 308     -10.514 -22.253  -2.507  1.00 85.15           H  
ATOM   4150  HA  ILE A 308     -10.995 -19.790  -3.424  1.00 83.27           H  
ATOM   4151  HB  ILE A 308     -11.207 -20.781  -0.792  1.00 85.95           H  
ATOM   4152 HG12 ILE A 308     -12.830 -21.398  -2.596  1.00 86.40           H  
ATOM   4153 HG13 ILE A 308     -13.358 -21.122  -1.127  1.00 86.40           H  
ATOM   4154 HG21 ILE A 308     -12.381 -18.726  -0.346  1.00 83.30           H  
ATOM   4155 HG22 ILE A 308     -10.813 -18.567  -0.496  1.00 83.30           H  
ATOM   4156 HG23 ILE A 308     -11.767 -18.169  -1.703  1.00 83.30           H  
ATOM   4157 HD11 ILE A 308     -14.604 -20.086  -2.906  1.00 90.93           H  
ATOM   4158 HD12 ILE A 308     -14.212 -19.130  -1.702  1.00 90.93           H  
ATOM   4159 HD13 ILE A 308     -13.381 -19.087  -3.058  1.00 90.93           H  
ATOM   4160  N   ASN A 309      -8.264 -20.326  -1.872  1.00 66.69           N  
ATOM   4161  CA  ASN A 309      -6.987 -19.694  -1.555  1.00 65.92           C  
ATOM   4162  C   ASN A 309      -6.119 -19.466  -2.791  1.00 65.83           C  
ATOM   4163  O   ASN A 309      -4.931 -19.150  -2.650  1.00 64.59           O  
ATOM   4164  CB  ASN A 309      -6.222 -20.513  -0.507  1.00 65.69           C  
ATOM   4165  CG  ASN A 309      -5.758 -21.861  -1.021  1.00 65.46           C  
ATOM   4166  ND2 ASN A 309      -5.154 -22.646  -0.136  1.00 65.03           N  
ATOM   4167  OD1 ASN A 309      -5.937 -22.197  -2.191  1.00 68.59           O  
ATOM   4168  H   ASN A 309      -8.300 -21.170  -1.710  1.00 80.27           H  
ATOM   4169  HA  ASN A 309      -7.165 -18.824  -1.170  1.00 79.35           H  
ATOM   4170  HB2 ASN A 309      -5.438 -20.014  -0.229  1.00 79.08           H  
ATOM   4171  HB3 ASN A 309      -6.802 -20.668   0.255  1.00 79.08           H  
ATOM   4172 HD21 ASN A 309      -4.870 -23.422  -0.373  1.00 78.28           H  
ATOM   4173 HD22 ASN A 309      -5.046 -22.378   0.674  1.00 78.28           H  
ATOM   4174  N   ILE A 310      -6.688 -19.612  -3.991  1.00 64.58           N  
ATOM   4175  CA  ILE A 310      -5.972 -19.240  -5.207  1.00 63.26           C  
ATOM   4176  C   ILE A 310      -5.854 -17.724  -5.310  1.00 62.03           C  
ATOM   4177  O   ILE A 310      -4.811 -17.194  -5.712  1.00 62.03           O  
ATOM   4178  CB  ILE A 310      -6.677 -19.831  -6.441  1.00 64.03           C  
ATOM   4179  CG1 ILE A 310      -6.573 -21.356  -6.438  1.00 64.56           C  
ATOM   4180  CG2 ILE A 310      -6.087 -19.256  -7.722  1.00 64.14           C  
ATOM   4181  CD1 ILE A 310      -7.364 -22.023  -7.546  1.00 64.51           C  
ATOM   4182  H   ILE A 310      -7.477 -19.923  -4.127  1.00 77.75           H  
ATOM   4183  HA  ILE A 310      -5.075 -19.608  -5.170  1.00 76.17           H  
ATOM   4184  HB  ILE A 310      -7.615 -19.589  -6.402  1.00 77.08           H  
ATOM   4185 HG12 ILE A 310      -5.642 -21.606  -6.546  1.00 77.72           H  
ATOM   4186 HG13 ILE A 310      -6.908 -21.691  -5.592  1.00 77.72           H  
ATOM   4187 HG21 ILE A 310      -6.439 -19.746  -8.479  1.00 77.22           H  
ATOM   4188 HG22 ILE A 310      -6.336 -18.322  -7.800  1.00 77.22           H  
ATOM   4189 HG23 ILE A 310      -5.121 -19.342  -7.692  1.00 77.22           H  
ATOM   4190 HD11 ILE A 310      -7.485 -22.960  -7.327  1.00 77.67           H  
ATOM   4191 HD12 ILE A 310      -8.227 -21.587  -7.622  1.00 77.67           H  
ATOM   4192 HD13 ILE A 310      -6.876 -21.938  -8.380  1.00 77.67           H  
ATOM   4193  N   VAL A 311      -6.924 -17.002  -4.961  1.00 61.82           N  
ATOM   4194  CA  VAL A 311      -6.905 -15.547  -5.033  1.00 62.13           C  
ATOM   4195  C   VAL A 311      -5.798 -14.963  -4.170  1.00 59.62           C  
ATOM   4196  O   VAL A 311      -5.340 -13.843  -4.423  1.00 60.13           O  
ATOM   4197  CB  VAL A 311      -8.283 -14.978  -4.630  1.00 64.93           C  
ATOM   4198  CG1 VAL A 311      -8.634 -15.367  -3.200  1.00 65.06           C  
ATOM   4199  CG2 VAL A 311      -8.307 -13.463  -4.788  1.00 65.58           C  
ATOM   4200  H   VAL A 311      -7.667 -17.334  -4.684  1.00 74.43           H  
ATOM   4201  HA  VAL A 311      -6.734 -15.283  -5.951  1.00 74.80           H  
ATOM   4202  HB  VAL A 311      -8.961 -15.350  -5.216  1.00 78.16           H  
ATOM   4203 HG11 VAL A 311      -9.599 -15.396  -3.108  1.00 78.32           H  
ATOM   4204 HG12 VAL A 311      -8.256 -16.236  -3.001  1.00 78.32           H  
ATOM   4205 HG13 VAL A 311      -8.263 -14.706  -2.595  1.00 78.32           H  
ATOM   4206 HG21 VAL A 311      -9.215 -13.148  -4.661  1.00 78.94           H  
ATOM   4207 HG22 VAL A 311      -7.724 -13.063  -4.124  1.00 78.94           H  
ATOM   4208 HG23 VAL A 311      -8.001 -13.235  -5.680  1.00 78.94           H  
ATOM   4209  N   LEU A 312      -5.352 -15.695  -3.149  1.00 60.21           N  
ATOM   4210  CA  LEU A 312      -4.235 -15.222  -2.341  1.00 61.96           C  
ATOM   4211  C   LEU A 312      -2.935 -15.264  -3.136  1.00 62.13           C  
ATOM   4212  O   LEU A 312      -2.152 -14.308  -3.115  1.00 61.42           O  
ATOM   4213  CB  LEU A 312      -4.122 -16.060  -1.070  1.00 64.12           C  
ATOM   4214  CG  LEU A 312      -3.379 -15.417   0.098  1.00 65.00           C  
ATOM   4215  CD1 LEU A 312      -4.074 -14.150   0.554  1.00 67.67           C  
ATOM   4216  CD2 LEU A 312      -3.264 -16.405   1.248  1.00 68.51           C  
ATOM   4217  H   LEU A 312      -5.674 -16.455  -2.908  1.00 72.50           H  
ATOM   4218  HA  LEU A 312      -4.400 -14.301  -2.087  1.00 74.60           H  
ATOM   4219  HB2 LEU A 312      -5.018 -16.268  -0.762  1.00 77.19           H  
ATOM   4220  HB3 LEU A 312      -3.658 -16.883  -1.289  1.00 77.19           H  
ATOM   4221  HG  LEU A 312      -2.489 -15.173  -0.193  1.00 78.24           H  
ATOM   4222 HD11 LEU A 312      -3.798 -13.948   1.462  1.00 81.46           H  
ATOM   4223 HD12 LEU A 312      -3.825 -13.422  -0.037  1.00 81.46           H  
ATOM   4224 HD13 LEU A 312      -5.033 -14.289   0.523  1.00 81.46           H  
ATOM   4225 HD21 LEU A 312      -2.761 -15.994   1.968  1.00 82.46           H  
ATOM   4226 HD22 LEU A 312      -4.155 -16.635   1.554  1.00 82.46           H  
ATOM   4227 HD23 LEU A 312      -2.806 -17.201   0.936  1.00 82.46           H  
ATOM   4228  N   ASP A 313      -2.691 -16.367  -3.851  1.00 59.56           N  
ATOM   4229  CA  ASP A 313      -1.499 -16.453  -4.688  1.00 57.79           C  
ATOM   4230  C   ASP A 313      -1.482 -15.338  -5.726  1.00 59.54           C  
ATOM   4231  O   ASP A 313      -0.429 -14.750  -6.003  1.00 60.70           O  
ATOM   4232  CB  ASP A 313      -1.432 -17.821  -5.367  1.00 57.53           C  
ATOM   4233  CG  ASP A 313      -1.353 -18.964  -4.372  1.00 64.49           C  
ATOM   4234  OD1 ASP A 313      -2.188 -19.004  -3.442  1.00 67.18           O  
ATOM   4235  OD2 ASP A 313      -0.457 -19.823  -4.519  1.00 60.69           O1-
ATOM   4236  H   ASP A 313      -3.192 -17.065  -3.867  1.00 71.72           H  
ATOM   4237  HA  ASP A 313      -0.712 -16.356  -4.129  1.00 69.59           H  
ATOM   4238  HB2 ASP A 313      -2.229 -17.946  -5.906  1.00 69.28           H  
ATOM   4239  HB3 ASP A 313      -0.642 -17.857  -5.929  1.00 69.28           H  
ATOM   4240  N   LEU A 314      -2.641 -15.034  -6.313  1.00 58.21           N  
ATOM   4241  CA  LEU A 314      -2.725 -13.929  -7.262  1.00 56.38           C  
ATOM   4242  C   LEU A 314      -2.504 -12.593  -6.565  1.00 58.47           C  
ATOM   4243  O   LEU A 314      -1.748 -11.743  -7.051  1.00 57.93           O  
ATOM   4244  CB  LEU A 314      -4.085 -13.940  -7.958  1.00 57.10           C  
ATOM   4245  CG  LEU A 314      -4.529 -15.270  -8.563  1.00 59.79           C  
ATOM   4246  CD1 LEU A 314      -5.845 -15.108  -9.303  1.00 61.34           C  
ATOM   4247  CD2 LEU A 314      -3.451 -15.807  -9.487  1.00 61.35           C  
ATOM   4248  H   LEU A 314      -3.383 -15.447  -6.179  1.00 70.10           H  
ATOM   4249  HA  LEU A 314      -2.036 -14.034  -7.937  1.00 67.91           H  
ATOM   4250  HB2 LEU A 314      -4.759 -13.679  -7.311  1.00 68.76           H  
ATOM   4251  HB3 LEU A 314      -4.063 -13.290  -8.678  1.00 68.76           H  
ATOM   4252  HG  LEU A 314      -4.663 -15.914  -7.850  1.00 71.99           H  
ATOM   4253 HD11 LEU A 314      -6.104 -15.965  -9.676  1.00 73.85           H  
ATOM   4254 HD12 LEU A 314      -6.521 -14.800  -8.680  1.00 73.85           H  
ATOM   4255 HD13 LEU A 314      -5.729 -14.458 -10.014  1.00 73.85           H  
ATOM   4256 HD21 LEU A 314      -3.795 -16.581  -9.956  1.00 73.86           H  
ATOM   4257 HD22 LEU A 314      -3.208 -15.116 -10.123  1.00 73.86           H  
ATOM   4258 HD23 LEU A 314      -2.677 -16.058  -8.959  1.00 73.86           H  
ATOM   4259  N   PHE A 315      -3.163 -12.387  -5.424  1.00 58.65           N  
ATOM   4260  CA  PHE A 315      -3.050 -11.109  -4.731  1.00 57.98           C  
ATOM   4261  C   PHE A 315      -1.630 -10.872  -4.236  1.00 58.61           C  
ATOM   4262  O   PHE A 315      -1.136  -9.740  -4.272  1.00 59.64           O  
ATOM   4263  CB  PHE A 315      -4.039 -11.055  -3.568  1.00 58.95           C  
ATOM   4264  CG  PHE A 315      -3.937  -9.804  -2.748  1.00 62.21           C  
ATOM   4265  CD1 PHE A 315      -4.141  -8.564  -3.326  1.00 62.27           C  
ATOM   4266  CD2 PHE A 315      -3.632  -9.867  -1.399  1.00 63.28           C  
ATOM   4267  CE1 PHE A 315      -4.045  -7.409  -2.576  1.00 61.40           C  
ATOM   4268  CE2 PHE A 315      -3.535  -8.716  -0.643  1.00 64.26           C  
ATOM   4269  CZ  PHE A 315      -3.742  -7.485  -1.233  1.00 64.35           C  
ATOM   4270  H   PHE A 315      -3.673 -12.962  -5.038  1.00 70.63           H  
ATOM   4271  HA  PHE A 315      -3.274 -10.395  -5.348  1.00 69.83           H  
ATOM   4272  HB2 PHE A 315      -4.941 -11.105  -3.922  1.00 70.99           H  
ATOM   4273  HB3 PHE A 315      -3.873 -11.809  -2.981  1.00 70.99           H  
ATOM   4274  HD1 PHE A 315      -4.346  -8.508  -4.231  1.00 74.97           H  
ATOM   4275  HD2 PHE A 315      -3.491 -10.694  -0.998  1.00 76.18           H  
ATOM   4276  HE1 PHE A 315      -4.186  -6.582  -2.976  1.00 73.93           H  
ATOM   4277  HE2 PHE A 315      -3.330  -8.770   0.263  1.00 77.37           H  
ATOM   4278  HZ  PHE A 315      -3.678  -6.708  -0.725  1.00 77.46           H  
ATOM   4279  N   GLY A 316      -0.955 -11.927  -3.778  1.00 58.24           N  
ATOM   4280  CA  GLY A 316       0.395 -11.758  -3.266  1.00 58.38           C  
ATOM   4281  C   GLY A 316       1.406 -11.498  -4.367  1.00 58.25           C  
ATOM   4282  O   GLY A 316       2.184 -10.542  -4.300  1.00 57.94           O  
ATOM   4283  H   GLY A 316      -1.253 -12.734  -3.754  1.00 70.14           H  
ATOM   4284  HA2 GLY A 316       0.415 -11.011  -2.647  1.00 70.31           H  
ATOM   4285  HA3 GLY A 316       0.660 -12.560  -2.790  1.00 70.31           H  
ATOM   4286  N   ALA A 317       1.413 -12.352  -5.392  1.00 57.98           N  
ATOM   4287  CA  ALA A 317       2.343 -12.158  -6.499  1.00 56.06           C  
ATOM   4288  C   ALA A 317       2.039 -10.867  -7.246  1.00 56.99           C  
ATOM   4289  O   ALA A 317       2.955 -10.164  -7.690  1.00 55.72           O  
ATOM   4290  CB  ALA A 317       2.283 -13.353  -7.451  1.00 56.25           C  
ATOM   4291  H   ALA A 317       0.899 -13.038  -5.468  1.00 69.82           H  
ATOM   4292  HA  ALA A 317       3.245 -12.097  -6.148  1.00 67.52           H  
ATOM   4293  HB1 ALA A 317       2.908 -13.208  -8.179  1.00 67.75           H  
ATOM   4294  HB2 ALA A 317       2.523 -14.157  -6.964  1.00 67.75           H  
ATOM   4295  HB3 ALA A 317       1.381 -13.434  -7.799  1.00 67.75           H  
ATOM   4296  N   GLY A 318       0.760 -10.536  -7.389  1.00 57.42           N  
ATOM   4297  CA  GLY A 318       0.366  -9.328  -8.080  1.00 55.35           C  
ATOM   4298  C   GLY A 318       0.989  -8.078  -7.497  1.00 56.56           C  
ATOM   4299  O   GLY A 318       1.762  -7.392  -8.173  1.00 59.11           O  
ATOM   4300  H   GLY A 318       0.101 -11.001  -7.091  1.00 69.15           H  
ATOM   4301  HA2 GLY A 318       0.632  -9.392  -9.009  1.00 66.66           H  
ATOM   4302  HA3 GLY A 318      -0.599  -9.236  -8.043  1.00 66.66           H  
ATOM   4303  N   PHE A 319       0.673  -7.775  -6.236  1.00 55.66           N  
ATOM   4304  CA  PHE A 319       1.084  -6.496  -5.666  1.00 55.87           C  
ATOM   4305  C   PHE A 319       2.587  -6.453  -5.410  1.00 55.63           C  
ATOM   4306  O   PHE A 319       3.223  -5.413  -5.610  1.00 54.27           O  
ATOM   4307  CB  PHE A 319       0.296  -6.214  -4.377  1.00 59.62           C  
ATOM   4308  CG  PHE A 319       0.978  -6.682  -3.117  1.00 59.68           C  
ATOM   4309  CD1 PHE A 319       1.932  -5.894  -2.489  1.00 58.41           C  
ATOM   4310  CD2 PHE A 319       0.656  -7.907  -2.556  1.00 60.13           C  
ATOM   4311  CE1 PHE A 319       2.560  -6.325  -1.337  1.00 61.23           C  
ATOM   4312  CE2 PHE A 319       1.278  -8.341  -1.399  1.00 60.65           C  
ATOM   4313  CZ  PHE A 319       2.230  -7.549  -0.789  1.00 62.76           C  
ATOM   4314  H   PHE A 319       0.230  -8.283  -5.701  1.00 67.04           H  
ATOM   4315  HA  PHE A 319       0.873  -5.795  -6.300  1.00 67.29           H  
ATOM   4316  HB2 PHE A 319       0.163  -5.258  -4.305  1.00 71.79           H  
ATOM   4317  HB3 PHE A 319      -0.563  -6.661  -4.432  1.00 71.79           H  
ATOM   4318  HD1 PHE A 319       2.160  -5.070  -2.855  1.00 70.34           H  
ATOM   4319  HD2 PHE A 319       0.017  -8.444  -2.962  1.00 72.40           H  
ATOM   4320  HE1 PHE A 319       3.199  -5.788  -0.926  1.00 73.73           H  
ATOM   4321  HE2 PHE A 319       1.055  -9.166  -1.033  1.00 73.02           H  
ATOM   4322  HZ  PHE A 319       2.649  -7.839  -0.011  1.00 75.56           H  
ATOM   4323  N   ASP A 320       3.176  -7.568  -4.975  1.00 56.80           N  
ATOM   4324  CA  ASP A 320       4.574  -7.538  -4.559  1.00 56.21           C  
ATOM   4325  C   ASP A 320       5.506  -7.383  -5.755  1.00 55.00           C  
ATOM   4326  O   ASP A 320       6.400  -6.529  -5.751  1.00 53.85           O  
ATOM   4327  CB  ASP A 320       4.914  -8.803  -3.770  1.00 59.52           C  
ATOM   4328  CG  ASP A 320       6.298  -8.749  -3.146  1.00 60.67           C  
ATOM   4329  OD1 ASP A 320       6.509  -7.930  -2.225  1.00 59.46           O  
ATOM   4330  OD2 ASP A 320       7.175  -9.526  -3.577  1.00 62.52           O1-
ATOM   4331  H   ASP A 320       2.796  -8.337  -4.913  1.00 68.41           H  
ATOM   4332  HA  ASP A 320       4.711  -6.776  -3.974  1.00 67.70           H  
ATOM   4333  HB2 ASP A 320       4.267  -8.914  -3.056  1.00 71.67           H  
ATOM   4334  HB3 ASP A 320       4.884  -9.566  -4.368  1.00 71.67           H  
ATOM   4335  N   THR A 321       5.312  -8.197  -6.793  1.00 54.39           N  
ATOM   4336  CA  THR A 321       6.254  -8.200  -7.907  1.00 52.23           C  
ATOM   4337  C   THR A 321       6.147  -6.921  -8.729  1.00 52.02           C  
ATOM   4338  O   THR A 321       7.149  -6.232  -8.955  1.00 49.10           O  
ATOM   4339  CB  THR A 321       6.019  -9.425  -8.790  1.00 51.14           C  
ATOM   4340  CG2 THR A 321       6.045 -10.692  -7.955  1.00 53.22           C  
ATOM   4341  OG1 THR A 321       4.747  -9.309  -9.440  1.00 54.41           O  
ATOM   4342  H   THR A 321       4.654  -8.745  -6.875  1.00 65.51           H  
ATOM   4343  HA  THR A 321       7.156  -8.254  -7.555  1.00 62.92           H  
ATOM   4344  HB  THR A 321       6.720  -9.482  -9.458  1.00 61.61           H  
ATOM   4345  HG1 THR A 321       4.135  -9.260  -8.867  1.00 65.54           H  
ATOM   4346 HG21 THR A 321       5.298 -10.703  -7.337  1.00 64.11           H  
ATOM   4347 HG22 THR A 321       5.986 -11.469  -8.533  1.00 64.11           H  
ATOM   4348 HG23 THR A 321       6.872 -10.739  -7.451  1.00 64.11           H  
ATOM   4349  N   VAL A 322       4.940  -6.589  -9.193  1.00 52.86           N  
ATOM   4350  CA  VAL A 322       4.777  -5.407 -10.035  1.00 51.03           C  
ATOM   4351  C   VAL A 322       5.273  -4.164  -9.308  1.00 51.48           C  
ATOM   4352  O   VAL A 322       5.906  -3.287  -9.908  1.00 51.17           O  
ATOM   4353  CB  VAL A 322       3.308  -5.256 -10.473  1.00 51.69           C  
ATOM   4354  CG1 VAL A 322       3.094  -3.917 -11.164  1.00 52.55           C  
ATOM   4355  CG2 VAL A 322       2.910  -6.396 -11.392  1.00 52.24           C  
ATOM   4356  H   VAL A 322       4.214  -7.023  -9.037  1.00 63.68           H  
ATOM   4357  HA  VAL A 322       5.315  -5.517 -10.835  1.00 61.48           H  
ATOM   4358  HB  VAL A 322       2.737  -5.286  -9.689  1.00 62.27           H  
ATOM   4359 HG11 VAL A 322       2.264  -3.952 -11.665  1.00 63.31           H  
ATOM   4360 HG12 VAL A 322       3.045  -3.217 -10.495  1.00 63.31           H  
ATOM   4361 HG13 VAL A 322       3.835  -3.751 -11.767  1.00 63.31           H  
ATOM   4362 HG21 VAL A 322       1.978  -6.292 -11.638  1.00 62.94           H  
ATOM   4363 HG22 VAL A 322       3.467  -6.371 -12.186  1.00 62.94           H  
ATOM   4364 HG23 VAL A 322       3.037  -7.236 -10.925  1.00 62.94           H  
ATOM   4365  N   THR A 323       4.997  -4.068  -8.005  1.00 51.13           N  
ATOM   4366  CA  THR A 323       5.503  -2.945  -7.224  1.00 48.16           C  
ATOM   4367  C   THR A 323       7.018  -2.841  -7.341  1.00 49.61           C  
ATOM   4368  O   THR A 323       7.562  -1.764  -7.609  1.00 50.88           O  
ATOM   4369  CB  THR A 323       5.093  -3.095  -5.758  1.00 50.87           C  
ATOM   4370  CG2 THR A 323       5.839  -2.093  -4.889  1.00 51.86           C  
ATOM   4371  OG1 THR A 323       3.683  -2.881  -5.622  1.00 53.14           O  
ATOM   4372  H   THR A 323       4.526  -4.632  -7.558  1.00 61.60           H  
ATOM   4373  HA  THR A 323       5.117  -2.122  -7.563  1.00 58.04           H  
ATOM   4374  HB  THR A 323       5.314  -3.989  -5.452  1.00 61.29           H  
ATOM   4375  HG1 THR A 323       3.261  -3.484  -6.027  1.00 64.01           H  
ATOM   4376 HG21 THR A 323       5.440  -2.059  -4.006  1.00 62.47           H  
ATOM   4377 HG22 THR A 323       6.765  -2.359  -4.806  1.00 62.47           H  
ATOM   4378 HG23 THR A 323       5.796  -1.210  -5.288  1.00 62.47           H  
ATOM   4379  N   THR A 324       7.720  -3.960  -7.140  1.00 50.31           N  
ATOM   4380  CA  THR A 324       9.177  -3.939  -7.206  1.00 49.16           C  
ATOM   4381  C   THR A 324       9.663  -3.516  -8.587  1.00 48.45           C  
ATOM   4382  O   THR A 324      10.658  -2.792  -8.708  1.00 48.67           O  
ATOM   4383  CB  THR A 324       9.739  -5.312  -6.839  1.00 48.73           C  
ATOM   4384  CG2 THR A 324      11.253  -5.247  -6.702  1.00 47.77           C  
ATOM   4385  OG1 THR A 324       9.162  -5.754  -5.604  1.00 48.41           O  
ATOM   4386  H   THR A 324       7.379  -4.731  -6.968  1.00 60.62           H  
ATOM   4387  HA  THR A 324       9.511  -3.296  -6.561  1.00 59.24           H  
ATOM   4388  HB  THR A 324       9.523  -5.946  -7.540  1.00 58.72           H  
ATOM   4389  HG1 THR A 324       8.335  -5.870  -5.697  1.00 58.34           H  
ATOM   4390 HG21 THR A 324      11.560  -5.948  -6.106  1.00 57.57           H  
ATOM   4391 HG22 THR A 324      11.667  -5.369  -7.570  1.00 57.57           H  
ATOM   4392 HG23 THR A 324      11.519  -4.388  -6.339  1.00 57.57           H  
ATOM   4393  N   ALA A 325       8.980  -3.962  -9.643  1.00 45.97           N  
ATOM   4394  CA  ALA A 325       9.356  -3.535 -10.987  1.00 47.49           C  
ATOM   4395  C   ALA A 325       9.247  -2.022 -11.121  1.00 48.50           C  
ATOM   4396  O   ALA A 325      10.210  -1.347 -11.506  1.00 48.40           O  
ATOM   4397  CB  ALA A 325       8.480  -4.232 -12.028  1.00 48.77           C  
ATOM   4398  H   ALA A 325       8.310  -4.500  -9.609  1.00 55.42           H  
ATOM   4399  HA  ALA A 325      10.278  -3.786 -11.153  1.00 57.23           H  
ATOM   4400  HB1 ALA A 325       8.745  -3.935 -12.913  1.00 58.78           H  
ATOM   4401  HB2 ALA A 325       8.601  -5.191 -11.950  1.00 58.78           H  
ATOM   4402  HB3 ALA A 325       7.552  -4.000 -11.865  1.00 58.78           H  
ATOM   4403  N   ILE A 326       8.077  -1.467 -10.797  1.00 47.38           N  
ATOM   4404  CA  ILE A 326       7.892  -0.023 -10.906  1.00 48.87           C  
ATOM   4405  C   ILE A 326       8.895   0.706 -10.023  1.00 50.83           C  
ATOM   4406  O   ILE A 326       9.516   1.690 -10.444  1.00 49.61           O  
ATOM   4407  CB  ILE A 326       6.440   0.358 -10.559  1.00 48.75           C  
ATOM   4408  CG1 ILE A 326       5.475  -0.426 -11.451  1.00 50.71           C  
ATOM   4409  CG2 ILE A 326       6.234   1.853 -10.718  1.00 50.41           C  
ATOM   4410  CD1 ILE A 326       4.059   0.098 -11.456  1.00 52.81           C  
ATOM   4411  H   ILE A 326       7.389  -1.898 -10.515  1.00 57.10           H  
ATOM   4412  HA  ILE A 326       8.057   0.244 -11.824  1.00 58.90           H  
ATOM   4413  HB  ILE A 326       6.270   0.119  -9.634  1.00 58.74           H  
ATOM   4414 HG12 ILE A 326       5.803  -0.395 -12.363  1.00 61.10           H  
ATOM   4415 HG13 ILE A 326       5.444  -1.345 -11.147  1.00 61.10           H  
ATOM   4416 HG21 ILE A 326       5.356   2.092 -10.384  1.00 60.74           H  
ATOM   4417 HG22 ILE A 326       6.909   2.331 -10.212  1.00 60.74           H  
ATOM   4418 HG23 ILE A 326       6.304   2.082 -11.658  1.00 60.74           H  
ATOM   4419 HD11 ILE A 326       3.477  -0.571 -11.850  1.00 63.62           H  
ATOM   4420 HD12 ILE A 326       3.786   0.276 -10.542  1.00 63.62           H  
ATOM   4421 HD13 ILE A 326       4.024   0.915 -11.977  1.00 63.62           H  
ATOM   4422  N   SER A 327       9.075   0.236  -8.787  1.00 50.33           N  
ATOM   4423  CA  SER A 327      10.026   0.885  -7.890  1.00 49.32           C  
ATOM   4424  C   SER A 327      11.432   0.863  -8.475  1.00 50.98           C  
ATOM   4425  O   SER A 327      12.160   1.859  -8.396  1.00 51.45           O  
ATOM   4426  CB  SER A 327      10.002   0.210  -6.520  1.00 50.00           C  
ATOM   4427  OG  SER A 327      10.701   0.987  -5.563  1.00 52.43           O  
ATOM   4428  H   SER A 327       8.667  -0.443  -8.451  1.00 60.65           H  
ATOM   4429  HA  SER A 327       9.766   1.812  -7.772  1.00 59.43           H  
ATOM   4430  HB2 SER A 327       9.081   0.110  -6.233  1.00 60.25           H  
ATOM   4431  HB3 SER A 327      10.424  -0.660  -6.589  1.00 60.25           H  
ATOM   4432  HG  SER A 327      10.684   0.605  -4.815  1.00 63.17           H  
ATOM   4433  N   TRP A 328      11.833  -0.262  -9.071  1.00 50.93           N  
ATOM   4434  CA  TRP A 328      13.137  -0.318  -9.724  1.00 50.93           C  
ATOM   4435  C   TRP A 328      13.191   0.627 -10.917  1.00 50.03           C  
ATOM   4436  O   TRP A 328      14.194   1.320 -11.122  1.00 50.66           O  
ATOM   4437  CB  TRP A 328      13.446  -1.745 -10.168  1.00 47.85           C  
ATOM   4438  CG  TRP A 328      14.130  -2.561  -9.128  1.00 45.07           C  
ATOM   4439  CD1 TRP A 328      13.647  -3.683  -8.525  1.00 46.25           C  
ATOM   4440  CD2 TRP A 328      15.424  -2.325  -8.561  1.00 47.18           C  
ATOM   4441  CE2 TRP A 328      15.659  -3.347  -7.619  1.00 47.88           C  
ATOM   4442  CE3 TRP A 328      16.407  -1.350  -8.757  1.00 48.41           C  
ATOM   4443  NE1 TRP A 328      14.559  -4.163  -7.617  1.00 45.26           N  
ATOM   4444  CZ2 TRP A 328      16.835  -3.421  -6.876  1.00 47.02           C  
ATOM   4445  CZ3 TRP A 328      17.574  -1.425  -8.018  1.00 48.37           C  
ATOM   4446  CH2 TRP A 328      17.779  -2.455  -7.092  1.00 47.59           C  
ATOM   4447  H   TRP A 328      11.378  -0.991  -9.110  1.00 61.36           H  
ATOM   4448  HA  TRP A 328      13.820  -0.044  -9.092  1.00 61.37           H  
ATOM   4449  HB2 TRP A 328      12.614  -2.190 -10.395  1.00 57.66           H  
ATOM   4450  HB3 TRP A 328      14.024  -1.712 -10.946  1.00 57.66           H  
ATOM   4451  HD1 TRP A 328      12.820  -4.067  -8.704  1.00 55.74           H  
ATOM   4452  HE1 TRP A 328      14.456  -4.862  -7.127  1.00 54.55           H  
ATOM   4453  HE3 TRP A 328      16.278  -0.664  -9.372  1.00 58.34           H  
ATOM   4454  HZ2 TRP A 328      16.974  -4.103  -6.259  1.00 56.68           H  
ATOM   4455  HZ3 TRP A 328      18.235  -0.782  -8.141  1.00 58.29           H  
ATOM   4456  HH2 TRP A 328      18.573  -2.480  -6.608  1.00 57.35           H  
ATOM   4457  N   SER A 329      12.121   0.665 -11.716  1.00 50.06           N  
ATOM   4458  CA  SER A 329      12.087   1.569 -12.859  1.00 49.21           C  
ATOM   4459  C   SER A 329      12.333   3.008 -12.427  1.00 49.23           C  
ATOM   4460  O   SER A 329      13.105   3.732 -13.066  1.00 50.32           O  
ATOM   4461  CB  SER A 329      10.745   1.450 -13.581  1.00 47.38           C  
ATOM   4462  OG  SER A 329      10.659   0.229 -14.293  1.00 47.47           O  
ATOM   4463  H   SER A 329      11.415   0.184 -11.617  1.00 60.32           H  
ATOM   4464  HA  SER A 329      12.787   1.318 -13.482  1.00 59.30           H  
ATOM   4465  HB2 SER A 329      10.030   1.484 -12.926  1.00 57.10           H  
ATOM   4466  HB3 SER A 329      10.657   2.186 -14.206  1.00 57.10           H  
ATOM   4467  HG  SER A 329       9.901   0.154 -14.645  1.00 57.22           H  
ATOM   4468  N   LEU A 330      11.691   3.441 -11.340  1.00 50.67           N  
ATOM   4469  CA  LEU A 330      11.881   4.813 -10.884  1.00 51.80           C  
ATOM   4470  C   LEU A 330      13.272   5.019 -10.303  1.00 52.82           C  
ATOM   4471  O   LEU A 330      13.798   6.137 -10.342  1.00 52.93           O  
ATOM   4472  CB  LEU A 330      10.821   5.183  -9.850  1.00 49.65           C  
ATOM   4473  CG  LEU A 330       9.371   4.906 -10.241  1.00 52.20           C  
ATOM   4474  CD1 LEU A 330       8.494   4.809  -8.999  1.00 51.67           C  
ATOM   4475  CD2 LEU A 330       8.849   5.978 -11.185  1.00 55.25           C  
ATOM   4476  H   LEU A 330      11.154   2.970 -10.861  1.00 61.05           H  
ATOM   4477  HA  LEU A 330      11.782   5.413 -11.640  1.00 62.40           H  
ATOM   4478  HB2 LEU A 330      11.001   4.684  -9.038  1.00 59.83           H  
ATOM   4479  HB3 LEU A 330      10.894   6.133  -9.666  1.00 59.83           H  
ATOM   4480  HG  LEU A 330       9.322   4.057 -10.705  1.00 62.89           H  
ATOM   4481 HD11 LEU A 330       7.577   4.647  -9.272  1.00 62.25           H  
ATOM   4482 HD12 LEU A 330       8.809   4.077  -8.447  1.00 62.25           H  
ATOM   4483 HD13 LEU A 330       8.551   5.643  -8.507  1.00 62.25           H  
ATOM   4484 HD21 LEU A 330       7.930   5.773 -11.418  1.00 66.54           H  
ATOM   4485 HD22 LEU A 330       8.893   6.839 -10.740  1.00 66.54           H  
ATOM   4486 HD23 LEU A 330       9.399   5.989 -11.984  1.00 66.54           H  
ATOM   4487  N   MET A 331      13.881   3.966  -9.753  1.00 53.09           N  
ATOM   4488  CA  MET A 331      15.255   4.088  -9.280  1.00 54.94           C  
ATOM   4489  C   MET A 331      16.225   4.219 -10.447  1.00 54.61           C  
ATOM   4490  O   MET A 331      17.289   4.831 -10.303  1.00 55.58           O  
ATOM   4491  CB  MET A 331      15.621   2.889  -8.406  1.00 52.88           C  
ATOM   4492  CG  MET A 331      14.814   2.785  -7.120  1.00 54.14           C  
ATOM   4493  SD  MET A 331      15.296   3.974  -5.848  1.00 58.45           S  
ATOM   4494  CE  MET A 331      16.968   3.437  -5.485  1.00 55.78           C  
ATOM   4495  H   MET A 331      13.528   3.189  -9.645  1.00 63.96           H  
ATOM   4496  HA  MET A 331      15.322   4.882  -8.728  1.00 66.18           H  
ATOM   4497  HB2 MET A 331      15.473   2.076  -8.914  1.00 63.71           H  
ATOM   4498  HB3 MET A 331      16.556   2.956  -8.162  1.00 63.71           H  
ATOM   4499  HG2 MET A 331      13.881   2.946  -7.323  1.00 65.21           H  
ATOM   4500  HG3 MET A 331      14.923   1.894  -6.752  1.00 65.21           H  
ATOM   4501  HE1 MET A 331      17.286   3.906  -4.698  1.00 67.18           H  
ATOM   4502  HE2 MET A 331      16.963   2.481  -5.321  1.00 67.18           H  
ATOM   4503  HE3 MET A 331      17.537   3.640  -6.243  1.00 67.18           H  
ATOM   4504  N   TYR A 332      15.871   3.667 -11.609  1.00 52.84           N  
ATOM   4505  CA  TYR A 332      16.708   3.821 -12.791  1.00 53.31           C  
ATOM   4506  C   TYR A 332      16.475   5.160 -13.480  1.00 54.41           C  
ATOM   4507  O   TYR A 332      17.402   5.712 -14.083  1.00 56.22           O  
ATOM   4508  CB  TYR A 332      16.448   2.675 -13.769  1.00 52.11           C  
ATOM   4509  CG  TYR A 332      17.097   1.371 -13.364  1.00 52.18           C  
ATOM   4510  CD1 TYR A 332      18.464   1.296 -13.136  1.00 52.58           C  
ATOM   4511  CD2 TYR A 332      16.342   0.217 -13.208  1.00 49.48           C  
ATOM   4512  CE1 TYR A 332      19.061   0.111 -12.763  1.00 50.97           C  
ATOM   4513  CE2 TYR A 332      16.932  -0.975 -12.837  1.00 48.12           C  
ATOM   4514  CZ  TYR A 332      18.292  -1.021 -12.618  1.00 49.41           C  
ATOM   4515  OH  TYR A 332      18.886  -2.205 -12.248  1.00 49.73           O  
ATOM   4516  H   TYR A 332      15.158   3.203 -11.735  1.00 63.66           H  
ATOM   4517  HA  TYR A 332      17.639   3.787 -12.523  1.00 64.23           H  
ATOM   4518  HB2 TYR A 332      15.492   2.525 -13.828  1.00 62.78           H  
ATOM   4519  HB3 TYR A 332      16.796   2.922 -14.640  1.00 62.78           H  
ATOM   4520  HD1 TYR A 332      18.986   2.059 -13.234  1.00 63.35           H  
ATOM   4521  HD2 TYR A 332      15.424   0.247 -13.357  1.00 59.62           H  
ATOM   4522  HE1 TYR A 332      19.978   0.076 -12.615  1.00 61.41           H  
ATOM   4523  HE2 TYR A 332      16.415  -1.742 -12.737  1.00 57.99           H  
ATOM   4524  HH  TYR A 332      19.596  -2.049 -11.828  1.00 59.93           H  
ATOM   4525  N   LEU A 333      15.255   5.696 -13.399  1.00 53.06           N  
ATOM   4526  CA  LEU A 333      14.979   6.994 -14.005  1.00 54.68           C  
ATOM   4527  C   LEU A 333      15.675   8.117 -13.245  1.00 56.21           C  
ATOM   4528  O   LEU A 333      16.173   9.070 -13.856  1.00 57.89           O  
ATOM   4529  CB  LEU A 333      13.472   7.233 -14.052  1.00 54.80           C  
ATOM   4530  CG  LEU A 333      12.678   6.265 -14.929  1.00 53.53           C  
ATOM   4531  CD1 LEU A 333      11.205   6.292 -14.561  1.00 52.47           C  
ATOM   4532  CD2 LEU A 333      12.873   6.605 -16.398  1.00 54.48           C  
ATOM   4533  H   LEU A 333      14.582   5.333 -13.005  1.00 63.92           H  
ATOM   4534  HA  LEU A 333      15.313   6.996 -14.916  1.00 65.87           H  
ATOM   4535  HB2 LEU A 333      13.122   7.162 -13.150  1.00 66.01           H  
ATOM   4536  HB3 LEU A 333      13.314   8.128 -14.390  1.00 66.01           H  
ATOM   4537  HG  LEU A 333      13.008   5.365 -14.787  1.00 64.49           H  
ATOM   4538 HD11 LEU A 333      10.691   5.905 -15.287  1.00 63.21           H  
ATOM   4539 HD12 LEU A 333      11.072   5.776 -13.751  1.00 63.21           H  
ATOM   4540 HD13 LEU A 333      10.934   7.212 -14.417  1.00 63.21           H  
ATOM   4541 HD21 LEU A 333      12.360   5.983 -16.937  1.00 65.62           H  
ATOM   4542 HD22 LEU A 333      12.565   7.511 -16.556  1.00 65.62           H  
ATOM   4543 HD23 LEU A 333      13.815   6.533 -16.617  1.00 65.62           H  
ATOM   4544  N   VAL A 334      15.718   8.023 -11.914  1.00 55.88           N  
ATOM   4545  CA  VAL A 334      16.409   9.035 -11.120  1.00 52.98           C  
ATOM   4546  C   VAL A 334      17.899   9.029 -11.431  1.00 54.06           C  
ATOM   4547  O   VAL A 334      18.532  10.085 -11.542  1.00 58.55           O  
ATOM   4548  CB  VAL A 334      16.158   8.800  -9.619  1.00 57.35           C  
ATOM   4549  CG1 VAL A 334      14.713   9.089  -9.270  1.00 57.99           C  
ATOM   4550  CG2 VAL A 334      16.533   7.371  -9.225  1.00 57.56           C  
ATOM   4551  H   VAL A 334      15.350   7.394 -11.460  1.00 67.31           H  
ATOM   4552  HA  VAL A 334      16.059   9.910 -11.349  1.00 63.82           H  
ATOM   4553  HB  VAL A 334      16.717   9.406  -9.109  1.00 69.06           H  
ATOM   4554 HG11 VAL A 334      14.618   9.085  -8.305  1.00 69.84           H  
ATOM   4555 HG12 VAL A 334      14.473   9.961  -9.621  1.00 69.84           H  
ATOM   4556 HG13 VAL A 334      14.148   8.408  -9.665  1.00 69.84           H  
ATOM   4557 HG21 VAL A 334      16.355   7.254  -8.279  1.00 69.32           H  
ATOM   4558 HG22 VAL A 334      15.998   6.750  -9.735  1.00 69.32           H  
ATOM   4559 HG23 VAL A 334      17.475   7.224  -9.399  1.00 69.32           H  
ATOM   4560  N   MET A 335      18.481   7.842 -11.567  1.00 56.64           N  
ATOM   4561  CA  MET A 335      19.920   7.663 -11.697  1.00 58.41           C  
ATOM   4562  C   MET A 335      20.383   7.668 -13.146  1.00 58.01           C  
ATOM   4563  O   MET A 335      21.586   7.548 -13.398  1.00 60.37           O  
ATOM   4564  CB  MET A 335      20.321   6.353 -11.008  1.00 57.73           C  
ATOM   4565  CG  MET A 335      21.683   6.350 -10.327  1.00 60.37           C  
ATOM   4566  SD  MET A 335      21.981   7.568  -9.021  1.00 67.95           S  
ATOM   4567  CE  MET A 335      20.329   8.019  -8.497  1.00 58.71           C  
ATOM   4568  H   MET A 335      18.046   7.101 -11.587  1.00 68.22           H  
ATOM   4569  HA  MET A 335      20.370   8.391 -11.244  1.00 70.34           H  
ATOM   4570  HB2 MET A 335      19.656   6.144 -10.334  1.00 69.52           H  
ATOM   4571  HB3 MET A 335      20.332   5.650 -11.676  1.00 69.52           H  
ATOM   4572  HG2 MET A 335      21.817   5.474  -9.932  1.00 72.69           H  
ATOM   4573  HG3 MET A 335      22.357   6.496 -11.009  1.00 72.69           H  
ATOM   4574  HE1 MET A 335      20.396   8.656  -7.771  1.00 70.71           H  
ATOM   4575  HE2 MET A 335      19.847   8.428  -9.227  1.00 70.71           H  
ATOM   4576  HE3 MET A 335      19.864   7.222  -8.198  1.00 70.71           H  
ATOM   4577  N   ASN A 336      19.464   7.811 -14.096  1.00 56.45           N  
ATOM   4578  CA  ASN A 336      19.798   7.934 -15.515  1.00 57.26           C  
ATOM   4579  C   ASN A 336      18.823   8.924 -16.132  1.00 59.44           C  
ATOM   4580  O   ASN A 336      17.875   8.541 -16.830  1.00 58.10           O  
ATOM   4581  CB  ASN A 336      19.741   6.578 -16.220  1.00 55.76           C  
ATOM   4582  CG  ASN A 336      20.738   5.588 -15.655  1.00 56.14           C  
ATOM   4583  ND2 ASN A 336      20.362   4.930 -14.565  1.00 59.30           N  
ATOM   4584  OD1 ASN A 336      21.835   5.417 -16.189  1.00 54.28           O  
ATOM   4585  H   ASN A 336      18.618   7.840 -13.943  1.00 67.99           H  
ATOM   4586  HA  ASN A 336      20.697   8.286 -15.607  1.00 68.96           H  
ATOM   4587  HB2 ASN A 336      18.853   6.203 -16.115  1.00 67.16           H  
ATOM   4588  HB3 ASN A 336      19.941   6.702 -17.161  1.00 67.16           H  
ATOM   4589 HD21 ASN A 336      20.892   4.357 -14.205  1.00 71.41           H  
ATOM   4590 HD22 ASN A 336      19.588   5.076 -14.220  1.00 71.41           H  
ATOM   4591  N   PRO A 337      19.014  10.221 -15.877  1.00 60.68           N  
ATOM   4592  CA  PRO A 337      18.098  11.215 -16.463  1.00 58.22           C  
ATOM   4593  C   PRO A 337      18.074  11.173 -17.978  1.00 60.31           C  
ATOM   4594  O   PRO A 337      17.026  11.434 -18.582  1.00 62.04           O  
ATOM   4595  CB  PRO A 337      18.639  12.555 -15.940  1.00 56.39           C  
ATOM   4596  CG  PRO A 337      19.486  12.199 -14.747  1.00 58.51           C  
ATOM   4597  CD  PRO A 337      20.062  10.844 -15.048  1.00 58.21           C  
ATOM   4598  HA  PRO A 337      17.198  11.081 -16.126  1.00 70.12           H  
ATOM   4599  HB2 PRO A 337      19.176  12.981 -16.627  1.00 67.92           H  
ATOM   4600  HB3 PRO A 337      17.900  13.126 -15.678  1.00 67.92           H  
ATOM   4601  HG2 PRO A 337      20.193  12.855 -14.643  1.00 70.46           H  
ATOM   4602  HG3 PRO A 337      18.931  12.165 -13.952  1.00 70.46           H  
ATOM   4603  HD2 PRO A 337      20.887  10.929 -15.551  1.00 70.11           H  
ATOM   4604  HD3 PRO A 337      20.192  10.342 -14.228  1.00 70.11           H  
ATOM   4605  N   ARG A 338      19.206  10.855 -18.613  1.00 61.35           N  
ATOM   4606  CA  ARG A 338      19.227  10.703 -20.064  1.00 60.90           C  
ATOM   4607  C   ARG A 338      18.150   9.731 -20.524  1.00 61.30           C  
ATOM   4608  O   ARG A 338      17.475   9.969 -21.532  1.00 61.86           O  
ATOM   4609  CB  ARG A 338      20.610  10.227 -20.517  1.00 63.29           C  
ATOM   4610  CG  ARG A 338      20.690   9.796 -21.975  1.00 67.41           C  
ATOM   4611  CD  ARG A 338      21.995   9.057 -22.267  1.00 68.78           C  
ATOM   4612  NE  ARG A 338      21.956   7.661 -21.833  1.00 64.42           N  
ATOM   4613  CZ  ARG A 338      21.321   6.688 -22.481  1.00 62.49           C  
ATOM   4614  NH1 ARG A 338      20.661   6.949 -23.601  1.00 62.22           N1+
ATOM   4615  NH2 ARG A 338      21.347   5.451 -22.006  1.00 63.10           N  
ATOM   4616  H   ARG A 338      19.964  10.724 -18.229  1.00 73.86           H  
ATOM   4617  HA  ARG A 338      19.053  11.564 -20.477  1.00 73.33           H  
ATOM   4618  HB2 ARG A 338      21.243  10.951 -20.390  1.00 76.20           H  
ATOM   4619  HB3 ARG A 338      20.870   9.468 -19.972  1.00 76.20           H  
ATOM   4620  HG2 ARG A 338      19.963   9.193 -22.190  1.00 81.14           H  
ATOM   4621  HG3 ARG A 338      20.653  10.582 -22.543  1.00 81.14           H  
ATOM   4622  HD2 ARG A 338      22.162   9.073 -23.222  1.00 82.78           H  
ATOM   4623  HD3 ARG A 338      22.720   9.497 -21.796  1.00 82.78           H  
ATOM   4624  HE  ARG A 338      22.372   7.455 -21.109  1.00 77.55           H  
ATOM   4625 HH11 ARG A 338      20.640   7.749 -23.916  1.00 74.92           H  
ATOM   4626 HH12 ARG A 338      20.252   6.315 -24.015  1.00 74.92           H  
ATOM   4627 HH21 ARG A 338      21.774   5.278 -21.280  1.00 75.97           H  
ATOM   4628 HH22 ARG A 338      20.936   4.821 -22.423  1.00 75.97           H  
ATOM   4629  N   VAL A 339      17.977   8.625 -19.795  1.00 60.59           N  
ATOM   4630  CA  VAL A 339      16.976   7.638 -20.181  1.00 60.20           C  
ATOM   4631  C   VAL A 339      15.574   8.157 -19.901  1.00 59.41           C  
ATOM   4632  O   VAL A 339      14.613   7.764 -20.575  1.00 57.69           O  
ATOM   4633  CB  VAL A 339      17.234   6.305 -19.454  1.00 58.02           C  
ATOM   4634  CG1 VAL A 339      16.115   5.314 -19.748  1.00 56.59           C  
ATOM   4635  CG2 VAL A 339      18.587   5.730 -19.853  1.00 57.27           C  
ATOM   4636  H   VAL A 339      18.420   8.428 -19.085  1.00 72.96           H  
ATOM   4637  HA  VAL A 339      17.048   7.475 -21.135  1.00 72.48           H  
ATOM   4638  HB  VAL A 339      17.248   6.465 -18.497  1.00 69.88           H  
ATOM   4639 HG11 VAL A 339      16.414   4.423 -19.507  1.00 68.15           H  
ATOM   4640 HG12 VAL A 339      15.333   5.552 -19.226  1.00 68.15           H  
ATOM   4641 HG13 VAL A 339      15.906   5.346 -20.695  1.00 68.15           H  
ATOM   4642 HG21 VAL A 339      18.713   4.880 -19.404  1.00 68.97           H  
ATOM   4643 HG22 VAL A 339      18.604   5.602 -20.814  1.00 68.97           H  
ATOM   4644 HG23 VAL A 339      19.284   6.350 -19.589  1.00 68.97           H  
ATOM   4645  N   GLN A 340      15.423   9.040 -18.913  1.00 60.80           N  
ATOM   4646  CA  GLN A 340      14.098   9.568 -18.609  1.00 60.75           C  
ATOM   4647  C   GLN A 340      13.614  10.496 -19.717  1.00 63.80           C  
ATOM   4648  O   GLN A 340      12.469  10.392 -20.170  1.00 64.74           O  
ATOM   4649  CB  GLN A 340      14.103  10.299 -17.265  1.00 56.95           C  
ATOM   4650  CG  GLN A 340      12.696  10.621 -16.768  1.00 58.98           C  
ATOM   4651  CD  GLN A 340      12.648  11.212 -15.367  1.00 61.38           C  
ATOM   4652  NE2 GLN A 340      13.757  11.129 -14.639  1.00 57.42           N  
ATOM   4653  OE1 GLN A 340      11.615  11.733 -14.945  1.00 60.87           O  
ATOM   4654  H   GLN A 340      16.056   9.342 -18.416  1.00 73.20           H  
ATOM   4655  HA  GLN A 340      13.473   8.829 -18.544  1.00 73.15           H  
ATOM   4656  HB2 GLN A 340      14.534   9.726 -16.612  1.00 68.59           H  
ATOM   4657  HB3 GLN A 340      14.592  11.132 -17.355  1.00 68.59           H  
ATOM   4658  HG2 GLN A 340      12.292  11.263 -17.372  1.00 71.03           H  
ATOM   4659  HG3 GLN A 340      12.174   9.804 -16.762  1.00 71.03           H  
ATOM   4660 HE21 GLN A 340      14.466  10.761 -14.950  1.00 69.15           H  
ATOM   4661 HE22 GLN A 340      13.764  11.452 -13.842  1.00 69.15           H  
ATOM   4662  N   ARG A 341      14.474  11.409 -20.176  1.00 62.84           N  
ATOM   4663  CA  ARG A 341      14.034  12.372 -21.181  1.00 64.10           C  
ATOM   4664  C   ARG A 341      13.740  11.686 -22.512  1.00 63.96           C  
ATOM   4665  O   ARG A 341      12.737  11.998 -23.164  1.00 66.48           O  
ATOM   4666  CB  ARG A 341      15.075  13.484 -21.342  1.00 68.21           C  
ATOM   4667  CG  ARG A 341      16.259  13.173 -22.241  1.00 71.77           C  
ATOM   4668  CD  ARG A 341      17.055  14.448 -22.550  1.00 72.67           C  
ATOM   4669  NE  ARG A 341      18.423  14.164 -22.977  1.00 76.90           N  
ATOM   4670  CZ  ARG A 341      18.752  13.687 -24.174  1.00 77.44           C  
ATOM   4671  NH1 ARG A 341      17.813  13.437 -25.076  1.00 74.62           N1+
ATOM   4672  NH2 ARG A 341      20.025  13.460 -24.470  1.00 79.15           N  
ATOM   4673  H   ARG A 341      15.294  11.489 -19.929  1.00 75.65           H  
ATOM   4674  HA  ARG A 341      13.210  12.783 -20.875  1.00 77.17           H  
ATOM   4675  HB2 ARG A 341      14.632  14.264 -21.710  1.00 82.10           H  
ATOM   4676  HB3 ARG A 341      15.428  13.699 -20.465  1.00 82.10           H  
ATOM   4677  HG2 ARG A 341      16.847  12.543 -21.796  1.00 86.37           H  
ATOM   4678  HG3 ARG A 341      15.955  12.814 -23.088  1.00 86.37           H  
ATOM   4679  HD2 ARG A 341      16.611  14.935 -23.262  1.00 87.46           H  
ATOM   4680  HD3 ARG A 341      17.098  14.995 -21.750  1.00 87.46           H  
ATOM   4681  HE  ARG A 341      19.058  14.315 -22.417  1.00 92.53           H  
ATOM   4682 HH11 ARG A 341      16.986  13.581 -24.892  1.00 89.79           H  
ATOM   4683 HH12 ARG A 341      18.033  13.129 -25.848  1.00 89.79           H  
ATOM   4684 HH21 ARG A 341      20.637  13.621 -23.888  1.00 95.23           H  
ATOM   4685 HH22 ARG A 341      20.238  13.152 -25.244  1.00 95.23           H  
ATOM   4686  N   LYS A 342      14.586  10.741 -22.929  1.00 64.99           N  
ATOM   4687  CA  LYS A 342      14.337  10.041 -24.185  1.00 64.23           C  
ATOM   4688  C   LYS A 342      13.071   9.197 -24.125  1.00 62.09           C  
ATOM   4689  O   LYS A 342      12.503   8.877 -25.176  1.00 61.55           O  
ATOM   4690  CB  LYS A 342      15.536   9.168 -24.554  1.00 62.78           C  
ATOM   4691  CG  LYS A 342      16.778   9.967 -24.918  1.00 67.62           C  
ATOM   4692  CD  LYS A 342      17.941   9.064 -25.294  1.00 67.89           C  
ATOM   4693  CE  LYS A 342      17.762   8.477 -26.685  1.00 67.16           C  
ATOM   4694  NZ  LYS A 342      18.914   7.611 -27.062  1.00 70.21           N1+
ATOM   4695  H   LYS A 342      15.296  10.493 -22.511  1.00 78.24           H  
ATOM   4696  HA  LYS A 342      14.221  10.698 -24.890  1.00 77.32           H  
ATOM   4697  HB2 LYS A 342      15.757   8.603 -23.797  1.00 75.58           H  
ATOM   4698  HB3 LYS A 342      15.299   8.619 -25.318  1.00 75.58           H  
ATOM   4699  HG2 LYS A 342      16.579  10.537 -25.677  1.00 81.39           H  
ATOM   4700  HG3 LYS A 342      17.046  10.505 -24.156  1.00 81.39           H  
ATOM   4701  HD2 LYS A 342      18.763   9.579 -25.285  1.00 81.71           H  
ATOM   4702  HD3 LYS A 342      17.996   8.332 -24.660  1.00 81.71           H  
ATOM   4703  HE2 LYS A 342      16.957   7.936 -26.705  1.00 80.84           H  
ATOM   4704  HE3 LYS A 342      17.699   9.198 -27.331  1.00 80.84           H  
ATOM   4705  HZ1 LYS A 342      19.667   8.086 -27.055  1.00 84.50           H  
ATOM   4706  HZ2 LYS A 342      18.991   6.939 -26.484  1.00 84.50           H  
ATOM   4707  HZ3 LYS A 342      18.790   7.278 -27.878  1.00 84.50           H  
ATOM   4708  N   ILE A 343      12.625   8.823 -22.924  1.00 65.10           N  
ATOM   4709  CA  ILE A 343      11.310   8.208 -22.781  1.00 63.94           C  
ATOM   4710  C   ILE A 343      10.219   9.240 -23.031  1.00 63.76           C  
ATOM   4711  O   ILE A 343       9.232   8.973 -23.726  1.00 62.08           O  
ATOM   4712  CB  ILE A 343      11.165   7.580 -21.383  1.00 61.62           C  
ATOM   4713  CG1 ILE A 343      11.829   6.206 -21.331  1.00 60.25           C  
ATOM   4714  CG2 ILE A 343       9.695   7.477 -20.993  1.00 62.61           C  
ATOM   4715  CD1 ILE A 343      11.928   5.626 -19.929  1.00 57.53           C  
ATOM   4716  H   ILE A 343      13.060   8.914 -22.188  1.00 78.36           H  
ATOM   4717  HA  ILE A 343      11.215   7.503 -23.440  1.00 76.97           H  
ATOM   4718  HB  ILE A 343      11.610   8.156 -20.742  1.00 74.19           H  
ATOM   4719 HG12 ILE A 343      11.312   5.588 -21.872  1.00 72.55           H  
ATOM   4720 HG13 ILE A 343      12.729   6.280 -21.686  1.00 72.55           H  
ATOM   4721 HG21 ILE A 343       9.610   6.877 -20.237  1.00 75.38           H  
ATOM   4722 HG22 ILE A 343       9.365   8.355 -20.744  1.00 75.38           H  
ATOM   4723 HG23 ILE A 343       9.190   7.129 -21.744  1.00 75.38           H  
ATOM   4724 HD11 ILE A 343      12.587   4.915 -19.929  1.00 69.28           H  
ATOM   4725 HD12 ILE A 343      12.199   6.328 -19.317  1.00 69.28           H  
ATOM   4726 HD13 ILE A 343      11.062   5.276 -19.668  1.00 69.28           H  
ATOM   4727  N   GLN A 344      10.376  10.435 -22.458  1.00 63.35           N  
ATOM   4728  CA  GLN A 344       9.373  11.482 -22.616  1.00 64.49           C  
ATOM   4729  C   GLN A 344       9.397  12.051 -24.027  1.00 66.58           C  
ATOM   4730  O   GLN A 344       8.342  12.328 -24.609  1.00 66.06           O  
ATOM   4731  CB  GLN A 344       9.610  12.578 -21.575  1.00 63.54           C  
ATOM   4732  CG  GLN A 344       9.696  12.038 -20.149  1.00 63.62           C  
ATOM   4733  CD  GLN A 344      10.107  13.083 -19.128  1.00 64.73           C  
ATOM   4734  NE2 GLN A 344      11.036  13.954 -19.505  1.00 66.68           N  
ATOM   4735  OE1 GLN A 344       9.599  13.099 -18.006  1.00 66.02           O  
ATOM   4736  H   GLN A 344      11.053  10.661 -21.978  1.00 76.27           H  
ATOM   4737  HA  GLN A 344       8.493  11.104 -22.460  1.00 77.64           H  
ATOM   4738  HB2 GLN A 344      10.444  13.023 -21.787  1.00 76.49           H  
ATOM   4739  HB3 GLN A 344       8.877  13.212 -21.612  1.00 76.49           H  
ATOM   4740  HG2 GLN A 344       8.823  11.702 -19.891  1.00 76.59           H  
ATOM   4741  HG3 GLN A 344      10.345  11.321 -20.115  1.00 76.59           H  
ATOM   4742 HE21 GLN A 344      11.375  13.916 -20.293  1.00 80.26           H  
ATOM   4743 HE22 GLN A 344      11.299  14.562 -18.956  1.00 80.26           H  
ATOM   4744  N   GLU A 345      10.593  12.225 -24.594  1.00 67.53           N  
ATOM   4745  CA  GLU A 345      10.707  12.671 -25.978  1.00 64.31           C  
ATOM   4746  C   GLU A 345       9.897  11.778 -26.909  1.00 66.21           C  
ATOM   4747  O   GLU A 345       9.244  12.267 -27.838  1.00 68.72           O  
ATOM   4748  CB  GLU A 345      12.181  12.692 -26.388  1.00 64.77           C  
ATOM   4749  CG  GLU A 345      12.449  13.189 -27.797  1.00 74.18           C  
ATOM   4750  CD  GLU A 345      13.652  12.510 -28.433  1.00 77.32           C  
ATOM   4751  OE1 GLU A 345      13.652  12.338 -29.670  1.00 74.78           O  
ATOM   4752  OE2 GLU A 345      14.595  12.148 -27.696  1.00 76.68           O1-
ATOM   4753  H   GLU A 345      11.346  12.092 -24.200  1.00 81.29           H  
ATOM   4754  HA  GLU A 345      10.361  13.574 -26.050  1.00 77.41           H  
ATOM   4755  HB2 GLU A 345      12.663  13.271 -25.777  1.00 77.97           H  
ATOM   4756  HB3 GLU A 345      12.531  11.790 -26.324  1.00 77.97           H  
ATOM   4757  HG2 GLU A 345      11.678  13.016 -28.358  1.00 89.26           H  
ATOM   4758  HG3 GLU A 345      12.627  14.142 -27.765  1.00 89.26           H  
ATOM   4759  N   GLU A 346       9.920  10.463 -26.672  1.00 64.71           N  
ATOM   4760  CA  GLU A 346       9.130   9.558 -27.501  1.00 64.03           C  
ATOM   4761  C   GLU A 346       7.639   9.743 -27.250  1.00 63.73           C  
ATOM   4762  O   GLU A 346       6.831   9.661 -28.182  1.00 64.47           O  
ATOM   4763  CB  GLU A 346       9.536   8.106 -27.242  1.00 61.52           C  
ATOM   4764  CG  GLU A 346       8.742   7.094 -28.064  1.00 61.73           C  
ATOM   4765  CD  GLU A 346       9.272   5.675 -27.938  1.00 61.89           C  
ATOM   4766  OE1 GLU A 346       8.810   4.943 -27.036  1.00 60.23           O  
ATOM   4767  OE2 GLU A 346      10.141   5.288 -28.748  1.00 61.51           O1-
ATOM   4768  H   GLU A 346      10.375  10.080 -26.051  1.00 77.90           H  
ATOM   4769  HA  GLU A 346       9.303   9.755 -28.435  1.00 77.09           H  
ATOM   4770  HB2 GLU A 346      10.474   7.999 -27.464  1.00 74.07           H  
ATOM   4771  HB3 GLU A 346       9.394   7.904 -26.304  1.00 74.07           H  
ATOM   4772  HG2 GLU A 346       7.822   7.095 -27.760  1.00 74.32           H  
ATOM   4773  HG3 GLU A 346       8.782   7.347 -29.000  1.00 74.32           H  
ATOM   4774  N   LEU A 347       7.255   9.989 -25.995  1.00 65.81           N  
ATOM   4775  CA  LEU A 347       5.842  10.172 -25.685  1.00 67.83           C  
ATOM   4776  C   LEU A 347       5.306  11.472 -26.267  1.00 69.11           C  
ATOM   4777  O   LEU A 347       4.124  11.551 -26.621  1.00 69.40           O  
ATOM   4778  CB  LEU A 347       5.631  10.147 -24.173  1.00 64.62           C  
ATOM   4779  CG  LEU A 347       5.780   8.789 -23.488  1.00 60.21           C  
ATOM   4780  CD1 LEU A 347       5.886   8.977 -21.980  1.00 63.09           C  
ATOM   4781  CD2 LEU A 347       4.621   7.875 -23.843  1.00 60.17           C  
ATOM   4782  H   LEU A 347       7.784  10.053 -25.320  1.00 79.22           H  
ATOM   4783  HA  LEU A 347       5.337   9.440 -26.072  1.00 81.64           H  
ATOM   4784  HB2 LEU A 347       6.276  10.747 -23.767  1.00 77.80           H  
ATOM   4785  HB3 LEU A 347       4.734  10.467 -23.986  1.00 77.80           H  
ATOM   4786  HG  LEU A 347       6.598   8.368 -23.796  1.00 72.50           H  
ATOM   4787 HD11 LEU A 347       5.972   8.107 -21.559  1.00 75.96           H  
ATOM   4788 HD12 LEU A 347       6.666   9.519 -21.784  1.00 75.96           H  
ATOM   4789 HD13 LEU A 347       5.085   9.422 -21.661  1.00 75.96           H  
ATOM   4790 HD21 LEU A 347       4.707   7.048 -23.343  1.00 72.46           H  
ATOM   4791 HD22 LEU A 347       3.789   8.317 -23.612  1.00 72.46           H  
ATOM   4792 HD23 LEU A 347       4.644   7.690 -24.795  1.00 72.46           H  
ATOM   4793  N   ASP A 348       6.155  12.496 -26.374  1.00 68.19           N  
ATOM   4794  CA  ASP A 348       5.716  13.767 -26.937  1.00 67.26           C  
ATOM   4795  C   ASP A 348       5.523  13.677 -28.447  1.00 67.42           C  
ATOM   4796  O   ASP A 348       4.686  14.397 -29.003  1.00 68.40           O  
ATOM   4797  CB  ASP A 348       6.722  14.867 -26.591  1.00 65.45           C  
ATOM   4798  CG  ASP A 348       6.539  15.407 -25.179  1.00 71.03           C  
ATOM   4799  OD1 ASP A 348       5.625  14.934 -24.471  1.00 74.77           O  
ATOM   4800  OD2 ASP A 348       7.310  16.305 -24.777  1.00 68.08           O1-
ATOM   4801  H   ASP A 348       6.980  12.479 -26.130  1.00 82.08           H  
ATOM   4802  HA  ASP A 348       4.863  14.005 -26.543  1.00 80.96           H  
ATOM   4803  HB2 ASP A 348       7.620  14.508 -26.661  1.00 78.78           H  
ATOM   4804  HB3 ASP A 348       6.610  15.604 -27.211  1.00 78.78           H  
ATOM   4805  N   THR A 349       6.271  12.804 -29.126  1.00 65.26           N  
ATOM   4806  CA  THR A 349       6.146  12.691 -30.575  1.00 67.10           C  
ATOM   4807  C   THR A 349       5.071  11.700 -31.003  1.00 67.30           C  
ATOM   4808  O   THR A 349       4.533  11.825 -32.110  1.00 71.10           O  
ATOM   4809  CB  THR A 349       7.478  12.273 -31.213  1.00 67.47           C  
ATOM   4810  CG2 THR A 349       8.564  13.305 -30.938  1.00 66.30           C  
ATOM   4811  OG1 THR A 349       7.882  10.994 -30.703  1.00 72.16           O  
ATOM   4812  H   THR A 349       6.850  12.274 -28.774  1.00 78.56           H  
ATOM   4813  HA  THR A 349       5.907  13.559 -30.936  1.00 80.77           H  
ATOM   4814  HB  THR A 349       7.362  12.208 -32.174  1.00 81.21           H  
ATOM   4815  HG1 THR A 349       7.987  11.037 -29.871  1.00 86.84           H  
ATOM   4816 HG21 THR A 349       9.398  13.025 -31.346  1.00 79.81           H  
ATOM   4817 HG22 THR A 349       8.306  14.164 -31.307  1.00 79.81           H  
ATOM   4818 HG23 THR A 349       8.697  13.400 -29.982  1.00 79.81           H  
ATOM   4819  N   VAL A 350       4.743  10.718 -30.165  1.00 66.39           N  
ATOM   4820  CA  VAL A 350       3.782   9.689 -30.547  1.00 66.50           C  
ATOM   4821  C   VAL A 350       2.409   9.893 -29.914  1.00 69.26           C  
ATOM   4822  O   VAL A 350       1.426   9.316 -30.406  1.00 70.38           O  
ATOM   4823  CB  VAL A 350       4.323   8.285 -30.204  1.00 66.27           C  
ATOM   4824  CG1 VAL A 350       3.351   7.200 -30.652  1.00 61.73           C  
ATOM   4825  CG2 VAL A 350       5.689   8.076 -30.848  1.00 68.37           C  
ATOM   4826  H   VAL A 350       5.063  10.626 -29.372  1.00 79.91           H  
ATOM   4827  HA  VAL A 350       3.662   9.720 -31.509  1.00 80.04           H  
ATOM   4828  HB  VAL A 350       4.430   8.214 -29.243  1.00 79.77           H  
ATOM   4829 HG11 VAL A 350       3.809   6.345 -30.645  1.00 74.32           H  
ATOM   4830 HG12 VAL A 350       2.598   7.175 -30.041  1.00 74.32           H  
ATOM   4831 HG13 VAL A 350       3.045   7.402 -31.550  1.00 74.32           H  
ATOM   4832 HG21 VAL A 350       5.977   7.163 -30.688  1.00 82.30           H  
ATOM   4833 HG22 VAL A 350       5.616   8.238 -31.802  1.00 82.30           H  
ATOM   4834 HG23 VAL A 350       6.323   8.696 -30.455  1.00 82.30           H  
ATOM   4835  N   ILE A 351       2.306  10.694 -28.850  1.00 70.79           N  
ATOM   4836  CA  ILE A 351       1.009  10.965 -28.234  1.00 70.21           C  
ATOM   4837  C   ILE A 351       0.896  12.421 -27.800  1.00 71.70           C  
ATOM   4838  O   ILE A 351      -0.213  12.944 -27.638  1.00 74.66           O  
ATOM   4839  CB  ILE A 351       0.751  10.029 -27.034  1.00 72.54           C  
ATOM   4840  CG1 ILE A 351       1.196   8.604 -27.374  1.00 72.97           C  
ATOM   4841  CG2 ILE A 351      -0.718  10.092 -26.629  1.00 71.35           C  
ATOM   4842  CD1 ILE A 351       0.709   7.537 -26.417  1.00 69.56           C  
ATOM   4843  H   ILE A 351       2.971  11.082 -28.468  1.00 85.20           H  
ATOM   4844  HA  ILE A 351       0.312  10.802 -28.888  1.00 84.50           H  
ATOM   4845  HB  ILE A 351       1.284  10.342 -26.286  1.00 87.30           H  
ATOM   4846 HG12 ILE A 351       0.859   8.377 -28.254  1.00 87.81           H  
ATOM   4847 HG13 ILE A 351       2.165   8.573 -27.377  1.00 87.81           H  
ATOM   4848 HG21 ILE A 351      -0.879   9.501 -25.878  1.00 85.87           H  
ATOM   4849 HG22 ILE A 351      -0.932  11.002 -26.372  1.00 85.87           H  
ATOM   4850 HG23 ILE A 351      -1.263   9.833 -27.385  1.00 85.87           H  
ATOM   4851 HD11 ILE A 351       1.126   6.692 -26.648  1.00 83.72           H  
ATOM   4852 HD12 ILE A 351       0.952   7.790 -25.513  1.00 83.72           H  
ATOM   4853 HD13 ILE A 351      -0.253   7.463 -26.492  1.00 83.72           H  
ATOM   4854  N   GLY A 352       2.027  13.085 -27.604  1.00 71.41           N  
ATOM   4855  CA  GLY A 352       1.961  14.434 -27.078  1.00 73.33           C  
ATOM   4856  C   GLY A 352       1.334  14.445 -25.687  1.00 76.33           C  
ATOM   4857  O   GLY A 352       1.195  13.424 -25.018  1.00 77.09           O  
ATOM   4858  H   GLY A 352       2.819  12.791 -27.760  1.00 85.94           H  
ATOM   4859  HA2 GLY A 352       2.852  14.812 -27.023  1.00 88.25           H  
ATOM   4860  HA3 GLY A 352       1.424  14.988 -27.666  1.00 88.25           H  
ATOM   4861  N   ARG A 353       0.955  15.650 -25.262  1.00 77.70           N  
ATOM   4862  CA  ARG A 353       0.307  15.861 -23.973  1.00 78.06           C  
ATOM   4863  C   ARG A 353      -1.158  16.255 -24.138  1.00 76.90           C  
ATOM   4864  O   ARG A 353      -1.732  16.929 -23.279  1.00 77.89           O  
ATOM   4865  CB  ARG A 353       1.067  16.912 -23.165  1.00 80.12           C  
ATOM   4866  CG  ARG A 353       2.509  16.510 -22.858  1.00 79.26           C  
ATOM   4867  CD  ARG A 353       3.363  17.692 -22.404  1.00 80.49           C  
ATOM   4868  NE  ARG A 353       3.964  18.397 -23.533  1.00 80.29           N  
ATOM   4869  CZ  ARG A 353       5.205  18.875 -23.557  1.00 80.55           C  
ATOM   4870  NH1 ARG A 353       6.007  18.729 -22.512  1.00 77.73           N1+
ATOM   4871  NH2 ARG A 353       5.649  19.502 -24.638  1.00 84.34           N  
ATOM   4872  H   ARG A 353       1.066  16.374 -25.713  1.00 93.49           H  
ATOM   4873  HA  ARG A 353       0.332  15.032 -23.470  1.00 93.92           H  
ATOM   4874  HB2 ARG A 353       1.089  17.741 -23.669  1.00 96.39           H  
ATOM   4875  HB3 ARG A 353       0.610  17.051 -22.321  1.00 96.39           H  
ATOM   4876  HG2 ARG A 353       2.509  15.849 -22.148  1.00 95.36           H  
ATOM   4877  HG3 ARG A 353       2.913  16.138 -23.657  1.00 95.36           H  
ATOM   4878  HD2 ARG A 353       2.805  18.320 -21.919  1.00 96.84           H  
ATOM   4879  HD3 ARG A 353       4.064  17.356 -21.827  1.00 96.84           H  
ATOM   4880  HE  ARG A 353       3.480  18.512 -24.234  1.00 96.59           H  
ATOM   4881 HH11 ARG A 353       5.736  18.327 -21.804  1.00 93.53           H  
ATOM   4882 HH12 ARG A 353       6.807  19.044 -22.543  1.00 93.53           H  
ATOM   4883 HH21 ARG A 353       5.135  19.599 -25.320  1.00101.46           H  
ATOM   4884 HH22 ARG A 353       6.451  19.811 -24.657  1.00101.46           H  
ATOM   4885  N   SER A 354      -1.773  15.827 -25.240  1.00 77.19           N  
ATOM   4886  CA  SER A 354      -3.174  16.118 -25.508  1.00 78.01           C  
ATOM   4887  C   SER A 354      -4.118  15.040 -24.995  1.00 77.34           C  
ATOM   4888  O   SER A 354      -5.321  15.299 -24.875  1.00 78.40           O  
ATOM   4889  CB  SER A 354      -3.393  16.290 -27.017  1.00 84.36           C  
ATOM   4890  OG  SER A 354      -4.677  15.832 -27.409  1.00 84.67           O  
ATOM   4891  H   SER A 354      -1.393  15.360 -25.854  1.00 92.87           H  
ATOM   4892  HA  SER A 354      -3.411  16.953 -25.075  1.00 93.86           H  
ATOM   4893  HB2 SER A 354      -3.313  17.231 -27.241  1.00101.48           H  
ATOM   4894  HB3 SER A 354      -2.719  15.780 -27.493  1.00101.48           H  
ATOM   4895  HG  SER A 354      -4.778  15.934 -28.237  1.00101.85           H  
ATOM   4896  N   ARG A 355      -3.607  13.853 -24.673  1.00 77.37           N  
ATOM   4897  CA  ARG A 355      -4.457  12.699 -24.418  1.00 73.70           C  
ATOM   4898  C   ARG A 355      -3.769  11.759 -23.441  1.00 71.80           C  
ATOM   4899  O   ARG A 355      -2.540  11.667 -23.405  1.00 72.09           O  
ATOM   4900  CB  ARG A 355      -4.783  11.983 -25.738  1.00 71.47           C  
ATOM   4901  CG  ARG A 355      -5.181  10.525 -25.614  1.00 72.20           C  
ATOM   4902  CD  ARG A 355      -5.303   9.871 -26.996  1.00 71.41           C  
ATOM   4903  NE  ARG A 355      -4.024   9.345 -27.466  1.00 72.33           N  
ATOM   4904  CZ  ARG A 355      -3.839   8.112 -27.930  1.00 72.86           C  
ATOM   4905  NH1 ARG A 355      -4.852   7.257 -27.998  1.00 72.67           N1+
ATOM   4906  NH2 ARG A 355      -2.633   7.734 -28.328  1.00 70.23           N  
ATOM   4907  H   ARG A 355      -2.766  13.691 -24.596  1.00 93.09           H  
ATOM   4908  HA  ARG A 355      -5.290  12.995 -24.019  1.00 88.69           H  
ATOM   4909  HB2 ARG A 355      -5.518  12.449 -26.166  1.00 86.01           H  
ATOM   4910  HB3 ARG A 355      -4.000  12.022 -26.309  1.00 86.01           H  
ATOM   4911  HG2 ARG A 355      -4.503  10.035 -25.127  1.00 86.89           H  
ATOM   4912  HG3 ARG A 355      -6.038  10.459 -25.164  1.00 86.89           H  
ATOM   4913  HD2 ARG A 355      -5.953   9.157 -26.937  1.00 85.93           H  
ATOM   4914  HD3 ARG A 355      -5.603  10.538 -27.633  1.00 85.93           H  
ATOM   4915  HE  ARG A 355      -3.366   9.895 -27.526  1.00 87.05           H  
ATOM   4916 HH11 ARG A 355      -5.639   7.484 -27.744  1.00 87.45           H  
ATOM   4917 HH12 ARG A 355      -4.717   6.464 -28.301  1.00 87.45           H  
ATOM   4918 HH21 ARG A 355      -1.973   8.280 -28.290  1.00 84.52           H  
ATOM   4919 HH22 ARG A 355      -2.513   6.938 -28.631  1.00 84.52           H  
ATOM   4920  N   ARG A 356      -4.580  11.063 -22.651  1.00 72.27           N  
ATOM   4921  CA  ARG A 356      -4.052  10.049 -21.739  1.00 71.99           C  
ATOM   4922  C   ARG A 356      -3.590   8.836 -22.542  1.00 70.61           C  
ATOM   4923  O   ARG A 356      -4.314   8.383 -23.436  1.00 67.63           O  
ATOM   4924  CB  ARG A 356      -5.114   9.625 -20.719  1.00 72.41           C  
ATOM   4925  CG  ARG A 356      -5.239  10.533 -19.498  1.00 76.90           C  
ATOM   4926  CD  ARG A 356      -5.427   9.743 -18.193  1.00 76.01           C  
ATOM   4927  NE  ARG A 356      -6.164   8.492 -18.377  1.00 78.99           N  
ATOM   4928  CZ  ARG A 356      -7.479   8.359 -18.231  1.00 80.63           C  
ATOM   4929  NH1 ARG A 356      -8.228   9.401 -17.893  1.00 77.78           N1+
ATOM   4930  NH2 ARG A 356      -8.048   7.177 -18.426  1.00 77.89           N  
ATOM   4931  H   ARG A 356      -5.434  11.156 -22.622  1.00 86.98           H  
ATOM   4932  HA  ARG A 356      -3.304  10.426 -21.255  1.00 86.64           H  
ATOM   4933  HB2 ARG A 356      -5.978   9.606 -21.160  1.00 87.15           H  
ATOM   4934  HB3 ARG A 356      -4.886   8.735 -20.411  1.00 87.15           H  
ATOM   4935  HG2 ARG A 356      -4.433  11.066 -19.413  1.00 92.53           H  
ATOM   4936  HG3 ARG A 356      -6.009  11.112 -19.612  1.00 92.53           H  
ATOM   4937  HD2 ARG A 356      -4.552   9.517 -17.842  1.00 91.46           H
[truncated: 2,032,647 more chars]
