# Supplementary material for: Exploration of the molecular mechanism of melatonin against polycystic ovary syndrome based on a network pharmacology approach and experimental validation
Source: Front Endocrinol (Lausanne). 2025 Aug 5;16:1528518. doi: 10.3389/fendo.2025.1528518 (PMC12361247; doi:10.3389/fendo.2025.1528518)
Supplement: Supplementary file 1 [file DataSheet1.zip › Raw data/molecular docking/CYP1A1-melatonin/6udl_w.pdbqt]

REMARK   4 XXXX COMPLIES WITH FORMAT V. 2.0
ATOM      1  N   GLY A  36      26.610 -41.255 -23.330  1.00 53.24    -0.071 N 
ATOM      2  HN1 GLY A  36      25.709 -40.914 -23.665  1.00  0.00     0.274 HD
ATOM      3  HN2 GLY A  36      27.132 -41.735 -24.063  1.00  0.00     0.274 HD
ATOM      4  HN3 GLY A  36      27.264 -40.492 -23.154  1.00  0.00     0.274 HD
ATOM      5  CA  GLY A  36      26.428 -42.081 -22.174  1.00 49.42     0.332 C 
ATOM      6  C   GLY A  36      25.780 -41.271 -21.103  1.00 52.28     0.243 C 
ATOM      7  O   GLY A  36      24.987 -40.452 -21.409  1.00 53.79    -0.272 OA
ATOM      8  N   LEU A  37      26.113 -41.511 -19.849  1.00 48.37    -0.346 N 
ATOM      9  CA  LEU A  37      25.553 -40.775 -18.761  1.00 48.22     0.177 C 
ATOM     10  C   LEU A  37      26.591 -40.452 -17.741  1.00 48.64     0.241 C 
ATOM     11  O   LEU A  37      27.356 -41.283 -17.425  1.00 48.98    -0.271 OA
ATOM     12  CB  LEU A  37      24.557 -41.611 -18.046  1.00 47.64     0.038 C 
ATOM     13  CG  LEU A  37      23.114 -41.519 -18.391  1.00 43.74    -0.020 C 
ATOM     14  CD1 LEU A  37      22.364 -42.300 -17.381  1.00 45.24     0.009 C 
ATOM     15  CD2 LEU A  37      22.659 -40.112 -18.407  1.00 44.56     0.009 C 
ATOM     16  HN  LEU A  37      26.677 -42.113 -19.607  1.00 58.29     0.163 HD
ATOM     17  N   LYS A  38      26.609 -39.243 -17.220  1.00 49.03    -0.346 N 
ATOM     18  CA  LYS A  38      27.525 -38.837 -16.168  1.00 50.09     0.176 C 
ATOM     19  C   LYS A  38      26.728 -38.166 -15.058  1.00 48.59     0.241 C 
ATOM     20  O   LYS A  38      25.579 -37.761 -15.249  1.00 47.72    -0.271 OA
ATOM     21  CB  LYS A  38      28.599 -37.872 -16.687  1.00 51.08     0.035 C 
ATOM     22  CG  LYS A  38      29.534 -38.469 -17.721  1.00 57.12     0.004 C 
ATOM     23  CD  LYS A  38      30.565 -37.446 -18.192  1.00 64.97     0.027 C 
ATOM     24  CE  LYS A  38      29.922 -36.340 -19.021  1.00 67.72     0.229 C 
ATOM     25  NZ  LYS A  38      30.931 -35.515 -19.748  1.00 70.23    -0.079 N 
ATOM     26  HN  LYS A  38      26.079 -38.613 -17.468  1.00 59.08     0.163 HD
ATOM     27  HZ1 LYS A  38      30.522 -34.881 -20.220  1.00 84.52     0.274 HD
ATOM     28  HZ2 LYS A  38      31.485 -35.131 -19.167  1.00 84.52     0.274 HD
ATOM     29  HZ3 LYS A  38      31.402 -36.029 -20.301  1.00 84.52     0.274 HD
ATOM     30  N   ASN A  39      27.348 -38.054 -13.895  1.00 49.09    -0.346 N 
ATOM     31  CA  ASN A  39      26.723 -37.288 -12.826  1.00 48.40     0.185 C 
ATOM     32  C   ASN A  39      27.059 -35.808 -12.977  1.00 46.95     0.243 C 
ATOM     33  O   ASN A  39      28.106 -35.458 -13.532  1.00 43.64    -0.271 OA
ATOM     34  CB  ASN A  39      27.199 -37.784 -11.463  1.00 50.29     0.137 C 
ATOM     35  CG  ASN A  39      26.708 -39.186 -11.151  1.00 51.67     0.217 C 
ATOM     36  ND2 ASN A  39      25.391 -39.366 -11.147  1.00 47.04    -0.370 N 
ATOM     37  OD1 ASN A  39      27.503 -40.095 -10.913  1.00 53.10    -0.274 OA
ATOM     38  HN  ASN A  39      28.110 -38.401 -13.700  1.00 59.16     0.163 HD
ATOM     39 1HD2 ASN A  39      25.064 -40.143 -10.975  1.00 56.70     0.159 HD
ATOM     40 2HD2 ASN A  39      24.866 -38.706 -11.317  1.00 56.70     0.159 HD
ATOM     41  N   PRO A  40      26.196 -34.910 -12.511  1.00 45.86    -0.337 N 
ATOM     42  CA  PRO A  40      26.489 -33.474 -12.628  1.00 44.76     0.179 C 
ATOM     43  C   PRO A  40      27.757 -33.123 -11.873  1.00 43.67     0.243 C 
ATOM     44  O   PRO A  40      27.960 -33.587 -10.740  1.00 47.28    -0.271 OA
ATOM     45  CB  PRO A  40      25.257 -32.800 -12.000  1.00 42.87     0.037 C 
ATOM     46  CG  PRO A  40      24.185 -33.852 -12.001  1.00 43.98     0.022 C 
ATOM     47  CD  PRO A  40      24.908 -35.163 -11.840  1.00 46.01     0.127 C 
ATOM     48  N   PRO A  41      28.639 -32.320 -12.464  1.00 41.12    -0.337 N 
ATOM     49  CA  PRO A  41      29.847 -31.900 -11.744  1.00 44.19     0.179 C 
ATOM     50  C   PRO A  41      29.509 -30.911 -10.638  1.00 43.58     0.241 C 
ATOM     51  O   PRO A  41      28.383 -30.427 -10.509  1.00 41.79    -0.271 OA
ATOM     52  CB  PRO A  41      30.707 -31.252 -12.831  1.00 42.83     0.037 C 
ATOM     53  CG  PRO A  41      29.706 -30.729 -13.814  1.00 44.22     0.022 C 
ATOM     54  CD  PRO A  41      28.585 -31.750 -13.825  1.00 42.55     0.127 C 
ATOM     55  N   GLY A  42      30.520 -30.606  -9.832  1.00 42.88    -0.351 N 
ATOM     56  CA  GLY A  42      30.365 -29.643  -8.771  1.00 43.88     0.225 C 
ATOM     57  C   GLY A  42      31.584 -29.546  -7.883  1.00 45.06     0.238 C 
ATOM     58  O   GLY A  42      32.447 -30.429  -7.868  1.00 46.27    -0.272 OA
ATOM     59  HN  GLY A  42      31.307 -30.949  -9.885  1.00 51.70     0.163 HD
ATOM     60  N   PRO A  43      31.670 -28.465  -7.115  1.00 45.21    -0.337 N 
ATOM     61  CA  PRO A  43      32.819 -28.271  -6.227  1.00 48.13     0.179 C 
ATOM     62  C   PRO A  43      32.677 -29.067  -4.934  1.00 45.39     0.241 C 
ATOM     63  O   PRO A  43      31.621 -29.608  -4.607  1.00 43.55    -0.271 OA
ATOM     64  CB  PRO A  43      32.796 -26.764  -5.955  1.00 46.25     0.037 C 
ATOM     65  CG  PRO A  43      31.332 -26.423  -5.996  1.00 45.25     0.022 C 
ATOM     66  CD  PRO A  43      30.707 -27.348  -7.030  1.00 45.95     0.127 C 
ATOM     67  N   TRP A  44      33.781 -29.119  -4.196  1.00 44.05    -0.346 N 
ATOM     68  CA  TRP A  44      33.803 -29.807  -2.915  1.00 47.26     0.181 C 
ATOM     69  C   TRP A  44      33.044 -29.006  -1.864  1.00 49.39     0.241 C 
ATOM     70  O   TRP A  44      33.077 -27.772  -1.856  1.00 50.23    -0.271 OA
ATOM     71  CB  TRP A  44      35.249 -30.026  -2.473  1.00 46.39     0.075 C 
ATOM     72  CG  TRP A  44      35.373 -30.682  -1.146  1.00 46.38    -0.028 A 
ATOM     73  CD1 TRP A  44      35.463 -32.019  -0.899  1.00 46.31     0.096 A 
ATOM     74  CD2 TRP A  44      35.424 -30.032   0.128  1.00 48.86    -0.002 A 
ATOM     75  CE2 TRP A  44      35.543 -31.039   1.104  1.00 47.56     0.042 A 
ATOM     76  CE3 TRP A  44      35.379 -28.696   0.537  1.00 50.41     0.014 A 
ATOM     77  NE1 TRP A  44      35.565 -32.243   0.452  1.00 49.08    -0.365 N 
ATOM     78  CZ2 TRP A  44      35.618 -30.754   2.465  1.00 47.58     0.030 A 
ATOM     79  CZ3 TRP A  44      35.455 -28.414   1.889  1.00 49.02     0.001 A 
ATOM     80  CH2 TRP A  44      35.572 -29.438   2.837  1.00 48.01     0.002 A 
ATOM     81  HN  TRP A  44      34.532 -28.762  -4.417  1.00 53.11     0.163 HD
ATOM     82  HE1 TRP A  44      35.631 -33.014   0.827  1.00 59.15     0.165 HD
ATOM     83  N   GLY A  45      32.360 -29.718  -0.968  1.00 46.61    -0.351 N 
ATOM     84  CA  GLY A  45      31.579 -29.076   0.069  1.00 46.85     0.225 C 
ATOM     85  C   GLY A  45      31.758 -29.774   1.403  1.00 46.22     0.236 C 
ATOM     86  O   GLY A  45      32.156 -30.939   1.473  1.00 48.61    -0.272 OA
ATOM     87  HN  GLY A  45      32.336 -30.577  -0.945  1.00 56.18     0.163 HD
ATOM     88  N   TRP A  46      31.446 -29.038   2.467  1.00 44.46    -0.346 N 
ATOM     89  CA  TRP A  46      31.637 -29.562   3.812  1.00 43.96     0.181 C 
ATOM     90  C   TRP A  46      30.666 -30.709   4.078  1.00 44.32     0.243 C 
ATOM     91  O   TRP A  46      29.505 -30.653   3.660  1.00 47.32    -0.271 OA
ATOM     92  CB  TRP A  46      31.442 -28.460   4.849  1.00 44.84     0.075 C 
ATOM     93  CG  TRP A  46      32.531 -27.446   4.813  1.00 44.28    -0.028 A 
ATOM     94  CD1 TRP A  46      32.476 -26.209   4.246  1.00 42.74     0.096 A 
ATOM     95  CD2 TRP A  46      33.850 -27.582   5.355  1.00 46.54    -0.002 A 
ATOM     96  CE2 TRP A  46      34.538 -26.384   5.081  1.00 45.64     0.042 A 
ATOM     97  CE3 TRP A  46      34.515 -28.600   6.047  1.00 45.37     0.014 A 
ATOM     98  NE1 TRP A  46      33.677 -25.563   4.402  1.00 44.28    -0.365 N 
ATOM     99  CZ2 TRP A  46      35.857 -26.173   5.477  1.00 44.93     0.030 A 
ATOM    100  CZ3 TRP A  46      35.824 -28.388   6.441  1.00 47.31     0.001 A 
ATOM    101  CH2 TRP A  46      36.482 -27.184   6.154  1.00 48.91     0.002 A 
ATOM    102  HN  TRP A  46      31.125 -28.241   2.436  1.00 53.60     0.163 HD
ATOM    103  HE1 TRP A  46      33.858 -24.771   4.122  1.00 53.39     0.165 HD
ATOM    104  N   PRO A  47      31.105 -31.754   4.784  1.00 44.34    -0.337 N 
ATOM    105  CA  PRO A  47      30.271 -32.963   4.890  1.00 44.46     0.179 C 
ATOM    106  C   PRO A  47      28.959 -32.766   5.637  1.00 44.45     0.241 C 
ATOM    107  O   PRO A  47      28.024 -33.538   5.393  1.00 49.45    -0.271 OA
ATOM    108  CB  PRO A  47      31.182 -33.962   5.620  1.00 45.78     0.037 C 
ATOM    109  CG  PRO A  47      32.215 -33.122   6.303  1.00 42.07     0.022 C 
ATOM    110  CD  PRO A  47      32.421 -31.922   5.429  1.00 43.32     0.127 C 
ATOM    111  N   LEU A  48      28.841 -31.779   6.525  1.00 44.72    -0.346 N 
ATOM    112  CA  LEU A  48      27.589 -31.572   7.246  1.00 45.98     0.177 C 
ATOM    113  C   LEU A  48      26.765 -30.420   6.683  1.00 46.82     0.241 C 
ATOM    114  O   LEU A  48      25.554 -30.564   6.489  1.00 46.75    -0.271 OA
ATOM    115  CB  LEU A  48      27.864 -31.325   8.733  1.00 46.98     0.038 C 
ATOM    116  CG  LEU A  48      28.558 -32.460   9.483  1.00 47.88    -0.020 C 
ATOM    117  CD1 LEU A  48      28.630 -32.131  10.969  1.00 51.19     0.009 C 
ATOM    118  CD2 LEU A  48      27.862 -33.790   9.264  1.00 49.88     0.009 C 
ATOM    119  HN  LEU A  48      29.465 -31.222   6.726  1.00 53.91     0.163 HD
ATOM    120  N   ILE A  49      27.392 -29.271   6.420  1.00 46.09    -0.346 N 
ATOM    121  CA  ILE A  49      26.665 -28.109   5.917  1.00 46.67     0.180 C 
ATOM    122  C   ILE A  49      26.764 -27.958   4.406  1.00 46.70     0.241 C 
ATOM    123  O   ILE A  49      26.016 -27.152   3.827  1.00 48.71    -0.271 OA
ATOM    124  CB  ILE A  49      27.151 -26.810   6.596  1.00 47.87     0.013 C 
ATOM    125  CG1 ILE A  49      28.637 -26.578   6.319  1.00 44.71     0.002 C 
ATOM    126  CG2 ILE A  49      26.895 -26.876   8.094  1.00 48.78     0.012 C 
ATOM    127  CD1 ILE A  49      29.142 -25.228   6.794  1.00 46.33     0.005 C 
ATOM    128  HN  ILE A  49      28.236 -29.143   6.524  1.00 55.56     0.163 HD
ATOM    129  N   GLY A  50      27.654 -28.695   3.749  1.00 44.39    -0.351 N 
ATOM    130  CA  GLY A  50      27.762 -28.579   2.306  1.00 43.44     0.225 C 
ATOM    131  C   GLY A  50      28.347 -27.240   1.900  1.00 42.02     0.236 C 
ATOM    132  O   GLY A  50      29.329 -26.760   2.477  1.00 43.57    -0.272 OA
ATOM    133  HN  GLY A  50      28.196 -29.258   4.109  1.00 53.52     0.163 HD
ATOM    134  N   HIS A  51      27.733 -26.623   0.892  1.00 43.97    -0.346 N 
ATOM    135  CA  HIS A  51      28.216 -25.371   0.328  1.00 47.22     0.182 C 
ATOM    136  C   HIS A  51      27.474 -24.157   0.874  1.00 47.55     0.241 C 
ATOM    137  O   HIS A  51      27.455 -23.106   0.223  1.00 47.87    -0.271 OA
ATOM    138  CB  HIS A  51      28.109 -25.412  -1.196  1.00 43.50     0.093 C 
ATOM    139  CG  HIS A  51      28.744 -26.620  -1.812  1.00 44.18     0.028 A 
ATOM    140  CD2 HIS A  51      29.961 -26.797  -2.378  1.00 47.55     0.114 A 
ATOM    141  ND1 HIS A  51      28.107 -27.840  -1.886  1.00 42.38    -0.354 N 
ATOM    142  HD1 HIS A  51      27.167 -28.036  -1.541  1.00  0.00     0.166 HD
ATOM    143  CE1 HIS A  51      28.903 -28.716  -2.473  1.00 43.76     0.180 A 
ATOM    144  NE2 HIS A  51      30.035 -28.109  -2.780  1.00 46.73    -0.360 N 
ATOM    145  HN  HIS A  51      27.020 -26.919   0.512  1.00 53.01     0.163 HD
ATOM    146  HE2 HIS A  51      30.708 -28.475  -3.171  1.00 56.32     0.166 HD
ATOM    147  N   MET A  52      26.885 -24.272   2.066  1.00 46.89    -0.346 N 
ATOM    148  CA  MET A  52      26.059 -23.188   2.585  1.00 47.12     0.177 C 
ATOM    149  C   MET A  52      26.838 -21.888   2.724  1.00 51.06     0.241 C 
ATOM    150  O   MET A  52      26.243 -20.805   2.691  1.00 52.01    -0.271 OA
ATOM    151  CB  MET A  52      25.470 -23.573   3.940  1.00 50.45     0.045 C 
ATOM    152  CG  MET A  52      24.422 -22.594   4.437  1.00 55.26     0.076 C 
ATOM    153  SD  MET A  52      23.135 -23.401   5.400  1.00 67.04    -0.173 SA
ATOM    154  CE  MET A  52      24.089 -23.907   6.827  1.00 61.44     0.089 C 
ATOM    155  HN  MET A  52      26.948 -24.956   2.584  1.00 56.52     0.163 HD
ATOM    156  N   LEU A  53      28.155 -21.964   2.898  1.00 51.76    -0.346 N 
ATOM    157  CA  LEU A  53      28.941 -20.759   3.120  1.00 49.10     0.177 C 
ATOM    158  C   LEU A  53      29.483 -20.149   1.836  1.00 49.58     0.241 C 
ATOM    159  O   LEU A  53      29.805 -18.955   1.824  1.00 53.07    -0.271 OA
ATOM    160  CB  LEU A  53      30.105 -21.055   4.064  1.00 50.76     0.038 C 
ATOM    161  CG  LEU A  53      29.724 -21.571   5.451  1.00 50.03    -0.020 C 
ATOM    162  CD1 LEU A  53      30.910 -21.370   6.390  1.00 43.49     0.009 C 
ATOM    163  CD2 LEU A  53      28.481 -20.902   5.999  1.00 48.48     0.009 C 
ATOM    164  HN  LEU A  53      28.611 -22.693   2.892  1.00 62.36     0.163 HD
ATOM    165  N   THR A  54      29.605 -20.927   0.762  1.00 49.58    -0.344 N 
ATOM    166  CA  THR A  54      30.015 -20.351  -0.511  1.00 50.64     0.205 C 
ATOM    167  C   THR A  54      28.862 -19.641  -1.210  1.00 50.38     0.243 C 
ATOM    168  O   THR A  54      29.107 -18.778  -2.060  1.00 48.62    -0.271 OA
ATOM    169  CB  THR A  54      30.604 -21.430  -1.425  1.00 49.85     0.146 C 
ATOM    170  CG2 THR A  54      31.536 -22.350  -0.640  1.00 50.46     0.042 C 
ATOM    171  OG1 THR A  54      29.550 -22.201  -2.009  1.00 54.03    -0.393 OA
ATOM    172  HN  THR A  54      29.455 -21.773   0.745  1.00 59.75     0.163 HD
ATOM    173  HG1 THR A  54      29.082 -22.550  -1.406  1.00 65.08     0.210 HD
ATOM    174  N   LEU A  55      27.615 -19.977  -0.864  1.00 48.80    -0.346 N 
ATOM    175  CA  LEU A  55      26.475 -19.225  -1.379  1.00 49.14     0.177 C 
ATOM    176  C   LEU A  55      26.379 -17.862  -0.701  1.00 48.73     0.240 C 
ATOM    177  O   LEU A  55      26.237 -16.830  -1.368  1.00 48.05    -0.271 OA
ATOM    178  CB  LEU A  55      25.185 -20.017  -1.170  1.00 47.60     0.038 C 
ATOM    179  CG  LEU A  55      25.033 -21.358  -1.886  1.00 47.00    -0.020 C 
ATOM    180  CD1 LEU A  55      23.547 -21.690  -2.051  1.00 45.82     0.009 C 
ATOM    181  CD2 LEU A  55      25.727 -21.375  -3.232  1.00 45.03     0.009 C 
ATOM    182  HN  LEU A  55      27.408 -20.627  -0.341  1.00 58.81     0.163 HD
ATOM    183  N   GLY A  56      26.445 -17.844   0.629  1.00 48.66    -0.351 N 
ATOM    184  CA  GLY A  56      26.573 -16.586   1.343  1.00 47.17     0.225 C 
ATOM    185  C   GLY A  56      25.339 -15.717   1.216  1.00 47.84     0.236 C 
ATOM    186  O   GLY A  56      24.201 -16.199   1.198  1.00 50.35    -0.272 OA
ATOM    187  HN  GLY A  56      26.418 -18.541   1.133  1.00 58.64     0.163 HD
ATOM    188  N   LYS A  57      25.570 -14.406   1.126  1.00 47.73    -0.346 N 
ATOM    189  CA  LYS A  57      24.480 -13.442   1.128  1.00 50.17     0.176 C 
ATOM    190  C   LYS A  57      23.795 -13.314  -0.226  1.00 49.76     0.241 C 
ATOM    191  O   LYS A  57      22.640 -12.876  -0.277  1.00 50.77    -0.271 OA
ATOM    192  CB  LYS A  57      25.000 -12.066   1.563  1.00 54.73     0.035 C 
ATOM    193  CG  LYS A  57      26.075 -12.105   2.649  1.00 58.91     0.004 C 
ATOM    194  CD  LYS A  57      26.178 -10.777   3.396  1.00 60.65     0.027 C 
ATOM    195  CE  LYS A  57      26.867 -10.946   4.748  1.00 59.71     0.229 C 
ATOM    196  NZ  LYS A  57      26.934  -9.667   5.517  1.00 63.21    -0.079 N 
ATOM    197  HN  LYS A  57      26.352 -14.055   1.059  1.00 57.52     0.163 HD
ATOM    198  HZ1 LYS A  57      27.340  -9.802   6.297  1.00 76.11     0.274 HD
ATOM    199  HZ2 LYS A  57      27.390  -9.058   5.055  1.00 76.11     0.274 HD
ATOM    200  HZ3 LYS A  57      26.112  -9.360   5.668  1.00 76.11     0.274 HD
ATOM    201  N   ASN A  58      24.468 -13.688  -1.315  1.00 48.01    -0.346 N 
ATOM    202  CA  ASN A  58      23.957 -13.493  -2.672  1.00 44.35     0.185 C 
ATOM    203  C   ASN A  58      24.134 -14.770  -3.480  1.00 44.61     0.243 C 
ATOM    204  O   ASN A  58      25.055 -14.877  -4.302  1.00 44.78    -0.271 OA
ATOM    205  CB  ASN A  58      24.667 -12.327  -3.362  1.00 44.15     0.137 C 
ATOM    206  CG  ASN A  58      24.284 -10.986  -2.782  1.00 43.03     0.217 C 
ATOM    207  ND2 ASN A  58      25.230 -10.336  -2.113  1.00 43.11    -0.370 N 
ATOM    208  OD1 ASN A  58      23.149 -10.538  -2.932  1.00 44.56    -0.274 OA
ATOM    209  HN  ASN A  58      25.240 -14.065  -1.293  1.00 57.86     0.163 HD
ATOM    210 1HD2 ASN A  58      25.060  -9.569  -1.764  1.00 51.98     0.159 HD
ATOM    211 2HD2 ASN A  58      26.013 -10.682  -2.029  1.00 51.98     0.159 HD
ATOM    212  N   PRO A  59      23.250 -15.753  -3.293  1.00 46.58    -0.337 N 
ATOM    213  CA  PRO A  59      23.400 -17.008  -4.051  1.00 45.09     0.179 C 
ATOM    214  C   PRO A  59      23.432 -16.796  -5.554  1.00 43.62     0.241 C 
ATOM    215  O   PRO A  59      24.185 -17.479  -6.260  1.00 43.47    -0.271 OA
ATOM    216  CB  PRO A  59      22.177 -17.835  -3.620  1.00 44.77     0.037 C 
ATOM    217  CG  PRO A  59      21.678 -17.189  -2.354  1.00 44.67     0.022 C 
ATOM    218  CD  PRO A  59      22.037 -15.737  -2.453  1.00 46.29     0.127 C 
ATOM    219  N   HIS A  60      22.632 -15.854  -6.063  1.00 44.21    -0.346 N 
ATOM    220  CA  HIS A  60      22.593 -15.608  -7.501  1.00 42.41     0.182 C 
ATOM    221  C   HIS A  60      23.977 -15.276  -8.044  1.00 42.82     0.241 C 
ATOM    222  O   HIS A  60      24.322 -15.664  -9.166  1.00 42.25    -0.271 OA
ATOM    223  CB  HIS A  60      21.606 -14.479  -7.811  1.00 42.12     0.093 C 
ATOM    224  CG  HIS A  60      21.875 -13.206  -7.064  1.00 42.14     0.028 A 
ATOM    225  CD2 HIS A  60      21.931 -12.943  -5.737  1.00 43.40     0.114 A 
ATOM    226  ND1 HIS A  60      22.109 -12.006  -7.701  1.00 41.98    -0.354 N 
ATOM    227  HD1 HIS A  60      22.129 -11.869  -8.712  1.00  0.00     0.166 HD
ATOM    228  CE1 HIS A  60      22.304 -11.061  -6.799  1.00 44.03     0.180 A 
ATOM    229  NE2 HIS A  60      22.205 -11.604  -5.599  1.00 44.79    -0.360 N 
ATOM    230  HN  HIS A  60      22.099 -15.369  -5.599  1.00 53.29     0.163 HD
ATOM    231  HE2 HIS A  60      22.293 -11.186  -4.852  1.00 54.00     0.166 HD
ATOM    232  N   LEU A  61      24.788 -14.561  -7.264  1.00 44.73    -0.346 N 
ATOM    233  CA  LEU A  61      26.132 -14.220  -7.718  1.00 43.52     0.177 C 
ATOM    234  C   LEU A  61      27.111 -15.360  -7.467  1.00 45.08     0.241 C 
ATOM    235  O   LEU A  61      27.990 -15.622  -8.297  1.00 43.85    -0.271 OA
ATOM    236  CB  LEU A  61      26.606 -12.945  -7.023  1.00 43.17     0.038 C 
ATOM    237  CG  LEU A  61      25.597 -11.795  -7.029  1.00 41.18    -0.020 C 
ATOM    238  CD1 LEU A  61      26.097 -10.627  -6.196  1.00 40.83     0.009 C 
ATOM    239  CD2 LEU A  61      25.303 -11.345  -8.451  1.00 41.12     0.009 C 
ATOM    240  HN  LEU A  61      24.587 -14.267  -6.481  1.00 53.92     0.163 HD
ATOM    241  N   ALA A  62      26.972 -16.052  -6.335  1.00 45.71    -0.346 N 
ATOM    242  CA  ALA A  62      27.882 -17.149  -6.026  1.00 43.78     0.172 C 
ATOM    243  C   ALA A  62      27.711 -18.303  -7.005  1.00 44.16     0.240 C 
ATOM    244  O   ALA A  62      28.696 -18.926  -7.417  1.00 46.27    -0.271 OA
ATOM    245  CB  ALA A  62      27.657 -17.625  -4.591  1.00 43.82     0.042 C 
ATOM    246  HN  ALA A  62      26.368 -15.908  -5.740  1.00 55.10     0.163 HD
ATOM    247  N   LEU A  63      26.470 -18.606  -7.390  1.00 43.68    -0.346 N 
ATOM    248  CA  LEU A  63      26.222 -19.705  -8.313  1.00 45.29     0.177 C 
ATOM    249  C   LEU A  63      26.516 -19.336  -9.762  1.00 45.22     0.241 C 
ATOM    250  O   LEU A  63      26.686 -20.236 -10.592  1.00 44.62    -0.271 OA
ATOM    251  CB  LEU A  63      24.773 -20.176  -8.191  1.00 43.29     0.038 C 
ATOM    252  CG  LEU A  63      24.436 -20.975  -6.932  1.00 41.93    -0.020 C 
ATOM    253  CD1 LEU A  63      22.956 -21.338  -6.917  1.00 39.02     0.009 C 
ATOM    254  CD2 LEU A  63      25.304 -22.223  -6.830  1.00 44.87     0.009 C 
ATOM    255  HN  LEU A  63      25.762 -18.192  -7.131  1.00 52.66     0.163 HD
ATOM    256  N   SER A  64      26.574 -18.044 -10.089  1.00 45.49    -0.344 N 
ATOM    257  CA  SER A  64      26.949 -17.644 -11.441  1.00 45.03     0.200 C 
ATOM    258  C   SER A  64      28.442 -17.846 -11.670  1.00 46.84     0.243 C 
ATOM    259  O   SER A  64      28.854 -18.395 -12.698  1.00 47.30    -0.271 OA
ATOM    260  CB  SER A  64      26.553 -16.189 -11.690  1.00 45.16     0.199 C 
ATOM    261  OG  SER A  64      25.161 -16.074 -11.926  1.00 43.71    -0.398 OA
ATOM    262  HN  SER A  64      26.404 -17.391  -9.555  1.00 54.84     0.163 HD
ATOM    263  HG  SER A  64      24.733 -16.324 -11.248  1.00 52.70     0.209 HD
ATOM    264  N   ARG A  65      29.272 -17.403 -10.719  1.00 48.17    -0.346 N 
ATOM    265  CA  ARG A  65      30.702 -17.680 -10.805  1.00 46.49     0.176 C 
ATOM    266  C   ARG A  65      30.958 -19.180 -10.860  1.00 44.48     0.241 C 
ATOM    267  O   ARG A  65      31.875 -19.640 -11.550  1.00 47.38    -0.271 OA
ATOM    268  CB  ARG A  65      31.436 -17.061  -9.612  1.00 42.02     0.036 C 
ATOM    269  CG  ARG A  65      31.824 -15.602  -9.804  1.00 46.29     0.023 C 
ATOM    270  CD  ARG A  65      32.598 -15.042  -8.611  1.00 48.82     0.138 C 
ATOM    271  NE  ARG A  65      31.984 -15.366  -7.324  1.00 52.30    -0.227 N 
ATOM    272  CZ  ARG A  65      31.105 -14.594  -6.688  1.00 52.47     0.665 C 
ATOM    273  NH1 ARG A  65      30.716 -13.439  -7.212  1.00 52.90    -0.235 N 
ATOM    274  NH2 ARG A  65      30.611 -14.984  -5.519  1.00 51.05    -0.235 N 
ATOM    275  HN  ARG A  65      29.034 -16.949 -10.028  1.00 58.05     0.163 HD
ATOM    276  HE  ARG A  65      32.207 -16.108  -6.951  1.00 63.01     0.177 HD
ATOM    277 1HH1 ARG A  65      31.028 -13.176  -7.968  1.00 63.73     0.174 HD
ATOM    278 2HH1 ARG A  65      30.147 -12.950  -6.792  1.00 63.73     0.174 HD
ATOM    279 1HH2 ARG A  65      30.859 -15.732  -5.175  1.00 61.51     0.174 HD
ATOM    280 2HH2 ARG A  65      30.042 -14.489  -5.106  1.00 61.51     0.174 HD
ATOM    281  N   MET A  66      30.153 -19.960 -10.137  1.00 43.08    -0.346 N 
ATOM    282  CA  MET A  66      30.323 -21.407 -10.153  1.00 45.73     0.177 C 
ATOM    283  C   MET A  66      29.975 -21.982 -11.518  1.00 45.08     0.241 C 
ATOM    284  O   MET A  66      30.615 -22.935 -11.979  1.00 43.55    -0.271 OA
ATOM    285  CB  MET A  66      29.456 -22.040  -9.068  1.00 46.20     0.045 C 
ATOM    286  CG  MET A  66      30.165 -23.092  -8.241  1.00 45.91     0.076 C 
ATOM    287  SD  MET A  66      29.036 -23.929  -7.115  1.00 46.46    -0.173 SA
ATOM    288  CE  MET A  66      29.155 -22.876  -5.669  1.00 47.07     0.089 C 
ATOM    289  HN  MET A  66      29.511 -19.678  -9.639  1.00 51.95     0.163 HD
ATOM    290  N   SER A  67      28.968 -21.407 -12.180  1.00 47.84    -0.344 N 
ATOM    291  CA  SER A  67      28.574 -21.886 -13.500  1.00 45.85     0.200 C 
ATOM    292  C   SER A  67      29.703 -21.724 -14.510  1.00 44.75     0.243 C 
ATOM    293  O   SER A  67      29.894 -22.581 -15.380  1.00 47.09    -0.271 OA
ATOM    294  CB  SER A  67      27.333 -21.133 -13.977  1.00 47.81     0.199 C 
ATOM    295  OG  SER A  67      27.697 -20.057 -14.825  1.00 51.29    -0.398 OA
ATOM    296  HN  SER A  67      28.504 -20.745 -11.887  1.00 57.65     0.163 HD
ATOM    297  HG  SER A  67      28.182 -19.513 -14.407  1.00 61.80     0.209 HD
ATOM    298  N   GLN A  68      30.451 -20.622 -14.421  1.00 45.33    -0.346 N 
ATOM    299  CA  GLN A  68      31.549 -20.402 -15.355  1.00 46.07     0.177 C 
ATOM    300  C   GLN A  68      32.564 -21.534 -15.281  1.00 47.65     0.241 C 
ATOM    301  O   GLN A  68      33.121 -21.950 -16.304  1.00 51.79    -0.271 OA
ATOM    302  CB  GLN A  68      32.221 -19.061 -15.064  1.00 47.34     0.044 C 
ATOM    303  CG  GLN A  68      31.500 -17.861 -15.654  1.00 47.93     0.105 C 
ATOM    304  CD  GLN A  68      31.460 -16.678 -14.705  1.00 55.06     0.215 C 
ATOM    305  NE2 GLN A  68      32.570 -16.432 -14.017  1.00 53.99    -0.370 N 
ATOM    306  OE1 GLN A  68      30.444 -15.991 -14.593  1.00 57.56    -0.274 OA
ATOM    307  HN  GLN A  68      30.344 -19.998 -13.839  1.00 54.65     0.163 HD
ATOM    308 1HE2 GLN A  68      33.262 -16.932 -14.121  1.00 65.04     0.159 HD
ATOM    309 2HE2 GLN A  68      32.596 -15.772 -13.467  1.00 65.04     0.159 HD
ATOM    310  N   GLN A  69      32.810 -22.050 -14.078  1.00 47.85    -0.346 N 
ATOM    311  CA  GLN A  69      33.774 -23.129 -13.910  1.00 47.62     0.177 C 
ATOM    312  C   GLN A  69      33.170 -24.478 -14.274  1.00 46.81     0.241 C 
ATOM    313  O   GLN A  69      33.745 -25.229 -15.069  1.00 49.77    -0.271 OA
ATOM    314  CB  GLN A  69      34.282 -23.147 -12.468  1.00 48.23     0.044 C 
ATOM    315  CG  GLN A  69      35.429 -24.104 -12.222  1.00 49.82     0.105 C 
ATOM    316  CD  GLN A  69      35.964 -24.004 -10.809  1.00 55.08     0.215 C 
ATOM    317  NE2 GLN A  69      37.080 -24.674 -10.551  1.00 57.82    -0.370 N 
ATOM    318  OE1 GLN A  69      35.381 -23.330  -9.959  1.00 58.84    -0.274 OA
ATOM    319  HN  GLN A  69      32.433 -21.793 -13.349  1.00 57.66     0.163 HD
ATOM    320 1HE2 GLN A  69      37.459 -25.134 -11.171  1.00 69.63     0.159 HD
ATOM    321 2HE2 GLN A  69      37.424 -24.649  -9.763  1.00 69.63     0.159 HD
ATOM    322  N   TYR A  70      32.003 -24.797 -13.710  1.00 46.35    -0.346 N 
ATOM    323  CA  TYR A  70      31.441 -26.137 -13.801  1.00 44.40     0.180 C 
ATOM    324  C   TYR A  70      30.379 -26.293 -14.882  1.00 44.19     0.241 C 
ATOM    325  O   TYR A  70      30.169 -27.415 -15.354  1.00 47.07    -0.271 OA
ATOM    326  CB  TYR A  70      30.853 -26.542 -12.443  1.00 44.76     0.073 C 
ATOM    327  CG  TYR A  70      31.898 -26.708 -11.359  1.00 45.21    -0.056 A 
ATOM    328  CD1 TYR A  70      32.527 -27.929 -11.157  1.00 46.34     0.010 A 
ATOM    329  CD2 TYR A  70      32.261 -25.643 -10.543  1.00 45.12     0.010 A 
ATOM    330  CE1 TYR A  70      33.483 -28.088 -10.172  1.00 47.08     0.037 A 
ATOM    331  CE2 TYR A  70      33.218 -25.792  -9.556  1.00 46.06     0.037 A 
ATOM    332  CZ  TYR A  70      33.825 -27.018  -9.375  1.00 48.17     0.065 A 
ATOM    333  OH  TYR A  70      34.778 -27.179  -8.395  1.00 53.06    -0.361 OA
ATOM    334  HN  TYR A  70      31.516 -24.246 -13.265  1.00 55.87     0.163 HD
ATOM    335  HH  TYR A  70      34.926 -26.445  -8.015  1.00 63.93     0.217 HD
ATOM    336  N   GLY A  71      29.705 -25.223 -15.280  1.00 43.23    -0.351 N 
ATOM    337  CA  GLY A  71      28.851 -25.248 -16.451  1.00 42.04     0.225 C 
ATOM    338  C   GLY A  71      27.389 -25.031 -16.117  1.00 41.44     0.236 C 
ATOM    339  O   GLY A  71      27.023 -24.591 -15.022  1.00 45.69    -0.272 OA
ATOM    340  HN  GLY A  71      29.728 -24.461 -14.881  1.00 52.12     0.163 HD
ATOM    341  N   ASP A  72      26.539 -25.356 -17.097  1.00 43.69    -0.346 N 
ATOM    342  CA  ASP A  72      25.109 -25.092 -17.005  1.00 44.54     0.186 C 
ATOM    343  C   ASP A  72      24.371 -26.091 -16.124  1.00 42.64     0.241 C 
ATOM    344  O   ASP A  72      23.237 -25.816 -15.718  1.00 42.83    -0.271 OA
ATOM    345  CB  ASP A  72      24.480 -25.108 -18.403  1.00 41.70     0.147 C 
ATOM    346  CG  ASP A  72      24.932 -23.944 -19.264  1.00 46.47     0.175 C 
ATOM    347  OD1 ASP A  72      25.655 -23.063 -18.752  1.00 50.50    -0.648 OA
ATOM    348  OD2 ASP A  72      24.561 -23.910 -20.458  1.00 48.70    -0.648 OA
ATOM    349  HN  ASP A  72      26.774 -25.735 -17.832  1.00 52.68     0.163 HD
ATOM    350  N   VAL A  73      24.969 -27.243 -15.835  1.00 44.24    -0.346 N 
ATOM    351  CA  VAL A  73      24.374 -28.248 -14.962  1.00 43.04     0.180 C 
ATOM    352  C   VAL A  73      25.429 -28.621 -13.932  1.00 43.16     0.241 C 
ATOM    353  O   VAL A  73      26.440 -29.249 -14.272  1.00 44.30    -0.271 OA
ATOM    354  CB  VAL A  73      23.897 -29.485 -15.733  1.00 39.59     0.009 C 
ATOM    355  CG1 VAL A  73      23.201 -30.456 -14.793  1.00 41.39     0.012 C 
ATOM    356  CG2 VAL A  73      22.966 -29.074 -16.860  1.00 40.74     0.012 C 
ATOM    357  HN  VAL A  73      25.740 -27.471 -16.141  1.00 53.33     0.163 HD
ATOM    358  N   LEU A  74      25.205 -28.225 -12.680  1.00 40.53    -0.346 N 
ATOM    359  CA  LEU A  74      26.151 -28.466 -11.603  1.00 41.53     0.177 C 
ATOM    360  C   LEU A  74      25.380 -28.904 -10.366  1.00 40.75     0.241 C 
ATOM    361  O   LEU A  74      24.146 -28.928 -10.351  1.00 41.57    -0.271 OA
ATOM    362  CB  LEU A  74      27.000 -27.221 -11.320  1.00 42.10     0.038 C 
ATOM    363  CG  LEU A  74      26.264 -25.958 -10.883  1.00 39.94    -0.020 C 
ATOM    364  CD1 LEU A  74      26.212 -25.852  -9.377  1.00 39.78     0.009 C 
ATOM    365  CD2 LEU A  74      26.934 -24.726 -11.470  1.00 46.41     0.009 C 
ATOM    366  HN  LEU A  74      24.497 -27.807 -12.429  1.00 48.89     0.163 HD
ATOM    367  N   GLN A  75      26.121 -29.236  -9.313  1.00 41.33    -0.346 N 
ATOM    368  CA  GLN A  75      25.546 -29.874  -8.140  1.00 39.31     0.177 C 
ATOM    369  C   GLN A  75      26.161 -29.297  -6.879  1.00 39.05     0.241 C 
ATOM    370  O   GLN A  75      27.387 -29.208  -6.768  1.00 39.91    -0.271 OA
ATOM    371  CB  GLN A  75      25.781 -31.387  -8.183  1.00 39.08     0.044 C 
ATOM    372  CG  GLN A  75      24.723 -32.202  -7.485  1.00 42.44     0.105 C 
ATOM    373  CD  GLN A  75      25.136 -33.645  -7.309  1.00 44.90     0.215 C 
ATOM    374  NE2 GLN A  75      25.822 -34.191  -8.307  1.00 43.67    -0.370 N 
ATOM    375  OE1 GLN A  75      24.844 -34.263  -6.286  1.00 49.34    -0.274 OA
ATOM    376  HN  GLN A  75      26.968 -29.100  -9.256  1.00 49.85     0.163 HD
ATOM    377 1HE2 GLN A  75      26.009 -33.731  -9.009  1.00 52.65     0.159 HD
ATOM    378 2HE2 GLN A  75      26.078 -35.010  -8.252  1.00 52.65     0.159 HD
ATOM    379  N   ILE A  76      25.308 -28.915  -5.930  1.00 40.28    -0.346 N 
ATOM    380  CA  ILE A  76      25.749 -28.500  -4.609  1.00 41.41     0.180 C 
ATOM    381  C   ILE A  76      24.929 -29.248  -3.566  1.00 39.73     0.241 C 
ATOM    382  O   ILE A  76      23.965 -29.950  -3.875  1.00 39.04    -0.271 OA
ATOM    383  CB  ILE A  76      25.630 -26.977  -4.388  1.00 40.83     0.013 C 
ATOM    384  CG1 ILE A  76      24.160 -26.559  -4.356  1.00 40.42     0.002 C 
ATOM    385  CG2 ILE A  76      26.396 -26.227  -5.463  1.00 43.41     0.012 C 
ATOM    386  CD1 ILE A  76      23.949 -25.073  -4.158  1.00 40.70     0.005 C 
ATOM    387  HN  ILE A  76      24.455 -28.889  -6.033  1.00 48.59     0.163 HD
ATOM    388  N   ARG A  77      25.331 -29.071  -2.312  1.00 42.17    -0.346 N 
ATOM    389  CA  ARG A  77      24.618 -29.596  -1.159  1.00 42.17     0.176 C 
ATOM    390  C   ARG A  77      24.428 -28.461  -0.167  1.00 43.18     0.241 C 
ATOM    391  O   ARG A  77      25.401 -27.811   0.226  1.00 45.71    -0.271 OA
ATOM    392  CB  ARG A  77      25.389 -30.740  -0.497  1.00 42.16     0.036 C 
ATOM    393  CG  ARG A  77      25.172 -32.100  -1.122  1.00 41.71     0.023 C 
ATOM    394  CD  ARG A  77      25.620 -33.205  -0.173  1.00 44.04     0.138 C 
ATOM    395  NE  ARG A  77      26.572 -32.728   0.830  1.00 46.82    -0.227 N 
ATOM    396  CZ  ARG A  77      27.858 -32.486   0.592  1.00 46.56     0.665 C 
ATOM    397  NH1 ARG A  77      28.361 -32.676  -0.621  1.00 42.52    -0.235 N 
ATOM    398  NH2 ARG A  77      28.641 -32.053   1.571  1.00 46.11    -0.235 N 
ATOM    399  HN  ARG A  77      26.034 -28.631  -2.099  1.00 50.85     0.163 HD
ATOM    400  HE  ARG A  77      26.280 -32.595   1.628  1.00 56.44     0.177 HD
ATOM    401 1HH1 ARG A  77      27.859 -32.956  -1.260  1.00 51.27     0.174 HD
ATOM    402 2HH1 ARG A  77      29.193 -32.518  -0.769  1.00 51.27     0.174 HD
ATOM    403 1HH2 ARG A  77      28.317 -31.930   2.358  1.00 55.58     0.174 HD
ATOM    404 2HH2 ARG A  77      29.473 -31.897   1.419  1.00 55.58     0.174 HD
ATOM    405  N   ILE A  78      23.186 -28.214   0.225  1.00 44.77    -0.346 N 
ATOM    406  CA  ILE A  78      22.869 -27.281   1.299  1.00 44.60     0.180 C 
ATOM    407  C   ILE A  78      22.504 -28.133   2.504  1.00 47.20     0.241 C 
ATOM    408  O   ILE A  78      21.419 -28.726   2.553  1.00 47.44    -0.271 OA
ATOM    409  CB  ILE A  78      21.742 -26.318   0.911  1.00 43.59     0.013 C 
ATOM    410  CG1 ILE A  78      22.140 -25.547  -0.350  1.00 45.74     0.002 C 
ATOM    411  CG2 ILE A  78      21.467 -25.357   2.048  1.00 48.63     0.012 C 
ATOM    412  CD1 ILE A  78      21.068 -24.616  -0.879  1.00 46.38     0.005 C 
ATOM    413  HN  ILE A  78      22.492 -28.583  -0.124  1.00 53.98     0.163 HD
ATOM    414  N   GLY A  79      23.415 -28.210   3.468  1.00 44.59    -0.351 N 
ATOM    415  CA  GLY A  79      23.279 -29.212   4.511  1.00 44.41     0.225 C 
ATOM    416  C   GLY A  79      23.546 -30.583   3.921  1.00 45.86     0.236 C 
ATOM    417  O   GLY A  79      24.569 -30.813   3.265  1.00 46.16    -0.272 OA
ATOM    418  HN  GLY A  79      24.107 -27.704   3.539  1.00 53.76     0.163 HD
ATOM    419  N   SER A  80      22.615 -31.508   4.139  1.00 47.35    -0.344 N 
ATOM    420  CA  SER A  80      22.682 -32.831   3.537  1.00 46.92     0.200 C 
ATOM    421  C   SER A  80      21.826 -32.947   2.284  1.00 45.24     0.243 C 
ATOM    422  O   SER A  80      21.768 -34.026   1.688  1.00 44.29    -0.271 OA
ATOM    423  CB  SER A  80      22.246 -33.893   4.550  1.00 43.82     0.199 C 
ATOM    424  OG  SER A  80      20.876 -33.744   4.880  1.00 46.19    -0.398 OA
ATOM    425  HN  SER A  80      21.926 -31.389   4.639  1.00 57.06     0.163 HD
ATOM    426  HG  SER A  80      20.649 -34.331   5.436  1.00 55.68     0.209 HD
ATOM    427  N   THR A  81      21.167 -31.868   1.872  1.00 44.40    -0.344 N 
ATOM    428  CA  THR A  81      20.217 -31.924   0.769  1.00 45.21     0.205 C 
ATOM    429  C   THR A  81      20.914 -31.563  -0.535  1.00 42.17     0.246 C 
ATOM    430  O   THR A  81      21.385 -30.426  -0.676  1.00 41.49    -0.271 OA
ATOM    431  CB  THR A  81      19.057 -30.971   1.018  1.00 45.08     0.146 C 
ATOM    432  CG2 THR A  81      18.012 -31.092  -0.082  1.00 38.38     0.042 C 
ATOM    433  OG1 THR A  81      18.461 -31.263   2.290  1.00 44.22    -0.393 OA
ATOM    434  HN  THR A  81      21.253 -31.085   2.217  1.00 53.53     0.163 HD
ATOM    435  HG1 THR A  81      17.820 -30.740   2.434  1.00 53.31     0.210 HD
ATOM    436  N   PRO A  82      21.008 -32.478  -1.500  1.00 38.80    -0.337 N 
ATOM    437  CA  PRO A  82      21.598 -32.112  -2.791  1.00 42.00     0.179 C 
ATOM    438  C   PRO A  82      20.707 -31.152  -3.559  1.00 40.26     0.241 C 
ATOM    439  O   PRO A  82      19.482 -31.145  -3.412  1.00 38.86    -0.271 OA
ATOM    440  CB  PRO A  82      21.729 -33.453  -3.527  1.00 41.55     0.037 C 
ATOM    441  CG  PRO A  82      21.617 -34.500  -2.464  1.00 43.81     0.022 C 
ATOM    442  CD  PRO A  82      20.710 -33.920  -1.419  1.00 39.59     0.127 C 
ATOM    443  N   VAL A  83      21.344 -30.336  -4.393  1.00 40.61    -0.346 N 
ATOM    444  CA  VAL A  83      20.647 -29.376  -5.239  1.00 40.45     0.180 C 
ATOM    445  C   VAL A  83      21.384 -29.287  -6.566  1.00 41.64     0.241 C 
ATOM    446  O   VAL A  83      22.615 -29.173  -6.594  1.00 39.69    -0.271 OA
ATOM    447  CB  VAL A  83      20.555 -27.986  -4.581  1.00 40.44     0.009 C 
ATOM    448  CG1 VAL A  83      19.899 -26.994  -5.528  1.00 42.31     0.012 C 
ATOM    449  CG2 VAL A  83      19.784 -28.066  -3.274  1.00 43.55     0.012 C 
ATOM    450  HN  VAL A  83      22.199 -30.320  -4.488  1.00 48.98     0.163 HD
ATOM    451  N   VAL A  84      20.632 -29.348  -7.661  1.00 43.07    -0.346 N 
ATOM    452  CA  VAL A  84      21.155 -29.138  -9.004  1.00 41.02     0.180 C 
ATOM    453  C   VAL A  84      20.814 -27.713  -9.410  1.00 39.44     0.241 C 
ATOM    454  O   VAL A  84      19.670 -27.272  -9.249  1.00 38.37    -0.271 OA
ATOM    455  CB  VAL A  84      20.565 -30.155  -9.996  1.00 38.93     0.009 C 
ATOM    456  CG1 VAL A  84      20.745 -29.678 -11.429  1.00 39.76     0.012 C 
ATOM    457  CG2 VAL A  84      21.210 -31.520  -9.799  1.00 40.04     0.012 C 
ATOM    458  HN  VAL A  84      19.789 -29.515  -7.649  1.00 51.93     0.163 HD
ATOM    459  N   VAL A  85      21.803 -26.986  -9.920  1.00 39.89    -0.346 N 
ATOM    460  CA  VAL A  85      21.626 -25.604 -10.350  1.00 41.32     0.180 C 
ATOM    461  C   VAL A  85      21.706 -25.570 -11.868  1.00 39.69     0.241 C 
ATOM    462  O   VAL A  85      22.594 -26.191 -12.464  1.00 41.98    -0.271 OA
ATOM    463  CB  VAL A  85      22.676 -24.675  -9.718  1.00 39.87     0.009 C 
ATOM    464  CG1 VAL A  85      22.449 -23.241 -10.162  1.00 41.05     0.012 C 
ATOM    465  CG2 VAL A  85      22.625 -24.777  -8.203  1.00 38.31     0.012 C 
ATOM    466  HN  VAL A  85      22.604 -27.279 -10.029  1.00 48.12     0.163 HD
ATOM    467  N   LEU A  86      20.781 -24.847 -12.490  1.00 41.95    -0.346 N 
ATOM    468  CA  LEU A  86      20.701 -24.744 -13.939  1.00 40.36     0.177 C 
ATOM    469  C   LEU A  86      21.040 -23.325 -14.370  1.00 41.59     0.241 C 
ATOM    470  O   LEU A  86      20.479 -22.359 -13.842  1.00 42.31    -0.271 OA
ATOM    471  CB  LEU A  86      19.307 -25.123 -14.439  1.00 39.53     0.038 C 
ATOM    472  CG  LEU A  86      18.827 -26.538 -14.124  1.00 39.96    -0.020 C 
ATOM    473  CD1 LEU A  86      17.461 -26.782 -14.753  1.00 41.95     0.009 C 
ATOM    474  CD2 LEU A  86      19.830 -27.571 -14.601  1.00 40.51     0.009 C 
ATOM    475  HN  LEU A  86      20.173 -24.396 -12.081  1.00 50.59     0.163 HD
ATOM    476  N   SER A  87      21.954 -23.208 -15.327  1.00 45.17    -0.344 N 
ATOM    477  CA  SER A  87      22.328 -21.944 -15.940  1.00 45.01     0.200 C 
ATOM    478  C   SER A  87      22.282 -22.121 -17.453  1.00 44.47     0.242 C 
ATOM    479  O   SER A  87      22.016 -23.213 -17.963  1.00 41.53    -0.271 OA
ATOM    480  CB  SER A  87      23.714 -21.491 -15.468  1.00 46.27     0.199 C 
ATOM    481  OG  SER A  87      23.929 -21.855 -14.116  1.00 52.04    -0.398 OA
ATOM    482  HN  SER A  87      22.387 -23.877 -15.649  1.00 54.46     0.163 HD
ATOM    483  HG  SER A  87      24.685 -21.590 -13.864  1.00 62.70     0.209 HD
ATOM    484  N   GLY A  88      22.540 -21.038 -18.177  1.00 46.74    -0.350 N 
ATOM    485  CA  GLY A  88      22.512 -21.092 -19.624  1.00 45.65     0.225 C 
ATOM    486  C   GLY A  88      21.116 -20.963 -20.195  1.00 45.33     0.236 C 
ATOM    487  O   GLY A  88      20.191 -21.659 -19.764  1.00 44.61    -0.272 OA
ATOM    488  HN  GLY A  88      22.733 -20.265 -17.853  1.00 56.33     0.163 HD
ATOM    489  N   LEU A  89      20.960 -20.081 -21.184  1.00 47.85    -0.346 N 
ATOM    490  CA  LEU A  89      19.637 -19.795 -21.729  1.00 46.13     0.177 C 
ATOM    491  C   LEU A  89      18.988 -21.046 -22.309  1.00 47.01     0.241 C 
ATOM    492  O   LEU A  89      17.831 -21.353 -22.004  1.00 50.27    -0.271 OA
ATOM    493  CB  LEU A  89      19.742 -18.703 -22.791  1.00 47.96     0.038 C 
ATOM    494  CG  LEU A  89      18.445 -18.267 -23.469  1.00 48.68    -0.020 C 
ATOM    495  CD1 LEU A  89      17.385 -17.876 -22.462  1.00 49.95     0.009 C 
ATOM    496  CD2 LEU A  89      18.739 -17.108 -24.417  1.00 48.63     0.009 C 
ATOM    497  HN  LEU A  89      21.600 -19.640 -21.552  1.00 57.67     0.163 HD
ATOM    498  N   ASP A  90      19.709 -21.782 -23.156  1.00 46.58    -0.346 N 
ATOM    499  CA  ASP A  90      19.083 -22.931 -23.803  1.00 48.30     0.186 C 
ATOM    500  C   ASP A  90      19.080 -24.165 -22.907  1.00 45.46     0.241 C 
ATOM    501  O   ASP A  90      18.140 -24.965 -22.978  1.00 46.75    -0.271 OA
ATOM    502  CB  ASP A  90      19.771 -23.229 -25.137  1.00 51.21     0.147 C 
ATOM    503  CG  ASP A  90      19.338 -22.270 -26.245  1.00 59.23     0.175 C 
ATOM    504  OD1 ASP A  90      18.253 -22.476 -26.838  1.00 57.27    -0.648 OA
ATOM    505  OD2 ASP A  90      20.084 -21.305 -26.518  1.00 58.83    -0.648 OA
ATOM    506  HN  ASP A  90      20.531 -21.644 -23.366  1.00 56.14     0.163 HD
ATOM    507  N   THR A  91      20.098 -24.343 -22.059  1.00 46.46    -0.344 N 
ATOM    508  CA  THR A  91      20.053 -25.455 -21.114  1.00 45.90     0.205 C 
ATOM    509  C   THR A  91      18.785 -25.397 -20.267  1.00 44.80     0.243 C 
ATOM    510  O   THR A  91      18.176 -26.432 -19.971  1.00 42.85    -0.271 OA
ATOM    511  CB  THR A  91      21.283 -25.453 -20.207  1.00 41.97     0.146 C 
ATOM    512  CG2 THR A  91      21.165 -26.556 -19.162  1.00 40.77     0.042 C 
ATOM    513  OG1 THR A  91      22.465 -25.666 -20.987  1.00 44.86    -0.393 OA
ATOM    514  HN  THR A  91      20.802 -23.851 -22.013  1.00 56.00     0.163 HD
ATOM    515  HG1 THR A  91      22.546 -25.056 -21.558  1.00 54.08     0.210 HD
ATOM    516  N   ILE A  92      18.374 -24.193 -19.864  1.00 43.56    -0.346 N 
ATOM    517  CA  ILE A  92      17.162 -24.054 -19.063  1.00 44.97     0.180 C 
ATOM    518  C   ILE A  92      15.929 -24.308 -19.922  1.00 45.17     0.241 C 
ATOM    519  O   ILE A  92      15.009 -25.029 -19.517  1.00 42.63    -0.271 OA
ATOM    520  CB  ILE A  92      17.115 -22.668 -18.395  1.00 45.56     0.013 C 
ATOM    521  CG1 ILE A  92      18.036 -22.648 -17.174  1.00 43.57     0.002 C 
ATOM    522  CG2 ILE A  92      15.695 -22.318 -17.979  1.00 42.14     0.012 C 
ATOM    523  CD1 ILE A  92      18.450 -21.266 -16.734  1.00 45.47     0.005 C 
ATOM    524  HN  ILE A  92      18.774 -23.452 -20.039  1.00 52.52     0.163 HD
ATOM    525  N   ARG A  93      15.893 -23.724 -21.124  1.00 48.34    -0.346 N 
ATOM    526  CA  ARG A  93      14.780 -23.982 -22.032  1.00 46.81     0.176 C 
ATOM    527  C   ARG A  93      14.647 -25.472 -22.320  1.00 46.43     0.241 C 
ATOM    528  O   ARG A  93      13.532 -25.998 -22.415  1.00 46.84    -0.271 OA
ATOM    529  CB  ARG A  93      14.964 -23.205 -23.336  1.00 51.00     0.036 C 
ATOM    530  CG  ARG A  93      13.813 -23.387 -24.323  1.00 57.18     0.023 C 
ATOM    531  CD  ARG A  93      13.969 -22.492 -25.553  1.00 58.89     0.138 C 
ATOM    532  NE  ARG A  93      13.928 -21.071 -25.214  1.00 63.26    -0.227 N 
ATOM    533  CZ  ARG A  93      14.888 -20.196 -25.506  1.00 62.71     0.665 C 
ATOM    534  NH1 ARG A  93      15.985 -20.579 -26.150  1.00 59.53    -0.235 N 
ATOM    535  NH2 ARG A  93      14.750 -18.926 -25.151  1.00 61.85    -0.235 N 
ATOM    536  HN  ARG A  93      16.490 -23.185 -21.430  1.00 58.26     0.163 HD
ATOM    537  HE  ARG A  93      13.235 -20.779 -24.796  1.00 76.16     0.177 HD
ATOM    538 1HH1 ARG A  93      16.096 -21.395 -26.389  1.00 71.69     0.174 HD
ATOM    539 2HH1 ARG A  93      16.594 -19.999 -26.330  1.00 71.69     0.174 HD
ATOM    540 1HH2 ARG A  93      14.043 -18.671 -24.734  1.00 74.47     0.174 HD
ATOM    541 2HH2 ARG A  93      15.368 -18.358 -25.338  1.00 74.47     0.174 HD
ATOM    542  N   GLN A  94      15.776 -26.170 -22.467  1.00 46.77    -0.346 N 
ATOM    543  CA  GLN A  94      15.726 -27.610 -22.691  1.00 46.47     0.177 C 
ATOM    544  C   GLN A  94      15.058 -28.322 -21.523  1.00 45.96     0.241 C 
ATOM    545  O   GLN A  94      14.334 -29.306 -21.716  1.00 46.58    -0.271 OA
ATOM    546  CB  GLN A  94      17.138 -28.154 -22.913  1.00 46.11     0.044 C 
ATOM    547  CG  GLN A  94      17.224 -29.671 -22.984  1.00 47.97     0.105 C 
ATOM    548  CD  GLN A  94      16.659 -30.228 -24.276  1.00 50.75     0.215 C 
ATOM    549  NE2 GLN A  94      15.919 -31.326 -24.173  1.00 48.98    -0.370 N 
ATOM    550  OE1 GLN A  94      16.885 -29.680 -25.355  1.00 51.34    -0.274 OA
ATOM    551  HN  GLN A  94      16.569 -25.837 -22.441  1.00 56.37     0.163 HD
ATOM    552 1HE2 GLN A  94      15.782 -31.682 -23.402  1.00 59.03     0.159 HD
ATOM    553 2HE2 GLN A  94      15.576 -31.681 -24.877  1.00 59.03     0.159 HD
ATOM    554  N   ALA A  95      15.293 -27.843 -20.301  1.00 46.39    -0.346 N 
ATOM    555  CA  ALA A  95      14.785 -28.536 -19.124  1.00 44.40     0.172 C 
ATOM    556  C   ALA A  95      13.343 -28.146 -18.824  1.00 45.83     0.240 C 
ATOM    557  O   ALA A  95      12.492 -29.013 -18.597  1.00 44.86    -0.271 OA
ATOM    558  CB  ALA A  95      15.677 -28.241 -17.916  1.00 44.04     0.042 C 
ATOM    559  HN  ALA A  95      15.739 -27.127 -20.130  1.00 55.92     0.163 HD
ATOM    560  N   LEU A  96      13.047 -26.846 -18.823  1.00 46.32    -0.346 N 
ATOM    561  CA  LEU A  96      11.733 -26.397 -18.383  1.00 45.74     0.177 C 
ATOM    562  C   LEU A  96      10.676 -26.540 -19.471  1.00 45.54     0.241 C 
ATOM    563  O   LEU A  96       9.492 -26.703 -19.153  1.00 48.38    -0.271 OA
ATOM    564  CB  LEU A  96      11.811 -24.946 -17.906  1.00 46.09     0.038 C 
ATOM    565  CG  LEU A  96      12.744 -24.676 -16.722  1.00 45.72    -0.020 C 
ATOM    566  CD1 LEU A  96      12.645 -23.218 -16.274  1.00 42.58     0.009 C 
ATOM    567  CD2 LEU A  96      12.456 -25.610 -15.553  1.00 43.43     0.009 C 
ATOM    568  HN  LEU A  96      13.580 -26.217 -19.068  1.00 55.83     0.163 HD
ATOM    569  N   VAL A  97      11.070 -26.502 -20.743  1.00 44.98    -0.346 N 
ATOM    570  CA  VAL A  97      10.105 -26.581 -21.834  1.00 47.27     0.180 C 
ATOM    571  C   VAL A  97      10.145 -27.962 -22.478  1.00 45.61     0.241 C 
ATOM    572  O   VAL A  97       9.181 -28.729 -22.389  1.00 48.99    -0.271 OA
ATOM    573  CB  VAL A  97      10.361 -25.488 -22.891  1.00 46.89     0.009 C 
ATOM    574  CG1 VAL A  97       9.299 -25.549 -23.983  1.00 42.03     0.012 C 
ATOM    575  CG2 VAL A  97      10.395 -24.110 -22.252  1.00 45.39     0.012 C 
ATOM    576  HN  VAL A  97      11.888 -26.431 -20.999  1.00 54.22     0.163 HD
ATOM    577  N   ARG A  98      11.264 -28.287 -23.132  1.00 45.78    -0.346 N 
ATOM    578  CA  ARG A  98      11.338 -29.517 -23.916  1.00 46.41     0.176 C 
ATOM    579  C   ARG A  98      11.181 -30.762 -23.049  1.00 46.64     0.241 C 
ATOM    580  O   ARG A  98      10.668 -31.781 -23.523  1.00 48.51    -0.271 OA
ATOM    581  CB  ARG A  98      12.658 -29.548 -24.692  1.00 47.12     0.036 C 
ATOM    582  CG  ARG A  98      12.855 -28.303 -25.553  1.00 50.65     0.023 C 
ATOM    583  CD  ARG A  98      14.055 -28.382 -26.498  1.00 55.17     0.138 C 
ATOM    584  NE  ARG A  98      14.465 -27.038 -26.904  1.00 56.48    -0.227 N 
ATOM    585  CZ  ARG A  98      15.677 -26.522 -26.713  1.00 57.45     0.665 C 
ATOM    586  NH1 ARG A  98      16.632 -27.236 -26.132  1.00 56.93    -0.235 N 
ATOM    587  NH2 ARG A  98      15.934 -25.284 -27.110  1.00 61.30    -0.235 N 
ATOM    588  HN  ARG A  98      11.984 -27.817 -23.134  1.00 55.18     0.163 HD
ATOM    589  HE  ARG A  98      13.879 -26.544 -27.295  1.00 68.02     0.177 HD
ATOM    590 1HH1 ARG A  98      16.484 -28.037 -25.865  1.00 68.56     0.174 HD
ATOM    591 2HH1 ARG A  98      17.411 -26.889 -26.018  1.00 68.56     0.174 HD
ATOM    592 1HH2 ARG A  98      15.319 -24.818 -27.491  1.00 73.81     0.174 HD
ATOM    593 2HH2 ARG A  98      16.718 -24.950 -26.995  1.00 73.81     0.174 HD
ATOM    594  N   GLN A  99      11.604 -30.704 -21.787  1.00 46.31    -0.346 N 
ATOM    595  CA  GLN A  99      11.415 -31.810 -20.852  1.00 47.75     0.177 C 
ATOM    596  C   GLN A  99      10.582 -31.307 -19.677  1.00 47.99     0.240 C 
ATOM    597  O   GLN A  99      10.900 -31.570 -18.512  1.00 46.50    -0.271 OA
ATOM    598  CB  GLN A  99      12.770 -32.366 -20.411  1.00 46.50     0.044 C 
ATOM    599  CG  GLN A  99      13.694 -32.678 -21.595  1.00 44.89     0.105 C 
ATOM    600  CD  GLN A  99      15.021 -33.295 -21.181  1.00 47.54     0.215 C 
ATOM    601  NE2 GLN A  99      14.959 -34.393 -20.436  1.00 47.31    -0.370 N 
ATOM    602  OE1 GLN A  99      16.089 -32.796 -21.540  1.00 44.92    -0.274 OA
ATOM    603  HN  GLN A  99      12.008 -30.026 -21.445  1.00 55.82     0.163 HD
ATOM    604 1HE2 GLN A  99      14.195 -34.714 -20.207  1.00 57.02     0.159 HD
ATOM    605 2HE2 GLN A  99      15.683 -34.779 -20.178  1.00 57.02     0.159 HD
ATOM    606  N   GLY A 100       9.485 -30.615 -19.996  1.00 47.30    -0.351 N 
ATOM    607  CA  GLY A 100       8.796 -29.810 -19.000  1.00 47.95     0.225 C 
ATOM    608  C   GLY A 100       8.239 -30.603 -17.834  1.00 48.75     0.236 C 
ATOM    609  O   GLY A 100       8.349 -30.180 -16.681  1.00 52.12    -0.272 OA
ATOM    610  HN  GLY A 100       9.126 -30.598 -20.777  1.00 57.01     0.163 HD
ATOM    611  N   ASP A 101       7.591 -31.735 -18.109  1.00 47.53    -0.346 N 
ATOM    612  CA  ASP A 101       6.972 -32.466 -17.008  1.00 52.24     0.186 C 
ATOM    613  C   ASP A 101       7.983 -33.274 -16.203  1.00 50.90     0.241 C 
ATOM    614  O   ASP A 101       7.632 -33.789 -15.136  1.00 50.40    -0.271 OA
ATOM    615  CB  ASP A 101       5.862 -33.397 -17.504  1.00 52.26     0.147 C 
ATOM    616  CG  ASP A 101       4.885 -32.703 -18.426  1.00 61.80     0.175 C 
ATOM    617  OD1 ASP A 101       4.091 -31.869 -17.951  1.00 64.84    -0.648 OA
ATOM    618  OD2 ASP A 101       4.908 -33.009 -19.635  1.00 64.35    -0.648 OA
ATOM    619  HN  ASP A 101       7.498 -32.087 -18.888  1.00 57.29     0.163 HD
ATOM    620  N   ASP A 102       9.215 -33.425 -16.692  1.00 50.54    -0.345 N 
ATOM    621  CA  ASP A 102      10.267 -33.959 -15.839  1.00 49.11     0.186 C 
ATOM    622  C   ASP A 102      10.709 -32.948 -14.790  1.00 46.86     0.241 C 
ATOM    623  O   ASP A 102      11.223 -33.349 -13.742  1.00 45.89    -0.271 OA
ATOM    624  CB  ASP A 102      11.473 -34.384 -16.675  1.00 47.65     0.147 C 
ATOM    625  CG  ASP A 102      11.250 -35.695 -17.385  1.00 48.36     0.175 C 
ATOM    626  OD1 ASP A 102      10.080 -36.129 -17.467  1.00 48.42    -0.648 OA
ATOM    627  OD2 ASP A 102      12.238 -36.292 -17.861  1.00 47.20    -0.648 OA
ATOM    628  HN  ASP A 102       9.460 -33.231 -17.493  1.00 60.90     0.163 HD
ATOM    629  N   PHE A 103      10.502 -31.651 -15.039  1.00 46.70    -0.346 N 
ATOM    630  CA  PHE A 103      11.045 -30.596 -14.191  1.00 44.93     0.180 C 
ATOM    631  C   PHE A 103       9.972 -29.663 -13.639  1.00 44.75     0.241 C 
ATOM    632  O   PHE A 103      10.280 -28.525 -13.273  1.00 48.06    -0.271 OA
ATOM    633  CB  PHE A 103      12.083 -29.783 -14.969  1.00 43.19     0.073 C 
ATOM    634  CG  PHE A 103      13.412 -30.462 -15.096  1.00 43.18    -0.056 A 
ATOM    635  CD1 PHE A 103      14.361 -30.338 -14.097  1.00 42.61     0.007 A 
ATOM    636  CD2 PHE A 103      13.712 -31.228 -16.209  1.00 43.97     0.007 A 
ATOM    637  CE1 PHE A 103      15.585 -30.965 -14.203  1.00 42.07     0.001 A 
ATOM    638  CE2 PHE A 103      14.936 -31.858 -16.321  1.00 45.72     0.001 A 
ATOM    639  CZ  PHE A 103      15.874 -31.725 -15.316  1.00 43.53     0.000 A 
ATOM    640  HN  PHE A 103      10.043 -31.356 -15.704  1.00 56.29     0.163 HD
ATOM    641  N   LYS A 104       8.727 -30.119 -13.545  1.00 47.21    -0.346 N 
ATOM    642  CA  LYS A 104       7.625 -29.259 -13.137  1.00 45.69     0.176 C 
ATOM    643  C   LYS A 104       7.306 -29.341 -11.649  1.00 46.96     0.240 C 
ATOM    644  O   LYS A 104       6.388 -28.653 -11.191  1.00 51.49    -0.271 OA
ATOM    645  CB  LYS A 104       6.367 -29.605 -13.944  1.00 48.21     0.035 C 
ATOM    646  CG  LYS A 104       5.610 -30.814 -13.415  1.00 52.81     0.004 C 
ATOM    647  CD  LYS A 104       4.532 -31.282 -14.383  1.00 50.26     0.027 C 
ATOM    648  CE  LYS A 104       4.127 -32.719 -14.088  1.00 51.93     0.229 C 
ATOM    649  NZ  LYS A 104       2.826 -33.077 -14.717  1.00 61.94    -0.079 N 
ATOM    650  HN  LYS A 104       8.494 -30.929 -13.714  1.00 56.89     0.163 HD
ATOM    651  HZ1 LYS A 104       2.618 -33.921 -14.526  1.00 74.58     0.274 HD
ATOM    652  HZ2 LYS A 104       2.183 -32.544 -14.410  1.00 74.58     0.274 HD
ATOM    653  HZ3 LYS A 104       2.880 -32.985 -15.601  1.00 74.58     0.274 HD
ATOM    654  N   GLY A 105       8.032 -30.149 -10.884  1.00 45.70    -0.351 N 
ATOM    655  CA  GLY A 105       7.700 -30.336  -9.488  1.00 47.79     0.225 C 
ATOM    656  C   GLY A 105       8.142 -29.185  -8.603  1.00 44.57     0.236 C 
ATOM    657  O   GLY A 105       8.822 -28.255  -9.032  1.00 44.81    -0.272 OA
ATOM    658  HN  GLY A 105       8.717 -30.596 -11.151  1.00 55.09     0.163 HD
ATOM    659  N   ARG A 106       7.732 -29.260  -7.335  1.00 44.95    -0.346 N 
ATOM    660  CA  ARG A 106       8.134 -28.305  -6.310  1.00 43.80     0.176 C 
ATOM    661  C   ARG A 106       8.674 -29.081  -5.114  1.00 44.03     0.243 C 
ATOM    662  O   ARG A 106       8.002 -30.006  -4.624  1.00 45.34    -0.271 OA
ATOM    663  CB  ARG A 106       6.961 -27.415  -5.877  1.00 45.29     0.036 C 
ATOM    664  CG  ARG A 106       6.659 -26.265  -6.824  1.00 47.27     0.023 C 
ATOM    665  CD  ARG A 106       7.404 -24.999  -6.428  1.00 46.46     0.138 C 
ATOM    666  NE  ARG A 106       7.833 -24.232  -7.596  1.00 46.86    -0.227 N 
ATOM    667  CZ  ARG A 106       7.021 -23.495  -8.347  1.00 48.56     0.665 C 
ATOM    668  NH1 ARG A 106       5.730 -23.421  -8.056  1.00 51.83    -0.235 N 
ATOM    669  NH2 ARG A 106       7.498 -22.830  -9.390  1.00 49.85    -0.235 N 
ATOM    670  HN  ARG A 106       7.206 -29.874  -7.041  1.00 54.18     0.163 HD
ATOM    671  HE  ARG A 106       8.665 -24.259  -7.811  1.00 56.48     0.177 HD
ATOM    672 1HH1 ARG A 106       5.412 -23.849  -7.382  1.00 62.44     0.174 HD
ATOM    673 2HH1 ARG A 106       5.208 -22.943  -8.545  1.00 62.44     0.174 HD
ATOM    674 1HH2 ARG A 106       8.335 -22.875  -9.583  1.00 60.07     0.174 HD
ATOM    675 2HH2 ARG A 106       6.970 -22.354  -9.874  1.00 60.07     0.174 HD
ATOM    676  N   PRO A 107       9.858 -28.743  -4.608  1.00 43.42    -0.337 N 
ATOM    677  CA  PRO A 107      10.429 -29.520  -3.500  1.00 46.55     0.179 C 
ATOM    678  C   PRO A 107       9.641 -29.342  -2.209  1.00 45.66     0.241 C 
ATOM    679  O   PRO A 107       8.906 -28.370  -2.017  1.00 45.49    -0.271 OA
ATOM    680  CB  PRO A 107      11.853 -28.965  -3.365  1.00 46.15     0.037 C 
ATOM    681  CG  PRO A 107      11.773 -27.579  -3.918  1.00 44.03     0.022 C 
ATOM    682  CD  PRO A 107      10.720 -27.611  -5.001  1.00 44.15     0.127 C 
ATOM    683  N   ASP A 108       9.821 -30.312  -1.310  1.00 49.64    -0.346 N 
ATOM    684  CA  ASP A 108       9.087 -30.359  -0.043  1.00 54.13     0.186 C 
ATOM    685  C   ASP A 108       9.852 -29.586   1.032  1.00 52.68     0.241 C 
ATOM    686  O   ASP A 108      10.339 -30.136   2.022  1.00 54.53    -0.271 OA
ATOM    687  CB  ASP A 108       8.859 -31.807   0.377  1.00 55.32     0.147 C 
ATOM    688  CG  ASP A 108      10.166 -32.554   0.635  1.00 66.91     0.175 C 
ATOM    689  OD1 ASP A 108      11.217 -32.120   0.109  1.00 67.45    -0.648 OA
ATOM    690  OD2 ASP A 108      10.144 -33.567   1.367  1.00 68.08    -0.648 OA
ATOM    691  HN  ASP A 108      10.372 -30.964  -1.413  1.00 59.82     0.163 HD
ATOM    692  N   LEU A 109       9.934 -28.275   0.829  1.00 50.05    -0.346 N 
ATOM    693  CA  LEU A 109      10.677 -27.416   1.739  1.00 50.57     0.177 C 
ATOM    694  C   LEU A 109       9.766 -26.872   2.834  1.00 49.73     0.241 C 
ATOM    695  O   LEU A 109       8.562 -26.690   2.637  1.00 49.04    -0.271 OA
ATOM    696  CB  LEU A 109      11.330 -26.259   0.983  1.00 51.04     0.038 C 
ATOM    697  CG  LEU A 109      12.100 -26.628  -0.284  1.00 49.00    -0.020 C 
ATOM    698  CD1 LEU A 109      12.558 -25.369  -1.007  1.00 47.42     0.009 C 
ATOM    699  CD2 LEU A 109      13.284 -27.523   0.035  1.00 48.47     0.009 C 
ATOM    700  HN  LEU A 109       9.568 -27.860   0.171  1.00 60.31     0.163 HD
ATOM    701  N   TYR A 110      10.367 -26.600   3.996  1.00 51.11    -0.346 N 
ATOM    702  CA  TYR A 110       9.590 -26.222   5.174  1.00 48.31     0.180 C 
ATOM    703  C   TYR A 110       8.879 -24.892   4.968  1.00 50.24     0.241 C 
ATOM    704  O   TYR A 110       7.680 -24.769   5.243  1.00 52.88    -0.271 OA
ATOM    705  CB  TYR A 110      10.507 -26.153   6.397  1.00 52.36     0.073 C 
ATOM    706  CG  TYR A 110       9.868 -25.555   7.634  1.00 53.15    -0.056 A 
ATOM    707  CD1 TYR A 110       9.016 -26.309   8.430  1.00 51.92     0.010 A 
ATOM    708  CD2 TYR A 110      10.136 -24.246   8.018  1.00 52.52     0.010 A 
ATOM    709  CE1 TYR A 110       8.437 -25.773   9.564  1.00 53.96     0.037 A 
ATOM    710  CE2 TYR A 110       9.566 -23.703   9.156  1.00 54.77     0.037 A 
ATOM    711  CZ  TYR A 110       8.715 -24.471   9.923  1.00 56.91     0.065 A 
ATOM    712  OH  TYR A 110       8.139 -23.935  11.054  1.00 59.31    -0.361 OA
ATOM    713  HN  TYR A 110      11.217 -26.627   4.125  1.00 61.58     0.163 HD
ATOM    714  HH  TYR A 110       8.391 -23.140  11.156  1.00 71.42     0.217 HD
ATOM    715  N   THR A 111       9.605 -23.878   4.491  1.00 49.10    -0.344 N 
ATOM    716  CA  THR A 111       9.024 -22.542   4.402  1.00 49.79     0.205 C 
ATOM    717  C   THR A 111       7.751 -22.538   3.566  1.00 50.69     0.243 C 
ATOM    718  O   THR A 111       6.863 -21.708   3.793  1.00 53.61    -0.271 OA
ATOM    719  CB  THR A 111      10.040 -21.555   3.822  1.00 49.85     0.146 C 
ATOM    720  CG2 THR A 111      11.320 -21.551   4.651  1.00 53.63     0.042 C 
ATOM    721  OG1 THR A 111      10.344 -21.913   2.469  1.00 52.24    -0.393 OA
ATOM    722  HN  THR A 111      10.417 -23.940   4.215  1.00 59.17     0.163 HD
ATOM    723  HG1 THR A 111      10.902 -21.373   2.147  1.00 62.93     0.210 HD
ATOM    724  N   PHE A 112       7.635 -23.457   2.606  1.00 48.96    -0.346 N 
ATOM    725  CA  PHE A 112       6.410 -23.537   1.819  1.00 48.84     0.180 C 
ATOM    726  C   PHE A 112       5.238 -24.027   2.661  1.00 50.69     0.241 C 
ATOM    727  O   PHE A 112       4.093 -23.624   2.422  1.00 51.08    -0.271 OA
ATOM    728  CB  PHE A 112       6.607 -24.462   0.615  1.00 49.69     0.073 C 
ATOM    729  CG  PHE A 112       7.696 -24.024  -0.329  1.00 48.23    -0.056 A 
ATOM    730  CD1 PHE A 112       8.313 -22.792  -0.191  1.00 51.13     0.007 A 
ATOM    731  CD2 PHE A 112       8.101 -24.854  -1.359  1.00 47.07     0.007 A 
ATOM    732  CE1 PHE A 112       9.314 -22.400  -1.060  1.00 48.96     0.001 A 
ATOM    733  CE2 PHE A 112       9.099 -24.465  -2.229  1.00 48.35     0.001 A 
ATOM    734  CZ  PHE A 112       9.705 -23.237  -2.079  1.00 44.84     0.000 A 
ATOM    735  HN  PHE A 112       8.238 -24.033   2.396  1.00 59.00     0.163 HD
ATOM    736  N   THR A 113       5.497 -24.895   3.645  1.00 52.22    -0.344 N 
ATOM    737  CA  THR A 113       4.417 -25.423   4.471  1.00 51.66     0.205 C 
ATOM    738  C   THR A 113       3.688 -24.323   5.233  1.00 51.37     0.243 C 
ATOM    739  O   THR A 113       2.541 -24.525   5.648  1.00 52.32    -0.271 OA
ATOM    740  CB  THR A 113       4.952 -26.459   5.467  1.00 47.70     0.146 C 
ATOM    741  CG2 THR A 113       5.844 -27.477   4.772  1.00 45.15     0.042 C 
ATOM    742  OG1 THR A 113       5.700 -25.802   6.499  1.00 51.06    -0.393 OA
ATOM    743  HN  THR A 113       6.281 -25.181   3.850  1.00 62.91     0.163 HD
ATOM    744  HG1 THR A 113       6.345 -25.382   6.163  1.00 61.51     0.210 HD
ATOM    745  N   LEU A 114       4.327 -23.172   5.428  1.00 51.70    -0.346 N 
ATOM    746  CA  LEU A 114       3.735 -22.057   6.150  1.00 51.40     0.177 C 
ATOM    747  C   LEU A 114       3.006 -21.079   5.236  1.00 54.78     0.241 C 
ATOM    748  O   LEU A 114       2.576 -20.018   5.702  1.00 59.50    -0.271 OA
ATOM    749  CB  LEU A 114       4.813 -21.306   6.936  1.00 54.18     0.038 C 
ATOM    750  CG  LEU A 114       5.961 -22.115   7.536  1.00 56.29    -0.020 C 
ATOM    751  CD1 LEU A 114       7.060 -21.170   8.016  1.00 56.82     0.009 C 
ATOM    752  CD2 LEU A 114       5.478 -22.995   8.671  1.00 55.12     0.009 C 
ATOM    753  HN  LEU A 114       5.122 -23.012   5.143  1.00 62.29     0.163 HD
ATOM    754  N   ILE A 115       2.865 -21.401   3.954  1.00 55.76    -0.346 N 
ATOM    755  CA  ILE A 115       2.197 -20.536   2.990  1.00 54.68     0.180 C 
ATOM    756  C   ILE A 115       0.817 -21.108   2.704  1.00 57.01     0.241 C 
ATOM    757  O   ILE A 115       0.684 -22.292   2.369  1.00 57.52    -0.271 OA
ATOM    758  CB  ILE A 115       3.018 -20.402   1.695  1.00 57.46     0.013 C 
ATOM    759  CG1 ILE A 115       4.373 -19.759   1.995  1.00 52.77     0.002 C 
ATOM    760  CG2 ILE A 115       2.251 -19.587   0.661  1.00 59.16     0.012 C 
ATOM    761  CD1 ILE A 115       5.318 -19.738   0.813  1.00 53.72     0.005 C 
ATOM    762  HN  ILE A 115       3.155 -22.134   3.610  1.00 67.16     0.163 HD
ATOM    763  N   SER A 116      -0.204 -20.264   2.822  1.00 59.58    -0.344 N 
ATOM    764  CA  SER A 116      -1.592 -20.655   2.597  1.00 59.36     0.200 C 
ATOM    765  C   SER A 116      -1.902 -21.989   3.270  1.00 59.71     0.243 C 
ATOM    766  O   SER A 116      -2.389 -22.935   2.648  1.00 61.34    -0.271 OA
ATOM    767  CB  SER A 116      -1.906 -20.715   1.102  1.00 61.10     0.199 C 
ATOM    768  OG  SER A 116      -1.735 -19.449   0.490  1.00 63.10    -0.398 OA
ATOM    769  HN  SER A 116      -0.115 -19.436   3.038  1.00 71.74     0.163 HD
ATOM    770  HG  SER A 116      -0.941 -19.190   0.582  1.00 75.96     0.209 HD
ATOM    771  N   ASN A 117      -1.604 -22.060   4.566  1.00 60.92    -0.345 N 
ATOM    772  CA  ASN A 117      -1.945 -23.230   5.374  1.00 60.21     0.185 C 
ATOM    773  C   ASN A 117      -1.439 -24.512   4.719  1.00 57.95     0.241 C 
ATOM    774  O   ASN A 117      -2.112 -25.544   4.714  1.00 59.43    -0.271 OA
ATOM    775  CB  ASN A 117      -3.456 -23.292   5.610  1.00 60.85     0.137 C 
ATOM    776  CG  ASN A 117      -3.838 -24.247   6.721  1.00 60.71     0.217 C 
ATOM    777  ND2 ASN A 117      -3.518 -23.881   7.956  1.00 64.03    -0.370 N 
ATOM    778  OD1 ASN A 117      -4.422 -25.302   6.471  1.00 63.90    -0.274 OA
ATOM    779  HN  ASN A 117      -1.201 -21.439   5.004  1.00 73.36     0.163 HD
ATOM    780 1HD2 ASN A 117      -3.111 -23.136   8.092  1.00 77.08     0.159 HD
ATOM    781 2HD2 ASN A 117      -3.715 -24.391   8.620  1.00 77.08     0.159 HD
ATOM    782  N   GLY A 118      -0.237 -24.439   4.151  1.00 55.76    -0.351 N 
ATOM    783  CA  GLY A 118       0.365 -25.588   3.508  1.00 57.07     0.225 C 
ATOM    784  C   GLY A 118      -0.308 -26.046   2.237  1.00 58.59     0.236 C 
ATOM    785  O   GLY A 118       0.047 -27.109   1.717  1.00 57.59    -0.272 OA
ATOM    786  HN  GLY A 118       0.248 -23.729   4.128  1.00 67.17     0.163 HD
ATOM    787  N   GLN A 119      -1.258 -25.276   1.709  1.00 59.38    -0.346 N 
ATOM    788  CA  GLN A 119      -2.028 -25.675   0.538  1.00 61.61     0.177 C 
ATOM    789  C   GLN A 119      -1.900 -24.660  -0.594  1.00 60.94     0.241 C 
ATOM    790  O   GLN A 119      -2.799 -24.532  -1.428  1.00 61.17    -0.271 OA
ATOM    791  CB  GLN A 119      -3.495 -25.884   0.918  1.00 61.38     0.044 C 
ATOM    792  CG  GLN A 119      -3.735 -27.148   1.738  1.00 61.99     0.105 C 
ATOM    793  CD  GLN A 119      -5.146 -27.244   2.285  1.00 64.47     0.215 C 
ATOM    794  NE2 GLN A 119      -5.361 -26.688   3.472  1.00 61.34    -0.370 N 
ATOM    795  OE1 GLN A 119      -6.031 -27.819   1.651  1.00 67.99    -0.274 OA
ATOM    796  HN  GLN A 119      -1.477 -24.504   2.018  1.00 71.51     0.163 HD
ATOM    797 1HE2 GLN A 119      -4.717 -26.297   3.887  1.00 73.86     0.159 HD
ATOM    798 2HE2 GLN A 119      -6.144 -26.718   3.825  1.00 73.86     0.159 HD
ATOM    799  N   SER A 120      -0.776 -23.951  -0.649  1.00 59.44    -0.344 N 
ATOM    800  CA  SER A 120      -0.578 -22.948  -1.686  1.00 58.15     0.200 C 
ATOM    801  C   SER A 120      -0.419 -23.611  -3.047  1.00 57.21     0.243 C 
ATOM    802  O   SER A 120       0.388 -24.529  -3.214  1.00 57.57    -0.271 OA
ATOM    803  CB  SER A 120       0.652 -22.095  -1.383  1.00 58.88     0.199 C 
ATOM    804  OG  SER A 120       0.934 -21.222  -2.465  1.00 55.28    -0.398 OA
ATOM    805  HN  SER A 120      -0.118 -24.032  -0.102  1.00 71.58     0.163 HD
ATOM    806  HG  SER A 120       0.281 -20.712  -2.600  1.00 66.58     0.209 HD
ATOM    807  N   MET A 121      -1.178 -23.126  -4.029  1.00 59.70    -0.346 N 
ATOM    808  CA  MET A 121      -1.045 -23.628  -5.392  1.00 55.77     0.177 C 
ATOM    809  C   MET A 121       0.380 -23.456  -5.903  1.00 53.38     0.241 C 
ATOM    810  O   MET A 121       0.978 -24.394  -6.442  1.00 54.46    -0.271 OA
ATOM    811  CB  MET A 121      -2.038 -22.899  -6.295  1.00 59.10     0.045 C 
ATOM    812  CG  MET A 121      -1.977 -23.265  -7.760  1.00 57.73     0.076 C 
ATOM    813  SD  MET A 121      -2.979 -22.121  -8.735  1.00 63.80    -0.173 SA
ATOM    814  CE  MET A 121      -1.774 -20.844  -9.091  1.00 55.63     0.089 C 
ATOM    815  HN  MET A 121      -1.772 -22.512  -3.932  1.00 71.89     0.163 HD
ATOM    816  N   SER A 122       0.944 -22.259  -5.730  1.00 54.58    -0.344 N 
ATOM    817  CA  SER A 122       2.244 -21.955  -6.314  1.00 51.52     0.200 C 
ATOM    818  C   SER A 122       3.397 -22.620  -5.575  1.00 51.19     0.243 C 
ATOM    819  O   SER A 122       4.465 -22.806  -6.169  1.00 49.79    -0.271 OA
ATOM    820  CB  SER A 122       2.471 -20.441  -6.339  1.00 52.77     0.199 C 
ATOM    821  OG  SER A 122       1.304 -19.744  -6.739  1.00 53.73    -0.398 OA
ATOM    822  HN  SER A 122       0.595 -21.613  -5.282  1.00 65.74     0.163 HD
ATOM    823  HG  SER A 122       0.695 -19.851  -6.171  1.00 64.73     0.209 HD
ATOM    824  N   PHE A 123       3.216 -22.979  -4.300  1.00 52.08    -0.346 N 
ATOM    825  CA  PHE A 123       4.309 -23.486  -3.483  1.00 51.30     0.180 C 
ATOM    826  C   PHE A 123       4.095 -24.894  -2.939  1.00 52.86     0.241 C 
ATOM    827  O   PHE A 123       5.063 -25.505  -2.470  1.00 54.08    -0.271 OA
ATOM    828  CB  PHE A 123       4.570 -22.540  -2.298  1.00 50.87     0.073 C 
ATOM    829  CG  PHE A 123       5.034 -21.168  -2.703  1.00 50.77    -0.056 A 
ATOM    830  CD1 PHE A 123       4.120 -20.158  -2.957  1.00 51.89     0.007 A 
ATOM    831  CD2 PHE A 123       6.384 -20.888  -2.826  1.00 48.65     0.007 A 
ATOM    832  CE1 PHE A 123       4.545 -18.897  -3.329  1.00 51.65     0.001 A 
ATOM    833  CE2 PHE A 123       6.814 -19.628  -3.198  1.00 48.44     0.001 A 
ATOM    834  CZ  PHE A 123       5.893 -18.632  -3.450  1.00 50.97     0.000 A 
ATOM    835  HN  PHE A 123       2.463 -22.936  -3.887  1.00 62.75     0.163 HD
ATOM    836  N   SER A 124       2.875 -25.428  -2.979  1.00 54.90    -0.344 N 
ATOM    837  CA  SER A 124       2.645 -26.788  -2.519  1.00 52.63     0.200 C 
ATOM    838  C   SER A 124       3.471 -27.772  -3.344  1.00 53.68     0.245 C 
ATOM    839  O   SER A 124       3.840 -27.484  -4.485  1.00 52.15    -0.271 OA
ATOM    840  CB  SER A 124       1.162 -27.138  -2.618  1.00 53.92     0.199 C 
ATOM    841  OG  SER A 124       0.968 -28.542  -2.634  1.00 58.49    -0.398 OA
ATOM    842  HN  SER A 124       2.172 -25.025  -3.266  1.00 66.12     0.163 HD
ATOM    843  HG  SER A 124       0.149 -28.718  -2.689  1.00 70.43     0.209 HD
ATOM    844  N   PRO A 125       3.780 -28.946  -2.781  1.00 55.70    -0.337 N 
ATOM    845  CA  PRO A 125       4.440 -29.991  -3.585  1.00 53.47     0.179 C 
ATOM    846  C   PRO A 125       3.548 -30.569  -4.668  1.00 55.44     0.241 C 
ATOM    847  O   PRO A 125       4.057 -31.257  -5.562  1.00 55.99    -0.271 OA
ATOM    848  CB  PRO A 125       4.810 -31.066  -2.550  1.00 50.14     0.037 C 
ATOM    849  CG  PRO A 125       4.658 -30.411  -1.209  1.00 52.30     0.022 C 
ATOM    850  CD  PRO A 125       3.600 -29.359  -1.379  1.00 53.78     0.127 C 
ATOM    851  N   ASP A 126       2.239 -30.322  -4.607  1.00 56.48    -0.346 N 
ATOM    852  CA  ASP A 126       1.301 -30.839  -5.593  1.00 55.82     0.186 C 
ATOM    853  C   ASP A 126       1.732 -30.443  -6.999  1.00 58.19     0.241 C 
ATOM    854  O   ASP A 126       1.741 -29.258  -7.350  1.00 56.86    -0.271 OA
ATOM    855  CB  ASP A 126      -0.108 -30.328  -5.288  1.00 58.24     0.147 C 
ATOM    856  CG  ASP A 126      -1.151 -30.868  -6.246  1.00 63.21     0.175 C 
ATOM    857  OD1 ASP A 126      -0.822 -31.756  -7.061  1.00 62.13    -0.648 OA
ATOM    858  OD2 ASP A 126      -2.304 -30.394  -6.179  1.00 63.98    -0.648 OA
ATOM    859  HN  ASP A 126       1.867 -29.850  -3.992  1.00 68.02     0.163 HD
ATOM    860  N   SER A 127       2.109 -31.438  -7.802  1.00 58.81    -0.344 N 
ATOM    861  CA  SER A 127       2.496 -31.228  -9.187  1.00 58.41     0.200 C 
ATOM    862  C   SER A 127       1.529 -31.856 -10.176  1.00 59.66     0.242 C 
ATOM    863  O   SER A 127       1.567 -31.506 -11.359  1.00 58.58    -0.271 OA
ATOM    864  CB  SER A 127       3.897 -31.803  -9.443  1.00 60.23     0.199 C 
ATOM    865  OG  SER A 127       4.745 -31.611  -8.322  1.00 64.50    -0.398 OA
ATOM    866  HN  SER A 127       2.148 -32.261  -7.557  1.00 70.82     0.163 HD
ATOM    867  HG  SER A 127       5.498 -31.952  -8.470  1.00 77.65     0.209 HD
ATOM    868  N   GLY A 128       0.665 -32.759  -9.719  1.00 63.17    -0.350 N 
ATOM    869  CA  GLY A 128      -0.149 -33.559 -10.599  1.00 62.47     0.225 C 
ATOM    870  C   GLY A 128      -1.376 -32.835 -11.101  1.00 61.68     0.238 C 
ATOM    871  O   GLY A 128      -1.394 -31.607 -11.233  1.00 59.45    -0.272 OA
ATOM    872  HN  GLY A 128       0.536 -32.924  -8.885  1.00 76.05     0.163 HD
ATOM    873  N   PRO A 129      -2.437 -33.593 -11.391  1.00 64.74    -0.337 N 
ATOM    874  CA  PRO A 129      -3.627 -32.964 -11.987  1.00 63.38     0.179 C 
ATOM    875  C   PRO A 129      -4.327 -31.988 -11.059  1.00 63.41     0.241 C 
ATOM    876  O   PRO A 129      -4.929 -31.023 -11.545  1.00 64.32    -0.271 OA
ATOM    877  CB  PRO A 129      -4.526 -34.161 -12.334  1.00 60.40     0.037 C 
ATOM    878  CG  PRO A 129      -4.091 -35.247 -11.394  1.00 63.52     0.022 C 
ATOM    879  CD  PRO A 129      -2.611 -35.046 -11.191  1.00 65.73     0.127 C 
ATOM    880  N   VAL A 130      -4.276 -32.203  -9.742  1.00 63.06    -0.346 N 
ATOM    881  CA  VAL A 130      -4.939 -31.275  -8.830  1.00 64.93     0.180 C 
ATOM    882  C   VAL A 130      -4.362 -29.874  -8.995  1.00 65.45     0.241 C 
ATOM    883  O   VAL A 130      -5.082 -28.872  -8.890  1.00 67.21    -0.271 OA
ATOM    884  CB  VAL A 130      -4.821 -31.762  -7.374  1.00 67.55     0.009 C 
ATOM    885  CG1 VAL A 130      -5.643 -30.863  -6.456  1.00 65.33     0.012 C 
ATOM    886  CG2 VAL A 130      -5.267 -33.212  -7.246  1.00 72.84     0.012 C 
ATOM    887  HN  VAL A 130      -3.871 -32.860  -9.363  1.00 75.92     0.163 HD
ATOM    888  N   TRP A 131      -3.057 -29.780  -9.260  1.00 63.65    -0.346 N 
ATOM    889  CA  TRP A 131      -2.429 -28.475  -9.437  1.00 60.81     0.181 C 
ATOM    890  C   TRP A 131      -2.844 -27.843 -10.760  1.00 61.06     0.241 C 
ATOM    891  O   TRP A 131      -3.291 -26.690 -10.796  1.00 62.61    -0.271 OA
ATOM    892  CB  TRP A 131      -0.905 -28.608  -9.360  1.00 58.53     0.075 C 
ATOM    893  CG  TRP A 131      -0.184 -27.480 -10.038  1.00 54.37    -0.028 A 
ATOM    894  CD1 TRP A 131       0.035 -26.231  -9.538  1.00 54.24     0.096 A 
ATOM    895  CD2 TRP A 131       0.405 -27.497 -11.346  1.00 52.81    -0.002 A 
ATOM    896  CE2 TRP A 131       0.963 -26.222 -11.569  1.00 51.69     0.042 A 
ATOM    897  CE3 TRP A 131       0.514 -28.465 -12.349  1.00 53.51     0.014 A 
ATOM    898  NE1 TRP A 131       0.723 -25.468 -10.450  1.00 55.16    -0.365 N 
ATOM    899  CZ2 TRP A 131       1.619 -25.891 -12.753  1.00 50.87     0.030 A 
ATOM    900  CZ3 TRP A 131       1.168 -28.134 -13.524  1.00 47.01     0.001 A 
ATOM    901  CH2 TRP A 131       1.712 -26.858 -13.715  1.00 47.85     0.002 A 
ATOM    902  HN  TRP A 131      -2.522 -30.448  -9.341  1.00 76.63     0.163 HD
ATOM    903  HE1 TRP A 131       0.965 -24.651 -10.337  1.00 66.44     0.165 HD
ATOM    904  N   ALA A 132      -2.702 -28.585 -11.862  1.00 60.76    -0.346 N 
ATOM    905  CA  ALA A 132      -3.018 -28.033 -13.176  1.00 61.50     0.172 C 
ATOM    906  C   ALA A 132      -4.429 -27.460 -13.219  1.00 66.59     0.240 C 
ATOM    907  O   ALA A 132      -4.678 -26.450 -13.888  1.00 65.42    -0.271 OA
ATOM    908  CB  ALA A 132      -2.851 -29.112 -14.248  1.00 59.36     0.042 C 
ATOM    909  HN  ALA A 132      -2.428 -29.400 -11.874  1.00 73.15     0.163 HD
ATOM    910  N   ALA A 133      -5.366 -28.090 -12.508  1.00 66.75    -0.346 N 
ATOM    911  CA  ALA A 133      -6.742 -27.605 -12.502  1.00 65.87     0.172 C 
ATOM    912  C   ALA A 133      -6.832 -26.227 -11.857  1.00 65.71     0.240 C 
ATOM    913  O   ALA A 133      -7.439 -25.305 -12.415  1.00 65.51    -0.271 OA
ATOM    914  CB  ALA A 133      -7.642 -28.603 -11.772  1.00 68.63     0.042 C 
ATOM    915  HN  ALA A 133      -5.231 -28.791 -12.028  1.00 80.35     0.163 HD
ATOM    916  N   ARG A 134      -6.237 -26.071 -10.673  1.00 66.92    -0.346 N 
ATOM    917  CA  ARG A 134      -6.227 -24.765 -10.022  1.00 65.12     0.176 C 
ATOM    918  C   ARG A 134      -5.531 -23.723 -10.886  1.00 64.71     0.241 C 
ATOM    919  O   ARG A 134      -5.924 -22.551 -10.887  1.00 66.78    -0.271 OA
ATOM    920  CB  ARG A 134      -5.548 -24.866  -8.656  1.00 62.19     0.036 C 
ATOM    921  CG  ARG A 134      -6.172 -25.899  -7.730  1.00 62.99     0.023 C 
ATOM    922  CD  ARG A 134      -5.195 -26.351  -6.654  1.00 65.37     0.138 C 
ATOM    923  NE  ARG A 134      -5.042 -25.357  -5.594  1.00 63.06    -0.227 N 
ATOM    924  CZ  ARG A 134      -4.092 -25.394  -4.665  1.00 61.39     0.665 C 
ATOM    925  NH1 ARG A 134      -3.204 -26.379  -4.660  1.00 61.04    -0.235 N 
ATOM    926  NH2 ARG A 134      -4.030 -24.447  -3.739  1.00 62.82    -0.235 N 
ATOM    927  HN  ARG A 134      -5.837 -26.695 -10.236  1.00 80.56     0.163 HD
ATOM    928  HE  ARG A 134      -5.603 -24.706  -5.570  1.00 75.92     0.177 HD
ATOM    929 1HH1 ARG A 134      -3.238 -26.997  -5.257  1.00 73.50     0.174 HD
ATOM    930 2HH1 ARG A 134      -2.591 -26.399  -4.057  1.00 73.50     0.174 HD
ATOM    931 1HH2 ARG A 134      -4.604 -23.807  -3.739  1.00 75.63     0.174 HD
ATOM    932 2HH2 ARG A 134      -3.415 -24.472  -3.139  1.00 75.63     0.174 HD
ATOM    933  N   ARG A 135      -4.502 -24.131 -11.630  1.00 64.34    -0.346 N 
ATOM    934  CA  ARG A 135      -3.824 -23.202 -12.526  1.00 63.52     0.176 C 
ATOM    935  C   ARG A 135      -4.747 -22.746 -13.649  1.00 62.33     0.241 C 
ATOM    936  O   ARG A 135      -4.723 -21.574 -14.042  1.00 60.62    -0.271 OA
ATOM    937  CB  ARG A 135      -2.569 -23.856 -13.099  1.00 60.77     0.036 C 
ATOM    938  CG  ARG A 135      -1.685 -22.919 -13.892  1.00 54.37     0.023 C 
ATOM    939  CD  ARG A 135      -0.309 -23.525 -14.089  1.00 52.00     0.138 C 
ATOM    940  NE  ARG A 135       0.346 -23.033 -15.295  1.00 51.61    -0.227 N 
ATOM    941  CZ  ARG A 135       1.370 -22.183 -15.302  1.00 49.70     0.665 C 
ATOM    942  NH1 ARG A 135       1.872 -21.714 -14.165  1.00 47.28    -0.235 N 
ATOM    943  NH2 ARG A 135       1.895 -21.799 -16.454  1.00 51.04    -0.235 N 
ATOM    944  HN  ARG A 135      -4.183 -24.930 -11.633  1.00 77.45     0.163 HD
ATOM    945  HE  ARG A 135       0.051 -23.311 -16.053  1.00 62.18     0.177 HD
ATOM    946 1HH1 ARG A 135       1.545 -21.950 -13.408  1.00 56.99     0.174 HD
ATOM    947 2HH1 ARG A 135       2.533 -21.165 -14.188  1.00 56.99     0.174 HD
ATOM    948 1HH2 ARG A 135       1.575 -22.099 -17.194  1.00 61.50     0.174 HD
ATOM    949 2HH2 ARG A 135       2.556 -21.249 -16.463  1.00 61.50     0.174 HD
ATOM    950  N   ARG A 136      -5.563 -23.659 -14.181  1.00 65.52    -0.346 N 
ATOM    951  CA  ARG A 136      -6.523 -23.273 -15.210  1.00 65.28     0.176 C 
ATOM    952  C   ARG A 136      -7.581 -22.332 -14.646  1.00 65.57     0.241 C 
ATOM    953  O   ARG A 136      -8.037 -21.415 -15.339  1.00 64.44    -0.271 OA
ATOM    954  CB  ARG A 136      -7.174 -24.518 -15.815  1.00 63.82     0.036 C 
ATOM    955  CG  ARG A 136      -6.955 -24.662 -17.318  1.00 68.37     0.023 C 
ATOM    956  CD  ARG A 136      -7.624 -25.920 -17.872  1.00 70.88     0.138 C 
ATOM    957  NE  ARG A 136      -6.912 -27.145 -17.510  1.00 74.90    -0.227 N 
ATOM    958  CZ  ARG A 136      -7.330 -28.023 -16.599  1.00 74.75     0.665 C 
ATOM    959  NH1 ARG A 136      -8.466 -27.826 -15.939  1.00 73.42    -0.235 N 
ATOM    960  NH2 ARG A 136      -6.607 -29.104 -16.347  1.00 70.98    -0.235 N 
ATOM    961  HN  ARG A 136      -5.579 -24.491 -13.965  1.00 78.87     0.163 HD
ATOM    962  HE  ARG A 136      -6.171 -27.310 -17.914  1.00 90.13     0.177 HD
ATOM    963 1HH1 ARG A 136      -8.947 -27.131 -16.088  1.00 88.36     0.174 HD
ATOM    964 2HH1 ARG A 136      -8.722 -28.402 -15.353  1.00 88.36     0.174 HD
ATOM    965 1HH2 ARG A 136      -5.871 -29.237 -16.771  1.00 85.42     0.174 HD
ATOM    966 2HH2 ARG A 136      -6.874 -29.672 -15.759  1.00 85.42     0.174 HD
ATOM    967  N   LEU A 137      -7.977 -22.537 -13.387  1.00 65.55    -0.346 N 
ATOM    968  CA  LEU A 137      -8.956 -21.648 -12.770  1.00 64.40     0.177 C 
ATOM    969  C   LEU A 137      -8.373 -20.265 -12.512  1.00 64.30     0.241 C 
ATOM    970  O   LEU A 137      -9.096 -19.265 -12.591  1.00 65.66    -0.271 OA
ATOM    971  CB  LEU A 137      -9.465 -22.253 -11.463  1.00 66.19     0.038 C 
ATOM    972  CG  LEU A 137     -10.373 -23.474 -11.610  1.00 69.90    -0.020 C 
ATOM    973  CD1 LEU A 137     -10.172 -24.451 -10.461  1.00 66.90     0.009 C 
ATOM    974  CD2 LEU A 137     -11.831 -23.041 -11.700  1.00 72.77     0.009 C 
ATOM    975  HN  LEU A 137      -7.698 -23.173 -12.879  1.00 78.90     0.163 HD
ATOM    976  N   ALA A 138      -7.079 -20.184 -12.198  1.00 63.30    -0.346 N 
ATOM    977  CA  ALA A 138      -6.456 -18.887 -11.959  1.00 61.43     0.172 C 
ATOM    978  C   ALA A 138      -6.190 -18.152 -13.267  1.00 62.50     0.240 C 
ATOM    979  O   ALA A 138      -6.340 -16.927 -13.336  1.00 62.45    -0.271 OA
ATOM    980  CB  ALA A 138      -5.156 -19.060 -11.175  1.00 63.39     0.042 C 
ATOM    981  HN  ALA A 138      -6.549 -20.856 -12.119  1.00 76.21     0.163 HD
ATOM    982  N   GLN A 139      -5.786 -18.882 -14.309  1.00 64.61    -0.346 N 
ATOM    983  CA  GLN A 139      -5.606 -18.259 -15.615  1.00 64.01     0.177 C 
ATOM    984  C   GLN A 139      -6.918 -17.679 -16.125  1.00 65.34     0.241 C 
ATOM    985  O   GLN A 139      -6.951 -16.557 -16.641  1.00 64.45    -0.271 OA
ATOM    986  CB  GLN A 139      -5.045 -19.278 -16.608  1.00 63.10     0.044 C 
ATOM    987  CG  GLN A 139      -3.594 -19.660 -16.354  1.00 59.85     0.105 C 
ATOM    988  CD  GLN A 139      -3.070 -20.677 -17.351  1.00 59.78     0.215 C 
ATOM    989  NE2 GLN A 139      -2.183 -20.234 -18.235  1.00 57.64    -0.370 N 
ATOM    990  OE1 GLN A 139      -3.453 -21.848 -17.324  1.00 59.80    -0.274 OA
ATOM    991  HN  GLN A 139      -5.613 -19.724 -14.285  1.00 77.78     0.163 HD
ATOM    992 1HE2 GLN A 139      -1.938 -19.410 -18.223  1.00 69.41     0.159 HD
ATOM    993 2HE2 GLN A 139      -1.855 -20.771 -18.821  1.00 69.41     0.159 HD
ATOM    994  N   ASN A 140      -8.016 -18.423 -15.978  1.00 65.40    -0.346 N 
ATOM    995  CA  ASN A 140      -9.305 -17.944 -16.468  1.00 64.48     0.185 C 
ATOM    996  C   ASN A 140      -9.811 -16.778 -15.627  1.00 65.98     0.241 C 
ATOM    997  O   ASN A 140     -10.157 -15.718 -16.162  1.00 67.97    -0.271 OA
ATOM    998  CB  ASN A 140     -10.315 -19.092 -16.481  1.00 62.72     0.137 C 
ATOM    999  CG  ASN A 140      -9.956 -20.170 -17.491  1.00 65.71     0.217 C 
ATOM   1000  ND2 ASN A 140     -10.619 -21.316 -17.394  1.00 62.76    -0.370 N 
ATOM   1001  OD1 ASN A 140      -9.092 -19.973 -18.348  1.00 67.05    -0.274 OA
ATOM   1002  HN  ASN A 140      -8.040 -19.197 -15.604  1.00 78.73     0.163 HD
ATOM   1003 1HD2 ASN A 140     -11.215 -21.417 -16.783  1.00 75.56     0.159 HD
ATOM   1004 2HD2 ASN A 140     -10.452 -21.957 -17.942  1.00 75.56     0.159 HD
ATOM   1005  N   GLY A 141      -9.858 -16.951 -14.307  1.00 64.65    -0.351 N 
ATOM   1006  CA  GLY A 141     -10.248 -15.850 -13.445  1.00 67.62     0.225 C 
ATOM   1007  C   GLY A 141      -9.419 -14.603 -13.668  1.00 67.20     0.236 C 
ATOM   1008  O   GLY A 141      -9.920 -13.483 -13.528  1.00 68.15    -0.272 OA
ATOM   1009  HN  GLY A 141      -9.672 -17.683 -13.896  1.00 77.83     0.163 HD
ATOM   1010  N   LEU A 142      -8.145 -14.772 -14.023  1.00 65.61    -0.346 N 
ATOM   1011  CA  LEU A 142      -7.296 -13.619 -14.297  1.00 66.30     0.177 C 
ATOM   1012  C   LEU A 142      -7.742 -12.904 -15.567  1.00 68.03     0.241 C 
ATOM   1013  O   LEU A 142      -8.060 -11.710 -15.544  1.00 69.58    -0.271 OA
ATOM   1014  CB  LEU A 142      -5.840 -14.063 -14.418  1.00 64.49     0.038 C 
ATOM   1015  CG  LEU A 142      -4.987 -13.966 -13.156  1.00 61.29    -0.020 C 
ATOM   1016  CD1 LEU A 142      -3.592 -14.503 -13.442  1.00 59.20     0.009 C 
ATOM   1017  CD2 LEU A 142      -4.922 -12.540 -12.646  1.00 60.09     0.009 C 
ATOM   1018  HN  LEU A 142      -7.756 -15.534 -14.110  1.00 78.98     0.163 HD
ATOM   1019  N   LYS A 143      -7.771 -13.621 -16.692  1.00 67.76    -0.346 N 
ATOM   1020  CA  LYS A 143      -8.106 -12.986 -17.960  1.00 69.07     0.176 C 
ATOM   1021  C   LYS A 143      -9.568 -12.565 -18.025  1.00 67.96     0.241 C 
ATOM   1022  O   LYS A 143      -9.906 -11.673 -18.810  1.00 72.19    -0.271 OA
ATOM   1023  CB  LYS A 143      -7.768 -13.924 -19.122  1.00 70.74     0.035 C 
ATOM   1024  CG  LYS A 143      -6.269 -14.018 -19.433  1.00 74.19     0.004 C 
ATOM   1025  CD  LYS A 143      -5.587 -15.070 -18.558  1.00 72.01     0.027 C 
ATOM   1026  CE  LYS A 143      -4.078 -15.122 -18.769  1.00 71.35     0.229 C 
ATOM   1027  NZ  LYS A 143      -3.456 -16.216 -17.960  1.00 65.82    -0.079 N 
ATOM   1028  HN  LYS A 143      -7.605 -14.463 -16.744  1.00 81.57     0.163 HD
ATOM   1029  HZ1 LYS A 143      -3.799 -17.002 -18.197  1.00 79.23     0.274 HD
ATOM   1030  HZ2 LYS A 143      -2.576 -16.232 -18.095  1.00 79.23     0.274 HD
ATOM   1031  HZ3 LYS A 143      -3.613 -16.081 -17.094  1.00 79.23     0.274 HD
ATOM   1032  N   SER A 144     -10.440 -13.168 -17.213  1.00 68.98    -0.344 N 
ATOM   1033  CA  SER A 144     -11.840 -12.754 -17.211  1.00 69.22     0.200 C 
ATOM   1034  C   SER A 144     -12.023 -11.387 -16.562  1.00 69.31     0.243 C 
ATOM   1035  O   SER A 144     -12.939 -10.645 -16.936  1.00 68.32    -0.271 OA
ATOM   1036  CB  SER A 144     -12.702 -13.790 -16.488  1.00 69.67     0.199 C 
ATOM   1037  OG  SER A 144     -12.369 -15.109 -16.882  1.00 71.45    -0.398 OA
ATOM   1038  HN  SER A 144     -10.250 -13.805 -16.667  1.00 83.02     0.163 HD
ATOM   1039  HG  SER A 144     -12.853 -15.661 -16.474  1.00 85.99     0.209 HD
ATOM   1040  N   PHE A 145     -11.170 -11.034 -15.597  1.00 69.51    -0.346 N 
ATOM   1041  CA  PHE A 145     -11.300  -9.782 -14.860  1.00 69.84     0.180 C 
ATOM   1042  C   PHE A 145     -10.061  -8.903 -15.004  1.00 69.56     0.241 C 
ATOM   1043  O   PHE A 145      -9.760  -8.099 -14.120  1.00 65.90    -0.271 OA
ATOM   1044  CB  PHE A 145     -11.578 -10.048 -13.379  1.00 69.28     0.073 C 
ATOM   1045  CG  PHE A 145     -12.827 -10.836 -13.130  1.00 72.06    -0.056 A 
ATOM   1046  CD1 PHE A 145     -12.868 -12.192 -13.400  1.00 72.40     0.007 A 
ATOM   1047  CD2 PHE A 145     -13.963 -10.223 -12.629  1.00 72.17     0.007 A 
ATOM   1048  CE1 PHE A 145     -14.014 -12.922 -13.183  1.00 73.36     0.001 A 
ATOM   1049  CE2 PHE A 145     -15.112 -10.951 -12.406  1.00 73.99     0.001 A 
ATOM   1050  CZ  PHE A 145     -15.135 -12.301 -12.689  1.00 75.18     0.000 A 
ATOM   1051  HN  PHE A 145     -10.499 -11.512 -15.350  1.00 83.66     0.163 HD
ATOM   1052  N   SER A 146      -9.335  -9.040 -16.113  1.00 70.61    -0.344 N 
ATOM   1053  CA  SER A 146      -8.174  -8.193 -16.355  1.00 69.67     0.200 C 
ATOM   1054  C   SER A 146      -8.155  -7.680 -17.792  1.00 69.78     0.243 C 
ATOM   1055  O   SER A 146      -8.190  -6.466 -18.016  1.00 69.17    -0.271 OA
ATOM   1056  CB  SER A 146      -6.880  -8.950 -16.041  1.00 66.90     0.199 C 
ATOM   1057  OG  SER A 146      -6.837 -10.194 -16.716  1.00 68.70    -0.398 OA
ATOM   1058  HN  SER A 146      -9.494  -9.612 -16.735  1.00 84.99     0.163 HD
ATOM   1059  HG  SER A 146      -7.576 -10.585 -16.646  1.00 82.68     0.209 HD
ATOM   1060  N   ILE A 147      -8.105  -8.585 -18.771  1.00 68.42    -0.346 N 
ATOM   1061  CA  ILE A 147      -8.024  -8.175 -20.170  1.00 71.92     0.180 C 
ATOM   1062  C   ILE A 147      -9.388  -8.135 -20.857  1.00 72.91     0.241 C 
ATOM   1063  O   ILE A 147      -9.528  -7.449 -21.882  1.00 72.88    -0.271 OA
ATOM   1064  CB  ILE A 147      -7.052  -9.086 -20.956  1.00 68.79     0.013 C 
ATOM   1065  CG1 ILE A 147      -7.144  -8.806 -22.460  1.00 74.81     0.002 C 
ATOM   1066  CG2 ILE A 147      -7.328 -10.555 -20.676  1.00 68.37     0.012 C 
ATOM   1067  CD1 ILE A 147      -6.015  -9.411 -23.283  1.00 77.08     0.005 C 
ATOM   1068  HN  ILE A 147      -8.123  -9.435 -18.646  1.00 82.35     0.163 HD
ATOM   1069  N   ALA A 148     -10.392  -8.828 -20.326  1.00 71.05    -0.346 N 
ATOM   1070  CA  ALA A 148     -11.726  -8.765 -20.908  1.00 72.36     0.172 C 
ATOM   1071  C   ALA A 148     -12.293  -7.354 -20.784  1.00 77.21     0.240 C 
ATOM   1072  O   ALA A 148     -12.040  -6.642 -19.808  1.00 76.48    -0.271 OA
ATOM   1073  CB  ALA A 148     -12.655  -9.769 -20.225  1.00 71.79     0.042 C 
ATOM   1074  HN  ALA A 148     -10.327  -9.337 -19.636  1.00 85.51     0.163 HD
ATOM   1075  N   SER A 149     -13.075  -6.956 -21.784  1.00 79.77    -0.344 N 
ATOM   1076  CA  SER A 149     -13.590  -5.593 -21.839  1.00 79.94     0.200 C 
ATOM   1077  C   SER A 149     -14.542  -5.329 -20.678  1.00 81.60     0.243 C 
ATOM   1078  O   SER A 149     -15.416  -6.147 -20.376  1.00 83.05    -0.271 OA
ATOM   1079  CB  SER A 149     -14.300  -5.351 -23.171  1.00 83.13     0.199 C 
ATOM   1080  OG  SER A 149     -13.399  -5.453 -24.262  1.00 83.51    -0.398 OA
ATOM   1081  HN  SER A 149     -13.321  -7.454 -22.440  1.00 95.97     0.163 HD
ATOM   1082  HG  SER A 149     -13.806  -5.317 -24.984  1.00100.45     0.209 HD
ATOM   1083  N   ASP A 150     -14.369  -4.183 -20.029  1.00 82.51    -0.345 N 
ATOM   1084  CA  ASP A 150     -15.251  -3.794 -18.933  1.00 84.81     0.187 C 
ATOM   1085  C   ASP A 150     -16.655  -3.536 -19.469  1.00 90.82     0.243 C 
ATOM   1086  O   ASP A 150     -16.806  -2.847 -20.485  1.00 92.34    -0.271 OA
ATOM   1087  CB  ASP A 150     -14.707  -2.541 -18.244  1.00 84.45     0.147 C 
ATOM   1088  CG  ASP A 150     -15.335  -2.293 -16.881  1.00 86.53     0.175 C 
ATOM   1089  OD1 ASP A 150     -16.536  -2.586 -16.708  1.00 86.31    -0.648 OA
ATOM   1090  OD2 ASP A 150     -14.625  -1.795 -15.981  1.00 83.09    -0.648 OA
ATOM   1091  HN  ASP A 150     -13.749  -3.613 -20.203  1.00 99.27     0.163 HD
ATOM   1092  N   PRO A 151     -17.701  -4.071 -18.832  1.00 91.01    -0.337 N 
ATOM   1093  CA  PRO A 151     -19.062  -3.729 -19.281  1.00 91.91     0.179 C 
ATOM   1094  C   PRO A 151     -19.378  -2.249 -19.150  1.00 91.74     0.241 C 
ATOM   1095  O   PRO A 151     -20.191  -1.727 -19.924  1.00 90.17    -0.271 OA
ATOM   1096  CB  PRO A 151     -19.964  -4.582 -18.374  1.00 92.47     0.037 C 
ATOM   1097  CG  PRO A 151     -19.083  -5.681 -17.860  1.00 90.89     0.022 C 
ATOM   1098  CD  PRO A 151     -17.704  -5.082 -17.757  1.00 88.04     0.127 C 
ATOM   1099  N   ALA A 152     -18.756  -1.557 -18.197  1.00 91.46    -0.346 N 
ATOM   1100  CA  ALA A 152     -19.028  -0.150 -17.937  1.00 92.16     0.172 C 
ATOM   1101  C   ALA A 152     -18.201   0.788 -18.808  1.00 92.79     0.240 C 
ATOM   1102  O   ALA A 152     -18.183   1.997 -18.550  1.00 95.05    -0.271 OA
ATOM   1103  CB  ALA A 152     -18.776   0.169 -16.460  1.00 91.78     0.042 C 
ATOM   1104  HN  ALA A 152     -18.158  -1.891 -17.677  1.00110.00     0.163 HD
ATOM   1105  N   SER A 153     -17.517   0.265 -19.826  1.00 94.37    -0.344 N 
ATOM   1106  CA  SER A 153     -16.712   1.104 -20.705  1.00 94.34     0.200 C 
ATOM   1107  C   SER A 153     -16.563   0.417 -22.052  1.00 95.60     0.243 C 
ATOM   1108  O   SER A 153     -16.127  -0.737 -22.116  1.00 94.19    -0.271 OA
ATOM   1109  CB  SER A 153     -15.331   1.379 -20.094  1.00 91.56     0.199 C 
ATOM   1110  OG  SER A 153     -14.451   1.939 -21.056  1.00 91.22    -0.398 OA
ATOM   1111  HN  SER A 153     -17.504  -0.571 -20.027  1.00113.49     0.163 HD
ATOM   1112  HG  SER A 153     -13.702   2.088 -20.707  1.00109.72     0.209 HD
ATOM   1113  N   SER A 154     -16.924   1.126 -23.121  1.00 96.61    -0.344 N 
ATOM   1114  CA  SER A 154     -16.669   0.642 -24.471  1.00 98.23     0.200 C 
ATOM   1115  C   SER A 154     -15.223   0.852 -24.898  1.00 97.17     0.243 C 
ATOM   1116  O   SER A 154     -14.790   0.251 -25.888  1.00 95.25    -0.271 OA
ATOM   1117  CB  SER A 154     -17.599   1.341 -25.466  1.00 97.75     0.199 C 
ATOM   1118  OG  SER A 154     -18.955   1.216 -25.075  1.00 97.67    -0.398 OA
ATOM   1119  HN  SER A 154     -17.318   1.890 -23.089  1.00116.18     0.163 HD
ATOM   1120  HG  SER A 154     -19.451   1.604 -25.631  1.00117.46     0.209 HD
ATOM   1121  N   THR A 155     -14.471   1.677 -24.168  1.00 96.36    -0.344 N 
ATOM   1122  CA  THR A 155     -13.106   2.005 -24.561  1.00 96.53     0.205 C 
ATOM   1123  C   THR A 155     -12.139   0.870 -24.243  1.00 93.42     0.243 C 
ATOM   1124  O   THR A 155     -11.436   0.368 -25.128  1.00 92.82    -0.271 OA
ATOM   1125  CB  THR A 155     -12.646   3.286 -23.850  1.00 95.51     0.146 C 
ATOM   1126  CG2 THR A 155     -13.352   4.510 -24.408  1.00 95.13     0.042 C 
ATOM   1127  OG1 THR A 155     -12.918   3.181 -22.444  1.00 93.50    -0.393 OA
ATOM   1128  HN  THR A 155     -14.729   2.059 -23.442  1.00115.89     0.163 HD
ATOM   1129  HG1 THR A 155     -12.381   2.644 -22.085  1.00112.45     0.210 HD
ATOM   1130  N   SER A 156     -12.102   0.447 -22.982  1.00 89.40    -0.344 N 
ATOM   1131  CA  SER A 156     -10.944  -0.230 -22.425  1.00 83.83     0.200 C 
ATOM   1132  C   SER A 156     -11.332  -1.538 -21.752  1.00 82.97     0.243 C 
ATOM   1133  O   SER A 156     -12.507  -1.894 -21.651  1.00 84.75    -0.271 OA
ATOM   1134  CB  SER A 156     -10.232   0.685 -21.412  1.00 82.58     0.199 C 
ATOM   1135  OG  SER A 156     -10.173   2.021 -21.892  1.00 86.82    -0.398 OA
ATOM   1136  HN  SER A 156     -12.748   0.544 -22.423  1.00107.53     0.163 HD
ATOM   1137  HG  SER A 156      -9.783   2.511 -21.332  1.00104.43     0.209 HD
ATOM   1138  N   CYS A 157     -10.303  -2.257 -21.306  1.00 80.56    -0.345 N 
ATOM   1139  CA  CYS A 157     -10.459  -3.474 -20.529  1.00 76.58     0.185 C 
ATOM   1140  C   CYS A 157     -10.439  -3.147 -19.037  1.00 73.37     0.241 C 
ATOM   1141  O   CYS A 157     -10.135  -2.026 -18.622  1.00 71.85    -0.271 OA
ATOM   1142  CB  CYS A 157      -9.353  -4.473 -20.873  1.00 74.75     0.105 C 
ATOM   1143  SG  CYS A 157      -7.688  -3.764 -20.959  1.00 70.12    -0.180 SA
ATOM   1144  HN  CYS A 157      -9.481  -2.049 -21.448  1.00 96.91     0.163 HD
ATOM   1145  HG  CYS A 157      -6.907  -4.633 -21.234  1.00 84.40     0.101 HD
ATOM   1146  N   TYR A 158     -10.773  -4.153 -18.225  1.00 72.54    -0.346 N 
ATOM   1147  CA  TYR A 158     -10.783  -3.970 -16.776  1.00 70.15     0.180 C 
ATOM   1148  C   TYR A 158      -9.467  -3.373 -16.289  1.00 68.00     0.241 C 
ATOM   1149  O   TYR A 158      -9.453  -2.418 -15.503  1.00 66.51    -0.271 OA
ATOM   1150  CB  TYR A 158     -11.035  -5.311 -16.081  1.00 69.53     0.073 C 
ATOM   1151  CG  TYR A 158     -12.487  -5.694 -15.907  1.00 72.55    -0.056 A 
ATOM   1152  CD1 TYR A 158     -13.374  -4.862 -15.240  1.00 73.90     0.010 A 
ATOM   1153  CD2 TYR A 158     -12.966  -6.903 -16.397  1.00 72.95     0.010 A 
ATOM   1154  CE1 TYR A 158     -14.700  -5.217 -15.075  1.00 77.32     0.037 A 
ATOM   1155  CE2 TYR A 158     -14.288  -7.266 -16.237  1.00 74.54     0.037 A 
ATOM   1156  CZ  TYR A 158     -15.151  -6.420 -15.575  1.00 77.44     0.065 A 
ATOM   1157  OH  TYR A 158     -16.469  -6.777 -15.413  1.00 79.38    -0.361 OA
ATOM   1158  HN  TYR A 158     -10.995  -4.942 -18.486  1.00 87.29     0.163 HD
ATOM   1159  HH  TYR A 158     -16.608  -7.528 -15.762  1.00 95.51     0.217 HD
ATOM   1160  N   LEU A 159      -8.345  -3.931 -16.751  1.00 68.06    -0.346 N 
ATOM   1161  CA  LEU A 159      -7.043  -3.535 -16.223  1.00 64.84     0.177 C 
ATOM   1162  C   LEU A 159      -6.735  -2.076 -16.531  1.00 64.11     0.241 C 
ATOM   1163  O   LEU A 159      -6.159  -1.368 -15.698  1.00 64.41    -0.271 OA
ATOM   1164  CB  LEU A 159      -5.955  -4.441 -16.798  1.00 65.87     0.038 C 
ATOM   1165  CG  LEU A 159      -4.521  -4.186 -16.337  1.00 59.64    -0.020 C 
ATOM   1166  CD1 LEU A 159      -4.338  -4.601 -14.890  1.00 58.38     0.009 C 
ATOM   1167  CD2 LEU A 159      -3.540  -4.931 -17.231  1.00 54.11     0.009 C 
ATOM   1168  HN  LEU A 159      -8.313  -4.534 -17.363  1.00 81.93     0.163 HD
ATOM   1169  N   GLU A 160      -7.103  -1.609 -17.725  1.00 65.90    -0.346 N 
ATOM   1170  CA  GLU A 160      -6.766  -0.244 -18.111  1.00 66.58     0.177 C 
ATOM   1171  C   GLU A 160      -7.550   0.773 -17.292  1.00 65.67     0.241 C 
ATOM   1172  O   GLU A 160      -7.014   1.822 -16.916  1.00 64.03    -0.271 OA
ATOM   1173  CB  GLU A 160      -7.022  -0.048 -19.604  1.00 68.71     0.045 C 
ATOM   1174  CG  GLU A 160      -6.751   1.357 -20.098  1.00 67.52     0.116 C 
ATOM   1175  CD  GLU A 160      -6.445   1.402 -21.581  1.00 71.05     0.172 C 
ATOM   1176  OE1 GLU A 160      -6.711   0.401 -22.280  1.00 73.10    -0.648 OA
ATOM   1177  OE2 GLU A 160      -5.939   2.441 -22.048  1.00 71.73    -0.648 OA
ATOM   1178  HN  GLU A 160      -7.540  -2.054 -18.317  1.00 79.33     0.163 HD
ATOM   1179  N   GLU A 161      -8.821   0.485 -17.008  1.00 66.05    -0.346 N 
ATOM   1180  CA  GLU A 161      -9.603   1.377 -16.158  1.00 66.82     0.177 C 
ATOM   1181  C   GLU A 161      -8.963   1.506 -14.781  1.00 64.45     0.241 C 
ATOM   1182  O   GLU A 161      -8.682   2.615 -14.313  1.00 63.38    -0.271 OA
ATOM   1183  CB  GLU A 161     -11.039   0.865 -16.040  1.00 69.96     0.045 C 
ATOM   1184  CG  GLU A 161     -11.815   0.881 -17.347  1.00 77.35     0.116 C 
ATOM   1185  CD  GLU A 161     -12.735   2.082 -17.467  1.00 81.63     0.172 C 
ATOM   1186  OE1 GLU A 161     -12.677   2.774 -18.506  1.00 80.74    -0.648 OA
ATOM   1187  OE2 GLU A 161     -13.517   2.333 -16.524  1.00 81.34    -0.648 OA
ATOM   1188  HN  GLU A 161      -9.245  -0.208 -17.290  1.00 79.51     0.163 HD
ATOM   1189  N   HIS A 162      -8.711   0.372 -14.123  1.00 63.94    -0.346 N 
ATOM   1190  CA  HIS A 162      -8.128   0.400 -12.786  1.00 62.67     0.182 C 
ATOM   1191  C   HIS A 162      -6.809   1.163 -12.775  1.00 62.89     0.241 C 
ATOM   1192  O   HIS A 162      -6.604   2.063 -11.952  1.00 63.84    -0.271 OA
ATOM   1193  CB  HIS A 162      -7.923  -1.028 -12.276  1.00 62.40     0.093 C 
ATOM   1194  CG  HIS A 162      -9.177  -1.847 -12.244  1.00 62.85     0.028 A 
ATOM   1195  CD2 HIS A 162     -10.475  -1.484 -12.116  1.00 66.44     0.114 A 
ATOM   1196  ND1 HIS A 162      -9.171  -3.221 -12.347  1.00 63.73    -0.354 N 
ATOM   1197  HD1 HIS A 162      -8.339  -3.801 -12.453  1.00  0.00     0.166 HD
ATOM   1198  CE1 HIS A 162     -10.412  -3.670 -12.287  1.00 65.74     0.180 A 
ATOM   1199  NE2 HIS A 162     -11.222  -2.637 -12.147  1.00 66.26    -0.360 N 
ATOM   1200  HN  HIS A 162      -8.867  -0.417 -14.428  1.00 76.97     0.163 HD
ATOM   1201  HE2 HIS A 162     -12.079  -2.679 -12.085  1.00 79.76     0.166 HD
ATOM   1202  N   VAL A 163      -5.898   0.821 -13.689  1.00 59.65    -0.346 N 
ATOM   1203  CA  VAL A 163      -4.564   1.411 -13.653  1.00 60.22     0.180 C 
ATOM   1204  C   VAL A 163      -4.617   2.911 -13.917  1.00 60.49     0.241 C 
ATOM   1205  O   VAL A 163      -3.794   3.668 -13.388  1.00 59.81    -0.271 OA
ATOM   1206  CB  VAL A 163      -3.639   0.694 -14.656  1.00 59.82     0.009 C 
ATOM   1207  CG1 VAL A 163      -2.279   1.371 -14.704  1.00 60.62     0.012 C 
ATOM   1208  CG2 VAL A 163      -3.490  -0.772 -14.282  1.00 57.46     0.012 C 
ATOM   1209  HN  VAL A 163      -6.026   0.260 -14.328  1.00 71.83     0.163 HD
ATOM   1210  N   SER A 164      -5.571   3.369 -14.731  1.00 60.54    -0.344 N 
ATOM   1211  CA  SER A 164      -5.708   4.806 -14.953  1.00 60.68     0.200 C 
ATOM   1212  C   SER A 164      -6.204   5.509 -13.696  1.00 62.92     0.243 C 
ATOM   1213  O   SER A 164      -5.710   6.585 -13.339  1.00 60.94    -0.271 OA
ATOM   1214  CB  SER A 164      -6.661   5.073 -16.117  1.00 62.48     0.199 C 
ATOM   1215  OG  SER A 164      -6.110   4.621 -17.340  1.00 70.97    -0.398 OA
ATOM   1216  HN  SER A 164      -6.137   2.881 -15.156  1.00 72.90     0.163 HD
ATOM   1217  HG  SER A 164      -5.964   3.795 -17.301  1.00 85.41     0.209 HD
ATOM   1218  N   LYS A 165      -7.186   4.914 -13.017  1.00 64.40    -0.346 N 
ATOM   1219  CA  LYS A 165      -7.693   5.475 -11.770  1.00 62.87     0.176 C 
ATOM   1220  C   LYS A 165      -6.568   5.655 -10.758  1.00 62.46     0.241 C 
ATOM   1221  O   LYS A 165      -6.342   6.758 -10.246  1.00 62.67    -0.271 OA
ATOM   1222  CB  LYS A 165      -8.787   4.563 -11.209  1.00 64.30     0.035 C 
ATOM   1223  CG  LYS A 165      -9.684   5.198 -10.161  1.00 66.54     0.004 C 
ATOM   1224  CD  LYS A 165     -10.429   4.137  -9.345  1.00 70.58     0.027 C 
ATOM   1225  CE  LYS A 165     -11.399   3.328 -10.202  1.00 74.87     0.229 C 
ATOM   1226  NZ  LYS A 165     -11.561   1.926  -9.704  1.00 76.37    -0.079 N 
ATOM   1227  HN  LYS A 165      -7.573   4.185 -13.259  1.00 77.53     0.163 HD
ATOM   1228  HZ1 LYS A 165     -12.131   1.483 -10.224  1.00 91.89     0.274 HD
ATOM   1229  HZ2 LYS A 165     -10.776   1.507  -9.713  1.00 91.89     0.274 HD
ATOM   1230  HZ3 LYS A 165     -11.875   1.934  -8.871  1.00 91.89     0.274 HD
ATOM   1231  N   GLU A 166      -5.845   4.574 -10.459  1.00 62.71    -0.346 N 
ATOM   1232  CA  GLU A 166      -4.782   4.650  -9.464  1.00 64.22     0.177 C 
ATOM   1233  C   GLU A 166      -3.620   5.499  -9.953  1.00 62.82     0.241 C 
ATOM   1234  O   GLU A 166      -2.957   6.168  -9.148  1.00 62.74    -0.271 OA
ATOM   1235  CB  GLU A 166      -4.297   3.246  -9.108  1.00 61.46     0.045 C 
ATOM   1236  CG  GLU A 166      -5.372   2.361  -8.499  1.00 61.29     0.116 C 
ATOM   1237  CD  GLU A 166      -5.958   2.942  -7.225  1.00 65.21     0.172 C 
ATOM   1238  OE1 GLU A 166      -5.279   3.761  -6.569  1.00 64.56    -0.648 OA
ATOM   1239  OE2 GLU A 166      -7.101   2.576  -6.880  1.00 67.94    -0.648 OA
ATOM   1240  HN  GLU A 166      -5.950   3.798 -10.814  1.00 75.50     0.163 HD
ATOM   1241  N   ALA A 167      -3.353   5.482 -11.261  1.00 61.81    -0.346 N 
ATOM   1242  CA  ALA A 167      -2.307   6.334 -11.797  1.00 62.74     0.172 C 
ATOM   1243  C   ALA A 167      -2.603   7.806 -11.529  1.00 63.69     0.240 C 
ATOM   1244  O   ALA A 167      -1.711   8.559 -11.174  1.00 63.43    -0.271 OA
ATOM   1245  CB  ALA A 167      -2.117   6.100 -13.292  1.00 58.51     0.042 C 
ATOM   1246  HN  ALA A 167      -3.757   4.995 -11.843  1.00 74.42     0.163 HD
ATOM   1247  N   GLU A 168      -3.841   8.245 -11.678  1.00 63.03    -0.346 N 
ATOM   1248  CA  GLU A 168      -4.067   9.660 -11.399  1.00 65.25     0.177 C 
ATOM   1249  C   GLU A 168      -4.124   9.891  -9.907  1.00 65.03     0.241 C 
ATOM   1250  O   GLU A 168      -3.504  10.880  -9.432  1.00 64.65    -0.271 OA
ATOM   1251  CB  GLU A 168      -5.235  10.203 -12.242  1.00 67.54     0.045 C 
ATOM   1252  CG  GLU A 168      -4.915  11.658 -12.694  1.00 68.16     0.116 C 
ATOM   1253  CD  GLU A 168      -5.094  12.639 -11.551  1.00 72.62     0.172 C 
ATOM   1254  OE1 GLU A 168      -6.256  12.978 -11.241  1.00 75.99    -0.648 OA
ATOM   1255  OE2 GLU A 168      -4.081  13.063 -10.956  1.00 70.54    -0.648 OA
ATOM   1256  HN  GLU A 168      -4.526   7.786 -11.922  1.00 75.88     0.163 HD
ATOM   1257  N   VAL A 169      -4.850   9.045  -9.151  1.00 65.36    -0.346 N 
ATOM   1258  CA  VAL A 169      -4.775   9.237  -7.708  1.00 66.43     0.180 C 
ATOM   1259  C   VAL A 169      -3.309   9.360  -7.250  1.00 66.13     0.241 C 
ATOM   1260  O   VAL A 169      -2.956  10.212  -6.418  1.00 65.65    -0.271 OA
ATOM   1261  CB  VAL A 169      -5.493   8.121  -6.933  1.00 64.43     0.009 C 
ATOM   1262  CG1 VAL A 169      -5.192   8.232  -5.432  1.00 62.55     0.012 C 
ATOM   1263  CG2 VAL A 169      -6.975   8.176  -7.196  1.00 63.95     0.012 C 
ATOM   1264  HN  VAL A 169      -5.352   8.405  -9.429  1.00 78.68     0.163 HD
ATOM   1265  N   LEU A 170      -2.437   8.501  -7.784  1.00 65.54    -0.346 N 
ATOM   1266  CA  LEU A 170      -1.041   8.491  -7.356  1.00 65.96     0.177 C 
ATOM   1267  C   LEU A 170      -0.351   9.809  -7.675  1.00 64.97     0.241 C 
ATOM   1268  O   LEU A 170       0.471  10.294  -6.889  1.00 65.20    -0.271 OA
ATOM   1269  CB  LEU A 170      -0.303   7.331  -8.022  1.00 64.21     0.038 C 
ATOM   1270  CG  LEU A 170       1.209   7.286  -7.802  1.00 60.92    -0.020 C 
ATOM   1271  CD1 LEU A 170       1.536   7.232  -6.320  1.00 65.64     0.009 C 
ATOM   1272  CD2 LEU A 170       1.818   6.096  -8.526  1.00 60.88     0.009 C 
ATOM   1273  HN  LEU A 170      -2.628   7.921  -8.389  1.00 78.89     0.163 HD
ATOM   1274  N   ILE A 171      -0.665  10.406  -8.824  1.00 64.65    -0.346 N 
ATOM   1275  CA  ILE A 171      -0.012  11.656  -9.193  1.00 66.50     0.180 C 
ATOM   1276  C   ILE A 171      -0.412  12.763  -8.225  1.00 69.37     0.241 C 
ATOM   1277  O   ILE A 171       0.444  13.442  -7.646  1.00 67.90    -0.271 OA
ATOM   1278  CB  ILE A 171      -0.333  12.024 -10.652  1.00 66.17     0.013 C 
ATOM   1279  CG1 ILE A 171       0.196  10.940 -11.596  1.00 65.89     0.002 C 
ATOM   1280  CG2 ILE A 171       0.291  13.365 -11.008  1.00 67.26     0.012 C 
ATOM   1281  CD1 ILE A 171      -0.242  11.113 -13.038  1.00 67.86     0.005 C 
ATOM   1282  HN  ILE A 171      -1.239  10.115  -9.394  1.00 77.82     0.163 HD
ATOM   1283  N   SER A 172      -1.718  12.961  -8.026  1.00 70.26    -0.344 N 
ATOM   1284  CA  SER A 172      -2.157  13.997  -7.096  1.00 68.73     0.200 C 
ATOM   1285  C   SER A 172      -1.648  13.718  -5.686  1.00 68.10     0.243 C 
ATOM   1286  O   SER A 172      -1.307  14.648  -4.946  1.00 71.74    -0.271 OA
ATOM   1287  CB  SER A 172      -3.681  14.113  -7.104  1.00 67.27     0.199 C 
ATOM   1288  OG  SER A 172      -4.291  12.842  -7.203  1.00 70.33    -0.398 OA
ATOM   1289  HN  SER A 172      -2.352  12.521  -8.407  1.00 84.55     0.163 HD
ATOM   1290  HG  SER A 172      -4.066  12.364  -6.550  1.00 84.65     0.209 HD
ATOM   1291  N   THR A 173      -1.577  12.442  -5.297  1.00 67.78    -0.344 N 
ATOM   1292  CA  THR A 173      -1.002  12.109  -3.999  1.00 69.05     0.205 C 
ATOM   1293  C   THR A 173       0.449  12.567  -3.921  1.00 69.40     0.243 C 
ATOM   1294  O   THR A 173       0.858  13.212  -2.951  1.00 71.58    -0.271 OA
ATOM   1295  CB  THR A 173      -1.099  10.606  -3.735  1.00 65.78     0.146 C 
ATOM   1296  CG2 THR A 173      -0.694  10.293  -2.298  1.00 63.94     0.042 C 
ATOM   1297  OG1 THR A 173      -2.441  10.158  -3.954  1.00 71.03    -0.393 OA
ATOM   1298  HN  THR A 173      -1.848  11.768  -5.757  1.00 81.58     0.163 HD
ATOM   1299  HG1 THR A 173      -2.660  10.283  -4.755  1.00 85.49     0.210 HD
ATOM   1300  N   LEU A 174       1.240  12.259  -4.952  1.00 69.33    -0.346 N 
ATOM   1301  CA  LEU A 174       2.653  12.621  -4.927  1.00 68.95     0.177 C 
ATOM   1302  C   LEU A 174       2.850  14.132  -4.891  1.00 70.39     0.241 C 
ATOM   1303  O   LEU A 174       3.804  14.615  -4.270  1.00 69.69    -0.271 OA
ATOM   1304  CB  LEU A 174       3.365  12.020  -6.138  1.00 68.75     0.038 C 
ATOM   1305  CG  LEU A 174       3.646  10.517  -6.068  1.00 67.00    -0.020 C 
ATOM   1306  CD1 LEU A 174       4.166   9.989  -7.396  1.00 66.43     0.009 C 
ATOM   1307  CD2 LEU A 174       4.632  10.215  -4.947  1.00 63.19     0.009 C 
ATOM   1308  HN  LEU A 174       0.986  11.848  -5.664  1.00 83.44     0.163 HD
ATOM   1309  N   GLN A 175       1.969  14.895  -5.544  1.00 72.61    -0.346 N 
ATOM   1310  CA  GLN A 175       2.101  16.350  -5.518  1.00 71.28     0.177 C 
ATOM   1311  C   GLN A 175       1.897  16.890  -4.108  1.00 72.98     0.241 C 
ATOM   1312  O   GLN A 175       2.626  17.787  -3.665  1.00 72.53    -0.271 OA
ATOM   1313  CB  GLN A 175       1.104  16.989  -6.486  1.00 71.89     0.044 C 
ATOM   1314  CG  GLN A 175       1.308  16.592  -7.942  1.00 73.24     0.105 C 
ATOM   1315  CD  GLN A 175       0.254  17.178  -8.867  1.00 76.38     0.215 C 
ATOM   1316  NE2 GLN A 175      -1.014  16.993  -8.516  1.00 73.83    -0.370 N 
ATOM   1317  OE1 GLN A 175       0.577  17.783  -9.890  1.00 77.50    -0.274 OA
ATOM   1318  HN  GLN A 175       1.301  14.601  -5.999  1.00 87.38     0.163 HD
ATOM   1319 1HE2 GLN A 175      -1.200  16.573  -7.793  1.00 88.84     0.159 HD
ATOM   1320 2HE2 GLN A 175      -1.647  17.309  -9.006  1.00 88.84     0.159 HD
ATOM   1321  N   GLU A 176       0.907  16.356  -3.387  1.00 74.38    -0.346 N 
ATOM   1322  CA  GLU A 176       0.701  16.748  -1.997  1.00 72.25     0.177 C 
ATOM   1323  C   GLU A 176       1.994  16.675  -1.196  1.00 72.13     0.241 C 
ATOM   1324  O   GLU A 176       2.204  17.472  -0.274  1.00 73.55    -0.271 OA
ATOM   1325  CB  GLU A 176      -0.349  15.847  -1.343  1.00 73.84     0.045 C 
ATOM   1326  CG  GLU A 176      -1.785  16.145  -1.728  1.00 76.86     0.116 C 
ATOM   1327  CD  GLU A 176      -2.775  15.255  -0.997  1.00 79.98     0.172 C 
ATOM   1328  OE1 GLU A 176      -2.547  14.963   0.197  1.00 78.84    -0.648 OA
ATOM   1329  OE2 GLU A 176      -3.779  14.846  -1.616  1.00 80.86    -0.648 OA
ATOM   1330  HN  GLU A 176       0.348  15.771  -3.679  1.00 89.51     0.163 HD
ATOM   1331  N   LEU A 177       2.873  15.727  -1.531  1.00 71.31    -0.346 N 
ATOM   1332  CA  LEU A 177       4.069  15.498  -0.730  1.00 71.01     0.177 C 
ATOM   1333  C   LEU A 177       5.179  16.494  -1.048  1.00 71.33     0.241 C 
ATOM   1334  O   LEU A 177       5.946  16.858  -0.150  1.00 71.42    -0.271 OA
ATOM   1335  CB  LEU A 177       4.555  14.060  -0.930  1.00 68.58     0.038 C 
ATOM   1336  CG  LEU A 177       3.688  13.027  -0.206  1.00 68.77    -0.020 C 
ATOM   1337  CD1 LEU A 177       3.205  11.924  -1.142  1.00 70.48     0.009 C 
ATOM   1338  CD2 LEU A 177       4.435  12.420   0.981  1.00 66.33     0.009 C 
ATOM   1339  HN  LEU A 177       2.798  15.208  -2.213  1.00 85.83     0.163 HD
ATOM   1340  N   MET A 178       5.289  16.946  -2.300  1.00 73.53    -0.346 N 
ATOM   1341  CA  MET A 178       6.227  18.024  -2.596  1.00 71.45     0.177 C 
ATOM   1342  C   MET A 178       5.752  19.340  -1.993  1.00 71.85     0.241 C 
ATOM   1343  O   MET A 178       6.572  20.161  -1.566  1.00 70.35    -0.271 OA
ATOM   1344  CB  MET A 178       6.411  18.176  -4.104  1.00 67.35     0.045 C 
ATOM   1345  CG  MET A 178       6.734  16.885  -4.821  1.00 64.76     0.076 C 
ATOM   1346  SD  MET A 178       8.184  16.070  -4.128  1.00 73.24    -0.173 SA
ATOM   1347  CE  MET A 178       9.474  17.248  -4.527  1.00 66.23     0.089 C 
ATOM   1348  HN  MET A 178       4.844  16.654  -2.975  1.00 88.48     0.163 HD
ATOM   1349  N   ALA A 179       4.435  19.560  -1.959  1.00 72.52    -0.346 N 
ATOM   1350  CA  ALA A 179       3.894  20.694  -1.220  1.00 73.23     0.172 C 
ATOM   1351  C   ALA A 179       4.188  20.568   0.269  1.00 73.62     0.240 C 
ATOM   1352  O   ALA A 179       4.409  21.578   0.946  1.00 75.78    -0.271 OA
ATOM   1353  CB  ALA A 179       2.387  20.803  -1.456  1.00 75.59     0.042 C 
ATOM   1354  HN  ALA A 179       3.844  19.073  -2.351  1.00 87.27     0.163 HD
ATOM   1355  N   GLY A 180       4.202  19.341   0.789  1.00 74.08    -0.351 N 
ATOM   1356  CA  GLY A 180       4.510  19.086   2.175  1.00 75.17     0.225 C 
ATOM   1357  C   GLY A 180       6.001  19.013   2.428  1.00 75.25     0.238 C 
ATOM   1358  O   GLY A 180       6.718  20.012   2.315  1.00 75.99    -0.272 OA
ATOM   1359  HN  GLY A 180       4.030  18.628   0.339  1.00 89.15     0.163 HD
ATOM   1360  N   PRO A 181       6.504  17.823   2.770  1.00 75.13    -0.337 N 
ATOM   1361  CA  PRO A 181       7.935  17.716   3.110  1.00 74.45     0.179 C 
ATOM   1362  C   PRO A 181       8.867  18.112   1.978  1.00 73.71     0.241 C 
ATOM   1363  O   PRO A 181      10.034  18.428   2.242  1.00 74.40    -0.271 OA
ATOM   1364  CB  PRO A 181       8.112  16.234   3.477  1.00 72.62     0.037 C 
ATOM   1365  CG  PRO A 181       6.742  15.726   3.769  1.00 75.41     0.022 C 
ATOM   1366  CD  PRO A 181       5.805  16.530   2.908  1.00 73.33     0.127 C 
ATOM   1367  N   GLY A 182       8.399  18.102   0.733  1.00 72.01    -0.351 N 
ATOM   1368  CA  GLY A 182       9.253  18.346  -0.407  1.00 71.14     0.225 C 
ATOM   1369  C   GLY A 182       9.958  17.121  -0.943  1.00 69.98     0.236 C 
ATOM   1370  O   GLY A 182      10.686  17.231  -1.938  1.00 66.91    -0.272 OA
ATOM   1371  HN  GLY A 182       7.577  17.953   0.527  1.00 86.66     0.163 HD
ATOM   1372  N   HIS A 183       9.766  15.962  -0.320  1.00 70.80    -0.346 N 
ATOM   1373  CA  HIS A 183      10.425  14.734  -0.735  1.00 68.84     0.182 C 
ATOM   1374  C   HIS A 183       9.608  13.558  -0.221  1.00 68.93     0.241 C 
ATOM   1375  O   HIS A 183       8.873  13.671   0.765  1.00 73.40    -0.271 OA
ATOM   1376  CB  HIS A 183      11.865  14.664  -0.216  1.00 68.08     0.093 C 
ATOM   1377  CG  HIS A 183      11.978  14.773   1.273  1.00 70.06     0.028 A 
ATOM   1378  CD2 HIS A 183      12.650  15.653   2.053  1.00 71.33     0.114 A 
ATOM   1379  ND1 HIS A 183      11.356  13.896   2.135  1.00 70.97    -0.354 N 
ATOM   1380  HD1 HIS A 183      10.771  13.109   1.854  1.00  0.00     0.166 HD
ATOM   1381  CE1 HIS A 183      11.635  14.234   3.382  1.00 73.73     0.180 A 
ATOM   1382  NE2 HIS A 183      12.419  15.297   3.359  1.00 75.25    -0.360 N 
ATOM   1383  HN  HIS A 183       9.248  15.861   0.359  1.00 85.21     0.163 HD
ATOM   1384  HE2 HIS A 183      12.734  15.701   4.050  1.00 90.55     0.166 HD
ATOM   1385  N   PHE A 184       9.757  12.422  -0.893  1.00 65.10    -0.346 N 
ATOM   1386  CA  PHE A 184       8.998  11.233  -0.540  1.00 65.35     0.180 C 
ATOM   1387  C   PHE A 184       9.815   9.993  -0.863  1.00 64.75     0.241 C 
ATOM   1388  O   PHE A 184      10.770  10.039  -1.641  1.00 64.01    -0.271 OA
ATOM   1389  CB  PHE A 184       7.657  11.184  -1.286  1.00 63.93     0.073 C 
ATOM   1390  CG  PHE A 184       7.796  11.210  -2.785  1.00 64.78    -0.056 A 
ATOM   1391  CD1 PHE A 184       8.016  12.404  -3.453  1.00 65.04     0.007 A 
ATOM   1392  CD2 PHE A 184       7.710  10.042  -3.526  1.00 64.51     0.007 A 
ATOM   1393  CE1 PHE A 184       8.145  12.433  -4.830  1.00 63.86     0.001 A 
ATOM   1394  CE2 PHE A 184       7.842  10.064  -4.904  1.00 61.78     0.001 A 
ATOM   1395  CZ  PHE A 184       8.057  11.261  -5.557  1.00 62.74     0.000 A 
ATOM   1396  HN  PHE A 184      10.292  12.315  -1.558  1.00 78.37     0.163 HD
ATOM   1397  N   ASN A 185       9.431   8.878  -0.239  1.00 65.19    -0.346 N 
ATOM   1398  CA  ASN A 185       9.902   7.566  -0.655  1.00 64.52     0.185 C 
ATOM   1399  C   ASN A 185       8.858   6.963  -1.578  1.00 63.20     0.243 C 
ATOM   1400  O   ASN A 185       7.721   6.730  -1.134  1.00 64.27    -0.271 OA
ATOM   1401  CB  ASN A 185      10.132   6.658   0.545  1.00 64.20     0.137 C 
ATOM   1402  CG  ASN A 185      10.472   5.236   0.138  1.00 63.99     0.217 C 
ATOM   1403  ND2 ASN A 185      10.087   4.277   0.970  1.00 64.57    -0.370 N 
ATOM   1404  OD1 ASN A 185      11.072   5.003  -0.914  1.00 64.71    -0.274 OA
ATOM   1405  HN  ASN A 185       8.894   8.859   0.433  1.00 78.48     0.163 HD
ATOM   1406 1HD2 ASN A 185       9.670   4.478   1.695  1.00 77.74     0.159 HD
ATOM   1407 2HD2 ASN A 185      10.255   3.454   0.785  1.00 77.74     0.159 HD
ATOM   1408  N   PRO A 186       9.171   6.704  -2.850  1.00 60.68    -0.337 N 
ATOM   1409  CA  PRO A 186       8.104   6.286  -3.775  1.00 61.18     0.179 C 
ATOM   1410  C   PRO A 186       7.507   4.932  -3.441  1.00 61.18     0.241 C 
ATOM   1411  O   PRO A 186       6.308   4.730  -3.671  1.00 60.37    -0.271 OA
ATOM   1412  CB  PRO A 186       8.799   6.277  -5.145  1.00 61.05     0.037 C 
ATOM   1413  CG  PRO A 186      10.251   6.099  -4.836  1.00 62.43     0.022 C 
ATOM   1414  CD  PRO A 186      10.491   6.770  -3.506  1.00 59.67     0.127 C 
ATOM   1415  N   TYR A 187       8.295   3.998  -2.900  1.00 60.38    -0.346 N 
ATOM   1416  CA  TYR A 187       7.765   2.663  -2.649  1.00 60.03     0.180 C 
ATOM   1417  C   TYR A 187       6.521   2.722  -1.775  1.00 61.24     0.241 C 
ATOM   1418  O   TYR A 187       5.584   1.938  -1.964  1.00 59.81    -0.271 OA
ATOM   1419  CB  TYR A 187       8.822   1.774  -1.995  1.00 58.07     0.073 C 
ATOM   1420  CG  TYR A 187       8.405   0.319  -1.920  1.00 55.42    -0.056 A 
ATOM   1421  CD1 TYR A 187       7.625  -0.150  -0.870  1.00 55.59     0.010 A 
ATOM   1422  CD2 TYR A 187       8.784  -0.581  -2.904  1.00 58.20     0.010 A 
ATOM   1423  CE1 TYR A 187       7.240  -1.477  -0.802  1.00 54.82     0.037 A 
ATOM   1424  CE2 TYR A 187       8.408  -1.909  -2.841  1.00 57.15     0.037 A 
ATOM   1425  CZ  TYR A 187       7.632  -2.351  -1.792  1.00 54.92     0.065 A 
ATOM   1426  OH  TYR A 187       7.254  -3.673  -1.733  1.00 58.41    -0.361 OA
ATOM   1427  HN  TYR A 187       9.118   4.111  -2.676  1.00 72.70     0.163 HD
ATOM   1428  HH  TYR A 187       7.560  -4.089  -2.395  1.00 70.34     0.217 HD
ATOM   1429  N   ARG A 188       6.488   3.653  -0.820  1.00 62.47    -0.346 N 
ATOM   1430  CA  ARG A 188       5.381   3.704   0.130  1.00 62.03     0.176 C 
ATOM   1431  C   ARG A 188       4.047   3.930  -0.572  1.00 61.58     0.241 C 
ATOM   1432  O   ARG A 188       3.029   3.342  -0.188  1.00 64.31    -0.271 OA
ATOM   1433  CB  ARG A 188       5.633   4.806   1.160  1.00 64.08     0.036 C 
ATOM   1434  CG  ARG A 188       4.917   4.597   2.480  1.00 70.85     0.023 C 
ATOM   1435  CD  ARG A 188       3.427   4.859   2.351  1.00 67.04     0.138 C 
ATOM   1436  NE  ARG A 188       2.906   5.600   3.495  1.00 67.85    -0.227 N 
ATOM   1437  CZ  ARG A 188       1.618   5.846   3.706  1.00 70.18     0.665 C 
ATOM   1438  NH1 ARG A 188       0.707   5.411   2.846  1.00 70.21    -0.235 N 
ATOM   1439  NH2 ARG A 188       1.241   6.530   4.778  1.00 71.70    -0.235 N 
ATOM   1440  HN  ARG A 188       7.087   4.259  -0.703  1.00 75.22     0.163 HD
ATOM   1441  HE  ARG A 188       3.470   5.889   4.076  1.00 81.67     0.177 HD
ATOM   1442 1HH1 ARG A 188       0.945   4.967   2.149  1.00 84.50     0.174 HD
ATOM   1443 2HH1 ARG A 188      -0.126   5.573   2.987  1.00 84.50     0.174 HD
ATOM   1444 1HH2 ARG A 188       1.830   6.813   5.337  1.00 86.29     0.174 HD
ATOM   1445 2HH2 ARG A 188       0.408   6.689   4.915  1.00 86.29     0.174 HD
ATOM   1446  N   TYR A 189       4.026   4.783  -1.595  1.00 62.36    -0.346 N 
ATOM   1447  CA  TYR A 189       2.786   5.150  -2.266  1.00 62.36     0.180 C 
ATOM   1448  C   TYR A 189       2.538   4.362  -3.539  1.00 61.32     0.241 C 
ATOM   1449  O   TYR A 189       1.377   4.220  -3.941  1.00 62.60    -0.271 OA
ATOM   1450  CB  TYR A 189       2.797   6.652  -2.567  1.00 62.34     0.073 C 
ATOM   1451  CG  TYR A 189       3.168   7.446  -1.337  1.00 63.96    -0.056 A 
ATOM   1452  CD1 TYR A 189       2.200   7.829  -0.420  1.00 66.85     0.010 A 
ATOM   1453  CD2 TYR A 189       4.491   7.772  -1.069  1.00 63.90     0.010 A 
ATOM   1454  CE1 TYR A 189       2.534   8.536   0.717  1.00 67.45     0.037 A 
ATOM   1455  CE2 TYR A 189       4.835   8.479   0.065  1.00 66.13     0.037 A 
ATOM   1456  CZ  TYR A 189       3.853   8.856   0.955  1.00 66.09     0.065 A 
ATOM   1457  OH  TYR A 189       4.192   9.556   2.088  1.00 66.24    -0.361 OA
ATOM   1458  HN  TYR A 189       4.724   5.165  -1.920  1.00 75.08     0.163 HD
ATOM   1459  HH  TYR A 189       5.022   9.683   2.109  1.00 79.74     0.217 HD
ATOM   1460  N   VAL A 190       3.589   3.829  -4.164  1.00 59.98    -0.346 N 
ATOM   1461  CA  VAL A 190       3.386   2.972  -5.324  1.00 59.81     0.180 C 
ATOM   1462  C   VAL A 190       2.804   1.629  -4.901  1.00 57.61     0.241 C 
ATOM   1463  O   VAL A 190       2.026   1.020  -5.647  1.00 57.41    -0.271 OA
ATOM   1464  CB  VAL A 190       4.708   2.789  -6.092  1.00 56.79     0.009 C 
ATOM   1465  CG1 VAL A 190       4.505   1.848  -7.269  1.00 51.83     0.012 C 
ATOM   1466  CG2 VAL A 190       5.246   4.130  -6.558  1.00 57.45     0.012 C 
ATOM   1467  HN  VAL A 190       4.411   3.946  -3.940  1.00 72.22     0.163 HD
ATOM   1468  N   VAL A 191       3.163   1.142  -3.709  1.00 57.70    -0.346 N 
ATOM   1469  CA  VAL A 191       2.679  -0.164  -3.272  1.00 57.49     0.180 C 
ATOM   1470  C   VAL A 191       1.171  -0.142  -3.072  1.00 57.44     0.241 C 
ATOM   1471  O   VAL A 191       0.492  -1.150  -3.300  1.00 56.36    -0.271 OA
ATOM   1472  CB  VAL A 191       3.399  -0.611  -1.985  1.00 56.29     0.009 C 
ATOM   1473  CG1 VAL A 191       3.246   0.432  -0.885  1.00 57.39     0.012 C 
ATOM   1474  CG2 VAL A 191       2.859  -1.959  -1.513  1.00 55.91     0.012 C 
ATOM   1475  HN  VAL A 191       3.683   1.542  -3.155  1.00 69.49     0.163 HD
ATOM   1476  N   VAL A 192       0.620   0.990  -2.636  1.00 58.83    -0.346 N 
ATOM   1477  CA  VAL A 192      -0.827   1.089  -2.484  1.00 59.36     0.180 C 
ATOM   1478  C   VAL A 192      -1.491   1.168  -3.852  1.00 59.54     0.241 C 
ATOM   1479  O   VAL A 192      -2.451   0.444  -4.139  1.00 59.36    -0.271 OA
ATOM   1480  CB  VAL A 192      -1.196   2.300  -1.609  1.00 60.35     0.009 C 
ATOM   1481  CG1 VAL A 192      -2.705   2.365  -1.421  1.00 62.07     0.012 C 
ATOM   1482  CG2 VAL A 192      -0.480   2.229  -0.272  1.00 60.00     0.012 C 
ATOM   1483  HN  VAL A 192       1.054   1.702  -2.426  1.00 70.84     0.163 HD
ATOM   1484  N   SER A 193      -0.982   2.045  -4.720  1.00 58.70    -0.344 N 
ATOM   1485  CA  SER A 193      -1.559   2.181  -6.053  1.00 60.37     0.200 C 
ATOM   1486  C   SER A 193      -1.491   0.865  -6.817  1.00 57.33     0.243 C 
ATOM   1487  O   SER A 193      -2.436   0.501  -7.526  1.00 58.84    -0.271 OA
ATOM   1488  CB  SER A 193      -0.840   3.291  -6.819  1.00 61.33     0.199 C 
ATOM   1489  OG  SER A 193      -1.467   4.542  -6.595  1.00 62.59    -0.398 OA
ATOM   1490  HN  SER A 193      -0.314   2.564  -4.562  1.00 70.69     0.163 HD
ATOM   1491  HG  SER A 193      -2.266   4.513  -6.853  1.00 75.36     0.209 HD
ATOM   1492  N   VAL A 194      -0.384   0.132  -6.677  1.00 56.55    -0.346 N 
ATOM   1493  CA  VAL A 194      -0.272  -1.166  -7.332  1.00 56.04     0.180 C 
ATOM   1494  C   VAL A 194      -1.234  -2.166  -6.703  1.00 56.31     0.241 C 
ATOM   1495  O   VAL A 194      -1.918  -2.918  -7.408  1.00 55.28    -0.271 OA
ATOM   1496  CB  VAL A 194       1.182  -1.670  -7.269  1.00 54.22     0.009 C 
ATOM   1497  CG1 VAL A 194       1.254  -3.145  -7.646  1.00 51.36     0.012 C 
ATOM   1498  CG2 VAL A 194       2.076  -0.838  -8.175  1.00 54.62     0.012 C 
ATOM   1499  HN  VAL A 194       0.304   0.362  -6.215  1.00 68.11     0.163 HD
ATOM   1500  N   THR A 195      -1.305  -2.193  -5.370  1.00 57.75    -0.344 N 
ATOM   1501  CA  THR A 195      -2.123  -3.199  -4.702  1.00 58.43     0.205 C 
ATOM   1502  C   THR A 195      -3.600  -3.018  -5.029  1.00 61.23     0.243 C 
ATOM   1503  O   THR A 195      -4.316  -4.000  -5.259  1.00 62.07    -0.271 OA
ATOM   1504  CB  THR A 195      -1.909  -3.143  -3.189  1.00 58.70     0.146 C 
ATOM   1505  CG2 THR A 195      -2.944  -4.001  -2.476  1.00 60.04     0.042 C 
ATOM   1506  OG1 THR A 195      -0.597  -3.619  -2.867  1.00 60.03    -0.393 OA
ATOM   1507  HN  THR A 195      -0.897  -1.651  -4.842  1.00 69.55     0.163 HD
ATOM   1508  HG1 THR A 195      -0.018  -3.141  -3.244  1.00 72.28     0.210 HD
ATOM   1509  N   ASN A 196      -4.078  -1.771  -5.056  1.00 60.82    -0.345 N 
ATOM   1510  CA  ASN A 196      -5.494  -1.542  -5.325  1.00 60.42     0.185 C 
ATOM   1511  C   ASN A 196      -5.887  -2.048  -6.708  1.00 60.28     0.241 C 
ATOM   1512  O   ASN A 196      -7.059  -2.364  -6.947  1.00 61.11    -0.271 OA
ATOM   1513  CB  ASN A 196      -5.827  -0.057  -5.193  1.00 62.38     0.137 C 
ATOM   1514  CG  ASN A 196      -5.718   0.438  -3.769  1.00 64.86     0.217 C 
ATOM   1515  ND2 ASN A 196      -5.510   1.739  -3.613  1.00 65.23    -0.370 N 
ATOM   1516  OD1 ASN A 196      -5.814  -0.339  -2.818  1.00 65.58    -0.274 OA
ATOM   1517  HN  ASN A 196      -3.614  -1.059  -4.925  1.00 73.23     0.163 HD
ATOM   1518 1HD2 ASN A 196      -5.447   2.250  -4.302  1.00 78.52     0.159 HD
ATOM   1519 2HD2 ASN A 196      -5.440   2.072  -2.823  1.00 78.52     0.159 HD
ATOM   1520  N   VAL A 197      -4.932  -2.119  -7.637  1.00 60.14    -0.346 N 
ATOM   1521  CA  VAL A 197      -5.224  -2.678  -8.956  1.00 60.29     0.180 C 
ATOM   1522  C   VAL A 197      -5.495  -4.174  -8.843  1.00 61.45     0.241 C 
ATOM   1523  O   VAL A 197      -6.544  -4.669  -9.271  1.00 61.54    -0.271 OA
ATOM   1524  CB  VAL A 197      -4.073  -2.393  -9.937  1.00 57.24     0.009 C 
ATOM   1525  CG1 VAL A 197      -4.287  -3.160 -11.240  1.00 52.08     0.012 C 
ATOM   1526  CG2 VAL A 197      -3.952  -0.900 -10.199  1.00 56.18     0.012 C 
ATOM   1527  HN  VAL A 197      -4.121  -1.855  -7.531  1.00 72.41     0.163 HD
ATOM   1528  N   ILE A 198      -4.547  -4.918  -8.267  1.00 60.53    -0.346 N 
ATOM   1529  CA  ILE A 198      -4.746  -6.350  -8.079  1.00 61.27     0.180 C 
ATOM   1530  C   ILE A 198      -5.802  -6.613  -7.015  1.00 61.33     0.241 C 
ATOM   1531  O   ILE A 198      -6.433  -7.676  -7.019  1.00 61.37    -0.271 OA
ATOM   1532  CB  ILE A 198      -3.410  -7.036  -7.733  1.00 58.55     0.013 C 
ATOM   1533  CG1 ILE A 198      -3.587  -8.555  -7.675  1.00 56.37     0.002 C 
ATOM   1534  CG2 ILE A 198      -2.850  -6.512  -6.417  1.00 57.46     0.012 C 
ATOM   1535  CD1 ILE A 198      -3.941  -9.183  -9.006  1.00 54.80     0.005 C 
ATOM   1536  HN  ILE A 198      -3.792  -4.619  -7.984  1.00 72.89     0.163 HD
ATOM   1537  N   CYS A 199      -6.021  -5.661  -6.106  1.00 60.86    -0.345 N 
ATOM   1538  CA  CYS A 199      -7.071  -5.806  -5.106  1.00 62.62     0.185 C 
ATOM   1539  C   CYS A 199      -8.454  -5.568  -5.697  1.00 64.95     0.241 C 
ATOM   1540  O   CYS A 199      -9.445  -6.083  -5.167  1.00 69.38    -0.271 OA
ATOM   1541  CB  CYS A 199      -6.817  -4.840  -3.949  1.00 64.10     0.105 C 
ATOM   1542  SG  CYS A 199      -7.744  -5.214  -2.449  1.00 70.40    -0.180 SA
ATOM   1543  HN  CYS A 199      -5.577  -4.927  -6.049  1.00 73.28     0.163 HD
ATOM   1544  HG  CYS A 199      -7.439  -4.419  -1.604  1.00 84.73     0.101 HD
ATOM   1545  N   ALA A 200      -8.543  -4.798  -6.783  1.00 64.70    -0.346 N 
ATOM   1546  CA  ALA A 200      -9.819  -4.621  -7.468  1.00 64.89     0.172 C 
ATOM   1547  C   ALA A 200     -10.129  -5.809  -8.370  1.00 66.17     0.240 C 
ATOM   1548  O   ALA A 200     -11.293  -6.205  -8.505  1.00 69.39    -0.271 OA
ATOM   1549  CB  ALA A 200      -9.804  -3.328  -8.283  1.00 64.77     0.042 C 
ATOM   1550  HN  ALA A 200      -7.886  -4.372  -7.138  1.00 77.88     0.163 HD
ATOM   1551  N   ILE A 201      -9.101  -6.386  -8.996  1.00 66.85    -0.346 N 
ATOM   1552  CA  ILE A 201      -9.303  -7.559  -9.837  1.00 65.36     0.180 C 
ATOM   1553  C   ILE A 201      -9.740  -8.752  -9.001  1.00 67.37     0.241 C 
ATOM   1554  O   ILE A 201     -10.426  -9.653  -9.501  1.00 68.59    -0.271 OA
ATOM   1555  CB  ILE A 201      -8.014  -7.872 -10.621  1.00 66.83     0.013 C 
ATOM   1556  CG1 ILE A 201      -7.789  -6.824 -11.712  1.00 65.74     0.002 C 
ATOM   1557  CG2 ILE A 201      -8.067  -9.276 -11.212  1.00 66.47     0.012 C 
ATOM   1558  CD1 ILE A 201      -6.400  -6.852 -12.311  1.00 65.41     0.005 C 
ATOM   1559  HN  ILE A 201      -8.285  -6.118  -8.949  1.00 80.47     0.163 HD
ATOM   1560  N   CYS A 202      -9.363  -8.781  -7.725  1.00 67.60    -0.345 N 
ATOM   1561  CA  CYS A 202      -9.576  -9.944  -6.874  1.00 68.21     0.185 C 
ATOM   1562  C   CYS A 202     -10.727  -9.775  -5.894  1.00 70.72     0.241 C 
ATOM   1563  O   CYS A 202     -11.478 -10.728  -5.668  1.00 72.47    -0.271 OA
ATOM   1564  CB  CYS A 202      -8.299 -10.256  -6.087  1.00 67.34     0.105 C 
ATOM   1565  SG  CYS A 202      -6.959 -10.932  -7.080  1.00 63.63    -0.180 SA
ATOM   1566  HN  CYS A 202      -8.975  -8.127  -7.323  1.00 81.37     0.163 HD
ATOM   1567  HG  CYS A 202      -6.666 -10.140  -7.932  1.00 76.61     0.101 HD
ATOM   1568  N   PHE A 203     -10.880  -8.592  -5.300  1.00 70.21    -0.346 N 
ATOM   1569  CA  PHE A 203     -11.853  -8.378  -4.241  1.00 71.30     0.180 C 
ATOM   1570  C   PHE A 203     -12.816  -7.231  -4.519  1.00 70.29     0.241 C 
ATOM   1571  O   PHE A 203     -13.691  -6.963  -3.687  1.00 69.12    -0.271 OA
ATOM   1572  CB  PHE A 203     -11.128  -8.122  -2.911  1.00 72.17     0.073 C 
ATOM   1573  CG  PHE A 203     -10.068  -9.142  -2.591  1.00 71.06    -0.056 A 
ATOM   1574  CD1 PHE A 203     -10.374 -10.492  -2.571  1.00 68.79     0.007 A 
ATOM   1575  CD2 PHE A 203      -8.769  -8.751  -2.309  1.00 69.52     0.007 A 
ATOM   1576  CE1 PHE A 203      -9.407 -11.434  -2.276  1.00 64.87     0.001 A 
ATOM   1577  CE2 PHE A 203      -7.796  -9.690  -2.014  1.00 68.76     0.001 A 
ATOM   1578  CZ  PHE A 203      -8.117 -11.033  -1.997  1.00 65.64     0.000 A 
ATOM   1579  HN  PHE A 203     -10.424  -7.891  -5.498  1.00 84.50     0.163 HD
ATOM   1580  N   GLY A 204     -12.687  -6.553  -5.655  1.00 70.22    -0.351 N 
ATOM   1581  CA  GLY A 204     -13.602  -5.474  -5.984  1.00 69.39     0.225 C 
ATOM   1582  C   GLY A 204     -13.565  -4.317  -5.015  1.00 69.85     0.236 C 
ATOM   1583  O   GLY A 204     -14.587  -3.652  -4.811  1.00 73.24    -0.272 OA
ATOM   1584  HN  GLY A 204     -12.081  -6.698  -6.248  1.00 84.52     0.163 HD
ATOM   1585  N   ARG A 205     -12.408  -4.050  -4.415  1.00 70.69    -0.346 N 
ATOM   1586  CA  ARG A 205     -12.269  -2.993  -3.426  1.00 73.28     0.176 C 
ATOM   1587  C   ARG A 205     -10.912  -2.326  -3.589  1.00 73.54     0.241 C 
ATOM   1588  O   ARG A 205      -9.943  -2.951  -4.026  1.00 72.07    -0.271 OA
ATOM   1589  CB  ARG A 205     -12.418  -3.540  -1.997  1.00 76.89     0.036 C 
ATOM   1590  CG  ARG A 205     -12.378  -2.480  -0.904  1.00 80.02     0.023 C 
ATOM   1591  CD  ARG A 205     -12.768  -3.060   0.454  1.00 81.30     0.138 C 
ATOM   1592  NE  ARG A 205     -14.186  -3.407   0.512  1.00 84.68    -0.227 N 
ATOM   1593  CZ  ARG A 205     -14.759  -4.072   1.511  1.00 86.98     0.665 C 
ATOM   1594  NH1 ARG A 205     -14.037  -4.471   2.550  1.00 84.39    -0.235 N 
ATOM   1595  NH2 ARG A 205     -16.057  -4.339   1.470  1.00 87.51    -0.235 N 
ATOM   1596  HN  ARG A 205     -11.677  -4.477  -4.569  1.00 85.08     0.163 HD
ATOM   1597  HE  ARG A 205     -14.685  -3.164  -0.145  1.00101.86     0.177 HD
ATOM   1598 1HH1 ARG A 205     -13.195  -4.301   2.583  1.00101.52     0.174 HD
ATOM   1599 2HH1 ARG A 205     -14.413  -4.901   3.193  1.00101.52     0.174 HD
ATOM   1600 1HH2 ARG A 205     -16.528  -4.081   0.798  1.00105.26     0.174 HD
ATOM   1601 2HH2 ARG A 205     -16.428  -4.768   2.116  1.00105.26     0.174 HD
ATOM   1602  N   ARG A 206     -10.859  -1.043  -3.245  1.00 72.89    -0.346 N 
ATOM   1603  CA  ARG A 206      -9.615  -0.293  -3.182  1.00 71.01     0.176 C 
ATOM   1604  C   ARG A 206      -9.564   0.443  -1.850  1.00 70.59     0.241 C 
ATOM   1605  O   ARG A 206     -10.581   0.612  -1.173  1.00 73.01    -0.271 OA
ATOM   1606  CB  ARG A 206      -9.480   0.692  -4.347  1.00 69.05     0.036 C 
ATOM   1607  CG  ARG A 206     -10.556   1.756  -4.401  1.00 70.33     0.023 C 
ATOM   1608  CD  ARG A 206     -10.360   2.658  -5.610  1.00 68.53     0.138 C 
ATOM   1609  NE  ARG A 206      -9.063   3.330  -5.579  1.00 68.56    -0.227 N 
ATOM   1610  CZ  ARG A 206      -8.753   4.321  -4.748  1.00 70.63     0.665 C 
ATOM   1611  NH1 ARG A 206      -9.649   4.762  -3.875  1.00 69.62    -0.235 N 
ATOM   1612  NH2 ARG A 206      -7.548   4.871  -4.791  1.00 70.81    -0.235 N 
ATOM   1613  HN  ARG A 206     -11.551  -0.575  -3.039  1.00 87.72     0.163 HD
ATOM   1614  HE  ARG A 206      -8.513   3.160  -6.217  1.00 82.52     0.177 HD
ATOM   1615 1HH1 ARG A 206     -10.432   4.410  -3.841  1.00 83.79     0.174 HD
ATOM   1616 2HH1 ARG A 206      -9.445   5.403  -3.340  1.00 83.79     0.174 HD
ATOM   1617 1HH2 ARG A 206      -6.966   4.587  -5.356  1.00 85.22     0.174 HD
ATOM   1618 2HH2 ARG A 206      -7.349   5.512  -4.254  1.00 85.22     0.174 HD
ATOM   1619  N   TYR A 207      -8.365   0.880  -1.478  1.00 68.66    -0.346 N 
ATOM   1620  CA  TYR A 207      -8.133   1.480  -0.174  1.00 72.58     0.180 C 
ATOM   1621  C   TYR A 207      -7.378   2.792  -0.319  1.00 73.47     0.241 C 
ATOM   1622  O   TYR A 207      -6.539   2.953  -1.209  1.00 73.39    -0.271 OA
ATOM   1623  CB  TYR A 207      -7.351   0.523   0.739  1.00 72.39     0.073 C 
ATOM   1624  CG  TYR A 207      -8.097  -0.754   1.055  1.00 75.85    -0.056 A 
ATOM   1625  CD1 TYR A 207      -8.106  -1.817   0.160  1.00 74.42     0.010 A 
ATOM   1626  CD2 TYR A 207      -8.797  -0.895   2.246  1.00 76.74     0.010 A 
ATOM   1627  CE1 TYR A 207      -8.790  -2.986   0.444  1.00 74.87     0.037 A 
ATOM   1628  CE2 TYR A 207      -9.483  -2.059   2.539  1.00 79.71     0.037 A 
ATOM   1629  CZ  TYR A 207      -9.476  -3.101   1.635  1.00 79.07     0.065 A 
ATOM   1630  OH  TYR A 207     -10.159  -4.260   1.925  1.00 81.00    -0.361 OA
ATOM   1631  HN  TYR A 207      -7.662   0.839  -1.971  1.00 82.64     0.163 HD
ATOM   1632  HH  TYR A 207     -10.529  -4.195   2.676  1.00 97.45     0.217 HD
ATOM   1633  N   ASP A 208      -7.698   3.731   0.568  1.00 74.12    -0.345 N 
ATOM   1634  CA  ASP A 208      -7.011   5.012   0.593  1.00 73.60     0.186 C 
ATOM   1635  C   ASP A 208      -5.513   4.802   0.789  1.00 72.80     0.241 C 
ATOM   1636  O   ASP A 208      -5.061   3.777   1.309  1.00 74.65    -0.271 OA
ATOM   1637  CB  ASP A 208      -7.571   5.893   1.709  1.00 76.40     0.147 C 
ATOM   1638  CG  ASP A 208      -7.260   7.362   1.503  1.00 79.30     0.175 C 
ATOM   1639  OD1 ASP A 208      -7.582   7.894   0.419  1.00 81.96    -0.648 OA
ATOM   1640  OD2 ASP A 208      -6.695   7.983   2.428  1.00 77.71    -0.648 OA
ATOM   1641  HN  ASP A 208      -8.311   3.648   1.166  1.00 89.19     0.163 HD
ATOM   1642  N   HIS A 209      -4.735   5.797   0.369  1.00 72.88    -0.346 N 
ATOM   1643  CA  HIS A 209      -3.284   5.696   0.462  1.00 72.03     0.182 C 
ATOM   1644  C   HIS A 209      -2.775   5.711   1.897  1.00 72.69     0.241 C 
ATOM   1645  O   HIS A 209      -1.558   5.629   2.097  1.00 71.17    -0.271 OA
ATOM   1646  CB  HIS A 209      -2.632   6.830  -0.329  1.00 73.01     0.093 C 
ATOM   1647  CG  HIS A 209      -2.528   6.555  -1.796  1.00 70.28     0.028 A 
ATOM   1648  CD2 HIS A 209      -3.432   6.061  -2.674  1.00 69.36     0.114 A 
ATOM   1649  ND1 HIS A 209      -1.377   6.784  -2.519  1.00 67.38    -0.354 N 
ATOM   1650  HD1 HIS A 209      -0.506   7.156  -2.140  1.00  0.00     0.166 HD
ATOM   1651  CE1 HIS A 209      -1.578   6.446  -3.780  1.00 65.74     0.180 A 
ATOM   1652  NE2 HIS A 209      -2.817   6.004  -3.901  1.00 68.57    -0.360 N 
ATOM   1653  HN  HIS A 209      -5.021   6.534   0.030  1.00 87.71     0.163 HD
ATOM   1654  HE2 HIS A 209      -3.180   5.727  -4.630  1.00 82.53     0.166 HD
ATOM   1655  N   ASN A 210      -3.654   5.810   2.896  1.00 76.30    -0.346 N 
ATOM   1656  CA  ASN A 210      -3.234   5.736   4.290  1.00 76.07     0.185 C 
ATOM   1657  C   ASN A 210      -4.095   4.785   5.115  1.00 77.61     0.241 C 
ATOM   1658  O   ASN A 210      -3.913   4.712   6.336  1.00 79.03    -0.271 OA
ATOM   1659  CB  ASN A 210      -3.230   7.132   4.924  1.00 74.76     0.137 C 
ATOM   1660  CG  ASN A 210      -2.047   7.974   4.466  1.00 75.57     0.217 C 
ATOM   1661  ND2 ASN A 210      -2.337   9.129   3.877  1.00 69.57    -0.370 N 
ATOM   1662  OD1 ASN A 210      -0.890   7.589   4.636  1.00 78.45    -0.274 OA
ATOM   1663  HN  ASN A 210      -4.499   5.925   2.793  1.00 91.80     0.163 HD
ATOM   1664 1HD2 ASN A 210      -1.704   9.641   3.600  1.00 83.74     0.159 HD
ATOM   1665 2HD2 ASN A 210      -3.157   9.366   3.774  1.00 83.74     0.159 HD
ATOM   1666  N   HIS A 211      -5.028   4.065   4.491  1.00 76.04    -0.346 N 
ATOM   1667  CA  HIS A 211      -5.702   2.950   5.145  1.00 75.97     0.182 C 
ATOM   1668  C   HIS A 211      -4.684   2.101   5.894  1.00 79.08     0.241 C 
ATOM   1669  O   HIS A 211      -3.737   1.576   5.296  1.00 80.17    -0.271 OA
ATOM   1670  CB  HIS A 211      -6.437   2.102   4.104  1.00 75.80     0.093 C 
ATOM   1671  CG  HIS A 211      -7.583   1.311   4.659  1.00 76.40     0.028 A 
ATOM   1672  CD2 HIS A 211      -7.619   0.103   5.270  1.00 76.74     0.114 A 
ATOM   1673  ND1 HIS A 211      -8.889   1.746   4.595  1.00 77.82    -0.354 N 
ATOM   1674  HD1 HIS A 211      -9.197   2.627   4.183  1.00  0.00     0.166 HD
ATOM   1675  CE1 HIS A 211      -9.680   0.845   5.150  1.00 77.99     0.180 A 
ATOM   1676  NE2 HIS A 211      -8.934  -0.162   5.568  1.00 78.87    -0.360 N 
ATOM   1677  HN  HIS A 211      -5.289   4.205   3.684  1.00 91.50     0.163 HD
ATOM   1678  HE2 HIS A 211      -9.224  -0.868   5.963  1.00 94.89     0.166 HD
ATOM   1679  N   GLN A 212      -4.868   1.977   7.213  1.00 81.14    -0.346 N 
ATOM   1680  CA  GLN A 212      -3.841   1.347   8.038  1.00 80.34     0.177 C 
ATOM   1681  C   GLN A 212      -3.958  -0.173   8.053  1.00 81.59     0.241 C 
ATOM   1682  O   GLN A 212      -2.958  -0.860   8.286  1.00 82.55    -0.271 OA
ATOM   1683  CB  GLN A 212      -3.905   1.895   9.463  1.00 81.67     0.044 C 
ATOM   1684  CG  GLN A 212      -3.388   3.323   9.605  1.00 85.48     0.105 C 
ATOM   1685  CD  GLN A 212      -1.882   3.434   9.413  1.00 85.95     0.215 C 
ATOM   1686  NE2 GLN A 212      -1.440   4.552   8.847  1.00 84.41    -0.370 N 
ATOM   1687  OE1 GLN A 212      -1.129   2.528   9.770  1.00 85.21    -0.274 OA
ATOM   1688  HN  GLN A 212      -5.563   2.244   7.643  1.00 97.62     0.163 HD
ATOM   1689 1HE2 GLN A 212      -1.997   5.164   8.611  1.00101.54     0.159 HD
ATOM   1690 2HE2 GLN A 212      -0.597   4.664   8.716  1.00101.54     0.159 HD
ATOM   1691  N   GLU A 213      -5.156  -0.718   7.822  1.00 80.29    -0.346 N 
ATOM   1692  CA  GLU A 213      -5.295  -2.167   7.697  1.00 80.03     0.177 C 
ATOM   1693  C   GLU A 213      -4.734  -2.697   6.383  1.00 82.25     0.241 C 
ATOM   1694  O   GLU A 213      -4.755  -3.915   6.167  1.00 83.37    -0.271 OA
ATOM   1695  CB  GLU A 213      -6.764  -2.586   7.824  1.00 79.92     0.045 C 
ATOM   1696  CG  GLU A 213      -6.964  -4.082   8.068  1.00 82.00     0.116 C 
ATOM   1697  CD  GLU A 213      -7.888  -4.744   7.051  1.00 83.31     0.172 C 
ATOM   1698  OE1 GLU A 213      -8.001  -5.988   7.076  1.00 81.68    -0.648 OA
ATOM   1699  OE2 GLU A 213      -8.504  -4.029   6.230  1.00 80.47    -0.648 OA
ATOM   1700  HN  GLU A 213      -5.890  -0.278   7.735  1.00 96.60     0.163 HD
ATOM   1701  N   LEU A 214      -4.241  -1.824   5.503  1.00 80.83    -0.346 N 
ATOM   1702  CA  LEU A 214      -3.588  -2.244   4.267  1.00 78.68     0.177 C 
ATOM   1703  C   LEU A 214      -2.069  -2.238   4.413  1.00 79.62     0.241 C 
ATOM   1704  O   LEU A 214      -1.420  -3.269   4.210  1.00 77.89    -0.271 OA
ATOM   1705  CB  LEU A 214      -4.013  -1.343   3.103  1.00 77.26     0.038 C 
ATOM   1706  CG  LEU A 214      -3.643  -1.900   1.726  1.00 73.82    -0.020 C 
ATOM   1707  CD1 LEU A 214      -4.519  -3.097   1.385  1.00 71.88     0.009 C 
ATOM   1708  CD2 LEU A 214      -3.752  -0.823   0.661  1.00 72.25     0.009 C 
ATOM   1709  HN  LEU A 214      -4.275  -0.970   5.600  1.00 97.24     0.163 HD
ATOM   1710  N   LEU A 215      -1.485  -1.081   4.751  1.00 78.90    -0.346 N 
ATOM   1711  CA  LEU A 215      -0.073  -1.057   5.125  1.00 78.49     0.177 C 
ATOM   1712  C   LEU A 215       0.212  -2.131   6.166  1.00 80.44     0.241 C 
ATOM   1713  O   LEU A 215       1.297  -2.723   6.179  1.00 80.54    -0.271 OA
ATOM   1714  CB  LEU A 215       0.311   0.324   5.654  1.00 79.60     0.038 C 
ATOM   1715  CG  LEU A 215       0.086   1.482   4.680  1.00 80.57    -0.020 C 
ATOM   1716  CD1 LEU A 215      -0.390   2.729   5.422  1.00 78.97     0.009 C 
ATOM   1717  CD2 LEU A 215       1.342   1.793   3.873  1.00 75.15     0.009 C 
ATOM   1718  HN  LEU A 215      -1.878  -0.316   4.771  1.00 94.93     0.163 HD
ATOM   1719  N   SER A 216      -0.757  -2.387   7.047  1.00 81.65    -0.344 N 
ATOM   1720  CA  SER A 216      -0.800  -3.620   7.824  1.00 81.67     0.200 C 
ATOM   1721  C   SER A 216      -0.346  -4.815   6.999  1.00 80.59     0.243 C 
ATOM   1722  O   SER A 216       0.545  -5.569   7.406  1.00 77.98    -0.271 OA
ATOM   1723  CB  SER A 216      -2.234  -3.816   8.331  1.00 82.43     0.199 C 
ATOM   1724  OG  SER A 216      -2.356  -4.953   9.159  1.00 84.21    -0.398 OA
ATOM   1725  HN  SER A 216      -1.409  -1.852   7.213  1.00 98.23     0.163 HD
ATOM   1726  HG  SER A 216      -3.150  -5.034   9.421  1.00101.30     0.209 HD
ATOM   1727  N   LEU A 217      -0.950  -4.992   5.825  1.00 78.80    -0.346 N 
ATOM   1728  CA  LEU A 217      -0.620  -6.125   4.964  1.00 76.23     0.177 C 
ATOM   1729  C   LEU A 217       0.670  -5.880   4.187  1.00 76.10     0.241 C 
ATOM   1730  O   LEU A 217       1.682  -6.558   4.395  1.00 75.70    -0.271 OA
ATOM   1731  CB  LEU A 217      -1.763  -6.382   3.977  1.00 74.59     0.038 C 
ATOM   1732  CG  LEU A 217      -3.037  -7.115   4.376  1.00 74.76    -0.020 C 
ATOM   1733  CD1 LEU A 217      -3.818  -7.465   3.102  1.00 74.28     0.009 C 
ATOM   1734  CD2 LEU A 217      -2.741  -8.352   5.176  1.00 73.70     0.009 C 
ATOM   1735  HN  LEU A 217      -1.556  -4.472   5.506  1.00 94.80     0.163 HD
ATOM   1736  N   VAL A 218       0.641  -4.895   3.283  1.00 76.09    -0.346 N 
ATOM   1737  CA  VAL A 218       1.604  -4.817   2.190  1.00 72.39     0.180 C 
ATOM   1738  C   VAL A 218       2.822  -3.964   2.498  1.00 72.91     0.241 C 
ATOM   1739  O   VAL A 218       3.792  -3.994   1.724  1.00 69.07    -0.271 OA
ATOM   1740  CB  VAL A 218       0.895  -4.273   0.932  1.00 69.75     0.009 C 
ATOM   1741  CG1 VAL A 218      -0.277  -5.172   0.547  1.00 66.22     0.012 C 
ATOM   1742  CG2 VAL A 218       0.404  -2.842   1.164  1.00 68.47     0.012 C 
ATOM   1743  HN  VAL A 218       0.066  -4.257   3.289  1.00 91.55     0.163 HD
ATOM   1744  N   ASN A 219       2.818  -3.218   3.601  1.00 76.05    -0.346 N 
ATOM   1745  CA  ASN A 219       3.923  -2.334   3.946  1.00 76.28     0.185 C 
ATOM   1746  C   ASN A 219       4.135  -2.348   5.462  1.00 77.75     0.241 C 
ATOM   1747  O   ASN A 219       4.082  -1.329   6.144  1.00 78.33    -0.271 OA
ATOM   1748  CB  ASN A 219       3.658  -0.924   3.419  1.00 73.65     0.137 C 
ATOM   1749  CG  ASN A 219       4.795   0.035   3.715  1.00 75.92     0.217 C 
ATOM   1750  ND2 ASN A 219       5.812   0.034   2.860  1.00 73.26    -0.370 N 
ATOM   1751  OD1 ASN A 219       4.756   0.773   4.699  1.00 78.66    -0.274 OA
ATOM   1752  HN  ASN A 219       2.176  -3.207   4.173  1.00 91.51     0.163 HD
ATOM   1753 1HD2 ASN A 219       5.804  -0.496   2.182  1.00 88.17     0.159 HD
ATOM   1754 2HD2 ASN A 219       6.480   0.561   2.986  1.00 88.17     0.159 HD
ATOM   1755  N   LEU A 220       4.377  -3.541   6.004  1.00 77.75    -0.346 N 
ATOM   1756  CA  LEU A 220       4.758  -3.684   7.408  1.00 77.43     0.177 C 
ATOM   1757  C   LEU A 220       5.450  -5.032   7.558  1.00 77.19     0.241 C 
ATOM   1758  O   LEU A 220       4.794  -6.075   7.474  1.00 76.49    -0.271 OA
ATOM   1759  CB  LEU A 220       3.546  -3.582   8.329  1.00 76.89     0.038 C 
ATOM   1760  CG  LEU A 220       3.813  -3.932   9.797  1.00 76.38    -0.020 C 
ATOM   1761  CD1 LEU A 220       4.648  -2.853  10.481  1.00 72.25     0.009 C 
ATOM   1762  CD2 LEU A 220       2.508  -4.157  10.559  1.00 77.99     0.009 C 
ATOM   1763  HN  LEU A 220       4.327  -4.286   5.578  1.00 93.55     0.163 HD
ATOM   1764  N   ASN A 221       6.762  -5.005   7.783  1.00 74.14    -0.346 N 
ATOM   1765  CA  ASN A 221       7.548  -6.214   8.021  1.00 74.44     0.185 C 
ATOM   1766  C   ASN A 221       7.230  -7.288   6.984  1.00 72.71     0.241 C 
ATOM   1767  O   ASN A 221       7.001  -8.456   7.306  1.00 71.99    -0.271 OA
ATOM   1768  CB  ASN A 221       7.316  -6.740   9.438  1.00 74.87     0.137 C 
ATOM   1769  CG  ASN A 221       7.820  -5.787  10.504  1.00 78.55     0.217 C 
ATOM   1770  ND2 ASN A 221       9.137  -5.647  10.597  1.00 79.21    -0.370 N 
ATOM   1771  OD1 ASN A 221       7.035  -5.184  11.236  1.00 81.50    -0.274 OA
ATOM   1772  HN  ASN A 221       7.229  -4.283   7.803  1.00 89.22     0.163 HD
ATOM   1773 1HD2 ASN A 221       9.473  -5.118  11.186  1.00 95.30     0.159 HD
ATOM   1774 2HD2 ASN A 221       9.654  -6.085  10.068  1.00 95.30     0.159 HD
ATOM   1775  N   ASN A 222       7.214  -6.877   5.717  1.00 71.76    -0.346 N 
ATOM   1776  CA  ASN A 222       6.991  -7.802   4.608  1.00 69.89     0.185 C 
ATOM   1777  C   ASN A 222       8.337  -8.398   4.221  1.00 67.77     0.241 C 
ATOM   1778  O   ASN A 222       9.076  -7.845   3.403  1.00 69.45    -0.271 OA
ATOM   1779  CB  ASN A 222       6.331  -7.101   3.429  1.00 71.08     0.137 C 
ATOM   1780  CG  ASN A 222       5.921  -8.069   2.336  1.00 69.76     0.217 C 
ATOM   1781  ND2 ASN A 222       6.822  -8.313   1.391  1.00 66.45    -0.370 N 
ATOM   1782  OD1 ASN A 222       4.809  -8.598   2.345  1.00 70.61    -0.274 OA
ATOM   1783  HN  ASN A 222       7.331  -6.061   5.472  1.00 86.36     0.163 HD
ATOM   1784 1HD2 ASN A 222       7.589  -7.926   1.418  1.00 79.98     0.159 HD
ATOM   1785 2HD2 ASN A 222       6.637  -8.856   0.750  1.00 79.98     0.159 HD
ATOM   1786  N   ASN A 223       8.665  -9.539   4.828  1.00 64.16    -0.346 N 
ATOM   1787  CA  ASN A 223       9.887 -10.271   4.524  1.00 61.48     0.185 C 
ATOM   1788  C   ASN A 223       9.603 -11.555   3.754  1.00 60.66     0.241 C 
ATOM   1789  O   ASN A 223      10.435 -12.468   3.747  1.00 59.26    -0.271 OA
ATOM   1790  CB  ASN A 223      10.651 -10.585   5.812  1.00 64.01     0.137 C 
ATOM   1791  CG  ASN A 223       9.933 -11.597   6.687  1.00 64.00     0.217 C 
ATOM   1792  ND2 ASN A 223      10.655 -12.164   7.648  1.00 61.37    -0.370 N 
ATOM   1793  OD1 ASN A 223       8.745 -11.865   6.504  1.00 63.87    -0.274 OA
ATOM   1794  HN  ASN A 223       8.182  -9.915   5.433  1.00 77.23     0.163 HD
ATOM   1795 1HD2 ASN A 223      10.295 -12.744   8.171  1.00 73.89     0.159 HD
ATOM   1796 2HD2 ASN A 223      11.483 -11.952   7.746  1.00 73.89     0.159 HD
ATOM   1797  N   PHE A 224       8.438 -11.642   3.107  1.00 61.66    -0.346 N 
ATOM   1798  CA  PHE A 224       8.087 -12.847   2.365  1.00 60.92     0.180 C 
ATOM   1799  C   PHE A 224       9.191 -13.233   1.390  1.00 57.66     0.241 C 
ATOM   1800  O   PHE A 224       9.674 -14.371   1.394  1.00 58.57    -0.271 OA
ATOM   1801  CB  PHE A 224       6.767 -12.635   1.617  1.00 61.10     0.073 C 
ATOM   1802  CG  PHE A 224       6.252 -13.872   0.938  1.00 59.37    -0.056 A 
ATOM   1803  CD1 PHE A 224       6.823 -14.325  -0.240  1.00 60.23     0.007 A 
ATOM   1804  CD2 PHE A 224       5.198 -14.585   1.480  1.00 60.74     0.007 A 
ATOM   1805  CE1 PHE A 224       6.355 -15.465  -0.861  1.00 58.21     0.001 A 
ATOM   1806  CE2 PHE A 224       4.724 -15.724   0.861  1.00 61.98     0.001 A 
ATOM   1807  CZ  PHE A 224       5.303 -16.164  -0.311  1.00 58.54     0.000 A 
ATOM   1808  HN  PHE A 224       7.842 -11.023   3.083  1.00 74.24     0.163 HD
ATOM   1809  N   GLY A 225       9.602 -12.293   0.539  1.00 58.32    -0.351 N 
ATOM   1810  CA  GLY A 225      10.571 -12.622  -0.491  1.00 56.62     0.225 C 
ATOM   1811  C   GLY A 225      11.901 -13.081   0.072  1.00 53.63     0.236 C 
ATOM   1812  O   GLY A 225      12.532 -13.993  -0.467  1.00 51.68    -0.272 OA
ATOM   1813  HN  GLY A 225       9.338 -11.474   0.540  1.00 70.23     0.163 HD
ATOM   1814  N   GLU A 226      12.342 -12.462   1.168  1.00 56.08    -0.346 N 
ATOM   1815  CA  GLU A 226      13.679 -12.743   1.674  1.00 55.72     0.177 C 
ATOM   1816  C   GLU A 226      13.767 -14.118   2.321  1.00 54.55     0.241 C 
ATOM   1817  O   GLU A 226      14.851 -14.707   2.370  1.00 55.70    -0.271 OA
ATOM   1818  CB  GLU A 226      14.099 -11.665   2.673  1.00 56.00     0.045 C 
ATOM   1819  CG  GLU A 226      13.788 -10.249   2.221  1.00 57.89     0.116 C 
ATOM   1820  CD  GLU A 226      14.376  -9.195   3.142  1.00 65.39     0.172 C 
ATOM   1821  OE1 GLU A 226      14.882  -9.562   4.224  1.00 63.59    -0.648 OA
ATOM   1822  OE2 GLU A 226      14.331  -8.000   2.781  1.00 67.29    -0.648 OA
ATOM   1823  HN  GLU A 226      11.893 -11.891   1.627  1.00 67.55     0.163 HD
ATOM   1824  N   VAL A 227      12.653 -14.653   2.815  1.00 54.44    -0.346 N 
ATOM   1825  CA  VAL A 227      12.725 -15.922   3.528  1.00 54.85     0.180 C 
ATOM   1826  C   VAL A 227      12.655 -17.099   2.561  1.00 55.67     0.241 C 
ATOM   1827  O   VAL A 227      13.382 -18.085   2.730  1.00 58.27    -0.271 OA
ATOM   1828  CB  VAL A 227      11.632 -15.990   4.612  1.00 56.79     0.009 C 
ATOM   1829  CG1 VAL A 227      11.511 -17.404   5.151  1.00 60.36     0.012 C 
ATOM   1830  CG2 VAL A 227      11.961 -15.020   5.743  1.00 61.10     0.012 C 
ATOM   1831  HN  VAL A 227      11.866 -14.312   2.754  1.00 65.57     0.163 HD
ATOM   1832  N   VAL A 228      11.790 -17.033   1.544  1.00 54.30    -0.346 N 
ATOM   1833  CA  VAL A 228      11.629 -18.165   0.635  1.00 54.01     0.180 C 
ATOM   1834  C   VAL A 228      12.497 -18.051  -0.611  1.00 50.62     0.241 C 
ATOM   1835  O   VAL A 228      12.413 -18.916  -1.496  1.00 51.32    -0.271 OA
ATOM   1836  CB  VAL A 228      10.154 -18.370   0.231  1.00 54.45     0.009 C 
ATOM   1837  CG1 VAL A 228       9.272 -18.437   1.469  1.00 57.98     0.012 C 
ATOM   1838  CG2 VAL A 228       9.693 -17.271  -0.707  1.00 50.28     0.012 C 
ATOM   1839  HN  VAL A 228      11.294 -16.354   1.363  1.00 65.41     0.163 HD
ATOM   1840  N   GLY A 229      13.317 -17.012  -0.718  1.00 51.23    -0.351 N 
ATOM   1841  CA  GLY A 229      14.302 -16.968  -1.777  1.00 49.88     0.225 C 
ATOM   1842  C   GLY A 229      15.107 -18.250  -1.778  1.00 45.76     0.236 C 
ATOM   1843  O   GLY A 229      15.432 -18.778  -0.711  1.00 49.87    -0.272 OA
ATOM   1844  HN  GLY A 229      13.321 -16.329  -0.195  1.00 61.72     0.163 HD
ATOM   1845  N   SER A 230      15.413 -18.776  -2.961  1.00 46.61    -0.344 N 
ATOM   1846  CA  SER A 230      16.119 -20.047  -3.051  1.00 46.29     0.200 C 
ATOM   1847  C   SER A 230      17.391 -20.011  -2.216  1.00 46.11     0.242 C 
ATOM   1848  O   SER A 230      18.144 -19.034  -2.239  1.00 45.35    -0.271 OA
ATOM   1849  CB  SER A 230      16.447 -20.360  -4.511  1.00 43.05     0.199 C 
ATOM   1850  OG  SER A 230      15.326 -20.103  -5.339  1.00 46.06    -0.398 OA
ATOM   1851  HN  SER A 230      15.224 -18.419  -3.720  1.00 56.18     0.163 HD
ATOM   1852  HG  SER A 230      15.514 -20.277  -6.139  1.00 55.52     0.209 HD
ATOM   1853  N   GLY A 231      17.613 -21.081  -1.460  1.00 46.48    -0.350 N 
ATOM   1854  CA  GLY A 231      18.785 -21.200  -0.623  1.00 47.03     0.225 C 
ATOM   1855  C   GLY A 231      18.596 -20.835   0.832  1.00 49.19     0.236 C 
ATOM   1856  O   GLY A 231      19.595 -20.681   1.543  1.00 49.02    -0.272 OA
ATOM   1857  HN  GLY A 231      17.086 -21.760  -1.418  1.00 56.03     0.163 HD
ATOM   1858  N   ASN A 232      17.401 -20.702   1.346  1.00 50.42    -0.346 N 
ATOM   1859  CA  ASN A 232      17.255 -20.375   2.728  1.00 51.55     0.185 C 
ATOM   1860  C   ASN A 232      17.785 -21.459   3.604  1.00 54.14     0.243 C 
ATOM   1861  O   ASN A 232      17.362 -22.532   3.470  1.00 52.09    -0.271 OA
ATOM   1862  CB  ASN A 232      15.811 -20.277   3.066  1.00 52.45     0.137 C 
ATOM   1863  CG  ASN A 232      15.566 -19.660   4.413  1.00 54.21     0.217 C 
ATOM   1864  ND2 ASN A 232      14.356 -19.578   4.749  1.00 54.83    -0.370 N 
ATOM   1865  OD1 ASN A 232      16.410 -19.135   5.039  1.00 57.10    -0.274 OA
ATOM   1866  HN  ASN A 232      16.662 -20.796   0.916  1.00 60.75     0.163 HD
ATOM   1867 1HD2 ASN A 232      14.142 -19.222   5.502  1.00 66.05     0.159 HD
ATOM   1868 2HD2 ASN A 232      13.751 -19.940   4.258  1.00 66.05     0.159 HD
ATOM   1869  N   PRO A 233      18.626 -21.165   4.589  1.00 55.13    -0.337 N 
ATOM   1870  CA  PRO A 233      19.168 -22.117   5.523  1.00 51.35     0.179 C 
ATOM   1871  C   PRO A 233      18.142 -22.811   6.308  1.00 51.78     0.241 C 
ATOM   1872  O   PRO A 233      18.311 -23.942   6.554  1.00 53.42    -0.271 OA
ATOM   1873  CB  PRO A 233      19.935 -21.258   6.453  1.00 53.20     0.037 C 
ATOM   1874  CG  PRO A 233      20.382 -20.185   5.648  1.00 56.36     0.022 C 
ATOM   1875  CD  PRO A 233      19.338 -19.899   4.685  1.00 55.96     0.127 C 
ATOM   1876  N   ALA A 234      17.050 -22.183   6.680  1.00 51.42    -0.346 N 
ATOM   1877  CA  ALA A 234      16.020 -22.840   7.439  1.00 49.33     0.172 C 
ATOM   1878  C   ALA A 234      15.316 -23.936   6.751  1.00 51.14     0.240 C 
ATOM   1879  O   ALA A 234      14.659 -24.613   7.372  1.00 51.15    -0.271 OA
ATOM   1880  CB  ALA A 234      15.015 -21.872   7.919  1.00 50.79     0.042 C 
ATOM   1881  HN  ALA A 234      16.880 -21.359   6.501  1.00 61.95     0.163 HD
ATOM   1882  N   ASP A 235      15.310 -23.999   5.445  1.00 53.37    -0.346 N 
ATOM   1883  CA  ASP A 235      14.758 -25.063   4.685  1.00 50.34     0.186 C 
ATOM   1884  C   ASP A 235      15.635 -26.236   4.612  1.00 48.71     0.241 C 
ATOM   1885  O   ASP A 235      15.193 -27.272   4.265  1.00 49.72    -0.271 OA
ATOM   1886  CB  ASP A 235      14.702 -24.615   3.268  1.00 52.37     0.147 C 
ATOM   1887  CG  ASP A 235      13.517 -23.880   2.968  1.00 53.71     0.175 C 
ATOM   1888  OD1 ASP A 235      12.483 -24.291   3.434  1.00 51.99    -0.648 OA
ATOM   1889  OD2 ASP A 235      13.520 -22.920   2.230  1.00 55.65    -0.648 OA
ATOM   1890  HN  ASP A 235      15.649 -23.382   4.952  1.00 64.29     0.163 HD
ATOM   1891  N   PHE A 236      16.899 -26.067   4.872  1.00 47.72    -0.346 N 
ATOM   1892  CA  PHE A 236      17.858 -27.155   4.773  1.00 50.71     0.180 C 
ATOM   1893  C   PHE A 236      18.589 -27.453   6.074  1.00 50.04     0.241 C 
ATOM   1894  O   PHE A 236      19.271 -28.481   6.149  1.00 47.50    -0.271 OA
ATOM   1895  CB  PHE A 236      18.885 -26.848   3.674  1.00 47.71     0.073 C 
ATOM   1896  CG  PHE A 236      18.262 -26.554   2.339  1.00 47.39    -0.056 A 
ATOM   1897  CD1 PHE A 236      17.870 -27.586   1.503  1.00 47.26     0.007 A 
ATOM   1898  CD2 PHE A 236      18.057 -25.249   1.923  1.00 48.86     0.007 A 
ATOM   1899  CE1 PHE A 236      17.293 -27.322   0.277  1.00 45.86     0.001 A 
ATOM   1900  CE2 PHE A 236      17.481 -24.980   0.697  1.00 46.56     0.001 A 
ATOM   1901  CZ  PHE A 236      17.098 -26.017  -0.126  1.00 45.27     0.000 A 
ATOM   1902  HN  PHE A 236      17.248 -25.319   5.114  1.00 57.51     0.163 HD
ATOM   1903  N   ILE A 237      18.467 -26.605   7.091  1.00 48.43    -0.346 N 
ATOM   1904  CA  ILE A 237      19.045 -26.861   8.408  1.00 49.78     0.180 C 
ATOM   1905  C   ILE A 237      17.900 -27.046   9.398  1.00 50.70     0.243 C 
ATOM   1906  O   ILE A 237      17.355 -26.054   9.906  1.00 51.68    -0.271 OA
ATOM   1907  CB  ILE A 237      19.976 -25.720   8.843  1.00 52.47     0.013 C 
ATOM   1908  CG1 ILE A 237      20.960 -25.374   7.721  1.00 51.59     0.002 C 
ATOM   1909  CG2 ILE A 237      20.726 -26.103  10.108  1.00 50.89     0.012 C 
ATOM   1910  CD1 ILE A 237      21.676 -26.574   7.135  1.00 51.28     0.005 C 
ATOM   1911  HN  ILE A 237      18.045 -25.857   7.042  1.00 58.36     0.163 HD
ATOM   1912  N   PRO A 238      17.508 -28.284   9.709  1.00 49.06    -0.337 N 
ATOM   1913  CA  PRO A 238      16.267 -28.488  10.478  1.00 52.89     0.179 C 
ATOM   1914  C   PRO A 238      16.239 -27.825  11.847  1.00 54.59     0.241 C 
ATOM   1915  O   PRO A 238      15.142 -27.623  12.385  1.00 56.58    -0.271 OA
ATOM   1916  CB  PRO A 238      16.180 -30.017  10.603  1.00 55.19     0.037 C 
ATOM   1917  CG  PRO A 238      16.939 -30.533   9.413  1.00 51.31     0.022 C 
ATOM   1918  CD  PRO A 238      18.074 -29.556   9.218  1.00 49.15     0.127 C 
ATOM   1919  N   ILE A 239      17.386 -27.481  12.436  1.00 53.32    -0.346 N 
ATOM   1920  CA  ILE A 239      17.344 -26.911  13.779  1.00 52.95     0.180 C 
ATOM   1921  C   ILE A 239      17.106 -25.403  13.758  1.00 56.16     0.241 C 
ATOM   1922  O   ILE A 239      16.644 -24.842  14.759  1.00 59.26    -0.271 OA
ATOM   1923  CB  ILE A 239      18.628 -27.225  14.567  1.00 53.47     0.013 C 
ATOM   1924  CG1 ILE A 239      18.466 -26.762  16.020  1.00 56.24     0.002 C 
ATOM   1925  CG2 ILE A 239      19.838 -26.570  13.918  1.00 49.82     0.012 C 
ATOM   1926  CD1 ILE A 239      19.573 -27.208  16.948  1.00 53.13     0.005 C 
ATOM   1927  HN  ILE A 239      18.170 -27.565  12.093  1.00 64.23     0.163 HD
ATOM   1928  N   LEU A 240      17.408 -24.722  12.650  1.00 57.02    -0.346 N 
ATOM   1929  CA  LEU A 240      17.142 -23.290  12.582  1.00 55.61     0.177 C 
ATOM   1930  C   LEU A 240      15.650 -22.983  12.641  1.00 55.60     0.241 C 
ATOM   1931  O   LEU A 240      15.279 -21.827  12.877  1.00 58.49    -0.271 OA
ATOM   1932  CB  LEU A 240      17.745 -22.696  11.309  1.00 55.31     0.038 C 
ATOM   1933  CG  LEU A 240      19.271 -22.666  11.216  1.00 56.24    -0.020 C 
ATOM   1934  CD1 LEU A 240      19.715 -21.817  10.024  1.00 55.98     0.009 C 
ATOM   1935  CD2 LEU A 240      19.911 -22.142  12.489  1.00 53.96     0.009 C 
ATOM   1936  HN  LEU A 240      17.759 -25.059  11.941  1.00 68.67     0.163 HD
ATOM   1937  N   ARG A 241      14.814 -23.961  12.515  1.00 56.91    -0.346 N 
ATOM   1938  CA  ARG A 241      13.422 -23.681  12.595  1.00 59.23     0.176 C 
ATOM   1939  C   ARG A 241      12.897 -23.617  13.988  1.00 57.37     0.241 C 
ATOM   1940  O   ARG A 241      11.817 -23.149  14.192  1.00 58.40    -0.271 OA
ATOM   1941  CB  ARG A 241      12.622 -24.749  11.909  1.00 59.31     0.036 C 
ATOM   1942  CG  ARG A 241      13.301 -25.532  10.833  1.00 57.14     0.023 C 
ATOM   1943  CD  ARG A 241      12.195 -26.125  10.023  1.00 56.95     0.138 C 
ATOM   1944  NE  ARG A 241      12.389 -27.478   9.565  1.00 58.70    -0.227 N 
ATOM   1945  CZ  ARG A 241      13.242 -27.828   8.632  1.00 57.73     0.665 C 
ATOM   1946  NH1 ARG A 241      14.025 -26.952   8.085  1.00 55.83    -0.235 N 
ATOM   1947  NH2 ARG A 241      13.319 -29.067   8.265  1.00 59.80    -0.235 N 
ATOM   1948  HN  ARG A 241      15.022 -24.786  12.392  1.00 68.54     0.163 HD
ATOM   1949  HE  ARG A 241      11.914 -28.097   9.927  1.00 70.69     0.177 HD
ATOM   1950 1HH1 ARG A 241      13.979 -26.125   8.313  1.00 67.25     0.174 HD
ATOM   1951 2HH1 ARG A 241      14.585 -27.198   7.480  1.00 67.25     0.174 HD
ATOM   1952 1HH2 ARG A 241      12.811 -29.656   8.632  1.00 72.01     0.174 HD
ATOM   1953 2HH2 ARG A 241      13.891 -29.304   7.668  1.00 72.01     0.174 HD
ATOM   1954  N   TYR A 242      13.653 -24.106  14.942  1.00 58.36    -0.346 N 
ATOM   1955  CA  TYR A 242      13.226 -24.156  16.333  1.00 60.68     0.180 C 
ATOM   1956  C   TYR A 242      13.965 -23.183  17.236  1.00 60.76     0.241 C 
ATOM   1957  O   TYR A 242      13.467 -22.876  18.324  1.00 60.78    -0.271 OA
ATOM   1958  CB  TYR A 242      13.404 -25.577  16.888  1.00 57.44     0.073 C 
ATOM   1959  CG  TYR A 242      12.564 -26.615  16.178  1.00 56.57    -0.056 A 
ATOM   1960  CD1 TYR A 242      12.983 -27.176  14.979  1.00 58.23     0.010 A 
ATOM   1961  CD2 TYR A 242      11.349 -27.033  16.707  1.00 55.31     0.010 A 
ATOM   1962  CE1 TYR A 242      12.216 -28.124  14.325  1.00 60.09     0.037 A 
ATOM   1963  CE2 TYR A 242      10.575 -27.980  16.061  1.00 57.83     0.037 A 
ATOM   1964  CZ  TYR A 242      11.013 -28.523  14.870  1.00 60.75     0.065 A 
ATOM   1965  OH  TYR A 242      10.248 -29.467  14.221  1.00 61.17    -0.361 OA
ATOM   1966  HN  TYR A 242      14.441 -24.427  14.815  1.00 70.28     0.163 HD
ATOM   1967  HH  TYR A 242       9.546 -29.618  14.657  1.00 73.65     0.217 HD
ATOM   1968  N   LEU A 243      15.131 -22.700  16.824  1.00 61.01    -0.346 N 
ATOM   1969  CA  LEU A 243      15.840 -21.707  17.605  1.00 63.96     0.177 C 
ATOM   1970  C   LEU A 243      15.137 -20.359  17.491  1.00 67.49     0.243 C 
ATOM   1971  O   LEU A 243      14.325 -20.144  16.586  1.00 66.85    -0.271 OA
ATOM   1972  CB  LEU A 243      17.282 -21.588  17.130  1.00 62.47     0.038 C 
ATOM   1973  CG  LEU A 243      18.118 -22.865  17.171  1.00 61.28    -0.020 C 
ATOM   1974  CD1 LEU A 243      19.601 -22.506  17.192  1.00 61.86     0.009 C 
ATOM   1975  CD2 LEU A 243      17.766 -23.737  18.360  1.00 61.01     0.009 C 
ATOM   1976  HN  LEU A 243      15.529 -22.932  16.098  1.00 73.46     0.163 HD
ATOM   1977  N   PRO A 244      15.418 -19.435  18.416  1.00 70.65    -0.337 N 
ATOM   1978  CA  PRO A 244      14.901 -18.067  18.262  1.00 70.97     0.179 C 
ATOM   1979  C   PRO A 244      15.187 -17.528  16.871  1.00 69.41     0.241 C 
ATOM   1980  O   PRO A 244      16.345 -17.278  16.522  1.00 69.61    -0.271 OA
ATOM   1981  CB  PRO A 244      15.648 -17.279  19.345  1.00 71.85     0.037 C 
ATOM   1982  CG  PRO A 244      15.964 -18.299  20.394  1.00 71.04     0.022 C 
ATOM   1983  CD  PRO A 244      16.172 -19.614  19.671  1.00 70.41     0.127 C 
ATOM   1984  N   ASN A 245      14.144 -17.369  16.060  1.00 68.08    -0.346 N 
ATOM   1985  CA  ASN A 245      14.279 -16.898  14.683  1.00 69.66     0.185 C 
ATOM   1986  C   ASN A 245      13.295 -15.757  14.475  1.00 70.21     0.243 C 
ATOM   1987  O   ASN A 245      12.121 -15.984  14.148  1.00 68.82    -0.271 OA
ATOM   1988  CB  ASN A 245      14.036 -18.029  13.685  1.00 68.33     0.137 C 
ATOM   1989  CG  ASN A 245      14.628 -17.737  12.319  1.00 68.72     0.217 C 
ATOM   1990  ND2 ASN A 245      14.806 -18.779  11.514  1.00 66.02    -0.370 N 
ATOM   1991  OD1 ASN A 245      14.919 -16.588  11.990  1.00 70.27    -0.274 OA
ATOM   1992  HN  ASN A 245      13.331 -17.531  16.289  1.00 81.95     0.163 HD
ATOM   1993 1HD2 ASN A 245      15.138 -18.664  10.729  1.00 79.47     0.159 HD
ATOM   1994 2HD2 ASN A 245      14.590 -19.568  11.778  1.00 79.47     0.159 HD
ATOM   1995  N   PRO A 246      13.736 -14.509  14.664  1.00 70.12    -0.337 N 
ATOM   1996  CA  PRO A 246      12.816 -13.385  14.421  1.00 67.58     0.179 C 
ATOM   1997  C   PRO A 246      12.356 -13.308  12.977  1.00 68.84     0.241 C 
ATOM   1998  O   PRO A 246      11.175 -13.053  12.716  1.00 68.51    -0.271 OA
ATOM   1999  CB  PRO A 246      13.643 -12.155  14.826  1.00 67.20     0.037 C 
ATOM   2000  CG  PRO A 246      15.070 -12.592  14.691  1.00 69.52     0.022 C 
ATOM   2001  CD  PRO A 246      15.084 -14.056  15.057  1.00 70.39     0.127 C 
ATOM   2002  N   SER A 247      13.265 -13.530  12.025  1.00 69.13    -0.344 N 
ATOM   2003  CA  SER A 247      12.896 -13.417  10.620  1.00 68.66     0.200 C 
ATOM   2004  C   SER A 247      11.801 -14.405  10.250  1.00 65.34     0.243 C 
ATOM   2005  O   SER A 247      10.950 -14.098   9.407  1.00 65.89    -0.271 OA
ATOM   2006  CB  SER A 247      14.129 -13.620   9.738  1.00 71.33     0.199 C 
ATOM   2007  OG  SER A 247      14.984 -12.490   9.799  1.00 76.14    -0.398 OA
ATOM   2008  HN  SER A 247      14.086 -13.743  12.166  1.00 83.20     0.163 HD
ATOM   2009  HG  SER A 247      15.657 -12.612   9.311  1.00 91.61     0.209 HD
ATOM   2010  N   LEU A 248      11.798 -15.588  10.865  1.00 64.89    -0.346 N 
ATOM   2011  CA  LEU A 248      10.762 -16.569  10.568  1.00 63.68     0.177 C 
ATOM   2012  C   LEU A 248       9.516 -16.390  11.427  1.00 65.18     0.241 C 
ATOM   2013  O   LEU A 248       8.424 -16.797  11.013  1.00 65.74    -0.271 OA
ATOM   2014  CB  LEU A 248      11.298 -17.990  10.747  1.00 60.37     0.038 C 
ATOM   2015  CG  LEU A 248      10.446 -19.035  10.023  1.00 61.30    -0.020 C 
ATOM   2016  CD1 LEU A 248      10.840 -19.130   8.555  1.00 63.46     0.009 C 
ATOM   2017  CD2 LEU A 248      10.561 -20.387  10.703  1.00 62.90     0.009 C 
ATOM   2018  HN  LEU A 248      12.376 -15.842  11.449  1.00 78.11     0.163 HD
ATOM   2019  N   ASN A 249       9.648 -15.811  12.622  1.00 68.00    -0.346 N 
ATOM   2020  CA  ASN A 249       8.459 -15.464  13.394  1.00 67.04     0.185 C 
ATOM   2021  C   ASN A 249       7.683 -14.348  12.708  1.00 64.51     0.241 C 
ATOM   2022  O   ASN A 249       6.451 -14.400  12.618  1.00 64.51    -0.271 OA
ATOM   2023  CB  ASN A 249       8.848 -15.058  14.813  1.00 67.53     0.137 C 
ATOM   2024  CG  ASN A 249       9.184 -16.249  15.683  1.00 68.57     0.217 C 
ATOM   2025  ND2 ASN A 249      10.321 -16.181  16.364  1.00 72.25    -0.370 N 
ATOM   2026  OD1 ASN A 249       8.434 -17.225  15.737  1.00 68.41    -0.274 OA
ATOM   2027  HN  ASN A 249      10.396 -15.614  12.998  1.00 81.84     0.163 HD
ATOM   2028 1HD2 ASN A 249      10.820 -15.483  16.300  1.00 86.95     0.159 HD
ATOM   2029 2HD2 ASN A 249      10.557 -16.833  16.872  1.00 86.95     0.159 HD
ATOM   2030  N   ALA A 250       8.394 -13.333  12.211  1.00 63.22    -0.346 N 
ATOM   2031  CA  ALA A 250       7.756 -12.317  11.383  1.00 62.98     0.172 C 
ATOM   2032  C   ALA A 250       7.113 -12.944  10.155  1.00 63.74     0.240 C 
ATOM   2033  O   ALA A 250       6.024 -12.533   9.735  1.00 63.21    -0.271 OA
ATOM   2034  CB  ALA A 250       8.782 -11.261  10.971  1.00 63.12     0.042 C 
ATOM   2035  HN  ALA A 250       9.236 -13.214  12.338  1.00 76.12     0.163 HD
ATOM   2036  N   PHE A 251       7.770 -13.947   9.568  1.00 64.12    -0.346 N 
ATOM   2037  CA  PHE A 251       7.230 -14.582   8.372  1.00 61.39     0.180 C 
ATOM   2038  C   PHE A 251       5.970 -15.377   8.687  1.00 62.49     0.241 C 
ATOM   2039  O   PHE A 251       4.987 -15.312   7.940  1.00 62.23    -0.271 OA
ATOM   2040  CB  PHE A 251       8.283 -15.491   7.739  1.00 62.26     0.073 C 
ATOM   2041  CG  PHE A 251       7.784 -16.250   6.543  1.00 60.89    -0.056 A 
ATOM   2042  CD1 PHE A 251       7.627 -15.615   5.323  1.00 59.88     0.007 A 
ATOM   2043  CD2 PHE A 251       7.467 -17.594   6.637  1.00 58.92     0.007 A 
ATOM   2044  CE1 PHE A 251       7.166 -16.306   4.221  1.00 57.85     0.001 A 
ATOM   2045  CE2 PHE A 251       7.004 -18.289   5.536  1.00 56.73     0.001 A 
ATOM   2046  CZ  PHE A 251       6.853 -17.643   4.329  1.00 53.94     0.000 A 
ATOM   2047  HN  PHE A 251       8.518 -14.272   9.840  1.00 77.20     0.163 HD
ATOM   2048  N   LYS A 252       5.977 -16.136   9.785  1.00 63.09    -0.346 N 
ATOM   2049  CA  LYS A 252       4.814 -16.957  10.104  1.00 64.70     0.176 C 
ATOM   2050  C   LYS A 252       3.615 -16.102  10.495  1.00 63.99     0.241 C 
ATOM   2051  O   LYS A 252       2.468 -16.509  10.274  1.00 65.29    -0.271 OA
ATOM   2052  CB  LYS A 252       5.149 -17.954  11.218  1.00 65.71     0.035 C 
ATOM   2053  CG  LYS A 252       4.469 -19.308  11.030  1.00 65.36     0.004 C 
ATOM   2054  CD  LYS A 252       4.875 -20.352  12.073  1.00 67.61     0.027 C 
ATOM   2055  CE  LYS A 252       6.342 -20.265  12.471  1.00 65.64     0.229 C 
ATOM   2056  NZ  LYS A 252       6.757 -21.442  13.290  1.00 62.18    -0.079 N 
ATOM   2057  HN  LYS A 252       6.626 -16.191  10.347  1.00 75.95     0.163 HD
ATOM   2058  HZ1 LYS A 252       7.616 -21.371  13.511  1.00 74.86     0.274 HD
ATOM   2059  HZ2 LYS A 252       6.269 -21.482  14.033  1.00 74.86     0.274 HD
ATOM   2060  HZ3 LYS A 252       6.639 -22.192  12.826  1.00 74.86     0.274 HD
ATOM   2061  N   ASP A 253       3.848 -14.918  11.068  1.00 63.17    -0.346 N 
ATOM   2062  CA  ASP A 253       2.731 -14.036  11.386  1.00 65.49     0.186 C 
ATOM   2063  C   ASP A 253       2.222 -13.304  10.152  1.00 65.04     0.241 C 
ATOM   2064  O   ASP A 253       1.029 -12.993  10.066  1.00 64.65    -0.271 OA
ATOM   2065  CB  ASP A 253       3.137 -13.022  12.455  1.00 68.30     0.147 C 
ATOM   2066  CG  ASP A 253       1.945 -12.293  13.045  1.00 72.06     0.175 C 
ATOM   2067  OD1 ASP A 253       0.956 -12.967  13.408  1.00 72.79    -0.648 OA
ATOM   2068  OD2 ASP A 253       1.993 -11.047  13.136  1.00 71.93    -0.648 OA
ATOM   2069  HN  ASP A 253       4.624 -14.611  11.277  1.00 76.06     0.163 HD
ATOM   2070  N   LEU A 254       3.105 -13.022   9.192  1.00 66.67    -0.346 N 
ATOM   2071  CA  LEU A 254       2.676 -12.359   7.966  1.00 62.04     0.177 C 
ATOM   2072  C   LEU A 254       1.726 -13.240   7.164  1.00 62.36     0.241 C 
ATOM   2073  O   LEU A 254       0.737 -12.749   6.609  1.00 64.52    -0.271 OA
ATOM   2074  CB  LEU A 254       3.899 -11.984   7.129  1.00 64.49     0.038 C 
ATOM   2075  CG  LEU A 254       3.660 -11.367   5.751  1.00 66.46    -0.020 C 
ATOM   2076  CD1 LEU A 254       3.083  -9.969   5.888  1.00 68.45     0.009 C 
ATOM   2077  CD2 LEU A 254       4.956 -11.338   4.949  1.00 63.62     0.009 C 
ATOM   2078  HN  LEU A 254       3.945 -13.202   9.227  1.00 80.25     0.163 HD
ATOM   2079  N   ASN A 255       1.994 -14.548   7.110  1.00 60.90    -0.346 N 
ATOM   2080  CA  ASN A 255       1.259 -15.415   6.193  1.00 62.27     0.185 C 
ATOM   2081  C   ASN A 255      -0.151 -15.720   6.687  1.00 65.13     0.241 C 
ATOM   2082  O   ASN A 255      -1.077 -15.854   5.880  1.00 67.13    -0.271 OA
ATOM   2083  CB  ASN A 255       2.016 -16.724   5.974  1.00 61.83     0.137 C 
ATOM   2084  CG  ASN A 255       3.241 -16.549   5.119  1.00 59.05     0.217 C 
ATOM   2085  ND2 ASN A 255       4.207 -15.796   5.628  1.00 62.25    -0.370 N 
ATOM   2086  OD1 ASN A 255       3.323 -17.079   4.011  1.00 58.76    -0.274 OA
ATOM   2087  HN  ASN A 255       2.586 -14.950   7.587  1.00 73.32     0.163 HD
ATOM   2088 1HD2 ASN A 255       4.113 -15.442   6.406  1.00 74.95     0.159 HD
ATOM   2089 2HD2 ASN A 255       4.927 -15.662   5.181  1.00 74.95     0.159 HD
ATOM   2090  N   GLU A 256      -0.337 -15.888   7.993  1.00 66.86    -0.346 N 
ATOM   2091  CA  GLU A 256      -1.676 -16.108   8.527  1.00 68.88     0.177 C 
ATOM   2092  C   GLU A 256      -2.399 -14.801   8.823  1.00 67.49     0.241 C 
ATOM   2093  O   GLU A 256      -3.616 -14.815   9.036  1.00 69.47    -0.271 OA
ATOM   2094  CB  GLU A 256      -1.610 -16.985   9.780  1.00 69.89     0.045 C 
ATOM   2095  CG  GLU A 256      -1.008 -18.369   9.517  1.00 71.58     0.116 C 
ATOM   2096  CD  GLU A 256      -1.938 -19.296   8.743  1.00 72.74     0.172 C 
ATOM   2097  OE1 GLU A 256      -1.624 -19.628   7.579  1.00 73.44    -0.648 OA
ATOM   2098  OE2 GLU A 256      -2.978 -19.701   9.304  1.00 74.03    -0.648 OA
ATOM   2099  HN  GLU A 256       0.287 -15.879   8.584  1.00 80.48     0.163 HD
ATOM   2100  N   LYS A 257      -1.675 -13.678   8.833  1.00 65.34    -0.346 N 
ATOM   2101  CA  LYS A 257      -2.321 -12.373   8.758  1.00 65.71     0.176 C 
ATOM   2102  C   LYS A 257      -2.875 -12.120   7.362  1.00 66.68     0.241 C 
ATOM   2103  O   LYS A 257      -3.886 -11.425   7.212  1.00 66.22    -0.271 OA
ATOM   2104  CB  LYS A 257      -1.327 -11.281   9.146  1.00 67.31     0.035 C 
ATOM   2105  CG  LYS A 257      -1.862  -9.867   9.021  1.00 71.95     0.004 C 
ATOM   2106  CD  LYS A 257      -0.942  -8.876   9.723  1.00 75.18     0.027 C 
ATOM   2107  CE  LYS A 257      -1.635  -7.538   9.933  1.00 78.05     0.229 C 
ATOM   2108  NZ  LYS A 257      -1.226  -6.870  11.203  1.00 77.55    -0.079 N 
ATOM   2109  HN  LYS A 257      -0.817 -13.648   8.883  1.00 78.66     0.163 HD
ATOM   2110  HZ1 LYS A 257      -1.652  -6.093  11.289  1.00 93.31     0.274 HD
ATOM   2111  HZ2 LYS A 257      -1.427  -7.389  11.898  1.00 93.31     0.274 HD
ATOM   2112  HZ3 LYS A 257      -0.349  -6.720  11.199  1.00 93.31     0.274 HD
ATOM   2113  N   PHE A 258      -2.225 -12.674   6.333  1.00 67.82    -0.346 N 
ATOM   2114  CA  PHE A 258      -2.770 -12.626   4.982  1.00 66.77     0.180 C 
ATOM   2115  C   PHE A 258      -3.880 -13.651   4.787  1.00 68.05     0.241 C 
ATOM   2116  O   PHE A 258      -4.831 -13.395   4.040  1.00 69.02    -0.271 OA
ATOM   2117  CB  PHE A 258      -1.658 -12.866   3.958  1.00 66.66     0.073 C 
ATOM   2118  CG  PHE A 258      -1.177 -11.614   3.285  1.00 70.26    -0.056 A 
ATOM   2119  CD1 PHE A 258      -0.321 -10.746   3.941  1.00 70.15     0.007 A 
ATOM   2120  CD2 PHE A 258      -1.585 -11.301   1.999  1.00 68.35     0.007 A 
ATOM   2121  CE1 PHE A 258       0.117  -9.588   3.329  1.00 68.54     0.001 A 
ATOM   2122  CE2 PHE A 258      -1.147 -10.145   1.382  1.00 69.84     0.001 A 
ATOM   2123  CZ  PHE A 258      -0.295  -9.288   2.049  1.00 69.22     0.000 A 
ATOM   2124  HN  PHE A 258      -1.470 -13.081   6.396  1.00 81.63     0.163 HD
ATOM   2125  N   TYR A 259      -3.771 -14.813   5.440  1.00 67.89    -0.346 N 
ATOM   2126  CA  TYR A 259      -4.825 -15.820   5.360  1.00 68.17     0.180 C 
ATOM   2127  C   TYR A 259      -6.061 -15.385   6.137  1.00 68.98     0.241 C 
ATOM   2128  O   TYR A 259      -7.175 -15.820   5.821  1.00 70.14    -0.271 OA
ATOM   2129  CB  TYR A 259      -4.299 -17.159   5.885  1.00 68.58     0.073 C 
ATOM   2130  CG  TYR A 259      -4.800 -18.385   5.146  1.00 65.58    -0.056 A 
ATOM   2131  CD1 TYR A 259      -4.652 -18.509   3.770  1.00 66.61     0.010 A 
ATOM   2132  CD2 TYR A 259      -5.409 -19.427   5.833  1.00 66.11     0.010 A 
ATOM   2133  CE1 TYR A 259      -5.109 -19.630   3.100  1.00 64.48     0.037 A 
ATOM   2134  CE2 TYR A 259      -5.867 -20.551   5.171  1.00 64.57     0.037 A 
ATOM   2135  CZ  TYR A 259      -5.714 -20.648   3.806  1.00 64.29     0.065 A 
ATOM   2136  OH  TYR A 259      -6.168 -21.766   3.143  1.00 65.52    -0.361 OA
ATOM   2137  HN  TYR A 259      -3.102 -15.037   5.931  1.00 81.71     0.163 HD
ATOM   2138  HH  TYR A 259      -6.513 -22.303   3.689  1.00 78.87     0.217 HD
ATOM   2139  N   SER A 260      -5.887 -14.535   7.152  1.00 67.47    -0.344 N 
ATOM   2140  CA  SER A 260      -7.035 -13.952   7.837  1.00 69.78     0.200 C 
ATOM   2141  C   SER A 260      -7.759 -12.964   6.929  1.00 70.86     0.243 C 
ATOM   2142  O   SER A 260      -8.992 -12.977   6.835  1.00 71.49    -0.271 OA
ATOM   2143  CB  SER A 260      -6.582 -13.266   9.126  1.00 69.12     0.199 C 
ATOM   2144  OG  SER A 260      -6.627 -14.156  10.227  1.00 71.24    -0.398 OA
ATOM   2145  HN  SER A 260      -5.123 -14.285   7.458  1.00 81.22     0.163 HD
ATOM   2146  HG  SER A 260      -6.375 -13.762  10.925  1.00 85.73     0.209 HD
ATOM   2147  N   PHE A 261      -7.001 -12.096   6.253  1.00 70.40    -0.346 N 
ATOM   2148  CA  PHE A 261      -7.596 -11.157   5.308  1.00 71.86     0.180 C 
ATOM   2149  C   PHE A 261      -8.411 -11.884   4.248  1.00 73.47     0.241 C 
ATOM   2150  O   PHE A 261      -9.533 -11.475   3.928  1.00 75.01    -0.271 OA
ATOM   2151  CB  PHE A 261      -6.492 -10.320   4.657  1.00 72.40     0.073 C 
ATOM   2152  CG  PHE A 261      -6.989  -9.314   3.656  1.00 74.17    -0.056 A 
ATOM   2153  CD1 PHE A 261      -7.397  -8.055   4.064  1.00 76.31     0.007 A 
ATOM   2154  CD2 PHE A 261      -7.035  -9.622   2.306  1.00 72.31     0.007 A 
ATOM   2155  CE1 PHE A 261      -7.851  -7.126   3.148  1.00 74.57     0.001 A 
ATOM   2156  CE2 PHE A 261      -7.488  -8.696   1.385  1.00 73.56     0.001 A 
ATOM   2157  CZ  PHE A 261      -7.894  -7.446   1.808  1.00 73.95     0.000 A 
ATOM   2158  HN  PHE A 261      -6.146 -12.033   6.325  1.00 84.73     0.163 HD
ATOM   2159  N   MET A 262      -7.867 -12.973   3.704  1.00 71.00    -0.346 N 
ATOM   2160  CA  MET A 262      -8.542 -13.680   2.623  1.00 71.32     0.177 C 
ATOM   2161  C   MET A 262      -9.885 -14.235   3.078  1.00 73.80     0.241 C 
ATOM   2162  O   MET A 262     -10.896 -14.090   2.381  1.00 74.11    -0.271 OA
ATOM   2163  CB  MET A 262      -7.640 -14.799   2.106  1.00 72.35     0.045 C 
ATOM   2164  CG  MET A 262      -8.168 -15.511   0.881  1.00 72.83     0.076 C 
ATOM   2165  SD  MET A 262      -7.821 -17.277   0.951  1.00 76.54    -0.173 SA
ATOM   2166  CE  MET A 262      -9.002 -17.813   2.188  1.00 72.79     0.089 C 
ATOM   2167  HN  MET A 262      -7.116 -13.318   3.942  1.00 85.45     0.163 HD
ATOM   2168  N   GLN A 263      -9.918 -14.880   4.248  1.00 75.26    -0.346 N 
ATOM   2169  CA  GLN A 263     -11.161 -15.501   4.698  1.00 75.85     0.177 C 
ATOM   2170  C   GLN A 263     -12.225 -14.460   5.027  1.00 77.89     0.241 C 
ATOM   2171  O   GLN A 263     -13.418 -14.719   4.831  1.00 78.88    -0.271 OA
ATOM   2172  CB  GLN A 263     -10.905 -16.397   5.912  1.00 75.70     0.044 C 
ATOM   2173  CG  GLN A 263     -12.067 -17.338   6.260  1.00 80.43     0.105 C 
ATOM   2174  CD  GLN A 263     -12.231 -18.483   5.266  1.00 84.73     0.215 C 
ATOM   2175  NE2 GLN A 263     -11.580 -19.608   5.546  1.00 84.09    -0.370 N 
ATOM   2176  OE1 GLN A 263     -12.942 -18.359   4.268  1.00 84.24    -0.274 OA
ATOM   2177  HN  GLN A 263      -9.252 -14.970   4.785  1.00 90.57     0.163 HD
ATOM   2178 1HE2 GLN A 263     -11.094 -19.659   6.254  1.00101.16     0.159 HD
ATOM   2179 2HE2 GLN A 263     -11.641 -20.283   5.017  1.00101.16     0.159 HD
ATOM   2180  N   LYS A 264     -11.826 -13.285   5.517  1.00 78.63    -0.346 N 
ATOM   2181  CA  LYS A 264     -12.797 -12.246   5.841  1.00 77.33     0.176 C 
ATOM   2182  C   LYS A 264     -13.215 -11.426   4.626  1.00 77.39     0.241 C 
ATOM   2183  O   LYS A 264     -14.108 -10.581   4.750  1.00 83.64    -0.271 OA
ATOM   2184  CB  LYS A 264     -12.243 -11.318   6.928  1.00 79.54     0.035 C 
ATOM   2185  CG  LYS A 264     -12.628 -11.742   8.351  1.00 85.87     0.004 C 
ATOM   2186  CD  LYS A 264     -12.923 -10.548   9.264  1.00 86.62     0.027 C 
ATOM   2187  CE  LYS A 264     -14.379 -10.100   9.171  1.00 85.77     0.229 C 
ATOM   2188  NZ  LYS A 264     -14.853  -9.426  10.419  1.00 82.25    -0.079 N 
ATOM   2189  HN  LYS A 264     -11.008 -13.069   5.668  1.00 94.61     0.163 HD
ATOM   2190  HZ1 LYS A 264     -15.703  -9.180  10.327  1.00 98.94     0.274 HD
ATOM   2191  HZ2 LYS A 264     -14.786  -9.983  11.110  1.00 98.94     0.274 HD
ATOM   2192  HZ3 LYS A 264     -14.359  -8.704  10.581  1.00 98.94     0.274 HD
ATOM   2193  N   MET A 265     -12.599 -11.649   3.463  1.00 77.02    -0.346 N 
ATOM   2194  CA  MET A 265     -13.077 -11.062   2.218  1.00 76.93     0.177 C 
ATOM   2195  C   MET A 265     -13.901 -12.036   1.389  1.00 76.49     0.241 C 
ATOM   2196  O   MET A 265     -14.726 -11.594   0.580  1.00 75.62    -0.271 OA
ATOM   2197  CB  MET A 265     -11.900 -10.560   1.374  1.00 73.59     0.045 C 
ATOM   2198  CG  MET A 265     -11.224  -9.326   1.943  1.00 77.07     0.076 C 
ATOM   2199  SD  MET A 265     -10.915  -8.068   0.691  1.00 84.67    -0.173 SA
ATOM   2200  CE  MET A 265     -12.356  -7.020   0.884  1.00 83.22     0.089 C 
ATOM   2201  HN  MET A 265     -11.898 -12.139   3.371  1.00 92.68     0.163 HD
ATOM   2202  N   VAL A 266     -13.698 -13.342   1.568  1.00 76.60    -0.346 N 
ATOM   2203  CA  VAL A 266     -14.531 -14.317   0.874  1.00 75.39     0.180 C 
ATOM   2204  C   VAL A 266     -15.832 -14.549   1.634  1.00 78.05     0.241 C 
ATOM   2205  O   VAL A 266     -16.866 -14.845   1.024  1.00 78.34    -0.271 OA
ATOM   2206  CB  VAL A 266     -13.761 -15.632   0.663  1.00 73.10     0.009 C 
ATOM   2207  CG1 VAL A 266     -13.356 -16.239   1.996  1.00 76.73     0.012 C 
ATOM   2208  CG2 VAL A 266     -14.604 -16.618  -0.137  1.00 75.10     0.012 C 
ATOM   2209  HN  VAL A 266     -13.092 -13.676   2.076  1.00 92.17     0.163 HD
ATOM   2210  N   LYS A 267     -15.810 -14.435   2.964  1.00 79.55    -0.346 N 
ATOM   2211  CA  LYS A 267     -17.054 -14.513   3.723  1.00 79.05     0.176 C 
ATOM   2212  C   LYS A 267     -17.886 -13.252   3.521  1.00 78.82     0.241 C 
ATOM   2213  O   LYS A 267     -19.115 -13.323   3.403  1.00 78.57    -0.271 OA
ATOM   2214  CB  LYS A 267     -16.756 -14.740   5.204  1.00 78.09     0.035 C 
ATOM   2215  CG  LYS A 267     -16.416 -16.186   5.545  1.00 78.37     0.004 C 
ATOM   2216  CD  LYS A 267     -16.617 -16.481   7.025  1.00 78.85     0.027 C 
ATOM   2217  CE  LYS A 267     -16.742 -17.978   7.275  1.00 77.26     0.229 C 
ATOM   2218  NZ  LYS A 267     -16.135 -18.378   8.573  1.00 82.79    -0.079 N 
ATOM   2219  HN  LYS A 267     -15.103 -14.315   3.439  1.00 95.71     0.163 HD
ATOM   2220  HZ1 LYS A 267     -15.270 -18.170   8.581  1.00 99.59     0.274 HD
ATOM   2221  HZ2 LYS A 267     -16.541 -17.953   9.242  1.00 99.59     0.274 HD
ATOM   2222  HZ3 LYS A 267     -16.223 -19.256   8.692  1.00 99.59     0.274 HD
ATOM   2223  N   GLU A 268     -17.231 -12.089   3.470  1.00 78.26    -0.346 N 
ATOM   2224  CA  GLU A 268     -17.937 -10.866   3.107  1.00 78.36     0.177 C 
ATOM   2225  C   GLU A 268     -18.528 -10.967   1.708  1.00 76.25     0.241 C 
ATOM   2226  O   GLU A 268     -19.529 -10.307   1.406  1.00 76.60    -0.271 OA
ATOM   2227  CB  GLU A 268     -16.994  -9.666   3.194  1.00 79.19     0.045 C 
ATOM   2228  CG  GLU A 268     -17.702  -8.318   3.179  1.00 85.72     0.116 C 
ATOM   2229  CD  GLU A 268     -16.786  -7.179   2.771  1.00 87.27     0.172 C 
ATOM   2230  OE1 GLU A 268     -17.126  -6.455   1.811  1.00 83.92    -0.648 OA
ATOM   2231  OE2 GLU A 268     -15.727  -7.006   3.412  1.00 86.84    -0.648 OA
ATOM   2232  HN  GLU A 268     -16.394 -11.985   3.638  1.00 94.16     0.163 HD
ATOM   2233  N   HIS A 269     -17.930 -11.788   0.846  1.00 76.40    -0.346 N 
ATOM   2234  CA  HIS A 269     -18.402 -11.932  -0.524  1.00 76.47     0.182 C 
ATOM   2235  C   HIS A 269     -19.504 -12.970  -0.664  1.00 77.42     0.241 C 
ATOM   2236  O   HIS A 269     -20.390 -12.807  -1.511  1.00 78.16    -0.271 OA
ATOM   2237  CB  HIS A 269     -17.242 -12.310  -1.445  1.00 77.14     0.093 C 
ATOM   2238  CG  HIS A 269     -16.378 -11.153  -1.828  1.00 74.37     0.028 A 
ATOM   2239  CD2 HIS A 269     -15.886 -10.770  -3.028  1.00 70.67     0.114 A 
ATOM   2240  ND1 HIS A 269     -15.919 -10.229  -0.913  1.00 76.33    -0.354 N 
ATOM   2241  CE1 HIS A 269     -15.182  -9.326  -1.535  1.00 75.55     0.180 A 
ATOM   2242  NE2 HIS A 269     -15.147  -9.631  -2.819  1.00 73.27    -0.360 N 
ATOM   2243  HN  HIS A 269     -17.245 -12.274   1.033  1.00 91.93     0.163 HD
ATOM   2244  HD1 HIS A 269     -16.087 -10.239  -0.070  1.00 91.84     0.166 HD
ATOM   2245  HE2 HIS A 269     -14.728  -9.189  -3.426  1.00 88.18     0.166 HD
ATOM   2246  N   TYR A 270     -19.468 -14.041   0.131  1.00 76.93    -0.346 N 
ATOM   2247  CA  TYR A 270     -20.542 -15.024   0.071  1.00 77.88     0.180 C 
ATOM   2248  C   TYR A 270     -21.821 -14.504   0.712  1.00 77.89     0.241 C 
ATOM   2249  O   TYR A 270     -22.909 -14.984   0.377  1.00 78.04    -0.271 OA
ATOM   2250  CB  TYR A 270     -20.119 -16.329   0.743  1.00 79.39     0.073 C 
ATOM   2251  CG  TYR A 270     -21.037 -17.485   0.411  1.00 77.93    -0.056 A 
ATOM   2252  CD1 TYR A 270     -21.105 -17.993  -0.880  1.00 77.94     0.010 A 
ATOM   2253  CD2 TYR A 270     -21.845 -18.059   1.383  1.00 78.75     0.010 A 
ATOM   2254  CE1 TYR A 270     -21.947 -19.043  -1.192  1.00 81.39     0.037 A 
ATOM   2255  CE2 TYR A 270     -22.690 -19.110   1.081  1.00 79.82     0.037 A 
ATOM   2256  CZ  TYR A 270     -22.737 -19.598  -0.208  1.00 82.92     0.065 A 
ATOM   2257  OH  TYR A 270     -23.575 -20.644  -0.518  1.00 87.87    -0.361 OA
ATOM   2258  HN  TYR A 270     -18.847 -14.216   0.700  1.00 92.57     0.163 HD
ATOM   2259  HH  TYR A 270     -23.997 -20.887   0.167  1.00105.69     0.217 HD
ATOM   2260  N   LYS A 271     -21.713 -13.535   1.625  1.00 79.01    -0.346 N 
ATOM   2261  CA  LYS A 271     -22.905 -12.907   2.182  1.00 78.36     0.176 C 
ATOM   2262  C   LYS A 271     -23.643 -12.088   1.131  1.00 77.01     0.241 C 
ATOM   2263  O   LYS A 271     -24.876 -12.003   1.168  1.00 78.49    -0.271 OA
ATOM   2264  CB  LYS A 271     -22.523 -12.026   3.373  1.00 77.79     0.035 C 
ATOM   2265  CG  LYS A 271     -23.685 -11.273   4.005  1.00 80.73     0.004 C 
ATOM   2266  CD  LYS A 271     -23.196 -10.243   5.021  1.00 81.34     0.027 C 
ATOM   2267  CE  LYS A 271     -22.637 -10.910   6.271  1.00 80.56     0.229 C 
ATOM   2268  NZ  LYS A 271     -22.403  -9.927   7.367  1.00 85.73    -0.079 N 
ATOM   2269  HN  LYS A 271     -20.971 -13.229   1.933  1.00 95.06     0.163 HD
ATOM   2270  HZ1 LYS A 271     -22.077 -10.342   8.083  1.00103.12     0.274 HD
ATOM   2271  HZ2 LYS A 271     -21.821  -9.309   7.101  1.00103.12     0.274 HD
ATOM   2272  HZ3 LYS A 271     -23.168  -9.529   7.587  1.00103.12     0.274 HD
ATOM   2273  N   THR A 272     -22.912 -11.489   0.188  1.00 75.97    -0.344 N 
ATOM   2274  CA  THR A 272     -23.499 -10.646  -0.846  1.00 76.81     0.205 C 
ATOM   2275  C   THR A 272     -23.356 -11.251  -2.241  1.00 76.90     0.243 C 
ATOM   2276  O   THR A 272     -23.418 -10.524  -3.237  1.00 76.27    -0.271 OA
ATOM   2277  CB  THR A 272     -22.868  -9.251  -0.817  1.00 75.86     0.146 C 
ATOM   2278  CG2 THR A 272     -22.566  -8.818   0.613  1.00 74.38     0.042 C 
ATOM   2279  OG1 THR A 272     -21.650  -9.256  -1.575  1.00 77.43    -0.393 OA
ATOM   2280  HN  THR A 272     -22.057 -11.559   0.128  1.00 91.41     0.163 HD
ATOM   2281  HG1 THR A 272     -21.110  -9.809  -1.247  1.00 93.17     0.210 HD
ATOM   2282  N   PHE A 273     -23.173 -12.566  -2.333  1.00 78.12    -0.346 N 
ATOM   2283  CA  PHE A 273     -22.948 -13.214  -3.618  1.00 79.10     0.180 C 
ATOM   2284  C   PHE A 273     -24.270 -13.485  -4.325  1.00 81.02     0.241 C 
ATOM   2285  O   PHE A 273     -25.232 -13.958  -3.715  1.00 83.08    -0.271 OA
ATOM   2286  CB  PHE A 273     -22.180 -14.523  -3.424  1.00 79.66     0.073 C 
ATOM   2287  CG  PHE A 273     -22.068 -15.354  -4.673  1.00 80.53    -0.056 A 
ATOM   2288  CD1 PHE A 273     -21.269 -14.942  -5.726  1.00 81.80     0.007 A 
ATOM   2289  CD2 PHE A 273     -22.759 -16.549  -4.792  1.00 81.15     0.007 A 
ATOM   2290  CE1 PHE A 273     -21.163 -15.704  -6.875  1.00 83.26     0.001 A 
ATOM   2291  CE2 PHE A 273     -22.657 -17.316  -5.939  1.00 80.95     0.001 A 
ATOM   2292  CZ  PHE A 273     -21.858 -16.893  -6.981  1.00 81.77     0.000 A 
ATOM   2293  HN  PHE A 273     -23.175 -13.106  -1.663  1.00 94.00     0.163 HD
ATOM   2294  N   GLU A 274     -24.309 -13.182  -5.621  1.00 83.24    -0.346 N 
ATOM   2295  CA  GLU A 274     -25.479 -13.408  -6.460  1.00 82.88     0.177 C 
ATOM   2296  C   GLU A 274     -25.067 -14.261  -7.652  1.00 84.63     0.241 C 
ATOM   2297  O   GLU A 274     -24.075 -13.959  -8.324  1.00 83.54    -0.271 OA
ATOM   2298  CB  GLU A 274     -26.089 -12.084  -6.928  1.00 82.83     0.045 C 
ATOM   2299  CG  GLU A 274     -27.375 -12.240  -7.727  1.00 86.87     0.116 C 
ATOM   2300  CD  GLU A 274     -27.996 -10.905  -8.105  1.00 90.77     0.172 C 
ATOM   2301  OE1 GLU A 274     -27.900 -10.516  -9.288  1.00 91.14    -0.648 OA
ATOM   2302  OE2 GLU A 274     -28.581 -10.247  -7.219  1.00 87.33    -0.648 OA
ATOM   2303  HN  GLU A 274     -23.648 -12.834  -6.047  1.00100.14     0.163 HD
ATOM   2304  N   LYS A 275     -25.844 -15.313  -7.917  1.00 83.62    -0.346 N 
ATOM   2305  CA  LYS A 275     -25.421 -16.353  -8.851  1.00 82.79     0.176 C 
ATOM   2306  C   LYS A 275     -25.044 -15.781 -10.213  1.00 84.30     0.240 C 
ATOM   2307  O   LYS A 275     -24.021 -16.157 -10.797  1.00 86.59    -0.271 OA
ATOM   2308  CB  LYS A 275     -26.536 -17.391  -9.001  1.00 82.80     0.035 C 
ATOM   2309  CG  LYS A 275     -26.047 -18.813  -9.215  1.00 78.88     0.004 C 
ATOM   2310  CD  LYS A 275     -26.481 -19.357 -10.572  1.00 76.75     0.027 C 
ATOM   2311  CE  LYS A 275     -26.098 -20.823 -10.723  1.00 76.64     0.229 C 
ATOM   2312  NZ  LYS A 275     -26.030 -21.257 -12.147  1.00 73.14    -0.079 N 
ATOM   2313  HN  LYS A 275     -26.619 -15.445  -7.569  1.00100.60     0.163 HD
ATOM   2314  HZ1 LYS A 275     -25.804 -22.117 -12.192  1.00 88.02     0.274 HD
ATOM   2315  HZ2 LYS A 275     -26.822 -21.145 -12.537  1.00 88.02     0.274 HD
ATOM   2316  HZ3 LYS A 275     -25.422 -20.775 -12.583  1.00 88.02     0.274 HD
ATOM   2317  N   GLY A 276     -25.865 -14.874 -10.741  1.00 84.18    -0.351 N 
ATOM   2318  CA  GLY A 276     -25.701 -14.461 -12.122  1.00 85.02     0.225 C 
ATOM   2319  C   GLY A 276     -24.589 -13.466 -12.362  1.00 85.87     0.236 C 
ATOM   2320  O   GLY A 276     -23.960 -13.489 -13.425  1.00 85.39    -0.272 OA
ATOM   2321  HN  GLY A 276     -26.513 -14.491 -10.324  1.00101.26     0.163 HD
ATOM   2322  N   HIS A 277     -24.331 -12.581 -11.405  1.00 86.12    -0.346 N 
ATOM   2323  CA  HIS A 277     -23.420 -11.457 -11.606  1.00 85.45     0.182 C 
ATOM   2324  C   HIS A 277     -22.124 -11.692 -10.836  1.00 84.67     0.241 C 
ATOM   2325  O   HIS A 277     -22.057 -11.479  -9.621  1.00 84.45    -0.271 OA
ATOM   2326  CB  HIS A 277     -24.082 -10.145 -11.192  1.00 85.09     0.093 C 
ATOM   2327  CG  HIS A 277     -23.183  -8.954 -11.312  1.00 84.96     0.028 A 
ATOM   2328  CD2 HIS A 277     -22.840  -8.004 -10.411  1.00 85.31     0.114 A 
ATOM   2329  ND1 HIS A 277     -22.505  -8.644 -12.472  1.00 84.92    -0.354 N 
ATOM   2330  HD1 HIS A 277     -22.552  -9.174 -13.342  1.00  0.00     0.166 HD
ATOM   2331  CE1 HIS A 277     -21.786  -7.553 -12.280  1.00 86.45     0.180 A 
ATOM   2332  NE2 HIS A 277     -21.971  -7.144 -11.038  1.00 85.93    -0.360 N 
ATOM   2333  HN  HIS A 277     -24.676 -12.610 -10.618  1.00103.59     0.163 HD
ATOM   2334  HE2 HIS A 277     -21.609  -6.451 -10.681  1.00103.37     0.166 HD
ATOM   2335  N   ILE A 278     -21.100 -12.123 -11.567  1.00 84.67    -0.346 N 
ATOM   2336  CA  ILE A 278     -19.763 -12.347 -11.034  1.00 81.80     0.180 C 
ATOM   2337  C   ILE A 278     -19.011 -11.023 -11.079  1.00 79.50     0.241 C 
ATOM   2338  O   ILE A 278     -18.841 -10.438 -12.155  1.00 80.21    -0.271 OA
ATOM   2339  CB  ILE A 278     -19.026 -13.417 -11.855  1.00 80.47     0.013 C 
ATOM   2340  CG1 ILE A 278     -19.874 -14.684 -12.006  1.00 82.93     0.002 C 
ATOM   2341  CG2 ILE A 278     -17.685 -13.755 -11.238  1.00 79.04     0.012 C 
ATOM   2342  CD1 ILE A 278     -20.097 -15.102 -13.454  1.00 83.51     0.005 C 
ATOM   2343  HN  ILE A 278     -21.160 -12.299 -12.407  1.00101.85     0.163 HD
ATOM   2344  N   ARG A 279     -18.545 -10.552  -9.921  1.00 77.29    -0.346 N 
ATOM   2345  CA  ARG A 279     -17.846  -9.272  -9.859  1.00 75.76     0.176 C 
ATOM   2346  C   ARG A 279     -16.333  -9.416  -9.743  1.00 74.71     0.241 C 
ATOM   2347  O   ARG A 279     -15.592  -8.609 -10.321  1.00 71.63    -0.271 OA
ATOM   2348  CB  ARG A 279     -18.340  -8.431  -8.674  1.00 78.56     0.036 C 
ATOM   2349  CG  ARG A 279     -19.828  -8.497  -8.385  1.00 80.18     0.023 C 
ATOM   2350  CD  ARG A 279     -20.117  -8.057  -6.948  1.00 75.68     0.138 C 
ATOM   2351  NE  ARG A 279     -20.015  -9.173  -6.010  1.00 76.23    -0.227 N 
ATOM   2352  CZ  ARG A 279     -20.112  -9.060  -4.688  1.00 76.77     0.665 C 
ATOM   2353  NH1 ARG A 279     -20.311  -7.874  -4.129  1.00 81.09    -0.235 N 
ATOM   2354  NH2 ARG A 279     -20.010 -10.138  -3.924  1.00 74.43    -0.235 N 
ATOM   2355  HN  ARG A 279     -18.621 -10.952  -9.164  1.00 92.99     0.163 HD
ATOM   2356  HE  ARG A 279     -19.883  -9.958  -6.335  1.00 91.72     0.177 HD
ATOM   2357 1HH1 ARG A 279     -20.380  -7.170  -4.618  1.00 97.56     0.174 HD
ATOM   2358 2HH1 ARG A 279     -20.372  -7.808  -3.274  1.00 97.56     0.174 HD
ATOM   2359 1HH2 ARG A 279     -19.880 -10.909  -4.283  1.00 89.56     0.174 HD
ATOM   2360 2HH2 ARG A 279     -20.070 -10.066  -3.069  1.00 89.56     0.174 HD
ATOM   2361  N   ASP A 280     -15.862 -10.418  -9.004  1.00 77.93    -0.346 N 
ATOM   2362  CA  ASP A 280     -14.460 -10.550  -8.637  1.00 74.46     0.186 C 
ATOM   2363  C   ASP A 280     -13.875 -11.836  -9.211  1.00 72.91     0.241 C 
ATOM   2364  O   ASP A 280     -14.558 -12.620  -9.873  1.00 72.07    -0.271 OA
ATOM   2365  CB  ASP A 280     -14.291 -10.558  -7.111  1.00 72.64     0.147 C 
ATOM   2366  CG  ASP A 280     -15.042  -9.440  -6.431  1.00 73.99     0.175 C 
ATOM   2367  OD1 ASP A 280     -15.616  -8.589  -7.135  1.00 75.83    -0.648 OA
ATOM   2368  OD2 ASP A 280     -15.051  -9.405  -5.188  1.00 75.76    -0.648 OA
ATOM   2369  HN  ASP A 280     -16.354 -11.052  -8.695  1.00 93.77     0.163 HD
ATOM   2370  N   ILE A 281     -12.586 -12.052  -8.934  1.00 73.18    -0.346 N 
ATOM   2371  CA  ILE A 281     -12.019 -13.387  -9.079  1.00 72.86     0.180 C 
ATOM   2372  C   ILE A 281     -12.461 -14.257  -7.908  1.00 70.75     0.241 C 
ATOM   2373  O   ILE A 281     -12.566 -15.481  -8.042  1.00 70.65    -0.271 OA
ATOM   2374  CB  ILE A 281     -10.484 -13.329  -9.192  1.00 72.53     0.013 C 
ATOM   2375  CG1 ILE A 281     -10.092 -12.733 -10.549  1.00 69.38     0.002 C 
ATOM   2376  CG2 ILE A 281      -9.879 -14.715  -9.009  1.00 71.53     0.012 C 
ATOM   2377  CD1 ILE A 281      -8.634 -12.914 -10.923  1.00 69.20     0.005 C 
ATOM   2378  HN  ILE A 281     -12.031 -11.452  -8.666  1.00 88.07     0.163 HD
ATOM   2379  N   THR A 282     -12.727 -13.646  -6.749  1.00 72.37    -0.344 N 
ATOM   2380  CA  THR A 282     -13.219 -14.409  -5.607  1.00 69.73     0.205 C 
ATOM   2381  C   THR A 282     -14.586 -15.012  -5.907  1.00 72.28     0.243 C 
ATOM   2382  O   THR A 282     -14.805 -16.212  -5.707  1.00 75.25    -0.271 OA
ATOM   2383  CB  THR A 282     -13.288 -13.524  -4.360  1.00 70.02     0.146 C 
ATOM   2384  CG2 THR A 282     -11.893 -13.242  -3.823  1.00 67.15     0.042 C 
ATOM   2385  OG1 THR A 282     -13.934 -12.285  -4.677  1.00 77.17    -0.393 OA
ATOM   2386  HN  THR A 282     -12.631 -12.804  -6.602  1.00 87.10     0.163 HD
ATOM   2387  HG1 THR A 282     -13.395 -11.776  -5.072  1.00 92.85     0.210 HD
ATOM   2388  N   ASP A 283     -15.525 -14.192  -6.389  1.00 73.80    -0.345 N 
ATOM   2389  CA  ASP A 283     -16.825 -14.731  -6.776  1.00 74.10     0.186 C 
ATOM   2390  C   ASP A 283     -16.684 -15.731  -7.915  1.00 75.77     0.241 C 
ATOM   2391  O   ASP A 283     -17.470 -16.680  -8.013  1.00 79.10    -0.271 OA
ATOM   2392  CB  ASP A 283     -17.778 -13.607  -7.184  1.00 76.12     0.147 C 
ATOM   2393  CG  ASP A 283     -18.043 -12.628  -6.058  1.00 78.22     0.175 C 
ATOM   2394  OD1 ASP A 283     -17.155 -12.450  -5.199  1.00 79.27    -0.648 OA
ATOM   2395  OD2 ASP A 283     -19.140 -12.030  -6.038  1.00 77.73    -0.648 OA
ATOM   2396  HN  ASP A 283     -15.436 -13.344  -6.498  1.00 88.81     0.163 HD
ATOM   2397  N   SER A 284     -15.694 -15.533  -8.789  1.00 74.62    -0.344 N 
ATOM   2398  CA  SER A 284     -15.447 -16.501  -9.851  1.00 73.79     0.200 C 
ATOM   2399  C   SER A 284     -15.135 -17.878  -9.283  1.00 74.98     0.243 C 
ATOM   2400  O   SER A 284     -15.501 -18.895  -9.883  1.00 79.24    -0.271 OA
ATOM   2401  CB  SER A 284     -14.300 -16.023 -10.742  1.00 76.90     0.199 C 
ATOM   2402  OG  SER A 284     -13.550 -17.120 -11.234  1.00 81.24    -0.398 OA
ATOM   2403  HN  SER A 284     -15.162 -14.857  -8.787  1.00 89.80     0.163 HD
ATOM   2404  HG  SER A 284     -12.924 -16.844 -11.721  1.00 97.74     0.209 HD
ATOM   2405  N   LEU A 285     -14.465 -17.932  -8.131  1.00 73.89    -0.346 N 
ATOM   2406  CA  LEU A 285     -14.144 -19.200  -7.488  1.00 75.10     0.177 C 
ATOM   2407  C   LEU A 285     -15.283 -19.699  -6.608  1.00 77.18     0.241 C 
ATOM   2408  O   LEU A 285     -15.553 -20.905  -6.572  1.00 78.71    -0.271 OA
ATOM   2409  CB  LEU A 285     -12.867 -19.060  -6.658  1.00 73.01     0.038 C 
ATOM   2410  CG  LEU A 285     -11.613 -18.633  -7.420  1.00 70.89    -0.020 C 
ATOM   2411  CD1 LEU A 285     -10.751 -17.722  -6.557  1.00 70.59     0.009 C 
ATOM   2412  CD2 LEU A 285     -10.816 -19.844  -7.877  1.00 69.62     0.009 C 
ATOM   2413  HN  LEU A 285     -14.185 -17.242  -7.701  1.00 88.92     0.163 HD
ATOM   2414  N   ILE A 286     -15.956 -18.797  -5.886  1.00 75.83    -0.346 N 
ATOM   2415  CA  ILE A 286     -17.161 -19.188  -5.157  1.00 77.85     0.180 C 
ATOM   2416  C   ILE A 286     -18.132 -19.879  -6.104  1.00 79.36     0.241 C 
ATOM   2417  O   ILE A 286     -18.737 -20.905  -5.766  1.00 80.54    -0.271 OA
ATOM   2418  CB  ILE A 286     -17.803 -17.962  -4.482  1.00 76.48     0.013 C 
ATOM   2419  CG1 ILE A 286     -17.070 -17.624  -3.181  1.00 75.21     0.002 C 
ATOM   2420  CG2 ILE A 286     -19.280 -18.218  -4.210  1.00 78.02     0.012 C 
ATOM   2421  CD1 ILE A 286     -17.354 -16.229  -2.658  1.00 75.56     0.005 C 
ATOM   2422  HN  ILE A 286     -15.739 -17.969  -5.804  1.00 91.24     0.163 HD
ATOM   2423  N   GLU A 287     -18.293 -19.324  -7.308  1.00 79.23    -0.346 N 
ATOM   2424  CA  GLU A 287     -19.134 -19.955  -8.319  1.00 80.44     0.177 C 
ATOM   2425  C   GLU A 287     -18.702 -21.394  -8.570  1.00 81.73     0.241 C 
ATOM   2426  O   GLU A 287     -19.527 -22.312  -8.591  1.00 83.90    -0.271 OA
ATOM   2427  CB  GLU A 287     -19.070 -19.151  -9.618  1.00 80.61     0.045 C 
ATOM   2428  CG  GLU A 287     -20.352 -19.172 -10.429  1.00 85.41     0.116 C 
ATOM   2429  CD  GLU A 287     -20.110 -18.980 -11.913  1.00 85.77     0.172 C 
ATOM   2430  OE1 GLU A 287     -20.272 -17.842 -12.396  1.00 84.49    -0.648 OA
ATOM   2431  OE2 GLU A 287     -19.762 -19.966 -12.595  1.00 85.69    -0.648 OA
ATOM   2432  HN  GLU A 287     -17.927 -18.588  -7.559  1.00 95.33     0.163 HD
ATOM   2433  N   HIS A 288     -17.398 -21.609  -8.753  1.00 80.87    -0.346 N 
ATOM   2434  CA  HIS A 288     -16.911 -22.942  -9.085  1.00 80.97     0.182 C 
ATOM   2435  C   HIS A 288     -17.082 -23.914  -7.927  1.00 82.40     0.241 C 
ATOM   2436  O   HIS A 288     -17.176 -25.126  -8.150  1.00 83.78    -0.271 OA
ATOM   2437  CB  HIS A 288     -15.442 -22.872  -9.500  1.00 77.38     0.093 C 
ATOM   2438  CG  HIS A 288     -14.958 -24.097 -10.209  1.00 74.22     0.028 A 
ATOM   2439  CD2 HIS A 288     -14.995 -24.445 -11.517  1.00 74.34     0.114 A 
ATOM   2440  ND1 HIS A 288     -14.354 -25.146  -9.551  1.00 73.58    -0.354 N 
ATOM   2441  HD1 HIS A 288     -14.179 -25.190  -8.547  1.00  0.00     0.166 HD
ATOM   2442  CE1 HIS A 288     -14.037 -26.086 -10.423  1.00 74.51     0.180 A 
ATOM   2443  NE2 HIS A 288     -14.414 -25.685 -11.623  1.00 73.58    -0.360 N 
ATOM   2444  HN  HIS A 288     -16.786 -21.008  -8.691  1.00 97.30     0.163 HD
ATOM   2445  HE2 HIS A 288     -14.313 -26.129 -12.353  1.00 88.54     0.166 HD
ATOM   2446  N   CYS A 289     -17.122 -23.414  -6.690  1.00 82.35    -0.345 N 
ATOM   2447  CA  CYS A 289     -17.347 -24.301  -5.554  1.00 83.50     0.185 C 
ATOM   2448  C   CYS A 289     -18.765 -24.856  -5.554  1.00 86.88     0.241 C 
ATOM   2449  O   CYS A 289     -18.986 -25.996  -5.128  1.00 88.21    -0.271 OA
ATOM   2450  CB  CYS A 289     -17.077 -23.565  -4.243  1.00 84.00     0.105 C 
ATOM   2451  SG  CYS A 289     -15.333 -23.263  -3.893  1.00 84.43    -0.180 SA
ATOM   2452  HN  CYS A 289     -17.024 -22.584  -6.487  1.00 99.07     0.163 HD
ATOM   2453  HG  CYS A 289     -15.239 -22.683  -2.847  1.00101.57     0.101 HD
ATOM   2454  N   GLN A 290     -19.680 -24.049  -6.045  1.00 86.34    -0.346 N 
ATOM   2455  CA  GLN A 290     -21.055 -24.412  -6.074  1.00 86.83     0.177 C 
ATOM   2456  C   GLN A 290     -21.313 -25.327  -7.203  1.00 88.19     0.241 C 
ATOM   2457  O   GLN A 290     -21.968 -26.316  -7.047  1.00 90.98    -0.271 OA
ATOM   2458  CB  GLN A 290     -21.894 -23.177  -6.195  1.00 85.24     0.044 C 
ATOM   2459  CG  GLN A 290     -21.911 -22.367  -4.927  1.00 84.04     0.105 C 
ATOM   2460  CD  GLN A 290     -22.859 -21.212  -5.017  1.00 85.59     0.215 C 
ATOM   2461  NE2 GLN A 290     -23.419 -20.817  -3.895  1.00 85.96    -0.370 N 
ATOM   2462  OE1 GLN A 290     -23.096 -20.690  -6.087  1.00 82.36    -0.274 OA
ATOM   2463  HN  GLN A 290     -19.517 -23.270  -6.371  1.00103.86     0.163 HD
ATOM   2464 1HE2 GLN A 290     -23.228 -21.214  -3.156  1.00103.40     0.159 HD
ATOM   2465 2HE2 GLN A 290     -23.971 -20.158  -3.899  1.00103.40     0.159 HD
ATOM   2466  N   GLU A 291     -20.734 -25.059  -8.352  1.00 88.43    -0.346 N 
ATOM   2467  CA  GLU A 291     -20.945 -25.934  -9.490  1.00 90.77     0.177 C 
ATOM   2468  C   GLU A 291     -20.414 -27.324  -9.207  1.00 90.76     0.241 C 
ATOM   2469  O   GLU A 291     -21.012 -28.297  -9.611  1.00 90.61    -0.271 OA
ATOM   2470  CB  GLU A 291     -20.326 -25.351 -10.750  1.00 88.89     0.045 C 
ATOM   2471  CG  GLU A 291     -20.389 -26.250 -11.979  1.00 90.89     0.116 C 
ATOM   2472  CD  GLU A 291     -21.788 -26.718 -12.340  1.00 90.17     0.172 C 
ATOM   2473  OE1 GLU A 291     -22.215 -27.743 -11.797  1.00 88.78    -0.648 OA
ATOM   2474  OE2 GLU A 291     -22.450 -26.088 -13.182  1.00 88.31    -0.648 OA
ATOM   2475  HN  GLU A 291     -20.220 -24.387  -8.503  1.00106.36     0.163 HD
ATOM   2476  N   LYS A 292     -19.270 -27.420  -8.547  1.00 91.74    -0.349 N 
ATOM   2477  CA  LYS A 292     -18.720 -28.698  -8.174  1.00 92.21     0.146 C 
ATOM   2478  C   LYS A 292     -19.439 -29.215  -6.938  1.00 89.38     0.256 C 
ATOM   2479  O   LYS A 292     -20.195 -30.170  -6.994  1.00 88.92    -0.305 OA
ATOM   2480  CB  LYS A 292     -17.222 -28.573  -7.928  1.00 89.76     0.032 C 
ATOM   2481  CG  LYS A 292     -16.814 -28.108  -6.552  1.00 88.74     0.004 C 
ATOM   2482  CD  LYS A 292     -15.735 -29.032  -6.049  1.00 86.86     0.027 C 
ATOM   2483  CE  LYS A 292     -15.638 -29.020  -4.553  1.00 83.01     0.229 C 
ATOM   2484  NZ  LYS A 292     -14.880 -30.189  -4.055  1.00 83.68    -0.079 N 
ATOM   2485  HN  LYS A 292     -18.792 -26.748  -8.303  1.00110.33     0.163 HD
ATOM   2486  HZ1 LYS A 292     -15.285 -30.942  -4.303  1.00100.66     0.274 HD
ATOM   2487  HZ2 LYS A 292     -14.055 -30.181  -4.389  1.00100.66     0.274 HD
ATOM   2488  HZ3 LYS A 292     -14.833 -30.165  -3.167  1.00100.66     0.274 HD
ATOM   2489  N   GLN A 301     -10.114 -34.664  -4.675  1.00 83.90    -0.066 N 
ATOM   2490  HN1 GLN A 301     -10.999 -34.287  -4.336  1.00  0.00     0.275 HD
ATOM   2491  HN2 GLN A 301     -10.105 -34.265  -5.614  1.00  0.00     0.275 HD
ATOM   2492  CA  GLN A 301      -9.001 -34.146  -3.888  1.00 82.01     0.275 C 
ATOM   2493  C   GLN A 301      -8.984 -32.620  -3.897  1.00 80.91     0.249 C 
ATOM   2494  O   GLN A 301      -8.188 -31.996  -3.197  1.00 81.33    -0.271 OA
ATOM   2495  CB  GLN A 301      -7.672 -34.683  -4.425  1.00 80.89     0.052 C 
ATOM   2496  CG  GLN A 301      -7.110 -35.864  -3.649  1.00 83.46     0.105 C 
ATOM   2497  CD  GLN A 301      -7.727 -37.186  -4.067  1.00 88.77     0.215 C 
ATOM   2498  NE2 GLN A 301      -7.376 -38.253  -3.359  1.00 85.12    -0.370 N 
ATOM   2499  OE1 GLN A 301      -8.511 -37.248  -5.016  1.00 91.15    -0.274 OA
ATOM   2500  HN1 GLN A 301     -10.146 -35.523  -4.712  1.00100.93     0.275 HD
ATOM   2501 1HE2 GLN A 301      -6.826 -38.172  -2.703  1.00102.39     0.159 HD
ATOM   2502 2HE2 GLN A 301      -7.699 -39.025  -3.557  1.00102.39     0.159 HD
ATOM   2503  N   LEU A 302      -9.872 -32.021  -4.692  1.00 76.77    -0.346 N 
ATOM   2504  CA  LEU A 302      -9.892 -30.570  -4.881  1.00 75.08     0.177 C 
ATOM   2505  C   LEU A 302     -10.780 -29.942  -3.810  1.00 74.47     0.241 C 
ATOM   2506  O   LEU A 302     -11.968 -29.678  -4.008  1.00 73.33    -0.271 OA
ATOM   2507  CB  LEU A 302     -10.366 -30.226  -6.287  1.00 74.98     0.038 C 
ATOM   2508  CG  LEU A 302     -10.208 -28.790  -6.786  1.00 74.24    -0.020 C 
ATOM   2509  CD1 LEU A 302      -8.929 -28.142  -6.300  1.00 73.27     0.009 C 
ATOM   2510  CD2 LEU A 302     -10.262 -28.766  -8.317  1.00 73.29     0.009 C 
ATOM   2511  HN  LEU A 302     -10.480 -32.433  -5.138  1.00 92.37     0.163 HD
ATOM   2512  N   SER A 303     -10.173 -29.699  -2.647  1.00 74.68    -0.344 N 
ATOM   2513  CA  SER A 303     -10.863 -28.999  -1.573  1.00 74.70     0.200 C 
ATOM   2514  C   SER A 303     -11.451 -27.694  -2.091  1.00 75.36     0.243 C 
ATOM   2515  O   SER A 303     -10.951 -27.105  -3.052  1.00 75.81    -0.271 OA
ATOM   2516  CB  SER A 303      -9.900 -28.692  -0.421  1.00 73.67     0.199 C 
ATOM   2517  OG  SER A 303      -9.079 -29.801  -0.111  1.00 76.94    -0.398 OA
ATOM   2518  HN  SER A 303      -9.366 -29.929  -2.459  1.00 89.87     0.163 HD
ATOM   2519  HG  SER A 303      -8.562 -29.607   0.522  1.00 92.58     0.209 HD
ATOM   2520  N   ASP A 304     -12.525 -27.232  -1.449  1.00 75.55    -0.345 N 
ATOM   2521  CA  ASP A 304     -12.983 -25.872  -1.707  1.00 75.75     0.186 C 
ATOM   2522  C   ASP A 304     -12.042 -24.852  -1.083  1.00 72.79     0.241 C 
ATOM   2523  O   ASP A 304     -12.005 -23.700  -1.528  1.00 71.67    -0.271 OA
ATOM   2524  CB  ASP A 304     -14.407 -25.680  -1.190  1.00 79.14     0.147 C 
ATOM   2525  CG  ASP A 304     -15.411 -26.560  -1.916  1.00 84.20     0.175 C 
ATOM   2526  OD1 ASP A 304     -15.473 -27.767  -1.603  1.00 86.10    -0.648 OA
ATOM   2527  OD2 ASP A 304     -16.134 -26.048  -2.797  1.00 85.19    -0.648 OA
ATOM   2528  HN  ASP A 304     -12.992 -27.673  -0.877  1.00 90.91     0.163 HD
ATOM   2529  N   GLU A 305     -11.281 -25.257  -0.063  1.00 71.16    -0.346 N 
ATOM   2530  CA  GLU A 305     -10.186 -24.425   0.423  1.00 70.09     0.177 C 
ATOM   2531  C   GLU A 305      -9.136 -24.227  -0.661  1.00 70.23     0.241 C 
ATOM   2532  O   GLU A 305      -8.658 -23.106  -0.876  1.00 67.28    -0.271 OA
ATOM   2533  CB  GLU A 305      -9.561 -25.062   1.662  1.00 66.98     0.045 C 
ATOM   2534  CG  GLU A 305      -8.417 -24.274   2.263  1.00 65.89     0.116 C 
ATOM   2535  CD  GLU A 305      -7.900 -24.892   3.549  1.00 69.08     0.172 C 
ATOM   2536  OE1 GLU A 305      -8.525 -25.855   4.045  1.00 68.33    -0.648 OA
ATOM   2537  OE2 GLU A 305      -6.866 -24.416   4.062  1.00 68.32    -0.648 OA
ATOM   2538  HN  GLU A 305     -11.379 -26.000   0.359  1.00 85.64     0.163 HD
ATOM   2539  N   LYS A 306      -8.769 -25.306  -1.358  1.00 70.28    -0.346 N 
ATOM   2540  CA  LYS A 306      -7.762 -25.218  -2.406  1.00 70.55     0.176 C 
ATOM   2541  C   LYS A 306      -8.230 -24.376  -3.585  1.00 69.94     0.241 C 
ATOM   2542  O   LYS A 306      -7.392 -23.857  -4.330  1.00 68.55    -0.271 OA
ATOM   2543  CB  LYS A 306      -7.386 -26.621  -2.887  1.00 71.22     0.035 C 
ATOM   2544  CG  LYS A 306      -6.374 -27.351  -2.006  1.00 68.55     0.004 C 
ATOM   2545  CD  LYS A 306      -6.163 -28.789  -2.483  1.00 71.20     0.027 C 
ATOM   2546  CE  LYS A 306      -4.833 -29.363  -2.007  1.00 72.44     0.229 C 
ATOM   2547  NZ  LYS A 306      -4.767 -29.519  -0.526  1.00 71.80    -0.079 N 
ATOM   2548  HN  LYS A 306      -9.092 -26.092  -1.244  1.00 84.59     0.163 HD
ATOM   2549  HZ1 LYS A 306      -3.943 -29.749  -0.280  1.00 86.41     0.274 HD
ATOM   2550  HZ2 LYS A 306      -4.984 -28.752  -0.131  1.00 86.41     0.274 HD
ATOM   2551  HZ3 LYS A 306      -5.336 -30.150  -0.261  1.00 86.41     0.274 HD
ATOM   2552  N   ILE A 307      -9.544 -24.234  -3.776  1.00 70.49    -0.346 N 
ATOM   2553  CA  ILE A 307     -10.046 -23.366  -4.835  1.00 67.83     0.180 C 
ATOM   2554  C   ILE A 307     -10.043 -21.913  -4.380  1.00 69.79     0.241 C 
ATOM   2555  O   ILE A 307      -9.715 -21.009  -5.155  1.00 70.78    -0.271 OA
ATOM   2556  CB  ILE A 307     -11.452 -23.816  -5.281  1.00 70.35     0.013 C 
ATOM   2557  CG1 ILE A 307     -11.443 -25.309  -5.627  1.00 75.52     0.002 C 
ATOM   2558  CG2 ILE A 307     -11.927 -22.967  -6.457  1.00 70.62     0.012 C 
ATOM   2559  CD1 ILE A 307     -12.551 -25.755  -6.570  1.00 74.67     0.005 C 
ATOM   2560  HN  ILE A 307     -10.154 -24.624  -3.313  1.00 84.84     0.163 HD
ATOM   2561  N   ILE A 308     -10.390 -21.661  -3.118  1.00 70.75    -0.346 N 
ATOM   2562  CA  ILE A 308     -10.586 -20.280  -2.694  1.00 69.18     0.180 C 
ATOM   2563  C   ILE A 308      -9.260 -19.597  -2.373  1.00 66.45     0.241 C 
ATOM   2564  O   ILE A 308      -9.126 -18.389  -2.579  1.00 67.15    -0.271 OA
ATOM   2565  CB  ILE A 308     -11.551 -20.210  -1.497  1.00 71.42     0.013 C 
ATOM   2566  CG1 ILE A 308     -12.934 -20.726  -1.905  1.00 71.80     0.002 C 
ATOM   2567  CG2 ILE A 308     -11.636 -18.782  -0.963  1.00 69.21     0.012 C 
ATOM   2568  CD1 ILE A 308     -13.869 -19.655  -2.442  1.00 75.57     0.005 C 
ATOM   2569  HN  ILE A 308     -10.514 -22.253  -2.507  1.00 85.15     0.163 HD
ATOM   2570  N   ASN A 309      -8.264 -20.326  -1.872  1.00 66.69    -0.346 N 
ATOM   2571  CA  ASN A 309      -6.987 -19.694  -1.555  1.00 65.92     0.185 C 
ATOM   2572  C   ASN A 309      -6.119 -19.466  -2.791  1.00 65.83     0.241 C 
ATOM   2573  O   ASN A 309      -4.931 -19.150  -2.650  1.00 64.59    -0.271 OA
ATOM   2574  CB  ASN A 309      -6.222 -20.513  -0.507  1.00 65.69     0.137 C 
ATOM   2575  CG  ASN A 309      -5.758 -21.861  -1.021  1.00 65.46     0.217 C 
ATOM   2576  ND2 ASN A 309      -5.154 -22.646  -0.136  1.00 65.03    -0.370 N 
ATOM   2577  OD1 ASN A 309      -5.937 -22.197  -2.191  1.00 68.59    -0.274 OA
ATOM   2578  HN  ASN A 309      -8.300 -21.170  -1.710  1.00 80.27     0.163 HD
ATOM   2579 1HD2 ASN A 309      -4.870 -23.422  -0.373  1.00 78.28     0.159 HD
ATOM   2580 2HD2 ASN A 309      -5.046 -22.378   0.674  1.00 78.28     0.159 HD
ATOM   2581  N   ILE A 310      -6.688 -19.612  -3.991  1.00 64.58    -0.346 N 
ATOM   2582  CA  ILE A 310      -5.972 -19.240  -5.207  1.00 63.26     0.180 C 
ATOM   2583  C   ILE A 310      -5.854 -17.724  -5.310  1.00 62.03     0.241 C 
ATOM   2584  O   ILE A 310      -4.811 -17.194  -5.712  1.00 62.03    -0.271 OA
ATOM   2585  CB  ILE A 310      -6.677 -19.831  -6.441  1.00 64.03     0.013 C 
ATOM   2586  CG1 ILE A 310      -6.573 -21.356  -6.438  1.00 64.56     0.002 C 
ATOM   2587  CG2 ILE A 310      -6.087 -19.256  -7.722  1.00 64.14     0.012 C 
ATOM   2588  CD1 ILE A 310      -7.364 -22.023  -7.546  1.00 64.51     0.005 C 
ATOM   2589  HN  ILE A 310      -7.477 -19.923  -4.127  1.00 77.75     0.163 HD
ATOM   2590  N   VAL A 311      -6.924 -17.002  -4.961  1.00 61.82    -0.346 N 
ATOM   2591  CA  VAL A 311      -6.905 -15.547  -5.033  1.00 62.13     0.180 C 
ATOM   2592  C   VAL A 311      -5.798 -14.963  -4.170  1.00 59.62     0.241 C 
ATOM   2593  O   VAL A 311      -5.340 -13.843  -4.423  1.00 60.13    -0.271 OA
ATOM   2594  CB  VAL A 311      -8.283 -14.978  -4.630  1.00 64.93     0.009 C 
ATOM   2595  CG1 VAL A 311      -8.634 -15.367  -3.200  1.00 65.06     0.012 C 
ATOM   2596  CG2 VAL A 311      -8.307 -13.463  -4.788  1.00 65.58     0.012 C 
ATOM   2597  HN  VAL A 311      -7.667 -17.334  -4.684  1.00 74.43     0.163 HD
ATOM   2598  N   LEU A 312      -5.352 -15.695  -3.149  1.00 60.21    -0.346 N 
ATOM   2599  CA  LEU A 312      -4.235 -15.222  -2.341  1.00 61.96     0.177 C 
ATOM   2600  C   LEU A 312      -2.935 -15.264  -3.136  1.00 62.13     0.241 C 
ATOM   2601  O   LEU A 312      -2.152 -14.308  -3.115  1.00 61.42    -0.271 OA
ATOM   2602  CB  LEU A 312      -4.122 -16.060  -1.070  1.00 64.12     0.038 C 
ATOM   2603  CG  LEU A 312      -3.379 -15.417   0.098  1.00 65.00    -0.020 C 
ATOM   2604  CD1 LEU A 312      -4.074 -14.150   0.554  1.00 67.67     0.009 C 
ATOM   2605  CD2 LEU A 312      -3.264 -16.405   1.248  1.00 68.51     0.009 C 
ATOM   2606  HN  LEU A 312      -5.674 -16.455  -2.908  1.00 72.50     0.163 HD
ATOM   2607  N   ASP A 313      -2.691 -16.367  -3.851  1.00 59.56    -0.346 N 
ATOM   2608  CA  ASP A 313      -1.499 -16.453  -4.688  1.00 57.79     0.186 C 
ATOM   2609  C   ASP A 313      -1.482 -15.338  -5.726  1.00 59.54     0.241 C 
ATOM   2610  O   ASP A 313      -0.429 -14.750  -6.003  1.00 60.70    -0.271 OA
ATOM   2611  CB  ASP A 313      -1.432 -17.821  -5.367  1.00 57.53     0.147 C 
ATOM   2612  CG  ASP A 313      -1.353 -18.964  -4.372  1.00 64.49     0.175 C 
ATOM   2613  OD1 ASP A 313      -2.188 -19.004  -3.442  1.00 67.18    -0.648 OA
ATOM   2614  OD2 ASP A 313      -0.457 -19.823  -4.519  1.00 60.69    -0.648 OA
ATOM   2615  HN  ASP A 313      -3.192 -17.065  -3.867  1.00 71.72     0.163 HD
ATOM   2616  N   LEU A 314      -2.641 -15.034  -6.313  1.00 58.21    -0.346 N 
ATOM   2617  CA  LEU A 314      -2.725 -13.929  -7.262  1.00 56.38     0.177 C 
ATOM   2618  C   LEU A 314      -2.504 -12.593  -6.565  1.00 58.47     0.241 C 
ATOM   2619  O   LEU A 314      -1.748 -11.743  -7.051  1.00 57.93    -0.271 OA
ATOM   2620  CB  LEU A 314      -4.085 -13.940  -7.958  1.00 57.10     0.038 C 
ATOM   2621  CG  LEU A 314      -4.529 -15.270  -8.563  1.00 59.79    -0.020 C 
ATOM   2622  CD1 LEU A 314      -5.845 -15.108  -9.303  1.00 61.34     0.009 C 
ATOM   2623  CD2 LEU A 314      -3.451 -15.807  -9.487  1.00 61.35     0.009 C 
ATOM   2624  HN  LEU A 314      -3.383 -15.447  -6.179  1.00 70.10     0.163 HD
ATOM   2625  N   PHE A 315      -3.163 -12.387  -5.424  1.00 58.65    -0.346 N 
ATOM   2626  CA  PHE A 315      -3.050 -11.109  -4.731  1.00 57.98     0.180 C 
ATOM   2627  C   PHE A 315      -1.630 -10.872  -4.236  1.00 58.61     0.241 C 
ATOM   2628  O   PHE A 315      -1.136  -9.740  -4.272  1.00 59.64    -0.271 OA
ATOM   2629  CB  PHE A 315      -4.039 -11.055  -3.568  1.00 58.95     0.073 C 
ATOM   2630  CG  PHE A 315      -3.937  -9.804  -2.748  1.00 62.21    -0.056 A 
ATOM   2631  CD1 PHE A 315      -4.141  -8.564  -3.326  1.00 62.27     0.007 A 
ATOM   2632  CD2 PHE A 315      -3.632  -9.867  -1.399  1.00 63.28     0.007 A 
ATOM   2633  CE1 PHE A 315      -4.045  -7.409  -2.576  1.00 61.40     0.001 A 
ATOM   2634  CE2 PHE A 315      -3.535  -8.716  -0.643  1.00 64.26     0.001 A 
ATOM   2635  CZ  PHE A 315      -3.742  -7.485  -1.233  1.00 64.35     0.000 A 
ATOM   2636  HN  PHE A 315      -3.673 -12.962  -5.038  1.00 70.63     0.163 HD
ATOM   2637  N   GLY A 316      -0.955 -11.927  -3.778  1.00 58.24    -0.351 N 
ATOM   2638  CA  GLY A 316       0.395 -11.758  -3.266  1.00 58.38     0.225 C 
ATOM   2639  C   GLY A 316       1.406 -11.498  -4.367  1.00 58.25     0.236 C 
ATOM   2640  O   GLY A 316       2.184 -10.542  -4.300  1.00 57.94    -0.272 OA
ATOM   2641  HN  GLY A 316      -1.253 -12.734  -3.754  1.00 70.14     0.163 HD
ATOM   2642  N   ALA A 317       1.413 -12.352  -5.392  1.00 57.98    -0.347 N 
ATOM   2643  CA  ALA A 317       2.343 -12.158  -6.499  1.00 56.06     0.172 C 
ATOM   2644  C   ALA A 317       2.039 -10.867  -7.246  1.00 56.99     0.240 C 
ATOM   2645  O   ALA A 317       2.955 -10.164  -7.690  1.00 55.72    -0.271 OA
ATOM   2646  CB  ALA A 317       2.283 -13.353  -7.451  1.00 56.25     0.042 C 
ATOM   2647  HN  ALA A 317       0.899 -13.038  -5.468  1.00 69.82     0.163 HD
ATOM   2648  N   GLY A 318       0.760 -10.536  -7.389  1.00 57.42    -0.351 N 
ATOM   2649  CA  GLY A 318       0.366  -9.328  -8.080  1.00 55.35     0.225 C 
ATOM   2650  C   GLY A 318       0.989  -8.078  -7.497  1.00 56.56     0.236 C 
ATOM   2651  O   GLY A 318       1.762  -7.392  -8.173  1.00 59.11    -0.272 OA
ATOM   2652  HN  GLY A 318       0.101 -11.001  -7.091  1.00 69.15     0.163 HD
ATOM   2653  N   PHE A 319       0.673  -7.775  -6.236  1.00 55.66    -0.346 N 
ATOM   2654  CA  PHE A 319       1.084  -6.496  -5.666  1.00 55.87     0.180 C 
ATOM   2655  C   PHE A 319       2.587  -6.453  -5.410  1.00 55.63     0.241 C 
ATOM   2656  O   PHE A 319       3.223  -5.413  -5.610  1.00 54.27    -0.271 OA
ATOM   2657  CB  PHE A 319       0.296  -6.214  -4.377  1.00 59.62     0.073 C 
ATOM   2658  CG  PHE A 319       0.978  -6.682  -3.117  1.00 59.68    -0.056 A 
ATOM   2659  CD1 PHE A 319       1.932  -5.894  -2.489  1.00 58.41     0.007 A 
ATOM   2660  CD2 PHE A 319       0.656  -7.907  -2.556  1.00 60.13     0.007 A 
ATOM   2661  CE1 PHE A 319       2.560  -6.325  -1.337  1.00 61.23     0.001 A 
ATOM   2662  CE2 PHE A 319       1.278  -8.341  -1.399  1.00 60.65     0.001 A 
ATOM   2663  CZ  PHE A 319       2.230  -7.549  -0.789  1.00 62.76     0.000 A 
ATOM   2664  HN  PHE A 319       0.230  -8.283  -5.701  1.00 67.04     0.163 HD
ATOM   2665  N   ASP A 320       3.176  -7.568  -4.975  1.00 56.80    -0.345 N 
ATOM   2666  CA  ASP A 320       4.574  -7.538  -4.559  1.00 56.21     0.186 C 
ATOM   2667  C   ASP A 320       5.506  -7.383  -5.755  1.00 55.00     0.241 C 
ATOM   2668  O   ASP A 320       6.400  -6.529  -5.751  1.00 53.85    -0.271 OA
ATOM   2669  CB  ASP A 320       4.914  -8.803  -3.770  1.00 59.52     0.147 C 
ATOM   2670  CG  ASP A 320       6.298  -8.749  -3.146  1.00 60.67     0.175 C 
ATOM   2671  OD1 ASP A 320       6.509  -7.930  -2.225  1.00 59.46    -0.648 OA
ATOM   2672  OD2 ASP A 320       7.175  -9.526  -3.577  1.00 62.52    -0.648 OA
ATOM   2673  HN  ASP A 320       2.796  -8.337  -4.913  1.00 68.41     0.163 HD
ATOM   2674  N   THR A 321       5.312  -8.197  -6.793  1.00 54.39    -0.344 N 
ATOM   2675  CA  THR A 321       6.254  -8.200  -7.907  1.00 52.23     0.205 C 
ATOM   2676  C   THR A 321       6.147  -6.921  -8.729  1.00 52.02     0.243 C 
ATOM   2677  O   THR A 321       7.149  -6.232  -8.955  1.00 49.10    -0.271 OA
ATOM   2678  CB  THR A 321       6.019  -9.425  -8.790  1.00 51.14     0.146 C 
ATOM   2679  CG2 THR A 321       6.045 -10.692  -7.955  1.00 53.22     0.042 C 
ATOM   2680  OG1 THR A 321       4.747  -9.309  -9.440  1.00 54.41    -0.393 OA
ATOM   2681  HN  THR A 321       4.654  -8.745  -6.875  1.00 65.51     0.163 HD
ATOM   2682  HG1 THR A 321       4.135  -9.260  -8.867  1.00 65.54     0.210 HD
ATOM   2683  N   VAL A 322       4.940  -6.589  -9.193  1.00 52.86    -0.346 N 
ATOM   2684  CA  VAL A 322       4.777  -5.407 -10.035  1.00 51.03     0.180 C 
ATOM   2685  C   VAL A 322       5.273  -4.164  -9.308  1.00 51.48     0.241 C 
ATOM   2686  O   VAL A 322       5.906  -3.287  -9.908  1.00 51.17    -0.271 OA
ATOM   2687  CB  VAL A 322       3.308  -5.256 -10.473  1.00 51.69     0.009 C 
ATOM   2688  CG1 VAL A 322       3.094  -3.917 -11.164  1.00 52.55     0.012 C 
ATOM   2689  CG2 VAL A 322       2.910  -6.396 -11.392  1.00 52.24     0.012 C 
ATOM   2690  HN  VAL A 322       4.214  -7.023  -9.037  1.00 63.68     0.163 HD
ATOM   2691  N   THR A 323       4.997  -4.068  -8.005  1.00 51.13    -0.344 N 
ATOM   2692  CA  THR A 323       5.503  -2.945  -7.224  1.00 48.16     0.205 C 
ATOM   2693  C   THR A 323       7.018  -2.841  -7.341  1.00 49.61     0.243 C 
ATOM   2694  O   THR A 323       7.562  -1.764  -7.609  1.00 50.88    -0.271 OA
ATOM   2695  CB  THR A 323       5.093  -3.095  -5.758  1.00 50.87     0.146 C 
ATOM   2696  CG2 THR A 323       5.839  -2.093  -4.889  1.00 51.86     0.042 C 
ATOM   2697  OG1 THR A 323       3.683  -2.881  -5.622  1.00 53.14    -0.393 OA
ATOM   2698  HN  THR A 323       4.526  -4.632  -7.558  1.00 61.60     0.163 HD
ATOM   2699  HG1 THR A 323       3.261  -3.484  -6.027  1.00 64.01     0.210 HD
ATOM   2700  N   THR A 324       7.720  -3.960  -7.140  1.00 50.31    -0.344 N 
ATOM   2701  CA  THR A 324       9.177  -3.939  -7.206  1.00 49.16     0.205 C 
ATOM   2702  C   THR A 324       9.663  -3.516  -8.587  1.00 48.45     0.243 C 
ATOM   2703  O   THR A 324      10.658  -2.792  -8.708  1.00 48.67    -0.271 OA
ATOM   2704  CB  THR A 324       9.739  -5.312  -6.839  1.00 48.73     0.146 C 
ATOM   2705  CG2 THR A 324      11.253  -5.247  -6.702  1.00 47.77     0.042 C 
ATOM   2706  OG1 THR A 324       9.162  -5.754  -5.604  1.00 48.41    -0.393 OA
ATOM   2707  HN  THR A 324       7.379  -4.731  -6.968  1.00 60.62     0.163 HD
ATOM   2708  HG1 THR A 324       8.335  -5.870  -5.697  1.00 58.34     0.210 HD
ATOM   2709  N   ALA A 325       8.980  -3.962  -9.643  1.00 45.97    -0.346 N 
ATOM   2710  CA  ALA A 325       9.356  -3.535 -10.987  1.00 47.49     0.172 C 
ATOM   2711  C   ALA A 325       9.247  -2.022 -11.121  1.00 48.50     0.240 C 
ATOM   2712  O   ALA A 325      10.210  -1.347 -11.506  1.00 48.40    -0.271 OA
ATOM   2713  CB  ALA A 325       8.480  -4.232 -12.028  1.00 48.77     0.042 C 
ATOM   2714  HN  ALA A 325       8.310  -4.500  -9.609  1.00 55.42     0.163 HD
ATOM   2715  N   ILE A 326       8.077  -1.467 -10.797  1.00 47.38    -0.346 N 
ATOM   2716  CA  ILE A 326       7.892  -0.023 -10.906  1.00 48.87     0.180 C 
ATOM   2717  C   ILE A 326       8.895   0.706 -10.023  1.00 50.83     0.241 C 
ATOM   2718  O   ILE A 326       9.516   1.690 -10.444  1.00 49.61    -0.271 OA
ATOM   2719  CB  ILE A 326       6.440   0.358 -10.559  1.00 48.75     0.013 C 
ATOM   2720  CG1 ILE A 326       5.475  -0.426 -11.451  1.00 50.71     0.002 C 
ATOM   2721  CG2 ILE A 326       6.234   1.853 -10.718  1.00 50.41     0.012 C 
ATOM   2722  CD1 ILE A 326       4.059   0.098 -11.456  1.00 52.81     0.005 C 
ATOM   2723  HN  ILE A 326       7.389  -1.898 -10.515  1.00 57.10     0.163 HD
ATOM   2724  N   SER A 327       9.075   0.236  -8.787  1.00 50.33    -0.344 N 
ATOM   2725  CA  SER A 327      10.026   0.885  -7.890  1.00 49.32     0.200 C 
ATOM   2726  C   SER A 327      11.432   0.863  -8.475  1.00 50.98     0.243 C 
ATOM   2727  O   SER A 327      12.160   1.859  -8.396  1.00 51.45    -0.271 OA
ATOM   2728  CB  SER A 327      10.002   0.210  -6.520  1.00 50.00     0.199 C 
ATOM   2729  OG  SER A 327      10.701   0.987  -5.563  1.00 52.43    -0.398 OA
ATOM   2730  HN  SER A 327       8.667  -0.443  -8.451  1.00 60.65     0.163 HD
ATOM   2731  HG  SER A 327      10.684   0.605  -4.815  1.00 63.17     0.209 HD
ATOM   2732  N   TRP A 328      11.833  -0.262  -9.071  1.00 50.93    -0.346 N 
ATOM   2733  CA  TRP A 328      13.137  -0.318  -9.724  1.00 50.93     0.181 C 
ATOM   2734  C   TRP A 328      13.191   0.627 -10.917  1.00 50.03     0.241 C 
ATOM   2735  O   TRP A 328      14.194   1.320 -11.122  1.00 50.66    -0.271 OA
ATOM   2736  CB  TRP A 328      13.446  -1.745 -10.168  1.00 47.85     0.075 C 
ATOM   2737  CG  TRP A 328      14.130  -2.561  -9.128  1.00 45.07    -0.028 A 
ATOM   2738  CD1 TRP A 328      13.647  -3.683  -8.525  1.00 46.25     0.096 A 
ATOM   2739  CD2 TRP A 328      15.424  -2.325  -8.561  1.00 47.18    -0.002 A 
ATOM   2740  CE2 TRP A 328      15.659  -3.347  -7.619  1.00 47.88     0.042 A 
ATOM   2741  CE3 TRP A 328      16.407  -1.350  -8.757  1.00 48.41     0.014 A 
ATOM   2742  NE1 TRP A 328      14.559  -4.163  -7.617  1.00 45.26    -0.365 N 
ATOM   2743  CZ2 TRP A 328      16.835  -3.421  -6.876  1.00 47.02     0.030 A 
ATOM   2744  CZ3 TRP A 328      17.574  -1.425  -8.018  1.00 48.37     0.001 A 
ATOM   2745  CH2 TRP A 328      17.779  -2.455  -7.092  1.00 47.59     0.002 A 
ATOM   2746  HN  TRP A 328      11.378  -0.991  -9.110  1.00 61.36     0.163 HD
ATOM   2747  HE1 TRP A 328      14.456  -4.862  -7.127  1.00 54.55     0.165 HD
ATOM   2748  N   SER A 329      12.121   0.665 -11.716  1.00 50.06    -0.344 N 
ATOM   2749  CA  SER A 329      12.087   1.569 -12.859  1.00 49.21     0.200 C 
ATOM   2750  C   SER A 329      12.333   3.008 -12.427  1.00 49.23     0.243 C 
ATOM   2751  O   SER A 329      13.105   3.732 -13.066  1.00 50.32    -0.271 OA
ATOM   2752  CB  SER A 329      10.745   1.450 -13.581  1.00 47.38     0.199 C 
ATOM   2753  OG  SER A 329      10.659   0.229 -14.293  1.00 47.47    -0.398 OA
ATOM   2754  HN  SER A 329      11.415   0.184 -11.617  1.00 60.32     0.163 HD
ATOM   2755  HG  SER A 329       9.901   0.154 -14.645  1.00 57.22     0.209 HD
ATOM   2756  N   LEU A 330      11.691   3.441 -11.340  1.00 50.67    -0.346 N 
ATOM   2757  CA  LEU A 330      11.881   4.813 -10.884  1.00 51.80     0.177 C 
ATOM   2758  C   LEU A 330      13.272   5.019 -10.303  1.00 52.82     0.241 C 
ATOM   2759  O   LEU A 330      13.798   6.137 -10.342  1.00 52.93    -0.271 OA
ATOM   2760  CB  LEU A 330      10.821   5.183  -9.850  1.00 49.65     0.038 C 
ATOM   2761  CG  LEU A 330       9.371   4.906 -10.241  1.00 52.20    -0.020 C 
ATOM   2762  CD1 LEU A 330       8.494   4.809  -8.999  1.00 51.67     0.009 C 
ATOM   2763  CD2 LEU A 330       8.849   5.978 -11.185  1.00 55.25     0.009 C 
ATOM   2764  HN  LEU A 330      11.154   2.970 -10.861  1.00 61.05     0.163 HD
ATOM   2765  N   MET A 331      13.881   3.966  -9.753  1.00 53.09    -0.346 N 
ATOM   2766  CA  MET A 331      15.255   4.088  -9.280  1.00 54.94     0.177 C 
ATOM   2767  C   MET A 331      16.225   4.219 -10.447  1.00 54.61     0.241 C 
ATOM   2768  O   MET A 331      17.289   4.831 -10.303  1.00 55.58    -0.271 OA
ATOM   2769  CB  MET A 331      15.621   2.889  -8.406  1.00 52.88     0.045 C 
ATOM   2770  CG  MET A 331      14.814   2.785  -7.120  1.00 54.14     0.076 C 
ATOM   2771  SD  MET A 331      15.296   3.974  -5.848  1.00 58.45    -0.173 SA
ATOM   2772  CE  MET A 331      16.968   3.437  -5.485  1.00 55.78     0.089 C 
ATOM   2773  HN  MET A 331      13.528   3.189  -9.645  1.00 63.96     0.163 HD
ATOM   2774  N   TYR A 332      15.871   3.667 -11.609  1.00 52.84    -0.346 N 
ATOM   2775  CA  TYR A 332      16.708   3.821 -12.791  1.00 53.31     0.180 C 
ATOM   2776  C   TYR A 332      16.475   5.160 -13.480  1.00 54.41     0.241 C 
ATOM   2777  O   TYR A 332      17.402   5.712 -14.083  1.00 56.22    -0.271 OA
ATOM   2778  CB  TYR A 332      16.448   2.675 -13.769  1.00 52.11     0.073 C 
ATOM   2779  CG  TYR A 332      17.097   1.371 -13.364  1.00 52.18    -0.056 A 
ATOM   2780  CD1 TYR A 332      18.464   1.296 -13.136  1.00 52.58     0.010 A 
ATOM   2781  CD2 TYR A 332      16.342   0.217 -13.208  1.00 49.48     0.010 A 
ATOM   2782  CE1 TYR A 332      19.061   0.111 -12.763  1.00 50.97     0.037 A 
ATOM   2783  CE2 TYR A 332      16.932  -0.975 -12.837  1.00 48.12     0.037 A 
ATOM   2784  CZ  TYR A 332      18.292  -1.021 -12.618  1.00 49.41     0.065 A 
ATOM   2785  OH  TYR A 332      18.886  -2.205 -12.248  1.00 49.73    -0.361 OA
ATOM   2786  HN  TYR A 332      15.158   3.203 -11.735  1.00 63.66     0.163 HD
ATOM   2787  HH  TYR A 332      19.596  -2.049 -11.828  1.00 59.93     0.217 HD
ATOM   2788  N   LEU A 333      15.255   5.696 -13.399  1.00 53.06    -0.346 N 
ATOM   2789  CA  LEU A 333      14.979   6.994 -14.005  1.00 54.68     0.177 C 
ATOM   2790  C   LEU A 333      15.675   8.117 -13.245  1.00 56.21     0.241 C 
ATOM   2791  O   LEU A 333      16.173   9.070 -13.856  1.00 57.89    -0.271 OA
ATOM   2792  CB  LEU A 333      13.472   7.233 -14.052  1.00 54.80     0.038 C 
ATOM   2793  CG  LEU A 333      12.678   6.265 -14.929  1.00 53.53    -0.020 C 
ATOM   2794  CD1 LEU A 333      11.205   6.292 -14.561  1.00 52.47     0.009 C 
ATOM   2795  CD2 LEU A 333      12.873   6.605 -16.398  1.00 54.48     0.009 C 
ATOM   2796  HN  LEU A 333      14.582   5.333 -13.005  1.00 63.92     0.163 HD
ATOM   2797  N   VAL A 334      15.718   8.023 -11.914  1.00 55.88    -0.346 N 
ATOM   2798  CA  VAL A 334      16.409   9.035 -11.120  1.00 52.98     0.180 C 
ATOM   2799  C   VAL A 334      17.899   9.029 -11.431  1.00 54.06     0.241 C 
ATOM   2800  O   VAL A 334      18.532  10.085 -11.542  1.00 58.55    -0.271 OA
ATOM   2801  CB  VAL A 334      16.158   8.800  -9.619  1.00 57.35     0.009 C 
ATOM   2802  CG1 VAL A 334      14.713   9.089  -9.270  1.00 57.99     0.012 C 
ATOM   2803  CG2 VAL A 334      16.533   7.371  -9.225  1.00 57.56     0.012 C 
ATOM   2804  HN  VAL A 334      15.350   7.394 -11.460  1.00 67.31     0.163 HD
ATOM   2805  N   MET A 335      18.481   7.842 -11.567  1.00 56.64    -0.346 N 
ATOM   2806  CA  MET A 335      19.920   7.663 -11.697  1.00 58.41     0.177 C 
ATOM   2807  C   MET A 335      20.383   7.668 -13.146  1.00 58.01     0.241 C 
ATOM   2808  O   MET A 335      21.586   7.548 -13.398  1.00 60.37    -0.271 OA
ATOM   2809  CB  MET A 335      20.321   6.353 -11.008  1.00 57.73     0.045 C 
ATOM   2810  CG  MET A 335      21.683   6.350 -10.327  1.00 60.37     0.076 C 
ATOM   2811  SD  MET A 335      21.981   7.568  -9.021  1.00 67.95    -0.173 SA
ATOM   2812  CE  MET A 335      20.329   8.019  -8.497  1.00 58.71     0.089 C 
ATOM   2813  HN  MET A 335      18.046   7.101 -11.587  1.00 68.22     0.163 HD
ATOM   2814  N   ASN A 336      19.464   7.811 -14.096  1.00 56.45    -0.346 N 
ATOM   2815  CA  ASN A 336      19.798   7.934 -15.515  1.00 57.26     0.185 C 
ATOM   2816  C   ASN A 336      18.823   8.924 -16.132  1.00 59.44     0.243 C 
ATOM   2817  O   ASN A 336      17.875   8.541 -16.830  1.00 58.10    -0.271 OA
ATOM   2818  CB  ASN A 336      19.741   6.578 -16.220  1.00 55.76     0.137 C 
ATOM   2819  CG  ASN A 336      20.738   5.588 -15.655  1.00 56.14     0.217 C 
ATOM   2820  ND2 ASN A 336      20.362   4.930 -14.565  1.00 59.30    -0.370 N 
ATOM   2821  OD1 ASN A 336      21.835   5.417 -16.189  1.00 54.28    -0.274 OA
ATOM   2822  HN  ASN A 336      18.618   7.840 -13.943  1.00 67.99     0.163 HD
ATOM   2823 1HD2 ASN A 336      20.892   4.357 -14.205  1.00 71.41     0.159 HD
ATOM   2824 2HD2 ASN A 336      19.588   5.076 -14.220  1.00 71.41     0.159 HD
ATOM   2825  N   PRO A 337      19.014  10.221 -15.877  1.00 60.68    -0.337 N 
ATOM   2826  CA  PRO A 337      18.098  11.215 -16.463  1.00 58.22     0.179 C 
ATOM   2827  C   PRO A 337      18.074  11.173 -17.978  1.00 60.31     0.241 C 
ATOM   2828  O   PRO A 337      17.026  11.434 -18.582  1.00 62.04    -0.271 OA
ATOM   2829  CB  PRO A 337      18.639  12.555 -15.940  1.00 56.39     0.037 C 
ATOM   2830  CG  PRO A 337      19.486  12.199 -14.747  1.00 58.51     0.022 C 
ATOM   2831  CD  PRO A 337      20.062  10.844 -15.048  1.00 58.21     0.127 C 
ATOM   2832  N   ARG A 338      19.206  10.855 -18.613  1.00 61.35    -0.346 N 
ATOM   2833  CA  ARG A 338      19.227  10.703 -20.064  1.00 60.90     0.176 C 
ATOM   2834  C   ARG A 338      18.150   9.731 -20.524  1.00 61.30     0.241 C 
ATOM   2835  O   ARG A 338      17.475   9.969 -21.532  1.00 61.86    -0.271 OA
ATOM   2836  CB  ARG A 338      20.610  10.227 -20.517  1.00 63.29     0.036 C 
ATOM   2837  CG  ARG A 338      20.690   9.796 -21.975  1.00 67.41     0.023 C 
ATOM   2838  CD  ARG A 338      21.995   9.057 -22.267  1.00 68.78     0.138 C 
ATOM   2839  NE  ARG A 338      21.956   7.661 -21.833  1.00 64.42    -0.227 N 
ATOM   2840  CZ  ARG A 338      21.321   6.688 -22.481  1.00 62.49     0.665 C 
ATOM   2841  NH1 ARG A 338      20.661   6.949 -23.601  1.00 62.22    -0.235 N 
ATOM   2842  NH2 ARG A 338      21.347   5.451 -22.006  1.00 63.10    -0.235 N 
ATOM   2843  HN  ARG A 338      19.964  10.724 -18.229  1.00 73.86     0.163 HD
ATOM   2844  HE  ARG A 338      22.372   7.455 -21.109  1.00 77.55     0.177 HD
ATOM   2845 1HH1 ARG A 338      20.640   7.749 -23.916  1.00 74.92     0.174 HD
ATOM   2846 2HH1 ARG A 338      20.252   6.315 -24.015  1.00 74.92     0.174 HD
ATOM   2847 1HH2 ARG A 338      21.774   5.278 -21.280  1.00 75.97     0.174 HD
ATOM   2848 2HH2 ARG A 338      20.936   4.821 -22.423  1.00 75.97     0.174 HD
ATOM   2849  N   VAL A 339      17.977   8.625 -19.795  1.00 60.59    -0.346 N 
ATOM   2850  CA  VAL A 339      16.976   7.638 -20.181  1.00 60.20     0.180 C 
ATOM   2851  C   VAL A 339      15.574   8.157 -19.901  1.00 59.41     0.241 C 
ATOM   2852  O   VAL A 339      14.613   7.764 -20.575  1.00 57.69    -0.271 OA
ATOM   2853  CB  VAL A 339      17.234   6.305 -19.454  1.00 58.02     0.009 C 
ATOM   2854  CG1 VAL A 339      16.115   5.314 -19.748  1.00 56.59     0.012 C 
ATOM   2855  CG2 VAL A 339      18.587   5.730 -19.853  1.00 57.27     0.012 C 
ATOM   2856  HN  VAL A 339      18.420   8.428 -19.085  1.00 72.96     0.163 HD
ATOM   2857  N   GLN A 340      15.423   9.040 -18.913  1.00 60.80    -0.346 N 
ATOM   2858  CA  GLN A 340      14.098   9.568 -18.609  1.00 60.75     0.177 C 
ATOM   2859  C   GLN A 340      13.614  10.496 -19.717  1.00 63.80     0.241 C 
ATOM   2860  O   GLN A 340      12.469  10.392 -20.170  1.00 64.74    -0.271 OA
ATOM   2861  CB  GLN A 340      14.103  10.299 -17.265  1.00 56.95     0.044 C 
ATOM   2862  CG  GLN A 340      12.696  10.621 -16.768  1.00 58.98     0.105 C 
ATOM   2863  CD  GLN A 340      12.648  11.212 -15.367  1.00 61.38     0.215 C 
ATOM   2864  NE2 GLN A 340      13.757  11.129 -14.639  1.00 57.42    -0.370 N 
ATOM   2865  OE1 GLN A 340      11.615  11.733 -14.945  1.00 60.87    -0.274 OA
ATOM   2866  HN  GLN A 340      16.056   9.342 -18.416  1.00 73.20     0.163 HD
ATOM   2867 1HE2 GLN A 340      14.466  10.761 -14.950  1.00 69.15     0.159 HD
ATOM   2868 2HE2 GLN A 340      13.764  11.452 -13.842  1.00 69.15     0.159 HD
ATOM   2869  N   ARG A 341      14.474  11.409 -20.176  1.00 62.84    -0.346 N 
ATOM   2870  CA  ARG A 341      14.034  12.372 -21.181  1.00 64.10     0.176 C 
ATOM   2871  C   ARG A 341      13.740  11.686 -22.512  1.00 63.96     0.241 C 
ATOM   2872  O   ARG A 341      12.737  11.998 -23.164  1.00 66.48    -0.271 OA
ATOM   2873  CB  ARG A 341      15.075  13.484 -21.342  1.00 68.21     0.036 C 
ATOM   2874  CG  ARG A 341      16.259  13.173 -22.241  1.00 71.77     0.023 C 
ATOM   2875  CD  ARG A 341      17.055  14.448 -22.550  1.00 72.67     0.138 C 
ATOM   2876  NE  ARG A 341      18.423  14.164 -22.977  1.00 76.90    -0.227 N 
ATOM   2877  CZ  ARG A 341      18.752  13.687 -24.174  1.00 77.44     0.665 C 
ATOM   2878  NH1 ARG A 341      17.813  13.437 -25.076  1.00 74.62    -0.235 N 
ATOM   2879  NH2 ARG A 341      20.025  13.460 -24.470  1.00 79.15    -0.235 N 
ATOM   2880  HN  ARG A 341      15.294  11.489 -19.929  1.00 75.65     0.163 HD
ATOM   2881  HE  ARG A 341      19.058  14.315 -22.417  1.00 92.53     0.177 HD
ATOM   2882 1HH1 ARG A 341      16.986  13.581 -24.892  1.00 89.79     0.174 HD
ATOM   2883 2HH1 ARG A 341      18.033  13.129 -25.848  1.00 89.79     0.174 HD
ATOM   2884 1HH2 ARG A 341      20.637  13.621 -23.888  1.00 95.23     0.174 HD
ATOM   2885 2HH2 ARG A 341      20.238  13.152 -25.244  1.00 95.23     0.174 HD
ATOM   2886  N   LYS A 342      14.586  10.741 -22.929  1.00 64.99    -0.346 N 
ATOM   2887  CA  LYS A 342      14.337  10.041 -24.185  1.00 64.23     0.176 C 
ATOM   2888  C   LYS A 342      13.071   9.197 -24.125  1.00 62.09     0.241 C 
ATOM   2889  O   LYS A 342      12.503   8.877 -25.176  1.00 61.55    -0.271 OA
ATOM   2890  CB  LYS A 342      15.536   9.168 -24.554  1.00 62.78     0.035 C 
ATOM   2891  CG  LYS A 342      16.778   9.967 -24.918  1.00 67.62     0.004 C 
ATOM   2892  CD  LYS A 342      17.941   9.064 -25.294  1.00 67.89     0.027 C 
ATOM   2893  CE  LYS A 342      17.762   8.477 -26.685  1.00 67.16     0.229 C 
ATOM   2894  NZ  LYS A 342      18.914   7.611 -27.062  1.00 70.21    -0.079 N 
ATOM   2895  HN  LYS A 342      15.296  10.493 -22.511  1.00 78.24     0.163 HD
ATOM   2896  HZ1 LYS A 342      19.667   8.086 -27.055  1.00 84.50     0.274 HD
ATOM   2897  HZ2 LYS A 342      18.991   6.939 -26.484  1.00 84.50     0.274 HD
ATOM   2898  HZ3 LYS A 342      18.790   7.278 -27.878  1.00 84.50     0.274 HD
ATOM   2899  N   ILE A 343      12.625   8.823 -22.924  1.00 65.10    -0.346 N 
ATOM   2900  CA  ILE A 343      11.310   8.208 -22.781  1.00 63.94     0.180 C 
ATOM   2901  C   ILE A 343      10.219   9.240 -23.031  1.00 63.76     0.241 C 
ATOM   2902  O   ILE A 343       9.232   8.973 -23.726  1.00 62.08    -0.271 OA
ATOM   2903  CB  ILE A 343      11.165   7.580 -21.383  1.00 61.62     0.013 C 
ATOM   2904  CG1 ILE A 343      11.829   6.206 -21.331  1.00 60.25     0.002 C 
ATOM   2905  CG2 ILE A 343       9.695   7.477 -20.993  1.00 62.61     0.012 C 
ATOM   2906  CD1 ILE A 343      11.928   5.626 -19.929  1.00 57.53     0.005 C 
ATOM   2907  HN  ILE A 343      13.060   8.914 -22.188  1.00 78.36     0.163 HD
ATOM   2908  N   GLN A 344      10.376  10.435 -22.458  1.00 63.35    -0.346 N 
ATOM   2909  CA  GLN A 344       9.373  11.482 -22.616  1.00 64.49     0.177 C 
ATOM   2910  C   GLN A 344       9.397  12.051 -24.027  1.00 66.58     0.241 C 
ATOM   2911  O   GLN A 344       8.342  12.328 -24.609  1.00 66.06    -0.271 OA
ATOM   2912  CB  GLN A 344       9.610  12.578 -21.575  1.00 63.54     0.044 C 
ATOM   2913  CG  GLN A 344       9.696  12.038 -20.149  1.00 63.62     0.105 C 
ATOM   2914  CD  GLN A 344      10.107  13.083 -19.128  1.00 64.73     0.215 C 
ATOM   2915  NE2 GLN A 344      11.036  13.954 -19.505  1.00 66.68    -0.370 N 
ATOM   2916  OE1 GLN A 344       9.599  13.099 -18.006  1.00 66.02    -0.274 OA
ATOM   2917  HN  GLN A 344      11.053  10.661 -21.978  1.00 76.27     0.163 HD
ATOM   2918 1HE2 GLN A 344      11.375  13.916 -20.293  1.00 80.26     0.159 HD
ATOM   2919 2HE2 GLN A 344      11.299  14.562 -18.956  1.00 80.26     0.159 HD
ATOM   2920  N   GLU A 345      10.593  12.225 -24.594  1.00 67.53    -0.346 N 
ATOM   2921  CA  GLU A 345      10.707  12.671 -25.978  1.00 64.31     0.177 C 
ATOM   2922  C   GLU A 345       9.897  11.778 -26.909  1.00 66.21     0.241 C 
ATOM   2923  O   GLU A 345       9.244  12.267 -27.838  1.00 68.72    -0.271 OA
ATOM   2924  CB  GLU A 345      12.181  12.692 -26.388  1.00 64.77     0.045 C 
ATOM   2925  CG  GLU A 345      12.449  13.189 -27.797  1.00 74.18     0.116 C 
ATOM   2926  CD  GLU A 345      13.652  12.510 -28.433  1.00 77.32     0.172 C 
ATOM   2927  OE1 GLU A 345      13.652  12.338 -29.670  1.00 74.78    -0.648 OA
ATOM   2928  OE2 GLU A 345      14.595  12.148 -27.696  1.00 76.68    -0.648 OA
ATOM   2929  HN  GLU A 345      11.346  12.092 -24.200  1.00 81.29     0.163 HD
ATOM   2930  N   GLU A 346       9.920  10.463 -26.672  1.00 64.71    -0.346 N 
ATOM   2931  CA  GLU A 346       9.130   9.558 -27.501  1.00 64.03     0.177 C 
ATOM   2932  C   GLU A 346       7.639   9.743 -27.250  1.00 63.73     0.241 C 
ATOM   2933  O   GLU A 346       6.831   9.661 -28.182  1.00 64.47    -0.271 OA
ATOM   2934  CB  GLU A 346       9.536   8.106 -27.242  1.00 61.52     0.045 C 
ATOM   2935  CG  GLU A 346       8.742   7.094 -28.064  1.00 61.73     0.116 C 
ATOM   2936  CD  GLU A 346       9.272   5.675 -27.938  1.00 61.89     0.172 C 
ATOM   2937  OE1 GLU A 346       8.810   4.943 -27.036  1.00 60.23    -0.648 OA
ATOM   2938  OE2 GLU A 346      10.141   5.288 -28.748  1.00 61.51    -0.648 OA
ATOM   2939  HN  GLU A 346      10.375  10.080 -26.051  1.00 77.90     0.163 HD
ATOM   2940  N   LEU A 347       7.255   9.989 -25.995  1.00 65.81    -0.346 N 
ATOM   2941  CA  LEU A 347       5.842  10.172 -25.685  1.00 67.83     0.177 C 
ATOM   2942  C   LEU A 347       5.306  11.472 -26.267  1.00 69.11     0.241 C 
ATOM   2943  O   LEU A 347       4.124  11.551 -26.621  1.00 69.40    -0.271 OA
ATOM   2944  CB  LEU A 347       5.631  10.147 -24.173  1.00 64.62     0.038 C 
ATOM   2945  CG  LEU A 347       5.780   8.789 -23.488  1.00 60.21    -0.020 C 
ATOM   2946  CD1 LEU A 347       5.886   8.977 -21.980  1.00 63.09     0.009 C 
ATOM   2947  CD2 LEU A 347       4.621   7.875 -23.843  1.00 60.17     0.009 C 
ATOM   2948  HN  LEU A 347       7.784  10.053 -25.320  1.00 79.22     0.163 HD
ATOM   2949  N   ASP A 348       6.155  12.496 -26.374  1.00 68.19    -0.346 N 
ATOM   2950  CA  ASP A 348       5.716  13.767 -26.937  1.00 67.26     0.186 C 
ATOM   2951  C   ASP A 348       5.523  13.677 -28.447  1.00 67.42     0.241 C 
ATOM   2952  O   ASP A 348       4.686  14.397 -29.003  1.00 68.40    -0.271 OA
ATOM   2953  CB  ASP A 348       6.722  14.867 -26.591  1.00 65.45     0.147 C 
ATOM   2954  CG  ASP A 348       6.539  15.407 -25.179  1.00 71.03     0.175 C 
ATOM   2955  OD1 ASP A 348       5.625  14.934 -24.471  1.00 74.77    -0.648 OA
ATOM   2956  OD2 ASP A 348       7.310  16.305 -24.777  1.00 68.08    -0.648 OA
ATOM   2957  HN  ASP A 348       6.980  12.479 -26.130  1.00 82.08     0.163 HD
ATOM   2958  N   THR A 349       6.271  12.804 -29.126  1.00 65.26    -0.344 N 
ATOM   2959  CA  THR A 349       6.146  12.691 -30.575  1.00 67.10     0.205 C 
ATOM   2960  C   THR A 349       5.071  11.700 -31.003  1.00 67.30     0.243 C 
ATOM   2961  O   THR A 349       4.533  11.825 -32.110  1.00 71.10    -0.271 OA
ATOM   2962  CB  THR A 349       7.478  12.273 -31.213  1.00 67.47     0.146 C 
ATOM   2963  CG2 THR A 349       8.564  13.305 -30.938  1.00 66.30     0.042 C 
ATOM   2964  OG1 THR A 349       7.882  10.994 -30.703  1.00 72.16    -0.393 OA
ATOM   2965  HN  THR A 349       6.850  12.274 -28.774  1.00 78.56     0.163 HD
ATOM   2966  HG1 THR A 349       7.987  11.037 -29.871  1.00 86.84     0.210 HD
ATOM   2967  N   VAL A 350       4.743  10.718 -30.165  1.00 66.39    -0.346 N 
ATOM   2968  CA  VAL A 350       3.782   9.689 -30.547  1.00 66.50     0.180 C 
ATOM   2969  C   VAL A 350       2.409   9.893 -29.914  1.00 69.26     0.241 C 
ATOM   2970  O   VAL A 350       1.426   9.316 -30.406  1.00 70.38    -0.271 OA
ATOM   2971  CB  VAL A 350       4.323   8.285 -30.204  1.00 66.27     0.009 C 
ATOM   2972  CG1 VAL A 350       3.351   7.200 -30.652  1.00 61.73     0.012 C 
ATOM   2973  CG2 VAL A 350       5.689   8.076 -30.848  1.00 68.37     0.012 C 
ATOM   2974  HN  VAL A 350       5.063  10.626 -29.372  1.00 79.91     0.163 HD
ATOM   2975  N   ILE A 351       2.306  10.694 -28.850  1.00 70.79    -0.346 N 
ATOM   2976  CA  ILE A 351       1.009  10.965 -28.234  1.00 70.21     0.180 C 
ATOM   2977  C   ILE A 351       0.896  12.421 -27.800  1.00 71.70     0.241 C 
ATOM   2978  O   ILE A 351      -0.213  12.944 -27.638  1.00 74.66    -0.271 OA
ATOM   2979  CB  ILE A 351       0.751  10.029 -27.034  1.00 72.54     0.013 C 
ATOM   2980  CG1 ILE A 351       1.196   8.604 -27.374  1.00 72.97     0.002 C 
ATOM   2981  CG2 ILE A 351      -0.718  10.092 -26.629  1.00 71.35     0.012 C 
ATOM   2982  CD1 ILE A 351       0.709   7.537 -26.417  1.00 69.56     0.005 C 
ATOM   2983  HN  ILE A 351       2.971  11.082 -28.468  1.00 85.20     0.163 HD
ATOM   2984  N   GLY A 352       2.027  13.085 -27.604  1.00 71.41    -0.351 N 
ATOM   2985  CA  GLY A 352       1.961  14.434 -27.078  1.00 73.33     0.225 C 
ATOM   2986  C   GLY A 352       1.334  14.445 -25.687  1.00 76.33     0.236 C 
ATOM   2987  O   GLY A 352       1.195  13.424 -25.018  1.00 77.09    -0.272 OA
ATOM   2988  HN  GLY A 352       2.819  12.791 -27.760  1.00 85.94     0.163 HD
ATOM   2989  N   ARG A 353       0.955  15.650 -25.262  1.00 77.70    -0.346 N 
ATOM   2990  CA  ARG A 353       0.307  15.861 -23.973  1.00 78.06     0.176 C 
ATOM   2991  C   ARG A 353      -1.158  16.255 -24.138  1.00 76.90     0.241 C 
ATOM   2992  O   ARG A 353      -1.732  16.929 -23.279  1.00 77.89    -0.271 OA
ATOM   2993  CB  ARG A 353       1.067  16.912 -23.165  1.00 80.12     0.036 C 
ATOM   2994  CG  ARG A 353       2.509  16.510 -22.858  1.00 79.26     0.023 C 
ATOM   2995  CD  ARG A 353       3.363  17.692 -22.404  1.00 80.49     0.138 C 
ATOM   2996  NE  ARG A 353       3.964  18.397 -23.533  1.00 80.29    -0.227 N 
ATOM   2997  CZ  ARG A 353       5.205  18.875 -23.557  1.00 80.55     0.665 C 
ATOM   2998  NH1 ARG A 353       6.007  18.729 -22.512  1.00 77.73    -0.235 N 
ATOM   2999  NH2 ARG A 353       5.649  19.502 -24.638  1.00 84.34    -0.235 N 
ATOM   3000  HN  ARG A 353       1.066  16.374 -25.713  1.00 93.49     0.163 HD
ATOM   3001  HE  ARG A 353       3.480  18.512 -24.234  1.00 96.59     0.177 HD
ATOM   3002 1HH1 ARG A 353       5.736  18.327 -21.804  1.00 93.53     0.174 HD
ATOM   3003 2HH1 ARG A 353       6.807  19.044 -22.543  1.00 93.53     0.174 HD
ATOM   3004 1HH2 ARG A 353       5.135  19.599 -25.320  1.00101.46     0.174 HD
ATOM   3005 2HH2 ARG A 353       6.451  19.811 -24.657  1.00101.46     0.174 HD
ATOM   3006  N   SER A 354      -1.773  15.827 -25.240  1.00 77.19    -0.344 N 
ATOM   3007  CA  SER A 354      -3.174  16.118 -25.508  1.00 78.01     0.200 C 
ATOM   3008  C   SER A 354      -4.118  15.040 -24.995  1.00 77.34     0.243 C 
ATOM   3009  O   SER A 354      -5.321  15.299 -24.875  1.00 78.40    -0.271 OA
ATOM   3010  CB  SER A 354      -3.393  16.290 -27.017  1.00 84.36     0.199 C 
ATOM   3011  OG  SER A 354      -4.677  15.832 -27.409  1.00 84.67    -0.398 OA
ATOM   3012  HN  SER A 354      -1.393  15.360 -25.854  1.00 92.87     0.163 HD
ATOM   3013  HG  SER A 354      -4.778  15.934 -28.237  1.00101.85     0.209 HD
ATOM   3014  N   ARG A 355      -3.607  13.853 -24.673  1.00 77.37    -0.346 N 
ATOM   3015  CA  ARG A 355      -4.457  12.699 -24.418  1.00 73.70     0.176 C 
ATOM   3016  C   ARG A 355      -3.769  11.759 -23.441  1.00 71.80     0.241 C 
ATOM   3017  O   ARG A 355      -2.540  11.667 -23.405  1.00 72.09    -0.271 OA
ATOM   3018  CB  ARG A 355      -4.783  11.983 -25.738  1.00 71.47     0.036 C 
ATOM   3019  CG  ARG A 355      -5.181  10.525 -25.614  1.00 72.20     0.023 C 
ATOM   3020  CD  ARG A 355      -5.303   9.871 -26.996  1.00 71.41     0.138 C 
ATOM   3021  NE  ARG A 355      -4.024   9.345 -27.466  1.00 72.33    -0.227 N 
ATOM   3022  CZ  ARG A 355      -3.839   8.112 -27.930  1.00 72.86     0.665 C 
ATOM   3023  NH1 ARG A 355      -4.852   7.257 -27.998  1.00 72.67    -0.235 N 
ATOM   3024  NH2 ARG A 355      -2.633   7.734 -28.328  1.00 70.23    -0.235 N 
ATOM   3025  HN  ARG A 355      -2.766  13.691 -24.596  1.00 93.09     0.163 HD
ATOM   3026  HE  ARG A 355      -3.366   9.895 -27.526  1.00 87.05     0.177 HD
ATOM   3027 1HH1 ARG A 355      -5.639   7.484 -27.744  1.00 87.45     0.174 HD
ATOM   3028 2HH1 ARG A 355      -4.717   6.464 -28.301  1.00 87.45     0.174 HD
ATOM   3029 1HH2 ARG A 355      -1.973   8.280 -28.290  1.00 84.52     0.174 HD
ATOM   3030 2HH2 ARG A 355      -2.513   6.938 -28.631  1.00 84.52     0.174 HD
ATOM   3031  N   ARG A 356      -4.580  11.063 -22.651  1.00 72.27    -0.346 N 
ATOM   3032  CA  ARG A 356      -4.052  10.049 -21.739  1.00 71.99     0.176 C 
ATOM   3033  C   ARG A 356      -3.590   8.836 -22.542  1.00 70.61     0.243 C 
ATOM   3034  O   ARG A 356      -4.314   8.383 -23.436  1.00 67.63    -0.271 OA
ATOM   3035  CB  ARG A 356      -5.114   9.625 -20.719  1.00 72.41     0.036 C 
ATOM   3036  CG  ARG A 356      -5.239  10.533 -19.498  1.00 76.90     0.023 C 
ATOM   3037  CD  ARG A 356      -5.427   9.743 -18.193  1.00 76.01     0.138 C 
ATOM   3038  NE  ARG A 356      -6.164   8.492 -18.377  1.00 78.99    -0.227 N 
ATOM   3039  CZ  ARG A 356      -7.479   8.359 -18.231  1.00 80.63     0.665 C 
ATOM   3040  NH1 ARG A 356      -8.228   9.401 -17.893  1.00 77.78    -0.235 N 
ATOM   3041  NH2 ARG A 356      -8.048   7.177 -18.426  1.00 77.89    -0.235 N 
ATOM   3042  HN  ARG A 356      -5.434  11.156 -22.622  1.00 86.98     0.163 HD
ATOM   3043  HE  ARG A 356      -5.713   7.790 -18.585  1.00 95.04     0.177 HD
ATOM   3044 1HH1 ARG A 356      -7.872  10.172 -17.766  1.00 93.58     0.174 HD
ATOM   3045 2HH1 ARG A 356      -9.078   9.304 -17.802  1.00 93.58     0.174 HD
ATOM   3046 1HH2 ARG A 356      -7.566   6.499 -18.644  1.00 93.71     0.174 HD
ATOM   3047 2HH2 ARG A 356      -8.898   7.088 -18.331  1.00 93.71     0.174 HD
ATOM   3048  N   PRO A 357      -2.410   8.283 -22.259  1.00 70.20    -0.337 N 
ATOM   3049  CA  PRO A 357      -1.988   7.062 -22.959  1.00 66.39     0.179 C 
ATOM   3050  C   PRO A 357      -2.965   5.918 -22.730  1.00 65.64     0.241 C 
ATOM   3051  O   PRO A 357      -3.744   5.905 -21.775  1.00 69.04    -0.271 OA
ATOM   3052  CB  PRO A 357      -0.614   6.752 -22.348  1.00 62.53     0.037 C 
ATOM   3053  CG  PRO A 357      -0.128   8.060 -21.816  1.00 65.27     0.022 C 
ATOM   3054  CD  PRO A 357      -1.360   8.802 -21.364  1.00 68.42     0.127 C 
ATOM   3055  N   ARG A 358      -2.909   4.942 -23.631  1.00 65.61    -0.346 N 
ATOM   3056  CA  ARG A 358      -3.735   3.748 -23.541  1.00 69.44     0.176 C 
ATOM   3057  C   ARG A 358      -2.887   2.540 -23.909  1.00 66.55     0.241 C 
ATOM   3058  O   ARG A 358      -1.806   2.668 -24.490  1.00 65.65    -0.271 OA
ATOM   3059  CB  ARG A 358      -4.965   3.840 -24.457  1.00 69.83     0.036 C 
ATOM   3060  CG  ARG A 358      -6.045   4.797 -23.961  1.00 71.30     0.023 C 
ATOM   3061  CD  ARG A 358      -7.410   4.484 -24.569  1.00 75.22     0.138 C 
ATOM   3062  NE  ARG A 358      -7.472   4.769 -26.002  1.00 79.57    -0.227 N 
ATOM   3063  CZ  ARG A 358      -7.581   5.987 -26.529  1.00 78.34     0.665 C 
ATOM   3064  NH1 ARG A 358      -7.637   7.055 -25.745  1.00 77.69    -0.235 N 
ATOM   3065  NH2 ARG A 358      -7.632   6.135 -27.846  1.00 73.47    -0.235 N 
ATOM   3066  HN  ARG A 358      -2.389   4.951 -24.316  1.00 78.98     0.163 HD
ATOM   3067  HE  ARG A 358      -7.435   4.102 -26.543  1.00 95.74     0.177 HD
ATOM   3068 1HH1 ARG A 358      -7.605   6.967 -24.890  1.00 93.48     0.174 HD
ATOM   3069 2HH1 ARG A 358      -7.707   7.838 -26.093  1.00 93.48     0.174 HD
ATOM   3070 1HH2 ARG A 358      -7.595   5.445 -28.358  1.00 88.41     0.174 HD
ATOM   3071 2HH2 ARG A 358      -7.701   6.921 -28.188  1.00 88.41     0.174 HD
ATOM   3072  N   LEU A 359      -3.386   1.352 -23.556  1.00 64.45    -0.346 N 
ATOM   3073  CA  LEU A 359      -2.724   0.126 -23.985  1.00 62.99     0.177 C 
ATOM   3074  C   LEU A 359      -2.652   0.032 -25.503  1.00 66.13     0.241 C 
ATOM   3075  O   LEU A 359      -1.864  -0.759 -26.032  1.00 65.09    -0.271 OA
ATOM   3076  CB  LEU A 359      -3.447  -1.094 -23.419  1.00 63.68     0.038 C 
ATOM   3077  CG  LEU A 359      -3.243  -1.364 -21.928  1.00 64.44    -0.020 C 
ATOM   3078  CD1 LEU A 359      -4.109  -2.539 -21.478  1.00 60.05     0.009 C 
ATOM   3079  CD2 LEU A 359      -1.780  -1.621 -21.601  1.00 62.09     0.009 C 
ATOM   3080  HN  LEU A 359      -4.092   1.234 -23.079  1.00 77.59     0.163 HD
ATOM   3081  N   SER A 360      -3.467   0.819 -26.210  1.00 69.47    -0.344 N 
ATOM   3082  CA  SER A 360      -3.340   0.926 -27.658  1.00 64.60     0.200 C 
ATOM   3083  C   SER A 360      -1.909   1.247 -28.065  1.00 63.20     0.243 C 
ATOM   3084  O   SER A 360      -1.387   0.682 -29.032  1.00 64.51    -0.271 OA
ATOM   3085  CB  SER A 360      -4.287   2.009 -28.181  1.00 67.73     0.199 C 
ATOM   3086  OG  SER A 360      -3.601   3.235 -28.381  1.00 70.78    -0.398 OA
ATOM   3087  HN  SER A 360      -4.098   1.296 -25.874  1.00 83.61     0.163 HD
ATOM   3088  HG  SER A 360      -4.133   3.818 -28.668  1.00 85.18     0.209 HD
ATOM   3089  N   ASP A 361      -1.254   2.136 -27.324  1.00 62.21    -0.345 N 
ATOM   3090  CA  ASP A 361       0.013   2.719 -27.739  1.00 62.57     0.186 C 
ATOM   3091  C   ASP A 361       1.231   1.901 -27.326  1.00 63.08     0.241 C 
ATOM   3092  O   ASP A 361       2.358   2.324 -27.604  1.00 60.28    -0.271 OA
ATOM   3093  CB  ASP A 361       0.142   4.138 -27.168  1.00 62.79     0.147 C 
ATOM   3094  CG  ASP A 361      -1.066   5.007 -27.476  1.00 65.89     0.175 C 
ATOM   3095  OD1 ASP A 361      -1.453   5.091 -28.660  1.00 67.85    -0.648 OA
ATOM   3096  OD2 ASP A 361      -1.627   5.609 -26.536  1.00 65.92    -0.648 OA
ATOM   3097  HN  ASP A 361      -1.531   2.422 -26.562  1.00 74.90     0.163 HD
ATOM   3098  N   ARG A 362       1.043   0.746 -26.682  1.00 63.80    -0.346 N 
ATOM   3099  CA  ARG A 362       2.194  -0.024 -26.218  1.00 59.88     0.176 C 
ATOM   3100  C   ARG A 362       3.053  -0.494 -27.386  1.00 59.77     0.241 C 
ATOM   3101  O   ARG A 362       4.286  -0.403 -27.336  1.00 59.41    -0.271 OA
ATOM   3102  CB  ARG A 362       1.731  -1.221 -25.385  1.00 61.47     0.036 C 
ATOM   3103  CG  ARG A 362       2.827  -1.827 -24.508  1.00 62.40     0.023 C 
ATOM   3104  CD  ARG A 362       2.452  -3.222 -24.010  1.00 60.57     0.138 C 
ATOM   3105  NE  ARG A 362       3.630  -4.062 -23.803  1.00 59.63    -0.227 N 
ATOM   3106  CZ  ARG A 362       3.663  -5.378 -23.993  1.00 62.62     0.665 C 
ATOM   3107  NH1 ARG A 362       2.578  -6.027 -24.395  1.00 60.44    -0.235 N 
ATOM   3108  NH2 ARG A 362       4.788  -6.047 -23.779  1.00 62.29    -0.235 N 
ATOM   3109  HN  ARG A 362       0.278   0.395 -26.506  1.00 76.81     0.163 HD
ATOM   3110  HE  ARG A 362       4.353  -3.678 -23.540  1.00 71.81     0.177 HD
ATOM   3111 1HH1 ARG A 362       1.843  -5.606 -24.537  1.00 72.78     0.174 HD
ATOM   3112 2HH1 ARG A 362       2.610  -6.878 -24.514  1.00 72.78     0.174 HD
ATOM   3113 1HH2 ARG A 362       5.493  -5.630 -23.518  1.00 75.00     0.174 HD
ATOM   3114 2HH2 ARG A 362       4.812  -6.898 -23.899  1.00 75.00     0.174 HD
ATOM   3115  N   SER A 363       2.422  -0.990 -28.452  1.00 60.39    -0.344 N 
ATOM   3116  CA  SER A 363       3.176  -1.532 -29.576  1.00 59.58     0.200 C 
ATOM   3117  C   SER A 363       3.961  -0.465 -30.327  1.00 59.01     0.243 C 
ATOM   3118  O   SER A 363       4.950  -0.798 -30.990  1.00 56.65    -0.271 OA
ATOM   3119  CB  SER A 363       2.233  -2.245 -30.548  1.00 58.16     0.199 C 
ATOM   3120  OG  SER A 363       1.632  -3.374 -29.940  1.00 65.75    -0.398 OA
ATOM   3121  HN  SER A 363       1.568  -1.023 -28.546  1.00 72.72     0.163 HD
ATOM   3122  HG  SER A 363       1.118  -3.754 -30.485  1.00 79.15     0.209 HD
ATOM   3123  N   HIS A 364       3.552   0.801 -30.242  1.00 58.56    -0.346 N 
ATOM   3124  CA  HIS A 364       4.162   1.872 -31.017  1.00 61.01     0.182 C 
ATOM   3125  C   HIS A 364       5.086   2.753 -30.181  1.00 59.70     0.241 C 
ATOM   3126  O   HIS A 364       5.378   3.886 -30.578  1.00 59.59    -0.271 OA
ATOM   3127  CB  HIS A 364       3.076   2.725 -31.675  1.00 59.08     0.093 C 
ATOM   3128  CG  HIS A 364       1.973   1.924 -32.293  1.00 58.79     0.028 A 
ATOM   3129  CD2 HIS A 364       0.667   1.796 -31.959  1.00 60.55     0.114 A 
ATOM   3130  ND1 HIS A 364       2.166   1.121 -33.397  1.00 59.35    -0.354 N 
ATOM   3131  HD1 HIS A 364       3.050   0.999 -33.890  1.00  0.00     0.166 HD
ATOM   3132  CE1 HIS A 364       1.027   0.534 -33.716  1.00 62.05     0.180 A 
ATOM   3133  NE2 HIS A 364       0.101   0.927 -32.860  1.00 61.72    -0.360 N 
ATOM   3134  HN  HIS A 364       2.912   1.066 -29.733  1.00 70.52     0.163 HD
ATOM   3135  HE2 HIS A 364      -0.723   0.680 -32.866  1.00 74.31     0.166 HD
ATOM   3136  N   LEU A 365       5.553   2.256 -29.038  1.00 59.54    -0.346 N 
ATOM   3137  CA  LEU A 365       6.494   2.972 -28.178  1.00 60.40     0.177 C 
ATOM   3138  C   LEU A 365       7.685   2.065 -27.901  1.00 60.42     0.243 C 
ATOM   3139  O   LEU A 365       7.831   1.526 -26.797  1.00 59.84    -0.271 OA
ATOM   3140  CB  LEU A 365       5.828   3.408 -26.873  1.00 59.42     0.038 C 
ATOM   3141  CG  LEU A 365       4.739   4.471 -26.987  1.00 60.54    -0.020 C 
ATOM   3142  CD1 LEU A 365       3.673   4.278 -25.922  1.00 59.93     0.009 C 
ATOM   3143  CD2 LEU A 365       5.354   5.861 -26.887  1.00 61.22     0.009 C 
ATOM   3144  HN  LEU A 365       5.334   1.484 -28.730  1.00 71.70     0.163 HD
ATOM   3145  N   PRO A 366       8.569   1.881 -28.885  1.00 60.87    -0.337 N 
ATOM   3146  CA  PRO A 366       9.638   0.884 -28.704  1.00 59.93     0.179 C 
ATOM   3147  C   PRO A 366      10.609   1.240 -27.594  1.00 56.83     0.241 C 
ATOM   3148  O   PRO A 366      11.052   0.348 -26.859  1.00 58.03    -0.271 OA
ATOM   3149  CB  PRO A 366      10.323   0.852 -30.079  1.00 59.51     0.037 C 
ATOM   3150  CG  PRO A 366      10.084   2.219 -30.645  1.00 59.84     0.022 C 
ATOM   3151  CD  PRO A 366       8.721   2.648 -30.137  1.00 60.79     0.127 C 
ATOM   3152  N   TYR A 367      10.945   2.521 -27.435  1.00 56.48    -0.346 N 
ATOM   3153  CA  TYR A 367      12.000   2.865 -26.491  1.00 56.04     0.180 C 
ATOM   3154  C   TYR A 367      11.594   2.584 -25.051  1.00 56.25     0.241 C 
ATOM   3155  O   TYR A 367      12.461   2.337 -24.206  1.00 57.01    -0.271 OA
ATOM   3156  CB  TYR A 367      12.404   4.328 -26.624  1.00 54.57     0.073 C 
ATOM   3157  CG  TYR A 367      13.657   4.638 -25.838  1.00 54.43    -0.056 A 
ATOM   3158  CD1 TYR A 367      14.912   4.394 -26.376  1.00 54.61     0.010 A 
ATOM   3159  CD2 TYR A 367      13.586   5.150 -24.551  1.00 57.61     0.010 A 
ATOM   3160  CE1 TYR A 367      16.061   4.667 -25.662  1.00 56.54     0.037 A 
ATOM   3161  CE2 TYR A 367      14.730   5.427 -23.828  1.00 58.66     0.037 A 
ATOM   3162  CZ  TYR A 367      15.965   5.183 -24.389  1.00 57.24     0.065 A 
ATOM   3163  OH  TYR A 367      17.108   5.456 -23.673  1.00 58.70    -0.361 OA
ATOM   3164  HN  TYR A 367      10.590   3.187 -27.848  1.00 68.02     0.163 HD
ATOM   3165  HH  TYR A 367      17.786   5.262 -24.129  1.00 70.69     0.217 HD
ATOM   3166  N   MET A 368      10.299   2.631 -24.737  1.00 55.61    -0.346 N 
ATOM   3167  CA  MET A 368       9.891   2.250 -23.391  1.00 53.44     0.177 C 
ATOM   3168  C   MET A 368       9.969   0.739 -23.212  1.00 53.74     0.241 C 
ATOM   3169  O   MET A 368      10.491   0.250 -22.203  1.00 54.25    -0.271 OA
ATOM   3170  CB  MET A 368       8.483   2.743 -23.075  1.00 53.64     0.045 C 
ATOM   3171  CG  MET A 368       8.142   2.521 -21.608  1.00 53.78     0.076 C 
ATOM   3172  SD  MET A 368       6.733   3.464 -21.022  1.00 63.05    -0.173 SA
ATOM   3173  CE  MET A 368       7.558   4.687 -20.010  1.00 55.10     0.089 C 
ATOM   3174  HN  MET A 368       9.662   2.870 -25.263  1.00 66.98     0.163 HD
ATOM   3175  N   GLU A 369       9.446  -0.021 -24.180  1.00 52.21    -0.346 N 
ATOM   3176  CA  GLU A 369       9.585  -1.472 -24.114  1.00 53.95     0.177 C 
ATOM   3177  C   GLU A 369      11.044  -1.857 -23.919  1.00 54.64     0.241 C 
ATOM   3178  O   GLU A 369      11.342  -2.883 -23.297  1.00 55.66    -0.271 OA
ATOM   3179  CB  GLU A 369       9.022  -2.124 -25.377  1.00 55.67     0.045 C 
ATOM   3180  CG  GLU A 369       9.021  -3.651 -25.342  1.00 56.55     0.116 C 
ATOM   3181  CD  GLU A 369       8.103  -4.225 -24.275  1.00 61.42     0.172 C 
ATOM   3182  OE1 GLU A 369       7.195  -3.502 -23.811  1.00 64.84    -0.648 OA
ATOM   3183  OE2 GLU A 369       8.292  -5.403 -23.901  1.00 61.18    -0.648 OA
ATOM   3184  HN  GLU A 369       9.018   0.272 -24.866  1.00 62.90     0.163 HD
ATOM   3185  N   ALA A 370      11.966  -1.038 -24.430  1.00 52.95    -0.346 N 
ATOM   3186  CA  ALA A 370      13.385  -1.276 -24.193  1.00 52.38     0.172 C 
ATOM   3187  C   ALA A 370      13.765  -0.939 -22.756  1.00 49.30     0.240 C 
ATOM   3188  O   ALA A 370      14.524  -1.679 -22.120  1.00 48.89    -0.271 OA
ATOM   3189  CB  ALA A 370      14.223  -0.458 -25.175  1.00 52.11     0.042 C 
ATOM   3190  HN  ALA A 370      11.796  -0.346 -24.912  1.00 63.79     0.163 HD
ATOM   3191  N   PHE A 371      13.251   0.175 -22.228  1.00 50.69    -0.346 N 
ATOM   3192  CA  PHE A 371      13.550   0.542 -20.848  1.00 51.88     0.180 C 
ATOM   3193  C   PHE A 371      13.015  -0.501 -19.876  1.00 49.64     0.241 C 
ATOM   3194  O   PHE A 371      13.707  -0.894 -18.930  1.00 48.73    -0.271 OA
ATOM   3195  CB  PHE A 371      12.964   1.919 -20.531  1.00 50.27     0.073 C 
ATOM   3196  CG  PHE A 371      12.994   2.269 -19.069  1.00 49.11    -0.056 A 
ATOM   3197  CD1 PHE A 371      14.124   2.832 -18.500  1.00 49.34     0.007 A 
ATOM   3198  CD2 PHE A 371      11.891   2.034 -18.264  1.00 48.57     0.007 A 
ATOM   3199  CE1 PHE A 371      14.154   3.153 -17.157  1.00 48.98     0.001 A 
ATOM   3200  CE2 PHE A 371      11.916   2.353 -16.921  1.00 47.37     0.001 A 
ATOM   3201  CZ  PHE A 371      13.048   2.913 -16.367  1.00 49.19     0.000 A 
ATOM   3202  HN  PHE A 371      12.735   0.725 -22.642  1.00 61.07     0.163 HD
ATOM   3203  N   ILE A 372      11.781  -0.961 -20.093  1.00 49.16    -0.346 N 
ATOM   3204  CA  ILE A 372      11.198  -1.971 -19.213  1.00 48.79     0.180 C 
ATOM   3205  C   ILE A 372      11.987  -3.270 -19.309  1.00 49.50     0.241 C 
ATOM   3206  O   ILE A 372      12.308  -3.899 -18.294  1.00 50.82    -0.271 OA
ATOM   3207  CB  ILE A 372       9.714  -2.187 -19.558  1.00 47.59     0.013 C 
ATOM   3208  CG1 ILE A 372       8.899  -0.941 -19.209  1.00 49.55     0.002 C 
ATOM   3209  CG2 ILE A 372       9.164  -3.392 -18.815  1.00 45.39     0.012 C 
ATOM   3210  CD1 ILE A 372       7.621  -0.804 -20.007  1.00 54.09     0.005 C 
ATOM   3211  HN  ILE A 372      11.268  -0.707 -20.735  1.00 59.24     0.163 HD
ATOM   3212  N   LEU A 373      12.312  -3.691 -20.533  1.00 48.85    -0.346 N 
ATOM   3213  CA  LEU A 373      13.105  -4.903 -20.703  1.00 48.18     0.177 C 
ATOM   3214  C   LEU A 373      14.441  -4.792 -19.976  1.00 46.60     0.241 C 
ATOM   3215  O   LEU A 373      14.889  -5.751 -19.336  1.00 47.34    -0.271 OA
ATOM   3216  CB  LEU A 373      13.327  -5.179 -22.190  1.00 49.66     0.038 C 
ATOM   3217  CG  LEU A 373      12.136  -5.737 -22.969  1.00 49.29    -0.020 C 
ATOM   3218  CD1 LEU A 373      12.342  -5.567 -24.468  1.00 52.09     0.009 C 
ATOM   3219  CD2 LEU A 373      11.907  -7.199 -22.624  1.00 49.09     0.009 C 
ATOM   3220  HN  LEU A 373      12.090  -3.300 -21.266  1.00 58.86     0.163 HD
ATOM   3221  N   GLU A 374      15.088  -3.624 -20.054  1.00 46.44    -0.346 N 
ATOM   3222  CA  GLU A 374      16.391  -3.461 -19.414  1.00 48.02     0.177 C 
ATOM   3223  C   GLU A 374      16.262  -3.329 -17.901  1.00 49.49     0.241 C 
ATOM   3224  O   GLU A 374      17.188  -3.695 -17.168  1.00 48.27    -0.271 OA
ATOM   3225  CB  GLU A 374      17.113  -2.244 -19.992  1.00 48.15     0.045 C 
ATOM   3226  CG  GLU A 374      18.518  -2.038 -19.446  1.00 47.72     0.116 C 
ATOM   3227  CD  GLU A 374      19.514  -3.037 -20.000  1.00 48.41     0.172 C 
ATOM   3228  OE1 GLU A 374      19.083  -4.005 -20.660  1.00 49.59    -0.648 OA
ATOM   3229  OE2 GLU A 374      20.729  -2.856 -19.776  1.00 48.46    -0.648 OA
ATOM   3230  HN  GLU A 374      14.798  -2.926 -20.464  1.00 55.97     0.163 HD
ATOM   3231  N   THR A 375      15.143  -2.789 -17.414  1.00 47.85    -0.344 N 
ATOM   3232  CA  THR A 375      14.896  -2.807 -15.976  1.00 46.38     0.205 C 
ATOM   3233  C   THR A 375      14.747  -4.239 -15.478  1.00 45.89     0.243 C 
ATOM   3234  O   THR A 375      15.219  -4.580 -14.387  1.00 48.58    -0.271 OA
ATOM   3235  CB  THR A 375      13.651  -1.986 -15.641  1.00 48.85     0.146 C 
ATOM   3236  CG2 THR A 375      13.171  -2.287 -14.225  1.00 47.05     0.042 C 
ATOM   3237  OG1 THR A 375      13.956  -0.590 -15.755  1.00 50.61    -0.393 OA
ATOM   3238  HN  THR A 375      14.527  -2.416 -17.883  1.00 57.67     0.163 HD
ATOM   3239  HG1 THR A 375      14.573  -0.386 -15.223  1.00 60.98     0.210 HD
ATOM   3240  N   PHE A 376      14.100  -5.095 -16.272  1.00 44.43    -0.346 N 
ATOM   3241  CA  PHE A 376      14.001  -6.502 -15.906  1.00 44.78     0.180 C 
ATOM   3242  C   PHE A 376      15.365  -7.183 -15.975  1.00 46.32     0.241 C 
ATOM   3243  O   PHE A 376      15.682  -8.039 -15.141  1.00 45.33    -0.271 OA
ATOM   3244  CB  PHE A 376      13.011  -7.222 -16.824  1.00 44.99     0.073 C 
ATOM   3245  CG  PHE A 376      11.568  -6.832 -16.614  1.00 47.08    -0.056 A 
ATOM   3246  CD1 PHE A 376      11.170  -6.104 -15.503  1.00 46.36     0.007 A 
ATOM   3247  CD2 PHE A 376      10.607  -7.204 -17.540  1.00 47.55     0.007 A 
ATOM   3248  CE1 PHE A 376       9.842  -5.755 -15.323  1.00 47.33     0.001 A 
ATOM   3249  CE2 PHE A 376       9.280  -6.858 -17.366  1.00 48.13     0.001 A 
ATOM   3250  CZ  PHE A 376       8.896  -6.134 -16.257  1.00 48.67     0.000 A 
ATOM   3251  HN  PHE A 376      13.717  -4.888 -17.014  1.00 53.56     0.163 HD
ATOM   3252  N   ARG A 377      16.188  -6.812 -16.960  1.00 46.87    -0.346 N 
ATOM   3253  CA  ARG A 377      17.436  -7.531 -17.200  1.00 45.96     0.176 C 
ATOM   3254  C   ARG A 377      18.539  -7.089 -16.246  1.00 44.94     0.241 C 
ATOM   3255  O   ARG A 377      19.196  -7.925 -15.617  1.00 47.15    -0.271 OA
ATOM   3256  CB  ARG A 377      17.886  -7.336 -18.650  1.00 46.38     0.036 C 
ATOM   3257  CG  ARG A 377      19.073  -8.205 -19.049  1.00 46.45     0.023 C 
ATOM   3258  CD  ARG A 377      19.909  -7.555 -20.141  1.00 45.80     0.138 C 
ATOM   3259  NE  ARG A 377      20.544  -6.324 -19.680  1.00 46.19    -0.227 N 
ATOM   3260  CZ  ARG A 377      21.631  -6.281 -18.915  1.00 46.87     0.665 C 
ATOM   3261  NH1 ARG A 377      22.215  -7.405 -18.522  1.00 47.09    -0.235 N 
ATOM   3262  NH2 ARG A 377      22.135  -5.112 -18.545  1.00 46.81    -0.235 N 
ATOM   3263  HN  ARG A 377      16.047  -6.155 -17.496  1.00 56.49     0.163 HD
ATOM   3264  HE  ARG A 377      20.219  -5.578 -19.956  1.00 55.68     0.177 HD
ATOM   3265 1HH1 ARG A 377      21.894  -8.167 -18.757  1.00 56.75     0.174 HD
ATOM   3266 2HH1 ARG A 377      22.918  -7.372 -18.028  1.00 56.75     0.174 HD
ATOM   3267 1HH2 ARG A 377      21.759  -4.382 -18.799  1.00 56.42     0.174 HD
ATOM   3268 2HH2 ARG A 377      22.839  -5.084 -18.051  1.00 56.42     0.174 HD
ATOM   3269  N   HIS A 378      18.770  -5.780 -16.140  1.00 46.23    -0.346 N 
ATOM   3270  CA  HIS A 378      19.857  -5.290 -15.299  1.00 46.54     0.182 C 
ATOM   3271  C   HIS A 378      19.611  -5.631 -13.835  1.00 45.76     0.241 C 
ATOM   3272  O   HIS A 378      20.502  -6.135 -13.141  1.00 43.74    -0.271 OA
ATOM   3273  CB  HIS A 378      20.014  -3.782 -15.480  1.00 46.48     0.093 C 
ATOM   3274  CG  HIS A 378      21.203  -3.212 -14.774  1.00 45.81     0.028 A 
ATOM   3275  CD2 HIS A 378      22.493  -3.084 -15.164  1.00 44.62     0.114 A 
ATOM   3276  ND1 HIS A 378      21.134  -2.692 -13.500  1.00 44.03    -0.354 N 
ATOM   3277  HD1 HIS A 378      20.291  -2.644 -12.928  1.00  0.00     0.166 HD
ATOM   3278  CE1 HIS A 378      22.330  -2.266 -13.136  1.00 46.80     0.180 A 
ATOM   3279  NE2 HIS A 378      23.172  -2.492 -14.128  1.00 47.10    -0.360 N 
ATOM   3280  HN  HIS A 378      18.319  -5.166 -16.538  1.00 55.72     0.163 HD
ATOM   3281  HE2 HIS A 378      24.010  -2.300 -14.125  1.00 56.77     0.166 HD
ATOM   3282  N   SER A 379      18.402  -5.355 -13.347  1.00 47.13    -0.344 N 
ATOM   3283  CA  SER A 379      18.079  -5.673 -11.962  1.00 45.67     0.200 C 
ATOM   3284  C   SER A 379      17.897  -7.171 -11.772  1.00 46.77     0.243 C 
ATOM   3285  O   SER A 379      18.345  -7.734 -10.765  1.00 48.34    -0.271 OA
ATOM   3286  CB  SER A 379      16.811  -4.933 -11.542  1.00 45.20     0.199 C 
ATOM   3287  OG  SER A 379      15.660  -5.640 -11.973  1.00 43.75    -0.398 OA
ATOM   3288  HN  SER A 379      17.762  -4.990 -13.791  1.00 56.80     0.163 HD
ATOM   3289  HG  SER A 379      15.665  -5.714 -12.810  1.00 52.75     0.209 HD
ATOM   3290  N   SER A 380      17.252  -7.833 -12.730  1.00 46.57    -0.344 N 
ATOM   3291  CA  SER A 380      16.834  -9.221 -12.577  1.00 44.65     0.200 C 
ATOM   3292  C   SER A 380      16.286  -9.442 -11.174  1.00 45.42     0.243 C 
ATOM   3293  O   SER A 380      16.720 -10.325 -10.433  1.00 47.86    -0.271 OA
ATOM   3294  CB  SER A 380      17.982 -10.180 -12.870  1.00 44.64     0.199 C 
ATOM   3295  OG  SER A 380      18.279 -10.205 -14.253  1.00 46.78    -0.398 OA
ATOM   3296  HN  SER A 380      17.042  -7.492 -13.491  1.00 56.14     0.163 HD
ATOM   3297  HG  SER A 380      18.500  -9.438 -14.513  1.00 56.38     0.209 HD
ATOM   3298  N   PHE A 381      15.319  -8.609 -10.799  1.00 45.59    -0.346 N 
ATOM   3299  CA  PHE A 381      14.853  -8.598  -9.417  1.00 44.46     0.180 C 
ATOM   3300  C   PHE A 381      14.181  -9.914  -9.033  1.00 44.22     0.241 C 
ATOM   3301  O   PHE A 381      13.791 -10.097  -7.876  1.00 45.33    -0.271 OA
ATOM   3302  CB  PHE A 381      13.916  -7.405  -9.166  1.00 44.08     0.073 C 
ATOM   3303  CG  PHE A 381      12.599  -7.474  -9.895  1.00 43.95    -0.056 A 
ATOM   3304  CD1 PHE A 381      11.532  -8.179  -9.364  1.00 46.46     0.007 A 
ATOM   3305  CD2 PHE A 381      12.419  -6.800 -11.092  1.00 43.14     0.007 A 
ATOM   3306  CE1 PHE A 381      10.319  -8.231 -10.025  1.00 45.06     0.001 A 
ATOM   3307  CE2 PHE A 381      11.208  -6.849 -11.755  1.00 44.43     0.001 A 
ATOM   3308  CZ  PHE A 381      10.158  -7.564 -11.219  1.00 44.47     0.000 A 
ATOM   3309  HN  PHE A 381      14.922  -8.049 -11.317  1.00 54.95     0.163 HD
ATOM   3310  N   VAL A 382      14.061 -10.841  -9.980  1.00 42.39    -0.346 N 
ATOM   3311  CA  VAL A 382      13.712 -12.230  -9.673  1.00 41.84     0.180 C 
ATOM   3312  C   VAL A 382      14.879 -13.104 -10.121  1.00 41.08     0.243 C 
ATOM   3313  O   VAL A 382      14.826 -13.691 -11.212  1.00 43.87    -0.271 OA
ATOM   3314  CB  VAL A 382      12.400 -12.662 -10.347  1.00 41.51     0.009 C 
ATOM   3315  CG1 VAL A 382      12.098 -14.115 -10.020  1.00 41.47     0.012 C 
ATOM   3316  CG2 VAL A 382      11.268 -11.750  -9.920  1.00 44.48     0.012 C 
ATOM   3317  HN  VAL A 382      14.168 -10.693 -10.820  1.00 51.12     0.163 HD
ATOM   3318  N   PRO A 383      15.948 -13.221  -9.326  1.00 41.67    -0.337 N 
ATOM   3319  CA  PRO A 383      17.147 -13.912  -9.838  1.00 41.96     0.179 C 
ATOM   3320  C   PRO A 383      16.946 -15.402 -10.048  1.00 40.80     0.241 C 
ATOM   3321  O   PRO A 383      17.447 -15.950 -11.038  1.00 43.86    -0.271 OA
ATOM   3322  CB  PRO A 383      18.208 -13.620  -8.765  1.00 42.92     0.037 C 
ATOM   3323  CG  PRO A 383      17.430 -13.338  -7.518  1.00 41.55     0.022 C 
ATOM   3324  CD  PRO A 383      16.113 -12.737  -7.942  1.00 43.36     0.127 C 
ATOM   3325  N   PHE A 384      16.247 -16.078  -9.142  1.00 38.68    -0.346 N 
ATOM   3326  CA  PHE A 384      15.930 -17.491  -9.285  1.00 38.08     0.180 C 
ATOM   3327  C   PHE A 384      14.423 -17.665  -9.406  1.00 41.05     0.241 C 
ATOM   3328  O   PHE A 384      13.656 -17.002  -8.698  1.00 43.47    -0.271 OA
ATOM   3329  CB  PHE A 384      16.413 -18.318  -8.083  1.00 38.02     0.073 C 
ATOM   3330  CG  PHE A 384      17.902 -18.436  -7.969  1.00 39.59    -0.056 A 
ATOM   3331  CD1 PHE A 384      18.589 -19.430  -8.643  1.00 41.24     0.007 A 
ATOM   3332  CD2 PHE A 384      18.613 -17.567  -7.162  1.00 40.04     0.007 A 
ATOM   3333  CE1 PHE A 384      19.960 -19.541  -8.526  1.00 39.52     0.001 A 
ATOM   3334  CE2 PHE A 384      19.981 -17.676  -7.043  1.00 38.59     0.001 A 
ATOM   3335  CZ  PHE A 384      20.655 -18.663  -7.724  1.00 38.86     0.000 A 
ATOM   3336  HN  PHE A 384      15.939 -15.729  -8.419  1.00 46.67     0.163 HD
ATOM   3337  N   THR A 385      13.996 -18.565 -10.288  1.00 40.13    -0.344 N 
ATOM   3338  CA  THR A 385      12.615 -19.008 -10.232  1.00 40.94     0.205 C 
ATOM   3339  C   THR A 385      12.351 -19.641  -8.865  1.00 44.59     0.243 C 
ATOM   3340  O   THR A 385      13.271 -19.934  -8.096  1.00 46.10    -0.271 OA
ATOM   3341  CB  THR A 385      12.309 -20.023 -11.334  1.00 42.42     0.146 C 
ATOM   3342  CG2 THR A 385      12.789 -19.529 -12.687  1.00 44.90     0.042 C 
ATOM   3343  OG1 THR A 385      12.940 -21.272 -11.023  1.00 41.40    -0.393 OA
ATOM   3344  HN  THR A 385      14.475 -18.924 -10.904  1.00 48.40     0.163 HD
ATOM   3345  HG1 THR A 385      12.776 -21.835 -11.625  1.00 49.93     0.210 HD
ATOM   3346  N   ILE A 386      11.075 -19.848  -8.557  1.00 45.51    -0.346 N 
ATOM   3347  CA  ILE A 386      10.778 -20.673  -7.382  1.00 43.74     0.180 C 
ATOM   3348  C   ILE A 386      11.436 -22.032  -7.576  1.00 42.87     0.243 C 
ATOM   3349  O   ILE A 386      11.399 -22.578  -8.698  1.00 43.53    -0.271 OA
ATOM   3350  CB  ILE A 386       9.260 -20.810  -7.181  1.00 44.21     0.013 C 
ATOM   3351  CG1 ILE A 386       8.649 -19.430  -6.915  1.00 44.84     0.002 C 
ATOM   3352  CG2 ILE A 386       8.952 -21.755  -6.033  1.00 44.40     0.012 C 
ATOM   3353  CD1 ILE A 386       7.140 -19.431  -6.783  1.00 47.92     0.005 C 
ATOM   3354  HN  ILE A 386      10.394 -19.543  -8.984  1.00 54.85     0.163 HD
ATOM   3355  N   PRO A 387      12.069 -22.615  -6.557  1.00 43.22    -0.337 N 
ATOM   3356  CA  PRO A 387      12.782 -23.883  -6.767  1.00 43.44     0.179 C 
ATOM   3357  C   PRO A 387      11.884 -24.936  -7.400  1.00 41.96     0.241 C 
ATOM   3358  O   PRO A 387      10.682 -24.998  -7.137  1.00 43.20    -0.271 OA
ATOM   3359  CB  PRO A 387      13.217 -24.290  -5.353  1.00 41.75     0.037 C 
ATOM   3360  CG  PRO A 387      13.276 -23.007  -4.590  1.00 41.62     0.022 C 
ATOM   3361  CD  PRO A 387      12.189 -22.131  -5.168  1.00 43.34     0.127 C 
ATOM   3362  N   HIS A 388      12.486 -25.767  -8.245  1.00 42.50    -0.346 N 
ATOM   3363  CA  HIS A 388      11.788 -26.839  -8.938  1.00 43.32     0.182 C 
ATOM   3364  C   HIS A 388      12.200 -28.187  -8.352  1.00 41.11     0.241 C 
ATOM   3365  O   HIS A 388      13.038 -28.276  -7.451  1.00 39.54    -0.271 OA
ATOM   3366  CB  HIS A 388      12.076 -26.790 -10.441  1.00 40.88     0.093 C 
ATOM   3367  CG  HIS A 388      11.300 -25.740 -11.173  1.00 43.78     0.028 A 
ATOM   3368  CD2 HIS A 388      11.374 -24.388 -11.132  1.00 43.94     0.114 A 
ATOM   3369  ND1 HIS A 388      10.308 -26.042 -12.081  1.00 44.57    -0.354 N 
ATOM   3370  CE1 HIS A 388       9.802 -24.922 -12.565  1.00 44.42     0.180 A 
ATOM   3371  NE2 HIS A 388      10.430 -23.904 -12.005  1.00 44.46    -0.360 N 
ATOM   3372  HN  HIS A 388      13.323 -25.726  -8.437  1.00 51.25     0.163 HD
ATOM   3373  HD1 HIS A 388      10.056 -26.835 -12.297  1.00 53.73     0.166 HD
ATOM   3374  HE2 HIS A 388      10.276 -23.073 -12.164  1.00 53.60     0.166 HD
ATOM   3375  N   SER A 389      11.596 -29.247  -8.881  1.00 42.29    -0.344 N 
ATOM   3376  CA  SER A 389      11.901 -30.604  -8.458  1.00 40.14     0.200 C 
ATOM   3377  C   SER A 389      11.629 -31.544  -9.621  1.00 42.44     0.243 C 
ATOM   3378  O   SER A 389      10.743 -31.296 -10.444  1.00 42.55    -0.271 OA
ATOM   3379  CB  SER A 389      11.073 -31.013  -7.236  1.00 42.47     0.199 C 
ATOM   3380  OG  SER A 389      11.752 -31.994  -6.472  1.00 47.36    -0.398 OA
ATOM   3381  HN  SER A 389      10.997 -29.202  -9.496  1.00 51.00     0.163 HD
ATOM   3382  HG  SER A 389      11.289 -32.210  -5.805  1.00 57.08     0.209 HD
ATOM   3383  N   THR A 390      12.402 -32.623  -9.688  1.00 43.12    -0.344 N 
ATOM   3384  CA  THR A 390      12.242 -33.596 -10.757  1.00 42.31     0.205 C 
ATOM   3385  C   THR A 390      11.097 -34.543 -10.425  1.00 42.31     0.243 C 
ATOM   3386  O   THR A 390      11.028 -35.088  -9.318  1.00 42.51    -0.271 OA
ATOM   3387  CB  THR A 390      13.531 -34.387 -10.969  1.00 43.35     0.146 C 
ATOM   3388  CG2 THR A 390      14.625 -33.480 -11.511  1.00 41.93     0.042 C 
ATOM   3389  OG1 THR A 390      13.948 -34.965  -9.726  1.00 42.92    -0.393 OA
ATOM   3390  HN  THR A 390      13.025 -32.813  -9.127  1.00 52.00     0.163 HD
ATOM   3391  HG1 THR A 390      14.657 -35.402  -9.836  1.00 51.75     0.210 HD
ATOM   3392  N   THR A 391      10.198 -34.734 -11.391  1.00 42.07    -0.344 N 
ATOM   3393  CA  THR A 391       9.089 -35.661 -11.206  1.00 43.18     0.205 C 
ATOM   3394  C   THR A 391       9.550 -37.110 -11.287  1.00 45.61     0.243 C 
ATOM   3395  O   THR A 391       8.939 -37.992 -10.672  1.00 47.66    -0.271 OA
ATOM   3396  CB  THR A 391       8.017 -35.401 -12.262  1.00 45.94     0.146 C 
ATOM   3397  CG2 THR A 391       7.282 -34.103 -11.977  1.00 47.44     0.042 C 
ATOM   3398  OG1 THR A 391       8.635 -35.318 -13.553  1.00 51.23    -0.393 OA
ATOM   3399  HN  THR A 391      10.210 -34.341 -12.156  1.00 50.73     0.163 HD
ATOM   3400  HG1 THR A 391       8.052 -35.185 -14.143  1.00 61.72     0.210 HD
ATOM   3401  N   ARG A 392      10.621 -37.372 -12.030  1.00 44.10    -0.346 N 
ATOM   3402  CA  ARG A 392      11.093 -38.726 -12.267  1.00 45.29     0.176 C 
ATOM   3403  C   ARG A 392      12.579 -38.668 -12.582  1.00 44.90     0.241 C 
ATOM   3404  O   ARG A 392      13.127 -37.600 -12.869  1.00 44.16    -0.271 OA
ATOM   3405  CB  ARG A 392      10.329 -39.382 -13.424  1.00 46.22     0.036 C 
ATOM   3406  CG  ARG A 392      10.314 -38.535 -14.695  1.00 44.85     0.023 C 
ATOM   3407  CD  ARG A 392       9.370 -39.092 -15.754  1.00 48.53     0.138 C 
ATOM   3408  NE  ARG A 392       7.968 -39.014 -15.349  1.00 48.06    -0.227 N 
ATOM   3409  CZ  ARG A 392       7.153 -38.005 -15.643  1.00 48.21     0.665 C 
ATOM   3410  NH1 ARG A 392       7.589 -36.969 -16.349  1.00 50.30    -0.235 N 
ATOM   3411  NH2 ARG A 392       5.895 -38.032 -15.226  1.00 48.61    -0.235 N 
ATOM   3412  HN  ARG A 392      11.099 -36.769 -12.414  1.00 53.17     0.163 HD
ATOM   3413  HE  ARG A 392       7.648 -39.666 -14.889  1.00 57.93     0.177 HD
ATOM   3414 1HH1 ARG A 392       8.402 -36.939 -16.624  1.00 60.61     0.174 HD
ATOM   3415 2HH1 ARG A 392       7.053 -36.322 -16.532  1.00 60.61     0.174 HD
ATOM   3416 1HH2 ARG A 392       5.608 -38.701 -14.768  1.00 58.58     0.174 HD
ATOM   3417 2HH2 ARG A 392       5.366 -37.381 -15.414  1.00 58.58     0.174 HD
ATOM   3418  N   ASP A 393      13.235 -39.826 -12.514  1.00 45.02    -0.346 N 
ATOM   3419  CA  ASP A 393      14.580 -39.931 -13.061  1.00 43.86     0.186 C 
ATOM   3420  C   ASP A 393      14.585 -39.320 -14.455  1.00 44.26     0.241 C 
ATOM   3421  O   ASP A 393      13.662 -39.539 -15.243  1.00 48.48    -0.271 OA
ATOM   3422  CB  ASP A 393      15.035 -41.388 -13.139  1.00 43.82     0.147 C 
ATOM   3423  CG  ASP A 393      15.126 -42.048 -11.784  1.00 44.56     0.175 C 
ATOM   3424  OD1 ASP A 393      15.361 -41.342 -10.782  1.00 44.59    -0.648 OA
ATOM   3425  OD2 ASP A 393      14.965 -43.284 -11.724  1.00 50.34    -0.648 OA
ATOM   3426  HN  ASP A 393      12.929 -40.549 -12.164  1.00 54.27     0.163 HD
ATOM   3427  N   THR A 394      15.615 -38.541 -14.760  1.00 44.69    -0.344 N 
ATOM   3428  CA  THR A 394      15.726 -37.962 -16.092  1.00 42.92     0.205 C 
ATOM   3429  C   THR A 394      17.178 -37.584 -16.350  1.00 41.86     0.243 C 
ATOM   3430  O   THR A 394      18.053 -37.763 -15.499  1.00 44.23    -0.271 OA
ATOM   3431  CB  THR A 394      14.806 -36.747 -16.256  1.00 45.68     0.146 C 
ATOM   3432  CG2 THR A 394      14.904 -35.829 -15.049  1.00 47.74     0.042 C 
ATOM   3433  OG1 THR A 394      15.179 -36.017 -17.433  1.00 45.55    -0.393 OA
ATOM   3434  HN  THR A 394      16.254 -38.334 -14.223  1.00 53.88     0.163 HD
ATOM   3435  HG1 THR A 394      14.678 -35.350 -17.528  1.00 54.91     0.210 HD
ATOM   3436  N   SER A 395      17.423 -37.057 -17.547  1.00 43.73    -0.344 N 
ATOM   3437  CA  SER A 395      18.746 -36.642 -17.982  1.00 42.67     0.200 C 
ATOM   3438  C   SER A 395      18.645 -35.260 -18.609  1.00 40.10     0.243 C 
ATOM   3439  O   SER A 395      17.611 -34.890 -19.173  1.00 40.64    -0.271 OA
ATOM   3440  CB  SER A 395      19.340 -37.638 -18.984  1.00 43.01     0.199 C 
ATOM   3441  OG  SER A 395      20.163 -36.981 -19.930  1.00 46.40    -0.398 OA
ATOM   3442  HN  SER A 395      16.815 -36.927 -18.142  1.00 52.73     0.163 HD
ATOM   3443  HG  SER A 395      20.481 -37.539 -20.471  1.00 55.92     0.209 HD
ATOM   3444  N   LEU A 396      19.727 -34.494 -18.499  1.00 37.28    -0.346 N 
ATOM   3445  CA  LEU A 396      19.785 -33.149 -19.058  1.00 39.35     0.177 C 
ATOM   3446  C   LEU A 396      21.198 -32.895 -19.556  1.00 41.33     0.241 C 
ATOM   3447  O   LEU A 396      22.145 -32.879 -18.762  1.00 39.98    -0.271 OA
ATOM   3448  CB  LEU A 396      19.373 -32.103 -18.020  1.00 41.33     0.038 C 
ATOM   3449  CG  LEU A 396      19.344 -30.648 -18.481  1.00 41.84    -0.020 C 
ATOM   3450  CD1 LEU A 396      18.087 -30.344 -19.266  1.00 42.49     0.009 C 
ATOM   3451  CD2 LEU A 396      19.454 -29.730 -17.270  1.00 44.85     0.009 C 
ATOM   3452  HN  LEU A 396      20.449 -34.735 -18.100  1.00 44.99     0.163 HD
ATOM   3453  N   LYS A 397      21.332 -32.706 -20.869  1.00 43.14    -0.346 N 
ATOM   3454  CA  LYS A 397      22.629 -32.509 -21.514  1.00 41.40     0.176 C 
ATOM   3455  C   LYS A 397      23.628 -33.576 -21.074  1.00 40.76     0.240 C 
ATOM   3456  O   LYS A 397      24.810 -33.305 -20.858  1.00 41.57    -0.271 OA
ATOM   3457  CB  LYS A 397      23.162 -31.099 -21.248  1.00 42.84     0.035 C 
ATOM   3458  CG  LYS A 397      22.230 -30.001 -21.759  1.00 46.97     0.004 C 
ATOM   3459  CD  LYS A 397      22.978 -28.841 -22.408  1.00 48.68     0.027 C 
ATOM   3460  CE  LYS A 397      22.226 -28.319 -23.634  1.00 51.56     0.229 C 
ATOM   3461  NZ  LYS A 397      22.528 -26.891 -23.944  1.00 50.93    -0.079 N 
ATOM   3462  HN  LYS A 397      20.671 -32.688 -21.419  1.00 52.02     0.163 HD
ATOM   3463  HZ1 LYS A 397      22.070 -26.632 -24.662  1.00 61.37     0.274 HD
ATOM   3464  HZ2 LYS A 397      22.301 -26.376 -23.255  1.00 61.37     0.274 HD
ATOM   3465  HZ3 LYS A 397      23.398 -26.792 -24.105  1.00 61.37     0.274 HD
ATOM   3466  N   GLY A 398      23.141 -34.808 -20.946  1.00 39.72    -0.351 N 
ATOM   3467  CA  GLY A 398      23.989 -35.948 -20.682  1.00 40.61     0.225 C 
ATOM   3468  C   GLY A 398      24.214 -36.273 -19.224  1.00 42.12     0.236 C 
ATOM   3469  O   GLY A 398      24.981 -37.201 -18.929  1.00 43.72    -0.272 OA
ATOM   3470  HN  GLY A 398      22.306 -35.005 -21.010  1.00 47.91     0.163 HD
ATOM   3471  N   PHE A 399      23.571 -35.554 -18.308  1.00 45.22    -0.346 N 
ATOM   3472  CA  PHE A 399      23.778 -35.719 -16.877  1.00 42.74     0.180 C 
ATOM   3473  C   PHE A 399      22.562 -36.367 -16.233  1.00 42.37     0.241 C 
ATOM   3474  O   PHE A 399      21.423 -35.977 -16.505  1.00 45.08    -0.271 OA
ATOM   3475  CB  PHE A 399      24.037 -34.371 -16.201  1.00 42.32     0.073 C 
ATOM   3476  CG  PHE A 399      25.227 -33.642 -16.736  1.00 41.09    -0.056 A 
ATOM   3477  CD1 PHE A 399      26.506 -34.104 -16.485  1.00 40.97     0.007 A 
ATOM   3478  CD2 PHE A 399      25.070 -32.491 -17.487  1.00 39.76     0.007 A 
ATOM   3479  CE1 PHE A 399      27.604 -33.435 -16.975  1.00 40.58     0.001 A 
ATOM   3480  CE2 PHE A 399      26.166 -31.818 -17.979  1.00 39.11     0.001 A 
ATOM   3481  CZ  PHE A 399      27.435 -32.290 -17.722  1.00 40.63     0.000 A 
ATOM   3482  HN  PHE A 399      22.993 -34.947 -18.499  1.00 54.51     0.163 HD
ATOM   3483  N   TYR A 400      22.807 -37.335 -15.356  1.00 42.99    -0.346 N 
ATOM   3484  CA  TYR A 400      21.729 -37.996 -14.635  1.00 43.49     0.180 C 
ATOM   3485  C   TYR A 400      21.256 -37.134 -13.471  1.00 44.07     0.241 C 
ATOM   3486  O   TYR A 400      22.063 -36.564 -12.731  1.00 46.34    -0.271 OA
ATOM   3487  CB  TYR A 400      22.194 -39.360 -14.119  1.00 44.25     0.073 C 
ATOM   3488  CG  TYR A 400      21.131 -40.134 -13.374  1.00 43.61    -0.056 A 
ATOM   3489  CD1 TYR A 400      20.058 -40.703 -14.047  1.00 45.12     0.010 A 
ATOM   3490  CD2 TYR A 400      21.200 -40.296 -11.998  1.00 43.21     0.010 A 
ATOM   3491  CE1 TYR A 400      19.083 -41.409 -13.369  1.00 45.07     0.037 A 
ATOM   3492  CE2 TYR A 400      20.231 -41.001 -11.311  1.00 43.70     0.037 A 
ATOM   3493  CZ  TYR A 400      19.175 -41.555 -12.001  1.00 45.05     0.065 A 
ATOM   3494  OH  TYR A 400      18.207 -42.257 -11.322  1.00 47.77    -0.361 OA
ATOM   3495  HN  TYR A 400      23.592 -37.627 -15.161  1.00 51.83     0.163 HD
ATOM   3496  HH  TYR A 400      18.384 -42.269 -10.501  1.00 57.57     0.217 HD
ATOM   3497  N   ILE A 401      19.939 -37.027 -13.322  1.00 42.50    -0.346 N 
ATOM   3498  CA  ILE A 401      19.336 -36.372 -12.163  1.00 43.05     0.180 C 
ATOM   3499  C   ILE A 401      18.198 -37.263 -11.679  1.00 44.53     0.243 C 
ATOM   3500  O   ILE A 401      17.241 -37.500 -12.432  1.00 44.13    -0.271 OA
ATOM   3501  CB  ILE A 401      18.824 -34.965 -12.498  1.00 42.80     0.013 C 
ATOM   3502  CG1 ILE A 401      19.916 -34.119 -13.147  1.00 42.93     0.002 C 
ATOM   3503  CG2 ILE A 401      18.328 -34.273 -11.232  1.00 45.04     0.012 C 
ATOM   3504  CD1 ILE A 401      19.386 -32.860 -13.811  1.00 42.76     0.005 C 
ATOM   3505  HN  ILE A 401      19.365 -37.330 -13.886  1.00 51.25     0.163 HD
ATOM   3506  N   PRO A 402      18.247 -37.773 -10.453  1.00 42.43    -0.337 N 
ATOM   3507  CA  PRO A 402      17.221 -38.721 -10.004  1.00 41.25     0.179 C 
ATOM   3508  C   PRO A 402      15.928 -38.017  -9.611  1.00 41.28     0.241 C 
ATOM   3509  O   PRO A 402      15.859 -36.796  -9.470  1.00 42.52    -0.271 OA
ATOM   3510  CB  PRO A 402      17.874 -39.402  -8.798  1.00 43.25     0.037 C 
ATOM   3511  CG  PRO A 402      18.785 -38.357  -8.243  1.00 43.09     0.022 C 
ATOM   3512  CD  PRO A 402      19.275 -37.539  -9.419  1.00 41.47     0.127 C 
ATOM   3513  N   LYS A 403      14.891 -38.832  -9.432  1.00 40.97    -0.346 N 
ATOM   3514  CA  LYS A 403      13.589 -38.323  -9.028  1.00 43.31     0.176 C 
ATOM   3515  C   LYS A 403      13.663 -37.689  -7.645  1.00 42.71     0.240 C 
ATOM   3516  O   LYS A 403      14.270 -38.236  -6.721  1.00 41.78    -0.271 OA
ATOM   3517  CB  LYS A 403      12.569 -39.462  -9.031  1.00 44.45     0.035 C 
ATOM   3518  CG  LYS A 403      11.179 -39.090  -8.552  1.00 44.12     0.004 C 
ATOM   3519  CD  LYS A 403      10.227 -40.258  -8.779  1.00 43.91     0.027 C 
ATOM   3520  CE  LYS A 403       8.993 -40.178  -7.900  1.00 46.61     0.229 C 
ATOM   3521  NZ  LYS A 403       8.147 -41.394  -8.068  1.00 52.83    -0.079 N 
ATOM   3522  HN  LYS A 403      14.918 -39.685  -9.539  1.00 49.41     0.163 HD
ATOM   3523  HZ1 LYS A 403       7.427 -41.337  -7.549  1.00 63.64     0.274 HD
ATOM   3524  HZ2 LYS A 403       7.887 -41.469  -8.916  1.00 63.64     0.274 HD
ATOM   3525  HZ3 LYS A 403       8.610 -42.120  -7.842  1.00 63.64     0.274 HD
ATOM   3526  N   GLY A 404      13.035 -36.523  -7.509  1.00 44.24    -0.351 N 
ATOM   3527  CA  GLY A 404      12.967 -35.828  -6.242  1.00 43.78     0.225 C 
ATOM   3528  C   GLY A 404      14.046 -34.796  -6.011  1.00 42.66     0.236 C 
ATOM   3529  O   GLY A 404      14.006 -34.099  -4.988  1.00 41.07    -0.272 OA
ATOM   3530  HN  GLY A 404      12.636 -36.113  -8.151  1.00 53.34     0.163 HD
ATOM   3531  N   ARG A 405      14.998 -34.664  -6.928  1.00 41.61    -0.346 N 
ATOM   3532  CA  ARG A 405      16.110 -33.748  -6.732  1.00 38.87     0.176 C 
ATOM   3533  C   ARG A 405      15.631 -32.301  -6.777  1.00 38.81     0.241 C 
ATOM   3534  O   ARG A 405      14.890 -31.905  -7.681  1.00 38.72    -0.271 OA
ATOM   3535  CB  ARG A 405      17.176 -33.989  -7.799  1.00 40.85     0.036 C 
ATOM   3536  CG  ARG A 405      18.394 -33.096  -7.679  1.00 40.55     0.023 C 
ATOM   3537  CD  ARG A 405      19.225 -33.463  -6.459  1.00 40.33     0.138 C 
ATOM   3538  NE  ARG A 405      20.192 -34.517  -6.755  1.00 43.14    -0.227 N 
ATOM   3539  CZ  ARG A 405      20.316 -35.645  -6.062  1.00 44.21     0.665 C 
ATOM   3540  NH1 ARG A 405      19.536 -35.888  -5.016  1.00 42.20    -0.235 N 
ATOM   3541  NH2 ARG A 405      21.229 -36.537  -6.419  1.00 48.48    -0.235 N 
ATOM   3542  HN  ARG A 405      15.022 -35.094  -7.672  1.00 50.18     0.163 HD
ATOM   3543  HE  ARG A 405      20.718 -34.400  -7.425  1.00 52.02     0.177 HD
ATOM   3544 1HH1 ARG A 405      18.939 -35.324  -4.768  1.00 50.89     0.174 HD
ATOM   3545 2HH1 ARG A 405      19.631 -36.623  -4.579  1.00 50.89     0.174 HD
ATOM   3546 1HH2 ARG A 405      21.737 -36.385  -7.096  1.00 58.42     0.174 HD
ATOM   3547 2HH2 ARG A 405      21.313 -37.268  -5.974  1.00 58.42     0.174 HD
ATOM   3548  N   CYS A 406      16.058 -31.518  -5.790  1.00 42.84    -0.345 N 
ATOM   3549  CA  CYS A 406      15.771 -30.091  -5.758  1.00 38.42     0.185 C 
ATOM   3550  C   CYS A 406      16.591 -29.371  -6.819  1.00 39.26     0.241 C 
ATOM   3551  O   CYS A 406      17.758 -29.700  -7.049  1.00 40.50    -0.271 OA
ATOM   3552  CB  CYS A 406      16.089 -29.537  -4.371  1.00 39.62     0.105 C 
ATOM   3553  SG  CYS A 406      15.477 -27.880  -4.039  1.00 41.10    -0.180 SA
ATOM   3554  HN  CYS A 406      16.521 -31.795  -5.120  1.00 51.65     0.163 HD
ATOM   3555  HG  CYS A 406      15.791 -27.564  -2.925  1.00 49.57     0.101 HD
ATOM   3556  N   VAL A 407      15.982 -28.377  -7.463  1.00 40.13    -0.346 N 
ATOM   3557  CA  VAL A 407      16.586 -27.723  -8.620  1.00 38.61     0.180 C 
ATOM   3558  C   VAL A 407      16.429 -26.215  -8.499  1.00 40.14     0.241 C 
ATOM   3559  O   VAL A 407      15.316 -25.712  -8.311  1.00 42.21    -0.271 OA
ATOM   3560  CB  VAL A 407      15.957 -28.218  -9.937  1.00 39.76     0.009 C 
ATOM   3561  CG1 VAL A 407      16.692 -27.638 -11.136  1.00 42.16     0.012 C 
ATOM   3562  CG2 VAL A 407      15.955 -29.738  -9.990  1.00 38.70     0.012 C 
ATOM   3563  HN  VAL A 407      15.212 -28.061  -7.247  1.00 48.40     0.163 HD
ATOM   3564  N   PHE A 408      17.543 -25.496  -8.620  1.00 41.49    -0.346 N 
ATOM   3565  CA  PHE A 408      17.549 -24.042  -8.704  1.00 40.41     0.180 C 
ATOM   3566  C   PHE A 408      17.729 -23.626 -10.160  1.00 39.36     0.241 C 
ATOM   3567  O   PHE A 408      18.545 -24.204 -10.884  1.00 39.71    -0.271 OA
ATOM   3568  CB  PHE A 408      18.673 -23.439  -7.859  1.00 38.62     0.073 C 
ATOM   3569  CG  PHE A 408      18.457 -23.545  -6.374  1.00 41.83    -0.056 A 
ATOM   3570  CD1 PHE A 408      17.238 -23.945  -5.852  1.00 42.28     0.007 A 
ATOM   3571  CD2 PHE A 408      19.484 -23.239  -5.498  1.00 40.24     0.007 A 
ATOM   3572  CE1 PHE A 408      17.052 -24.037  -4.486  1.00 40.41     0.001 A 
ATOM   3573  CE2 PHE A 408      19.303 -23.330  -4.134  1.00 40.36     0.001 A 
ATOM   3574  CZ  PHE A 408      18.086 -23.729  -3.628  1.00 41.13     0.000 A 
ATOM   3575  HN  PHE A 408      18.330 -25.841  -8.656  1.00 50.03     0.163 HD
ATOM   3576  N   VAL A 409      16.974 -22.616 -10.585  1.00 39.13    -0.346 N 
ATOM   3577  CA  VAL A 409      17.018 -22.111 -11.955  1.00 40.70     0.180 C 
ATOM   3578  C   VAL A 409      17.504 -20.670 -11.895  1.00 39.88     0.241 C 
ATOM   3579  O   VAL A 409      16.755 -19.768 -11.498  1.00 38.47    -0.271 OA
ATOM   3580  CB  VAL A 409      15.653 -22.207 -12.649  1.00 42.23     0.009 C 
ATOM   3581  CG1 VAL A 409      15.758 -21.751 -14.096  1.00 39.55     0.012 C 
ATOM   3582  CG2 VAL A 409      15.121 -23.633 -12.566  1.00 41.18     0.012 C 
ATOM   3583  HN  VAL A 409      16.414 -22.196 -10.085  1.00 47.20     0.163 HD
ATOM   3584  N   ASN A 410      18.752 -20.449 -12.310  1.00 40.49    -0.346 N 
ATOM   3585  CA  ASN A 410      19.425 -19.162 -12.136  1.00 40.39     0.185 C 
ATOM   3586  C   ASN A 410      19.076 -18.238 -13.298  1.00 42.14     0.241 C 
ATOM   3587  O   ASN A 410      19.811 -18.108 -14.280  1.00 42.59    -0.271 OA
ATOM   3588  CB  ASN A 410      20.930 -19.378 -12.024  1.00 43.10     0.137 C 
ATOM   3589  CG  ASN A 410      21.670 -18.141 -11.558  1.00 43.41     0.217 C 
ATOM   3590  ND2 ASN A 410      22.899 -18.330 -11.090  1.00 44.50    -0.370 N 
ATOM   3591  OD1 ASN A 410      21.149 -17.030 -11.620  1.00 42.67    -0.274 OA
ATOM   3592  HN  ASN A 410      19.238 -21.040 -12.702  1.00 48.83     0.163 HD
ATOM   3593 1HD2 ASN A 410      23.361 -17.660 -10.813  1.00 53.65     0.159 HD
ATOM   3594 2HD2 ASN A 410      23.231 -19.123 -11.062  1.00 53.65     0.159 HD
ATOM   3595  N   GLN A 411      17.931 -17.563 -13.168  1.00 43.00    -0.346 N 
ATOM   3596  CA  GLN A 411      17.543 -16.583 -14.177  1.00 42.22     0.177 C 
ATOM   3597  C   GLN A 411      18.547 -15.439 -14.244  1.00 42.86     0.241 C 
ATOM   3598  O   GLN A 411      18.818 -14.901 -15.324  1.00 43.93    -0.271 OA
ATOM   3599  CB  GLN A 411      16.147 -16.038 -13.878  1.00 40.32     0.044 C 
ATOM   3600  CG  GLN A 411      15.036 -17.047 -14.085  1.00 42.14     0.105 C 
ATOM   3601  CD  GLN A 411      13.659 -16.420 -14.043  1.00 42.63     0.215 C 
ATOM   3602  NE2 GLN A 411      13.469 -15.465 -13.140  1.00 44.17    -0.370 N 
ATOM   3603  OE1 GLN A 411      12.773 -16.795 -14.809  1.00 43.50    -0.274 OA
ATOM   3604  HN  GLN A 411      17.374 -17.653 -12.519  1.00 51.85     0.163 HD
ATOM   3605 1HE2 GLN A 411      14.110 -15.229 -12.618  1.00 53.25     0.159 HD
ATOM   3606 2HE2 GLN A 411      12.702 -15.080 -13.078  1.00 53.25     0.159 HD
ATOM   3607  N   TRP A 412      19.104 -15.050 -13.096  1.00 42.52    -0.346 N 
ATOM   3608  CA  TRP A 412      20.089 -13.975 -13.073  1.00 43.11     0.181 C 
ATOM   3609  C   TRP A 412      21.278 -14.296 -13.969  1.00 42.79     0.241 C 
ATOM   3610  O   TRP A 412      21.818 -13.409 -14.639  1.00 43.04    -0.271 OA
ATOM   3611  CB  TRP A 412      20.547 -13.731 -11.634  1.00 42.97     0.075 C 
ATOM   3612  CG  TRP A 412      21.257 -12.434 -11.432  1.00 41.33    -0.028 A 
ATOM   3613  CD1 TRP A 412      20.725 -11.274 -10.952  1.00 43.33     0.096 A 
ATOM   3614  CD2 TRP A 412      22.637 -12.164 -11.697  1.00 43.15    -0.002 A 
ATOM   3615  CE2 TRP A 412      22.871 -10.817 -11.358  1.00 43.70     0.042 A 
ATOM   3616  CE3 TRP A 412      23.697 -12.931 -12.190  1.00 44.53     0.014 A 
ATOM   3617  NE1 TRP A 412      21.688 -10.295 -10.906  1.00 45.72    -0.365 N 
ATOM   3618  CZ2 TRP A 412      24.121 -10.220 -11.498  1.00 44.77     0.030 A 
ATOM   3619  CZ3 TRP A 412      24.936 -12.336 -12.328  1.00 45.17     0.001 A 
ATOM   3620  CH2 TRP A 412      25.138 -10.995 -11.983  1.00 47.28     0.002 A 
ATOM   3621  HN  TRP A 412      18.929 -15.390 -12.326  1.00 51.27     0.163 HD
ATOM   3622  HE1 TRP A 412      21.568  -9.487 -10.637  1.00 55.11     0.165 HD
ATOM   3623  N   GLN A 413      21.699 -15.562 -13.997  1.00 44.05    -0.346 N 
ATOM   3624  CA  GLN A 413      22.867 -15.926 -14.792  1.00 44.48     0.177 C 
ATOM   3625  C   GLN A 413      22.629 -15.660 -16.273  1.00 44.17     0.241 C 
ATOM   3626  O   GLN A 413      23.545 -15.243 -16.992  1.00 46.25    -0.271 OA
ATOM   3627  CB  GLN A 413      23.220 -17.396 -14.565  1.00 43.67     0.044 C 
ATOM   3628  CG  GLN A 413      24.550 -17.816 -15.172  1.00 43.78     0.105 C 
ATOM   3629  CD  GLN A 413      24.435 -18.173 -16.642  1.00 45.88     0.215 C 
ATOM   3630  NE2 GLN A 413      25.572 -18.250 -17.322  1.00 47.01    -0.370 N 
ATOM   3631  OE1 GLN A 413      23.336 -18.376 -17.160  1.00 44.66    -0.274 OA
ATOM   3632  HN  GLN A 413      21.333 -16.215 -13.573  1.00 53.11     0.163 HD
ATOM   3633 1HE2 GLN A 413      26.321 -18.101 -16.926  1.00 56.66     0.159 HD
ATOM   3634 2HE2 GLN A 413      25.560 -18.449 -18.159  1.00 56.66     0.159 HD
ATOM   3635  N   ILE A 414      21.406 -15.901 -16.747  1.00 44.84    -0.346 N 
ATOM   3636  CA  ILE A 414      21.088 -15.675 -18.155  1.00 40.98     0.180 C 
ATOM   3637  C   ILE A 414      21.206 -14.193 -18.488  1.00 42.49     0.241 C 
ATOM   3638  O   ILE A 414      21.940 -13.793 -19.399  1.00 44.81    -0.271 OA
ATOM   3639  CB  ILE A 414      19.681 -16.209 -18.479  1.00 40.66     0.013 C 
ATOM   3640  CG1 ILE A 414      19.713 -17.729 -18.654  1.00 43.00     0.002 C 
ATOM   3641  CG2 ILE A 414      19.131 -15.534 -19.726  1.00 43.78     0.012 C 
ATOM   3642  CD1 ILE A 414      18.345 -18.381 -18.602  1.00 44.20     0.005 C 
ATOM   3643  HN  ILE A 414      20.748 -16.194 -16.277  1.00 54.06     0.163 HD
ATOM   3644  N   ASN A 415      20.482 -13.354 -17.743  1.00 44.33    -0.346 N 
ATOM   3645  CA  ASN A 415      20.398 -11.933 -18.055  1.00 42.05     0.185 C 
ATOM   3646  C   ASN A 415      21.736 -11.215 -17.959  1.00 42.83     0.241 C 
ATOM   3647  O   ASN A 415      21.843 -10.082 -18.442  1.00 45.38    -0.271 OA
ATOM   3648  CB  ASN A 415      19.398 -11.258 -17.116  1.00 42.22     0.137 C 
ATOM   3649  CG  ASN A 415      18.015 -11.860 -17.211  1.00 43.90     0.217 C 
ATOM   3650  ND2 ASN A 415      17.266 -11.805 -16.115  1.00 44.90    -0.370 N 
ATOM   3651  OD1 ASN A 415      17.623 -12.372 -18.259  1.00 43.38    -0.274 OA
ATOM   3652  HN  ASN A 415      20.030 -13.588 -17.050  1.00 53.45     0.163 HD
ATOM   3653 1HD2 ASN A 415      16.472 -12.135 -16.120  1.00 54.13     0.159 HD
ATOM   3654 2HD2 ASN A 415      17.575 -11.439 -15.401  1.00 54.13     0.159 HD
ATOM   3655  N   HIS A 416      22.746 -11.831 -17.348  1.00 44.44    -0.346 N 
ATOM   3656  CA  HIS A 416      24.057 -11.212 -17.202  1.00 43.89     0.182 C 
ATOM   3657  C   HIS A 416      25.159 -12.032 -17.857  1.00 44.64     0.241 C 
ATOM   3658  O   HIS A 416      26.341 -11.717 -17.679  1.00 44.83    -0.271 OA
ATOM   3659  CB  HIS A 416      24.373 -10.991 -15.720  1.00 43.46     0.093 C 
ATOM   3660  CG  HIS A 416      23.684  -9.800 -15.135  1.00 44.90     0.028 A 
ATOM   3661  CD2 HIS A 416      24.085  -8.513 -15.005  1.00 44.07     0.114 A 
ATOM   3662  ND1 HIS A 416      22.408  -9.858 -14.616  1.00 43.94    -0.354 N 
ATOM   3663  HD1 HIS A 416      21.827 -10.695 -14.571  1.00  0.00     0.166 HD
ATOM   3664  CE1 HIS A 416      22.056  -8.660 -14.186  1.00 44.60     0.180 A 
ATOM   3665  NE2 HIS A 416      23.055  -7.826 -14.410  1.00 41.68    -0.360 N 
ATOM   3666  HN  HIS A 416      22.695 -12.618 -17.005  1.00 53.58     0.163 HD
ATOM   3667  HE2 HIS A 416      23.061  -6.989 -14.213  1.00 50.26     0.166 HD
ATOM   3668  N   ASP A 417      24.805 -13.073 -18.604  1.00 45.17    -0.345 N 
ATOM   3669  CA  ASP A 417      25.804 -13.868 -19.303  1.00 48.13     0.186 C 
ATOM   3670  C   ASP A 417      26.555 -12.987 -20.292  1.00 51.51     0.241 C 
ATOM   3671  O   ASP A 417      25.951 -12.396 -21.192  1.00 53.16    -0.271 OA
ATOM   3672  CB  ASP A 417      25.135 -15.037 -20.023  1.00 49.02     0.147 C 
ATOM   3673  CG  ASP A 417      26.127 -16.104 -20.436  1.00 53.47     0.175 C 
ATOM   3674  OD1 ASP A 417      27.341 -15.814 -20.433  1.00 51.73    -0.648 OA
ATOM   3675  OD2 ASP A 417      25.694 -17.231 -20.759  1.00 54.30    -0.648 OA
ATOM   3676  HN  ASP A 417      23.996 -13.339 -18.722  1.00 54.45     0.163 HD
ATOM   3677  N   GLN A 418      27.873 -12.893 -20.122  1.00 51.27    -0.346 N 
ATOM   3678  CA  GLN A 418      28.657 -11.989 -20.955  1.00 53.44     0.177 C 
ATOM   3679  C   GLN A 418      28.810 -12.476 -22.391  1.00 54.14     0.241 C 
ATOM   3680  O   GLN A 418      29.392 -11.746 -23.202  1.00 54.92    -0.271 OA
ATOM   3681  CB  GLN A 418      30.037 -11.767 -20.335  1.00 53.21     0.044 C 
ATOM   3682  CG  GLN A 418      30.234 -10.364 -19.777  1.00 58.85     0.105 C 
ATOM   3683  CD  GLN A 418      31.673  -9.890 -19.865  1.00 66.84     0.215 C 
ATOM   3684  NE2 GLN A 418      31.875  -8.710 -20.442  1.00 66.64    -0.370 N 
ATOM   3685  OE1 GLN A 418      32.592 -10.576 -19.416  1.00 72.89    -0.274 OA
ATOM   3686  HN  GLN A 418      28.327 -13.336 -19.542  1.00 61.78     0.163 HD
ATOM   3687 1HE2 GLN A 418      31.208  -8.259 -20.743  1.00 80.22     0.159 HD
ATOM   3688 2HE2 GLN A 418      32.673  -8.398 -20.515  1.00 80.22     0.159 HD
ATOM   3689  N   LYS A 419      28.316 -13.668 -22.733  1.00 52.98    -0.346 N 
ATOM   3690  CA  LYS A 419      28.310 -14.110 -24.122  1.00 55.21     0.176 C 
ATOM   3691  C   LYS A 419      26.993 -13.812 -24.829  1.00 54.68     0.241 C 
ATOM   3692  O   LYS A 419      26.918 -13.959 -26.054  1.00 58.34    -0.271 OA
ATOM   3693  CB  LYS A 419      28.616 -15.614 -24.218  1.00 55.85     0.035 C 
ATOM   3694  CG  LYS A 419      27.772 -16.521 -23.327  1.00 57.10     0.004 C 
ATOM   3695  CD  LYS A 419      27.794 -17.973 -23.829  1.00 61.34     0.027 C 
ATOM   3696  CE  LYS A 419      26.529 -18.738 -23.436  1.00 61.04     0.229 C 
ATOM   3697  NZ  LYS A 419      26.722 -19.595 -22.226  1.00 66.07    -0.079 N 
ATOM   3698  HN  LYS A 419      27.980 -14.234 -22.180  1.00 63.83     0.163 HD
ATOM   3699  HZ1 LYS A 419      27.362 -20.195 -22.377  1.00 79.54     0.274 HD
ATOM   3700  HZ2 LYS A 419      26.957 -19.091 -21.531  1.00 79.54     0.274 HD
ATOM   3701  HZ3 LYS A 419      25.965 -20.021 -22.032  1.00 79.54     0.274 HD
ATOM   3702  N   LEU A 420      25.960 -13.400 -24.093  1.00 52.74    -0.346 N 
ATOM   3703  CA  LEU A 420      24.704 -12.966 -24.692  1.00 51.36     0.177 C 
ATOM   3704  C   LEU A 420      24.553 -11.452 -24.726  1.00 50.85     0.241 C 
ATOM   3705  O   LEU A 420      23.820 -10.933 -25.574  1.00 53.98    -0.271 OA
ATOM   3706  CB  LEU A 420      23.515 -13.556 -23.928  1.00 51.09     0.038 C 
ATOM   3707  CG  LEU A 420      23.505 -15.068 -23.719  1.00 53.80    -0.020 C 
ATOM   3708  CD1 LEU A 420      22.203 -15.498 -23.057  1.00 51.81     0.009 C 
ATOM   3709  CD2 LEU A 420      23.707 -15.791 -25.034  1.00 51.86     0.009 C 
ATOM   3710  HN  LEU A 420      25.964 -13.364 -23.234  1.00 63.53     0.163 HD
ATOM   3711  N   TRP A 421      25.218 -10.734 -23.823  1.00 50.46    -0.346 N 
ATOM   3712  CA  TRP A 421      25.129  -9.284 -23.739  1.00 49.96     0.181 C 
ATOM   3713  C   TRP A 421      26.530  -8.696 -23.770  1.00 50.78     0.241 C 
ATOM   3714  O   TRP A 421      27.471  -9.280 -23.223  1.00 52.06    -0.271 OA
ATOM   3715  CB  TRP A 421      24.400  -8.847 -22.468  1.00 50.66     0.075 C 
ATOM   3716  CG  TRP A 421      23.214  -9.699 -22.160  1.00 48.68    -0.028 A 
ATOM   3717  CD1 TRP A 421      23.178 -10.783 -21.335  1.00 47.87     0.096 A 
ATOM   3718  CD2 TRP A 421      21.888  -9.546 -22.680  1.00 47.21    -0.002 A 
ATOM   3719  CE2 TRP A 421      21.100 -10.572 -22.122  1.00 47.97     0.042 A 
ATOM   3720  CE3 TRP A 421      21.290  -8.639 -23.560  1.00 46.10     0.014 A 
ATOM   3721  NE1 TRP A 421      21.911 -11.314 -21.304  1.00 46.99    -0.365 N 
ATOM   3722  CZ2 TRP A 421      19.746 -10.718 -22.416  1.00 47.93     0.030 A 
ATOM   3723  CZ3 TRP A 421      19.945  -8.786 -23.851  1.00 48.88     0.001 A 
ATOM   3724  CH2 TRP A 421      19.188  -9.817 -23.281  1.00 48.98     0.002 A 
ATOM   3725  HN  TRP A 421      25.741 -11.077 -23.233  1.00 60.81     0.163 HD
ATOM   3726  HE1 TRP A 421      21.667 -12.000 -20.847  1.00 56.63     0.165 HD
ATOM   3727  N   VAL A 422      26.665  -7.539 -24.415  1.00 52.75    -0.346 N 
ATOM   3728  CA  VAL A 422      27.977  -6.946 -24.639  1.00 56.79     0.180 C 
ATOM   3729  C   VAL A 422      28.562  -6.523 -23.297  1.00 61.50     0.241 C 
ATOM   3730  O   VAL A 422      29.514  -7.136 -22.801  1.00 65.61    -0.271 OA
ATOM   3731  CB  VAL A 422      27.903  -5.757 -25.613  1.00 57.17     0.009 C 
ATOM   3732  CG1 VAL A 422      29.297  -5.412 -26.119  1.00 60.63     0.012 C 
ATOM   3733  CG2 VAL A 422      26.977  -6.070 -26.781  1.00 56.99     0.012 C 
ATOM   3734  HN  VAL A 422      26.009  -7.078 -24.724  1.00 63.54     0.163 HD
ATOM   3735  N   ASN A 423      27.993  -5.476 -22.698  1.00 54.85    -0.346 N 
ATOM   3736  CA  ASN A 423      28.435  -4.944 -21.410  1.00 53.88     0.185 C 
ATOM   3737  C   ASN A 423      27.272  -5.089 -20.437  1.00 54.85     0.243 C 
ATOM   3738  O   ASN A 423      26.489  -4.145 -20.243  1.00 55.97    -0.271 OA
ATOM   3739  CB  ASN A 423      28.886  -3.492 -21.546  1.00 61.29     0.137 C 
ATOM   3740  CG  ASN A 423      30.377  -3.371 -21.812  1.00 67.25     0.217 C 
ATOM   3741  ND2 ASN A 423      30.735  -2.971 -23.028  1.00 63.95    -0.370 N 
ATOM   3742  OD1 ASN A 423      31.196  -3.640 -20.935  1.00 73.78    -0.274 OA
ATOM   3743  HN  ASN A 423      27.327  -5.045 -23.030  1.00 66.07     0.163 HD
ATOM   3744 1HD2 ASN A 423      30.134  -2.793 -23.616  1.00 76.99     0.159 HD
ATOM   3745 2HD2 ASN A 423      31.568  -2.888 -23.226  1.00 76.99     0.159 HD
ATOM   3746  N   PRO A 424      27.131  -6.249 -19.785  1.00 54.04    -0.337 N 
ATOM   3747  CA  PRO A 424      25.864  -6.547 -19.098  1.00 49.80     0.179 C 
ATOM   3748  C   PRO A 424      25.667  -5.817 -17.782  1.00 50.27     0.241 C 
ATOM   3749  O   PRO A 424      24.527  -5.753 -17.302  1.00 48.99    -0.271 OA
ATOM   3750  CB  PRO A 424      25.926  -8.070 -18.870  1.00 47.52     0.037 C 
ATOM   3751  CG  PRO A 424      27.306  -8.519 -19.337  1.00 50.98     0.022 C 
ATOM   3752  CD  PRO A 424      28.143  -7.294 -19.559  1.00 54.73     0.127 C 
ATOM   3753  N   SER A 425      26.722  -5.276 -17.177  1.00 50.21    -0.344 N 
ATOM   3754  CA  SER A 425      26.571  -4.541 -15.929  1.00 48.75     0.200 C 
ATOM   3755  C   SER A 425      26.151  -3.094 -16.145  1.00 49.66     0.243 C 
ATOM   3756  O   SER A 425      25.878  -2.393 -15.164  1.00 51.70    -0.271 OA
ATOM   3757  CB  SER A 425      27.880  -4.579 -15.139  1.00 51.36     0.199 C 
ATOM   3758  OG  SER A 425      28.992  -4.583 -16.014  1.00 58.45    -0.398 OA
ATOM   3759  HN  SER A 425      27.530  -5.321 -17.468  1.00 60.50     0.163 HD
ATOM   3760  HG  SER A 425      29.706  -4.604 -15.571  1.00 70.38     0.209 HD
ATOM   3761  N   GLU A 426      26.094  -2.635 -17.393  1.00 52.09    -0.346 N 
ATOM   3762  CA  GLU A 426      25.679  -1.277 -17.711  1.00 51.31     0.177 C 
ATOM   3763  C   GLU A 426      24.190  -1.244 -18.033  1.00 49.39     0.241 C 
ATOM   3764  O   GLU A 426      23.665  -2.148 -18.689  1.00 46.76    -0.271 OA
ATOM   3765  CB  GLU A 426      26.475  -0.735 -18.900  1.00 52.94     0.045 C 
ATOM   3766  CG  GLU A 426      27.831  -0.150 -18.546  1.00 58.74     0.116 C 
ATOM   3767  CD  GLU A 426      28.747  -0.032 -19.754  1.00 67.80     0.172 C 
ATOM   3768  OE1 GLU A 426      28.270  -0.247 -20.890  1.00 64.37    -0.648 OA
ATOM   3769  OE2 GLU A 426      29.944   0.277 -19.569  1.00 70.42    -0.648 OA
ATOM   3770  HN  GLU A 426      26.296  -3.102 -18.086  1.00 62.76     0.163 HD
ATOM   3771  N   PHE A 427      23.516  -0.192 -17.572  1.00 51.08    -0.346 N 
ATOM   3772  CA  PHE A 427      22.094   0.012 -17.845  1.00 51.00     0.180 C 
ATOM   3773  C   PHE A 427      21.974   0.805 -19.141  1.00 52.99     0.241 C 
ATOM   3774  O   PHE A 427      22.162   2.024 -19.157  1.00 54.10    -0.271 OA
ATOM   3775  CB  PHE A 427      21.419   0.733 -16.685  1.00 51.61     0.073 C 
ATOM   3776  CG  PHE A 427      19.942   0.923 -16.865  1.00 49.90    -0.056 A 
ATOM   3777  CD1 PHE A 427      19.062  -0.115 -16.617  1.00 49.68     0.007 A 
ATOM   3778  CD2 PHE A 427      19.433   2.141 -17.279  1.00 51.92     0.007 A 
ATOM   3779  CE1 PHE A 427      17.702   0.057 -16.780  1.00 49.49     0.001 A 
ATOM   3780  CE2 PHE A 427      18.073   2.320 -17.443  1.00 51.21     0.001 A 
ATOM   3781  CZ  PHE A 427      17.207   1.276 -17.193  1.00 49.22     0.000 A 
ATOM   3782  HN  PHE A 427      23.866   0.428 -17.090  1.00 61.54     0.163 HD
ATOM   3783  N   LEU A 428      21.656   0.110 -20.232  1.00 52.08    -0.346 N 
ATOM   3784  CA  LEU A 428      21.611   0.716 -21.560  1.00 50.38     0.177 C 
ATOM   3785  C   LEU A 428      20.431   0.146 -22.330  1.00 51.17     0.243 C 
ATOM   3786  O   LEU A 428      20.562  -0.855 -23.047  1.00 49.99    -0.271 OA
ATOM   3787  CB  LEU A 428      22.917   0.475 -22.319  1.00 51.21     0.038 C 
ATOM   3788  CG  LEU A 428      22.995   1.084 -23.718  1.00 55.61    -0.020 C 
ATOM   3789  CD1 LEU A 428      23.157   2.597 -23.617  1.00 58.64     0.009 C 
ATOM   3790  CD2 LEU A 428      24.128   0.465 -24.523  1.00 53.88     0.009 C 
ATOM   3791  HN  LEU A 428      21.459  -0.727 -20.228  1.00 62.75     0.163 HD
ATOM   3792  N   PRO A 429      19.256   0.770 -22.216  1.00 51.74    -0.337 N 
ATOM   3793  CA  PRO A 429      18.089   0.258 -22.956  1.00 49.75     0.179 C 
ATOM   3794  C   PRO A 429      18.310   0.196 -24.455  1.00 50.95     0.241 C 
ATOM   3795  O   PRO A 429      17.622  -0.572 -25.138  1.00 51.08    -0.271 OA
ATOM   3796  CB  PRO A 429      16.970   1.248 -22.599  1.00 51.18     0.037 C 
ATOM   3797  CG  PRO A 429      17.435   1.942 -21.351  1.00 52.61     0.022 C 
ATOM   3798  CD  PRO A 429      18.937   1.976 -21.428  1.00 51.82     0.127 C 
ATOM   3799  N   GLU A 430      19.248   0.981 -24.989  1.00 53.02    -0.346 N 
ATOM   3800  CA  GLU A 430      19.503   0.972 -26.424  1.00 52.82     0.177 C 
ATOM   3801  C   GLU A 430      19.956  -0.394 -26.920  1.00 51.54     0.241 C 
ATOM   3802  O   GLU A 430      19.864  -0.666 -28.122  1.00 50.53    -0.271 OA
ATOM   3803  CB  GLU A 430      20.553   2.029 -26.768  1.00 53.38     0.045 C 
ATOM   3804  CG  GLU A 430      20.002   3.445 -26.867  1.00 56.13     0.116 C 
ATOM   3805  CD  GLU A 430      19.939   4.155 -25.524  1.00 61.72     0.172 C 
ATOM   3806  OE1 GLU A 430      20.460   3.609 -24.527  1.00 59.17    -0.648 OA
ATOM   3807  OE2 GLU A 430      19.367   5.264 -25.466  1.00 64.76    -0.648 OA
ATOM   3808  HN  GLU A 430      19.745   1.523 -24.543  1.00 63.87     0.163 HD
ATOM   3809  N   ARG A 431      20.433  -1.262 -26.025  1.00 53.24    -0.346 N 
ATOM   3810  CA  ARG A 431      20.891  -2.583 -26.438  1.00 48.82     0.176 C 
ATOM   3811  C   ARG A 431      19.798  -3.380 -27.134  1.00 49.91     0.241 C 
ATOM   3812  O   ARG A 431      20.109  -4.309 -27.890  1.00 50.57    -0.271 OA
ATOM   3813  CB  ARG A 431      21.407  -3.361 -25.225  1.00 48.39     0.036 C 
ATOM   3814  CG  ARG A 431      20.317  -4.008 -24.374  1.00 50.78     0.023 C 
ATOM   3815  CD  ARG A 431      20.877  -4.490 -23.029  1.00 49.07     0.138 C 
ATOM   3816  NE  ARG A 431      22.264  -4.935 -23.154  1.00 50.78    -0.227 N 
ATOM   3817  CZ  ARG A 431      23.286  -4.433 -22.464  1.00 49.81     0.665 C 
ATOM   3818  NH1 ARG A 431      23.094  -3.462 -21.580  1.00 48.37    -0.235 N 
ATOM   3819  NH2 ARG A 431      24.507  -4.907 -22.661  1.00 52.21    -0.235 N 
ATOM   3820  HN  ARG A 431      20.501  -1.110 -25.181  1.00 64.14     0.163 HD
ATOM   3821  HE  ARG A 431      22.432  -5.566 -23.713  1.00 61.18     0.177 HD
ATOM   3822 1HH1 ARG A 431      22.312  -3.140 -21.439  1.00 58.30     0.174 HD
ATOM   3823 2HH1 ARG A 431      23.765  -3.150 -21.142  1.00 58.30     0.174 HD
ATOM   3824 1HH2 ARG A 431      24.637  -5.537 -23.232  1.00 62.90     0.174 HD
ATOM   3825 2HH2 ARG A 431      25.169  -4.588 -22.215  1.00 62.90     0.174 HD
ATOM   3826  N   PHE A 432      18.532  -3.040 -26.903  1.00 50.45    -0.346 N 
ATOM   3827  CA  PHE A 432      17.408  -3.768 -27.472  1.00 50.15     0.180 C 
ATOM   3828  C   PHE A 432      16.880  -3.144 -28.757  1.00 53.67     0.241 C 
ATOM   3829  O   PHE A 432      15.976  -3.713 -29.376  1.00 54.53    -0.271 OA
ATOM   3830  CB  PHE A 432      16.269  -3.856 -26.449  1.00 47.80     0.073 C 
ATOM   3831  CG  PHE A 432      16.579  -4.727 -25.269  1.00 49.22    -0.056 A 
ATOM   3832  CD1 PHE A 432      16.595  -6.105 -25.396  1.00 51.63     0.007 A 
ATOM   3833  CD2 PHE A 432      16.852  -4.170 -24.032  1.00 50.11     0.007 A 
ATOM   3834  CE1 PHE A 432      16.880  -6.912 -24.312  1.00 49.64     0.001 A 
ATOM   3835  CE2 PHE A 432      17.137  -4.972 -22.943  1.00 47.93     0.001 A 
ATOM   3836  CZ  PHE A 432      17.151  -6.345 -23.084  1.00 46.94     0.000 A 
ATOM   3837  HN  PHE A 432      18.296  -2.377 -26.408  1.00 60.79     0.163 HD
ATOM   3838  N   LEU A 433      17.420  -2.004 -29.177  1.00 53.85    -0.346 N 
ATOM   3839  CA  LEU A 433      16.885  -1.257 -30.308  1.00 54.27     0.177 C 
ATOM   3840  C   LEU A 433      17.687  -1.539 -31.572  1.00 55.72     0.241 C 
ATOM   3841  O   LEU A 433      18.923  -1.543 -31.546  1.00 55.83    -0.271 OA
ATOM   3842  CB  LEU A 433      16.889   0.243 -30.010  1.00 52.83     0.038 C 
ATOM   3843  CG  LEU A 433      15.931   0.689 -28.904  1.00 52.25    -0.020 C 
ATOM   3844  CD1 LEU A 433      16.093   2.175 -28.619  1.00 50.08     0.009 C 
ATOM   3845  CD2 LEU A 433      14.489   0.365 -29.269  1.00 52.70     0.009 C 
ATOM   3846  HN  LEU A 433      18.109  -1.636 -28.817  1.00 64.87     0.163 HD
ATOM   3847  N   THR A 434      16.974  -1.763 -32.673  1.00 57.56    -0.344 N 
ATOM   3848  CA  THR A 434      17.575  -1.973 -33.981  1.00 55.82     0.205 C 
ATOM   3849  C   THR A 434      18.014  -0.644 -34.581  1.00 54.35     0.246 C 
ATOM   3850  O   THR A 434      17.667   0.428 -34.080  1.00 54.44    -0.271 OA
ATOM   3851  CB  THR A 434      16.570  -2.659 -34.902  1.00 55.71     0.146 C 
ATOM   3852  CG2 THR A 434      16.249  -4.060 -34.402  1.00 52.92     0.042 C 
ATOM   3853  OG1 THR A 434      15.362  -1.887 -34.945  1.00 57.31    -0.393 OA
ATOM   3854  HN  THR A 434      16.115  -1.798 -32.684  1.00 69.32     0.163 HD
ATOM   3855  HG1 THR A 434      15.519  -1.126 -35.263  1.00 69.02     0.210 HD
ATOM   3856  N   PRO A 435      18.779  -0.677 -35.677  1.00 56.52    -0.337 N 
ATOM   3857  CA  PRO A 435      19.211   0.589 -36.298  1.00 57.48     0.179 C 
ATOM   3858  C   PRO A 435      18.058   1.481 -36.729  1.00 58.44     0.241 C 
ATOM   3859  O   PRO A 435      18.249   2.699 -36.842  1.00 57.54    -0.271 OA
ATOM   3860  CB  PRO A 435      20.048   0.130 -37.502  1.00 56.82     0.037 C 
ATOM   3861  CG  PRO A 435      20.494  -1.260 -37.151  1.00 54.60     0.022 C 
ATOM   3862  CD  PRO A 435      19.360  -1.854 -36.351  1.00 57.76     0.127 C 
ATOM   3863  N   ASP A 436      16.871   0.923 -36.970  1.00 58.34    -0.346 N 
ATOM   3864  CA  ASP A 436      15.699   1.710 -37.332  1.00 57.81     0.186 C 
ATOM   3865  C   ASP A 436      14.840   2.076 -36.125  1.00 58.53     0.241 C 
ATOM   3866  O   ASP A 436      13.694   2.504 -36.302  1.00 59.05    -0.271 OA
ATOM   3867  CB  ASP A 436      14.852   0.959 -38.367  1.00 57.24     0.147 C 
ATOM   3868  CG  ASP A 436      14.345  -0.379 -37.858  1.00 59.00     0.175 C 
ATOM   3869  OD1 ASP A 436      14.350  -0.600 -36.629  1.00 62.25    -0.648 OA
ATOM   3870  OD2 ASP A 436      13.938  -1.214 -38.694  1.00 60.11    -0.648 OA
ATOM   3871  HN  ASP A 436      16.721   0.077 -36.928  1.00 70.25     0.163 HD
ATOM   3872  N   GLY A 437      15.359   1.906 -34.911  1.00 59.38    -0.351 N 
ATOM   3873  CA  GLY A 437      14.653   2.341 -33.724  1.00 57.40     0.225 C 
ATOM   3874  C   GLY A 437      13.561   1.421 -33.236  1.00 56.24     0.236 C 
ATOM   3875  O   GLY A 437      12.733   1.845 -32.422  1.00 58.16    -0.272 OA
ATOM   3876  HN  GLY A 437      16.121   1.540 -34.753  1.00 71.51     0.163 HD
ATOM   3877  N   ALA A 438      13.528   0.178 -33.702  1.00 54.71    -0.347 N 
ATOM   3878  CA  ALA A 438      12.530  -0.791 -33.275  1.00 57.58     0.172 C 
ATOM   3879  C   ALA A 438      13.145  -1.793 -32.302  1.00 55.43     0.240 C 
ATOM   3880  O   ALA A 438      14.355  -1.816 -32.071  1.00 53.87    -0.271 OA
ATOM   3881  CB  ALA A 438      11.933  -1.515 -34.485  1.00 55.30     0.042 C 
ATOM   3882  HN  ALA A 438      14.085  -0.133 -34.278  1.00 65.90     0.163 HD
ATOM   3883  N   ILE A 439      12.289  -2.637 -31.734  1.00 52.30    -0.346 N 
ATOM   3884  CA  ILE A 439      12.708  -3.596 -30.719  1.00 54.06     0.180 C 
ATOM   3885  C   ILE A 439      13.187  -4.866 -31.409  1.00 54.50     0.241 C 
ATOM   3886  O   ILE A 439      12.452  -5.474 -32.195  1.00 53.93    -0.271 OA
ATOM   3887  CB  ILE A 439      11.568  -3.899 -29.735  1.00 54.16     0.013 C 
ATOM   3888  CG1 ILE A 439      11.387  -2.730 -28.763  1.00 54.62     0.002 C 
ATOM   3889  CG2 ILE A 439      11.846  -5.185 -28.972  1.00 52.33     0.012 C 
ATOM   3890  CD1 ILE A 439      12.381  -2.729 -27.618  1.00 56.30     0.005 C 
ATOM   3891  HN  ILE A 439      11.451  -2.674 -31.922  1.00 63.01     0.163 HD
ATOM   3892  N   ASP A 440      14.423  -5.264 -31.117  1.00 54.00    -0.345 N 
ATOM   3893  CA  ASP A 440      14.994  -6.508 -31.626  1.00 52.77     0.186 C 
ATOM   3894  C   ASP A 440      14.331  -7.669 -30.899  1.00 53.82     0.241 C 
ATOM   3895  O   ASP A 440      14.696  -8.001 -29.770  1.00 56.11    -0.271 OA
ATOM   3896  CB  ASP A 440      16.504  -6.509 -31.420  1.00 53.15     0.147 C 
ATOM   3897  CG  ASP A 440      17.174  -7.736 -32.002  1.00 56.15     0.175 C 
ATOM   3898  OD1 ASP A 440      16.473  -8.732 -32.274  1.00 56.64    -0.648 OA
ATOM   3899  OD2 ASP A 440      18.409  -7.703 -32.187  1.00 58.50    -0.648 OA
ATOM   3900  HN  ASP A 440      14.962  -4.820 -30.615  1.00 65.05     0.163 HD
ATOM   3901  N   LYS A 441      13.350  -8.302 -31.543  1.00 53.23    -0.346 N 
ATOM   3902  CA  LYS A 441      12.515  -9.250 -30.814  1.00 55.74     0.176 C 
ATOM   3903  C   LYS A 441      13.287 -10.499 -30.404  1.00 58.09     0.241 C 
ATOM   3904  O   LYS A 441      12.972 -11.103 -29.372  1.00 59.33    -0.271 OA
ATOM   3905  CB  LYS A 441      11.292  -9.637 -31.646  1.00 54.74     0.035 C 
ATOM   3906  CG  LYS A 441      10.293 -10.499 -30.882  1.00 63.07     0.004 C 
ATOM   3907  CD  LYS A 441       9.390 -11.289 -31.821  1.00 61.96     0.027 C 
ATOM   3908  CE  LYS A 441       9.869 -12.727 -31.975  1.00 66.20     0.229 C 
ATOM   3909  NZ  LYS A 441       8.748 -13.670 -32.267  1.00 67.08    -0.079 N 
ATOM   3910  HN  LYS A 441      13.153  -8.204 -32.374  1.00 64.12     0.163 HD
ATOM   3911  HZ1 LYS A 441       9.062 -14.499 -32.351  1.00 80.75     0.274 HD
ATOM   3912  HZ2 LYS A 441       8.154 -13.651 -31.604  1.00 80.75     0.274 HD
ATOM   3913  HZ3 LYS A 441       8.343 -13.436 -33.024  1.00 80.75     0.274 HD
ATOM   3914  N   VAL A 442      14.292 -10.910 -31.180  1.00 56.63    -0.346 N 
ATOM   3915  CA  VAL A 442      15.036 -12.103 -30.791  1.00 57.63     0.180 C 
ATOM   3916  C   VAL A 442      15.898 -11.823 -29.566  1.00 57.70     0.241 C 
ATOM   3917  O   VAL A 442      16.133 -12.720 -28.745  1.00 59.27    -0.271 OA
ATOM   3918  CB  VAL A 442      15.889 -12.632 -31.957  1.00 58.32     0.009 C 
ATOM   3919  CG1 VAL A 442      17.213 -11.892 -32.041  1.00 58.67     0.012 C 
ATOM   3920  CG2 VAL A 442      16.125 -14.128 -31.784  1.00 58.35     0.012 C 
ATOM   3921  HN  VAL A 442      14.553 -10.532 -31.907  1.00 68.21     0.163 HD
ATOM   3922  N   LEU A 443      16.386 -10.590 -29.419  1.00 55.03    -0.346 N 
ATOM   3923  CA  LEU A 443      17.205 -10.237 -28.267  1.00 54.24     0.177 C 
ATOM   3924  C   LEU A 443      16.371  -9.850 -27.055  1.00 55.10     0.241 C 
ATOM   3925  O   LEU A 443      16.875  -9.907 -25.928  1.00 55.39    -0.271 OA
ATOM   3926  CB  LEU A 443      18.148  -9.087 -28.622  1.00 54.81     0.038 C 
ATOM   3927  CG  LEU A 443      19.315  -8.882 -27.655  1.00 53.71    -0.020 C 
ATOM   3928  CD1 LEU A 443      20.475  -9.797 -28.014  1.00 56.94     0.009 C 
ATOM   3929  CD2 LEU A 443      19.754  -7.427 -27.653  1.00 51.78     0.009 C 
ATOM   3930  HN  LEU A 443      16.256  -9.944 -29.972  1.00 66.29     0.163 HD
ATOM   3931  N   SER A 444      15.118  -9.443 -27.258  1.00 54.68    -0.344 N 
ATOM   3932  CA  SER A 444      14.225  -9.210 -26.132  1.00 52.96     0.200 C 
ATOM   3933  C   SER A 444      13.692 -10.510 -25.548  1.00 53.05     0.243 C 
ATOM   3934  O   SER A 444      13.285 -10.532 -24.383  1.00 54.69    -0.271 OA
ATOM   3935  CB  SER A 444      13.056  -8.321 -26.556  1.00 52.12     0.199 C 
ATOM   3936  OG  SER A 444      12.101  -9.058 -27.298  1.00 54.64    -0.398 OA
ATOM   3937  HN  SER A 444      14.767  -9.297 -28.029  1.00 65.86     0.163 HD
ATOM   3938  HG  SER A 444      12.467  -9.410 -27.967  1.00 65.82     0.209 HD
ATOM   3939  N   GLU A 445      13.689 -11.589 -26.324  1.00 50.92    -0.346 N 
ATOM   3940  CA  GLU A 445      13.235 -12.887 -25.848  1.00 51.66     0.177 C 
ATOM   3941  C   GLU A 445      14.331 -13.667 -25.136  1.00 52.49     0.241 C 
ATOM   3942  O   GLU A 445      14.081 -14.787 -24.682  1.00 54.11    -0.271 OA
ATOM   3943  CB  GLU A 445      12.677 -13.704 -27.016  1.00 54.79     0.045 C 
ATOM   3944  CG  GLU A 445      11.359 -13.149 -27.531  1.00 59.31     0.116 C 
ATOM   3945  CD  GLU A 445      10.879 -13.822 -28.796  1.00 65.89     0.172 C 
ATOM   3946  OE1 GLU A 445       9.648 -13.879 -29.000  1.00 68.47    -0.648 OA
ATOM   3947  OE2 GLU A 445      11.724 -14.283 -29.593  1.00 68.31    -0.648 OA
ATOM   3948  HN  GLU A 445      13.949 -11.594 -27.144  1.00 61.35     0.163 HD
ATOM   3949  N   LYS A 446      15.531 -13.102 -25.021  1.00 50.25    -0.346 N 
ATOM   3950  CA  LYS A 446      16.581 -13.675 -24.191  1.00 49.92     0.176 C 
ATOM   3951  C   LYS A 446      16.550 -13.144 -22.764  1.00 50.24     0.241 C 
ATOM   3952  O   LYS A 446      17.217 -13.712 -21.893  1.00 50.03    -0.271 OA
ATOM   3953  CB  LYS A 446      17.952 -13.404 -24.820  1.00 49.62     0.035 C 
ATOM   3954  CG  LYS A 446      18.106 -14.028 -26.200  1.00 52.97     0.004 C 
ATOM   3955  CD  LYS A 446      19.507 -13.857 -26.762  1.00 53.00     0.027 C 
ATOM   3956  CE  LYS A 446      19.708 -14.742 -27.984  1.00 52.11     0.229 C 
ATOM   3957  NZ  LYS A 446      21.018 -14.500 -28.647  1.00 57.11    -0.079 N 
ATOM   3958  HN  LYS A 446      15.764 -12.377 -25.420  1.00 60.55     0.163 HD
ATOM   3959  HZ1 LYS A 446      21.103 -15.032 -29.355  1.00 68.78     0.274 HD
ATOM   3960  HZ2 LYS A 446      21.072 -13.653 -28.914  1.00 68.78     0.274 HD
ATOM   3961  HZ3 LYS A 446      21.682 -14.667 -28.078  1.00 68.78     0.274 HD
ATOM   3962  N   VAL A 447      15.791 -12.082 -22.503  1.00 48.07    -0.346 N 
ATOM   3963  CA  VAL A 447      15.605 -11.574 -21.148  1.00 46.51     0.180 C 
ATOM   3964  C   VAL A 447      14.635 -12.510 -20.432  1.00 46.78     0.241 C 
ATOM   3965  O   VAL A 447      13.451 -12.573 -20.774  1.00 50.20    -0.271 OA
ATOM   3966  CB  VAL A 447      15.087 -10.132 -21.152  1.00 46.42     0.009 C 
ATOM   3967  CG1 VAL A 447      14.639  -9.727 -19.758  1.00 45.29     0.012 C 
ATOM   3968  CG2 VAL A 447      16.161  -9.189 -21.667  1.00 47.68     0.012 C 
ATOM   3969  HN  VAL A 447      15.368 -11.632 -23.102  1.00 57.93     0.163 HD
ATOM   3970  N   ILE A 448      15.135 -13.230 -19.433  1.00 45.86    -0.346 N 
ATOM   3971  CA  ILE A 448      14.383 -14.264 -18.733  1.00 44.94     0.180 C 
ATOM   3972  C   ILE A 448      14.112 -13.760 -17.322  1.00 46.19     0.241 C 
ATOM   3973  O   ILE A 448      15.044 -13.619 -16.519  1.00 45.62    -0.271 OA
ATOM   3974  CB  ILE A 448      15.153 -15.594 -18.713  1.00 44.27     0.013 C 
ATOM   3975  CG1 ILE A 448      15.434 -16.087 -20.140  1.00 48.13     0.002 C 
ATOM   3976  CG2 ILE A 448      14.407 -16.646 -17.911  1.00 43.28     0.012 C 
ATOM   3977  CD1 ILE A 448      14.190 -16.329 -20.977  1.00 46.35     0.005 C 
ATOM   3978  HN  ILE A 448      15.935 -13.133 -19.134  1.00 55.28     0.163 HD
ATOM   3979  N   ILE A 449      12.841 -13.498 -17.006  1.00 45.99    -0.346 N 
ATOM   3980  CA  ILE A 449      12.484 -13.109 -15.645  1.00 44.50     0.180 C 
ATOM   3981  C   ILE A 449      11.131 -13.693 -15.247  1.00 44.87     0.241 C 
ATOM   3982  O   ILE A 449      10.808 -13.770 -14.055  1.00 44.10    -0.271 OA
ATOM   3983  CB  ILE A 449      12.498 -11.573 -15.477  1.00 41.38     0.013 C 
ATOM   3984  CG1 ILE A 449      12.356 -11.202 -13.994  1.00 43.90     0.002 C 
ATOM   3985  CG2 ILE A 449      11.407 -10.933 -16.318  1.00 43.89     0.012 C 
ATOM   3986  CD1 ILE A 449      12.356  -9.706 -13.709  1.00 44.20     0.005 C 
ATOM   3987  HN  ILE A 449      12.185 -13.530 -17.559  1.00 55.44     0.163 HD
ATOM   3988  N   PHE A 450      10.339 -14.131 -16.227  1.00 46.00    -0.346 N 
ATOM   3989  CA  PHE A 450       9.035 -14.724 -15.956  1.00 46.53     0.180 C 
ATOM   3990  C   PHE A 450       9.063 -16.251 -15.994  1.00 48.53     0.241 C 
ATOM   3991  O   PHE A 450       8.004 -16.885 -16.071  1.00 46.95    -0.271 OA
ATOM   3992  CB  PHE A 450       7.990 -14.208 -16.947  1.00 48.33     0.073 C 
ATOM   3993  CG  PHE A 450       7.638 -12.763 -16.768  1.00 50.01    -0.056 A 
ATOM   3994  CD1 PHE A 450       6.661 -12.377 -15.866  1.00 50.22     0.007 A 
ATOM   3995  CD2 PHE A 450       8.276 -11.788 -17.516  1.00 48.67     0.007 A 
ATOM   3996  CE1 PHE A 450       6.334 -11.043 -15.707  1.00 49.50     0.001 A 
ATOM   3997  CE2 PHE A 450       7.953 -10.454 -17.361  1.00 50.26     0.001 A 
ATOM   3998  CZ  PHE A 450       6.980 -10.082 -16.456  1.00 50.20     0.000 A 
ATOM   3999  HN  PHE A 450      10.532 -14.095 -17.063  1.00 55.45     0.163 HD
ATOM   4000  N   GLY A 451      10.243 -16.855 -15.951  1.00 45.88    -0.351 N 
ATOM   4001  CA  GLY A 451      10.327 -18.297 -15.941  1.00 45.78     0.225 C 
ATOM   4002  C   GLY A 451      10.088 -18.906 -17.308  1.00 48.66     0.236 C 
ATOM   4003  O   GLY A 451      10.105 -18.236 -18.345  1.00 49.10    -0.272 OA
ATOM   4004  HN  GLY A 451      11.002 -16.452 -15.927  1.00 55.30     0.163 HD
ATOM   4005  N   MET A 452       9.846 -20.214 -17.296  1.00 48.74    -0.346 N 
ATOM   4006  CA  MET A 452       9.727 -20.963 -18.536  1.00 46.89     0.177 C 
ATOM   4007  C   MET A 452       8.933 -22.234 -18.294  1.00 47.16     0.240 C 
ATOM   4008  O   MET A 452       8.832 -22.724 -17.166  1.00 49.83    -0.271 OA
ATOM   4009  CB  MET A 452      11.099 -21.330 -19.092  1.00 44.85     0.045 C 
ATOM   4010  CG  MET A 452      11.737 -20.312 -20.000  1.00 45.33     0.076 C 
ATOM   4011  SD  MET A 452      13.144 -21.148 -20.757  1.00 49.05    -0.173 SA
ATOM   4012  CE  MET A 452      14.306 -19.805 -20.957  1.00 47.73     0.089 C 
ATOM   4013  HN  MET A 452       9.747 -20.687 -16.585  1.00 58.74     0.163 HD
ATOM   4014  N   GLY A 453       8.383 -22.769 -19.380  1.00 46.17    -0.351 N 
ATOM   4015  CA  GLY A 453       7.787 -24.088 -19.337  1.00 47.02     0.225 C 
ATOM   4016  C   GLY A 453       6.429 -24.107 -18.655  1.00 48.93     0.236 C 
ATOM   4017  O   GLY A 453       5.694 -23.119 -18.630  1.00 44.41    -0.272 OA
ATOM   4018  HN  GLY A 453       8.345 -22.386 -20.149  1.00 55.66     0.163 HD
ATOM   4019  N   LYS A 454       6.105 -25.268 -18.083  1.00 53.04    -0.346 N 
ATOM   4020  CA  LYS A 454       4.776 -25.501 -17.537  1.00 51.74     0.176 C 
ATOM   4021  C   LYS A 454       4.526 -24.757 -16.235  1.00 49.05     0.241 C 
ATOM   4022  O   LYS A 454       3.372 -24.687 -15.800  1.00 52.62    -0.271 OA
ATOM   4023  CB  LYS A 454       4.566 -27.000 -17.330  1.00 52.29     0.035 C 
ATOM   4024  CG  LYS A 454       4.235 -27.740 -18.617  1.00 57.21     0.004 C 
ATOM   4025  CD  LYS A 454       3.854 -29.181 -18.343  1.00 59.05     0.027 C 
ATOM   4026  CE  LYS A 454       2.811 -29.690 -19.331  1.00 65.72     0.229 C 
ATOM   4027  NZ  LYS A 454       1.825 -30.607 -18.680  1.00 67.17    -0.079 N 
ATOM   4028  HN  LYS A 454       6.641 -25.935 -18.001  1.00 63.90     0.163 HD
ATOM   4029  HZ1 LYS A 454       1.398 -30.180 -18.026  1.00 80.86     0.274 HD
ATOM   4030  HZ2 LYS A 454       1.230 -30.888 -19.279  1.00 80.86     0.274 HD
ATOM   4031  HZ3 LYS A 454       2.246 -31.312 -18.338  1.00 80.86     0.274 HD
ATOM   4032  N   ARG A 455       5.562 -24.204 -15.609  1.00 47.70    -0.346 N 
ATOM   4033  CA  ARG A 455       5.414 -23.418 -14.392  1.00 48.85     0.176 C 
ATOM   4034  C   ARG A 455       5.572 -21.928 -14.656  1.00 49.70     0.241 C 
ATOM   4035  O   ARG A 455       5.712 -21.146 -13.709  1.00 50.17    -0.271 OA
ATOM   4036  CB  ARG A 455       6.424 -23.889 -13.347  1.00 49.29     0.036 C 
ATOM   4037  CG  ARG A 455       6.026 -25.191 -12.670  1.00 49.32     0.023 C 
ATOM   4038  CD  ARG A 455       4.896 -24.946 -11.688  1.00 51.47     0.138 C 
ATOM   4039  NE  ARG A 455       4.689 -26.061 -10.771  1.00 45.71    -0.227 N 
ATOM   4040  CZ  ARG A 455       3.945 -25.989  -9.674  1.00 50.65     0.665 C 
ATOM   4041  NH1 ARG A 455       3.341 -24.851  -9.357  1.00 49.38    -0.235 N 
ATOM   4042  NH2 ARG A 455       3.804 -27.051  -8.893  1.00 58.55    -0.235 N 
ATOM   4043  HN  ARG A 455       6.376 -24.273 -15.876  1.00 57.49     0.163 HD
ATOM   4044  HE  ARG A 455       5.072 -26.810 -10.952  1.00 55.10     0.177 HD
ATOM   4045 1HH1 ARG A 455       3.427 -24.159  -9.859  1.00 59.50     0.174 HD
ATOM   4046 2HH1 ARG A 455       2.860 -24.806  -8.646  1.00 59.50     0.174 HD
ATOM   4047 1HH2 ARG A 455       4.196 -27.789  -9.096  1.00 70.51     0.174 HD
ATOM   4048 2HH2 ARG A 455       3.323 -27.001  -8.182  1.00 70.51     0.174 HD
ATOM   4049  N   LYS A 456       5.544 -21.522 -15.922  1.00 49.60    -0.346 N 
ATOM   4050  CA  LYS A 456       5.685 -20.121 -16.287  1.00 45.66     0.176 C 
ATOM   4051  C   LYS A 456       4.730 -19.249 -15.484  1.00 48.07     0.241 C 
ATOM   4052  O   LYS A 456       3.651 -19.683 -15.072  1.00 51.27    -0.271 OA
ATOM   4053  CB  LYS A 456       5.415 -19.957 -17.785  1.00 48.20     0.035 C 
ATOM   4054  CG  LYS A 456       5.439 -18.517 -18.282  1.00 53.98     0.004 C 
ATOM   4055  CD  LYS A 456       4.920 -18.410 -19.708  1.00 56.55     0.027 C 
ATOM   4056  CE  LYS A 456       5.869 -17.616 -20.622  1.00 64.45     0.229 C 
ATOM   4057  NZ  LYS A 456       6.692 -16.569 -19.946  1.00 61.14    -0.079 N 
ATOM   4058  HN  LYS A 456       5.442 -22.046 -16.596  1.00 59.76     0.163 HD
ATOM   4059  HZ1 LYS A 456       7.373 -16.946 -19.515  1.00 73.61     0.274 HD
ATOM   4060  HZ2 LYS A 456       7.013 -16.000 -20.550  1.00 73.61     0.274 HD
ATOM   4061  HZ3 LYS A 456       6.192 -16.118 -19.364  1.00 73.61     0.274 HD
ATOM   4062  N   CYS A 457       5.146 -18.006 -15.256  1.00 46.28    -0.345 N 
ATOM   4063  CA  CYS A 457       4.274 -17.015 -14.642  1.00 47.64     0.186 C 
ATOM   4064  C   CYS A 457       2.980 -16.886 -15.431  1.00 51.32     0.242 C 
ATOM   4065  O   CYS A 457       2.996 -16.762 -16.659  1.00 52.24    -0.271 OA
ATOM   4066  CB  CYS A 457       4.988 -15.663 -14.580  1.00 48.96     0.121 C 
ATOM   4067  SG  CYS A 457       3.912 -14.268 -14.181  1.00 51.72    -0.095 SA
ATOM   4068  HN  CYS A 457       5.931 -17.713 -15.449  1.00 55.78     0.163 HD
ATOM   4069  N   ILE A 458       1.851 -16.915 -14.713  1.00 51.56    -0.346 N 
ATOM   4070  CA  ILE A 458       0.551 -16.742 -15.351  1.00 51.92     0.180 C 
ATOM   4071  C   ILE A 458       0.104 -15.287 -15.382  1.00 50.75     0.241 C 
ATOM   4072  O   ILE A 458      -0.970 -14.988 -15.924  1.00 52.03    -0.271 OA
ATOM   4073  CB  ILE A 458      -0.541 -17.583 -14.657  1.00 50.22     0.013 C 
ATOM   4074  CG1 ILE A 458      -0.902 -16.984 -13.297  1.00 51.62     0.002 C 
ATOM   4075  CG2 ILE A 458      -0.083 -19.021 -14.496  1.00 53.25     0.012 C 
ATOM   4076  CD1 ILE A 458      -1.916 -17.804 -12.519  1.00 55.36     0.005 C 
ATOM   4077  HN  ILE A 458       1.816 -17.033 -13.862  1.00 62.12     0.163 HD
ATOM   4078  N   GLY A 459       0.879 -14.376 -14.801  1.00 49.43    -0.351 N 
ATOM   4079  CA  GLY A 459       0.533 -12.971 -14.819  1.00 52.12     0.225 C 
ATOM   4080  C   GLY A 459       1.516 -12.138 -15.612  1.00 53.17     0.236 C 
ATOM   4081  O   GLY A 459       1.677 -10.942 -15.353  1.00 51.94    -0.272 OA
ATOM   4082  HN  GLY A 459       1.613 -14.551 -14.389  1.00 59.56     0.163 HD
ATOM   4083  N   GLU A 460       2.180 -12.758 -16.589  1.00 53.24    -0.346 N 
ATOM   4084  CA  GLU A 460       3.180 -12.034 -17.366  1.00 52.96     0.177 C 
ATOM   4085  C   GLU A 460       2.555 -10.841 -18.080  1.00 54.11     0.241 C 
ATOM   4086  O   GLU A 460       2.977  -9.694 -17.891  1.00 52.27    -0.271 OA
ATOM   4087  CB  GLU A 460       3.854 -12.968 -18.373  1.00 51.35     0.045 C 
ATOM   4088  CG  GLU A 460       5.008 -12.309 -19.123  1.00 52.61     0.116 C 
ATOM   4089  CD  GLU A 460       5.711 -13.251 -20.083  1.00 56.51     0.172 C 
ATOM   4090  OE1 GLU A 460       5.236 -14.393 -20.257  1.00 58.89    -0.648 OA
ATOM   4091  OE2 GLU A 460       6.740 -12.846 -20.665  1.00 56.06    -0.648 OA
ATOM   4092  HN  GLU A 460       2.072 -13.580 -16.817  1.00 64.14     0.163 HD
ATOM   4093  N   THR A 461       1.541 -11.093 -18.915  1.00 55.33    -0.344 N 
ATOM   4094  CA  THR A 461       0.994 -10.011 -19.728  1.00 54.12     0.205 C 
ATOM   4095  C   THR A 461       0.347  -8.936 -18.863  1.00 54.40     0.243 C 
ATOM   4096  O   THR A 461       0.371  -7.754 -19.228  1.00 55.09    -0.271 OA
ATOM   4097  CB  THR A 461      -0.009 -10.556 -20.750  1.00 51.89     0.146 C 
ATOM   4098  CG2 THR A 461       0.486 -11.869 -21.355  1.00 48.63     0.042 C 
ATOM   4099  OG1 THR A 461      -1.281 -10.764 -20.128  1.00 55.89    -0.393 OA
ATOM   4100  HN  THR A 461       1.162 -11.858 -19.013  1.00 66.65     0.163 HD
ATOM   4101  HG1 THR A 461      -1.830 -11.063 -20.689  1.00 67.32     0.210 HD
ATOM   4102  N   ILE A 462      -0.221  -9.314 -17.715  1.00 54.45    -0.346 N 
ATOM   4103  CA  ILE A 462      -0.734  -8.313 -16.782  1.00 53.67     0.180 C 
ATOM   4104  C   ILE A 462       0.409  -7.449 -16.264  1.00 52.78     0.241 C 
ATOM   4105  O   ILE A 462       0.338  -6.214 -16.280  1.00 53.66    -0.271 OA
ATOM   4106  CB  ILE A 462      -1.494  -8.989 -15.626  1.00 54.07     0.013 C 
ATOM   4107  CG1 ILE A 462      -2.721  -9.726 -16.162  1.00 56.02     0.002 C 
ATOM   4108  CG2 ILE A 462      -1.891  -7.958 -14.579  1.00 55.67     0.012 C 
ATOM   4109  CD1 ILE A 462      -3.662 -10.228 -15.090  1.00 59.66     0.005 C 
ATOM   4110  HN  ILE A 462      -0.319 -10.129 -17.458  1.00 65.59     0.163 HD
ATOM   4111  N   ALA A 463       1.478  -8.089 -15.783  1.00 52.63    -0.346 N 
ATOM   4112  CA  ALA A 463       2.616  -7.335 -15.270  1.00 52.96     0.172 C 
ATOM   4113  C   ALA A 463       3.255  -6.482 -16.357  1.00 52.54     0.240 C 
ATOM   4114  O   ALA A 463       3.738  -5.380 -16.077  1.00 52.00    -0.271 OA
ATOM   4115  CB  ALA A 463       3.648  -8.287 -14.664  1.00 50.63     0.042 C 
ATOM   4116  HN  ALA A 463       1.566  -8.944 -15.744  1.00 63.40     0.163 HD
ATOM   4117  N   ARG A 464       3.265  -6.968 -17.600  1.00 53.06    -0.346 N 
ATOM   4118  CA  ARG A 464       3.849  -6.190 -18.688  1.00 52.79     0.176 C 
ATOM   4119  C   ARG A 464       2.972  -4.995 -19.039  1.00 53.61     0.241 C 
ATOM   4120  O   ARG A 464       3.482  -3.918 -19.369  1.00 52.73    -0.271 OA
ATOM   4121  CB  ARG A 464       4.061  -7.079 -19.913  1.00 53.78     0.036 C 
ATOM   4122  CG  ARG A 464       5.280  -7.985 -19.818  1.00 54.69     0.023 C 
ATOM   4123  CD  ARG A 464       5.970  -8.137 -21.166  1.00 56.37     0.138 C 
ATOM   4124  NE  ARG A 464       7.422  -8.252 -21.040  1.00 52.96    -0.227 N 
ATOM   4125  CZ  ARG A 464       8.084  -9.404 -20.981  1.00 51.72     0.665 C 
ATOM   4126  NH1 ARG A 464       7.429 -10.557 -21.034  1.00 50.11    -0.235 N 
ATOM   4127  NH2 ARG A 464       9.405  -9.404 -20.869  1.00 50.83    -0.235 N 
ATOM   4128  HN  ARG A 464       2.946  -7.731 -17.834  1.00 63.92     0.163 HD
ATOM   4129  HE  ARG A 464       7.879  -7.525 -21.001  1.00 63.80     0.177 HD
ATOM   4130 1HH1 ARG A 464       6.573 -10.572 -21.106  1.00 60.38     0.174 HD
ATOM   4131 2HH1 ARG A 464       7.866 -11.297 -20.994  1.00 60.38     0.174 HD
ATOM   4132 1HH2 ARG A 464       9.834  -8.659 -20.834  1.00 61.24     0.174 HD
ATOM   4133 2HH2 ARG A 464       9.833 -10.149 -20.830  1.00 61.24     0.174 HD
ATOM   4134  N   TRP A 465       1.650  -5.165 -18.973  1.00 53.57    -0.346 N 
ATOM   4135  CA  TRP A 465       0.740  -4.064 -19.269  1.00 53.26     0.181 C 
ATOM   4136  C   TRP A 465       0.653  -3.097 -18.096  1.00 56.13     0.241 C 
ATOM   4137  O   TRP A 465       0.702  -1.875 -18.279  1.00 56.90    -0.271 OA
ATOM   4138  CB  TRP A 465      -0.646  -4.609 -19.613  1.00 54.56     0.075 C 
ATOM   4139  CG  TRP A 465      -0.689  -5.339 -20.913  1.00 54.52    -0.028 A 
ATOM   4140  CD1 TRP A 465       0.375  -5.695 -21.687  1.00 55.58     0.096 A 
ATOM   4141  CD2 TRP A 465      -1.857  -5.805 -21.595  1.00 53.96    -0.002 A 
ATOM   4142  CE2 TRP A 465      -1.425  -6.435 -22.777  1.00 57.40     0.042 A 
ATOM   4143  CE3 TRP A 465      -3.227  -5.751 -21.321  1.00 57.12     0.014 A 
ATOM   4144  NE1 TRP A 465      -0.057  -6.355 -22.810  1.00 59.32    -0.365 N 
ATOM   4145  CZ2 TRP A 465      -2.312  -7.006 -23.686  1.00 58.81     0.030 A 
ATOM   4146  CZ3 TRP A 465      -4.107  -6.317 -22.225  1.00 58.11     0.001 A 
ATOM   4147  CH2 TRP A 465      -3.646  -6.937 -23.393  1.00 59.86     0.002 A 
ATOM   4148  HN  TRP A 465       1.260  -5.902 -18.761  1.00 64.53     0.163 HD
ATOM   4149  HE1 TRP A 465       0.447  -6.667 -23.433  1.00 71.44     0.165 HD
ATOM   4150  N   GLU A 466       0.518  -3.631 -16.880  1.00 55.41    -0.346 N 
ATOM   4151  CA  GLU A 466       0.444  -2.778 -15.698  1.00 52.83     0.177 C 
ATOM   4152  C   GLU A 466       1.691  -1.913 -15.564  1.00 53.70     0.241 C 
ATOM   4153  O   GLU A 466       1.595  -0.713 -15.283  1.00 54.61    -0.271 OA
ATOM   4154  CB  GLU A 466       0.250  -3.639 -14.449  1.00 54.69     0.045 C 
ATOM   4155  CG  GLU A 466      -0.064  -2.858 -13.184  1.00 55.44     0.116 C 
ATOM   4156  CD  GLU A 466      -0.602  -3.741 -12.072  1.00 54.48     0.172 C 
ATOM   4157  OE1 GLU A 466      -0.640  -3.282 -10.911  1.00 55.28    -0.648 OA
ATOM   4158  OE2 GLU A 466      -0.988  -4.895 -12.355  1.00 55.22    -0.648 OA
ATOM   4159  HN  GLU A 466       0.468  -4.474 -16.716  1.00 66.74     0.163 HD
ATOM   4160  N   VAL A 467       2.873  -2.500 -15.768  1.00 53.28    -0.346 N 
ATOM   4161  CA  VAL A 467       4.105  -1.728 -15.636  1.00 54.08     0.180 C 
ATOM   4162  C   VAL A 467       4.199  -0.686 -16.742  1.00 53.88     0.241 C 
ATOM   4163  O   VAL A 467       4.623   0.453 -16.507  1.00 51.33    -0.271 OA
ATOM   4164  CB  VAL A 467       5.331  -2.659 -15.638  1.00 51.56     0.009 C 
ATOM   4165  CG1 VAL A 467       6.617  -1.838 -15.605  1.00 49.67     0.012 C 
ATOM   4166  CG2 VAL A 467       5.280  -3.612 -14.460  1.00 50.72     0.012 C 
ATOM   4167  HN  VAL A 467       2.985  -3.326 -15.979  1.00 64.18     0.163 HD
ATOM   4168  N   PHE A 468       3.813  -1.055 -17.965  1.00 56.74    -0.346 N 
ATOM   4169  CA  PHE A 468       3.867  -0.102 -19.068  1.00 55.80     0.180 C 
ATOM   4170  C   PHE A 468       2.926   1.071 -18.822  1.00 57.67     0.241 C 
ATOM   4171  O   PHE A 468       3.317   2.236 -18.957  1.00 58.79    -0.271 OA
ATOM   4172  CB  PHE A 468       3.510  -0.784 -20.388  1.00 58.88     0.073 C 
ATOM   4173  CG  PHE A 468       2.820   0.131 -21.363  1.00 61.22    -0.056 A 
ATOM   4174  CD1 PHE A 468       3.553   1.009 -22.143  1.00 57.41     0.007 A 
ATOM   4175  CD2 PHE A 468       1.439   0.126 -21.487  1.00 62.61     0.007 A 
ATOM   4176  CE1 PHE A 468       2.925   1.857 -23.032  1.00 58.67     0.001 A 
ATOM   4177  CE2 PHE A 468       0.806   0.974 -22.373  1.00 60.05     0.001 A 
ATOM   4178  CZ  PHE A 468       1.549   1.840 -23.146  1.00 60.63     0.000 A 
ATOM   4179  HN  PHE A 468       3.522  -1.836 -18.177  1.00 68.34     0.163 HD
ATOM   4180  N   LEU A 469       1.670   0.780 -18.470  1.00 57.71    -0.346 N 
ATOM   4181  CA  LEU A 469       0.676   1.841 -18.342  1.00 57.88     0.177 C 
ATOM   4182  C   LEU A 469       1.024   2.788 -17.201  1.00 56.46     0.241 C 
ATOM   4183  O   LEU A 469       0.968   4.012 -17.362  1.00 60.26    -0.271 OA
ATOM   4184  CB  LEU A 469      -0.711   1.242 -18.129  1.00 59.19     0.038 C 
ATOM   4185  CG  LEU A 469      -1.750   1.530 -19.215  1.00 64.13    -0.020 C 
ATOM   4186  CD1 LEU A 469      -3.148   1.189 -18.697  1.00 66.96     0.009 C 
ATOM   4187  CD2 LEU A 469      -1.708   2.971 -19.701  1.00 63.24     0.009 C 
ATOM   4188  HN  LEU A 469       1.378  -0.011 -18.303  1.00 69.50     0.163 HD
ATOM   4189  N   PHE A 470       1.375   2.243 -16.035  1.00 55.39    -0.346 N 
ATOM   4190  CA  PHE A 470       1.760   3.098 -14.917  1.00 57.71     0.180 C 
ATOM   4191  C   PHE A 470       2.853   4.072 -15.337  1.00 58.28     0.241 C 
ATOM   4192  O   PHE A 470       2.728   5.287 -15.151  1.00 60.52    -0.271 OA
ATOM   4193  CB  PHE A 470       2.224   2.246 -13.735  1.00 57.11     0.073 C 
ATOM   4194  CG  PHE A 470       1.140   1.952 -12.737  1.00 56.87    -0.056 A 
ATOM   4195  CD1 PHE A 470       0.609   2.960 -11.949  1.00 57.11     0.007 A 
ATOM   4196  CD2 PHE A 470       0.653   0.665 -12.589  1.00 57.06     0.007 A 
ATOM   4197  CE1 PHE A 470      -0.388   2.688 -11.032  1.00 57.35     0.001 A 
ATOM   4198  CE2 PHE A 470      -0.344   0.388 -11.674  1.00 58.48     0.001 A 
ATOM   4199  CZ  PHE A 470      -0.865   1.401 -10.894  1.00 57.49     0.000 A 
ATOM   4200  HN  PHE A 470       1.397   1.399 -15.870  1.00 66.72     0.163 HD
ATOM   4201  N   LEU A 471       3.929   3.554 -15.933  1.00 57.67    -0.346 N 
ATOM   4202  CA  LEU A 471       5.044   4.416 -16.307  1.00 58.64     0.177 C 
ATOM   4203  C   LEU A 471       4.652   5.407 -17.399  1.00 59.25     0.241 C 
ATOM   4204  O   LEU A 471       5.178   6.525 -17.433  1.00 59.61    -0.271 OA
ATOM   4205  CB  LEU A 471       6.232   3.567 -16.760  1.00 58.02     0.038 C 
ATOM   4206  CG  LEU A 471       6.956   2.793 -15.657  1.00 53.87    -0.020 C 
ATOM   4207  CD1 LEU A 471       8.039   1.893 -16.238  1.00 49.73     0.009 C 
ATOM   4208  CD2 LEU A 471       7.552   3.746 -14.631  1.00 54.63     0.009 C 
ATOM   4209  HN  LEU A 471       4.035   2.723 -16.127  1.00 69.45     0.163 HD
ATOM   4210  N   ALA A 472       3.728   5.028 -18.286  1.00 60.19    -0.346 N 
ATOM   4211  CA  ALA A 472       3.356   5.916 -19.383  1.00 59.44     0.172 C 
ATOM   4212  C   ALA A 472       2.534   7.101 -18.889  1.00 61.81     0.240 C 
ATOM   4213  O   ALA A 472       2.773   8.242 -19.300  1.00 64.43    -0.271 OA
ATOM   4214  CB  ALA A 472       2.583   5.140 -20.449  1.00 57.81     0.042 C 
ATOM   4215  HN  ALA A 472       3.311   4.276 -18.274  1.00 72.48     0.163 HD
ATOM   4216  N   ILE A 473       1.559   6.855 -18.013  1.00 60.44    -0.346 N 
ATOM   4217  CA  ILE A 473       0.699   7.939 -17.547  1.00 61.01     0.180 C 
ATOM   4218  C   ILE A 473       1.484   8.904 -16.667  1.00 62.67     0.241 C 
ATOM   4219  O   ILE A 473       1.251  10.119 -16.694  1.00 65.43    -0.271 OA
ATOM   4220  CB  ILE A 473      -0.527   7.368 -16.809  1.00 60.42     0.013 C 
ATOM   4221  CG1 ILE A 473      -1.406   6.580 -17.784  1.00 61.50     0.002 C 
ATOM   4222  CG2 ILE A 473      -1.317   8.488 -16.149  1.00 60.57     0.012 C 
ATOM   4223  CD1 ILE A 473      -2.550   5.832 -17.131  1.00 60.99     0.005 C 
ATOM   4224  HN  ILE A 473       1.378   6.083 -17.679  1.00 72.78     0.163 HD
ATOM   4225  N   LEU A 474       2.428   8.385 -15.880  1.00 61.50    -0.346 N 
ATOM   4226  CA  LEU A 474       3.180   9.236 -14.965  1.00 62.05     0.177 C 
ATOM   4227  C   LEU A 474       4.204  10.078 -15.714  1.00 62.74     0.241 C 
ATOM   4228  O   LEU A 474       4.229  11.308 -15.587  1.00 65.02    -0.271 OA
ATOM   4229  CB  LEU A 474       3.873   8.375 -13.910  1.00 60.71     0.038 C 
ATOM   4230  CG  LEU A 474       3.105   8.056 -12.631  1.00 61.92    -0.020 C 
ATOM   4231  CD1 LEU A 474       1.880   7.215 -12.915  1.00 61.63     0.009 C 
ATOM   4232  CD2 LEU A 474       4.032   7.345 -11.650  1.00 62.17     0.009 C 
ATOM   4233  HN  LEU A 474       2.648   7.554 -15.859  1.00 74.05     0.163 HD
ATOM   4234  N   LEU A 475       5.065   9.427 -16.498  1.00 63.98    -0.346 N 
ATOM   4235  CA  LEU A 475       6.171  10.122 -17.146  1.00 64.08     0.177 C 
ATOM   4236  C   LEU A 475       5.703  11.130 -18.187  1.00 64.79     0.241 C 
ATOM   4237  O   LEU A 475       6.470  12.031 -18.544  1.00 65.81    -0.271 OA
ATOM   4238  CB  LEU A 475       7.109   9.105 -17.792  1.00 62.04     0.038 C 
ATOM   4239  CG  LEU A 475       7.873   8.199 -16.827  1.00 59.32    -0.020 C 
ATOM   4240  CD1 LEU A 475       8.752   7.232 -17.614  1.00 60.40     0.009 C 
ATOM   4241  CD2 LEU A 475       8.707   9.004 -15.848  1.00 60.13     0.009 C 
ATOM   4242  HN  LEU A 475       5.029   8.585 -16.669  1.00 77.02     0.163 HD
ATOM   4243  N   GLN A 476       4.469  11.000 -18.680  1.00 65.01    -0.346 N 
ATOM   4244  CA  GLN A 476       3.937  11.991 -19.608  1.00 65.24     0.177 C 
ATOM   4245  C   GLN A 476       3.744  13.340 -18.931  1.00 66.77     0.241 C 
ATOM   4246  O   GLN A 476       3.922  14.383 -19.570  1.00 64.82    -0.271 OA
ATOM   4247  CB  GLN A 476       2.609  11.498 -20.190  1.00 63.96     0.044 C 
ATOM   4248  CG  GLN A 476       1.808  12.548 -20.947  1.00 65.38     0.105 C 
ATOM   4249  CD  GLN A 476       0.349  12.146 -21.133  1.00 70.46     0.215 C 
ATOM   4250  NE2 GLN A 476      -0.115  12.142 -22.379  1.00 71.67    -0.370 N 
ATOM   4251  OE1 GLN A 476      -0.347  11.838 -20.165  1.00 70.82    -0.274 OA
ATOM   4252  HN  GLN A 476       3.929  10.356 -18.495  1.00 78.26     0.163 HD
ATOM   4253 1HE2 GLN A 476       0.401  12.362 -23.031  1.00 86.25     0.159 HD
ATOM   4254 2HE2 GLN A 476      -0.932  11.922 -22.533  1.00 86.25     0.159 HD
ATOM   4255  N   ARG A 477       3.379  13.340 -17.648  1.00 68.25    -0.346 N 
ATOM   4256  CA  ARG A 477       2.961  14.553 -16.966  1.00 65.78     0.176 C 
ATOM   4257  C   ARG A 477       3.915  15.011 -15.875  1.00 67.64     0.241 C 
ATOM   4258  O   ARG A 477       3.796  16.153 -15.418  1.00 72.00    -0.271 OA
ATOM   4259  CB  ARG A 477       1.564  14.355 -16.356  1.00 67.01     0.036 C 
ATOM   4260  CG  ARG A 477       0.497  13.991 -17.379  1.00 71.11     0.023 C 
ATOM   4261  CD  ARG A 477      -0.608  13.148 -16.768  1.00 67.75     0.138 C 
ATOM   4262  NE  ARG A 477      -1.266  13.834 -15.660  1.00 67.26    -0.227 N 
ATOM   4263  CZ  ARG A 477      -2.453  13.495 -15.167  1.00 71.08     0.665 C 
ATOM   4264  NH1 ARG A 477      -3.121  12.473 -15.683  1.00 70.12    -0.235 N 
ATOM   4265  NH2 ARG A 477      -2.971  14.177 -14.154  1.00 69.51    -0.235 N 
ATOM   4266  HN  ARG A 477       3.367  12.639 -17.150  1.00 82.15     0.163 HD
ATOM   4267  HE  ARG A 477      -0.877  14.526 -15.328  1.00 80.96     0.177 HD
ATOM   4268 1HH1 ARG A 477      -2.792  12.025 -16.339  1.00 84.39     0.174 HD
ATOM   4269 2HH1 ARG A 477      -3.888  12.257 -15.360  1.00 84.39     0.174 HD
ATOM   4270 1HH2 ARG A 477      -2.540  14.841 -13.817  1.00 83.66     0.174 HD
ATOM   4271 2HH2 ARG A 477      -3.739  13.957 -13.836  1.00 83.66     0.174 HD
ATOM   4272  N   VAL A 478       4.852  14.168 -15.441  1.00 67.10    -0.346 N 
ATOM   4273  CA  VAL A 478       5.782  14.540 -14.384  1.00 66.64     0.180 C 
ATOM   4274  C   VAL A 478       7.153  13.936 -14.652  1.00 64.68     0.241 C 
ATOM   4275  O   VAL A 478       7.298  12.943 -15.367  1.00 64.38    -0.271 OA
ATOM   4276  CB  VAL A 478       5.286  14.101 -12.987  1.00 66.55     0.009 C 
ATOM   4277  CG1 VAL A 478       3.806  14.402 -12.821  1.00 69.86     0.012 C 
ATOM   4278  CG2 VAL A 478       5.563  12.620 -12.763  1.00 65.97     0.012 C 
ATOM   4279  HN  VAL A 478       4.968  13.372 -15.745  1.00 80.77     0.163 HD
ATOM   4280  N   GLU A 479       8.166  14.565 -14.062  1.00 64.34    -0.346 N 
ATOM   4281  CA  GLU A 479       9.536  14.079 -14.073  1.00 64.92     0.177 C 
ATOM   4282  C   GLU A 479       9.964  13.779 -12.643  1.00 63.16     0.241 C 
ATOM   4283  O   GLU A 479       9.550  14.460 -11.701  1.00 65.16    -0.271 OA
ATOM   4284  CB  GLU A 479      10.488  15.106 -14.697  1.00 65.57     0.045 C 
ATOM   4285  CG  GLU A 479      10.614  16.395 -13.901  1.00 69.97     0.116 C 
ATOM   4286  CD  GLU A 479      11.483  17.430 -14.593  1.00 74.53     0.172 C 
ATOM   4287  OE1 GLU A 479      11.553  17.416 -15.840  1.00 73.60    -0.648 OA
ATOM   4288  OE2 GLU A 479      12.095  18.261 -13.887  1.00 79.44    -0.648 OA
ATOM   4289  HN  GLU A 479       8.076  15.305 -13.633  1.00 77.46     0.163 HD
ATOM   4290  N   PHE A 480      10.794  12.753 -12.487  1.00 60.69    -0.346 N 
ATOM   4291  CA  PHE A 480      11.315  12.356 -11.189  1.00 59.44     0.180 C 
ATOM   4292  C   PHE A 480      12.789  12.722 -11.095  1.00 58.61     0.241 C 
ATOM   4293  O   PHE A 480      13.492  12.815 -12.106  1.00 58.05    -0.271 OA
ATOM   4294  CB  PHE A 480      11.118  10.859 -10.954  1.00 60.19     0.073 C 
ATOM   4295  CG  PHE A 480       9.677  10.453 -10.867  1.00 57.85    -0.056 A 
ATOM   4296  CD1 PHE A 480       8.938  10.710  -9.724  1.00 59.81     0.007 A 
ATOM   4297  CD2 PHE A 480       9.058   9.825 -11.932  1.00 56.19     0.007 A 
ATOM   4298  CE1 PHE A 480       7.610  10.340  -9.646  1.00 61.07     0.001 A 
ATOM   4299  CE2 PHE A 480       7.732   9.454 -11.858  1.00 56.94     0.001 A 
ATOM   4300  CZ  PHE A 480       7.007   9.712 -10.715  1.00 58.47     0.000 A 
ATOM   4301  HN  PHE A 480      11.075  12.262 -13.135  1.00 73.08     0.163 HD
ATOM   4302  N   SER A 481      13.249  12.929  -9.865  1.00 57.98    -0.344 N 
ATOM   4303  CA  SER A 481      14.563  13.507  -9.642  1.00 59.74     0.200 C 
ATOM   4304  C   SER A 481      15.029  13.157  -8.240  1.00 60.31     0.243 C 
ATOM   4305  O   SER A 481      14.215  12.942  -7.339  1.00 61.46    -0.271 OA
ATOM   4306  CB  SER A 481      14.526  15.031  -9.821  1.00 62.36     0.199 C 
ATOM   4307  OG  SER A 481      14.286  15.677  -8.580  1.00 65.15    -0.398 OA
ATOM   4308  HN  SER A 481      12.818  12.743  -9.145  1.00 69.83     0.163 HD
ATOM   4309  HG  SER A 481      14.268  16.510  -8.688  1.00 78.43     0.209 HD
ATOM   4310  N   VAL A 482      16.345  13.100  -8.070  1.00 57.68    -0.346 N 
ATOM   4311  CA  VAL A 482      16.950  13.082  -6.741  1.00 63.18     0.180 C 
ATOM   4312  C   VAL A 482      18.064  14.121  -6.762  1.00 64.61     0.243 C 
ATOM   4313  O   VAL A 482      18.922  14.079  -7.657  1.00 66.42    -0.271 OA
ATOM   4314  CB  VAL A 482      17.474  11.690  -6.354  1.00 64.81     0.009 C 
ATOM   4315  CG1 VAL A 482      16.357  10.657  -6.452  1.00 63.20     0.012 C 
ATOM   4316  CG2 VAL A 482      18.664  11.296  -7.211  1.00 65.53     0.012 C 
ATOM   4317  HN  VAL A 482      16.915  13.071  -8.713  1.00 69.47     0.163 HD
ATOM   4318  N   PRO A 483      18.089  15.078  -5.834  1.00 64.95    -0.337 N 
ATOM   4319  CA  PRO A 483      19.181  16.058  -5.836  1.00 64.40     0.179 C 
ATOM   4320  C   PRO A 483      20.533  15.363  -5.794  1.00 66.13     0.241 C 
ATOM   4321  O   PRO A 483      20.658  14.210  -5.379  1.00 69.09    -0.271 OA
ATOM   4322  CB  PRO A 483      18.936  16.886  -4.565  1.00 65.80     0.037 C 
ATOM   4323  CG  PRO A 483      17.992  16.063  -3.728  1.00 65.42     0.022 C 
ATOM   4324  CD  PRO A 483      17.159  15.284  -4.708  1.00 64.77     0.127 C 
ATOM   4325  N   LEU A 484      21.555  16.073  -6.255  1.00 64.23    -0.346 N 
ATOM   4326  CA  LEU A 484      22.905  15.565  -6.096  1.00 65.65     0.177 C 
ATOM   4327  C   LEU A 484      23.255  15.505  -4.612  1.00 67.55     0.240 C 
ATOM   4328  O   LEU A 484      22.591  16.107  -3.764  1.00 71.20    -0.271 OA
ATOM   4329  CB  LEU A 484      23.904  16.442  -6.843  1.00 67.68     0.038 C 
ATOM   4330  CG  LEU A 484      23.912  16.316  -8.366  1.00 66.05    -0.020 C 
ATOM   4331  CD1 LEU A 484      22.699  17.006  -8.965  1.00 71.45     0.009 C 
ATOM   4332  CD2 LEU A 484      25.202  16.892  -8.931  1.00 65.45     0.009 C 
ATOM   4333  HN  LEU A 484      21.495  16.833  -6.652  1.00 77.32     0.163 HD
ATOM   4334  N   GLY A 485      24.309  14.761  -4.301  1.00 66.55    -0.351 N 
ATOM   4335  CA  GLY A 485      24.797  14.686  -2.943  1.00 67.85     0.225 C 
ATOM   4336  C   GLY A 485      24.005  13.796  -2.014  1.00 66.94     0.236 C 
ATOM   4337  O   GLY A 485      24.360  13.697  -0.833  1.00 68.78    -0.272 OA
ATOM   4338  HN  GLY A 485      24.757  14.290  -4.864  1.00 80.11     0.163 HD
ATOM   4339  N   VAL A 486      22.950  13.157  -2.495  1.00 67.82    -0.346 N 
ATOM   4340  CA  VAL A 486      22.211  12.180  -1.704  1.00 69.92     0.180 C 
ATOM   4341  C   VAL A 486      22.763  10.796  -2.011  1.00 67.21     0.241 C 
ATOM   4342  O   VAL A 486      23.242  10.526  -3.118  1.00 65.84    -0.271 OA
ATOM   4343  CB  VAL A 486      20.695  12.248  -1.986  1.00 69.78     0.009 C 
ATOM   4344  CG1 VAL A 486      20.174  13.658  -1.773  1.00 68.73     0.012 C 
ATOM   4345  CG2 VAL A 486      20.391  11.760  -3.400  1.00 69.85     0.012 C 
ATOM   4346  HN  VAL A 486      22.636  13.272  -3.287  1.00 81.63     0.163 HD
ATOM   4347  N   LYS A 487      22.692   9.905  -1.027  1.00 68.45    -0.346 N 
ATOM   4348  CA  LYS A 487      23.012   8.499  -1.234  1.00 67.54     0.176 C 
ATOM   4349  C   LYS A 487      21.765   7.776  -1.727  1.00 66.08     0.241 C 
ATOM   4350  O   LYS A 487      20.685   7.922  -1.145  1.00 65.35    -0.271 OA
ATOM   4351  CB  LYS A 487      23.521   7.855   0.058  1.00 67.48     0.035 C 
ATOM   4352  CG  LYS A 487      23.900   6.379  -0.079  1.00 67.55     0.004 C 
ATOM   4353  CD  LYS A 487      23.798   5.640   1.259  1.00 71.93     0.027 C 
ATOM   4354  CE  LYS A 487      23.936   4.129   1.084  1.00 70.90     0.229 C 
ATOM   4355  NZ  LYS A 487      25.098   3.570   1.838  1.00 75.86    -0.079 N 
ATOM   4356  HN  LYS A 487      22.458  10.093  -0.221  1.00 82.39     0.163 HD
ATOM   4357  HZ1 LYS A 487      25.147   2.690   1.713  1.00 91.28     0.274 HD
ATOM   4358  HZ2 LYS A 487      25.853   3.945   1.554  1.00 91.28     0.274 HD
ATOM   4359  HZ3 LYS A 487      25.003   3.734   2.708  1.00 91.28     0.274 HD
ATOM   4360  N   VAL A 488      21.914   7.009  -2.804  1.00 63.09    -0.346 N 
ATOM   4361  CA  VAL A 488      20.865   6.118  -3.292  1.00 64.11     0.180 C 
ATOM   4362  C   VAL A 488      21.531   4.779  -3.587  1.00 62.92     0.241 C 
ATOM   4363  O   VAL A 488      22.121   4.589  -4.658  1.00 63.68    -0.271 OA
ATOM   4364  CB  VAL A 488      20.142   6.667  -4.527  1.00 63.55     0.009 C 
ATOM   4365  CG1 VAL A 488      19.321   7.890  -4.155  1.00 63.62     0.012 C 
ATOM   4366  CG2 VAL A 488      21.126   6.994  -5.624  1.00 66.57     0.012 C 
ATOM   4367  HN  VAL A 488      22.631   6.986  -3.278  1.00 75.95     0.163 HD
ATOM   4368  N   ASP A 489      21.444   3.853  -2.638  1.00 61.11    -0.345 N 
ATOM   4369  CA  ASP A 489      21.985   2.509  -2.808  1.00 57.92     0.186 C 
ATOM   4370  C   ASP A 489      21.104   1.707  -3.758  1.00 57.34     0.241 C 
ATOM   4371  O   ASP A 489      19.947   1.392  -3.430  1.00 58.37    -0.271 OA
ATOM   4372  CB  ASP A 489      22.103   1.832  -1.447  1.00 59.16     0.147 C 
ATOM   4373  CG  ASP A 489      23.057   0.658  -1.458  1.00 58.57     0.175 C 
ATOM   4374  OD1 ASP A 489      23.518   0.273  -2.552  1.00 55.24    -0.648 OA
ATOM   4375  OD2 ASP A 489      23.344   0.121  -0.367  1.00 61.96    -0.648 OA
ATOM   4376  HN  ASP A 489      21.070   3.981  -1.874  1.00 73.59     0.163 HD
ATOM   4377  N   MET A 490      21.670   1.417  -4.944  1.00 55.33    -0.346 N 
ATOM   4378  CA  MET A 490      21.107   0.537  -5.960  1.00 54.00     0.177 C 
ATOM   4379  C   MET A 490      21.401  -0.937  -5.733  1.00 51.64     0.241 C 
ATOM   4380  O   MET A 490      20.916  -1.778  -6.507  1.00 49.87    -0.271 OA
ATOM   4381  CB  MET A 490      21.731   0.853  -7.321  1.00 51.91     0.045 C 
ATOM   4382  CG  MET A 490      21.605   2.264  -7.833  1.00 53.71     0.076 C 
ATOM   4383  SD  MET A 490      19.926   2.899  -7.662  1.00 63.26    -0.173 SA
ATOM   4384  CE  MET A 490      19.106   2.242  -9.117  1.00 49.68     0.089 C 
ATOM   4385  HN  MET A 490      22.427   1.745  -5.185  1.00 66.64     0.163 HD
ATOM   4386  N   THR A 491      22.131  -1.264  -4.683  1.00 53.33    -0.344 N 
ATOM   4387  CA  THR A 491      22.538  -2.637  -4.454  1.00 52.31     0.205 C 
ATOM   4388  C   THR A 491      21.307  -3.480  -4.165  1.00 50.48     0.246 C 
ATOM   4389  O   THR A 491      20.601  -3.206  -3.182  1.00 51.92    -0.271 OA
ATOM   4390  CB  THR A 491      23.517  -2.712  -3.285  1.00 52.84     0.146 C 
ATOM   4391  CG2 THR A 491      24.309  -4.007  -3.334  1.00 51.38     0.042 C 
ATOM   4392  OG1 THR A 491      24.420  -1.598  -3.330  1.00 54.70    -0.393 OA
ATOM   4393  HN  THR A 491      22.405  -0.710  -4.085  1.00 64.24     0.163 HD
ATOM   4394  HG1 THR A 491      24.959  -1.639  -2.687  1.00 65.89     0.210 HD
ATOM   4395  N   PRO A 492      20.999  -4.490  -4.977  1.00 49.13    -0.337 N 
ATOM   4396  CA  PRO A 492      19.825  -5.320  -4.686  1.00 49.93     0.179 C 
ATOM   4397  C   PRO A 492      19.980  -6.117  -3.398  1.00 50.19     0.241 C 
ATOM   4398  O   PRO A 492      21.080  -6.519  -3.010  1.00 51.23    -0.271 OA
ATOM   4399  CB  PRO A 492      19.724  -6.246  -5.906  1.00 48.80     0.037 C 
ATOM   4400  CG  PRO A 492      20.445  -5.518  -6.999  1.00 44.58     0.022 C 
ATOM   4401  CD  PRO A 492      21.570  -4.790  -6.307  1.00 47.56     0.127 C 
ATOM   4402  N   ILE A 493      18.844  -6.339  -2.740  1.00 50.19    -0.346 N 
ATOM   4403  CA  ILE A 493      18.754  -7.139  -1.523  1.00 48.26     0.180 C 
ATOM   4404  C   ILE A 493      18.212  -8.508  -1.907  1.00 48.90     0.241 C 
ATOM   4405  O   ILE A 493      17.089  -8.612  -2.414  1.00 48.91    -0.271 OA
ATOM   4406  CB  ILE A 493      17.839  -6.473  -0.484  1.00 47.83     0.013 C 
ATOM   4407  CG1 ILE A 493      18.537  -5.295   0.191  1.00 50.70     0.002 C 
ATOM   4408  CG2 ILE A 493      17.376  -7.502   0.539  1.00 50.72     0.012 C 
ATOM   4409  CD1 ILE A 493      17.589  -4.160   0.547  1.00 49.56     0.005 C 
ATOM   4410  HN  ILE A 493      18.084  -6.023  -2.991  1.00 60.47     0.163 HD
ATOM   4411  N   TYR A 494      18.976  -9.565  -1.636  1.00 48.64    -0.346 N 
ATOM   4412  CA  TYR A 494      18.582 -10.874  -2.138  1.00 45.81     0.180 C 
ATOM   4413  C   TYR A 494      17.221 -11.299  -1.585  1.00 46.64     0.241 C 
ATOM   4414  O   TYR A 494      16.822 -10.922  -0.477  1.00 49.13    -0.271 OA
ATOM   4415  CB  TYR A 494      19.609 -11.947  -1.790  1.00 45.02     0.073 C 
ATOM   4416  CG  TYR A 494      19.193 -13.297  -2.337  1.00 45.54    -0.056 A 
ATOM   4417  CD1 TYR A 494      19.187 -13.540  -3.706  1.00 46.58     0.010 A 
ATOM   4418  CD2 TYR A 494      18.763 -14.312  -1.493  1.00 42.70     0.010 A 
ATOM   4419  CE1 TYR A 494      18.793 -14.765  -4.216  1.00 45.90     0.037 A 
ATOM   4420  CE2 TYR A 494      18.366 -15.539  -1.994  1.00 43.53     0.037 A 
ATOM   4421  CZ  TYR A 494      18.382 -15.760  -3.355  1.00 44.16     0.065 A 
ATOM   4422  OH  TYR A 494      17.986 -16.978  -3.857  1.00 43.95    -0.361 OA
ATOM   4423  HN  TYR A 494      19.704  -9.552  -1.178  1.00 58.62     0.163 HD
ATOM   4424  HH  TYR A 494      17.762 -17.489  -3.229  1.00 52.99     0.217 HD
ATOM   4425  N   GLY A 495      16.522 -12.107  -2.376  1.00 47.07    -0.351 N 
ATOM   4426  CA  GLY A 495      15.193 -12.587  -2.049  1.00 48.27     0.225 C 
ATOM   4427  C   GLY A 495      14.570 -13.152  -3.305  1.00 47.34     0.236 C 
ATOM   4428  O   GLY A 495      15.141 -13.077  -4.401  1.00 46.55    -0.272 OA
ATOM   4429  HN  GLY A 495      16.810 -12.397  -3.133  1.00 56.73     0.163 HD
ATOM   4430  N   LEU A 496      13.382 -13.738  -3.138  1.00 47.28    -0.346 N 
ATOM   4431  CA  LEU A 496      12.667 -14.225  -4.313  1.00 47.58     0.177 C 
ATOM   4432  C   LEU A 496      12.348 -13.073  -5.259  1.00 47.72     0.241 C 
ATOM   4433  O   LEU A 496      12.374 -13.236  -6.484  1.00 47.18    -0.271 OA
ATOM   4434  CB  LEU A 496      11.391 -14.959  -3.911  1.00 48.53     0.038 C 
ATOM   4435  CG  LEU A 496      10.796 -15.740  -5.088  1.00 50.32    -0.020 C 
ATOM   4436  CD1 LEU A 496      11.387 -17.143  -5.178  1.00 52.03     0.009 C 
ATOM   4437  CD2 LEU A 496       9.280 -15.801  -4.993  1.00 51.88     0.009 C 
ATOM   4438  HN  LEU A 496      12.984 -13.861  -2.386  1.00 56.98     0.163 HD
ATOM   4439  N   THR A 497      12.040 -11.901  -4.705  1.00 47.80    -0.344 N 
ATOM   4440  CA  THR A 497      11.943 -10.652  -5.462  1.00 47.98     0.205 C 
ATOM   4441  C   THR A 497      12.859  -9.657  -4.751  1.00 46.96     0.243 C 
ATOM   4442  O   THR A 497      12.504  -9.129  -3.691  1.00 50.38    -0.271 OA
ATOM   4443  CB  THR A 497      10.512 -10.137  -5.540  1.00 48.69     0.146 C 
ATOM   4444  CG2 THR A 497       9.551 -11.265  -5.884  1.00 52.15     0.042 C 
ATOM   4445  OG1 THR A 497      10.139  -9.554  -4.285  1.00 55.35    -0.393 OA
ATOM   4446  HN  THR A 497      11.878 -11.801  -3.866  1.00 57.61     0.163 HD
ATOM   4447  HG1 THR A 497      10.191 -10.129  -3.674  1.00 66.66     0.210 HD
ATOM   4448  N   MET A 498      14.038  -9.411  -5.319  1.00 46.68    -0.346 N 
ATOM   4449  CA  MET A 498      15.009  -8.537  -4.674  1.00 47.26     0.177 C 
ATOM   4450  C   MET A 498      14.504  -7.099  -4.683  1.00 48.21     0.241 C 
ATOM   4451  O   MET A 498      14.047  -6.594  -5.714  1.00 48.88    -0.271 OA
ATOM   4452  CB  MET A 498      16.362  -8.617  -5.381  1.00 45.28     0.045 C 
ATOM   4453  CG  MET A 498      16.774 -10.019  -5.800  1.00 45.10     0.076 C 
ATOM   4454  SD  MET A 498      18.542 -10.361  -5.619  1.00 47.50    -0.173 SA
ATOM   4455  CE  MET A 498      19.264  -9.337  -6.905  1.00 40.63     0.089 C 
ATOM   4456  HN  MET A 498      14.293  -9.734  -6.074  1.00 56.26     0.163 HD
ATOM   4457  N   LYS A 499      14.581  -6.446  -3.530  1.00 50.63    -0.346 N 
ATOM   4458  CA  LYS A 499      14.221  -5.044  -3.387  1.00 49.52     0.176 C 
ATOM   4459  C   LYS A 499      15.487  -4.219  -3.205  1.00 49.11     0.241 C 
ATOM   4460  O   LYS A 499      16.594  -4.752  -3.096  1.00 49.76    -0.271 OA
ATOM   4461  CB  LYS A 499      13.258  -4.852  -2.209  1.00 48.81     0.035 C 
ATOM   4462  CG  LYS A 499      12.050  -5.779  -2.270  1.00 51.68     0.004 C 
ATOM   4463  CD  LYS A 499      10.873  -5.229  -1.478  1.00 52.55     0.027 C 
ATOM   4464  CE  LYS A 499       9.845  -6.314  -1.190  1.00 53.91     0.229 C 
ATOM   4465  NZ  LYS A 499       9.164  -6.786  -2.429  1.00 55.74    -0.079 N 
ATOM   4466  HN  LYS A 499      14.847  -6.806  -2.796  1.00 61.00     0.163 HD
ATOM   4467  HZ1 LYS A 499       8.571  -7.418  -2.228  1.00 67.13     0.274 HD
ATOM   4468  HZ2 LYS A 499       8.742  -6.108  -2.821  1.00 67.13     0.274 HD
ATOM   4469  HZ3 LYS A 499       9.763  -7.121  -2.996  1.00 67.13     0.274 HD
ATOM   4470  N   HIS A 500      15.320  -2.904  -3.194  1.00 50.12    -0.346 N 
ATOM   4471  CA  HIS A 500      16.425  -1.988  -2.972  1.00 52.01     0.182 C 
ATOM   4472  C   HIS A 500      16.256  -1.299  -1.625  1.00 52.21     0.241 C 
ATOM   4473  O   HIS A 500      15.190  -1.338  -1.004  1.00 52.57    -0.271 OA
ATOM   4474  CB  HIS A 500      16.513  -0.951  -4.097  1.00 52.91     0.093 C 
ATOM   4475  CG  HIS A 500      15.245  -0.189  -4.316  1.00 51.43     0.028 A 
ATOM   4476  CD2 HIS A 500      14.229  -0.385  -5.188  1.00 51.14     0.114 A 
ATOM   4477  ND1 HIS A 500      14.911   0.928  -3.583  1.00 52.97    -0.354 N 
ATOM   4478  CE1 HIS A 500      13.743   1.389  -3.994  1.00 54.53     0.180 A 
ATOM   4479  NE2 HIS A 500      13.308   0.609  -4.967  1.00 52.82    -0.360 N 
ATOM   4480  HE2 HIS A 500      12.430   0.726  -5.473  1.00  0.00     0.166 HD
ATOM   4481  HN  HIS A 500      14.563  -2.514  -3.313  1.00 60.39     0.163 HD
ATOM   4482  HD1 HIS A 500      15.389   1.272  -2.956  1.00 63.82     0.166 HD
ATOM   4483  N   ALA A 501      17.335  -0.670  -1.170  1.00 54.55    -0.346 N 
ATOM   4484  CA  ALA A 501      17.268   0.109   0.057  1.00 53.75     0.172 C 
ATOM   4485  C   ALA A 501      16.274   1.251  -0.111  1.00 55.60     0.240 C 
ATOM   4486  O   ALA A 501      16.222   1.902  -1.158  1.00 56.30    -0.271 OA
ATOM   4487  CB  ALA A 501      18.648   0.655   0.417  1.00 52.84     0.042 C 
ATOM   4488  HN  ALA A 501      18.107  -0.679  -1.548  1.00 65.71     0.163 HD
ATOM   4489  N   CYS A 502      15.477   1.485   0.929  1.00 55.18    -0.345 N 
ATOM   4490  CA  CYS A 502      14.528   2.588   0.905  1.00 58.24     0.185 C 
ATOM   4491  C   CYS A 502      15.251   3.900   0.623  1.00 57.18     0.241 C 
ATOM   4492  O   CYS A 502      16.342   4.153   1.141  1.00 57.93    -0.271 OA
ATOM   4493  CB  CYS A 502      13.783   2.675   2.235  1.00 61.65     0.105 C 
ATOM   4494  SG  CYS A 502      12.258   1.709   2.290  1.00 77.58    -0.180 SA
ATOM   4495  HN  CYS A 502      15.468   1.022   1.654  1.00 66.47     0.163 HD
ATOM   4496  HG  CYS A 502      11.750   1.842   3.369  1.00 93.34     0.101 HD
ATOM   4497  N   CYS A 503      14.637   4.733  -0.213  1.00 59.09    -0.345 N 
ATOM   4498  CA  CYS A 503      15.175   6.042  -0.562  1.00 59.16     0.185 C 
ATOM   4499  C   CYS A 503      14.096   7.081  -0.310  1.00 60.46     0.241 C 
ATOM   4500  O   CYS A 503      13.037   7.044  -0.946  1.00 60.69    -0.271 OA
ATOM   4501  CB  CYS A 503      15.632   6.084  -2.021  1.00 60.27     0.105 C 
ATOM   4502  SG  CYS A 503      15.984   7.746  -2.628  1.00 64.24    -0.180 SA
ATOM   4503  HN  CYS A 503      13.889   4.557  -0.599  1.00 71.16     0.163 HD
ATOM   4504  HG  CYS A 503      16.332   7.678  -3.774  1.00 77.33     0.101 HD
ATOM   4505  N   GLU A 504      14.364   8.005   0.609  1.00 63.36    -0.346 N 
ATOM   4506  CA  GLU A 504      13.385   9.002   1.019  1.00 66.06     0.177 C 
ATOM   4507  C   GLU A 504      13.493  10.308   0.243  1.00 65.84     0.241 C 
ATOM   4508  O   GLU A 504      12.719  11.233   0.509  1.00 68.04    -0.271 OA
ATOM   4509  CB  GLU A 504      13.533   9.302   2.518  1.00 67.61     0.045 C 
ATOM   4510  CG  GLU A 504      12.957   8.239   3.444  1.00 70.76     0.116 C 
ATOM   4511  CD  GLU A 504      11.465   8.410   3.686  1.00 74.61     0.172 C 
ATOM   4512  OE1 GLU A 504      10.801   7.407   4.021  1.00 72.82    -0.648 OA
ATOM   4513  OE2 GLU A 504      10.955   9.543   3.544  1.00 74.63    -0.648 OA
ATOM   4514  HN  GLU A 504      15.119   8.075   1.015  1.00 76.28     0.163 HD
ATOM   4515  N   HIS A 505      14.414  10.413  -0.711  1.00 63.54    -0.346 N 
ATOM   4516  CA  HIS A 505      14.768  11.699  -1.294  1.00 63.68     0.182 C 
ATOM   4517  C   HIS A 505      14.204  11.912  -2.693  1.00 61.63     0.241 C 
ATOM   4518  O   HIS A 505      14.636  12.839  -3.384  1.00 60.85    -0.271 OA
ATOM   4519  CB  HIS A 505      16.290  11.856  -1.318  1.00 63.02     0.093 C 
ATOM   4520  CG  HIS A 505      16.950  11.507  -0.020  1.00 64.10     0.028 A 
ATOM   4521  CD2 HIS A 505      16.470  11.483   1.246  1.00 65.44     0.114 A 
ATOM   4522  ND1 HIS A 505      18.270  11.125   0.064  1.00 66.67    -0.354 N 
ATOM   4523  HD1 HIS A 505      18.912  11.045  -0.725  1.00  0.00     0.166 HD
ATOM   4524  CE1 HIS A 505      18.576  10.879   1.325  1.00 67.53     0.180 A 
ATOM   4525  NE2 HIS A 505      17.501  11.088   2.063  1.00 69.38    -0.360 N 
ATOM   4526  HN  HIS A 505      14.850   9.749  -1.040  1.00 76.49     0.163 HD
ATOM   4527  HE2 HIS A 505      17.455  10.994   2.917  1.00 83.51     0.166 HD
ATOM   4528  N   PHE A 506      13.254  11.091  -3.128  1.00 62.25    -0.346 N 
ATOM   4529  CA  PHE A 506      12.658  11.296  -4.441  1.00 63.23     0.180 C 
ATOM   4530  C   PHE A 506      11.943  12.641  -4.498  1.00 63.48     0.241 C 
ATOM   4531  O   PHE A 506      11.294  13.063  -3.536  1.00 62.50    -0.271 OA
ATOM   4532  CB  PHE A 506      11.673  10.174  -4.762  1.00 62.01     0.073 C 
ATOM   4533  CG  PHE A 506      12.270   9.043  -5.549  1.00 62.65    -0.056 A 
ATOM   4534  CD1 PHE A 506      13.259   8.247  -4.997  1.00 62.21     0.007 A 
ATOM   4535  CD2 PHE A 506      11.833   8.767  -6.835  1.00 59.58     0.007 A 
ATOM   4536  CE1 PHE A 506      13.806   7.200  -5.713  1.00 59.51     0.001 A 
ATOM   4537  CE2 PHE A 506      12.374   7.719  -7.555  1.00 58.55     0.001 A 
ATOM   4538  CZ  PHE A 506      13.364   6.936  -6.993  1.00 58.91     0.000 A 
ATOM   4539  HN  PHE A 506      12.942  10.420  -2.691  1.00 74.95     0.163 HD
ATOM   4540  N   GLN A 507      12.065  13.315  -5.638  1.00 64.71    -0.346 N 
ATOM   4541  CA  GLN A 507      11.340  14.546  -5.907  1.00 63.48     0.177 C 
ATOM   4542  C   GLN A 507      10.624  14.408  -7.242  1.00 64.61     0.241 C 
ATOM   4543  O   GLN A 507      10.966  13.562  -8.072  1.00 62.83    -0.271 OA
ATOM   4544  CB  GLN A 507      12.273  15.764  -5.925  1.00 62.14     0.044 C 
ATOM   4545  CG  GLN A 507      12.991  16.003  -4.607  1.00 66.66     0.105 C 
ATOM   4546  CD  GLN A 507      13.832  17.265  -4.616  1.00 62.66     0.215 C 
ATOM   4547  NE2 GLN A 507      14.332  17.649  -3.448  1.00 62.72    -0.370 N 
ATOM   4548  OE1 GLN A 507      14.030  17.886  -5.659  1.00 64.48    -0.274 OA
ATOM   4549  HN  GLN A 507      12.576  13.070  -6.285  1.00 77.89     0.163 HD
ATOM   4550 1HE2 GLN A 507      14.172  17.189  -2.739  1.00 75.51     0.159 HD
ATOM   4551 2HE2 GLN A 507      14.816  18.358  -3.400  1.00 75.51     0.159 HD
ATOM   4552  N   MET A 508       9.620  15.256  -7.444  1.00 67.44    -0.346 N 
ATOM   4553  CA  MET A 508       8.796  15.178  -8.641  1.00 67.21     0.177 C 
ATOM   4554  C   MET A 508       8.223  16.552  -8.943  1.00 68.41     0.241 C 
ATOM   4555  O   MET A 508       7.739  17.240  -8.040  1.00 69.08    -0.271 OA
ATOM   4556  CB  MET A 508       7.675  14.150  -8.454  1.00 64.45     0.045 C 
ATOM   4557  CG  MET A 508       6.739  14.031  -9.633  1.00 66.95     0.076 C 
ATOM   4558  SD  MET A 508       5.100  14.659  -9.233  1.00 79.74    -0.173 SA
ATOM   4559  CE  MET A 508       4.183  13.127  -9.106  1.00 66.27     0.089 C 
ATOM   4560  HN  MET A 508       9.396  15.885  -6.902  1.00 81.17     0.163 HD
ATOM   4561  N   GLN A 509       8.301  16.948 -10.211  1.00 68.17    -0.346 N 
ATOM   4562  CA  GLN A 509       7.756  18.211 -10.684  1.00 71.16     0.177 C 
ATOM   4563  C   GLN A 509       7.036  17.954 -11.998  1.00 71.86     0.241 C 
ATOM   4564  O   GLN A 509       7.397  17.045 -12.749  1.00 71.96    -0.271 OA
ATOM   4565  CB  GLN A 509       8.849  19.270 -10.885  1.00 69.87     0.044 C 
ATOM   4566  CG  GLN A 509       9.702  19.535  -9.655  1.00 72.99     0.105 C 
ATOM   4567  CD  GLN A 509       9.018  20.446  -8.654  1.00 74.93     0.215 C 
ATOM   4568  NE2 GLN A 509       9.615  21.605  -8.400  1.00 74.07    -0.370 N 
ATOM   4569  OE1 GLN A 509       7.964  20.110  -8.113  1.00 75.01    -0.274 OA
ATOM   4570  HN  GLN A 509       8.677  16.486 -10.832  1.00 82.05     0.163 HD
ATOM   4571 1HE2 GLN A 509      10.351  21.806  -8.797  1.00 89.13     0.159 HD
ATOM   4572 2HE2 GLN A 509       9.265  22.155  -7.839  1.00 89.13     0.159 HD
ATOM   4573  N   LEU A 510       6.013  18.755 -12.273  1.00 71.55    -0.346 N 
ATOM   4574  CA  LEU A 510       5.289  18.587 -13.521  1.00 72.06     0.177 C 
ATOM   4575  C   LEU A 510       6.090  19.175 -14.678  1.00 73.70     0.241 C 
ATOM   4576  O   LEU A 510       7.066  19.909 -14.493  1.00 75.23    -0.271 OA
ATOM   4577  CB  LEU A 510       3.908  19.228 -13.433  1.00 72.13     0.038 C 
ATOM   4578  CG  LEU A 510       2.988  18.527 -12.431  1.00 75.34    -0.020 C 
ATOM   4579  CD1 LEU A 510       2.725  19.437 -11.240  1.00 73.92     0.009 C 
ATOM   4580  CD2 LEU A 510       1.688  18.093 -13.087  1.00 75.86     0.009 C 
ATOM   4581  HN  LEU A 510       5.725  19.388 -11.766  1.00 86.11     0.163 HD
ATOM   4582  N   ARG A 511       5.666  18.839 -15.888  1.00 73.57    -0.346 N 
ATOM   4583  CA  ARG A 511       6.398  19.176 -17.095  1.00 75.21     0.176 C 
ATOM   4584  C   ARG A 511       5.763  20.361 -17.808  1.00 80.73     0.241 C 
ATOM   4585  O   ARG A 511       4.625  20.750 -17.533  1.00 83.31    -0.271 OA
ATOM   4586  CB  ARG A 511       6.446  17.972 -18.038  1.00 73.14     0.036 C 
ATOM   4587  CG  ARG A 511       7.361  16.855 -17.574  1.00 69.49     0.023 C 
ATOM   4588  CD  ARG A 511       7.964  16.128 -18.767  1.00 69.17     0.138 C 
ATOM   4589  NE  ARG A 511       6.930  15.548 -19.621  1.00 67.80    -0.227 N 
ATOM   4590  CZ  ARG A 511       7.038  15.395 -20.937  1.00 69.62     0.665 C 
ATOM   4591  NH1 ARG A 511       8.141  15.777 -21.568  1.00 69.12    -0.235 N 
ATOM   4592  NH2 ARG A 511       6.041  14.855 -21.624  1.00 70.78    -0.235 N 
ATOM   4593  HN  ARG A 511       4.939  18.405 -16.037  1.00 88.53     0.163 HD
ATOM   4594  HE  ARG A 511       6.201  15.288 -19.246  1.00 81.61     0.177 HD
ATOM   4595 1HH1 ARG A 511       8.794  16.127 -21.134  1.00 83.20     0.174 HD
ATOM   4596 2HH1 ARG A 511       8.202  15.673 -22.420  1.00 83.20     0.174 HD
ATOM   4597 1HH2 ARG A 511       5.325  14.606 -21.219  1.00 85.18     0.174 HD
ATOM   4598 2HH2 ARG A 511       6.110  14.755 -22.475  1.00 85.18     0.174 HD
ATOM   4599  N   SER A 512       6.532  20.942 -18.723  1.00 81.65    -0.346 N 
ATOM   4600  CA  SER A 512       6.022  21.921 -19.673  1.00 81.08     0.169 C 
ATOM   4601  C   SER A 512       5.148  22.992 -19.035  1.00 83.36     0.258 C 
ATOM   4602  O   SER A 512       4.243  23.526 -19.677  1.00 85.07    -0.305 OA
ATOM   4603  CB  SER A 512       5.230  21.197 -20.775  1.00 82.66     0.196 C 
ATOM   4604  OG  SER A 512       3.832  21.259 -20.528  1.00 82.87    -0.398 OA
ATOM   4605  HN  SER A 512       7.372  20.781 -18.814  1.00 98.23     0.163 HD
ATOM   4606  HG  SER A 512       3.536  22.019 -20.730  1.00 99.69     0.209 HD
TER    4607      SER A 512 
ATOM   4607  N   GLY B  36     -15.863 -37.745 -16.335  1.00 80.24    -0.071 N 
ATOM   4608  HN1 GLY B  36     -16.387 -37.187 -15.661  1.00  0.00     0.274 HD
ATOM   4609  HN2 GLY B  36     -15.215 -38.393 -15.886  1.00  0.00     0.274 HD
ATOM   4610  HN3 GLY B  36     -16.446 -38.435 -16.808  1.00  0.00     0.274 HD
ATOM   4611  CA  GLY B  36     -15.199 -36.848 -17.264  1.00 79.62     0.332 C 
ATOM   4612  C   GLY B  36     -14.429 -37.669 -18.255  1.00 73.39     0.243 C 
ATOM   4613  O   GLY B  36     -14.517 -37.477 -19.445  1.00 73.94    -0.272 OA
ATOM   4614  N   LEU B  37     -13.634 -38.567 -17.712  1.00 70.33    -0.346 N 
ATOM   4615  CA  LEU B  37     -12.880 -39.514 -18.480  1.00 66.17     0.177 C 
ATOM   4616  C   LEU B  37     -13.413 -40.830 -18.000  1.00 66.42     0.241 C 
ATOM   4617  O   LEU B  37     -13.622 -41.036 -16.818  1.00 68.19    -0.271 OA
ATOM   4618  CB  LEU B  37     -11.409 -39.490 -18.171  1.00 60.45     0.038 C 
ATOM   4619  CG  LEU B  37     -10.574 -38.390 -18.734  1.00 59.65    -0.020 C 
ATOM   4620  CD1 LEU B  37      -9.169 -38.885 -18.778  1.00 55.74     0.009 C 
ATOM   4621  CD2 LEU B  37     -11.019 -38.033 -20.101  1.00 59.18     0.009 C 
ATOM   4622  HN  LEU B  37     -13.514 -38.645 -16.864  1.00 84.64     0.163 HD
ATOM   4623  N   LYS B  38     -13.601 -41.749 -18.906  1.00 63.04    -0.346 N 
ATOM   4624  CA  LYS B  38     -14.096 -43.066 -18.543  1.00 61.15     0.176 C 
ATOM   4625  C   LYS B  38     -12.989 -44.094 -18.736  1.00 55.42     0.241 C 
ATOM   4626  O   LYS B  38     -12.052 -43.891 -19.511  1.00 54.12    -0.271 OA
ATOM   4627  CB  LYS B  38     -15.324 -43.448 -19.382  1.00 62.22     0.035 C 
ATOM   4628  CG  LYS B  38     -16.640 -42.865 -18.866  1.00 69.54     0.004 C 
ATOM   4629  CD  LYS B  38     -17.065 -43.506 -17.546  1.00 71.67     0.027 C 
ATOM   4630  CE  LYS B  38     -17.669 -42.481 -16.588  1.00 70.11     0.229 C 
ATOM   4631  NZ  LYS B  38     -17.396 -42.816 -15.156  1.00 70.90    -0.079 N 
ATOM   4632  HN  LYS B  38     -13.452 -41.645 -19.747  1.00 75.90     0.163 HD
ATOM   4633  HZ1 LYS B  38     -17.760 -42.201 -14.625  1.00 85.33     0.274 HD
ATOM   4634  HZ2 LYS B  38     -17.743 -43.611 -14.958  1.00 85.33     0.274 HD
ATOM   4635  HZ3 LYS B  38     -16.518 -42.840 -15.011  1.00 85.33     0.274 HD
ATOM   4636  N   ASN B  39     -13.096 -45.202 -18.008  1.00 53.97    -0.346 N 
ATOM   4637  CA  ASN B  39     -12.184 -46.312 -18.211  1.00 49.33     0.185 C 
ATOM   4638  C   ASN B  39     -12.435 -46.937 -19.579  1.00 49.30     0.243 C 
ATOM   4639  O   ASN B  39     -13.533 -46.827 -20.131  1.00 49.25    -0.271 OA
ATOM   4640  CB  ASN B  39     -12.364 -47.359 -17.118  1.00 50.54     0.137 C 
ATOM   4641  CG  ASN B  39     -11.893 -46.873 -15.765  1.00 52.35     0.217 C 
ATOM   4642  ND2 ASN B  39     -11.617 -47.809 -14.866  1.00 54.97    -0.370 N 
ATOM   4643  OD1 ASN B  39     -11.779 -45.670 -15.529  1.00 56.28    -0.274 OA
ATOM   4644  HN  ASN B  39     -13.685 -45.332 -17.395  1.00 65.02     0.163 HD
ATOM   4645 1HD2 ASN B  39     -11.709 -48.640 -15.068  1.00 66.21     0.159 HD
ATOM   4646 2HD2 ASN B  39     -11.346 -47.585 -14.081  1.00 66.21     0.159 HD
ATOM   4647  N   PRO B  40     -11.434 -47.596 -20.153  1.00 46.76    -0.337 N 
ATOM   4648  CA  PRO B  40     -11.640 -48.264 -21.442  1.00 45.66     0.179 C 
ATOM   4649  C   PRO B  40     -12.672 -49.367 -21.306  1.00 42.91     0.243 C 
ATOM   4650  O   PRO B  40     -12.726 -50.051 -20.272  1.00 44.12    -0.271 OA
ATOM   4651  CB  PRO B  40     -10.253 -48.830 -21.787  1.00 45.13     0.037 C 
ATOM   4652  CG  PRO B  40      -9.290 -48.096 -20.900  1.00 46.03     0.022 C 
ATOM   4653  CD  PRO B  40     -10.061 -47.778 -19.649  1.00 48.09     0.127 C 
ATOM   4654  N   PRO B  41     -13.512 -49.571 -22.322  1.00 42.43    -0.337 N 
ATOM   4655  CA  PRO B  41     -14.501 -50.655 -22.244  1.00 42.35     0.179 C 
ATOM   4656  C   PRO B  41     -13.863 -52.023 -22.416  1.00 42.21     0.241 C 
ATOM   4657  O   PRO B  41     -12.661 -52.131 -22.678  1.00 43.44    -0.271 OA
ATOM   4658  CB  PRO B  41     -15.460 -50.333 -23.396  1.00 43.84     0.037 C 
ATOM   4659  CG  PRO B  41     -14.569 -49.688 -24.418  1.00 41.40     0.022 C 
ATOM   4660  CD  PRO B  41     -13.560 -48.873 -23.623  1.00 43.56     0.127 C 
ATOM   4661  N   GLY B  42     -14.664 -53.073 -22.277  1.00 41.83    -0.351 N 
ATOM   4662  CA  GLY B  42     -14.187 -54.420 -22.465  1.00 41.36     0.225 C 
ATOM   4663  C   GLY B  42     -15.254 -55.438 -22.133  1.00 41.30     0.238 C 
ATOM   4664  O   GLY B  42     -16.252 -55.132 -21.472  1.00 42.71    -0.272 OA
ATOM   4665  HN  GLY B  42     -15.498 -53.023 -22.071  1.00 50.45     0.163 HD
ATOM   4666  N   PRO B  43     -15.070 -56.672 -22.590  1.00 41.43    -0.337 N 
ATOM   4667  CA  PRO B  43     -16.040 -57.724 -22.271  1.00 45.24     0.179 C 
ATOM   4668  C   PRO B  43     -15.908 -58.167 -20.822  1.00 45.74     0.241 C 
ATOM   4669  O   PRO B  43     -14.983 -57.790 -20.099  1.00 47.57    -0.271 OA
ATOM   4670  CB  PRO B  43     -15.676 -58.852 -23.239  1.00 47.61     0.037 C 
ATOM   4671  CG  PRO B  43     -14.204 -58.672 -23.470  1.00 43.89     0.022 C 
ATOM   4672  CD  PRO B  43     -13.940 -57.178 -23.394  1.00 43.36     0.127 C 
ATOM   4673  N   TRP B  44     -16.869 -58.980 -20.398  1.00 46.18    -0.346 N 
ATOM   4674  CA  TRP B  44     -16.800 -59.595 -19.083  1.00 46.15     0.181 C 
ATOM   4675  C   TRP B  44     -15.743 -60.694 -19.079  1.00 46.47     0.241 C 
ATOM   4676  O   TRP B  44     -15.499 -61.357 -20.091  1.00 44.29    -0.271 OA
ATOM   4677  CB  TRP B  44     -18.161 -60.169 -18.692  1.00 46.12     0.075 C 
ATOM   4678  CG  TRP B  44     -18.170 -60.831 -17.348  1.00 46.39    -0.028 A 
ATOM   4679  CD1 TRP B  44     -18.413 -60.240 -16.144  1.00 44.99     0.096 A 
ATOM   4680  CD2 TRP B  44     -17.927 -62.216 -17.073  1.00 44.23    -0.002 A 
ATOM   4681  CE2 TRP B  44     -18.039 -62.391 -15.680  1.00 45.05     0.042 A 
ATOM   4682  CE3 TRP B  44     -17.626 -63.325 -17.870  1.00 45.18     0.014 A 
ATOM   4683  NE1 TRP B  44     -18.334 -61.169 -15.136  1.00 46.36    -0.365 N 
ATOM   4684  CZ2 TRP B  44     -17.860 -63.629 -15.065  1.00 44.82     0.030 A 
ATOM   4685  CZ3 TRP B  44     -17.449 -64.554 -17.258  1.00 47.98     0.001 A 
ATOM   4686  CH2 TRP B  44     -17.566 -64.696 -15.869  1.00 46.32     0.002 A 
ATOM   4687  HN  TRP B  44     -17.568 -59.190 -20.852  1.00 55.66     0.163 HD
ATOM   4688  HE1 TRP B  44     -18.454 -61.010 -14.299  1.00 55.88     0.165 HD
ATOM   4689  N   GLY B  45     -15.110 -60.879 -17.930  1.00 45.98    -0.351 N 
ATOM   4690  CA  GLY B  45     -14.089 -61.899 -17.784  1.00 45.76     0.225 C 
ATOM   4691  C   GLY B  45     -14.199 -62.588 -16.441  1.00 45.09     0.236 C 
ATOM   4692  O   GLY B  45     -14.652 -62.004 -15.455  1.00 47.14    -0.272 OA
ATOM   4693  HN  GLY B  45     -15.256 -60.423 -17.216  1.00 55.42     0.163 HD
ATOM   4694  N   TRP B  46     -13.772 -63.847 -16.416  1.00 45.54    -0.346 N 
ATOM   4695  CA  TRP B  46     -13.828 -64.628 -15.189  1.00 45.48     0.181 C 
ATOM   4696  C   TRP B  46     -13.061 -63.912 -14.079  1.00 45.94     0.243 C 
ATOM   4697  O   TRP B  46     -12.000 -63.327 -14.333  1.00 45.92    -0.271 OA
ATOM   4698  CB  TRP B  46     -13.254 -66.026 -15.425  1.00 46.14     0.075 C 
ATOM   4699  CG  TRP B  46     -13.999 -66.782 -16.487  1.00 48.91    -0.028 A 
ATOM   4700  CD1 TRP B  46     -13.645 -66.919 -17.797  1.00 47.22     0.096 A 
ATOM   4701  CD2 TRP B  46     -15.234 -67.493 -16.329  1.00 52.42    -0.002 A 
ATOM   4702  CE2 TRP B  46     -15.566 -68.039 -17.585  1.00 50.69     0.042 A 
ATOM   4703  CE3 TRP B  46     -16.089 -67.724 -15.247  1.00 50.91     0.014 A 
ATOM   4704  NE1 TRP B  46     -14.580 -67.675 -18.464  1.00 48.84    -0.365 N 
ATOM   4705  CZ2 TRP B  46     -16.714 -68.800 -17.789  1.00 49.60     0.030 A 
ATOM   4706  CZ3 TRP B  46     -17.229 -68.479 -15.452  1.00 51.41     0.001 A 
ATOM   4707  CH2 TRP B  46     -17.531 -69.008 -16.712  1.00 52.00     0.002 A 
ATOM   4708  HN  TRP B  46     -13.447 -64.268 -17.092  1.00 54.89     0.163 HD
ATOM   4709  HE1 TRP B  46     -14.551 -67.884 -19.298  1.00 58.86     0.165 HD
ATOM   4710  N   PRO B  47     -13.561 -63.941 -12.840  1.00 47.49    -0.337 N 
ATOM   4711  CA  PRO B  47     -12.981 -63.074 -11.800  1.00 48.00     0.179 C 
ATOM   4712  C   PRO B  47     -11.619 -63.523 -11.303  1.00 45.66     0.241 C 
ATOM   4713  O   PRO B  47     -10.925 -62.721 -10.665  1.00 47.96    -0.271 OA
ATOM   4714  CB  PRO B  47     -14.028 -63.124 -10.679  1.00 44.76     0.037 C 
ATOM   4715  CG  PRO B  47     -14.651 -64.477 -10.831  1.00 46.44     0.022 C 
ATOM   4716  CD  PRO B  47     -14.645 -64.795 -12.314  1.00 48.14     0.127 C 
ATOM   4717  N   LEU B  48     -11.209 -64.763 -11.565  1.00 45.52    -0.346 N 
ATOM   4718  CA  LEU B  48      -9.897 -65.245 -11.149  1.00 46.88     0.177 C 
ATOM   4719  C   LEU B  48      -8.878 -65.261 -12.281  1.00 48.84     0.241 C 
ATOM   4720  O   LEU B  48      -7.728 -64.861 -12.074  1.00 49.21    -0.271 OA
ATOM   4721  CB  LEU B  48     -10.013 -66.653 -10.559  1.00 49.70     0.038 C 
ATOM   4722  CG  LEU B  48     -10.373 -66.738  -9.076  1.00 49.50    -0.020 C 
ATOM   4723  CD1 LEU B  48     -10.714 -68.172  -8.689  1.00 47.58     0.009 C 
ATOM   4724  CD2 LEU B  48      -9.244 -66.202  -8.211  1.00 50.50     0.009 C 
ATOM   4725  HN  LEU B  48     -11.678 -65.348 -11.986  1.00 54.88     0.163 HD
ATOM   4726  N   ILE B  49      -9.266 -65.712 -13.473  1.00 45.93    -0.346 N 
ATOM   4727  CA  ILE B  49      -8.341 -65.803 -14.595  1.00 48.59     0.180 C 
ATOM   4728  C   ILE B  49      -8.588 -64.738 -15.655  1.00 48.29     0.241 C 
ATOM   4729  O   ILE B  49      -7.671 -64.450 -16.441  1.00 46.24    -0.271 OA
ATOM   4730  CB  ILE B  49      -8.382 -67.204 -15.239  1.00 47.66     0.013 C 
ATOM   4731  CG1 ILE B  49      -9.720 -67.429 -15.942  1.00 45.06     0.002 C 
ATOM   4732  CG2 ILE B  49      -8.155 -68.275 -14.189  1.00 51.54     0.012 C 
ATOM   4733  CD1 ILE B  49      -9.825 -68.773 -16.628  1.00 47.78     0.005 C 
ATOM   4734  HN  ILE B  49     -10.065 -65.972 -13.656  1.00 55.36     0.163 HD
ATOM   4735  N   GLY B  50      -9.782 -64.160 -15.718  1.00 47.99    -0.351 N 
ATOM   4736  CA  GLY B  50     -10.066 -63.131 -16.694  1.00 45.09     0.225 C 
ATOM   4737  C   GLY B  50     -10.291 -63.676 -18.087  1.00 44.18     0.236 C 
ATOM   4738  O   GLY B  50     -10.942 -64.709 -18.262  1.00 47.97    -0.272 OA
ATOM   4739  HN  GLY B  50     -10.444 -64.350 -15.203  1.00 57.84     0.163 HD
ATOM   4740  N   HIS B  51      -9.745 -62.992 -19.087  1.00 45.52    -0.346 N 
ATOM   4741  CA  HIS B  51      -9.955 -63.340 -20.484  1.00 47.65     0.182 C 
ATOM   4742  C   HIS B  51      -8.885 -64.272 -21.031  1.00 48.24     0.241 C 
ATOM   4743  O   HIS B  51      -8.812 -64.461 -22.249  1.00 48.19    -0.271 OA
ATOM   4744  CB  HIS B  51     -10.015 -62.065 -21.324  1.00 45.57     0.093 C 
ATOM   4745  CG  HIS B  51     -10.918 -61.020 -20.750  1.00 44.12     0.028 A 
ATOM   4746  CD2 HIS B  51     -12.175 -60.647 -21.086  1.00 46.18     0.114 A 
ATOM   4747  ND1 HIS B  51     -10.563 -60.241 -19.671  1.00 43.32    -0.354 N 
ATOM   4748  HD1 HIS B  51      -9.672 -60.289 -19.177  1.00  0.00     0.166 HD
ATOM   4749  CE1 HIS B  51     -11.557 -59.421 -19.376  1.00 45.39     0.180 A 
ATOM   4750  NE2 HIS B  51     -12.547 -59.648 -20.220  1.00 45.47    -0.360 N 
ATOM   4751  HN  HIS B  51      -9.237 -62.307 -18.977  1.00 54.87     0.163 HD
ATOM   4752  HE2 HIS B  51     -13.302 -59.236 -20.227  1.00 54.81     0.166 HD
ATOM   4753  N   MET B  52      -8.075 -64.874 -20.159  1.00 48.46    -0.346 N 
ATOM   4754  CA  MET B  52      -6.970 -65.701 -20.630  1.00 47.93     0.177 C 
ATOM   4755  C   MET B  52      -7.443 -66.771 -21.603  1.00 50.59     0.241 C 
ATOM   4756  O   MET B  52      -6.729 -67.119 -22.551  1.00 50.04    -0.271 OA
ATOM   4757  CB  MET B  52      -6.258 -66.354 -19.447  1.00 48.59     0.045 C 
ATOM   4758  CG  MET B  52      -4.970 -67.047 -19.844  1.00 53.99     0.076 C 
ATOM   4759  SD  MET B  52      -3.945 -67.486 -18.435  1.00 63.60    -0.173 SA
ATOM   4760  CE  MET B  52      -4.824 -68.921 -17.824  1.00 55.06     0.089 C 
ATOM   4761  HN  MET B  52      -8.143 -64.821 -19.303  1.00 58.41     0.163 HD
ATOM   4762  N   LEU B  53      -8.643 -67.309 -21.388  1.00 49.26    -0.346 N 
ATOM   4763  CA  LEU B  53      -9.132 -68.364 -22.267  1.00 48.39     0.177 C 
ATOM   4764  C   LEU B  53      -9.581 -67.810 -23.614  1.00 47.94     0.241 C 
ATOM   4765  O   LEU B  53      -9.364 -68.446 -24.652  1.00 48.35    -0.271 OA
ATOM   4766  CB  LEU B  53     -10.282 -69.115 -21.601  1.00 46.46     0.038 C 
ATOM   4767  CG  LEU B  53      -9.939 -69.879 -20.324  1.00 49.74    -0.020 C 
ATOM   4768  CD1 LEU B  53     -11.218 -70.401 -19.681  1.00 50.04     0.009 C 
ATOM   4769  CD2 LEU B  53      -8.970 -71.011 -20.604  1.00 45.34     0.009 C 
ATOM   4770  HN  LEU B  53      -9.181 -67.086 -20.755  1.00 59.36     0.163 HD
ATOM   4771  N   THR B  54     -10.214 -66.634 -23.624  1.00 47.44    -0.344 N 
ATOM   4772  CA  THR B  54     -10.719 -66.098 -24.883  1.00 49.87     0.205 C 
ATOM   4773  C   THR B  54      -9.585 -65.609 -25.777  1.00 49.58     0.243 C 
ATOM   4774  O   THR B  54      -9.719 -65.626 -27.006  1.00 47.63    -0.271 OA
ATOM   4775  CB  THR B  54     -11.716 -64.968 -24.625  1.00 51.31     0.146 C 
ATOM   4776  CG2 THR B  54     -12.561 -65.255 -23.385  1.00 52.89     0.042 C 
ATOM   4777  OG1 THR B  54     -11.007 -63.736 -24.453  1.00 56.32    -0.393 OA
ATOM   4778  HN  THR B  54     -10.345 -66.140 -22.933  1.00 57.18     0.163 HD
ATOM   4779  HG1 THR B  54     -10.478 -63.797 -23.803  1.00 67.84     0.210 HD
ATOM   4780  N   LEU B  55      -8.474 -65.160 -25.190  1.00 50.43    -0.346 N 
ATOM   4781  CA  LEU B  55      -7.274 -64.921 -25.984  1.00 47.74     0.177 C 
ATOM   4782  C   LEU B  55      -6.831 -66.213 -26.660  1.00 47.07     0.240 C 
ATOM   4783  O   LEU B  55      -6.746 -66.297 -27.890  1.00 47.92    -0.271 OA
ATOM   4784  CB  LEU B  55      -6.156 -64.365 -25.104  1.00 45.89     0.038 C 
ATOM   4785  CG  LEU B  55      -6.382 -63.026 -24.406  1.00 45.53    -0.020 C 
ATOM   4786  CD1 LEU B  55      -5.037 -62.405 -24.016  1.00 45.32     0.009 C 
ATOM   4787  CD2 LEU B  55      -7.173 -62.055 -25.258  1.00 45.66     0.009 C 
ATOM   4788  HN  LEU B  55      -8.392 -64.990 -24.351  1.00 60.77     0.163 HD
ATOM   4789  N   GLY B  56      -6.556 -67.242 -25.860  1.00 46.28    -0.351 N 
ATOM   4790  CA  GLY B  56      -6.302 -68.556 -26.407  1.00 45.31     0.225 C 
ATOM   4791  C   GLY B  56      -4.955 -68.659 -27.099  1.00 46.29     0.236 C 
ATOM   4792  O   GLY B  56      -3.986 -67.974 -26.760  1.00 46.88    -0.272 OA
ATOM   4793  HN  GLY B  56      -6.512 -67.199 -25.002  1.00 55.79     0.163 HD
ATOM   4794  N   LYS B  57      -4.906 -69.539 -28.101  1.00 46.42    -0.346 N 
ATOM   4795  CA  LYS B  57      -3.658 -69.856 -28.782  1.00 45.81     0.176 C 
ATOM   4796  C   LYS B  57      -3.242 -68.794 -29.791  1.00 45.48     0.241 C 
ATOM   4797  O   LYS B  57      -2.067 -68.754 -30.173  1.00 45.29    -0.271 OA
ATOM   4798  CB  LYS B  57      -3.785 -71.212 -29.484  1.00 47.44     0.035 C 
ATOM   4799  CG  LYS B  57      -4.646 -71.187 -30.744  1.00 53.91     0.004 C 
ATOM   4800  CD  LYS B  57      -4.784 -72.577 -31.367  1.00 59.39     0.027 C 
ATOM   4801  CE  LYS B  57      -3.492 -73.027 -32.039  1.00 55.30     0.229 C 
ATOM   4802  NZ  LYS B  57      -3.674 -74.261 -32.858  1.00 54.54    -0.079 N 
ATOM   4803  HN  LYS B  57      -5.588 -69.966 -28.404  1.00 55.95     0.163 HD
ATOM   4804  HZ1 LYS B  57      -2.901 -74.493 -33.234  1.00 65.69     0.274 HD
ATOM   4805  HZ2 LYS B  57      -3.957 -74.929 -32.342  1.00 65.69     0.274 HD
ATOM   4806  HZ3 LYS B  57      -4.275 -74.115 -33.498  1.00 65.69     0.274 HD
ATOM   4807  N   ASN B  58      -4.163 -67.938 -30.230  1.00 43.28    -0.346 N 
ATOM   4808  CA  ASN B  58      -3.874 -66.890 -31.209  1.00 43.64     0.185 C 
ATOM   4809  C   ASN B  58      -4.423 -65.572 -30.682  1.00 44.74     0.243 C 
ATOM   4810  O   ASN B  58      -5.469 -65.089 -31.140  1.00 45.51    -0.271 OA
ATOM   4811  CB  ASN B  58      -4.468 -67.230 -32.576  1.00 44.10     0.137 C 
ATOM   4812  CG  ASN B  58      -3.918 -68.524 -33.142  1.00 45.82     0.217 C 
ATOM   4813  ND2 ASN B  58      -2.603 -68.584 -33.310  1.00 47.36    -0.370 N 
ATOM   4814  OD1 ASN B  58      -4.667 -69.460 -33.422  1.00 45.18    -0.274 OA
ATOM   4815  HN  ASN B  58      -4.983 -67.944 -29.970  1.00 52.18     0.163 HD
ATOM   4816 1HD2 ASN B  58      -2.242 -69.297 -33.628  1.00 57.08     0.159 HD
ATOM   4817 2HD2 ASN B  58      -2.112 -67.909 -33.102  1.00 57.08     0.159 HD
ATOM   4818  N   PRO B  59      -3.728 -64.949 -29.728  1.00 42.35    -0.337 N 
ATOM   4819  CA  PRO B  59      -4.274 -63.722 -29.121  1.00 42.25     0.179 C 
ATOM   4820  C   PRO B  59      -4.497 -62.604 -30.123  1.00 44.36     0.241 C 
ATOM   4821  O   PRO B  59      -5.473 -61.851 -30.001  1.00 45.68    -0.271 OA
ATOM   4822  CB  PRO B  59      -3.215 -63.339 -28.074  1.00 44.67     0.037 C 
ATOM   4823  CG  PRO B  59      -2.330 -64.551 -27.921  1.00 44.35     0.022 C 
ATOM   4824  CD  PRO B  59      -2.384 -65.281 -29.224  1.00 42.89     0.127 C 
ATOM   4825  N   HIS B  60      -3.612 -62.473 -31.115  1.00 44.31    -0.346 N 
ATOM   4826  CA  HIS B  60      -3.761 -61.408 -32.101  1.00 44.93     0.182 C 
ATOM   4827  C   HIS B  60      -5.104 -61.502 -32.818  1.00 44.26     0.241 C 
ATOM   4828  O   HIS B  60      -5.741 -60.479 -33.096  1.00 43.11    -0.271 OA
ATOM   4829  CB  HIS B  60      -2.604 -61.457 -33.105  1.00 44.74     0.093 C 
ATOM   4830  CG  HIS B  60      -2.443 -62.779 -33.794  1.00 43.33     0.028 A 
ATOM   4831  CD2 HIS B  60      -2.424 -63.099 -35.110  1.00 43.13     0.114 A 
ATOM   4832  ND1 HIS B  60      -2.251 -63.961 -33.111  1.00 43.18    -0.354 N 
ATOM   4833  HD1 HIS B  60      -2.207 -64.055 -32.096  1.00  0.00     0.166 HD
ATOM   4834  CE1 HIS B  60      -2.133 -64.953 -33.975  1.00 42.76     0.180 A 
ATOM   4835  NE2 HIS B  60      -2.235 -64.457 -35.195  1.00 44.13    -0.360 N 
ATOM   4836  HN  HIS B  60      -2.923 -62.972 -31.221  1.00 53.43     0.163 HD
ATOM   4837  HE2 HIS B  60      -2.189 -64.910 -35.924  1.00 53.20     0.166 HD
ATOM   4838  N   LEU B  61      -5.554 -62.720 -33.121  1.00 41.34    -0.346 N 
ATOM   4839  CA  LEU B  61      -6.844 -62.881 -33.786  1.00 43.67     0.177 C 
ATOM   4840  C   LEU B  61      -7.992 -62.612 -32.820  1.00 47.31     0.241 C 
ATOM   4841  O   LEU B  61      -8.930 -61.873 -33.142  1.00 47.41    -0.271 OA
ATOM   4842  CB  LEU B  61      -6.953 -64.284 -34.381  1.00 44.06     0.038 C 
ATOM   4843  CG  LEU B  61      -5.763 -64.735 -35.229  1.00 40.95    -0.020 C 
ATOM   4844  CD1 LEU B  61      -5.972 -66.153 -35.740  1.00 34.87     0.009 C 
ATOM   4845  CD2 LEU B  61      -5.528 -63.778 -36.386  1.00 40.72     0.009 C 
ATOM   4846  HN  LEU B  61      -5.140 -63.455 -32.955  1.00 49.86     0.163 HD
ATOM   4847  N   ALA B  62      -7.931 -63.201 -31.624  1.00 46.35    -0.346 N 
ATOM   4848  CA  ALA B  62      -8.975 -62.970 -30.633  1.00 45.71     0.172 C 
ATOM   4849  C   ALA B  62      -9.123 -61.484 -30.332  1.00 45.76     0.240 C 
ATOM   4850  O   ALA B  62     -10.240 -60.956 -30.281  1.00 46.83    -0.271 OA
ATOM   4851  CB  ALA B  62      -8.663 -63.749 -29.354  1.00 47.98     0.042 C 
ATOM   4852  HN  ALA B  62      -7.304 -63.731 -31.367  1.00 55.86     0.163 HD
ATOM   4853  N   LEU B  63      -8.001 -60.790 -30.133  1.00 44.95    -0.346 N 
ATOM   4854  CA  LEU B  63      -8.047 -59.378 -29.777  1.00 44.80     0.177 C 
ATOM   4855  C   LEU B  63      -8.359 -58.480 -30.965  1.00 45.70     0.241 C 
ATOM   4856  O   LEU B  63      -8.804 -57.345 -30.765  1.00 45.71    -0.271 OA
ATOM   4857  CB  LEU B  63      -6.722 -58.953 -29.146  1.00 41.63     0.038 C 
ATOM   4858  CG  LEU B  63      -6.518 -59.452 -27.716  1.00 41.32    -0.020 C 
ATOM   4859  CD1 LEU B  63      -5.107 -59.151 -27.244  1.00 41.05     0.009 C 
ATOM   4860  CD2 LEU B  63      -7.551 -58.836 -26.782  1.00 42.97     0.009 C 
ATOM   4861  HN  LEU B  63      -7.207 -61.114 -30.198  1.00 54.18     0.163 HD
ATOM   4862  N   SER B  64      -8.124 -58.947 -32.192  1.00 45.80    -0.344 N 
ATOM   4863  CA  SER B  64      -8.620 -58.218 -33.353  1.00 46.06     0.200 C 
ATOM   4864  C   SER B  64     -10.140 -58.286 -33.409  1.00 44.78     0.243 C 
ATOM   4865  O   SER B  64     -10.812 -57.274 -33.638  1.00 42.44    -0.271 OA
ATOM   4866  CB  SER B  64      -8.007 -58.781 -34.633  1.00 46.90     0.199 C 
ATOM   4867  OG  SER B  64      -6.626 -58.482 -34.706  1.00 47.72    -0.398 OA
ATOM   4868  HN  SER B  64      -7.690 -59.667 -32.374  1.00 55.20     0.163 HD
ATOM   4869  HG  SER B  64      -6.226 -59.084 -35.131  1.00 57.52     0.209 HD
ATOM   4870  N   ARG B  65     -10.699 -59.479 -33.185  1.00 45.99    -0.346 N 
ATOM   4871  CA  ARG B  65     -12.150 -59.626 -33.150  1.00 46.09     0.176 C 
ATOM   4872  C   ARG B  65     -12.768 -58.677 -32.130  1.00 46.42     0.241 C 
ATOM   4873  O   ARG B  65     -13.716 -57.949 -32.440  1.00 49.57    -0.271 OA
ATOM   4874  CB  ARG B  65     -12.523 -61.078 -32.838  1.00 47.94     0.036 C 
ATOM   4875  CG  ARG B  65     -12.775 -61.945 -34.071  1.00 50.94     0.023 C 
ATOM   4876  CD  ARG B  65     -13.121 -63.392 -33.689  1.00 56.19     0.138 C 
ATOM   4877  NE  ARG B  65     -11.961 -64.281 -33.764  1.00 60.48    -0.227 N 
ATOM   4878  CZ  ARG B  65     -11.523 -65.042 -32.762  1.00 60.90     0.665 C 
ATOM   4879  NH1 ARG B  65     -12.141 -65.041 -31.587  1.00 58.37    -0.235 N 
ATOM   4880  NH2 ARG B  65     -10.455 -65.809 -32.936  1.00 59.77    -0.235 N 
ATOM   4881  HN  ARG B  65     -10.263 -60.208 -33.053  1.00 55.43     0.163 HD
ATOM   4882  HE  ARG B  65     -11.531 -64.315 -34.508  1.00 72.82     0.177 HD
ATOM   4883 1HH1 ARG B  65     -12.832 -64.552 -31.451  1.00 70.29     0.174 HD
ATOM   4884 2HH1 ARG B  65     -11.844 -65.539 -30.952  1.00 70.29     0.174 HD
ATOM   4885 1HH2 ARG B  65     -10.049 -65.816 -33.694  1.00 71.97     0.174 HD
ATOM   4886 2HH2 ARG B  65     -10.171 -66.303 -32.292  1.00 71.97     0.174 HD
ATOM   4887  N   MET B  66     -12.233 -58.657 -30.905  1.00 44.79    -0.346 N 
ATOM   4888  CA  MET B  66     -12.786 -57.765 -29.890  1.00 43.82     0.177 C 
ATOM   4889  C   MET B  66     -12.694 -56.309 -30.332  1.00 44.18     0.241 C 
ATOM   4890  O   MET B  66     -13.610 -55.517 -30.081  1.00 46.49    -0.271 OA
ATOM   4891  CB  MET B  66     -12.065 -57.951 -28.552  1.00 44.52     0.045 C 
ATOM   4892  CG  MET B  66     -12.088 -59.364 -28.011  1.00 50.65     0.076 C 
ATOM   4893  SD  MET B  66     -11.646 -59.510 -26.262  1.00 51.76    -0.173 SA
ATOM   4894  CE  MET B  66     -11.100 -57.853 -25.861  1.00 38.57     0.089 C 
ATOM   4895  HN  MET B  66     -11.568 -59.137 -30.645  1.00 53.99     0.163 HD
ATOM   4896  N   SER B  67     -11.588 -55.930 -30.979  1.00 46.30    -0.344 N 
ATOM   4897  CA  SER B  67     -11.450 -54.548 -31.428  1.00 45.69     0.200 C 
ATOM   4898  C   SER B  67     -12.626 -54.134 -32.301  1.00 45.10     0.243 C 
ATOM   4899  O   SER B  67     -13.047 -52.972 -32.266  1.00 45.73    -0.271 OA
ATOM   4900  CB  SER B  67     -10.131 -54.364 -32.180  1.00 44.89     0.199 C 
ATOM   4901  OG  SER B  67     -10.262 -54.722 -33.543  1.00 50.75    -0.398 OA
ATOM   4902  HN  SER B  67     -10.922 -56.441 -31.165  1.00 55.81     0.163 HD
ATOM   4903  HG  SER B  67     -10.493 -55.527 -33.608  1.00 61.15     0.209 HD
ATOM   4904  N   GLN B  68     -13.180 -55.071 -33.075  1.00 45.16    -0.346 N 
ATOM   4905  CA  GLN B  68     -14.341 -54.753 -33.898  1.00 48.30     0.177 C 
ATOM   4906  C   GLN B  68     -15.531 -54.333 -33.047  1.00 47.21     0.241 C 
ATOM   4907  O   GLN B  68     -16.389 -53.572 -33.511  1.00 49.55    -0.271 OA
ATOM   4908  CB  GLN B  68     -14.723 -55.955 -34.761  1.00 49.08     0.044 C 
ATOM   4909  CG  GLN B  68     -13.819 -56.200 -35.953  1.00 50.99     0.105 C 
ATOM   4910  CD  GLN B  68     -14.335 -57.311 -36.851  1.00 54.19     0.215 C 
ATOM   4911  NE2 GLN B  68     -13.686 -58.469 -36.792  1.00 52.49    -0.370 N 
ATOM   4912  OE1 GLN B  68     -15.309 -57.132 -37.584  1.00 55.67    -0.274 OA
ATOM   4913  HN  GLN B  68     -12.906 -55.884 -33.139  1.00 54.45     0.163 HD
ATOM   4914 1HE2 GLN B  68     -13.011 -58.557 -36.267  1.00 63.24     0.159 HD
ATOM   4915 2HE2 GLN B  68     -13.940 -59.130 -37.281  1.00 63.24     0.159 HD
ATOM   4916  N   GLN B  69     -15.608 -54.817 -31.808  1.00 46.07    -0.346 N 
ATOM   4917  CA  GLN B  69     -16.754 -54.551 -30.948  1.00 46.57     0.177 C 
ATOM   4918  C   GLN B  69     -16.523 -53.408 -29.969  1.00 46.54     0.241 C 
ATOM   4919  O   GLN B  69     -17.460 -52.658 -29.676  1.00 47.62    -0.271 OA
ATOM   4920  CB  GLN B  69     -17.134 -55.810 -30.158  1.00 45.47     0.044 C 
ATOM   4921  CG  GLN B  69     -18.530 -55.744 -29.550  1.00 48.64     0.105 C 
ATOM   4922  CD  GLN B  69     -18.730 -56.709 -28.394  1.00 48.27     0.215 C 
ATOM   4923  NE2 GLN B  69     -19.412 -56.247 -27.351  1.00 48.11    -0.370 N 
ATOM   4924  OE1 GLN B  69     -18.287 -57.855 -28.439  1.00 49.23    -0.274 OA
ATOM   4925  HN  GLN B  69     -15.003 -55.306 -31.441  1.00 55.54     0.163 HD
ATOM   4926 1HE2 GLN B  69     -19.709 -55.440 -27.355  1.00 57.98     0.159 HD
ATOM   4927 2HE2 GLN B  69     -19.553 -56.754 -26.671  1.00 57.98     0.159 HD
ATOM   4928  N   TYR B  70     -15.303 -53.251 -29.453  1.00 44.95    -0.346 N 
ATOM   4929  CA  TYR B  70     -15.040 -52.278 -28.402  1.00 42.65     0.180 C 
ATOM   4930  C   TYR B  70     -14.179 -51.107 -28.842  1.00 42.66     0.241 C 
ATOM   4931  O   TYR B  70     -14.219 -50.059 -28.189  1.00 43.06    -0.271 OA
ATOM   4932  CB  TYR B  70     -14.379 -52.971 -27.205  1.00 44.70     0.073 C 
ATOM   4933  CG  TYR B  70     -15.329 -53.899 -26.490  1.00 43.37    -0.056 A 
ATOM   4934  CD1 TYR B  70     -15.459 -55.225 -26.879  1.00 43.43     0.010 A 
ATOM   4935  CD2 TYR B  70     -16.114 -53.443 -25.442  1.00 42.31     0.010 A 
ATOM   4936  CE1 TYR B  70     -16.334 -56.074 -26.233  1.00 44.79     0.037 A 
ATOM   4937  CE2 TYR B  70     -16.993 -54.284 -24.791  1.00 43.36     0.037 A 
ATOM   4938  CZ  TYR B  70     -17.099 -55.599 -25.190  1.00 45.04     0.065 A 
ATOM   4939  OH  TYR B  70     -17.972 -56.443 -24.545  1.00 47.92    -0.361 OA
ATOM   4940  HN  TYR B  70     -14.611 -53.699 -29.698  1.00 54.19     0.163 HD
ATOM   4941  HH  TYR B  70     -18.373 -56.029 -23.934  1.00 57.75     0.217 HD
ATOM   4942  N   GLY B  71     -13.420 -51.246 -29.914  1.00 43.30    -0.351 N 
ATOM   4943  CA  GLY B  71     -12.739 -50.122 -30.515  1.00 39.45     0.225 C 
ATOM   4944  C   GLY B  71     -11.239 -50.161 -30.292  1.00 43.07     0.236 C 
ATOM   4945  O   GLY B  71     -10.659 -51.159 -29.854  1.00 47.60    -0.272 OA
ATOM   4946  HN  GLY B  71     -13.283 -51.993 -30.317  1.00 52.21     0.163 HD
ATOM   4947  N   ASP B  72     -10.612 -49.024 -30.598  1.00 41.69    -0.346 N 
ATOM   4948  CA  ASP B  72      -9.158 -48.942 -30.621  1.00 42.49     0.186 C 
ATOM   4949  C   ASP B  72      -8.548 -48.945 -29.228  1.00 44.29     0.241 C 
ATOM   4950  O   ASP B  72      -7.348 -49.209 -29.094  1.00 45.88    -0.271 OA
ATOM   4951  CB  ASP B  72      -8.732 -47.682 -31.379  1.00 44.30     0.147 C 
ATOM   4952  CG  ASP B  72      -9.139 -47.716 -32.845  1.00 47.73     0.175 C 
ATOM   4953  OD1 ASP B  72      -9.313 -48.825 -33.393  1.00 45.80    -0.648 OA
ATOM   4954  OD2 ASP B  72      -9.284 -46.632 -33.451  1.00 52.70    -0.648 OA
ATOM   4955  HN  ASP B  72     -11.009 -48.287 -30.796  1.00 50.28     0.163 HD
ATOM   4956  N   VAL B  73      -9.335 -48.666 -28.193  1.00 43.04    -0.346 N 
ATOM   4957  CA  VAL B  73      -8.860 -48.671 -26.815  1.00 40.18     0.180 C 
ATOM   4958  C   VAL B  73      -9.830 -49.521 -26.010  1.00 43.61     0.241 C 
ATOM   4959  O   VAL B  73     -10.969 -49.105 -25.761  1.00 43.48    -0.271 OA
ATOM   4960  CB  VAL B  73      -8.754 -47.257 -26.229  1.00 42.92     0.009 C 
ATOM   4961  CG1 VAL B  73      -8.032 -47.296 -24.894  1.00 43.81     0.012 C 
ATOM   4962  CG2 VAL B  73      -8.041 -46.332 -27.202  1.00 45.60     0.012 C 
ATOM   4963  HN  VAL B  73     -10.168 -48.466 -28.266  1.00 51.90     0.163 HD
ATOM   4964  N   LEU B  74      -9.390 -50.713 -25.616  1.00 44.43    -0.346 N 
ATOM   4965  CA  LEU B  74     -10.204 -51.627 -24.832  1.00 40.97     0.177 C 
ATOM   4966  C   LEU B  74      -9.342 -52.220 -23.729  1.00 42.34     0.241 C 
ATOM   4967  O   LEU B  74      -8.115 -52.093 -23.730  1.00 42.88    -0.271 OA
ATOM   4968  CB  LEU B  74     -10.809 -52.734 -25.700  1.00 41.58     0.038 C 
ATOM   4969  CG  LEU B  74      -9.825 -53.660 -26.408  1.00 43.91    -0.020 C 
ATOM   4970  CD1 LEU B  74      -9.597 -54.922 -25.598  1.00 41.91     0.009 C 
ATOM   4971  CD2 LEU B  74     -10.325 -54.006 -27.804  1.00 45.90     0.009 C 
ATOM   4972  HN  LEU B  74      -8.606 -51.018 -25.796  1.00 53.57     0.163 HD
ATOM   4973  N   GLN B  75     -10.000 -52.891 -22.789  1.00 43.03    -0.346 N 
ATOM   4974  CA  GLN B  75      -9.361 -53.372 -21.574  1.00 43.15     0.177 C 
ATOM   4975  C   GLN B  75      -9.702 -54.836 -21.365  1.00 41.15     0.241 C 
ATOM   4976  O   GLN B  75     -10.864 -55.233 -21.497  1.00 41.13    -0.271 OA
ATOM   4977  CB  GLN B  75      -9.816 -52.536 -20.375  1.00 44.28     0.044 C 
ATOM   4978  CG  GLN B  75      -9.114 -52.836 -19.071  1.00 44.89     0.105 C 
ATOM   4979  CD  GLN B  75      -9.530 -51.874 -17.976  1.00 48.68     0.215 C 
ATOM   4980  NE2 GLN B  75      -8.819 -51.908 -16.856  1.00 53.15    -0.370 N 
ATOM   4981  OE1 GLN B  75     -10.481 -51.107 -18.139  1.00 45.82    -0.274 OA
ATOM   4982  HN  GLN B  75     -10.837 -53.083 -22.836  1.00 51.88     0.163 HD
ATOM   4983 1HE2 GLN B  75      -8.162 -52.458 -16.780  1.00 64.03     0.159 HD
ATOM   4984 2HE2 GLN B  75      -9.016 -51.381 -16.205  1.00 64.03     0.159 HD
ATOM   4985  N   ILE B  76      -8.685 -55.636 -21.054  1.00 38.34    -0.346 N 
ATOM   4986  CA  ILE B  76      -8.909 -57.023 -20.678  1.00 42.51     0.180 C 
ATOM   4987  C   ILE B  76      -8.241 -57.284 -19.337  1.00 41.76     0.241 C 
ATOM   4988  O   ILE B  76      -7.732 -56.364 -18.687  1.00 42.24    -0.271 OA
ATOM   4989  CB  ILE B  76      -8.387 -58.012 -21.736  1.00 42.48     0.013 C 
ATOM   4990  CG1 ILE B  76      -6.882 -57.852 -21.951  1.00 42.12     0.002 C 
ATOM   4991  CG2 ILE B  76      -9.121 -57.822 -23.039  1.00 44.01     0.012 C 
ATOM   4992  CD1 ILE B  76      -6.295 -58.876 -22.914  1.00 40.51     0.005 C 
ATOM   4993  HN  ILE B  76      -7.859 -55.398 -21.054  1.00 46.26     0.163 HD
ATOM   4994  N   ARG B  77      -8.241 -58.544 -18.922  1.00 39.89    -0.346 N 
ATOM   4995  CA  ARG B  77      -7.542 -58.987 -17.730  1.00 40.74     0.176 C 
ATOM   4996  C   ARG B  77      -6.946 -60.348 -18.034  1.00 42.64     0.241 C 
ATOM   4997  O   ARG B  77      -7.600 -61.195 -18.650  1.00 44.45    -0.271 OA
ATOM   4998  CB  ARG B  77      -8.474 -59.083 -16.521  1.00 40.88     0.036 C 
ATOM   4999  CG  ARG B  77      -8.725 -57.762 -15.820  1.00 41.24     0.023 C
[truncated: 1,073,605 more chars]
