# Supplementary material for: Exploration of the molecular mechanism of melatonin against polycystic ovary syndrome based on a network pharmacology approach and experimental validation
Source: Front Endocrinol (Lausanne). 2025 Aug 5;16:1528518. doi: 10.3389/fendo.2025.1528518 (PMC12361247; doi:10.3389/fendo.2025.1528518)
Supplement: Supplementary file 1 [file DataSheet1.zip › Raw data/molecular docking/CYP1A1-melatonin/lig.pdbqt_lizhenyu/lig.pdbqt_out.pdb]

MODEL 1
REMARK VINA RESULT:      -5.4      0.000      0.000
REMARK  4 active torsions:
REMARK  status: ('A' for Active; 'I' for Inactive)
REMARK    1  A    between atoms: O_1  and  C_13 
REMARK    2  A    between atoms: N_4  and  C_10 
REMARK       I    between atoms: N_4  and  C_15 
REMARK    3  A    between atoms: C_5  and  C_7 
REMARK    4  A    between atoms: C_7  and  C_10 
ROOT
ATOM      1  O   *** d   *      23.322   3.966 -31.652  0.00  0.00    -0.356 OA
ATOM      2  C   *** d   *      23.927   5.237 -31.697  0.00  0.00     0.210 C 
ENDROOT
BRANCH   1   3
ATOM      3  C   *** d   *      22.041   3.823 -32.134  0.00  0.00     0.069 A 
ATOM      4  C   *** d   *      20.920   4.139 -31.448  0.00  0.00     0.051 A 
ATOM      5  C   *** d   *      19.717   3.961 -32.011  0.00  0.00     0.001 A 
ATOM      6  C   *** d   *      18.473   4.189 -31.562  0.00  0.00    -0.029 A 
ATOM      7  C   *** d   *      19.602   3.473 -33.251  0.00  0.00     0.043 A 
ATOM      8  C   *** d   *      17.661   3.820 -32.565  0.00  0.00     0.096 A 
ATOM      9  N   *** d   *      18.369   3.407 -33.535  0.00  0.00    -0.365 N 
ATOM     10  H   *** d   *      17.992   3.058 -34.447  0.00  0.00     0.165 HD
ATOM     11  C   *** d   *      20.684   3.148 -33.962  0.00  0.00     0.033 A 
ATOM     12  C   *** d   *      21.882   3.332 -33.383  0.00  0.00     0.039 A 
BRANCH   6  13
ATOM     13  C   *** d   *      18.091   4.739 -30.215  0.00  0.00     0.060 C 
BRANCH  13  14
ATOM     14  C   *** d   *      17.705   6.224 -30.222  0.00  0.00     0.127 C 
BRANCH  14  15
ATOM     15  N   *** d   *      16.436   6.404 -29.510  0.00  0.00    -0.361 N 
ATOM     16  C   *** d   *      15.226   6.256 -30.126  0.00  0.00     0.213 C 
ATOM     17  O   *** d   *      15.116   5.969 -31.292  0.00  0.00    -0.274 OA
ATOM     18  C   *** d   *      14.036   6.485 -29.213  0.00  0.00     0.117 C 
ATOM     19  H   *** d   *      16.457   6.648 -28.520  0.00  0.00     0.162 HD
ENDBRANCH  14  15
ENDBRANCH  13  14
ENDBRANCH   6  13
ENDBRANCH   1   3
TORSDOF 4
ENDMDL
MODEL 2
REMARK VINA RESULT:      -5.2      5.917      7.617
REMARK  4 active torsions:
REMARK  status: ('A' for Active; 'I' for Inactive)
REMARK    1  A    between atoms: O_1  and  C_13 
REMARK    2  A    between atoms: N_4  and  C_10 
REMARK       I    between atoms: N_4  and  C_15 
REMARK    3  A    between atoms: C_5  and  C_7 
REMARK    4  A    between atoms: C_7  and  C_10 
ROOT
ATOM      1  O   *** d   *      24.086  -3.305 -34.822  0.00  0.00    -0.356 OA
ATOM      2  C   *** d   *      25.179  -3.884 -35.497  0.00  0.00     0.210 C 
ENDROOT
BRANCH   1   3
ATOM      3  C   *** d   *      23.807  -1.974 -35.032  0.00  0.00     0.069 A 
ATOM      4  C   *** d   *      22.931  -1.246 -34.305  0.00  0.00     0.051 A 
ATOM      5  C   *** d   *      22.733   0.048 -34.593  0.00  0.00     0.001 A 
ATOM      6  C   *** d   *      21.938   0.979 -34.042  0.00  0.00    -0.029 A 
ATOM      7  C   *** d   *      23.391   0.639 -35.596  0.00  0.00     0.043 A 
ATOM      8  C   *** d   *      22.160   2.098 -34.750  0.00  0.00     0.096 A 
ATOM      9  N   *** d   *      23.020   1.850 -35.651  0.00  0.00    -0.365 N 
ATOM     10  H   *** d   *      23.378   2.545 -36.346  0.00  0.00     0.165 HD
ATOM     11  C   *** d   *      24.265  -0.044 -36.339  0.00  0.00     0.033 A 
ATOM     12  C   *** d   *      24.452  -1.339 -36.037  0.00  0.00     0.039 A 
BRANCH   6  13
ATOM     13  C   *** d   *      21.004   0.788 -32.880  0.00  0.00     0.060 C 
BRANCH  13  14
ATOM     14  C   *** d   *      21.657   0.972 -31.502  0.00  0.00     0.127 C 
BRANCH  14  15
ATOM     15  N   *** d   *      21.601  -0.292 -30.760  0.00  0.00    -0.361 N 
ATOM     16  C   *** d   *      22.693  -1.098 -30.608  0.00  0.00     0.213 C 
ATOM     17  O   *** d   *      23.774  -0.831 -31.071  0.00  0.00    -0.274 OA
ATOM     18  C   *** d   *      22.423  -2.357 -29.807  0.00  0.00     0.117 C 
ATOM     19  H   *** d   *      20.715  -0.579 -30.343  0.00  0.00     0.162 HD
ENDBRANCH  14  15
ENDBRANCH  13  14
ENDBRANCH   6  13
ENDBRANCH   1   3
TORSDOF 4
ENDMDL
MODEL 3
REMARK VINA RESULT:      -5.1     47.260     48.324
REMARK  4 active torsions:
REMARK  status: ('A' for Active; 'I' for Inactive)
REMARK    1  A    between atoms: O_1  and  C_13 
REMARK    2  A    between atoms: N_4  and  C_10 
REMARK       I    between atoms: N_4  and  C_15 
REMARK    3  A    between atoms: C_5  and  C_7 
REMARK    4  A    between atoms: C_7  and  C_10 
ROOT
ATOM      1  O   *** d   *      27.920 -37.749  -5.113  0.00  0.00    -0.356 OA
ATOM      2  C   *** d   *      29.230 -38.236  -5.291  0.00  0.00     0.210 C 
ENDROOT
BRANCH   1   3
ATOM      3  C   *** d   *      27.742 -36.417  -4.820  0.00  0.00     0.069 A 
ATOM      4  C   *** d   *      28.271 -35.394  -5.528  0.00  0.00     0.051 A 
ATOM      5  C   *** d   *      28.035 -34.128  -5.156  0.00  0.00     0.001 A 
ATOM      6  C   *** d   *      28.430 -32.953  -5.671  0.00  0.00    -0.029 A 
ATOM      7  C   *** d   *      27.279 -33.853  -4.088  0.00  0.00     0.043 A 
ATOM      8  C   *** d   *      27.885 -32.018  -4.875  0.00  0.00     0.096 A 
ATOM      9  N   *** d   *      27.219 -32.594  -3.961  0.00  0.00    -0.365 N 
ATOM     10  H   *** d   *      26.690 -32.103  -3.204  0.00  0.00     0.165 HD
ATOM     11  C   *** d   *      26.738 -34.834  -3.361  0.00  0.00     0.033 A 
ATOM     12  C   *** d   *      26.984 -36.096  -3.747  0.00  0.00     0.039 A 
BRANCH   6  13
ATOM     13  C   *** d   *      29.298 -32.749  -6.881  0.00  0.00     0.060 C 
BRANCH  13  14
ATOM     14  C   *** d   *      30.780 -33.087  -6.664  0.00  0.00     0.127 C 
BRANCH  14  15
ATOM     15  N   *** d   *      31.447 -33.221  -7.963  0.00  0.00    -0.361 N 
ATOM     16  C   *** d   *      32.030 -34.388  -8.368  0.00  0.00     0.213 C 
ATOM     17  O   *** d   *      32.039 -35.385  -7.689  0.00  0.00    -0.274 OA
ATOM     18  C   *** d   *      32.666 -34.317  -9.742  0.00  0.00     0.117 C 
ATOM     19  H   *** d   *      31.477 -32.414  -8.587  0.00  0.00     0.162 HD
ENDBRANCH  14  15
ENDBRANCH  13  14
ENDBRANCH   6  13
ENDBRANCH   1   3
TORSDOF 4
ENDMDL
MODEL 4
REMARK VINA RESULT:      -5.1     20.425     22.224
REMARK  4 active torsions:
REMARK  status: ('A' for Active; 'I' for Inactive)
REMARK    1  A    between atoms: O_1  and  C_13 
REMARK    2  A    between atoms: N_4  and  C_10 
REMARK       I    between atoms: N_4  and  C_15 
REMARK    3  A    between atoms: C_5  and  C_7 
REMARK    4  A    between atoms: C_7  and  C_10 
ROOT
ATOM      1  O   *** d   *       7.273 -11.547 -45.750  0.00  0.00    -0.356 OA
ATOM      2  C   *** d   *       6.973 -12.432 -44.695  0.00  0.00     0.210 C 
ENDROOT
BRANCH   1   3
ATOM      3  C   *** d   *       6.647 -10.323 -45.788  0.00  0.00     0.069 A 
ATOM      4  C   *** d   *       6.305  -9.598 -44.700  0.00  0.00     0.051 A 
ATOM      5  C   *** d   *       5.697  -8.413 -44.848  0.00  0.00     0.001 A 
ATOM      6  C   *** d   *       5.260  -7.510 -43.955  0.00  0.00    -0.029 A 
ATOM      7  C   *** d   *       5.418  -7.928 -46.062  0.00  0.00     0.043 A 
ATOM      8  C   *** d   *       4.732  -6.516 -44.687  0.00  0.00     0.096 A 
ATOM      9  N   *** d   *       4.848  -6.806 -45.918  0.00  0.00    -0.365 N 
ATOM     10  H   *** d   *       4.521  -6.205 -46.709  0.00  0.00     0.165 HD
ATOM     11  C   *** d   *       5.738  -8.613 -47.163  0.00  0.00     0.033 A 
ATOM     12  C   *** d   *       6.347  -9.798 -46.998  0.00  0.00     0.039 A 
BRANCH   6  13
ATOM     13  C   *** d   *       5.351  -7.612 -42.458  0.00  0.00     0.060 C 
BRANCH  13  14
ATOM     14  C   *** d   *       5.661  -6.287 -41.748  0.00  0.00     0.127 C 
BRANCH  14  15
ATOM     15  N   *** d   *       7.113  -6.101 -41.669  0.00  0.00    -0.361 N 
ATOM     16  C   *** d   *       7.764  -5.123 -42.366  0.00  0.00     0.213 C 
ATOM     17  O   *** d   *       7.194  -4.349 -43.094  0.00  0.00    -0.274 OA
ATOM     18  C   *** d   *       9.264  -5.101 -42.145  0.00  0.00     0.117 C 
ATOM     19  H   *** d   *       7.657  -6.724 -41.071  0.00  0.00     0.162 HD
ENDBRANCH  14  15
ENDBRANCH  13  14
ENDBRANCH   6  13
ENDBRANCH   1   3
TORSDOF 4
ENDMDL
MODEL 5
REMARK VINA RESULT:      -5.1     42.953     45.087
REMARK  4 active torsions:
REMARK  status: ('A' for Active; 'I' for Inactive)
REMARK    1  A    between atoms: O_1  and  C_13 
REMARK    2  A    between atoms: N_4  and  C_10 
REMARK       I    between atoms: N_4  and  C_15 
REMARK    3  A    between atoms: C_5  and  C_7 
REMARK    4  A    between atoms: C_7  and  C_10 
ROOT
ATOM      1  O   *** d   *      12.685 -31.523 -63.445  0.00  0.00    -0.356 OA
ATOM      2  C   *** d   *      12.229 -31.466 -64.777  0.00  0.00     0.210 C 
ENDROOT
BRANCH   1   3
ATOM      3  C   *** d   *      12.445 -30.452 -62.616  0.00  0.00     0.069 A 
ATOM      4  C   *** d   *      12.535 -30.485 -61.268  0.00  0.00     0.051 A 
ATOM      5  C   *** d   *      12.281 -29.382 -60.552  0.00  0.00     0.001 A 
ATOM      6  C   *** d   *      12.297 -29.146 -59.230  0.00  0.00    -0.029 A 
ATOM      7  C   *** d   *      11.936 -28.237 -61.149  0.00  0.00     0.043 A 
ATOM      8  C   *** d   *      11.956 -27.854 -59.097  0.00  0.00     0.096 A 
ATOM      9  N   *** d   *      11.754 -27.362 -60.250  0.00  0.00    -0.365 N 
ATOM     10  H   *** d   *      11.476 -26.372 -60.440  0.00  0.00     0.165 HD
ATOM     11  C   *** d   *      11.836 -28.160 -62.478  0.00  0.00     0.033 A 
ATOM     12  C   *** d   *      12.094 -29.275 -63.182  0.00  0.00     0.039 A 
BRANCH   6  13
ATOM     13  C   *** d   *      12.628 -30.133 -58.146  0.00  0.00     0.060 C 
BRANCH  13  14
ATOM     14  C   *** d   *      14.098 -30.123 -57.703  0.00  0.00     0.127 C 
BRANCH  14  15
ATOM     15  N   *** d   *      14.187 -30.494 -56.288  0.00  0.00    -0.361 N 
ATOM     16  C   *** d   *      15.367 -30.475 -55.600  0.00  0.00     0.213 C 
ATOM     17  O   *** d   *      16.414 -30.157 -56.107  0.00  0.00    -0.274 OA
ATOM     18  C   *** d   *      15.243 -30.893 -54.148  0.00  0.00     0.117 C 
ATOM     19  H   *** d   *      13.337 -30.775 -55.798  0.00  0.00     0.162 HD
ENDBRANCH  14  15
ENDBRANCH  13  14
ENDBRANCH   6  13
ENDBRANCH   1   3
TORSDOF 4
ENDMDL
MODEL 6
REMARK VINA RESULT:      -5.0     54.004     56.355
REMARK  4 active torsions:
REMARK  status: ('A' for Active; 'I' for Inactive)
REMARK    1  A    between atoms: O_1  and  C_13 
REMARK    2  A    between atoms: N_4  and  C_10 
REMARK       I    between atoms: N_4  and  C_15 
REMARK    3  A    between atoms: C_5  and  C_7 
REMARK    4  A    between atoms: C_7  and  C_10 
ROOT
ATOM      1  O   *** d   *     -21.286 -22.833   2.591  0.00  0.00    -0.356 OA
ATOM      2  C   *** d   *     -21.723 -21.766   3.401  0.00  0.00     0.210 C 
ENDROOT
BRANCH   1   3
ATOM      3  C   *** d   *     -20.795 -22.556   1.337  0.00  0.00     0.069 A 
ATOM      4  C   *** d   *     -19.879 -21.601   1.061  0.00  0.00     0.051 A 
ATOM      5  C   *** d   *     -19.466 -21.413  -0.200  0.00  0.00     0.001 A 
ATOM      6  C   *** d   *     -18.585 -20.554  -0.737  0.00  0.00    -0.029 A 
ATOM      7  C   *** d   *     -19.947 -22.157  -1.201  0.00  0.00     0.043 A 
ATOM      8  C   *** d   *     -18.582 -20.827  -2.052  0.00  0.00     0.096 A 
ATOM      9  N   *** d   *     -19.396 -21.775  -2.276  0.00  0.00    -0.365 N 
ATOM     10  H   *** d   *     -19.590 -22.189  -3.217  0.00  0.00     0.165 HD
ATOM     11  C   *** d   *     -20.853 -23.110  -0.972  0.00  0.00     0.033 A 
ATOM     12  C   *** d   *     -21.256 -23.286   0.297  0.00  0.00     0.039 A 
BRANCH   6  13
ATOM     13  C   *** d   *     -17.785 -19.513  -0.005  0.00  0.00     0.060 C 
BRANCH  13  14
ATOM     14  C   *** d   *     -16.389 -19.977   0.434  0.00  0.00     0.127 C 
BRANCH  14  15
ATOM     15  N   *** d   *     -16.423 -20.366   1.847  0.00  0.00    -0.361 N 
ATOM     16  C   *** d   *     -16.260 -19.462   2.859  0.00  0.00     0.213 C 
ATOM     17  O   *** d   *     -16.075 -18.287   2.661  0.00  0.00    -0.274 OA
ATOM     18  C   *** d   *     -16.329 -20.068   4.246  0.00  0.00     0.117 C 
ATOM     19  H   *** d   *     -16.576 -21.347   2.085  0.00  0.00     0.162 HD
ENDBRANCH  14  15
ENDBRANCH  13  14
ENDBRANCH   6  13
ENDBRANCH   1   3
TORSDOF 4
ENDMDL
MODEL 7
REMARK VINA RESULT:      -5.0     36.219     37.948
REMARK  4 active torsions:
REMARK  status: ('A' for Active; 'I' for Inactive)
REMARK    1  A    between atoms: O_1  and  C_13 
REMARK    2  A    between atoms: N_4  and  C_10 
REMARK       I    between atoms: N_4  and  C_15 
REMARK    3  A    between atoms: C_5  and  C_7 
REMARK    4  A    between atoms: C_7  and  C_10 
ROOT
ATOM      1  O   *** d   *      29.089  33.759 -19.477  0.00  0.00    -0.356 OA
ATOM      2  C   *** d   *      27.890  33.374 -20.108  0.00  0.00     0.210 C 
ENDROOT
BRANCH   1   3
ATOM      3  C   *** d   *      29.136  34.968 -18.822  0.00  0.00     0.069 A 
ATOM      4  C   *** d   *      29.749  36.077 -19.292  0.00  0.00     0.051 A 
ATOM      5  C   *** d   *      29.735  37.207 -18.572  0.00  0.00     0.001 A 
ATOM      6  C   *** d   *      30.255  38.424 -18.801  0.00  0.00    -0.029 A 
ATOM      7  C   *** d   *      29.120  37.262 -17.386  0.00  0.00     0.043 A 
ATOM      8  C   *** d   *      29.922  39.158 -17.727  0.00  0.00     0.096 A 
ATOM      9  N   *** d   *      29.257  38.433 -16.924  0.00  0.00    -0.365 N 
ATOM     10  H   *** d   *      28.871  38.754 -16.006  0.00  0.00     0.165 HD
ATOM     11  C   *** d   *      28.502  36.189 -16.885  0.00  0.00     0.033 A 
ATOM     12  C   *** d   *      28.525  35.064 -17.619  0.00  0.00     0.039 A 
BRANCH   6  13
ATOM     13  C   *** d   *      31.040  38.852 -20.009  0.00  0.00     0.060 C 
BRANCH  13  14
ATOM     14  C   *** d   *      31.154  40.372 -20.188  0.00  0.00     0.127 C 
BRANCH  14  15
ATOM     15  N   *** d   *      32.421  40.839 -19.616  0.00  0.00    -0.361 N 
ATOM     16  C   *** d   *      32.512  41.989 -18.884  0.00  0.00     0.213 C 
ATOM     17  O   *** d   *      31.563  42.698 -18.659  0.00  0.00    -0.274 OA
ATOM     18  C   *** d   *      33.911  42.293 -18.384  0.00  0.00     0.117 C 
ATOM     19  H   *** d   *      33.264  40.286 -19.770  0.00  0.00     0.162 HD
ENDBRANCH  14  15
ENDBRANCH  13  14
ENDBRANCH   6  13
ENDBRANCH   1   3
TORSDOF 4
ENDMDL
MODEL 8
REMARK VINA RESULT:      -4.8     54.372     56.475
REMARK  4 active torsions:
REMARK  status: ('A' for Active; 'I' for Inactive)
REMARK    1  A    between atoms: O_1  and  C_13 
REMARK    2  A    between atoms: N_4  and  C_10 
REMARK       I    between atoms: N_4  and  C_15 
REMARK    3  A    between atoms: C_5  and  C_7 
REMARK    4  A    between atoms: C_7  and  C_10 
ROOT
ATOM      1  O   *** d   *     -19.682 -19.391   4.226  0.00  0.00    -0.356 OA
ATOM      2  C   *** d   *     -19.671 -18.177   4.941  0.00  0.00     0.210 C 
ENDROOT
BRANCH   1   3
ATOM      3  C   *** d   *     -18.979 -19.473   3.046  0.00  0.00     0.069 A 
ATOM      4  C   *** d   *     -19.314 -20.262   2.002  0.00  0.00     0.051 A 
ATOM      5  C   *** d   *     -18.559 -20.266   0.895  0.00  0.00     0.001 A 
ATOM      6  C   *** d   *     -18.665 -20.940  -0.262  0.00  0.00    -0.029 A 
ATOM      7  C   *** d   *     -17.469 -19.497   0.801  0.00  0.00     0.043 A 
ATOM      8  C   *** d   *     -17.619 -20.538  -1.002  0.00  0.00     0.096 A 
ATOM      9  N   *** d   *     -16.946 -19.691  -0.337  0.00  0.00    -0.365 N 
ATOM     10  H   *** d   *     -16.079 -19.215  -0.675  0.00  0.00     0.165 HD
ATOM     11  C   *** d   *     -17.103 -18.703   1.810  0.00  0.00     0.033 A 
ATOM     12  C   *** d   *     -17.870 -18.710   2.912  0.00  0.00     0.039 A 
BRANCH   6  13
ATOM     13  C   *** d   *     -19.734 -21.931  -0.629  0.00  0.00     0.060 C 
BRANCH  13  14
ATOM     14  C   *** d   *     -19.583 -23.306   0.037  0.00  0.00     0.127 C 
BRANCH  14  15
ATOM     15  N   *** d   *     -20.584 -24.227  -0.507  0.00  0.00    -0.361 N 
ATOM     16  C   *** d   *     -20.293 -25.119  -1.500  0.00  0.00     0.213 C 
ATOM     17  O   *** d   *     -19.199 -25.210  -1.998  0.00  0.00    -0.274 OA
ATOM     18  C   *** d   *     -21.468 -25.981  -1.920  0.00  0.00     0.117 C 
ATOM     19  H   *** d   *     -21.532 -24.203  -0.130  0.00  0.00     0.162 HD
ENDBRANCH  14  15
ENDBRANCH  13  14
ENDBRANCH   6  13
ENDBRANCH   1   3
TORSDOF 4
ENDMDL
MODEL 9
REMARK VINA RESULT:      -4.7     57.072     59.821
REMARK  4 active torsions:
REMARK  status: ('A' for Active; 'I' for Inactive)
REMARK    1  A    between atoms: O_1  and  C_13 
REMARK    2  A    between atoms: N_4  and  C_10 
REMARK       I    between atoms: N_4  and  C_15 
REMARK    3  A    between atoms: C_5  and  C_7 
REMARK    4  A    between atoms: C_7  and  C_10 
ROOT
ATOM      1  O   *** d   *      63.244  18.013   5.846  0.00  0.00    -0.356 OA
ATOM      2  C   *** d   *      64.059  17.057   5.209  0.00  0.00     0.210 C 
ENDROOT
BRANCH   1   3
ATOM      3  C   *** d   *      61.991  17.637   6.274  0.00  0.00     0.069 A 
ATOM      4  C   *** d   *      61.593  17.611   7.565  0.00  0.00     0.051 A 
ATOM      5  C   *** d   *      60.347  17.228   7.874  0.00  0.00     0.001 A 
ATOM      6  C   *** d   *      59.708  17.115   9.050  0.00  0.00    -0.029 A 
ATOM      7  C   *** d   *      59.480  16.868   6.922  0.00  0.00     0.043 A 
ATOM      8  C   *** d   *      58.474  16.685   8.741  0.00  0.00     0.096 A 
ATOM      9  N   *** d   *      58.387  16.555   7.481  0.00  0.00    -0.365 N 
ATOM     10  H   *** d   *      57.533  16.234   6.969  0.00  0.00     0.165 HD
ATOM     11  C   *** d   *      59.833  16.879   5.634  0.00  0.00     0.033 A 
ATOM     12  C   *** d   *      61.086  17.265   5.341  0.00  0.00     0.039 A 
BRANCH   6  13
ATOM     13  C   *** d   *      60.273  17.410  10.411  0.00  0.00     0.060 C 
BRANCH  13  14
ATOM     14  C   *** d   *      61.313  16.393  10.902  0.00  0.00     0.127 C 
BRANCH  14  15
ATOM     15  N   *** d   *      62.080  16.971  12.009  0.00  0.00    -0.361 N 
ATOM     16  C   *** d   *      63.226  17.687  11.808  0.00  0.00     0.213 C 
ATOM     17  O   *** d   *      63.687  17.892  10.712  0.00  0.00    -0.274 OA
ATOM     18  C   *** d   *      63.867  18.198  13.084  0.00  0.00     0.117 C 
ATOM     19  H   *** d   *      61.747  16.835  12.963  0.00  0.00     0.162 HD
ENDBRANCH  14  15
ENDBRANCH  13  14
ENDBRANCH   6  13
ENDBRANCH   1   3
TORSDOF 4
ENDMDL
