# Supplementary material for: Exploration of the molecular mechanism of melatonin against polycystic ovary syndrome based on a network pharmacology approach and experimental validation
Source: Front Endocrinol (Lausanne). 2025 Aug 5;16:1528518. doi: 10.3389/fendo.2025.1528518 (PMC12361247; doi:10.3389/fendo.2025.1528518)
Supplement: Supplementary file 1 [file DataSheet1.zip › Raw data/molecular docking/IGF1R-melatonin/3lw0.pdb]

HEADER    TRANSFERASE                             23-FEB-10   3LW0              
TITLE     IGF-1RK IN COMPLEX WITH LIGAND MSC1609119A-1                          
COMPND    MOL_ID: 1;                                                            
COMPND   2 MOLECULE: INSULIN-LIKE GROWTH FACTOR 1 RECEPTOR;                     
COMPND   3 CHAIN: A, B, C, D;                                                   
COMPND   4 FRAGMENT: PROTEIN KINASE, UNP RESIDUES 983-1286;                     
COMPND   5 SYNONYM: IGF-1 RECEPTOR KINASE, INSULIN-LIKE GROWTH FACTOR I         
COMPND   6 RECEPTOR, IGF-I RECEPTOR, INSULIN-LIKE GROWTH FACTOR 1 RECEPTOR ALPHA
COMPND   7 CHAIN, INSULIN-LIKE GROWTH FACTOR 1 RECEPTOR BETA CHAIN;             
COMPND   8 EC: 2.7.10.1;                                                        
COMPND   9 ENGINEERED: YES;                                                     
COMPND  10 MUTATION: YES                                                        
SOURCE    MOL_ID: 1;                                                            
SOURCE   2 ORGANISM_SCIENTIFIC: HOMO SAPIENS;                                   
SOURCE   3 ORGANISM_COMMON: HUMAN;                                              
SOURCE   4 ORGANISM_TAXID: 9606;                                                
SOURCE   5 GENE: IGF1R;                                                         
SOURCE   6 EXPRESSION_SYSTEM: SPODOPTERA FRUGIPERDA;                            
SOURCE   7 EXPRESSION_SYSTEM_TAXID: 7108                                        
KEYWDS    PROTEIN KINASE, TRANSFERASE                                           
EXPDTA    X-RAY DIFFRACTION                                                     
AUTHOR    U.GRAEDLER,T.HEINRICH,H.BOETTCHER,A.BLAUKAT,A.SHUTES,B.ASKEW          
REVDAT   2   25-DEC-19 3LW0    1       JRNL   REMARK SEQADV                     
REVDAT   1   29-SEP-10 3LW0    0                                                
JRNL        AUTH   T.HEINRICH,U.GRADLER,H.BOTTCHER,A.BLAUKAT,A.SHUTES           
JRNL        TITL   ALLOSTERIC IGF-1R INHIBITORS.                                
JRNL        REF    ACS MED.CHEM.LETT.            V.   1   199 2010              
JRNL        REFN                   ISSN 1948-5875                               
JRNL        PMID   24900194                                                     
JRNL        DOI    10.1021/ML100044H                                            
REMARK   2                                                                      
REMARK   2 RESOLUTION.    1.79 ANGSTROMS.                                       
REMARK   3                                                                      
REMARK   3 REFINEMENT.                                                          
REMARK   3   PROGRAM     : REFMAC 5.0                                           
REMARK   3   AUTHORS     : MURSHUDOV,SKUBAK,LEBEDEV,PANNU,STEINER,              
REMARK   3               : NICHOLLS,WINN,LONG,VAGIN                             
REMARK   3                                                                      
REMARK   3    REFINEMENT TARGET : ENGH & HUBER                                  
REMARK   3                                                                      
REMARK   3  DATA USED IN REFINEMENT.                                            
REMARK   3   RESOLUTION RANGE HIGH (ANGSTROMS) : 1.79                           
REMARK   3   RESOLUTION RANGE LOW  (ANGSTROMS) : 20.00                          
REMARK   3   DATA CUTOFF            (SIGMA(F)) : NULL                           
REMARK   3   COMPLETENESS FOR RANGE        (%) : NULL                           
REMARK   3   NUMBER OF REFLECTIONS             : 9614                           
REMARK   3                                                                      
REMARK   3  FIT TO DATA USED IN REFINEMENT.                                     
REMARK   3   CROSS-VALIDATION METHOD          : THROUGHOUT                      
REMARK   3   FREE R VALUE TEST SET SELECTION  : RANDOM                          
REMARK   3   R VALUE     (WORKING + TEST SET) : NULL                            
REMARK   3   R VALUE            (WORKING SET) : 0.157                           
REMARK   3   FREE R VALUE                     : 0.185                           
REMARK   3   FREE R VALUE TEST SET SIZE   (%) : 3.400                           
REMARK   3   FREE R VALUE TEST SET COUNT      : 4956                            
REMARK   3                                                                      
REMARK   3  FIT IN THE HIGHEST RESOLUTION BIN.                                  
REMARK   3   TOTAL NUMBER OF BINS USED           : NULL                         
REMARK   3   BIN RESOLUTION RANGE HIGH       (A) : NULL                         
REMARK   3   BIN RESOLUTION RANGE LOW        (A) : NULL                         
REMARK   3   REFLECTION IN BIN     (WORKING SET) : NULL                         
REMARK   3   BIN COMPLETENESS (WORKING+TEST) (%) : NULL                         
REMARK   3   BIN R VALUE           (WORKING SET) : NULL                         
REMARK   3   BIN FREE R VALUE SET COUNT          : NULL                         
REMARK   3   BIN FREE R VALUE                    : NULL                         
REMARK   3                                                                      
REMARK   3  NUMBER OF NON-HYDROGEN ATOMS USED IN REFINEMENT.                    
REMARK   3   PROTEIN ATOMS            : 9368                                    
REMARK   3   NUCLEIC ACID ATOMS       : 0                                       
REMARK   3   HETEROGEN ATOMS          : 292                                     
REMARK   3   SOLVENT ATOMS            : 1049                                    
REMARK   3                                                                      
REMARK   3  B VALUES.                                                           
REMARK   3   FROM WILSON PLOT           (A**2) : NULL                           
REMARK   3   MEAN B VALUE      (OVERALL, A**2) : 12.87                          
REMARK   3   OVERALL ANISOTROPIC B VALUE.                                       
REMARK   3    B11 (A**2) : -0.11000                                             
REMARK   3    B22 (A**2) : -0.11000                                             
REMARK   3    B33 (A**2) : 0.16000                                              
REMARK   3    B12 (A**2) : -0.05000                                             
REMARK   3    B13 (A**2) : 0.00000                                              
REMARK   3    B23 (A**2) : 0.00000                                              
REMARK   3                                                                      
REMARK   3  ESTIMATED OVERALL COORDINATE ERROR.                                 
REMARK   3   ESU BASED ON R VALUE                            (A): NULL          
REMARK   3   ESU BASED ON FREE R VALUE                       (A): NULL          
REMARK   3   ESU BASED ON MAXIMUM LIKELIHOOD                 (A): NULL          
REMARK   3   ESU FOR B VALUES BASED ON MAXIMUM LIKELIHOOD (A**2): NULL          
REMARK   3                                                                      
REMARK   3 CORRELATION COEFFICIENTS.                                            
REMARK   3   CORRELATION COEFFICIENT FO-FC      : NULL                          
REMARK   3   CORRELATION COEFFICIENT FO-FC FREE : NULL                          
REMARK   3                                                                      
REMARK   3  RMS DEVIATIONS FROM IDEAL VALUES        COUNT    RMS    WEIGHT      
REMARK   3   BOND LENGTHS REFINED ATOMS        (A):  9995 ; 0.011 ; 0.022       
REMARK   3   BOND LENGTHS OTHERS               (A):  9017 ; 0.001 ; 0.020       
REMARK   3   BOND ANGLES REFINED ATOMS   (DEGREES): 13522 ; 1.230 ; 1.991       
REMARK   3   BOND ANGLES OTHERS          (DEGREES): 20990 ; 1.205 ; 3.000       
REMARK   3   TORSION ANGLES, PERIOD 1    (DEGREES):  1208 ; 5.704 ; 5.000       
REMARK   3   TORSION ANGLES, PERIOD 2    (DEGREES):   456 ;35.258 ;24.123       
REMARK   3   TORSION ANGLES, PERIOD 3    (DEGREES):  1738 ;12.439 ;15.000       
REMARK   3   TORSION ANGLES, PERIOD 4    (DEGREES):    68 ;14.579 ;15.000       
REMARK   3   CHIRAL-CENTER RESTRAINTS       (A**3):  1425 ; 0.079 ; 0.200       
REMARK   3   GENERAL PLANES REFINED ATOMS      (A): 11046 ; 0.005 ; 0.020       
REMARK   3   GENERAL PLANES OTHERS             (A):  2050 ; 0.002 ; 0.020       
REMARK   3   NON-BONDED CONTACTS REFINED ATOMS (A):  1919 ; 0.205 ; 0.200       
REMARK   3   NON-BONDED CONTACTS OTHERS        (A):  8409 ; 0.186 ; 0.200       
REMARK   3   NON-BONDED TORSION REFINED ATOMS  (A):  4885 ; 0.174 ; 0.200       
REMARK   3   NON-BONDED TORSION OTHERS         (A):  4964 ; 0.071 ; 0.200       
REMARK   3   H-BOND (X...Y) REFINED ATOMS      (A):   691 ; 0.135 ; 0.200       
REMARK   3   H-BOND (X...Y) OTHERS             (A):     1 ; 0.047 ; 0.200       
REMARK   3   POTENTIAL METAL-ION REFINED ATOMS (A):  NULL ;  NULL ;  NULL       
REMARK   3   POTENTIAL METAL-ION OTHERS        (A):  NULL ;  NULL ;  NULL       
REMARK   3   SYMMETRY VDW REFINED ATOMS        (A):    16 ; 0.075 ; 0.200       
REMARK   3   SYMMETRY VDW OTHERS               (A):    99 ; 0.199 ; 0.200       
REMARK   3   SYMMETRY H-BOND REFINED ATOMS     (A):    40 ; 0.121 ; 0.200       
REMARK   3   SYMMETRY H-BOND OTHERS            (A):  NULL ;  NULL ;  NULL       
REMARK   3   SYMMETRY METAL-ION REFINED ATOMS  (A):  NULL ;  NULL ;  NULL       
REMARK   3   SYMMETRY METAL-ION OTHERS         (A):  NULL ;  NULL ;  NULL       
REMARK   3                                                                      
REMARK   3  ISOTROPIC THERMAL FACTOR RESTRAINTS.     COUNT   RMS    WEIGHT      
REMARK   3   MAIN-CHAIN BOND REFINED ATOMS  (A**2):  7732 ; 1.770 ; 2.000       
REMARK   3   MAIN-CHAIN BOND OTHER ATOMS    (A**2):  2416 ; 0.240 ; 2.000       
REMARK   3   MAIN-CHAIN ANGLE REFINED ATOMS (A**2):  9650 ; 1.909 ; 3.000       
REMARK   3   MAIN-CHAIN ANGLE OTHER ATOMS   (A**2):  NULL ;  NULL ;  NULL       
REMARK   3   SIDE-CHAIN BOND REFINED ATOMS  (A**2):  4879 ; 3.151 ; 4.000       
REMARK   3   SIDE-CHAIN BOND OTHER ATOMS    (A**2):  NULL ;  NULL ;  NULL       
REMARK   3   SIDE-CHAIN ANGLE REFINED ATOMS (A**2):  3872 ; 4.482 ; 6.000       
REMARK   3   SIDE-CHAIN ANGLE OTHER ATOMS   (A**2):  NULL ;  NULL ;  NULL       
REMARK   3   LONG RANGE B REFINED ATOMS     (A**2):  NULL ;  NULL ;  NULL       
REMARK   3   LONG RANGE B OTHER ATOMS       (A**2):  NULL ;  NULL ;  NULL       
REMARK   3                                                                      
REMARK   3 ANISOTROPIC THERMAL FACTOR RESTRAINTS.    COUNT   RMS   WEIGHT       
REMARK   3   RIGID-BOND RESTRAINTS          (A**2):  NULL ;  NULL ;  NULL       
REMARK   3   SPHERICITY; FREE ATOMS         (A**2):  NULL ;  NULL ;  NULL       
REMARK   3   SPHERICITY; BONDED ATOMS       (A**2):  NULL ;  NULL ;  NULL       
REMARK   3                                                                      
REMARK   3  NCS RESTRAINTS STATISTICS                                           
REMARK   3   NUMBER OF DIFFERENT NCS GROUPS : NULL                              
REMARK   3                                                                      
REMARK   3  TLS DETAILS                                                         
REMARK   3   NUMBER OF TLS GROUPS  : 8                                          
REMARK   3                                                                      
REMARK   3   TLS GROUP : 1                                                      
REMARK   3    NUMBER OF COMPONENTS GROUP : 1                                    
REMARK   3    COMPONENTS        C SSSEQI   TO  C SSSEQI                         
REMARK   3    RESIDUE RANGE :   A   983        A  1081                          
REMARK   3    ORIGIN FOR THE GROUP (A):  -3.0980 -14.9600 -62.2070              
REMARK   3    T TENSOR                                                          
REMARK   3      T11:  -0.0460 T22:  -0.0495                                     
REMARK   3      T33:   0.0970 T12:  -0.0119                                     
REMARK   3      T13:   0.0277 T23:   0.0318                                     
REMARK   3    L TENSOR                                                          
REMARK   3      L11:   2.8345 L22:   5.8740                                     
REMARK   3      L33:   1.5871 L12:  -0.4597                                     
REMARK   3      L13:   0.3144 L23:  -0.6796                                     
REMARK   3    S TENSOR                                                          
REMARK   3      S11:   0.0589 S12:   0.0159 S13:   0.4580                       
REMARK   3      S21:   0.0105 S22:   0.0328 S23:   0.4253                       
REMARK   3      S31:  -0.0767 S32:  -0.2392 S33:  -0.0917                       
REMARK   3                                                                      
REMARK   3   TLS GROUP : 2                                                      
REMARK   3    NUMBER OF COMPONENTS GROUP : 1                                    
REMARK   3    COMPONENTS        C SSSEQI   TO  C SSSEQI                         
REMARK   3    RESIDUE RANGE :   A  1082        A  1286                          
REMARK   3    ORIGIN FOR THE GROUP (A):  -3.9920 -37.6550 -50.3150              
REMARK   3    T TENSOR                                                          
REMARK   3      T11:  -0.0977 T22:  -0.1360                                     
REMARK   3      T33:  -0.1375 T12:   0.0045                                     
REMARK   3      T13:  -0.0145 T23:   0.0037                                     
REMARK   3    L TENSOR                                                          
REMARK   3      L11:   2.2762 L22:   1.4116                                     
REMARK   3      L33:   1.9242 L12:   0.1882                                     
REMARK   3      L13:  -0.5641 L23:  -0.4432                                     
REMARK   3    S TENSOR                                                          
REMARK   3      S11:  -0.0132 S12:   0.0212 S13:   0.0510                       
REMARK   3      S21:  -0.0409 S22:   0.0285 S23:   0.0128                       
REMARK   3      S31:   0.0081 S32:  -0.0704 S33:  -0.0154                       
REMARK   3                                                                      
REMARK   3   TLS GROUP : 3                                                      
REMARK   3    NUMBER OF COMPONENTS GROUP : 1                                    
REMARK   3    COMPONENTS        C SSSEQI   TO  C SSSEQI                         
REMARK   3    RESIDUE RANGE :   B   983        B  1081                          
REMARK   3    ORIGIN FOR THE GROUP (A):  -9.1120 -52.9620   6.2390              
REMARK   3    T TENSOR                                                          
REMARK   3      T11:   0.0934 T22:  -0.0215                                     
REMARK   3      T33:  -0.0607 T12:  -0.0528                                     
REMARK   3      T13:  -0.0342 T23:  -0.0063                                     
REMARK   3    L TENSOR                                                          
REMARK   3      L11:   2.1182 L22:   2.4802                                     
REMARK   3      L33:   5.6292 L12:   0.6941                                     
REMARK   3      L13:   0.3641 L23:  -0.7299                                     
REMARK   3    S TENSOR                                                          
REMARK   3      S11:   0.1376 S12:  -0.1240 S13:  -0.2576                       
REMARK   3      S21:   0.3846 S22:  -0.1260 S23:   0.0006                       
REMARK   3      S31:   0.4043 S32:  -0.1822 S33:  -0.0116                       
REMARK   3                                                                      
REMARK   3   TLS GROUP : 4                                                      
REMARK   3    NUMBER OF COMPONENTS GROUP : 1                                    
REMARK   3    COMPONENTS        C SSSEQI   TO  C SSSEQI                         
REMARK   3    RESIDUE RANGE :   B  1082        B  1286                          
REMARK   3    ORIGIN FOR THE GROUP (A):  -6.3860 -55.5790 -19.1060              
REMARK   3    T TENSOR                                                          
REMARK   3      T11:  -0.1271 T22:  -0.0967                                     
REMARK   3      T33:  -0.1439 T12:   0.0056                                     
REMARK   3      T13:   0.0046 T23:   0.0080                                     
REMARK   3    L TENSOR                                                          
REMARK   3      L11:   1.3947 L22:   2.5213                                     
REMARK   3      L33:   1.6976 L12:   0.0108                                     
REMARK   3      L13:  -0.2795 L23:   0.5816                                     
REMARK   3    S TENSOR                                                          
REMARK   3      S11:  -0.0036 S12:  -0.0202 S13:  -0.0453                       
REMARK   3      S21:   0.0533 S22:  -0.0407 S23:   0.0350                       
REMARK   3      S31:   0.0142 S32:  -0.0462 S33:   0.0442                       
REMARK   3                                                                      
REMARK   3   TLS GROUP : 5                                                      
REMARK   3    NUMBER OF COMPONENTS GROUP : 1                                    
REMARK   3    COMPONENTS        C SSSEQI   TO  C SSSEQI                         
REMARK   3    RESIDUE RANGE :   C   983        C  1081                          
REMARK   3    ORIGIN FOR THE GROUP (A): -35.9980 -27.6560  -8.6390              
REMARK   3    T TENSOR                                                          
REMARK   3      T11:  -0.0383 T22:   0.0654                                     
REMARK   3      T33:  -0.0250 T12:  -0.0142                                     
REMARK   3      T13:  -0.0056 T23:  -0.0815                                     
REMARK   3    L TENSOR                                                          
REMARK   3      L11:   5.5676 L22:   1.7704                                     
REMARK   3      L33:   2.9751 L12:   1.0439                                     
REMARK   3      L13:   0.5840 L23:   0.6043                                     
REMARK   3    S TENSOR                                                          
REMARK   3      S11:   0.0625 S12:  -0.1622 S13:   0.0662                       
REMARK   3      S21:   0.1713 S22:  -0.2056 S23:   0.2946                       
REMARK   3      S31:  -0.0462 S32:  -0.5037 S33:   0.1432                       
REMARK   3                                                                      
REMARK   3   TLS GROUP : 6                                                      
REMARK   3    NUMBER OF COMPONENTS GROUP : 1                                    
REMARK   3    COMPONENTS        C SSSEQI   TO  C SSSEQI                         
REMARK   3    RESIDUE RANGE :   C  1082        C  1286                          
REMARK   3    ORIGIN FOR THE GROUP (A): -16.7210 -12.4180  -1.2450              
REMARK   3    T TENSOR                                                          
REMARK   3      T11:  -0.1296 T22:  -0.1196                                     
REMARK   3      T33:  -0.1204 T12:  -0.0122                                     
REMARK   3      T13:  -0.0104 T23:   0.0153                                     
REMARK   3    L TENSOR                                                          
REMARK   3      L11:   1.4473 L22:   2.4788                                     
REMARK   3      L33:   1.6899 L12:   0.0042                                     
REMARK   3      L13:  -0.3133 L23:   0.6209                                     
REMARK   3    S TENSOR                                                          
REMARK   3      S11:   0.0252 S12:   0.0038 S13:  -0.0240                       
REMARK   3      S21:   0.0762 S22:  -0.0224 S23:   0.0354                       
REMARK   3      S31:   0.0089 S32:  -0.0460 S33:  -0.0027                       
REMARK   3                                                                      
REMARK   3   TLS GROUP : 7                                                      
REMARK   3    NUMBER OF COMPONENTS GROUP : 1                                    
REMARK   3    COMPONENTS        C SSSEQI   TO  C SSSEQI                         
REMARK   3    RESIDUE RANGE :   D   983        D  1081                          
REMARK   3    ORIGIN FOR THE GROUP (A):   5.3820 -40.9970 -91.1250              
REMARK   3    T TENSOR                                                          
REMARK   3      T11:   0.0224 T22:   0.0095                                     
REMARK   3      T33:  -0.0259 T12:  -0.0903                                     
REMARK   3      T13:  -0.0281 T23:   0.0321                                     
REMARK   3    L TENSOR                                                          
REMARK   3      L11:   3.4584 L22:   3.2012                                     
REMARK   3      L33:   3.5616 L12:   1.5036                                     
REMARK   3      L13:   1.6238 L23:   0.2524                                     
REMARK   3    S TENSOR                                                          
REMARK   3      S11:  -0.1270 S12:   0.3558 S13:   0.1548                       
REMARK   3      S21:  -0.4481 S22:   0.1810 S23:   0.1355                       
REMARK   3      S31:   0.1080 S32:  -0.1586 S33:  -0.0540                       
REMARK   3                                                                      
REMARK   3   TLS GROUP : 8                                                      
REMARK   3    NUMBER OF COMPONENTS GROUP : 1                                    
REMARK   3    COMPONENTS        C SSSEQI   TO  C SSSEQI                         
REMARK   3    RESIDUE RANGE :   D  1082        D  1286                          
REMARK   3    ORIGIN FOR THE GROUP (A):  28.2220 -30.9140 -85.0830              
REMARK   3    T TENSOR                                                          
REMARK   3      T11:  -0.1317 T22:  -0.1214                                     
REMARK   3      T33:  -0.1156 T12:   0.0019                                     
REMARK   3      T13:  -0.0157 T23:  -0.0129                                     
REMARK   3    L TENSOR                                                          
REMARK   3      L11:   2.1797 L22:   1.3447                                     
REMARK   3      L33:   2.0489 L12:   0.1894                                     
REMARK   3      L13:  -0.5701 L23:  -0.4434                                     
REMARK   3    S TENSOR                                                          
REMARK   3      S11:   0.0317 S12:   0.0453 S13:   0.0647                       
REMARK   3      S21:  -0.0334 S22:  -0.0083 S23:   0.0365                       
REMARK   3      S31:   0.0040 S32:  -0.0458 S33:  -0.0235                       
REMARK   3                                                                      
REMARK   3  BULK SOLVENT MODELLING.                                             
REMARK   3   METHOD USED : NULL                                                 
REMARK   3   PARAMETERS FOR MASK CALCULATION                                    
REMARK   3   VDW PROBE RADIUS   : NULL                                          
REMARK   3   ION PROBE RADIUS   : NULL                                          
REMARK   3   SHRINKAGE RADIUS   : NULL                                          
REMARK   3                                                                      
REMARK   3  OTHER REFINEMENT REMARKS: HYDROGENS HAVE BEEN ADDED IN THE RIDING   
REMARK   3  POSITIONS                                                           
REMARK   4                                                                      
REMARK   4 3LW0 COMPLIES WITH FORMAT V. 3.30, 13-JUL-11                         
REMARK 100                                                                      
REMARK 100 THIS ENTRY HAS BEEN PROCESSED BY PDBJ ON 08-MAR-10.                  
REMARK 100 THE DEPOSITION ID IS D_1000057799.                                   
REMARK 200                                                                      
REMARK 200 EXPERIMENTAL DETAILS                                                 
REMARK 200  EXPERIMENT TYPE                : X-RAY DIFFRACTION                  
REMARK 200  DATE OF DATA COLLECTION        : 08-FEB-07                          
REMARK 200  TEMPERATURE           (KELVIN) : 100                                
REMARK 200  PH                             : 0.0                                
REMARK 200  NUMBER OF CRYSTALS USED        : 1                                  
REMARK 200                                                                      
REMARK 200  SYNCHROTRON              (Y/N) : Y                                  
REMARK 200  RADIATION SOURCE               : SLS                                
REMARK 200  BEAMLINE                       : X06DA                              
REMARK 200  X-RAY GENERATOR MODEL          : NULL                               
REMARK 200  MONOCHROMATIC OR LAUE    (M/L) : M                                  
REMARK 200  WAVELENGTH OR RANGE        (A) : 1.00000                            
REMARK 200  MONOCHROMATOR                  : NULL                               
REMARK 200  OPTICS                         : NULL                               
REMARK 200                                                                      
REMARK 200  DETECTOR TYPE                  : CCD                                
REMARK 200  DETECTOR MANUFACTURER          : MARMOSAIC 225 MM CCD               
REMARK 200  INTENSITY-INTEGRATION SOFTWARE : XDS                                
REMARK 200  DATA SCALING SOFTWARE          : XSCALE                             
REMARK 200                                                                      
REMARK 200  NUMBER OF UNIQUE REFLECTIONS   : 9614                               
REMARK 200  RESOLUTION RANGE HIGH      (A) : 1.790                              
REMARK 200  RESOLUTION RANGE LOW       (A) : 20.000                             
REMARK 200  REJECTION CRITERIA  (SIGMA(I)) : 0.000                              
REMARK 200                                                                      
REMARK 200 OVERALL.                                                             
REMARK 200  COMPLETENESS FOR RANGE     (%) : 99.8                               
REMARK 200  DATA REDUNDANCY                : 4.800                              
REMARK 200  R MERGE                    (I) : 0.11600                            
REMARK 200  R SYM                      (I) : 0.10300                            
REMARK 200  <I/SIGMA(I)> FOR THE DATA SET  : 11.7200                            
REMARK 200                                                                      
REMARK 200 IN THE HIGHEST RESOLUTION SHELL.                                     
REMARK 200  HIGHEST RESOLUTION SHELL, RANGE HIGH (A) : 1.79                     
REMARK 200  HIGHEST RESOLUTION SHELL, RANGE LOW  (A) : 1.87                     
REMARK 200  COMPLETENESS FOR SHELL     (%) : 99.5                               
REMARK 200  DATA REDUNDANCY IN SHELL       : 4.70                               
REMARK 200  R MERGE FOR SHELL          (I) : 0.52600                            
REMARK 200  R SYM FOR SHELL            (I) : 0.46800                            
REMARK 200  <I/SIGMA(I)> FOR SHELL         : 4.200                              
REMARK 200                                                                      
REMARK 200 DIFFRACTION PROTOCOL: SINGLE WAVELENGTH                              
REMARK 200 METHOD USED TO DETERMINE THE STRUCTURE: MOLECULAR REPLACEMENT        
REMARK 200 SOFTWARE USED: NULL                                                  
REMARK 200 STARTING MODEL: PDB ENTRY 1JQH                                       
REMARK 200                                                                      
REMARK 200 REMARK: NONE                                                         
REMARK 280                                                                      
REMARK 280 CRYSTAL                                                              
REMARK 280 SOLVENT CONTENT, VS   (%): 57.95                                     
REMARK 280 MATTHEWS COEFFICIENT, VM (ANGSTROMS**3/DA): 2.92                     
REMARK 280                                                                      
REMARK 280 CRYSTALLIZATION CONDITIONS: PH 0.0                                   
REMARK 290                                                                      
REMARK 290 CRYSTALLOGRAPHIC SYMMETRY                                            
REMARK 290 SYMMETRY OPERATORS FOR SPACE GROUP: H 3                              
REMARK 290                                                                      
REMARK 290      SYMOP   SYMMETRY                                                
REMARK 290     NNNMMM   OPERATOR                                                
REMARK 290       1555   X,Y,Z                                                   
REMARK 290       2555   -Y,X-Y,Z                                                
REMARK 290       3555   -X+Y,-X,Z                                               
REMARK 290       4555   X+2/3,Y+1/3,Z+1/3                                       
REMARK 290       5555   -Y+2/3,X-Y+1/3,Z+1/3                                    
REMARK 290       6555   -X+Y+2/3,-X+1/3,Z+1/3                                   
REMARK 290       7555   X+1/3,Y+2/3,Z+2/3                                       
REMARK 290       8555   -Y+1/3,X-Y+2/3,Z+2/3                                    
REMARK 290       9555   -X+Y+1/3,-X+2/3,Z+2/3                                   
REMARK 290                                                                      
REMARK 290     WHERE NNN -> OPERATOR NUMBER                                     
REMARK 290           MMM -> TRANSLATION VECTOR                                  
REMARK 290                                                                      
REMARK 290 CRYSTALLOGRAPHIC SYMMETRY TRANSFORMATIONS                            
REMARK 290 THE FOLLOWING TRANSFORMATIONS OPERATE ON THE ATOM/HETATM             
REMARK 290 RECORDS IN THIS ENTRY TO PRODUCE CRYSTALLOGRAPHICALLY                
REMARK 290 RELATED MOLECULES.                                                   
REMARK 290   SMTRY1   1  1.000000  0.000000  0.000000        0.00000            
REMARK 290   SMTRY2   1  0.000000  1.000000  0.000000        0.00000            
REMARK 290   SMTRY3   1  0.000000  0.000000  1.000000        0.00000            
REMARK 290   SMTRY1   2 -0.500000 -0.866025  0.000000        0.00000            
REMARK 290   SMTRY2   2  0.866025 -0.500000  0.000000        0.00000            
REMARK 290   SMTRY3   2  0.000000  0.000000  1.000000        0.00000            
REMARK 290   SMTRY1   3 -0.500000  0.866025  0.000000        0.00000            
REMARK 290   SMTRY2   3 -0.866025 -0.500000  0.000000        0.00000            
REMARK 290   SMTRY3   3  0.000000  0.000000  1.000000        0.00000            
REMARK 290   SMTRY1   4  1.000000  0.000000  0.000000       94.67300            
REMARK 290   SMTRY2   4  0.000000  1.000000  0.000000       54.65948            
REMARK 290   SMTRY3   4  0.000000  0.000000  1.000000       38.64000            
REMARK 290   SMTRY1   5 -0.500000 -0.866025  0.000000       94.67300            
REMARK 290   SMTRY2   5  0.866025 -0.500000  0.000000       54.65948            
REMARK 290   SMTRY3   5  0.000000  0.000000  1.000000       38.64000            
REMARK 290   SMTRY1   6 -0.500000  0.866025  0.000000       94.67300            
REMARK 290   SMTRY2   6 -0.866025 -0.500000  0.000000       54.65948            
REMARK 290   SMTRY3   6  0.000000  0.000000  1.000000       38.64000            
REMARK 290   SMTRY1   7  1.000000  0.000000  0.000000        0.00000            
REMARK 290   SMTRY2   7  0.000000  1.000000  0.000000      109.31896            
REMARK 290   SMTRY3   7  0.000000  0.000000  1.000000       77.28000            
REMARK 290   SMTRY1   8 -0.500000 -0.866025  0.000000        0.00000            
REMARK 290   SMTRY2   8  0.866025 -0.500000  0.000000      109.31896            
REMARK 290   SMTRY3   8  0.000000  0.000000  1.000000       77.28000            
REMARK 290   SMTRY1   9 -0.500000  0.866025  0.000000        0.00000            
REMARK 290   SMTRY2   9 -0.866025 -0.500000  0.000000      109.31896            
REMARK 290   SMTRY3   9  0.000000  0.000000  1.000000       77.28000            
REMARK 290                                                                      
REMARK 290 REMARK: NULL                                                         
REMARK 300                                                                      
REMARK 300 BIOMOLECULE: 1, 2, 3, 4                                              
REMARK 300 SEE REMARK 350 FOR THE AUTHOR PROVIDED AND/OR PROGRAM                
REMARK 300 GENERATED ASSEMBLY INFORMATION FOR THE STRUCTURE IN                  
REMARK 300 THIS ENTRY. THE REMARK MAY ALSO PROVIDE INFORMATION ON               
REMARK 300 BURIED SURFACE AREA.                                                 
REMARK 350                                                                      
REMARK 350 COORDINATES FOR A COMPLETE MULTIMER REPRESENTING THE KNOWN           
REMARK 350 BIOLOGICALLY SIGNIFICANT OLIGOMERIZATION STATE OF THE                
REMARK 350 MOLECULE CAN BE GENERATED BY APPLYING BIOMT TRANSFORMATIONS          
REMARK 350 GIVEN BELOW.  BOTH NON-CRYSTALLOGRAPHIC AND                          
REMARK 350 CRYSTALLOGRAPHIC OPERATIONS ARE GIVEN.                               
REMARK 350                                                                      
REMARK 350 BIOMOLECULE: 1                                                       
REMARK 350 AUTHOR DETERMINED BIOLOGICAL UNIT: MONOMERIC                         
REMARK 350 SOFTWARE DETERMINED QUATERNARY STRUCTURE: MONOMERIC                  
REMARK 350 SOFTWARE USED: PISA                                                  
REMARK 350 APPLY THE FOLLOWING TO CHAINS: A                                     
REMARK 350   BIOMT1   1  1.000000  0.000000  0.000000        0.00000            
REMARK 350   BIOMT2   1  0.000000  1.000000  0.000000        0.00000            
REMARK 350   BIOMT3   1  0.000000  0.000000  1.000000        0.00000            
REMARK 350                                                                      
REMARK 350 BIOMOLECULE: 2                                                       
REMARK 350 AUTHOR DETERMINED BIOLOGICAL UNIT: MONOMERIC                         
REMARK 350 SOFTWARE DETERMINED QUATERNARY STRUCTURE: MONOMERIC                  
REMARK 350 SOFTWARE USED: PISA                                                  
REMARK 350 APPLY THE FOLLOWING TO CHAINS: B                                     
REMARK 350   BIOMT1   1  1.000000  0.000000  0.000000        0.00000            
REMARK 350   BIOMT2   1  0.000000  1.000000  0.000000        0.00000            
REMARK 350   BIOMT3   1  0.000000  0.000000  1.000000        0.00000            
REMARK 350                                                                      
REMARK 350 BIOMOLECULE: 3                                                       
REMARK 350 AUTHOR DETERMINED BIOLOGICAL UNIT: MONOMERIC                         
REMARK 350 SOFTWARE DETERMINED QUATERNARY STRUCTURE: MONOMERIC                  
REMARK 350 SOFTWARE USED: PISA                                                  
REMARK 350 APPLY THE FOLLOWING TO CHAINS: C                                     
REMARK 350   BIOMT1   1  1.000000  0.000000  0.000000        0.00000            
REMARK 350   BIOMT2   1  0.000000  1.000000  0.000000        0.00000            
REMARK 350   BIOMT3   1  0.000000  0.000000  1.000000        0.00000            
REMARK 350                                                                      
REMARK 350 BIOMOLECULE: 4                                                       
REMARK 350 AUTHOR DETERMINED BIOLOGICAL UNIT: MONOMERIC                         
REMARK 350 SOFTWARE DETERMINED QUATERNARY STRUCTURE: MONOMERIC                  
REMARK 350 SOFTWARE USED: PISA                                                  
REMARK 350 APPLY THE FOLLOWING TO CHAINS: D                                     
REMARK 350   BIOMT1   1  1.000000  0.000000  0.000000        0.00000            
REMARK 350   BIOMT2   1  0.000000  1.000000  0.000000        0.00000            
REMARK 350   BIOMT3   1  0.000000  0.000000  1.000000        0.00000            
REMARK 465                                                                      
REMARK 465 MISSING RESIDUES                                                     
REMARK 465 THE FOLLOWING RESIDUES WERE NOT LOCATED IN THE                       
REMARK 465 EXPERIMENT. (M=MODEL NUMBER; RES=RESIDUE NAME; C=CHAIN               
REMARK 465 IDENTIFIER; SSSEQ=SEQUENCE NUMBER; I=INSERTION CODE.)                
REMARK 465                                                                      
REMARK 465   M RES C SSSEQI                                                     
REMARK 465     ALA A  1097                                                      
REMARK 465     MET A  1098                                                      
REMARK 465     ALA A  1099                                                      
REMARK 465     ASN A  1100                                                      
REMARK 465     ASN A  1101                                                      
REMARK 465     PRO A  1102                                                      
REMARK 465     VAL A  1103                                                      
REMARK 465     LEU A  1104                                                      
REMARK 465     ALA A  1105                                                      
REMARK 465     GLY A  1169                                                      
REMARK 465     GLY A  1170                                                      
REMARK 465     LYS A  1171                                                      
REMARK 465     ALA B  1097                                                      
REMARK 465     MET B  1098                                                      
REMARK 465     ALA B  1099                                                      
REMARK 465     ASN B  1100                                                      
REMARK 465     ASN B  1101                                                      
REMARK 465     PRO B  1102                                                      
REMARK 465     VAL B  1103                                                      
REMARK 465     LEU B  1104                                                      
REMARK 465     ALA B  1105                                                      
REMARK 465     GLY B  1169                                                      
REMARK 465     GLY B  1170                                                      
REMARK 465     LYS B  1171                                                      
REMARK 465     ALA C  1097                                                      
REMARK 465     MET C  1098                                                      
REMARK 465     ALA C  1099                                                      
REMARK 465     ASN C  1100                                                      
REMARK 465     ASN C  1101                                                      
REMARK 465     PRO C  1102                                                      
REMARK 465     VAL C  1103                                                      
REMARK 465     LEU C  1104                                                      
REMARK 465     ALA C  1105                                                      
REMARK 465     GLY C  1169                                                      
REMARK 465     GLY C  1170                                                      
REMARK 465     LYS C  1171                                                      
REMARK 465     ALA D  1097                                                      
REMARK 465     MET D  1098                                                      
REMARK 465     ALA D  1099                                                      
REMARK 465     ASN D  1100                                                      
REMARK 465     ASN D  1101                                                      
REMARK 465     PRO D  1102                                                      
REMARK 465     VAL D  1103                                                      
REMARK 465     LEU D  1104                                                      
REMARK 465     ALA D  1105                                                      
REMARK 465     GLY D  1169                                                      
REMARK 465     GLY D  1170                                                      
REMARK 465     LYS D  1171                                                      
REMARK 480                                                                      
REMARK 480 ZERO OCCUPANCY ATOM                                                  
REMARK 480 THE FOLLOWING RESIDUES HAVE ATOMS MODELED WITH ZERO                  
REMARK 480 OCCUPANCY. THE LOCATION AND PROPERTIES OF THESE ATOMS                
REMARK 480 MAY NOT BE RELIABLE. (M=MODEL NUMBER; RES=RESIDUE NAME;              
REMARK 480 C=CHAIN IDENTIFIER; SSEQ=SEQUENCE NUMBER; I=INSERTION CODE):         
REMARK 480   M RES C SSEQI ATOMS                                                
REMARK 480     ARG A 1003   CZ   NH1  NH2                                       
REMARK 480     LYS A 1023   CD   CE   NZ                                        
REMARK 480     MET A 1041   SD   CE                                             
REMARK 480     ARG A 1042   NE   CZ   NH1  NH2                                  
REMARK 480     GLU A 1050   CG                                                  
REMARK 480     LYS A 1130   CE   NZ                                             
REMARK 480     LYS A 1168   CG   CD   CE   NZ                                   
REMARK 480     GLU A 1283   CG   CD   OE1  OE2                                  
REMARK 480     MET B 1041   SD   CE                                             
REMARK 480     ARG B 1042   NE   CZ   NH1  NH2                                  
REMARK 480     LYS B 1168   CG   CD   CE   NZ                                   
REMARK 480     ASP C  985   CG   OD1  OD2                                       
REMARK 480     LYS C 1023   CE   NZ                                             
REMARK 480     MET C 1041   SD   CE                                             
REMARK 480     GLU C 1050   CG                                                  
REMARK 480     LYS C 1168   CG   CD   CE   NZ                                   
REMARK 480     ASP D  985   CG   OD1  OD2                                       
REMARK 480     LYS D  998   NZ                                                  
REMARK 480     LYS D 1023   CE   NZ                                             
REMARK 480     MET D 1041   SD   CE                                             
REMARK 480     ARG D 1042   CD   NE   CZ   NH1  NH2                             
REMARK 480     LYS D 1168   CG   CD   CE   NZ                                   
REMARK 480     LYS D 1286   CG   CD   CE   NZ                                   
REMARK 500                                                                      
REMARK 500 GEOMETRY AND STEREOCHEMISTRY                                         
REMARK 500 SUBTOPIC: COVALENT BOND LENGTHS                                      
REMARK 500                                                                      
REMARK 500 THE STEREOCHEMICAL PARAMETERS OF THE FOLLOWING RESIDUES              
REMARK 500 HAVE VALUES WHICH DEVIATE FROM EXPECTED VALUES BY MORE               
REMARK 500 THAN 6*RMSD (M=MODEL NUMBER; RES=RESIDUE NAME; C=CHAIN               
REMARK 500 IDENTIFIER; SSEQ=SEQUENCE NUMBER; I=INSERTION CODE).                 
REMARK 500                                                                      
REMARK 500 STANDARD TABLE:                                                      
REMARK 500 FORMAT: (10X,I3,1X,2(A3,1X,A1,I4,A1,1X,A4,3X),1X,F6.3)               
REMARK 500                                                                      
REMARK 500 EXPECTED VALUES PROTEIN: ENGH AND HUBER, 1999                        
REMARK 500 EXPECTED VALUES NUCLEIC ACID: CLOWNEY ET AL 1996                     
REMARK 500                                                                      
REMARK 500  M RES CSSEQI ATM1   RES CSSEQI ATM2   DEVIATION                     
REMARK 500    GLU A1050   CG    GLU A1050   CD      0.094                       
REMARK 500    GLU C1050   CG    GLU C1050   CD      0.105                       
REMARK 500                                                                      
REMARK 500 REMARK: NULL                                                         
REMARK 500                                                                      
REMARK 500 GEOMETRY AND STEREOCHEMISTRY                                         
REMARK 500 SUBTOPIC: TORSION ANGLES                                             
REMARK 500                                                                      
REMARK 500 TORSION ANGLES OUTSIDE THE EXPECTED RAMACHANDRAN REGIONS:            
REMARK 500 (M=MODEL NUMBER; RES=RESIDUE NAME; C=CHAIN IDENTIFIER;               
REMARK 500 SSEQ=SEQUENCE NUMBER; I=INSERTION CODE).                             
REMARK 500                                                                      
REMARK 500 STANDARD TABLE:                                                      
REMARK 500 FORMAT:(10X,I3,1X,A3,1X,A1,I4,A1,4X,F7.2,3X,F7.2)                    
REMARK 500                                                                      
REMARK 500 EXPECTED VALUES: GJ KLEYWEGT AND TA JONES (1996). PHI/PSI-           
REMARK 500 CHOLOGY: RAMACHANDRAN REVISITED. STRUCTURE 4, 1395 - 1400            
REMARK 500                                                                      
REMARK 500  M RES CSSEQI        PSI       PHI                                   
REMARK 500    ASP A 985      -30.82     79.12                                   
REMARK 500    ASP A 990     -152.21   -142.66                                   
REMARK 500    ARG A1134      -15.38     79.95                                   
REMARK 500    ASP A1135       43.60   -141.27                                   
REMARK 500    ASP A1159     -146.14   -119.70                                   
REMARK 500    ASP B 990     -152.16   -141.47                                   
REMARK 500    ARG B1134      -12.99     79.09                                   
REMARK 500    ASP B1135       44.07   -144.80                                   
REMARK 500    ASP B1159     -144.14   -118.18                                   
REMARK 500    ASP C 990     -151.43   -140.00                                   
REMARK 500    ARG C1134      -14.34     78.11                                   
REMARK 500    ASP C1135       43.16   -143.38                                   
REMARK 500    PHE C1147        1.44     80.71                                   
REMARK 500    ASP C1159     -143.59   -118.86                                   
REMARK 500    ASP D 990     -150.61   -139.21                                   
REMARK 500    ASN D1058       88.54   -152.47                                   
REMARK 500    ARG D1134      -11.70     77.64                                   
REMARK 500    ASP D1135       43.17   -146.18                                   
REMARK 500    ASP D1159     -144.56   -120.47                                   
REMARK 500                                                                      
REMARK 500 REMARK: NULL                                                         
REMARK 500                                                                      
REMARK 500 GEOMETRY AND STEREOCHEMISTRY                                         
REMARK 500 SUBTOPIC: PLANAR GROUPS                                              
REMARK 500                                                                      
REMARK 500 PLANAR GROUPS IN THE FOLLOWING RESIDUES HAVE A TOTAL                 
REMARK 500 RMS DISTANCE OF ALL ATOMS FROM THE BEST-FIT PLANE                    
REMARK 500 BY MORE THAN AN EXPECTED VALUE OF 6*RMSD, WITH AN                    
REMARK 500 RMSD 0.02 ANGSTROMS, OR AT LEAST ONE ATOM HAS                        
REMARK 500 AN RMSD GREATER THAN THIS VALUE                                      
REMARK 500 (M=MODEL NUMBER; RES=RESIDUE NAME; C=CHAIN IDENTIFIER;               
REMARK 500 SSEQ=SEQUENCE NUMBER; I=INSERTION CODE).                             
REMARK 500                                                                      
REMARK 500  M RES CSSEQI        RMS     TYPE                                    
REMARK 500    GLU C1050         0.09    SIDE CHAIN                              
REMARK 500                                                                      
REMARK 500 REMARK: NULL                                                         
REMARK 615                                                                      
REMARK 615 ZERO OCCUPANCY ATOM                                                  
REMARK 615 THE FOLLOWING RESIDUES HAVE ATOMS MODELED WITH ZERO                  
REMARK 615 OCCUPANCY. THE LOCATION AND PROPERTIES OF THESE ATOMS                
REMARK 615 MAY NOT BE RELIABLE. (M=MODEL NUMBER; RES=RESIDUE NAME;              
REMARK 615 C=CHAIN IDENTIFIER; SSEQ=SEQUENCE NUMBER; I=INSERTION CODE):         
REMARK 615   M RES C  SSEQI                                                     
REMARK 615     CCX A     1                                                      
REMARK 615     CCX B     2                                                      
REMARK 615     CCX C     3                                                      
REMARK 615     CCX D     4                                                      
REMARK 800                                                                      
REMARK 800 SITE                                                                 
REMARK 800 SITE_IDENTIFIER: AC1                                                 
REMARK 800 EVIDENCE_CODE: SOFTWARE                                              
REMARK 800 SITE_DESCRIPTION: BINDING SITE FOR RESIDUE CCX A 1                   
REMARK 800                                                                      
REMARK 800 SITE_IDENTIFIER: AC2                                                 
REMARK 800 EVIDENCE_CODE: SOFTWARE                                              
REMARK 800 SITE_DESCRIPTION: BINDING SITE FOR RESIDUE CCX A 1287                
REMARK 800                                                                      
REMARK 800 SITE_IDENTIFIER: AC3                                                 
REMARK 800 EVIDENCE_CODE: SOFTWARE                                              
REMARK 800 SITE_DESCRIPTION: BINDING SITE FOR RESIDUE CCX B 2                   
REMARK 800                                                                      
REMARK 800 SITE_IDENTIFIER: AC4                                                 
REMARK 800 EVIDENCE_CODE: SOFTWARE                                              
REMARK 800 SITE_DESCRIPTION: BINDING SITE FOR RESIDUE CCX B 1287                
REMARK 800                                                                      
REMARK 800 SITE_IDENTIFIER: AC5                                                 
REMARK 800 EVIDENCE_CODE: SOFTWARE                                              
REMARK 800 SITE_DESCRIPTION: BINDING SITE FOR RESIDUE GOL B 1                   
REMARK 800                                                                      
REMARK 800 SITE_IDENTIFIER: AC6                                                 
REMARK 800 EVIDENCE_CODE: SOFTWARE                                              
REMARK 800 SITE_DESCRIPTION: BINDING SITE FOR RESIDUE CCX C 3                   
REMARK 800                                                                      
REMARK 800 SITE_IDENTIFIER: AC7                                                 
REMARK 800 EVIDENCE_CODE: SOFTWARE                                              
REMARK 800 SITE_DESCRIPTION: BINDING SITE FOR RESIDUE CCX C 1287                
REMARK 800                                                                      
REMARK 800 SITE_IDENTIFIER: AC8                                                 
REMARK 800 EVIDENCE_CODE: SOFTWARE                                              
REMARK 800 SITE_DESCRIPTION: BINDING SITE FOR RESIDUE GOL C 2                   
REMARK 800                                                                      
REMARK 800 SITE_IDENTIFIER: AC9                                                 
REMARK 800 EVIDENCE_CODE: SOFTWARE                                              
REMARK 800 SITE_DESCRIPTION: BINDING SITE FOR RESIDUE CCX D 4                   
REMARK 800                                                                      
REMARK 800 SITE_IDENTIFIER: BC1                                                 
REMARK 800 EVIDENCE_CODE: SOFTWARE                                              
REMARK 800 SITE_DESCRIPTION: BINDING SITE FOR RESIDUE CCX D 1287                
DBREF  3LW0 A  983  1286  UNP    P08069   IGF1R_HUMAN    983   1286             
DBREF  3LW0 B  983  1286  UNP    P08069   IGF1R_HUMAN    983   1286             
DBREF  3LW0 C  983  1286  UNP    P08069   IGF1R_HUMAN    983   1286             
DBREF  3LW0 D  983  1286  UNP    P08069   IGF1R_HUMAN    983   1286             
SEQADV 3LW0 ALA A 1097  UNP  P08069    GLU  1097 ENGINEERED MUTATION            
SEQADV 3LW0 ALA A 1099  UNP  P08069    GLU  1099 ENGINEERED MUTATION            
SEQADV 3LW0 ALA B 1097  UNP  P08069    GLU  1097 ENGINEERED MUTATION            
SEQADV 3LW0 ALA B 1099  UNP  P08069    GLU  1099 ENGINEERED MUTATION            
SEQADV 3LW0 ALA C 1097  UNP  P08069    GLU  1097 ENGINEERED MUTATION            
SEQADV 3LW0 ALA C 1099  UNP  P08069    GLU  1099 ENGINEERED MUTATION            
SEQADV 3LW0 ALA D 1097  UNP  P08069    GLU  1097 ENGINEERED MUTATION            
SEQADV 3LW0 ALA D 1099  UNP  P08069    GLU  1099 ENGINEERED MUTATION            
SEQRES   1 A  304  ALA ALA ASP VAL TYR VAL PRO ASP GLU TRP GLU VAL ALA          
SEQRES   2 A  304  ARG GLU LYS ILE THR MET SER ARG GLU LEU GLY GLN GLY          
SEQRES   3 A  304  SER PHE GLY MET VAL TYR GLU GLY VAL ALA LYS GLY VAL          
SEQRES   4 A  304  VAL LYS ASP GLU PRO GLU THR ARG VAL ALA ILE LYS THR          
SEQRES   5 A  304  VAL ASN GLU ALA ALA SER MET ARG GLU ARG ILE GLU PHE          
SEQRES   6 A  304  LEU ASN GLU ALA SER VAL MET LYS GLU PHE ASN CYS HIS          
SEQRES   7 A  304  HIS VAL VAL ARG LEU LEU GLY VAL VAL SER GLN GLY GLN          
SEQRES   8 A  304  PRO THR LEU VAL ILE MET GLU LEU MET THR ARG GLY ASP          
SEQRES   9 A  304  LEU LYS SER TYR LEU ARG SER LEU ARG PRO ALA MET ALA          
SEQRES  10 A  304  ASN ASN PRO VAL LEU ALA PRO PRO SER LEU SER LYS MET          
SEQRES  11 A  304  ILE GLN MET ALA GLY GLU ILE ALA ASP GLY MET ALA TYR          
SEQRES  12 A  304  LEU ASN ALA ASN LYS PHE VAL HIS ARG ASP LEU ALA ALA          
SEQRES  13 A  304  ARG ASN CYS MET VAL ALA GLU ASP PHE THR VAL LYS ILE          
SEQRES  14 A  304  GLY ASP PHE GLY MET THR ARG ASP ILE TYR GLU THR ASP          
SEQRES  15 A  304  TYR TYR ARG LYS GLY GLY LYS GLY LEU LEU PRO VAL ARG          
SEQRES  16 A  304  TRP MET SER PRO GLU SER LEU LYS ASP GLY VAL PHE THR          
SEQRES  17 A  304  THR TYR SER ASP VAL TRP SER PHE GLY VAL VAL LEU TRP          
SEQRES  18 A  304  GLU ILE ALA THR LEU ALA GLU GLN PRO TYR GLN GLY LEU          
SEQRES  19 A  304  SER ASN GLU GLN VAL LEU ARG PHE VAL MET GLU GLY GLY          
SEQRES  20 A  304  LEU LEU ASP LYS PRO ASP ASN CYS PRO ASP MET LEU PHE          
SEQRES  21 A  304  GLU LEU MET ARG MET CYS TRP GLN TYR ASN PRO LYS MET          
SEQRES  22 A  304  ARG PRO SER PHE LEU GLU ILE ILE SER SER ILE LYS GLU          
SEQRES  23 A  304  GLU MET GLU PRO GLY PHE ARG GLU VAL SER PHE TYR TYR          
SEQRES  24 A  304  SER GLU GLU ASN LYS                                          
SEQRES   1 B  304  ALA ALA ASP VAL TYR VAL PRO ASP GLU TRP GLU VAL ALA          
SEQRES   2 B  304  ARG GLU LYS ILE THR MET SER ARG GLU LEU GLY GLN GLY          
SEQRES   3 B  304  SER PHE GLY MET VAL TYR GLU GLY VAL ALA LYS GLY VAL          
SEQRES   4 B  304  VAL LYS ASP GLU PRO GLU THR ARG VAL ALA ILE LYS THR          
SEQRES   5 B  304  VAL ASN GLU ALA ALA SER MET ARG GLU ARG ILE GLU PHE          
SEQRES   6 B  304  LEU ASN GLU ALA SER VAL MET LYS GLU PHE ASN CYS HIS          
SEQRES   7 B  304  HIS VAL VAL ARG LEU LEU GLY VAL VAL SER GLN GLY GLN          
SEQRES   8 B  304  PRO THR LEU VAL ILE MET GLU LEU MET THR ARG GLY ASP          
SEQRES   9 B  304  LEU LYS SER TYR LEU ARG SER LEU ARG PRO ALA MET ALA          
SEQRES  10 B  304  ASN ASN PRO VAL LEU ALA PRO PRO SER LEU SER LYS MET          
SEQRES  11 B  304  ILE GLN MET ALA GLY GLU ILE ALA ASP GLY MET ALA TYR          
SEQRES  12 B  304  LEU ASN ALA ASN LYS PHE VAL HIS ARG ASP LEU ALA ALA          
SEQRES  13 B  304  ARG ASN CYS MET VAL ALA GLU ASP PHE THR VAL LYS ILE          
SEQRES  14 B  304  GLY ASP PHE GLY MET THR ARG ASP ILE TYR GLU THR ASP          
SEQRES  15 B  304  TYR TYR ARG LYS GLY GLY LYS GLY LEU LEU PRO VAL ARG          
SEQRES  16 B  304  TRP MET SER PRO GLU SER LEU LYS ASP GLY VAL PHE THR          
SEQRES  17 B  304  THR TYR SER ASP VAL TRP SER PHE GLY VAL VAL LEU TRP          
SEQRES  18 B  304  GLU ILE ALA THR LEU ALA GLU GLN PRO TYR GLN GLY LEU          
SEQRES  19 B  304  SER ASN GLU GLN VAL LEU ARG PHE VAL MET GLU GLY GLY          
SEQRES  20 B  304  LEU LEU ASP LYS PRO ASP ASN CYS PRO ASP MET LEU PHE          
SEQRES  21 B  304  GLU LEU MET ARG MET CYS TRP GLN TYR ASN PRO LYS MET          
SEQRES  22 B  304  ARG PRO SER PHE LEU GLU ILE ILE SER SER ILE LYS GLU          
SEQRES  23 B  304  GLU MET GLU PRO GLY PHE ARG GLU VAL SER PHE TYR TYR          
SEQRES  24 B  304  SER GLU GLU ASN LYS                                          
SEQRES   1 C  304  ALA ALA ASP VAL TYR VAL PRO ASP GLU TRP GLU VAL ALA          
SEQRES   2 C  304  ARG GLU LYS ILE THR MET SER ARG GLU LEU GLY GLN GLY          
SEQRES   3 C  304  SER PHE GLY MET VAL TYR GLU GLY VAL ALA LYS GLY VAL          
SEQRES   4 C  304  VAL LYS ASP GLU PRO GLU THR ARG VAL ALA ILE LYS THR          
SEQRES   5 C  304  VAL ASN GLU ALA ALA SER MET ARG GLU ARG ILE GLU PHE          
SEQRES   6 C  304  LEU ASN GLU ALA SER VAL MET LYS GLU PHE ASN CYS HIS          
SEQRES   7 C  304  HIS VAL VAL ARG LEU LEU GLY VAL VAL SER GLN GLY GLN          
SEQRES   8 C  304  PRO THR LEU VAL ILE MET GLU LEU MET THR ARG GLY ASP          
SEQRES   9 C  304  LEU LYS SER TYR LEU ARG SER LEU ARG PRO ALA MET ALA          
SEQRES  10 C  304  ASN ASN PRO VAL LEU ALA PRO PRO SER LEU SER LYS MET          
SEQRES  11 C  304  ILE GLN MET ALA GLY GLU ILE ALA ASP GLY MET ALA TYR          
SEQRES  12 C  304  LEU ASN ALA ASN LYS PHE VAL HIS ARG ASP LEU ALA ALA          
SEQRES  13 C  304  ARG ASN CYS MET VAL ALA GLU ASP PHE THR VAL LYS ILE          
SEQRES  14 C  304  GLY ASP PHE GLY MET THR ARG ASP ILE TYR GLU THR ASP          
SEQRES  15 C  304  TYR TYR ARG LYS GLY GLY LYS GLY LEU LEU PRO VAL ARG          
SEQRES  16 C  304  TRP MET SER PRO GLU SER LEU LYS ASP GLY VAL PHE THR          
SEQRES  17 C  304  THR TYR SER ASP VAL TRP SER PHE GLY VAL VAL LEU TRP          
SEQRES  18 C  304  GLU ILE ALA THR LEU ALA GLU GLN PRO TYR GLN GLY LEU          
SEQRES  19 C  304  SER ASN GLU GLN VAL LEU ARG PHE VAL MET GLU GLY GLY          
SEQRES  20 C  304  LEU LEU ASP LYS PRO ASP ASN CYS PRO ASP MET LEU PHE          
SEQRES  21 C  304  GLU LEU MET ARG MET CYS TRP GLN TYR ASN PRO LYS MET          
SEQRES  22 C  304  ARG PRO SER PHE LEU GLU ILE ILE SER SER ILE LYS GLU          
SEQRES  23 C  304  GLU MET GLU PRO GLY PHE ARG GLU VAL SER PHE TYR TYR          
SEQRES  24 C  304  SER GLU GLU ASN LYS                                          
SEQRES   1 D  304  ALA ALA ASP VAL TYR VAL PRO ASP GLU TRP GLU VAL ALA          
SEQRES   2 D  304  ARG GLU LYS ILE THR MET SER ARG GLU LEU GLY GLN GLY          
SEQRES   3 D  304  SER PHE GLY MET VAL TYR GLU GLY VAL ALA LYS GLY VAL          
SEQRES   4 D  304  VAL LYS ASP GLU PRO GLU THR ARG VAL ALA ILE LYS THR          
SEQRES   5 D  304  VAL ASN GLU ALA ALA SER MET ARG GLU ARG ILE GLU PHE          
SEQRES   6 D  304  LEU ASN GLU ALA SER VAL MET LYS GLU PHE ASN CYS HIS          
SEQRES   7 D  304  HIS VAL VAL ARG LEU LEU GLY VAL VAL SER GLN GLY GLN          
SEQRES   8 D  304  PRO THR LEU VAL ILE MET GLU LEU MET THR ARG GLY ASP          
SEQRES   9 D  304  LEU LYS SER TYR LEU ARG SER LEU ARG PRO ALA MET ALA          
SEQRES  10 D  304  ASN ASN PRO VAL LEU ALA PRO PRO SER LEU SER LYS MET          
SEQRES  11 D  304  ILE GLN MET ALA GLY GLU ILE ALA ASP GLY MET ALA TYR          
SEQRES  12 D  304  LEU ASN ALA ASN LYS PHE VAL HIS ARG ASP LEU ALA ALA          
SEQRES  13 D  304  ARG ASN CYS MET VAL ALA GLU ASP PHE THR VAL LYS ILE          
SEQRES  14 D  304  GLY ASP PHE GLY MET THR ARG ASP ILE TYR GLU THR ASP          
SEQRES  15 D  304  TYR TYR ARG LYS GLY GLY LYS GLY LEU LEU PRO VAL ARG          
SEQRES  16 D  304  TRP MET SER PRO GLU SER LEU LYS ASP GLY VAL PHE THR          
SEQRES  17 D  304  THR TYR SER ASP VAL TRP SER PHE GLY VAL VAL LEU TRP          
SEQRES  18 D  304  GLU ILE ALA THR LEU ALA GLU GLN PRO TYR GLN GLY LEU          
SEQRES  19 D  304  SER ASN GLU GLN VAL LEU ARG PHE VAL MET GLU GLY GLY          
SEQRES  20 D  304  LEU LEU ASP LYS PRO ASP ASN CYS PRO ASP MET LEU PHE          
SEQRES  21 D  304  GLU LEU MET ARG MET CYS TRP GLN TYR ASN PRO LYS MET          
SEQRES  22 D  304  ARG PRO SER PHE LEU GLU ILE ILE SER SER ILE LYS GLU          
SEQRES  23 D  304  GLU MET GLU PRO GLY PHE ARG GLU VAL SER PHE TYR TYR          
SEQRES  24 D  304  SER GLU GLU ASN LYS                                          
HET    CCX  A   1      35                                                       
HET    CCX  A1287      35                                                       
HET    CCX  B   2      35                                                       
HET    CCX  B1287      35                                                       
HET    GOL  B   1       6                                                       
HET    CCX  C   3      35                                                       
HET    CCX  C1287      35                                                       
HET    GOL  C   2       6                                                       
HET    CCX  D   4      35                                                       
HET    CCX  D1287      35                                                       
HETNAM     CCX 3-CYANO-N-{1-[4-(5-CYANO-1H-INDOL-3-YL)BUTYL]PIPERIDIN-          
HETNAM   2 CCX  4-YL}-1H-INDOLE-7-CARBOXAMIDE                                   
HETNAM     GOL GLYCEROL                                                         
HETSYN     CCX 3-CYANO-1H-INDOLE-7-CARBOXYLIC ACID {1-[4-(5-CYANO-1H-           
HETSYN   2 CCX  INDOL-3-YL)-BUTYL]-PIPERIDIN-4-YL}-AMIDE                        
HETSYN     GOL GLYCERIN; PROPANE-1,2,3-TRIOL                                    
FORMUL   5  CCX    8(C28 H28 N6 O)                                              
FORMUL   9  GOL    2(C3 H8 O3)                                                  
FORMUL  15  HOH   *1049(H2 O)                                                   
HELIX    1   1 ALA A  995  GLU A  997  5                                   3    
HELIX    2   2 SER A 1040  LYS A 1055  1                                  16    
HELIX    3   3 ASP A 1086  LEU A 1094  1                                   9    
HELIX    4   4 SER A 1108  ASN A 1129  1                                  22    
HELIX    5   5 ALA A 1137  ARG A 1139  5                                   3    
HELIX    6   6 TYR A 1161  TYR A 1165  5                                   5    
HELIX    7   7 PRO A 1175  MET A 1179  5                                   5    
HELIX    8   8 SER A 1180  GLY A 1187  1                                   8    
HELIX    9   9 THR A 1190  LEU A 1208  1                                  19    
HELIX   10  10 SER A 1217  GLU A 1227  1                                  11    
HELIX   11  11 PRO A 1238  TRP A 1249  1                                  12    
HELIX   12  12 ASN A 1252  ARG A 1256  5                                   5    
HELIX   13  13 SER A 1258  LYS A 1267  1                                  10    
HELIX   14  14 GLU A 1268  MET A 1270  5                                   3    
HELIX   15  15 GLY A 1273  SER A 1278  1                                   6    
HELIX   16  16 ALA B  995  GLU B  997  5                                   3    
HELIX   17  17 SER B 1040  LYS B 1055  1                                  16    
HELIX   18  18 ASP B 1086  LEU B 1094  1                                   9    
HELIX   19  19 SER B 1108  ASN B 1129  1                                  22    
HELIX   20  20 ALA B 1137  ARG B 1139  5                                   3    
HELIX   21  21 TYR B 1161  TYR B 1165  5                                   5    
HELIX   22  22 PRO B 1175  MET B 1179  5                                   5    
HELIX   23  23 SER B 1180  GLY B 1187  1                                   8    
HELIX   24  24 THR B 1190  LEU B 1208  1                                  19    
HELIX   25  25 SER B 1217  GLU B 1227  1                                  11    
HELIX   26  26 PRO B 1238  TRP B 1249  1                                  12    
HELIX   27  27 ASN B 1252  ARG B 1256  5                                   5    
HELIX   28  28 SER B 1258  LYS B 1267  1                                  10    
HELIX   29  29 GLU B 1268  MET B 1270  5                                   3    
HELIX   30  30 GLY B 1273  SER B 1278  1                                   6    
HELIX   31  31 ALA C  995  GLU C  997  5                                   3    
HELIX   32  32 SER C 1040  LYS C 1055  1                                  16    
HELIX   33  33 LEU C 1087  LEU C 1094  1                                   8    
HELIX   34  34 SER C 1108  ASN C 1129  1                                  22    
HELIX   35  35 ALA C 1137  ARG C 1139  5                                   3    
HELIX   36  36 TYR C 1161  TYR C 1165  5                                   5    
HELIX   37  37 PRO C 1175  MET C 1179  5                                   5    
HELIX   38  38 SER C 1180  GLY C 1187  1                                   8    
HELIX   39  39 THR C 1190  LEU C 1208  1                                  19    
HELIX   40  40 SER C 1217  GLU C 1227  1                                  11    
HELIX   41  41 PRO C 1238  TRP C 1249  1                                  12    
HELIX   42  42 ASN C 1252  ARG C 1256  5                                   5    
HELIX   43  43 SER C 1258  LYS C 1267  1                                  10    
HELIX   44  44 GLU C 1268  MET C 1270  5                                   3    
HELIX   45  45 GLY C 1273  SER C 1278  1                                   6    
HELIX   46  46 ALA D  995  GLU D  997  5                                   3    
HELIX   47  47 SER D 1040  LYS D 1055  1                                  16    
HELIX   48  48 ASP D 1086  LEU D 1094  1                                   9    
HELIX   49  49 SER D 1108  ASN D 1129  1                                  22    
HELIX   50  50 ALA D 1137  ARG D 1139  5                                   3    
HELIX   51  51 TYR D 1161  TYR D 1165  5                                   5    
HELIX   52  52 PRO D 1175  MET D 1179  5                                   5    
HELIX   53  53 SER D 1180  GLY D 1187  1                                   8    
HELIX   54  54 THR D 1190  LEU D 1208  1                                  19    
HELIX   55  55 SER D 1217  GLU D 1227  1                                  11    
HELIX   56  56 PRO D 1238  TRP D 1249  1                                  12    
HELIX   57  57 ASN D 1252  ARG D 1256  5                                   5    
HELIX   58  58 SER D 1258  LYS D 1267  1                                  10    
HELIX   59  59 GLU D 1268  MET D 1270  5                                   3    
HELIX   60  60 GLY D 1273  SER D 1278  1                                   6    
SHEET    1   A 5 ILE A 999  GLN A1007  0                                        
SHEET    2   A 5 MET A1012  VAL A1022 -1  O  VAL A1013   N  LEU A1005           
SHEET    3   A 5 GLU A1025  THR A1034 -1  O  ILE A1032   N  TYR A1014           
SHEET    4   A 5 LEU A1076  GLU A1080 -1  O  MET A1079   N  ALA A1031           
SHEET    5   A 5 LEU A1065  VAL A1069 -1  N  GLY A1067   O  ILE A1078           
SHEET    1   B 2 CYS A1141  VAL A1143  0                                        
SHEET    2   B 2 VAL A1149  ILE A1151 -1  O  LYS A1150   N  MET A1142           
SHEET    1   C 5 ILE B 999  GLN B1007  0                                        
SHEET    2   C 5 MET B1012  VAL B1022 -1  O  VAL B1013   N  LEU B1005           
SHEET    3   C 5 GLU B1025  THR B1034 -1  O  ILE B1032   N  TYR B1014           
SHEET    4   C 5 LEU B1076  GLU B1080 -1  O  MET B1079   N  ALA B1031           
SHEET    5   C 5 LEU B1065  VAL B1069 -1  N  LEU B1066   O  ILE B1078           
SHEET    1   D 2 CYS B1141  VAL B1143  0                                        
SHEET    2   D 2 VAL B1149  ILE B1151 -1  O  LYS B1150   N  MET B1142           
SHEET    1   E 5 ILE C 999  GLN C1007  0                                        
SHEET    2   E 5 MET C1012  VAL C1022 -1  O  VAL C1013   N  LEU C1005           
SHEET    3   E 5 GLU C1025  THR C1034 -1  O  ILE C1032   N  TYR C1014           
SHEET    4   E 5 LEU C1076  GLU C1080 -1  O  VAL C1077   N  LYS C1033           
SHEET    5   E 5 LEU C1065  VAL C1069 -1  N  GLY C1067   O  ILE C1078           
SHEET    1   F 3 GLY C1085  ASP C1086  0                                        
SHEET    2   F 3 CYS C1141  VAL C1143 -1  O  VAL C1143   N  GLY C1085           
SHEET    3   F 3 VAL C1149  ILE C1151 -1  O  LYS C1150   N  MET C1142           
SHEET    1   G 5 ILE D 999  GLN D1007  0                                        
SHEET    2   G 5 MET D1012  VAL D1022 -1  O  VAL D1013   N  LEU D1005           
SHEET    3   G 5 GLU D1025  THR D1034 -1  O  ILE D1032   N  TYR D1014           
SHEET    4   G 5 LEU D1076  GLU D1080 -1  O  MET D1079   N  ALA D1031           
SHEET    5   G 5 LEU D1065  VAL D1069 -1  N  LEU D1066   O  ILE D1078           
SHEET    1   H 2 CYS D1141  VAL D1143  0                                        
SHEET    2   H 2 VAL D1149  ILE D1151 -1  O  LYS D1150   N  MET D1142           
CISPEP   1 GLN A 1073    PRO A 1074          0        -5.30                     
CISPEP   2 GLN B 1073    PRO B 1074          0        -3.86                     
CISPEP   3 GLN C 1073    PRO C 1074          0        -3.36                     
CISPEP   4 GLN D 1073    PRO D 1074          0        -5.38                     
SITE     1 AC1  8 HOH A 355  HOH A 450  ALA A1051  MET A1054                    
SITE     2 AC1  8 VAL A1063  HIS A1133  ILE A1151  GLY A1152                    
SITE     1 AC2 19 HOH A 289  HOH A 352  HOH A 361  HOH A 787                    
SITE     2 AC2 19 TYR A1090  GLN A1114  MET A1115  GLU A1118                    
SITE     3 AC2 19 ASP A1146  PHE A1147  THR A1148  GLU A1271                    
SITE     4 AC2 19 PRO A1272  GLY A1273  HOH D 471  GLY D1273                    
SITE     5 AC2 19 PHE D1274  VAL D1277  CCX D1287                               
SITE     1 AC3  8 HOH B 267  HOH B 446  ALA B1051  MET B1054                    
SITE     2 AC3  8 VAL B1063  HIS B1133  ILE B1151  GLY B1152                    
SITE     1 AC4 17 HOH B 292  HOH B 635  HOH B 772  TYR B1090                    
SITE     2 AC4 17 MET B1115  GLU B1118  ASP B1146  PHE B1147                    
SITE     3 AC4 17 THR B1148  GLU B1271  PRO B1272  GLY B1273                    
SITE     4 AC4 17 HOH C 444  GLY C1273  PHE C1274  VAL C1277                    
SITE     5 AC4 17 CCX C1287                                                     
SITE     1 AC5  4 HOH B 441  SER B1110  GLN B1114  GLU B1271                    
SITE     1 AC6  9 HOH C 219  HOH C 403  ALA C1051  MET C1054                    
SITE     2 AC6  9 VAL C1063  VAL C1077  HIS C1133  ILE C1151                    
SITE     3 AC6  9 GLY C1152                                                     
SITE     1 AC7 17 HOH B 510  GLY B1273  PHE B1274  VAL B1277                    
SITE     2 AC7 17 CCX B1287  HOH C 290  HOH C 611  HOH C 800                    
SITE     3 AC7 17 TYR C1090  MET C1115  GLU C1118  ASP C1146                    
SITE     4 AC7 17 PHE C1147  THR C1148  GLU C1271  PRO C1272                    
SITE     5 AC7 17 GLY C1273                                                     
SITE     1 AC8  4 PHE C1224  GLU C1227  GLY C1229  ASN C1236                    
SITE     1 AC9  8 HOH D 253  HOH D 485  ALA D1051  MET D1054                    
SITE     2 AC9  8 VAL D1063  HIS D1133  ILE D1151  GLY D1152                    
SITE     1 BC1 17 HOH A 492  GLY A1273  PHE A1274  VAL A1277                    
SITE     2 BC1 17 CCX A1287  HOH D 304  HOH D 939  TYR D1090                    
SITE     3 BC1 17 GLN D1114  MET D1115  GLU D1118  ASP D1146                    
SITE     4 BC1 17 PHE D1147  THR D1148  GLU D1271  PRO D1272                    
SITE     5 BC1 17 GLY D1273                                                     
CRYST1  189.346  189.346  115.920  90.00  90.00 120.00 H 3          36          
ORIGX1      1.000000  0.000000  0.000000        0.00000                         
ORIGX2      0.000000  1.000000  0.000000        0.00000                         
ORIGX3      0.000000  0.000000  1.000000        0.00000                         
SCALE1      0.005281  0.003049  0.000000        0.00000                         
SCALE2      0.000000  0.006098  0.000000        0.00000                         
SCALE3      0.000000  0.000000  0.008627        0.00000                         
ATOM      1  N   ALA A 983      -2.476  -5.200 -44.986  1.00 32.51           N  
ATOM      2  CA  ALA A 983      -2.279  -6.537 -45.630  1.00 32.31           C  
ATOM      3  C   ALA A 983      -3.617  -7.098 -46.100  1.00 32.35           C  
ATOM      4  O   ALA A 983      -3.772  -7.492 -47.260  1.00 33.39           O  
ATOM      5  CB  ALA A 983      -1.604  -7.498 -44.665  1.00 32.66           C  
ATOM      6  N   ALA A 984      -4.572  -7.144 -45.177  1.00 31.67           N  
ATOM      7  CA  ALA A 984      -5.979  -7.250 -45.534  1.00 30.28           C  
ATOM      8  C   ALA A 984      -6.408  -5.868 -46.023  1.00 29.46           C  
ATOM      9  O   ALA A 984      -5.749  -4.862 -45.730  1.00 29.46           O  
ATOM     10  CB  ALA A 984      -6.815  -7.679 -44.332  1.00 30.46           C  
ATOM     11  N   ASP A 985      -7.506  -5.832 -46.775  1.00 27.75           N  
ATOM     12  CA  ASP A 985      -8.044  -4.606 -47.390  1.00 25.65           C  
ATOM     13  C   ASP A 985      -7.332  -4.147 -48.674  1.00 24.00           C  
ATOM     14  O   ASP A 985      -7.986  -3.541 -49.524  1.00 24.24           O  
ATOM     15  CB  ASP A 985      -8.152  -3.436 -46.387  1.00 25.83           C  
ATOM     16  CG  ASP A 985      -9.345  -3.571 -45.449  0.50 25.37           C  
ATOM     17  OD1 ASP A 985      -9.786  -4.712 -45.193  0.50 24.61           O  
ATOM     18  OD2 ASP A 985      -9.840  -2.531 -44.964  0.50 25.14           O  
ATOM     19  N   VAL A 986      -6.028  -4.401 -48.831  1.00 22.13           N  
ATOM     20  CA  VAL A 986      -5.313  -3.938 -50.042  1.00 19.79           C  
ATOM     21  C   VAL A 986      -4.246  -4.878 -50.606  1.00 17.90           C  
ATOM     22  O   VAL A 986      -3.499  -5.528 -49.870  1.00 18.37           O  
ATOM     23  CB  VAL A 986      -4.648  -2.543 -49.841  1.00 20.50           C  
ATOM     24  CG1 VAL A 986      -5.689  -1.486 -49.545  1.00 21.56           C  
ATOM     25  CG2 VAL A 986      -3.585  -2.588 -48.747  1.00 21.46           C  
ATOM     26  N   TYR A 987      -4.192  -4.925 -51.934  1.00 14.12           N  
ATOM     27  CA  TYR A 987      -3.133  -5.598 -52.667  1.00 12.42           C  
ATOM     28  C   TYR A 987      -2.313  -4.543 -53.418  1.00 10.83           C  
ATOM     29  O   TYR A 987      -2.872  -3.726 -54.148  1.00  8.50           O  
ATOM     30  CB  TYR A 987      -3.719  -6.597 -53.658  1.00 11.69           C  
ATOM     31  CG  TYR A 987      -2.669  -7.274 -54.510  1.00 10.81           C  
ATOM     32  CD1 TYR A 987      -2.003  -8.408 -54.061  1.00 10.07           C  
ATOM     33  CD2 TYR A 987      -2.341  -6.772 -55.765  1.00  7.72           C  
ATOM     34  CE1 TYR A 987      -1.041  -9.026 -54.839  1.00 11.28           C  
ATOM     35  CE2 TYR A 987      -1.374  -7.371 -56.553  1.00  7.85           C  
ATOM     36  CZ  TYR A 987      -0.718  -8.497 -56.081  1.00 12.66           C  
ATOM     37  OH  TYR A 987       0.242  -9.105 -56.858  1.00 11.26           O  
ATOM     38  N   VAL A 988      -0.994  -4.584 -53.239  1.00  9.93           N  
ATOM     39  CA  VAL A 988      -0.078  -3.626 -53.872  1.00  8.80           C  
ATOM     40  C   VAL A 988       0.565  -4.300 -55.092  1.00  7.86           C  
ATOM     41  O   VAL A 988       1.257  -5.304 -54.940  1.00  8.92           O  
ATOM     42  CB  VAL A 988       1.017  -3.173 -52.886  1.00  8.40           C  
ATOM     43  CG1 VAL A 988       1.976  -2.190 -53.556  1.00  8.32           C  
ATOM     44  CG2 VAL A 988       0.389  -2.538 -51.634  1.00  8.98           C  
ATOM     45  N   PRO A 989       0.322  -3.775 -56.314  1.00  7.91           N  
ATOM     46  CA  PRO A 989       0.916  -4.407 -57.509  1.00  8.11           C  
ATOM     47  C   PRO A 989       2.440  -4.278 -57.538  1.00  6.88           C  
ATOM     48  O   PRO A 989       2.971  -3.239 -57.154  1.00  6.02           O  
ATOM     49  CB  PRO A 989       0.293  -3.628 -58.671  1.00  9.47           C  
ATOM     50  CG  PRO A 989      -0.111  -2.361 -58.118  1.00  8.93           C  
ATOM     51  CD  PRO A 989      -0.492  -2.605 -56.680  1.00  8.30           C  
ATOM     52  N   ASP A 990       3.121  -5.322 -57.993  1.00  7.86           N  
ATOM     53  CA  ASP A 990       4.571  -5.406 -57.824  1.00  8.40           C  
ATOM     54  C   ASP A 990       5.253  -6.039 -59.051  1.00  8.19           C  
ATOM     55  O   ASP A 990       4.753  -5.943 -60.171  1.00  7.24           O  
ATOM     56  CB  ASP A 990       4.890  -6.149 -56.509  1.00  8.20           C  
ATOM     57  CG  ASP A 990       4.443  -7.627 -56.521  1.00 11.11           C  
ATOM     58  OD1 ASP A 990       3.992  -8.134 -57.580  1.00 11.58           O  
ATOM     59  OD2 ASP A 990       4.557  -8.308 -55.464  1.00 12.08           O  
ATOM     60  N   GLU A 991       6.399  -6.680 -58.838  1.00  9.39           N  
ATOM     61  CA  GLU A 991       7.141  -7.318 -59.929  1.00 10.13           C  
ATOM     62  C   GLU A 991       6.421  -8.491 -60.584  1.00 10.76           C  
ATOM     63  O   GLU A 991       6.805  -8.926 -61.670  1.00 11.59           O  
ATOM     64  CB  GLU A 991       8.534  -7.750 -59.447  1.00 10.24           C  
ATOM     65  CG  GLU A 991       8.548  -8.947 -58.518  1.00 11.61           C  
ATOM     66  CD  GLU A 991       8.464  -8.595 -57.040  1.00 16.24           C  
ATOM     67  OE1 GLU A 991       7.892  -7.544 -56.686  1.00 12.88           O  
ATOM     68  OE2 GLU A 991       8.943  -9.415 -56.228  1.00 21.96           O  
ATOM     69  N   TRP A 992       5.393  -9.027 -59.920  1.00 10.06           N  
ATOM     70  CA  TRP A 992       4.542 -10.037 -60.504  1.00  9.79           C  
ATOM     71  C   TRP A 992       3.460  -9.519 -61.446  1.00  9.58           C  
ATOM     72  O   TRP A 992       2.841 -10.318 -62.153  1.00  9.83           O  
ATOM     73  CB  TRP A 992       3.890 -10.877 -59.398  1.00  8.74           C  
ATOM     74  CG  TRP A 992       4.863 -11.694 -58.640  1.00  8.75           C  
ATOM     75  CD1 TRP A 992       5.567 -11.316 -57.543  1.00 12.15           C  
ATOM     76  CD2 TRP A 992       5.264 -13.055 -58.926  1.00  9.29           C  
ATOM     77  NE1 TRP A 992       6.388 -12.339 -57.127  1.00 10.13           N  
ATOM     78  CE2 TRP A 992       6.222 -13.418 -57.957  1.00 11.04           C  
ATOM     79  CE3 TRP A 992       4.925 -13.978 -59.916  1.00 11.41           C  
ATOM     80  CZ2 TRP A 992       6.829 -14.679 -57.936  1.00 12.34           C  
ATOM     81  CZ3 TRP A 992       5.514 -15.239 -59.891  1.00 11.11           C  
ATOM     82  CH2 TRP A 992       6.456 -15.578 -58.912  1.00 11.93           C  
ATOM     83  N   GLU A 993       3.222  -8.207 -61.456  1.00  8.88           N  
ATOM     84  CA  GLU A 993       2.211  -7.624 -62.319  1.00  9.68           C  
ATOM     85  C   GLU A 993       2.553  -7.848 -63.798  1.00 10.09           C  
ATOM     86  O   GLU A 993       3.687  -7.595 -64.235  1.00 11.77           O  
ATOM     87  CB  GLU A 993       2.038  -6.132 -62.004  1.00  8.54           C  
ATOM     88  CG  GLU A 993       0.775  -5.494 -62.573  1.00  9.20           C  
ATOM     89  CD  GLU A 993      -0.528  -5.921 -61.871  1.00 10.80           C  
ATOM     90  OE1 GLU A 993      -0.496  -6.468 -60.743  1.00  9.15           O  
ATOM     91  OE2 GLU A 993      -1.601  -5.683 -62.460  1.00 10.77           O  
ATOM     92  N   VAL A 994       1.573  -8.322 -64.560  1.00  9.85           N  
ATOM     93  CA  VAL A 994       1.725  -8.524 -65.998  1.00 10.89           C  
ATOM     94  C   VAL A 994       0.778  -7.565 -66.714  1.00 11.92           C  
ATOM     95  O   VAL A 994      -0.377  -7.405 -66.311  1.00 11.85           O  
ATOM     96  CB  VAL A 994       1.401  -9.980 -66.413  1.00  9.99           C  
ATOM     97  CG1 VAL A 994       1.639 -10.186 -67.910  1.00 11.02           C  
ATOM     98  CG2 VAL A 994       2.262 -10.973 -65.624  1.00 11.90           C  
ATOM     99  N   ALA A 995       1.274  -6.922 -67.767  1.00 13.05           N  
ATOM    100  CA  ALA A 995       0.440  -6.090 -68.620  1.00 13.02           C  
ATOM    101  C   ALA A 995      -0.672  -6.913 -69.257  1.00 13.45           C  
ATOM    102  O   ALA A 995      -0.424  -7.955 -69.860  1.00 14.14           O  
ATOM    103  CB  ALA A 995       1.276  -5.425 -69.689  1.00 13.75           C  
ATOM    104  N   ARG A 996      -1.907  -6.437 -69.136  1.00 13.51           N  
ATOM    105  CA  ARG A 996      -3.048  -7.250 -69.555  1.00 14.31           C  
ATOM    106  C   ARG A 996      -3.003  -7.545 -71.074  1.00 13.74           C  
ATOM    107  O   ARG A 996      -3.419  -8.611 -71.520  1.00 14.16           O  
ATOM    108  CB  ARG A 996      -4.378  -6.647 -69.041  1.00 15.61           C  
ATOM    109  CG  ARG A 996      -5.406  -6.227 -70.051  1.00 16.54           C  
ATOM    110  CD  ARG A 996      -6.837  -6.138 -69.439  1.00 16.72           C  
ATOM    111  NE  ARG A 996      -6.908  -5.754 -68.017  1.00 14.01           N  
ATOM    112  CZ  ARG A 996      -7.338  -6.541 -67.021  1.00 13.21           C  
ATOM    113  NH1 ARG A 996      -7.745  -7.787 -67.234  1.00 10.47           N  
ATOM    114  NH2 ARG A 996      -7.359  -6.078 -65.782  1.00 14.10           N  
ATOM    115  N   GLU A 997      -2.420  -6.627 -71.838  1.00 14.54           N  
ATOM    116  CA  GLU A 997      -2.182  -6.813 -73.284  1.00 14.95           C  
ATOM    117  C   GLU A 997      -1.265  -7.996 -73.637  1.00 14.45           C  
ATOM    118  O   GLU A 997      -1.219  -8.424 -74.794  1.00 12.54           O  
ATOM    119  CB  GLU A 997      -1.619  -5.531 -73.934  1.00 17.26           C  
ATOM    120  CG  GLU A 997      -0.864  -4.577 -72.990  1.00 21.26           C  
ATOM    121  CD  GLU A 997      -1.795  -3.872 -71.992  1.00 25.66           C  
ATOM    122  OE1 GLU A 997      -2.969  -3.607 -72.343  1.00 33.09           O  
ATOM    123  OE2 GLU A 997      -1.365  -3.600 -70.850  1.00 25.51           O  
ATOM    124  N   LYS A 998      -0.523  -8.504 -72.657  1.00 12.78           N  
ATOM    125  CA  LYS A 998       0.368  -9.641 -72.890  1.00 14.19           C  
ATOM    126  C   LYS A 998      -0.325 -10.983 -72.642  1.00 12.65           C  
ATOM    127  O   LYS A 998       0.286 -12.031 -72.823  1.00 13.72           O  
ATOM    128  CB  LYS A 998       1.630  -9.515 -72.035  1.00 13.71           C  
ATOM    129  CG  LYS A 998       2.491  -8.330 -72.440  1.00 18.48           C  
ATOM    130  CD  LYS A 998       3.833  -8.318 -71.752  1.00 19.56           C  
ATOM    131  CE  LYS A 998       4.666  -7.156 -72.274  1.00 22.29           C  
ATOM    132  NZ  LYS A 998       5.799  -6.811 -71.374  1.00 27.15           N  
ATOM    133  N   ILE A 999      -1.595 -10.934 -72.242  1.00 12.61           N  
ATOM    134  CA  ILE A 999      -2.385 -12.128 -71.933  1.00 13.81           C  
ATOM    135  C   ILE A 999      -3.505 -12.273 -72.960  1.00 14.19           C  
ATOM    136  O   ILE A 999      -4.249 -11.328 -73.190  1.00 13.75           O  
ATOM    137  CB  ILE A 999      -3.059 -12.026 -70.531  1.00 14.90           C  
ATOM    138  CG1 ILE A 999      -2.057 -11.636 -69.431  1.00 16.59           C  
ATOM    139  CG2 ILE A 999      -3.776 -13.334 -70.176  1.00 14.08           C  
ATOM    140  CD1 ILE A 999      -0.910 -12.557 -69.259  1.00 21.31           C  
ATOM    141  N   THR A1000      -3.623 -13.446 -73.570  1.00 14.32           N  
ATOM    142  CA  THR A1000      -4.765 -13.758 -74.434  1.00 15.94           C  
ATOM    143  C   THR A1000      -5.455 -15.028 -73.927  1.00 16.19           C  
ATOM    144  O   THR A1000      -4.788 -15.998 -73.581  1.00 15.83           O  
ATOM    145  CB  THR A1000      -4.323 -13.972 -75.890  1.00 15.73           C  
ATOM    146  OG1 THR A1000      -3.536 -15.168 -75.981  1.00 21.17           O  
ATOM    147  CG2 THR A1000      -3.507 -12.806 -76.377  1.00 16.52           C  
ATOM    148  N   MET A1001      -6.784 -15.014 -73.883  1.00 17.49           N  
ATOM    149  CA  MET A1001      -7.560 -16.174 -73.426  1.00 19.78           C  
ATOM    150  C   MET A1001      -8.148 -16.913 -74.617  1.00 19.41           C  
ATOM    151  O   MET A1001      -8.734 -16.280 -75.497  1.00 17.67           O  
ATOM    152  CB  MET A1001      -8.685 -15.711 -72.509  1.00 20.78           C  
ATOM    153  CG  MET A1001      -8.199 -14.993 -71.264  1.00 24.75           C  
ATOM    154  SD  MET A1001      -9.563 -14.374 -70.273  1.00 32.16           S  
ATOM    155  CE  MET A1001      -8.656 -13.594 -68.951  1.00 31.00           C  
ATOM    156  N   SER A1002      -8.011 -18.240 -74.642  1.00 19.57           N  
ATOM    157  CA  SER A1002      -8.437 -19.038 -75.800  1.00 20.34           C  
ATOM    158  C   SER A1002      -9.737 -19.826 -75.569  1.00 20.44           C  
ATOM    159  O   SER A1002     -10.630 -19.819 -76.429  1.00 21.65           O  
ATOM    160  CB  SER A1002      -7.314 -19.981 -76.246  1.00 20.25           C  
ATOM    161  OG  SER A1002      -7.058 -20.976 -75.276  1.00 26.27           O  
ATOM    162  N   ARG A1003      -9.832 -20.505 -74.427  1.00 19.57           N  
ATOM    163  CA  ARG A1003     -10.998 -21.334 -74.102  1.00 19.20           C  
ATOM    164  C   ARG A1003     -11.194 -21.542 -72.596  1.00 18.50           C  
ATOM    165  O   ARG A1003     -10.255 -21.422 -71.816  1.00 16.60           O  
ATOM    166  CB  ARG A1003     -10.878 -22.701 -74.774  1.00 19.22           C  
ATOM    167  CG  ARG A1003      -9.744 -23.571 -74.247  1.00 19.99           C  
ATOM    168  CD  ARG A1003      -9.830 -24.980 -74.826  1.00 20.52           C  
ATOM    169  NE  ARG A1003      -9.002 -25.937 -74.101  1.00 20.71           N  
ATOM    170  CZ  ARG A1003      -8.843 -27.221 -74.445  0.00 20.36           C  
ATOM    171  NH1 ARG A1003      -9.462 -27.719 -75.512  0.00 20.37           N  
ATOM    172  NH2 ARG A1003      -8.062 -28.011 -73.715  0.00 20.38           N  
ATOM    173  N   GLU A1004     -12.425 -21.880 -72.217  1.00 17.83           N  
ATOM    174  CA  GLU A1004     -12.780 -22.131 -70.820  1.00 17.98           C  
ATOM    175  C   GLU A1004     -12.219 -23.452 -70.334  1.00 17.71           C  
ATOM    176  O   GLU A1004     -12.251 -24.447 -71.061  1.00 18.29           O  
ATOM    177  CB  GLU A1004     -14.306 -22.168 -70.652  1.00 17.18           C  
ATOM    178  CG  GLU A1004     -14.984 -20.834 -70.878  1.00 18.14           C  
ATOM    179  CD  GLU A1004     -16.467 -20.867 -70.568  1.00 20.10           C  
ATOM    180  OE1 GLU A1004     -17.003 -21.969 -70.298  1.00 20.58           O  
ATOM    181  OE2 GLU A1004     -17.090 -19.783 -70.594  1.00 21.17           O  
ATOM    182  N   LEU A1005     -11.698 -23.451 -69.107  1.00 17.92           N  
ATOM    183  CA  LEU A1005     -11.309 -24.678 -68.406  1.00 18.25           C  
ATOM    184  C   LEU A1005     -12.343 -25.097 -67.354  1.00 19.53           C  
ATOM    185  O   LEU A1005     -12.499 -26.288 -67.092  1.00 20.87           O  
ATOM    186  CB  LEU A1005      -9.933 -24.530 -67.754  1.00 17.28           C  
ATOM    187  CG  LEU A1005      -8.732 -24.504 -68.702  1.00 16.09           C  
ATOM    188  CD1 LEU A1005      -7.468 -24.290 -67.917  1.00 15.76           C  
ATOM    189  CD2 LEU A1005      -8.614 -25.776 -69.532  1.00 18.53           C  
ATOM    190  N   GLY A1006     -13.033 -24.130 -66.749  1.00 19.34           N  
ATOM    191  CA  GLY A1006     -14.117 -24.423 -65.806  1.00 18.53           C  
ATOM    192  C   GLY A1006     -14.269 -23.391 -64.704  1.00 18.55           C  
ATOM    193  O   GLY A1006     -13.384 -22.550 -64.482  1.00 17.28           O  
ATOM    194  N   GLN A1007     -15.396 -23.461 -64.006  1.00 18.68           N  
ATOM    195  CA  GLN A1007     -15.690 -22.532 -62.917  1.00 18.66           C  
ATOM    196  C   GLN A1007     -14.777 -22.805 -61.720  1.00 18.54           C  
ATOM    197  O   GLN A1007     -14.734 -23.921 -61.192  1.00 19.55           O  
ATOM    198  CB  GLN A1007     -17.160 -22.652 -62.500  1.00 19.70           C  
ATOM    199  CG  GLN A1007     -17.577 -21.818 -61.279  1.00 20.85           C  
ATOM    200  CD  GLN A1007     -17.559 -20.324 -61.533  1.00 25.22           C  
ATOM    201  OE1 GLN A1007     -17.986 -19.853 -62.588  1.00 27.84           O  
ATOM    202  NE2 GLN A1007     -17.071 -19.565 -60.553  1.00 25.98           N  
ATOM    203  N   GLY A1008     -14.042 -21.780 -61.311  1.00 17.19           N  
ATOM    204  CA  GLY A1008     -13.243 -21.816 -60.096  1.00 16.95           C  
ATOM    205  C   GLY A1008     -14.047 -21.225 -58.956  1.00 17.39           C  
ATOM    206  O   GLY A1008     -15.204 -20.820 -59.128  1.00 15.72           O  
ATOM    207  N   SER A1009     -13.438 -21.144 -57.784  1.00 17.42           N  
ATOM    208  CA  SER A1009     -14.186 -20.702 -56.616  1.00 17.60           C  
ATOM    209  C   SER A1009     -14.461 -19.179 -56.628  1.00 16.67           C  
ATOM    210  O   SER A1009     -15.403 -18.730 -55.971  1.00 15.07           O  
ATOM    211  CB  SER A1009     -13.507 -21.173 -55.316  1.00 18.62           C  
ATOM    212  OG  SER A1009     -12.229 -20.589 -55.136  1.00 20.10           O  
ATOM    213  N   PHE A1010     -13.674 -18.400 -57.381  1.00 15.79           N  
ATOM    214  CA  PHE A1010     -13.882 -16.932 -57.485  1.00 16.34           C  
ATOM    215  C   PHE A1010     -14.420 -16.438 -58.850  1.00 14.33           C  
ATOM    216  O   PHE A1010     -14.810 -15.274 -58.979  1.00 13.84           O  
ATOM    217  CB  PHE A1010     -12.576 -16.181 -57.177  1.00 18.40           C  
ATOM    218  CG  PHE A1010     -12.033 -16.431 -55.792  1.00 18.58           C  
ATOM    219  CD1 PHE A1010     -11.192 -17.504 -55.547  1.00 21.96           C  
ATOM    220  CD2 PHE A1010     -12.339 -15.577 -54.746  1.00 20.78           C  
ATOM    221  CE1 PHE A1010     -10.678 -17.732 -54.270  1.00 21.46           C  
ATOM    222  CE2 PHE A1010     -11.828 -15.801 -53.466  1.00 20.64           C  
ATOM    223  CZ  PHE A1010     -11.001 -16.876 -53.232  1.00 20.38           C  
ATOM    224  N   GLY A1011     -14.433 -17.319 -59.851  1.00 13.24           N  
ATOM    225  CA  GLY A1011     -14.892 -16.988 -61.210  1.00 12.01           C  
ATOM    226  C   GLY A1011     -14.390 -18.026 -62.201  1.00 11.12           C  
ATOM    227  O   GLY A1011     -13.739 -18.994 -61.807  1.00  9.52           O  
ATOM    228  N   MET A1012     -14.656 -17.813 -63.486  1.00 10.59           N  
ATOM    229  CA  MET A1012     -14.228 -18.747 -64.539  1.00 10.86           C  
ATOM    230  C   MET A1012     -12.702 -18.807 -64.697  1.00 11.01           C  
ATOM    231  O   MET A1012     -12.000 -17.798 -64.519  1.00  9.93           O  
ATOM    232  CB  MET A1012     -14.879 -18.369 -65.882  1.00 12.59           C  
ATOM    233  CG  MET A1012     -14.546 -19.278 -67.080  1.00 13.21           C  
ATOM    234  SD  MET A1012     -15.112 -20.993 -66.948  1.00 19.47           S  
ATOM    235  CE  MET A1012     -16.891 -20.796 -66.901  1.00 20.70           C  
ATOM    236  N   VAL A1013     -12.217 -20.003 -65.036  1.00 10.03           N  
ATOM    237  CA  VAL A1013     -10.822 -20.242 -65.380  1.00  9.88           C  
ATOM    238  C   VAL A1013     -10.714 -20.566 -66.860  1.00  9.31           C  
ATOM    239  O   VAL A1013     -11.534 -21.317 -67.405  1.00  8.90           O  
ATOM    240  CB  VAL A1013     -10.227 -21.420 -64.600  1.00  9.58           C  
ATOM    241  CG1 VAL A1013      -8.727 -21.518 -64.856  1.00 11.68           C  
ATOM    242  CG2 VAL A1013     -10.511 -21.256 -63.123  1.00  9.97           C  
ATOM    243  N   TYR A1014      -9.694 -19.986 -67.491  1.00  9.61           N  
ATOM    244  CA  TYR A1014      -9.445 -20.128 -68.923  1.00  9.74           C  
ATOM    245  C   TYR A1014      -8.065 -20.698 -69.217  1.00 10.33           C  
ATOM    246  O   TYR A1014      -7.158 -20.627 -68.383  1.00 10.31           O  
ATOM    247  CB  TYR A1014      -9.549 -18.757 -69.609  1.00 10.96           C  
ATOM    248  CG  TYR A1014     -10.906 -18.096 -69.535  1.00 11.55           C  
ATOM    249  CD1 TYR A1014     -11.868 -18.335 -70.505  1.00 10.69           C  
ATOM    250  CD2 TYR A1014     -11.216 -17.217 -68.502  1.00 11.38           C  
ATOM    251  CE1 TYR A1014     -13.111 -17.726 -70.445  1.00 13.43           C  
ATOM    252  CE2 TYR A1014     -12.452 -16.605 -68.428  1.00 13.93           C  
ATOM    253  CZ  TYR A1014     -13.398 -16.859 -69.405  1.00 13.14           C  
ATOM    254  OH  TYR A1014     -14.635 -16.243 -69.344  1.00 17.79           O  
ATOM    255  N   GLU A1015      -7.914 -21.291 -70.400  1.00 10.74           N  
ATOM    256  CA  GLU A1015      -6.593 -21.538 -70.976  1.00 10.80           C  
ATOM    257  C   GLU A1015      -6.233 -20.367 -71.888  1.00 10.38           C  
ATOM    258  O   GLU A1015      -7.104 -19.769 -72.519  1.00 10.61           O  
ATOM    259  CB  GLU A1015      -6.578 -22.817 -71.805  1.00 12.45           C  
ATOM    260  CG  GLU A1015      -5.174 -23.340 -72.088  1.00 12.95           C  
ATOM    261  CD  GLU A1015      -5.162 -24.512 -73.063  1.00 18.87           C  
ATOM    262  OE1 GLU A1015      -6.071 -25.372 -72.975  1.00 27.10           O  
ATOM    263  OE2 GLU A1015      -4.237 -24.573 -73.915  1.00 24.42           O  
ATOM    264  N   GLY A1016      -4.945 -20.064 -71.981  1.00  8.89           N  
ATOM    265  CA  GLY A1016      -4.483 -19.004 -72.874  1.00  9.38           C  
ATOM    266  C   GLY A1016      -2.977 -18.956 -73.009  1.00  8.85           C  
ATOM    267  O   GLY A1016      -2.304 -19.944 -72.772  1.00  7.40           O  
ATOM    268  N   VAL A1017      -2.472 -17.793 -73.408  1.00 10.76           N  
ATOM    269  CA  VAL A1017      -1.053 -17.587 -73.685  1.00 11.26           C  
ATOM    270  C   VAL A1017      -0.617 -16.265 -73.046  1.00 11.19           C  
ATOM    271  O   VAL A1017      -1.321 -15.248 -73.173  1.00 11.07           O  
ATOM    272  CB  VAL A1017      -0.794 -17.547 -75.210  1.00 12.42           C  
ATOM    273  CG1 VAL A1017       0.601 -17.008 -75.537  1.00 13.37           C  
ATOM    274  CG2 VAL A1017      -0.978 -18.933 -75.817  1.00 11.78           C  
ATOM    275  N   ALA A1018       0.539 -16.288 -72.380  1.00  9.65           N  
ATOM    276  CA  ALA A1018       1.109 -15.097 -71.755  1.00 10.18           C  
ATOM    277  C   ALA A1018       2.515 -14.861 -72.285  1.00 10.84           C  
ATOM    278  O   ALA A1018       3.330 -15.790 -72.330  1.00 11.68           O  
ATOM    279  CB  ALA A1018       1.138 -15.250 -70.237  1.00  9.74           C  
ATOM    280  N   LYS A1019       2.787 -13.619 -72.676  1.00 12.20           N  
ATOM    281  CA  LYS A1019       4.116 -13.201 -73.140  1.00 13.69           C  
ATOM    282  C   LYS A1019       5.022 -12.820 -71.956  1.00 13.40           C  
ATOM    283  O   LYS A1019       4.606 -12.098 -71.054  1.00 12.80           O  
ATOM    284  CB  LYS A1019       3.997 -12.027 -74.122  1.00 14.66           C  
ATOM    285  CG  LYS A1019       3.084 -12.303 -75.346  1.00 16.78           C  
ATOM    286  CD  LYS A1019       3.159 -11.221 -76.439  1.00 18.65           C  
ATOM    287  CE  LYS A1019       2.684  -9.848 -75.951  1.00 20.98           C  
ATOM    288  NZ  LYS A1019       2.435  -8.841 -77.049  1.00 22.74           N  
ATOM    289  N   GLY A1020       6.252 -13.329 -71.951  1.00 13.99           N  
ATOM    290  CA  GLY A1020       7.289 -12.835 -71.040  1.00 14.32           C  
ATOM    291  C   GLY A1020       7.222 -13.304 -69.597  1.00 14.57           C  
ATOM    292  O   GLY A1020       7.735 -12.640 -68.704  1.00 16.13           O  
ATOM    293  N   VAL A1021       6.601 -14.444 -69.355  1.00 13.36           N  
ATOM    294  CA  VAL A1021       6.468 -14.958 -67.987  1.00 14.74           C  
ATOM    295  C   VAL A1021       7.439 -16.079 -67.613  1.00 15.05           C  
ATOM    296  O   VAL A1021       7.519 -16.474 -66.438  1.00 14.92           O  
ATOM    297  CB  VAL A1021       5.024 -15.409 -67.712  1.00 14.31           C  
ATOM    298  CG1 VAL A1021       4.087 -14.221 -67.830  1.00 14.97           C  
ATOM    299  CG2 VAL A1021       4.590 -16.538 -68.656  1.00 13.63           C  
ATOM    300  N   VAL A1022       8.127 -16.645 -68.602  1.00 15.79           N  
ATOM    301  CA  VAL A1022       9.110 -17.696 -68.340  1.00 14.96           C  
ATOM    302  C   VAL A1022      10.422 -17.381 -69.070  1.00 14.45           C  
ATOM    303  O   VAL A1022      10.422 -17.038 -70.262  1.00 12.70           O  
ATOM    304  CB  VAL A1022       8.605 -19.099 -68.762  1.00 15.82           C  
ATOM    305  CG1 VAL A1022       9.716 -20.137 -68.623  1.00 17.08           C  
ATOM    306  CG2 VAL A1022       7.410 -19.525 -67.929  1.00 15.93           C  
ATOM    307  N   LYS A1023      11.538 -17.514 -68.351  1.00 14.73           N  
ATOM    308  CA  LYS A1023      12.857 -17.213 -68.900  1.00 14.89           C  
ATOM    309  C   LYS A1023      13.047 -17.986 -70.203  1.00 13.34           C  
ATOM    310  O   LYS A1023      12.690 -19.157 -70.279  1.00 13.88           O  
ATOM    311  CB  LYS A1023      13.957 -17.615 -67.906  1.00 15.97           C  
ATOM    312  CG  LYS A1023      15.343 -17.118 -68.265  1.00 17.84           C  
ATOM    313  CD  LYS A1023      16.384 -17.600 -67.264  0.00 15.92           C  
ATOM    314  CE  LYS A1023      17.779 -17.130 -67.643  0.00 16.28           C  
ATOM    315  NZ  LYS A1023      18.808 -17.579 -66.664  0.00 16.52           N  
ATOM    316  N   ASP A1024      13.578 -17.306 -71.215  1.00 13.15           N  
ATOM    317  CA  ASP A1024      13.896 -17.902 -72.531  1.00 13.26           C  
ATOM    318  C   ASP A1024      12.694 -18.336 -73.390  1.00 12.44           C  
ATOM    319  O   ASP A1024      12.893 -18.896 -74.470  1.00 11.43           O  
ATOM    320  CB  ASP A1024      14.886 -19.071 -72.390  1.00 13.42           C  
ATOM    321  CG  ASP A1024      16.186 -18.667 -71.699  1.00 15.30           C  
ATOM    322  OD1 ASP A1024      16.737 -17.601 -72.035  1.00 16.04           O  
ATOM    323  OD2 ASP A1024      16.642 -19.423 -70.812  1.00 21.87           O  
ATOM    324  N   GLU A1025      11.470 -18.075 -72.938  1.00 12.09           N  
ATOM    325  CA  GLU A1025      10.270 -18.342 -73.739  1.00 13.08           C  
ATOM    326  C   GLU A1025       9.576 -17.020 -74.097  1.00 11.71           C  
ATOM    327  O   GLU A1025       9.083 -16.322 -73.208  1.00 11.64           O  
ATOM    328  CB  GLU A1025       9.295 -19.264 -72.991  1.00 13.43           C  
ATOM    329  CG  GLU A1025       9.909 -20.577 -72.516  1.00 14.89           C  
ATOM    330  CD  GLU A1025       8.926 -21.506 -71.798  1.00 18.04           C  
ATOM    331  OE1 GLU A1025       7.718 -21.171 -71.639  1.00 19.03           O  
ATOM    332  OE2 GLU A1025       9.378 -22.597 -71.381  1.00 21.53           O  
ATOM    333  N   PRO A1026       9.535 -16.664 -75.391  1.00 11.59           N  
ATOM    334  CA  PRO A1026       8.779 -15.487 -75.810  1.00 12.03           C  
ATOM    335  C   PRO A1026       7.314 -15.536 -75.382  1.00 12.72           C  
ATOM    336  O   PRO A1026       6.742 -14.507 -75.022  1.00 10.85           O  
ATOM    337  CB  PRO A1026       8.876 -15.531 -77.339  1.00 12.51           C  
ATOM    338  CG  PRO A1026      10.092 -16.298 -77.616  1.00 11.75           C  
ATOM    339  CD  PRO A1026      10.223 -17.298 -76.530  1.00 12.33           C  
ATOM    340  N   GLU A1027       6.741 -16.737 -75.428  1.00 13.26           N  
ATOM    341  CA  GLU A1027       5.345 -16.982 -75.088  1.00 13.98           C  
ATOM    342  C   GLU A1027       5.234 -18.310 -74.368  1.00 12.85           C  
ATOM    343  O   GLU A1027       5.990 -19.246 -74.652  1.00 12.02           O  
ATOM    344  CB  GLU A1027       4.492 -17.076 -76.353  1.00 15.13           C  
ATOM    345  CG  GLU A1027       4.152 -15.772 -76.998  1.00 20.42           C  
ATOM    346  CD  GLU A1027       3.205 -15.940 -78.184  1.00 21.18           C  
ATOM    347  OE1 GLU A1027       2.856 -17.098 -78.529  1.00 27.76           O  
ATOM    348  OE2 GLU A1027       2.807 -14.910 -78.767  1.00 28.85           O  
ATOM    349  N   THR A1028       4.271 -18.396 -73.458  1.00 11.76           N  
ATOM    350  CA  THR A1028       4.038 -19.597 -72.667  1.00 12.06           C  
ATOM    351  C   THR A1028       2.536 -19.874 -72.564  1.00 11.43           C  
ATOM    352  O   THR A1028       1.757 -18.960 -72.318  1.00  9.99           O  
ATOM    353  CB  THR A1028       4.608 -19.413 -71.245  1.00 11.88           C  
ATOM    354  OG1 THR A1028       6.010 -19.111 -71.316  1.00 11.91           O  
ATOM    355  CG2 THR A1028       4.416 -20.655 -70.405  1.00 13.84           C  
ATOM    356  N   ARG A1029       2.144 -21.138 -72.734  1.00 12.31           N  
ATOM    357  CA  ARG A1029       0.762 -21.567 -72.488  1.00 12.71           C  
ATOM    358  C   ARG A1029       0.497 -21.576 -70.988  1.00 11.11           C  
ATOM    359  O   ARG A1029       1.310 -22.098 -70.204  1.00 12.72           O  
ATOM    360  CB  ARG A1029       0.527 -22.974 -73.026  1.00 13.34           C  
ATOM    361  CG  ARG A1029       0.734 -23.139 -74.493  1.00 16.89           C  
ATOM    362  CD  ARG A1029       0.659 -24.621 -74.847  1.00 19.06           C  
ATOM    363  NE  ARG A1029      -0.701 -25.151 -74.699  1.00 25.25           N  
ATOM    364  CZ  ARG A1029      -1.018 -26.449 -74.655  1.00 24.09           C  
ATOM    365  NH1 ARG A1029      -0.080 -27.392 -74.723  1.00 25.66           N  
ATOM    366  NH2 ARG A1029      -2.288 -26.806 -74.530  1.00 22.91           N  
ATOM    367  N   VAL A1030      -0.628 -20.991 -70.585  1.00 10.67           N  
ATOM    368  CA  VAL A1030      -0.926 -20.787 -69.173  1.00  9.71           C  
ATOM    369  C   VAL A1030      -2.397 -21.052 -68.846  1.00 10.04           C  
ATOM    370  O   VAL A1030      -3.272 -21.054 -69.727  1.00  9.64           O  
ATOM    371  CB  VAL A1030      -0.590 -19.323 -68.719  1.00  9.93           C  
ATOM    372  CG1 VAL A1030       0.916 -19.038 -68.816  1.00  9.45           C  
ATOM    373  CG2 VAL A1030      -1.385 -18.318 -69.510  1.00  9.81           C  
ATOM    374  N   ALA A1031      -2.662 -21.277 -67.562  1.00 10.00           N  
ATOM    375  CA  ALA A1031      -4.021 -21.214 -67.030  1.00  9.20           C  
ATOM    376  C   ALA A1031      -4.242 -19.813 -66.446  1.00  9.69           C  
ATOM    377  O   ALA A1031      -3.333 -19.230 -65.844  1.00  9.98           O  
ATOM    378  CB  ALA A1031      -4.227 -22.262 -65.947  1.00 10.06           C  
ATOM    379  N   ILE A1032      -5.452 -19.295 -66.618  1.00  9.45           N  
ATOM    380  CA  ILE A1032      -5.797 -17.923 -66.218  1.00 10.33           C  
ATOM    381  C   ILE A1032      -7.064 -17.935 -65.355  1.00 10.00           C  
ATOM    382  O   ILE A1032      -8.177 -18.173 -65.861  1.00  9.82           O  
ATOM    383  CB  ILE A1032      -6.053 -17.021 -67.441  1.00 10.12           C  
ATOM    384  CG1 ILE A1032      -4.867 -17.044 -68.410  1.00 13.72           C  
ATOM    385  CG2 ILE A1032      -6.331 -15.593 -66.991  1.00 11.34           C  
ATOM    386  CD1 ILE A1032      -5.232 -16.660 -69.805  1.00 15.12           C  
ATOM    387  N   LYS A1033      -6.897 -17.679 -64.060  1.00 10.56           N  
ATOM    388  CA  LYS A1033      -8.039 -17.583 -63.145  1.00 11.08           C  
ATOM    389  C   LYS A1033      -8.573 -16.164 -63.195  1.00 10.69           C  
ATOM    390  O   LYS A1033      -7.789 -15.222 -63.247  1.00  9.79           O  
ATOM    391  CB  LYS A1033      -7.629 -17.856 -61.708  1.00 11.86           C  
ATOM    392  CG  LYS A1033      -6.968 -19.191 -61.442  1.00 13.91           C  
ATOM    393  CD  LYS A1033      -7.183 -19.614 -59.983  1.00 14.98           C  
ATOM    394  CE  LYS A1033      -6.494 -18.725 -58.971  1.00 19.97           C  
ATOM    395  NZ  LYS A1033      -7.088 -18.937 -57.594  1.00 17.41           N  
ATOM    396  N   THR A1034      -9.892 -16.010 -63.141  1.00 10.52           N  
ATOM    397  CA  THR A1034     -10.508 -14.685 -63.062  1.00 12.20           C  
ATOM    398  C   THR A1034     -11.395 -14.521 -61.817  1.00 12.71           C  
ATOM    399  O   THR A1034     -11.843 -15.505 -61.215  1.00 11.37           O  
ATOM    400  CB  THR A1034     -11.349 -14.392 -64.309  1.00 12.00           C  
ATOM    401  OG1 THR A1034     -12.604 -15.059 -64.206  1.00 12.51           O  
ATOM    402  CG2 THR A1034     -10.641 -14.864 -65.571  1.00 14.47           C  
ATOM    403  N   VAL A1035     -11.604 -13.264 -61.428  1.00 12.81           N  
ATOM    404  CA  VAL A1035     -12.610 -12.890 -60.439  1.00 13.98           C  
ATOM    405  C   VAL A1035     -13.835 -12.450 -61.209  1.00 15.27           C  
ATOM    406  O   VAL A1035     -13.745 -11.574 -62.074  1.00 14.99           O  
ATOM    407  CB  VAL A1035     -12.161 -11.717 -59.546  1.00 14.02           C  
ATOM    408  CG1 VAL A1035     -13.313 -11.255 -58.622  1.00 13.26           C  
ATOM    409  CG2 VAL A1035     -10.959 -12.106 -58.720  1.00 15.05           C  
ATOM    410  N   ASN A1036     -14.976 -13.055 -60.898  1.00 16.58           N  
ATOM    411  CA  ASN A1036     -16.230 -12.695 -61.546  1.00 17.75           C  
ATOM    412  C   ASN A1036     -16.588 -11.220 -61.335  1.00 18.83           C  
ATOM    413  O   ASN A1036     -16.246 -10.634 -60.306  1.00 18.68           O  
ATOM    414  CB  ASN A1036     -17.369 -13.570 -61.031  1.00 18.28           C  
ATOM    415  CG  ASN A1036     -18.645 -13.350 -61.797  1.00 18.79           C  
ATOM    416  OD1 ASN A1036     -19.494 -12.546 -61.401  1.00 22.06           O  
ATOM    417  ND2 ASN A1036     -18.770 -14.027 -62.933  1.00 22.52           N  
ATOM    418  N   GLU A1037     -17.281 -10.642 -62.316  1.00 19.78           N  
ATOM    419  CA  GLU A1037     -17.678  -9.220 -62.282  1.00 21.15           C  
ATOM    420  C   GLU A1037     -18.560  -8.861 -61.090  1.00 20.57           C  
ATOM    421  O   GLU A1037     -18.488  -7.747 -60.575  1.00 21.08           O  
ATOM    422  CB  GLU A1037     -18.398  -8.824 -63.578  1.00 21.61           C  
ATOM    423  CG  GLU A1037     -19.706  -9.574 -63.851  1.00 24.06           C  
ATOM    424  CD  GLU A1037     -20.506  -8.944 -64.979  1.00 25.39           C  
ATOM    425  OE1 GLU A1037     -19.885  -8.472 -65.957  1.00 31.17           O  
ATOM    426  OE2 GLU A1037     -21.752  -8.918 -64.887  1.00 28.70           O  
ATOM    427  N   ALA A1038     -19.391  -9.805 -60.659  1.00 20.57           N  
ATOM    428  CA  ALA A1038     -20.292  -9.585 -59.531  1.00 20.04           C  
ATOM    429  C   ALA A1038     -19.623  -9.768 -58.155  1.00 20.07           C  
ATOM    430  O   ALA A1038     -20.282  -9.598 -57.127  1.00 20.25           O  
ATOM    431  CB  ALA A1038     -21.495 -10.505 -59.650  1.00 20.06           C  
ATOM    432  N   ALA A1039     -18.332 -10.107 -58.123  1.00 19.08           N  
ATOM    433  CA  ALA A1039     -17.639 -10.337 -56.851  1.00 18.66           C  
ATOM    434  C   ALA A1039     -17.517  -9.047 -56.032  1.00 18.43           C  
ATOM    435  O   ALA A1039     -17.516  -7.946 -56.589  1.00 18.09           O  
ATOM    436  CB  ALA A1039     -16.266 -10.939 -57.096  1.00 18.67           C  
ATOM    437  N   SER A1040     -17.424  -9.188 -54.711  1.00 17.95           N  
ATOM    438  CA  SER A1040     -17.259  -8.027 -53.831  1.00 18.15           C  
ATOM    439  C   SER A1040     -15.806  -7.551 -53.788  1.00 18.61           C  
ATOM    440  O   SER A1040     -14.901  -8.215 -54.301  1.00 17.19           O  
ATOM    441  CB  SER A1040     -17.725  -8.348 -52.409  1.00 17.93           C  
ATOM    442  OG  SER A1040     -16.752  -9.107 -51.711  1.00 17.79           O  
ATOM    443  N   MET A1041     -15.605  -6.394 -53.160  1.00 18.90           N  
ATOM    444  CA  MET A1041     -14.269  -5.832 -52.925  1.00 18.59           C  
ATOM    445  C   MET A1041     -13.432  -6.802 -52.103  1.00 18.55           C  
ATOM    446  O   MET A1041     -12.288  -7.096 -52.454  1.00 18.03           O  
ATOM    447  CB  MET A1041     -14.382  -4.475 -52.202  1.00 19.07           C  
ATOM    448  CG  MET A1041     -13.130  -4.018 -51.450  1.00 19.75           C  
ATOM    449  SD  MET A1041     -13.286  -2.376 -50.721  0.00 18.85           S  
ATOM    450  CE  MET A1041     -13.084  -1.344 -52.169  0.00 19.00           C  
ATOM    451  N   ARG A1042     -14.010  -7.294 -51.011  1.00 17.85           N  
ATOM    452  CA  ARG A1042     -13.325  -8.238 -50.128  1.00 18.04           C  
ATOM    453  C   ARG A1042     -12.913  -9.523 -50.846  1.00 17.48           C  
ATOM    454  O   ARG A1042     -11.822 -10.043 -50.608  1.00 17.97           O  
ATOM    455  CB  ARG A1042     -14.214  -8.596 -48.935  1.00 18.27           C  
ATOM    456  CG  ARG A1042     -13.527  -9.454 -47.860  1.00 18.70           C  
ATOM    457  CD  ARG A1042     -14.507 -10.407 -47.188  0.50 18.34           C  
ATOM    458  NE  ARG A1042     -13.998 -10.917 -45.914  0.00 18.27           N  
ATOM    459  CZ  ARG A1042     -14.057 -10.261 -44.754  0.00 18.23           C  
ATOM    460  NH1 ARG A1042     -14.593  -9.045 -44.678  0.00 18.23           N  
ATOM    461  NH2 ARG A1042     -13.568 -10.826 -43.655  0.00 18.21           N  
ATOM    462  N   GLU A1043     -13.795 -10.036 -51.701  1.00 16.66           N  
ATOM    463  CA  GLU A1043     -13.538 -11.280 -52.431  1.00 16.05           C  
ATOM    464  C   GLU A1043     -12.375 -11.122 -53.407  1.00 14.03           C  
ATOM    465  O   GLU A1043     -11.589 -12.045 -53.583  1.00 13.86           O  
ATOM    466  CB  GLU A1043     -14.798 -11.751 -53.162  1.00 16.08           C  
ATOM    467  CG  GLU A1043     -15.855 -12.329 -52.215  1.00 18.42           C  
ATOM    468  CD  GLU A1043     -17.257 -12.358 -52.811  1.00 20.51           C  
ATOM    469  OE1 GLU A1043     -17.383 -12.516 -54.045  1.00 27.32           O  
ATOM    470  OE2 GLU A1043     -18.236 -12.226 -52.041  1.00 26.85           O  
ATOM    471  N   ARG A1044     -12.267  -9.950 -54.029  1.00 13.34           N  
ATOM    472  CA  ARG A1044     -11.113  -9.649 -54.893  1.00 12.63           C  
ATOM    473  C   ARG A1044      -9.808  -9.749 -54.102  1.00 11.96           C  
ATOM    474  O   ARG A1044      -8.807 -10.274 -54.596  1.00 11.29           O  
ATOM    475  CB  ARG A1044     -11.256  -8.257 -55.527  1.00 11.72           C  
ATOM    476  CG  ARG A1044     -10.072  -7.846 -56.420  1.00 11.46           C  
ATOM    477  CD  ARG A1044     -10.235  -6.451 -56.970  1.00 10.72           C  
ATOM    478  NE  ARG A1044      -8.942  -5.907 -57.408  1.00 10.71           N  
ATOM    479  CZ  ARG A1044      -8.063  -5.289 -56.613  1.00 10.38           C  
ATOM    480  NH1 ARG A1044      -6.919  -4.833 -57.120  1.00  7.35           N  
ATOM    481  NH2 ARG A1044      -8.308  -5.129 -55.316  1.00  8.98           N  
ATOM    482  N   ILE A1045      -9.827  -9.258 -52.866  1.00 13.40           N  
ATOM    483  CA  ILE A1045      -8.626  -9.261 -52.027  1.00 13.96           C  
ATOM    484  C   ILE A1045      -8.257 -10.680 -51.597  1.00 13.82           C  
ATOM    485  O   ILE A1045      -7.089 -11.050 -51.653  1.00 14.40           O  
ATOM    486  CB  ILE A1045      -8.766  -8.318 -50.795  1.00 14.60           C  
ATOM    487  CG1 ILE A1045      -8.993  -6.869 -51.246  1.00 16.88           C  
ATOM    488  CG2 ILE A1045      -7.518  -8.380 -49.904  1.00 14.79           C  
ATOM    489  CD1 ILE A1045      -7.820  -6.240 -52.019  1.00 17.61           C  
ATOM    490  N   GLU A1046      -9.245 -11.472 -51.188  1.00 13.78           N  
ATOM    491  CA  GLU A1046      -9.022 -12.883 -50.842  1.00 13.18           C  
ATOM    492  C   GLU A1046      -8.367 -13.647 -52.005  1.00 11.47           C  
ATOM    493  O   GLU A1046      -7.396 -14.385 -51.820  1.00 12.41           O  
ATOM    494  CB  GLU A1046     -10.346 -13.541 -50.462  1.00 13.66           C  
ATOM    495  CG  GLU A1046     -10.224 -15.012 -50.098  1.00 16.53           C  
ATOM    496  CD  GLU A1046     -11.546 -15.636 -49.669  0.50 15.80           C  
ATOM    497  OE1 GLU A1046     -12.577 -14.922 -49.609  0.50 16.78           O  
ATOM    498  OE2 GLU A1046     -11.546 -16.853 -49.391  0.50 20.52           O  
ATOM    499  N   PHE A1047      -8.906 -13.437 -53.201  1.00 10.48           N  
ATOM    500  CA  PHE A1047      -8.369 -13.990 -54.441  1.00  9.80           C  
ATOM    501  C   PHE A1047      -6.895 -13.590 -54.623  1.00 10.49           C  
ATOM    502  O   PHE A1047      -6.032 -14.419 -54.946  1.00 10.21           O  
ATOM    503  CB  PHE A1047      -9.240 -13.496 -55.600  1.00  9.15           C  
ATOM    504  CG  PHE A1047      -8.762 -13.902 -56.971  1.00 11.08           C  
ATOM    505  CD1 PHE A1047      -9.138 -15.120 -57.532  1.00 12.74           C  
ATOM    506  CD2 PHE A1047      -7.979 -13.033 -57.729  1.00 11.94           C  
ATOM    507  CE1 PHE A1047      -8.708 -15.482 -58.819  1.00 12.53           C  
ATOM    508  CE2 PHE A1047      -7.560 -13.372 -59.009  1.00 11.87           C  
ATOM    509  CZ  PHE A1047      -7.923 -14.608 -59.555  1.00 12.60           C  
ATOM    510  N   LEU A1048      -6.605 -12.313 -54.393  1.00 10.21           N  
ATOM    511  CA  LEU A1048      -5.242 -11.805 -54.539  1.00 10.49           C  
ATOM    512  C   LEU A1048      -4.283 -12.275 -53.436  1.00 11.21           C  
ATOM    513  O   LEU A1048      -3.114 -12.562 -53.716  1.00 11.29           O  
ATOM    514  CB  LEU A1048      -5.261 -10.270 -54.662  1.00 10.59           C  
ATOM    515  CG  LEU A1048      -5.819  -9.789 -56.008  1.00  8.52           C  
ATOM    516  CD1 LEU A1048      -6.092  -8.299 -55.971  1.00  8.56           C  
ATOM    517  CD2 LEU A1048      -4.873 -10.152 -57.149  1.00  8.67           C  
ATOM    518  N  AASN A1049      -4.770 -12.359 -52.202  0.50 11.55           N  
ATOM    519  N  BASN A1049      -4.770 -12.362 -52.197  0.50 12.11           N  
ATOM    520  CA AASN A1049      -3.952 -12.866 -51.099  0.50 12.44           C  
ATOM    521  CA BASN A1049      -3.961 -12.895 -51.089  0.50 12.80           C  
ATOM    522  C  AASN A1049      -3.570 -14.344 -51.290  0.50 12.76           C  
ATOM    523  C  BASN A1049      -3.542 -14.341 -51.340  0.50 12.99           C  
ATOM    524  O  AASN A1049      -2.505 -14.770 -50.844  0.50 12.31           O  
ATOM    525  O  BASN A1049      -2.439 -14.749 -50.974  0.50 12.44           O  
ATOM    526  CB AASN A1049      -4.653 -12.648 -49.754  0.50 12.58           C  
ATOM    527  CB BASN A1049      -4.708 -12.825 -49.757  0.50 13.09           C  
ATOM    528  CG AASN A1049      -4.643 -11.182 -49.309  0.50 13.47           C  
ATOM    529  CG BASN A1049      -3.866 -13.338 -48.589  0.50 14.83           C  
ATOM    530  OD1AASN A1049      -3.770 -10.398 -49.694  0.50 15.17           O  
ATOM    531  OD1BASN A1049      -2.899 -12.692 -48.174  0.50 18.75           O  
ATOM    532  ND2AASN A1049      -5.613 -10.815 -48.483  0.50 15.52           N  
ATOM    533  ND2BASN A1049      -4.227 -14.505 -48.060  0.50 15.62           N  
ATOM    534  N   GLU A1050      -4.426 -15.112 -51.965  1.00 13.54           N  
ATOM    535  CA  GLU A1050      -4.115 -16.511 -52.303  1.00 14.86           C  
ATOM    536  C   GLU A1050      -2.946 -16.589 -53.274  1.00 15.96           C  
ATOM    537  O   GLU A1050      -2.095 -17.478 -53.168  1.00 18.35           O  
ATOM    538  CB  GLU A1050      -5.325 -17.217 -52.916  1.00 16.58           C  
ATOM    539  CG  GLU A1050      -6.384 -17.690 -51.915  0.00 16.28           C  
ATOM    540  CD  GLU A1050      -7.611 -18.494 -52.577  0.50 19.10           C  
ATOM    541  OE1 GLU A1050      -7.595 -18.860 -53.774  0.50 20.19           O  
ATOM    542  OE2 GLU A1050      -8.554 -18.739 -51.799  0.50 20.69           O  
ATOM    543  N   ALA A1051      -2.908 -15.669 -54.231  1.00 13.56           N  
ATOM    544  CA  ALA A1051      -1.756 -15.565 -55.126  1.00 14.36           C  
ATOM    545  C   ALA A1051      -0.519 -15.084 -54.367  1.00 13.26           C  
ATOM    546  O   ALA A1051       0.573 -15.615 -54.561  1.00 14.01           O  
ATOM    547  CB  ALA A1051      -2.065 -14.619 -56.293  1.00 15.04           C  
ATOM    548  N   SER A1052      -0.696 -14.095 -53.494  1.00 12.48           N  
ATOM    549  CA  SER A1052       0.425 -13.526 -52.728  1.00 13.07           C  
ATOM    550  C   SER A1052       1.185 -14.605 -51.942  1.00 12.49           C  
ATOM    551  O   SER A1052       2.415 -14.608 -51.897  1.00 10.69           O  
ATOM    552  CB  SER A1052      -0.072 -12.445 -51.767  1.00 12.96           C  
ATOM    553  OG  SER A1052      -0.568 -11.307 -52.470  1.00 14.06           O  
ATOM    554  N   VAL A1053       0.450 -15.513 -51.308  1.00 12.69           N  
ATOM    555  CA  VAL A1053       1.105 -16.563 -50.509  1.00 13.44           C  
ATOM    556  C   VAL A1053       1.987 -17.490 -51.371  1.00 12.99           C  
ATOM    557  O   VAL A1053       3.026 -17.977 -50.900  1.00 13.11           O  
ATOM    558  CB  VAL A1053       0.107 -17.371 -49.606  1.00 14.01           C  
ATOM    559  CG1 VAL A1053      -0.449 -16.484 -48.515  1.00 15.50           C  
ATOM    560  CG2 VAL A1053      -1.020 -17.973 -50.400  1.00 18.33           C  
ATOM    561  N   MET A1054       1.621 -17.694 -52.634  1.00 11.80           N  
ATOM    562  CA  MET A1054       2.397 -18.599 -53.494  1.00 12.78           C  
ATOM    563  C   MET A1054       3.608 -17.956 -54.166  1.00 12.68           C  
ATOM    564  O   MET A1054       4.398 -18.659 -54.800  1.00 13.31           O  
ATOM    565  CB  MET A1054       1.491 -19.256 -54.542  1.00 12.98           C  
ATOM    566  CG  MET A1054       0.244 -19.904 -53.934  1.00 14.08           C  
ATOM    567  SD  MET A1054       0.516 -21.080 -52.555  1.00 15.98           S  
ATOM    568  CE  MET A1054       1.199 -22.461 -53.468  1.00 17.46           C  
ATOM    569  N   LYS A1055       3.779 -16.636 -54.012  1.00 12.13           N  
ATOM    570  CA  LYS A1055       4.918 -15.920 -54.614  1.00 12.29           C  
ATOM    571  C   LYS A1055       6.257 -16.450 -54.103  1.00 14.58           C  
ATOM    572  O   LYS A1055       7.254 -16.406 -54.805  1.00 15.30           O  
ATOM    573  CB  LYS A1055       4.827 -14.405 -54.347  1.00 11.12           C  
ATOM    574  CG  LYS A1055       3.689 -13.700 -55.078  1.00 10.88           C  
ATOM    575  CD  LYS A1055       3.614 -12.212 -54.734  1.00 11.69           C  
ATOM    576  CE  LYS A1055       2.518 -11.506 -55.525  1.00 11.78           C  
ATOM    577  NZ  LYS A1055       2.317 -10.052 -55.139  1.00  9.57           N  
ATOM    578  N   GLU A1056       6.239 -16.947 -52.871  1.00 16.58           N  
ATOM    579  CA  GLU A1056       7.401 -17.509 -52.185  1.00 16.85           C  
ATOM    580  C   GLU A1056       7.858 -18.879 -52.718  1.00 16.63           C  
ATOM    581  O   GLU A1056       9.007 -19.282 -52.504  1.00 17.86           O  
ATOM    582  CB  GLU A1056       7.042 -17.625 -50.690  1.00 18.51           C  
ATOM    583  CG  GLU A1056       7.887 -18.588 -49.854  1.00 21.94           C  
ATOM    584  CD  GLU A1056       7.466 -18.629 -48.391  1.00 24.50           C  
ATOM    585  OE1 GLU A1056       6.495 -17.926 -48.025  1.00 28.17           O  
ATOM    586  OE2 GLU A1056       8.107 -19.378 -47.609  1.00 31.63           O  
ATOM    587  N   PHE A1057       6.975 -19.602 -53.396  1.00 13.21           N  
ATOM    588  CA  PHE A1057       7.224 -21.014 -53.662  1.00 13.68           C  
ATOM    589  C   PHE A1057       7.815 -21.320 -55.032  1.00 13.93           C  
ATOM    590  O   PHE A1057       7.441 -20.714 -56.051  1.00 15.66           O  
ATOM    591  CB  PHE A1057       5.942 -21.815 -53.424  1.00 12.54           C  
ATOM    592  CG  PHE A1057       5.409 -21.693 -52.013  1.00 11.35           C  
ATOM    593  CD1 PHE A1057       6.270 -21.670 -50.927  1.00 12.81           C  
ATOM    594  CD2 PHE A1057       4.053 -21.611 -51.776  1.00 15.03           C  
ATOM    595  CE1 PHE A1057       5.792 -21.561 -49.626  1.00 14.24           C  
ATOM    596  CE2 PHE A1057       3.563 -21.499 -50.478  1.00 13.36           C  
ATOM    597  CZ  PHE A1057       4.433 -21.469 -49.405  1.00 13.52           C  
ATOM    598  N   ASN A1058       8.767 -22.242 -55.031  1.00 12.60           N  
ATOM    599  CA  ASN A1058       9.349 -22.760 -56.254  1.00 12.97           C  
ATOM    600  C   ASN A1058       9.760 -24.221 -56.074  1.00 10.82           C  
ATOM    601  O   ASN A1058      10.842 -24.511 -55.571  1.00 13.48           O  
ATOM    602  CB  ASN A1058      10.539 -21.897 -56.680  1.00 16.05           C  
ATOM    603  CG  ASN A1058      11.154 -22.367 -57.987  1.00 19.59           C  
ATOM    604  OD1 ASN A1058      10.460 -22.886 -58.867  1.00 27.92           O  
ATOM    605  ND2 ASN A1058      12.471 -22.195 -58.115  1.00 29.93           N  
ATOM    606  N   CYS A1059       8.849 -25.122 -56.450  1.00  9.33           N  
ATOM    607  CA  CYS A1059       9.016 -26.559 -56.293  1.00  8.58           C  
ATOM    608  C   CYS A1059       8.479 -27.258 -57.532  1.00  7.42           C  
ATOM    609  O   CYS A1059       7.363 -26.975 -57.992  1.00  7.34           O  
ATOM    610  CB  CYS A1059       8.267 -27.046 -55.041  1.00  8.69           C  
ATOM    611  SG  CYS A1059       8.330 -28.823 -54.722  1.00  9.29           S  
ATOM    612  N   HIS A1060       9.246 -28.221 -58.037  1.00  6.59           N  
ATOM    613  CA  HIS A1060       8.848 -29.006 -59.200  1.00  5.46           C  
ATOM    614  C   HIS A1060       7.492 -29.687 -59.019  1.00  5.68           C  
ATOM    615  O   HIS A1060       6.796 -29.966 -59.992  1.00  6.22           O  
ATOM    616  CB  HIS A1060       9.914 -30.079 -59.493  1.00  6.60           C  
ATOM    617  CG  HIS A1060       9.683 -30.836 -60.768  1.00  7.88           C  
ATOM    618  ND1 HIS A1060       9.922 -30.278 -62.013  1.00 10.71           N  
ATOM    619  CD2 HIS A1060       9.266 -32.101 -60.997  1.00  8.09           C  
ATOM    620  CE1 HIS A1060       9.633 -31.170 -62.950  1.00  9.31           C  
ATOM    621  NE2 HIS A1060       9.232 -32.284 -62.363  1.00  8.07           N  
ATOM    622  N   HIS A1061       7.160 -30.053 -57.775  1.00  4.57           N  
ATOM    623  CA  HIS A1061       5.932 -30.795 -57.492  1.00  4.56           C  
ATOM    624  C   HIS A1061       4.784 -29.927 -56.928  1.00  3.55           C  
ATOM    625  O   HIS A1061       3.804 -30.473 -56.387  1.00  3.61           O  
ATOM    626  CB  HIS A1061       6.231 -31.974 -56.578  1.00  3.76           C  
ATOM    627  CG  HIS A1061       7.144 -32.987 -57.194  1.00  2.00           C  
ATOM    628  ND1 HIS A1061       8.341 -33.356 -56.625  1.00  3.09           N  
ATOM    629  CD2 HIS A1061       7.036 -33.691 -58.342  1.00  3.87           C  
ATOM    630  CE1 HIS A1061       8.928 -34.264 -57.394  1.00  5.25           C  
ATOM    631  NE2 HIS A1061       8.157 -34.476 -58.450  1.00  2.51           N  
ATOM    632  N   VAL A1062       4.898 -28.621 -57.125  1.00  5.70           N  
ATOM    633  CA  VAL A1062       3.824 -27.668 -56.809  1.00  5.87           C  
ATOM    634  C   VAL A1062       3.610 -26.757 -58.008  1.00  6.57           C  
ATOM    635  O   VAL A1062       4.547 -26.163 -58.538  1.00  6.00           O  
ATOM    636  CB  VAL A1062       4.136 -26.850 -55.535  1.00  5.37           C  
ATOM    637  CG1 VAL A1062       2.986 -25.894 -55.211  1.00  7.43           C  
ATOM    638  CG2 VAL A1062       4.375 -27.775 -54.358  1.00  6.63           C  
ATOM    639  N   VAL A1063       2.350 -26.626 -58.432  1.00  7.71           N  
ATOM    640  CA  VAL A1063       2.029 -25.766 -59.580  1.00  7.49           C  
ATOM    641  C   VAL A1063       2.517 -24.332 -59.326  1.00  7.58           C  
ATOM    642  O   VAL A1063       2.281 -23.767 -58.242  1.00  9.22           O  
ATOM    643  CB  VAL A1063       0.502 -25.762 -59.856  1.00  7.80           C  
ATOM    644  CG1 VAL A1063       0.125 -24.748 -60.949  1.00 11.37           C  
ATOM    645  CG2 VAL A1063       0.026 -27.153 -60.211  1.00  7.61           C  
ATOM    646  N   ARG A1064       3.186 -23.750 -60.316  1.00 10.24           N  
ATOM    647  CA  ARG A1064       3.830 -22.435 -60.158  1.00 12.53           C  
ATOM    648  C   ARG A1064       2.909 -21.241 -60.436  1.00 10.55           C  
ATOM    649  O   ARG A1064       2.124 -21.272 -61.379  1.00 11.11           O  
ATOM    650  CB  ARG A1064       5.030 -22.307 -61.096  1.00 13.53           C  
ATOM    651  CG  ARG A1064       6.269 -23.057 -60.646  1.00 22.66           C  
ATOM    652  CD  ARG A1064       7.516 -22.524 -61.336  1.00 26.62           C  
ATOM    653  NE  ARG A1064       8.075 -21.329 -60.697  1.00 34.88           N  
ATOM    654  CZ  ARG A1064       9.234 -20.758 -61.048  1.00 38.14           C  
ATOM    655  NH1 ARG A1064       9.664 -19.672 -60.415  1.00 41.53           N  
ATOM    656  NH2 ARG A1064       9.976 -21.264 -62.033  1.00 43.19           N  
ATOM    657  N   LEU A1065       3.020 -20.203 -59.604  1.00 10.64           N  
ATOM    658  CA  LEU A1065       2.465 -18.882 -59.928  1.00  9.64           C  
ATOM    659  C   LEU A1065       3.345 -18.267 -61.010  1.00  9.79           C  
ATOM    660  O   LEU A1065       4.580 -18.365 -60.937  1.00  8.72           O  
ATOM    661  CB  LEU A1065       2.411 -17.973 -58.691  1.00  9.23           C  
ATOM    662  CG  LEU A1065       1.878 -16.544 -58.925  1.00  9.57           C  
ATOM    663  CD1 LEU A1065       0.398 -16.556 -59.148  1.00 11.37           C  
ATOM    664  CD2 LEU A1065       2.212 -15.638 -57.750  1.00 10.58           C  
ATOM    665  N   LEU A1066       2.728 -17.663 -62.030  1.00  9.81           N  
ATOM    666  CA  LEU A1066       3.485 -16.972 -63.087  1.00 10.26           C  
ATOM    667  C   LEU A1066       3.241 -15.464 -63.173  1.00  9.34           C  
ATOM    668  O   LEU A1066       4.100 -14.730 -63.699  1.00 10.24           O  
ATOM    669  CB  LEU A1066       3.239 -17.638 -64.454  1.00  9.77           C  
ATOM    670  CG  LEU A1066       3.710 -19.097 -64.541  1.00 12.89           C  
ATOM    671  CD1 LEU A1066       3.266 -19.703 -65.846  1.00 12.47           C  
ATOM    672  CD2 LEU A1066       5.217 -19.206 -64.413  1.00 15.22           C  
ATOM    673  N   GLY A1067       2.104 -14.982 -62.661  1.00  8.84           N  
ATOM    674  CA  GLY A1067       1.815 -13.543 -62.744  1.00  9.59           C  
ATOM    675  C   GLY A1067       0.446 -13.150 -62.214  1.00  9.39           C  
ATOM    676  O   GLY A1067      -0.393 -14.008 -61.900  1.00  8.67           O  
ATOM    677  N   VAL A1068       0.234 -11.840 -62.136  1.00  9.16           N  
ATOM    678  CA  VAL A1068      -0.988 -11.243 -61.589  1.00  9.37           C  
ATOM    679  C   VAL A1068      -1.374 -10.016 -62.430  1.00  8.07           C  
ATOM    680  O   VAL A1068      -0.508  -9.241 -62.855  1.00  7.71           O  
ATOM    681  CB  VAL A1068      -0.769 -10.777 -60.112  1.00  9.44           C  
ATOM    682  CG1 VAL A1068      -2.007 -10.107 -59.547  1.00 11.46           C  
ATOM    683  CG2 VAL A1068      -0.338 -11.968 -59.228  1.00  9.02           C  
ATOM    684  N   VAL A1069      -2.671  -9.834 -62.642  1.00  8.59           N  
ATOM    685  CA  VAL A1069      -3.215  -8.579 -63.179  1.00  8.54           C  
ATOM    686  C   VAL A1069      -4.239  -8.048 -62.188  1.00  8.65           C  
ATOM    687  O   VAL A1069      -5.341  -8.582 -62.100  1.00  7.72           O  
ATOM    688  CB  VAL A1069      -3.889  -8.783 -64.555  1.00  8.45           C  
ATOM    689  CG1 VAL A1069      -4.307  -7.450 -65.147  1.00  9.24           C  
ATOM    690  CG2 VAL A1069      -2.929  -9.509 -65.511  1.00  7.77           C  
ATOM    691  N   SER A1070      -3.846  -7.021 -61.436  1.00  8.65           N  
ATOM    692  CA  SER A1070      -4.663  -6.430 -60.369  1.00  9.28           C  
ATOM    693  C   SER A1070      -5.149  -5.006 -60.702  1.00  9.56           C  
ATOM    694  O   SER A1070      -5.821  -4.379 -59.891  1.00 10.46           O  
ATOM    695  CB  SER A1070      -3.844  -6.408 -59.072  1.00  9.13           C  
ATOM    696  OG  SER A1070      -2.674  -5.602 -59.221  1.00 11.02           O  
ATOM    697  N   GLN A1071      -4.803  -4.501 -61.890  1.00  9.93           N  
ATOM    698  CA  GLN A1071      -5.204  -3.171 -62.348  1.00 10.17           C  
ATOM    699  C   GLN A1071      -6.357  -3.290 -63.315  1.00 10.10           C  
ATOM    700  O   GLN A1071      -6.253  -4.013 -64.311  1.00 10.48           O  
ATOM    701  CB  GLN A1071      -4.038  -2.490 -63.066  1.00 11.39           C  
ATOM    702  CG  GLN A1071      -2.783  -2.465 -62.252  1.00 13.56           C  
ATOM    703  CD  GLN A1071      -2.962  -1.678 -60.974  1.00 15.39           C  
ATOM    704  OE1 GLN A1071      -2.851  -0.455 -60.971  1.00 21.49           O  
ATOM    705  NE2 GLN A1071      -3.243  -2.382 -59.875  1.00 14.33           N  
ATOM    706  N   GLY A1072      -7.455  -2.602 -63.018  1.00  7.42           N  
ATOM    707  CA  GLY A1072      -8.649  -2.673 -63.850  1.00  7.67           C  
ATOM    708  C   GLY A1072      -9.370  -4.004 -63.706  1.00  7.21           C  
ATOM    709  O   GLY A1072      -9.104  -4.767 -62.775  1.00  6.79           O  
ATOM    710  N   GLN A1073     -10.291  -4.271 -64.628  1.00  8.01           N  
ATOM    711  CA  GLN A1073     -11.084  -5.502 -64.617  1.00 10.02           C  
ATOM    712  C   GLN A1073     -10.957  -6.264 -65.938  1.00 10.62           C  
ATOM    713  O   GLN A1073     -10.795  -5.645 -66.995  1.00 10.95           O  
ATOM    714  CB  GLN A1073     -12.561  -5.188 -64.406  1.00 10.02           C  
ATOM    715  CG  GLN A1073     -12.897  -4.434 -63.131  1.00 13.43           C  
ATOM    716  CD  GLN A1073     -13.314  -5.347 -62.003  1.00 16.41           C  
ATOM    717  OE1 GLN A1073     -12.686  -6.379 -61.759  1.00 24.25           O  
ATOM    718  NE2 GLN A1073     -14.377  -4.969 -61.298  1.00 15.39           N  
ATOM    719  N   PRO A1074     -11.094  -7.602 -65.890  1.00 11.94           N  
ATOM    720  CA  PRO A1074     -11.247  -8.434 -64.694  1.00 10.36           C  
ATOM    721  C   PRO A1074      -9.932  -8.679 -63.957  1.00 10.19           C  
ATOM    722  O   PRO A1074      -8.870  -8.566 -64.555  1.00  9.23           O  
ATOM    723  CB  PRO A1074     -11.792  -9.757 -65.260  1.00 12.64           C  
ATOM    724  CG  PRO A1074     -11.259  -9.810 -66.647  1.00 13.80           C  
ATOM    725  CD  PRO A1074     -11.190  -8.397 -67.131  1.00 12.63           C  
ATOM    726  N   THR A1075      -9.996  -9.008 -62.671  1.00  8.88           N  
ATOM    727  CA  THR A1075      -8.792  -9.374 -61.927  1.00  9.27           C  
ATOM    728  C   THR A1075      -8.336 -10.755 -62.407  1.00  9.24           C  
ATOM    729  O   THR A1075      -9.161 -11.666 -62.522  1.00  7.74           O  
ATOM    730  CB  THR A1075      -9.061  -9.422 -60.411  1.00  9.82           C  
ATOM    731  OG1 THR A1075      -9.696  -8.204 -60.000  1.00  9.75           O  
ATOM    732  CG2 THR A1075      -7.759  -9.580 -59.637  1.00  9.66           C  
ATOM    733  N   LEU A1076      -7.046 -10.906 -62.699  1.00  9.15           N  
ATOM    734  CA  LEU A1076      -6.505 -12.195 -63.180  1.00 10.29           C  
ATOM    735  C   LEU A1076      -5.312 -12.695 -62.366  1.00 10.12           C  
ATOM    736  O   LEU A1076      -4.513 -11.906 -61.859  1.00  8.61           O  
ATOM    737  CB  LEU A1076      -6.028 -12.089 -64.632  1.00 11.12           C  
ATOM    738  CG  LEU A1076      -6.928 -11.417 -65.663  1.00  9.54           C  
ATOM    739  CD1 LEU A1076      -6.182 -11.342 -66.991  1.00 11.25           C  
ATOM    740  CD2 LEU A1076      -8.225 -12.158 -65.826  1.00 12.56           C  
ATOM    741  N   VAL A1077      -5.186 -14.018 -62.306  1.00  9.85           N  
ATOM    742  CA  VAL A1077      -4.008 -14.687 -61.787  1.00 11.01           C  
ATOM    743  C   VAL A1077      -3.559 -15.725 -62.828  1.00 10.21           C  
ATOM    744  O   VAL A1077      -4.387 -16.489 -63.333  1.00 11.02           O  
ATOM    745  CB  VAL A1077      -4.301 -15.346 -60.428  1.00 12.99           C  
ATOM    746  CG1 VAL A1077      -3.296 -16.442 -60.113  1.00 14.84           C  
ATOM    747  CG2 VAL A1077      -4.290 -14.274 -59.328  1.00 13.57           C  
ATOM    748  N   ILE A1078      -2.261 -15.717 -63.153  1.00 11.43           N  
ATOM    749  CA  ILE A1078      -1.686 -16.550 -64.208  1.00 10.49           C  
ATOM    750  C   ILE A1078      -0.881 -17.691 -63.573  1.00 10.60           C  
ATOM    751  O   ILE A1078      -0.013 -17.437 -62.748  1.00  9.42           O  
ATOM    752  CB  ILE A1078      -0.721 -15.733 -65.117  1.00 12.03           C  
ATOM    753  CG1 ILE A1078      -1.304 -14.353 -65.493  1.00 15.37           C  
ATOM    754  CG2 ILE A1078      -0.344 -16.539 -66.360  1.00 12.34           C  
ATOM    755  CD1 ILE A1078      -2.670 -14.389 -66.100  1.00 20.30           C  
ATOM    756  N   MET A1079      -1.149 -18.932 -63.990  1.00 10.64           N  
ATOM    757  CA  MET A1079      -0.558 -20.128 -63.375  1.00 10.72           C  
ATOM    758  C   MET A1079       0.024 -21.080 -64.437  1.00  9.60           C  
ATOM    759  O   MET A1079      -0.420 -21.101 -65.587  1.00 10.31           O  
ATOM    760  CB  MET A1079      -1.608 -20.864 -62.517  1.00 12.15           C  
ATOM    761  CG  MET A1079      -1.920 -20.190 -61.160  1.00 14.09           C  
ATOM    762  SD  MET A1079      -3.477 -20.794 -60.449  1.00 17.85           S  
ATOM    763  CE  MET A1079      -3.147 -22.516 -60.022  1.00 22.54           C  
ATOM    764  N   GLU A1080       1.017 -21.872 -64.034  1.00 10.30           N  
ATOM    765  CA  GLU A1080       1.511 -22.999 -64.836  1.00  9.98           C  
ATOM    766  C   GLU A1080       0.326 -23.887 -65.290  1.00  9.41           C  
ATOM    767  O   GLU A1080      -0.544 -24.255 -64.479  1.00 10.82           O  
ATOM    768  CB  GLU A1080       2.527 -23.812 -63.980  1.00  9.39           C  
ATOM    769  CG  GLU A1080       3.062 -25.103 -64.590  1.00 11.24           C  
ATOM    770  CD  GLU A1080       3.951 -25.918 -63.635  1.00 12.65           C  
ATOM    771  OE1 GLU A1080       4.078 -25.581 -62.433  1.00 10.84           O  
ATOM    772  OE2 GLU A1080       4.507 -26.934 -64.098  1.00 14.22           O  
ATOM    773  N   LEU A1081       0.297 -24.227 -66.584  1.00  8.80           N  
ATOM    774  CA  LEU A1081      -0.780 -25.015 -67.196  1.00  8.43           C  
ATOM    775  C   LEU A1081      -0.484 -26.512 -67.060  1.00  9.80           C  
ATOM    776  O   LEU A1081       0.615 -26.973 -67.385  1.00  9.06           O  
ATOM    777  CB  LEU A1081      -0.923 -24.677 -68.687  1.00  9.94           C  
ATOM    778  CG  LEU A1081      -2.035 -25.388 -69.458  1.00  8.87           C  
ATOM    779  CD1 LEU A1081      -3.374 -24.990 -68.904  1.00 14.05           C  
ATOM    780  CD2 LEU A1081      -1.960 -25.103 -70.958  1.00 11.12           C  
ATOM    781  N   MET A1082      -1.464 -27.237 -66.538  1.00  9.81           N  
ATOM    782  CA  MET A1082      -1.360 -28.682 -66.309  1.00  8.19           C  
ATOM    783  C   MET A1082      -2.351 -29.314 -67.295  1.00  7.22           C  
ATOM    784  O   MET A1082      -3.554 -29.326 -67.052  1.00  6.21           O  
ATOM    785  CB  MET A1082      -1.680 -28.986 -64.853  1.00 10.11           C  
ATOM    786  CG  MET A1082      -0.712 -28.294 -63.868  1.00 11.42           C  
ATOM    787  SD  MET A1082       0.955 -28.984 -63.960  1.00 14.30           S  
ATOM    788  CE  MET A1082       0.672 -30.535 -63.130  1.00 15.26           C  
ATOM    789  N   THR A1083      -1.844 -29.750 -68.454  1.00  6.83           N  
ATOM    790  CA  THR A1083      -2.703 -30.062 -69.615  1.00  6.42           C  
ATOM    791  C   THR A1083      -3.685 -31.232 -69.454  1.00  7.17           C  
ATOM    792  O   THR A1083      -4.680 -31.296 -70.192  1.00  7.95           O  
ATOM    793  CB  THR A1083      -1.874 -30.310 -70.898  1.00  7.52           C  
ATOM    794  OG1 THR A1083      -0.885 -31.306 -70.636  1.00 10.09           O  
ATOM    795  CG2 THR A1083      -1.212 -29.024 -71.366  1.00  9.19           C  
ATOM    796  N   ARG A1084      -3.414 -32.144 -68.525  1.00  7.12           N  
ATOM    797  CA  ARG A1084      -4.289 -33.312 -68.329  1.00  8.12           C  
ATOM    798  C   ARG A1084      -5.281 -33.104 -67.193  1.00  8.56           C  
ATOM    799  O   ARG A1084      -6.068 -33.998 -66.898  1.00  8.58           O  
ATOM    800  CB  ARG A1084      -3.474 -34.580 -68.125  1.00  7.16           C  
ATOM    801  CG  ARG A1084      -2.679 -34.933 -69.353  1.00 10.48           C  
ATOM    802  CD  ARG A1084      -2.003 -36.288 -69.257  1.00 11.46           C  
ATOM    803  NE  ARG A1084      -1.056 -36.430 -70.366  1.00 12.36           N  
ATOM    804  CZ  ARG A1084      -1.369 -36.783 -71.605  1.00 13.28           C  
ATOM    805  NH1 ARG A1084      -2.626 -37.061 -71.960  1.00 15.94           N  
ATOM    806  NH2 ARG A1084      -0.415 -36.838 -72.525  1.00 14.67           N  
ATOM    807  N   GLY A1085      -5.270 -31.914 -66.587  1.00  8.04           N  
ATOM    808  CA  GLY A1085      -6.304 -31.550 -65.595  1.00  9.18           C  
ATOM    809  C   GLY A1085      -6.122 -32.096 -64.193  1.00  9.95           C  
ATOM    810  O   GLY A1085      -5.037 -32.556 -63.798  1.00 10.51           O  
ATOM    811  N   ASP A1086      -7.208 -32.052 -63.419  1.00 10.07           N  
ATOM    812  CA  ASP A1086      -7.185 -32.503 -62.031  1.00  9.45           C  
ATOM    813  C   ASP A1086      -7.153 -34.030 -61.941  1.00  9.24           C  
ATOM    814  O   ASP A1086      -7.694 -34.739 -62.824  1.00  8.87           O  
ATOM    815  CB  ASP A1086      -8.358 -31.929 -61.221  1.00 11.57           C  
ATOM    816  CG  ASP A1086      -9.655 -32.690 -61.434  1.00 11.07           C  
ATOM    817  OD1 ASP A1086     -10.433 -32.292 -62.315  1.00 11.09           O  
ATOM    818  OD2 ASP A1086      -9.877 -33.677 -60.709  1.00 11.16           O  
ATOM    819  N   LEU A1087      -6.540 -34.532 -60.870  1.00 10.68           N  
ATOM    820  CA  LEU A1087      -6.305 -35.984 -60.729  1.00 11.04           C  
ATOM    821  C   LEU A1087      -7.582 -36.810 -60.502  1.00 11.51           C  
ATOM    822  O   LEU A1087      -7.686 -37.940 -60.995  1.00 10.99           O  
ATOM    823  CB  LEU A1087      -5.253 -36.281 -59.662  1.00 13.37           C  
ATOM    824  CG  LEU A1087      -4.908 -37.750 -59.357  1.00 12.27           C  
ATOM    825  CD1 LEU A1087      -4.320 -38.439 -60.581  1.00 13.84           C  
ATOM    826  CD2 LEU A1087      -3.934 -37.789 -58.167  1.00 14.52           C  
ATOM    827  N   LYS A1088      -8.568 -36.252 -59.805  1.00 11.61           N  
ATOM    828  CA  LYS A1088      -9.836 -36.960 -59.602  1.00 10.44           C  
ATOM    829  C   LYS A1088     -10.514 -37.253 -60.927  1.00 10.81           C  
ATOM    830  O   LYS A1088     -10.924 -38.386 -61.198  1.00 10.56           O  
ATOM    831  CB  LYS A1088     -10.776 -36.193 -58.660  1.00 10.55           C  
ATOM    832  CG  LYS A1088     -12.087 -36.941 -58.382  1.00  9.97           C  
ATOM    833  CD  LYS A1088     -12.812 -36.382 -57.170  1.00 11.17           C  
ATOM    834  CE  LYS A1088     -14.154 -37.091 -56.890  1.00 12.58           C  
ATOM    835  NZ  LYS A1088     -14.537 -36.993 -55.436  1.00 10.77           N  
ATOM    836  N   SER A1089     -10.601 -36.233 -61.779  1.00  8.94           N  
ATOM    837  CA  SER A1089     -11.220 -36.370 -63.090  1.00 10.24           C  
ATOM    838  C   SER A1089     -10.430 -37.357 -63.951  1.00 10.05           C  
ATOM    839  O   SER A1089     -11.017 -38.179 -64.682  1.00  9.53           O  
ATOM    840  CB  SER A1089     -11.288 -35.009 -63.800  1.00 10.17           C  
ATOM    841  OG  SER A1089     -12.154 -34.067 -63.134  1.00 10.44           O  
ATOM    842  N   TYR A1090      -9.110 -37.268 -63.863  1.00 11.11           N  
ATOM    843  CA  TYR A1090      -8.255 -38.133 -64.653  1.00 12.42           C  
ATOM    844  C   TYR A1090      -8.470 -39.588 -64.255  1.00  9.89           C  
ATOM    845  O   TYR A1090      -8.709 -40.433 -65.111  1.00 11.27           O  
ATOM    846  CB  TYR A1090      -6.772 -37.770 -64.518  1.00 13.75           C  
ATOM    847  CG  TYR A1090      -5.949 -38.674 -65.409  1.00 15.65           C  
ATOM    848  CD1 TYR A1090      -5.891 -38.462 -66.783  1.00 20.81           C  
ATOM    849  CD2 TYR A1090      -5.325 -39.793 -64.891  1.00 19.88           C  
ATOM    850  CE1 TYR A1090      -5.184 -39.330 -67.606  1.00 21.82           C  
ATOM    851  CE2 TYR A1090      -4.618 -40.654 -65.702  1.00 21.24           C  
ATOM    852  CZ  TYR A1090      -4.545 -40.414 -67.040  1.00 20.66           C  
ATOM    853  OH  TYR A1090      -3.839 -41.293 -67.821  1.00 28.47           O  
ATOM    854  N   LEU A1091      -8.394 -39.866 -62.957  1.00 11.12           N  
ATOM    855  CA  LEU A1091      -8.625 -41.223 -62.481  1.00 11.73           C  
ATOM    856  C   LEU A1091      -9.990 -41.766 -62.928  1.00 11.88           C  
ATOM    857  O   LEU A1091     -10.097 -42.896 -63.427  1.00 12.76           O  
ATOM    858  CB  LEU A1091      -8.506 -41.262 -60.958  1.00 11.85           C  
ATOM    859  CG  LEU A1091      -7.100 -41.090 -60.398  1.00 12.35           C  
ATOM    860  CD1 LEU A1091      -7.163 -40.866 -58.892  1.00 12.80           C  
ATOM    861  CD2 LEU A1091      -6.247 -42.307 -60.739  1.00 17.56           C  
ATOM    862  N   ARG A1092     -11.041 -40.965 -62.774  1.00 12.01           N  
ATOM    863  CA  ARG A1092     -12.383 -41.398 -63.192  1.00 12.70           C  
ATOM    864  C   ARG A1092     -12.463 -41.684 -64.689  1.00 12.88           C  
ATOM    865  O   ARG A1092     -13.173 -42.605 -65.103  1.00 11.34           O  
ATOM    866  CB  ARG A1092     -13.445 -40.386 -62.750  1.00 13.00           C  
ATOM    867  CG  ARG A1092     -13.621 -40.394 -61.248  1.00 13.67           C  
ATOM    868  CD  ARG A1092     -14.754 -39.544 -60.749  1.00 15.70           C  
ATOM    869  NE  ARG A1092     -15.017 -39.848 -59.343  1.00 16.40           N  
ATOM    870  CZ  ARG A1092     -16.036 -39.368 -58.641  1.00 18.42           C  
ATOM    871  NH1 ARG A1092     -16.903 -38.530 -59.207  1.00 16.66           N  
ATOM    872  NH2 ARG A1092     -16.186 -39.725 -57.365  1.00 16.25           N  
ATOM    873  N   SER A1093     -11.729 -40.916 -65.500  1.00 13.88           N  
ATOM    874  CA  SER A1093     -11.703 -41.141 -66.952  1.00 14.95           C  
ATOM    875  C   SER A1093     -11.159 -42.517 -67.358  1.00 16.50           C  
ATOM    876  O   SER A1093     -11.433 -42.980 -68.472  1.00 15.86           O  
ATOM    877  CB  SER A1093     -10.913 -40.039 -67.689  1.00 15.27           C  
ATOM    878  OG  SER A1093      -9.503 -40.257 -67.689  1.00 13.18           O  
ATOM    879  N   LEU A1094     -10.393 -43.155 -66.472  1.00 17.49           N  
ATOM    880  CA  LEU A1094      -9.790 -44.464 -66.753  1.00 20.42           C  
ATOM    881  C   LEU A1094     -10.744 -45.620 -66.461  1.00 22.57           C  
ATOM    882  O   LEU A1094     -10.456 -46.773 -66.790  1.00 25.43           O  
ATOM    883  CB  LEU A1094      -8.509 -44.652 -65.940  1.00 19.76           C  
ATOM    884  CG  LEU A1094      -7.434 -43.582 -66.067  1.00 20.58           C  
ATOM    885  CD1 LEU A1094      -6.289 -43.917 -65.151  1.00 21.28           C  
ATOM    886  CD2 LEU A1094      -6.940 -43.452 -67.504  1.00 19.75           C  
ATOM    887  N   ARG A1095     -11.883 -45.323 -65.855  1.00 24.28           N  
ATOM    888  CA  ARG A1095     -12.843 -46.362 -65.560  1.00 26.71           C  
ATOM    889  C   ARG A1095     -13.450 -46.821 -66.868  1.00 28.93           C  
ATOM    890  O   ARG A1095     -13.713 -45.994 -67.750  1.00 29.64           O  
ATOM    891  CB  ARG A1095     -13.941 -45.851 -64.652  1.00 27.15           C  
ATOM    892  CG  ARG A1095     -13.468 -45.430 -63.280  1.00 27.89           C  
ATOM    893  CD  ARG A1095     -14.601 -44.723 -62.596  1.00 30.03           C  
ATOM    894  NE  ARG A1095     -14.405 -44.512 -61.169  1.00 30.43           N  
ATOM    895  CZ  ARG A1095     -15.274 -43.845 -60.406  1.00 35.20           C  
ATOM    896  NH1 ARG A1095     -16.391 -43.336 -60.938  1.00 36.15           N  
ATOM    897  NH2 ARG A1095     -15.041 -43.682 -59.115  1.00 35.53           N  
ATOM    898  N   PRO A1096     -13.694 -48.135 -66.994  1.00 31.18           N  
ATOM    899  CA  PRO A1096     -14.183 -48.728 -68.241  1.00 31.59           C  
ATOM    900  C   PRO A1096     -15.467 -48.078 -68.782  1.00 32.69           C  
ATOM    901  O   PRO A1096     -15.746 -48.170 -69.987  1.00 32.58           O  
ATOM    902  CB  PRO A1096     -14.441 -50.197 -67.864  1.00 32.52           C  
ATOM    903  CG  PRO A1096     -14.410 -50.250 -66.367  1.00 32.18           C  
ATOM    904  CD  PRO A1096     -13.525 -49.141 -65.929  1.00 31.86           C  
ATOM    905  N   PRO A1106      -5.746 -50.410 -65.937  1.00 31.05           N  
ATOM    906  CA  PRO A1106      -5.622 -49.921 -64.567  1.00 30.01           C  
ATOM    907  C   PRO A1106      -4.166 -49.616 -64.230  1.00 28.76           C  
ATOM    908  O   PRO A1106      -3.299 -50.446 -64.525  1.00 28.69           O  
ATOM    909  CB  PRO A1106      -6.133 -51.097 -63.728  1.00 31.30           C  
ATOM    910  CG  PRO A1106      -5.999 -52.314 -64.614  1.00 31.36           C  
ATOM    911  CD  PRO A1106      -5.633 -51.874 -66.004  1.00 31.71           C  
ATOM    912  N   PRO A1107      -3.896 -48.448 -63.616  1.00 27.29           N  
ATOM    913  CA  PRO A1107      -2.504 -48.025 -63.400  1.00 24.41           C  
ATOM    914  C   PRO A1107      -1.706 -49.035 -62.564  1.00 21.07           C  
ATOM    915  O   PRO A1107      -2.183 -49.503 -61.535  1.00 20.62           O  
ATOM    916  CB  PRO A1107      -2.629 -46.682 -62.674  1.00 26.41           C  
ATOM    917  CG  PRO A1107      -4.041 -46.608 -62.183  1.00 27.84           C  
ATOM    918  CD  PRO A1107      -4.862 -47.476 -63.075  1.00 28.51           C  
ATOM    919  N   SER A1108      -0.505 -49.353 -63.030  1.00 17.27           N  
ATOM    920  CA  SER A1108       0.400 -50.266 -62.335  1.00 14.45           C  
ATOM    921  C   SER A1108       0.832 -49.767 -60.955  1.00  9.78           C  
ATOM    922  O   SER A1108       0.728 -48.583 -60.638  1.00  8.71           O  
ATOM    923  CB  SER A1108       1.643 -50.499 -63.183  1.00 13.51           C  
ATOM    924  OG  SER A1108       2.439 -49.330 -63.264  1.00 11.92           O  
ATOM    925  N   LEU A1109       1.346 -50.687 -60.128  1.00  7.60           N  
ATOM    926  CA  LEU A1109       1.912 -50.287 -58.835  1.00  7.26           C  
ATOM    927  C   LEU A1109       3.029 -49.250 -59.030  1.00  6.58           C  
ATOM    928  O   LEU A1109       3.082 -48.262 -58.318  1.00  9.13           O  
ATOM    929  CB  LEU A1109       2.447 -51.523 -58.088  1.00  7.06           C  
ATOM    930  CG  LEU A1109       3.171 -51.254 -56.763  1.00  7.86           C  
ATOM    931  CD1 LEU A1109       2.312 -50.541 -55.765  1.00 10.97           C  
ATOM    932  CD2 LEU A1109       3.661 -52.587 -56.210  1.00  8.53           C  
ATOM    933  N   SER A1110       3.913 -49.460 -60.007  1.00  8.92           N  
ATOM    934  CA  SER A1110       4.987 -48.469 -60.242  1.00  9.83           C  
ATOM    935  C   SER A1110       4.412 -47.076 -60.519  1.00 10.62           C  
ATOM    936  O   SER A1110       4.856 -46.096 -59.922  1.00  8.10           O  
ATOM    937  CB  SER A1110       5.933 -48.884 -61.355  1.00 12.82           C  
ATOM    938  OG  SER A1110       7.006 -47.955 -61.441  1.00 16.05           O  
ATOM    939  N   LYS A1111       3.419 -46.991 -61.399  1.00  8.92           N  
ATOM    940  CA  LYS A1111       2.722 -45.708 -61.643  1.00 10.01           C  
ATOM    941  C   LYS A1111       2.130 -45.080 -60.372  1.00 10.27           C  
ATOM    942  O   LYS A1111       2.322 -43.884 -60.099  1.00  9.80           O  
ATOM    943  CB  LYS A1111       1.638 -45.869 -62.722  1.00 10.22           C  
ATOM    944  CG  LYS A1111       2.189 -45.991 -64.127  1.00 12.91           C  
ATOM    945  CD  LYS A1111       1.046 -46.265 -65.120  1.00 12.86           C  
ATOM    946  CE  LYS A1111       1.538 -46.492 -66.518  1.00 17.00           C  
ATOM    947  NZ  LYS A1111       0.360 -46.570 -67.435  1.00 21.98           N  
ATOM    948  N  AMET A1112       1.414 -45.885 -59.593  0.50  9.71           N  
ATOM    949  N  BMET A1112       1.404 -45.874 -59.587  0.50  8.84           N  
ATOM    950  CA AMET A1112       0.805 -45.426 -58.353  0.50 10.93           C  
ATOM    951  CA BMET A1112       0.800 -45.387 -58.353  0.50  9.43           C  
ATOM    952  C  AMET A1112       1.839 -44.901 -57.358  0.50  9.91           C  
ATOM    953  C  BMET A1112       1.842 -44.894 -57.347  0.50  9.12           C  
ATOM    954  O  AMET A1112       1.625 -43.858 -56.729  0.50 11.24           O  
ATOM    955  O  BMET A1112       1.637 -43.860 -56.700  0.50 10.53           O  
ATOM    956  CB AMET A1112      -0.021 -46.558 -57.725  0.50 11.43           C  
ATOM    957  CB BMET A1112      -0.103 -46.463 -57.727  0.50  9.52           C  
ATOM    958  CG AMET A1112      -1.218 -46.978 -58.574  0.50 12.37           C  
ATOM    959  CG BMET A1112      -1.351 -46.757 -58.556  0.50  9.52           C  
ATOM    960  SD AMET A1112      -2.244 -48.196 -57.745  0.50 16.84           S  
ATOM    961  SD BMET A1112      -2.602 -47.749 -57.707  0.50  8.64           S  
ATOM    962  CE AMET A1112      -3.683 -48.244 -58.790  0.50 17.04           C  
ATOM    963  CE BMET A1112      -1.836 -49.378 -57.844  0.50  5.42           C  
ATOM    964  N   ILE A1113       2.959 -45.611 -57.227  1.00  9.77           N  
ATOM    965  CA  ILE A1113       4.069 -45.167 -56.360  1.00  9.83           C  
ATOM    966  C   ILE A1113       4.657 -43.813 -56.827  1.00  9.46           C  
ATOM    967  O   ILE A1113       4.960 -42.930 -56.003  1.00  9.31           O  
ATOM    968  CB  ILE A1113       5.181 -46.202 -56.307  1.00  9.82           C  
ATOM    969  CG1 ILE A1113       4.715 -47.438 -55.519  1.00 10.54           C  
ATOM    970  CG2 ILE A1113       6.475 -45.631 -55.649  1.00 11.46           C  
ATOM    971  CD1 ILE A1113       5.627 -48.587 -55.661  1.00 11.35           C  
ATOM    972  N   GLN A1114       4.840 -43.648 -58.141  1.00  9.25           N  
ATOM    973  CA  GLN A1114       5.371 -42.374 -58.648  1.00  8.97           C  
ATOM    974  C   GLN A1114       4.465 -41.216 -58.267  1.00 11.47           C  
ATOM    975  O   GLN A1114       4.936 -40.159 -57.822  1.00 10.19           O  
ATOM    976  CB  GLN A1114       5.562 -42.388 -60.179  1.00  9.41           C  
ATOM    977  CG  GLN A1114       6.461 -43.476 -60.711  1.00  8.49           C  
ATOM    978  CD  GLN A1114       7.672 -43.770 -59.852  1.00 10.29           C  
ATOM    979  OE1 GLN A1114       8.483 -42.888 -59.581  1.00  9.10           O  
ATOM    980  NE2 GLN A1114       7.812 -45.024 -59.430  1.00  7.84           N  
ATOM    981  N   MET A1115       3.164 -41.396 -58.465  1.00 10.94           N  
ATOM    982  CA  MET A1115       2.208 -40.361 -58.088  1.00 11.97           C  
ATOM    983  C   MET A1115       2.258 -40.068 -56.587  1.00 11.98           C  
ATOM    984  O   MET A1115       2.268 -38.898 -56.158  1.00 10.65           O  
ATOM    985  CB  MET A1115       0.801 -40.746 -58.545  1.00 11.89           C  
ATOM    986  CG  MET A1115       0.670 -40.791 -60.082  1.00 14.09           C  
ATOM    987  SD  MET A1115      -1.041 -40.929 -60.677  1.00 20.31           S  
ATOM    988  CE  MET A1115      -1.205 -42.627 -60.245  1.00 16.92           C  
ATOM    989  N   ALA A1116       2.297 -41.117 -55.775  1.00 11.90           N  
ATOM    990  CA  ALA A1116       2.380 -40.969 -54.317  1.00 11.14           C  
ATOM    991  C   ALA A1116       3.595 -40.166 -53.884  1.00 11.11           C  
ATOM    992  O   ALA A1116       3.495 -39.282 -53.037  1.00 10.55           O  
ATOM    993  CB  ALA A1116       2.411 -42.381 -53.637  1.00 13.43           C  
ATOM    994  N   GLY A1117       4.755 -40.490 -54.451  1.00 11.27           N  
ATOM    995  CA  GLY A1117       5.994 -39.806 -54.093  1.00 10.99           C  
ATOM    996  C   GLY A1117       6.025 -38.351 -54.534  1.00  9.56           C  
ATOM    997  O   GLY A1117       6.566 -37.507 -53.841  1.00  9.73           O  
ATOM    998  N   GLU A1118       5.501 -38.061 -55.722  1.00  9.71           N  
ATOM    999  CA  GLU A1118       5.405 -36.676 -56.225  1.00  9.15           C  
ATOM   1000  C   GLU A1118       4.534 -35.801 -55.315  1.00 10.26           C  
ATOM   1001  O   GLU A1118       4.903 -34.675 -54.927  1.00 10.27           O  
ATOM   1002  CB  GLU A1118       4.853 -36.679 -57.672  1.00  9.48           C  
ATOM   1003  CG  GLU A1118       5.825 -37.289 -58.666  1.00  9.33           C  
ATOM   1004  CD  GLU A1118       5.286 -37.438 -60.095  1.00 11.45           C  
ATOM   1005  OE1 GLU A1118       4.072 -37.669 -60.301  1.00  9.64           O  
ATOM   1006  OE2 GLU A1118       6.104 -37.337 -61.035  1.00 17.15           O  
ATOM   1007  N   ILE A1119       3.366 -36.328 -54.974  1.00  9.53           N  
ATOM   1008  CA  ILE A1119       2.444 -35.652 -54.080  1.00 10.38           C  
ATOM   1009  C   ILE A1119       3.084 -35.446 -52.705  1.00  9.42           C  
ATOM   1010  O   ILE A1119       3.059 -34.339 -52.168  1.00 11.10           O  
ATOM   1011  CB  ILE A1119       1.109 -36.434 -53.971  1.00 10.01           C  
ATOM   1012  CG1 ILE A1119       0.379 -36.417 -55.321  1.00 11.00           C  
ATOM   1013  CG2 ILE A1119       0.209 -35.845 -52.888  1.00 11.11           C  
ATOM   1014  CD1 ILE A1119      -0.688 -37.461 -55.448  1.00 10.67           C  
ATOM   1015  N   ALA A1120       3.692 -36.488 -52.156  1.00 10.08           N  
ATOM   1016  CA  ALA A1120       4.325 -36.394 -50.835  1.00 10.41           C  
ATOM   1017  C   ALA A1120       5.464 -35.385 -50.837  1.00 10.60           C  
ATOM   1018  O   ALA A1120       5.665 -34.676 -49.860  1.00  9.88           O  
ATOM   1019  CB  ALA A1120       4.827 -37.762 -50.371  1.00 12.05           C  
ATOM   1020  N   ASP A1121       6.208 -35.323 -51.935  1.00  9.57           N  
ATOM   1021  CA  ASP A1121       7.330 -34.398 -52.053  1.00 10.25           C  
ATOM   1022  C   ASP A1121       6.864 -32.937 -52.093  1.00  9.58           C  
ATOM   1023  O   ASP A1121       7.411 -32.080 -51.380  1.00  9.44           O  
ATOM   1024  CB  ASP A1121       8.184 -34.733 -53.279  1.00 10.25           C  
ATOM   1025  CG  ASP A1121       9.511 -33.994 -53.265  1.00 10.69           C  
ATOM   1026  OD1 ASP A1121      10.336 -34.249 -52.353  1.00 11.41           O  
ATOM   1027  OD2 ASP A1121       9.696 -33.134 -54.140  1.00  9.92           O  
ATOM   1028  N   GLY A1122       5.845 -32.633 -52.905  1.00  8.23           N  
ATOM   1029  CA  GLY A1122       5.290 -31.294 -52.911  1.00  9.78           C  
ATOM   1030  C   GLY A1122       4.763 -30.896 -51.533  1.00  9.10           C  
ATOM   1031  O   GLY A1122       4.964 -29.752 -51.071  1.00  9.59           O  
ATOM   1032  N   MET A1123       4.083 -31.830 -50.873  1.00 10.35           N  
ATOM   1033  CA  MET A1123       3.584 -31.586 -49.502  1.00 10.81           C  
ATOM   1034  C   MET A1123       4.714 -31.402 -48.473  1.00  9.86           C  
ATOM   1035  O   MET A1123       4.628 -30.524 -47.598  1.00 10.09           O  
ATOM   1036  CB  MET A1123       2.618 -32.703 -49.079  1.00 11.73           C  
ATOM   1037  CG  MET A1123       1.290 -32.700 -49.823  1.00 12.17           C  
ATOM   1038  SD  MET A1123       0.332 -31.189 -49.646  1.00 14.18           S  
ATOM   1039  CE  MET A1123       0.209 -31.076 -47.855  1.00 18.51           C  
ATOM   1040  N   ALA A1124       5.780 -32.195 -48.570  1.00 10.44           N  
ATOM   1041  CA  ALA A1124       6.948 -32.010 -47.706  1.00  9.83           C  
ATOM   1042  C   ALA A1124       7.554 -30.605 -47.874  1.00 10.41           C  
ATOM   1043  O   ALA A1124       7.927 -29.957 -46.892  1.00  9.50           O  
ATOM   1044  CB  ALA A1124       8.024 -33.090 -47.976  1.00 11.59           C  
ATOM   1045  N   TYR A1125       7.661 -30.143 -49.119  1.00  8.51           N  
ATOM   1046  CA  TYR A1125       8.144 -28.803 -49.415  1.00  9.11           C  
ATOM   1047  C   TYR A1125       7.257 -27.724 -48.761  1.00  8.21           C  
ATOM   1048  O   TYR A1125       7.749 -26.822 -48.077  1.00  8.95           O  
ATOM   1049  CB  TYR A1125       8.220 -28.571 -50.932  1.00  9.79           C  
ATOM   1050  CG  TYR A1125       8.574 -27.142 -51.320  1.00  8.19           C  
ATOM   1051  CD1 TYR A1125       9.897 -26.716 -51.384  1.00  8.13           C  
ATOM   1052  CD2 TYR A1125       7.571 -26.197 -51.597  1.00 10.85           C  
ATOM   1053  CE1 TYR A1125      10.217 -25.404 -51.715  1.00 10.25           C  
ATOM   1054  CE2 TYR A1125       7.883 -24.898 -51.949  1.00 10.10           C  
ATOM   1055  CZ  TYR A1125       9.199 -24.489 -51.993  1.00  9.86           C  
ATOM   1056  OH  TYR A1125       9.512 -23.183 -52.332  1.00 10.37           O  
ATOM   1057  N   LEU A1126       5.950 -27.824 -48.972  1.00  9.48           N  
ATOM   1058  CA  LEU A1126       5.018 -26.848 -48.406  1.00 10.55           C  
ATOM   1059  C   LEU A1126       5.073 -26.851 -46.879  1.00  9.72           C  
ATOM   1060  O   LEU A1126       5.210 -25.790 -46.247  1.00 10.27           O  
ATOM   1061  CB  LEU A1126       3.595 -27.162 -48.871  1.00 10.91           C  
ATOM   1062  CG  LEU A1126       3.381 -26.846 -50.357  1.00 11.05           C  
ATOM   1063  CD1 LEU A1126       2.015 -27.355 -50.780  1.00 13.46           C  
ATOM   1064  CD2 LEU A1126       3.519 -25.358 -50.624  1.00 12.42           C  
ATOM   1065  N   ASN A1127       5.007 -28.032 -46.286  1.00 11.36           N  
ATOM   1066  CA  ASN A1127       5.036 -28.132 -44.820  1.00 12.58           C  
ATOM   1067  C   ASN A1127       6.366 -27.563 -44.267  1.00 12.39           C  
ATOM   1068  O   ASN A1127       6.377 -26.956 -43.198  1.00 12.60           O  
ATOM   1069  CB  ASN A1127       4.877 -29.597 -44.322  1.00 12.87           C  
ATOM   1070  CG  ASN A1127       3.429 -30.163 -44.349  1.00 13.01           C  
ATOM   1071  OD1 ASN A1127       3.260 -31.328 -43.981  1.00 13.34           O  
ATOM   1072  ND2 ASN A1127       2.391 -29.371 -44.741  1.00 11.74           N  
ATOM   1073  N   ALA A1128       7.488 -27.762 -44.971  1.00 11.82           N  
ATOM   1074  CA  ALA A1128       8.800 -27.272 -44.519  1.00 11.89           C  
ATOM   1075  C   ALA A1128       8.866 -25.753 -44.518  1.00 12.07           C  
ATOM   1076  O   ALA A1128       9.598 -25.149 -43.731  1.00 12.74           O  
ATOM   1077  CB  ALA A1128       9.929 -27.839 -45.388  1.00 12.64           C  
ATOM   1078  N   ASN A1129       8.086 -25.161 -45.409  1.00 11.28           N  
ATOM   1079  CA  ASN A1129       7.929 -23.722 -45.542  1.00 13.50           C  
ATOM   1080  C   ASN A1129       6.735 -23.156 -44.753  1.00 14.11           C  
ATOM   1081  O   ASN A1129       6.239 -22.064 -45.064  1.00 15.78           O  
ATOM   1082  CB  ASN A1129       7.857 -23.380 -47.028  1.00 13.69           C  
ATOM   1083  CG  ASN A1129       9.222 -23.438 -47.689  1.00 16.79           C  
ATOM   1084  OD1 ASN A1129      10.025 -22.528 -47.516  1.00 17.76           O  
ATOM   1085  ND2 ASN A1129       9.514 -24.523 -48.398  1.00 12.96           N  
ATOM   1086  N   LYS A1130       6.319 -23.902 -43.725  1.00 15.23           N  
ATOM   1087  CA  LYS A1130       5.239 -23.531 -42.780  1.00 15.35           C  
ATOM   1088  C   LYS A1130       3.861 -23.319 -43.417  1.00 14.43           C  
ATOM   1089  O   LYS A1130       3.045 -22.530 -42.924  1.00 16.43           O  
ATOM   1090  CB  LYS A1130       5.633 -22.313 -41.938  1.00 17.31           C  
ATOM   1091  CG  LYS A1130       7.044 -22.387 -41.320  1.00 21.79           C  
ATOM   1092  CD  LYS A1130       7.276 -23.692 -40.545  1.00 25.97           C  
ATOM   1093  CE  LYS A1130       8.618 -23.672 -39.818  0.00 22.69           C  
ATOM   1094  NZ  LYS A1130       8.662 -22.646 -38.739  0.00 23.45           N  
ATOM   1095  N   PHE A1131       3.609 -24.036 -44.502  1.00 11.56           N  
ATOM   1096  CA  PHE A1131       2.333 -23.998 -45.202  1.00 11.75           C  
ATOM   1097  C   PHE A1131       1.584 -25.289 -44.903  1.00 10.92           C  
ATOM   1098  O   PHE A1131       2.031 -26.353 -45.297  1.00 12.91           O  
ATOM   1099  CB  PHE A1131       2.576 -23.879 -46.705  1.00 11.60           C  
ATOM   1100  CG  PHE A1131       1.324 -23.662 -47.529  1.00 11.02           C  
ATOM   1101  CD1 PHE A1131       0.621 -24.721 -48.049  1.00 13.44           C  
ATOM   1102  CD2 PHE A1131       0.890 -22.377 -47.809  1.00 18.31           C  
ATOM   1103  CE1 PHE A1131      -0.527 -24.525 -48.822  1.00 15.31           C  
ATOM   1104  CE2 PHE A1131      -0.247 -22.165 -48.585  1.00 18.35           C  
ATOM   1105  CZ  PHE A1131      -0.952 -23.247 -49.089  1.00 17.75           C  
ATOM   1106  N   VAL A1132       0.469 -25.197 -44.184  1.00  9.14           N  
ATOM   1107  CA  VAL A1132      -0.449 -26.330 -44.012  1.00 10.90           C  
ATOM   1108  C   VAL A1132      -1.554 -26.219 -45.081  1.00 10.24           C  
ATOM   1109  O   VAL A1132      -2.197 -25.175 -45.181  1.00 10.63           O  
ATOM   1110  CB  VAL A1132      -1.096 -26.308 -42.599  1.00 11.68           C  
ATOM   1111  CG1 VAL A1132      -2.162 -27.391 -42.459  1.00 14.06           C  
ATOM   1112  CG2 VAL A1132      -0.034 -26.441 -41.533  1.00 14.71           C  
ATOM   1113  N   HIS A1133      -1.760 -27.274 -45.870  1.00 11.86           N  
ATOM   1114  CA  HIS A1133      -2.665 -27.197 -47.043  1.00 12.89           C  
ATOM   1115  C   HIS A1133      -4.146 -27.079 -46.650  1.00 13.62           C  
ATOM   1116  O   HIS A1133      -4.855 -26.153 -47.085  1.00 14.23           O  
ATOM   1117  CB  HIS A1133      -2.467 -28.400 -47.954  1.00 13.84           C  
ATOM   1118  CG  HIS A1133      -3.095 -28.249 -49.308  1.00 13.19           C  
ATOM   1119  ND1 HIS A1133      -4.459 -28.258 -49.504  1.00 13.44           N  
ATOM   1120  CD2 HIS A1133      -2.540 -28.110 -50.539  1.00 14.79           C  
ATOM   1121  CE1 HIS A1133      -4.717 -28.113 -50.793  1.00 15.20           C  
ATOM   1122  NE2 HIS A1133      -3.570 -28.025 -51.444  1.00 13.95           N  
ATOM   1123  N   ARG A1134      -4.583 -27.984 -45.788  1.00 12.92           N  
ATOM   1124  CA  ARG A1134      -5.959 -28.020 -45.259  1.00 14.26           C  
ATOM   1125  C   ARG A1134      -6.986 -28.648 -46.205  1.00 12.91           C  
ATOM   1126  O   ARG A1134      -8.085 -28.945 -45.756  1.00 14.80           O  
ATOM   1127  CB  ARG A1134      -6.497 -26.639 -44.802  1.00 15.25           C  
ATOM   1128  CG  ARG A1134      -5.611 -25.870 -43.825  1.00 15.62           C  
ATOM   1129  CD  ARG A1134      -6.239 -24.585 -43.315  1.00 18.34           C  
ATOM   1130  NE  ARG A1134      -5.511 -24.126 -42.133  0.50 19.72           N  
ATOM   1131  CZ  ARG A1134      -4.319 -23.524 -42.144  0.50 22.66           C  
ATOM   1132  NH1 ARG A1134      -3.682 -23.266 -43.285  0.50 21.89           N  
ATOM   1133  NH2 ARG A1134      -3.757 -23.163 -40.993  0.50 24.85           N  
ATOM   1134  N   ASP A1135      -6.668 -28.817 -47.491  1.00 12.31           N  
ATOM   1135  CA  ASP A1135      -7.613 -29.435 -48.446  1.00 12.19           C  
ATOM   1136  C   ASP A1135      -6.900 -30.361 -49.446  1.00 12.01           C  
ATOM   1137  O   ASP A1135      -7.194 -30.351 -50.648  1.00 10.83           O  
ATOM   1138  CB  ASP A1135      -8.418 -28.333 -49.161  1.00 13.75           C  
ATOM   1139  CG  ASP A1135      -9.668 -28.848 -49.899  1.00 12.10           C  
ATOM   1140  OD1 ASP A1135     -10.132 -29.985 -49.670  1.00 12.70           O  
ATOM   1141  OD2 ASP A1135     -10.205 -28.061 -50.712  1.00 11.00           O  
ATOM   1142  N   LEU A1136      -5.967 -31.182 -48.963  1.00 11.64           N  
ATOM   1143  CA  LEU A1136      -5.335 -32.171 -49.828  1.00 12.65           C  
ATOM   1144  C   LEU A1136      -6.343 -33.259 -50.227  1.00 12.36           C  
ATOM   1145  O   LEU A1136      -7.046 -33.817 -49.377  1.00 12.42           O  
ATOM   1146  CB  LEU A1136      -4.096 -32.801 -49.179  1.00 10.80           C  
ATOM   1147  CG  LEU A1136      -3.342 -33.818 -50.029  1.00 12.93           C  
ATOM   1148  CD1 LEU A1136      -2.807 -33.210 -51.328  1.00 13.43           C  
ATOM   1149  CD2 LEU A1136      -2.192 -34.392 -49.205  1.00 14.93           C  
ATOM   1150  N   ALA A1137      -6.425 -33.518 -51.534  1.00 12.59           N  
ATOM   1151  CA  ALA A1137      -7.398 -34.429 -52.125  1.00 11.75           C  
ATOM   1152  C   ALA A1137      -7.024 -34.609 -53.582  1.00 12.98           C  
ATOM   1153  O   ALA A1137      -6.361 -33.743 -54.149  1.00 10.25           O  
ATOM   1154  CB  ALA A1137      -8.815 -33.841 -52.033  1.00 12.77           C  
ATOM   1155  N   ALA A1138      -7.435 -35.711 -54.199  1.00 11.81           N  
ATOM   1156  CA  ALA A1138      -7.095 -35.932 -55.617  1.00 11.45           C  
ATOM   1157  C   ALA A1138      -7.593 -34.785 -56.514  1.00 11.78           C  
ATOM   1158  O   ALA A1138      -6.909 -34.394 -57.489  1.00 11.57           O  
ATOM   1159  CB  ALA A1138      -7.611 -37.263 -56.096  1.00 10.70           C  
ATOM   1160  N   ARG A1139      -8.748 -34.199 -56.176  1.00 11.36           N  
ATOM   1161  CA  ARG A1139      -9.302 -33.087 -56.975  1.00  9.96           C  
ATOM   1162  C   ARG A1139      -8.405 -31.838 -56.924  1.00  8.62           C  
ATOM   1163  O   ARG A1139      -8.502 -30.963 -57.801  1.00 10.95           O  
ATOM   1164  CB  ARG A1139     -10.740 -32.732 -56.537  1.00 10.51           C  
ATOM   1165  CG  ARG A1139     -10.834 -32.193 -55.095  1.00 11.08           C  
ATOM   1166  CD  ARG A1139     -12.262 -31.874 -54.566  1.00 10.91           C  
ATOM   1167  NE  ARG A1139     -12.105 -31.555 -53.144  1.00 10.51           N  
ATOM   1168  CZ  ARG A1139     -12.010 -32.478 -52.185  1.00 11.78           C  
ATOM   1169  NH1 ARG A1139     -12.197 -33.760 -52.452  1.00 12.80           N  
ATOM   1170  NH2 ARG A1139     -11.738 -32.123 -50.939  1.00 13.00           N  
ATOM   1171  N   ASN A1140      -7.518 -31.780 -55.927  1.00  9.61           N  
ATOM   1172  CA  ASN A1140      -6.621 -30.638 -55.733  1.00 10.69           C  
ATOM   1173  C   ASN A1140      -5.153 -30.975 -56.039  1.00 11.56           C  
ATOM   1174  O   ASN A1140      -4.228 -30.301 -55.565  1.00 13.81           O  
ATOM   1175  CB  ASN A1140      -6.800 -30.065 -54.325  1.00 10.34           C  
ATOM   1176  CG  ASN A1140      -8.156 -29.390 -54.139  1.00 11.61           C  
ATOM   1177  OD1 ASN A1140      -8.709 -28.813 -55.087  1.00 10.29           O  
ATOM   1178  ND2 ASN A1140      -8.683 -29.431 -52.906  1.00 12.74           N  
ATOM   1179  N   CYS A1141      -4.979 -32.011 -56.851  1.00 10.94           N  
ATOM   1180  CA  CYS A1141      -3.710 -32.365 -57.480  1.00 11.88           C  
ATOM   1181  C   CYS A1141      -3.953 -32.285 -58.980  1.00 10.55           C  
ATOM   1182  O   CYS A1141      -5.089 -32.489 -59.425  1.00 11.40           O  
ATOM   1183  CB  CYS A1141      -3.273 -33.754 -57.103  1.00 12.78           C  
ATOM   1184  SG  CYS A1141      -2.914 -33.979 -55.313  1.00 14.86           S  
ATOM   1185  N   MET A1142      -2.932 -31.915 -59.745  1.00  9.66           N  
ATOM   1186  CA  MET A1142      -3.093 -31.752 -61.174  1.00  9.76           C  
ATOM   1187  C   MET A1142      -2.071 -32.615 -61.912  1.00  9.71           C  
ATOM   1188  O   MET A1142      -1.029 -32.958 -61.357  1.00  9.92           O  
ATOM   1189  CB  MET A1142      -2.938 -30.281 -61.591  1.00 11.06           C  
ATOM   1190  CG  MET A1142      -3.942 -29.335 -60.885  1.00 14.34           C  
ATOM   1191  SD  MET A1142      -4.133 -27.700 -61.635  1.00 20.84           S  
ATOM   1192  CE  MET A1142      -5.206 -28.142 -63.004  1.00 23.72           C  
ATOM   1193  N   VAL A1143      -2.373 -32.911 -63.174  1.00  7.44           N  
ATOM   1194  CA  VAL A1143      -1.586 -33.835 -64.003  1.00  8.25           C  
ATOM   1195  C   VAL A1143      -1.029 -33.142 -65.236  1.00  7.94           C  
ATOM   1196  O   VAL A1143      -1.777 -32.550 -66.008  1.00  7.75           O  
ATOM   1197  CB  VAL A1143      -2.459 -35.060 -64.454  1.00  8.49           C  
ATOM   1198  CG1 VAL A1143      -1.604 -36.093 -65.171  1.00 11.13           C  
ATOM   1199  CG2 VAL A1143      -3.139 -35.694 -63.235  1.00 10.68           C  
ATOM   1200  N   ALA A1144       0.288 -33.227 -65.422  1.00  7.83           N  
ATOM   1201  CA  ALA A1144       0.976 -32.577 -66.547  1.00  9.98           C  
ATOM   1202  C   ALA A1144       0.924 -33.412 -67.819  1.00 11.10           C  
ATOM   1203  O   ALA A1144       0.538 -34.568 -67.802  1.00 11.01           O  
ATOM   1204  CB  ALA A1144       2.433 -32.293 -66.182  1.00 10.51           C  
ATOM   1205  N   GLU A1145       1.349 -32.821 -68.922  1.00 13.26           N  
ATOM   1206  CA  GLU A1145       1.386 -33.533 -70.202  1.00 14.82           C  
ATOM   1207  C   GLU A1145       2.203 -34.835 -70.115  1.00 14.46           C  
ATOM   1208  O   GLU A1145       1.852 -35.838 -70.740  1.00 14.99           O  
ATOM   1209  CB  GLU A1145       1.960 -32.633 -71.294  1.00 16.61           C  
ATOM   1210  CG  GLU A1145       1.868 -33.245 -72.685  1.00 17.85           C  
ATOM   1211  CD  GLU A1145       1.950 -32.230 -73.808  1.00 24.31           C  
ATOM   1212  OE1 GLU A1145       1.936 -31.004 -73.541  1.00 35.03           O  
ATOM   1213  OE2 GLU A1145       2.021 -32.663 -74.978  1.00 32.54           O  
ATOM   1214  N   ASP A1146       3.286 -34.815 -69.345  1.00 14.04           N  
ATOM   1215  CA  ASP A1146       4.128 -36.014 -69.150  1.00 14.86           C  
ATOM   1216  C   ASP A1146       3.715 -36.904 -67.965  1.00 14.55           C  
ATOM   1217  O   ASP A1146       4.448 -37.839 -67.599  1.00 14.41           O  
ATOM   1218  CB  ASP A1146       5.613 -35.612 -69.048  1.00 16.02           C  
ATOM   1219  CG  ASP A1146       5.993 -34.999 -67.694  1.00 18.72           C  
ATOM   1220  OD1 ASP A1146       5.109 -34.695 -66.857  1.00 15.12           O  
ATOM   1221  OD2 ASP A1146       7.212 -34.816 -67.467  1.00 21.75           O  
ATOM   1222  N   PHE A1147       2.540 -36.620 -67.390  1.00 11.19           N  
ATOM   1223  CA  PHE A1147       1.932 -37.367 -66.292  1.00 11.19           C  
ATOM   1224  C   PHE A1147       2.490 -37.057 -64.897  1.00  8.96           C  
ATOM   1225  O   PHE A1147       2.027 -37.605 -63.904  1.00 10.46           O  
ATOM   1226  CB  PHE A1147       1.896 -38.884 -66.562  1.00 12.56           C  
ATOM   1227  CG  PHE A1147       1.039 -39.257 -67.741  1.00 10.35           C  
ATOM   1228  CD1 PHE A1147      -0.344 -39.261 -67.630  1.00 13.64           C  
ATOM   1229  CD2 PHE A1147       1.610 -39.584 -68.949  1.00 15.82           C  
ATOM   1230  CE1 PHE A1147      -1.142 -39.607 -68.726  1.00 12.35           C  
ATOM   1231  CE2 PHE A1147       0.812 -39.915 -70.041  1.00 15.29           C  
ATOM   1232  CZ  PHE A1147      -0.567 -39.925 -69.903  1.00 11.15           C  
ATOM   1233  N   THR A1148       3.437 -36.123 -64.810  1.00  9.68           N  
ATOM   1234  CA  THR A1148       3.849 -35.598 -63.510  1.00  9.56           C  
ATOM   1235  C   THR A1148       2.644 -35.021 -62.737  1.00 11.32           C  
ATOM   1236  O   THR A1148       1.913 -34.181 -63.272  1.00 10.74           O  
ATOM   1237  CB  THR A1148       4.921 -34.502 -63.649  1.00  9.74           C  
ATOM   1238  OG1 THR A1148       6.041 -34.997 -64.393  1.00 10.94           O  
ATOM   1239  CG2 THR A1148       5.396 -34.063 -62.286  1.00  9.15           C  
ATOM   1240  N   VAL A1149       2.448 -35.483 -61.501  1.00  9.58           N  
ATOM   1241  CA  VAL A1149       1.441 -34.957 -60.601  1.00  9.76           C  
ATOM   1242  C   VAL A1149       2.038 -33.858 -59.707  1.00 10.63           C  
ATOM   1243  O   VAL A1149       3.142 -33.989 -59.167  1.00  9.69           O  
ATOM   1244  CB  VAL A1149       0.820 -36.068 -59.734  1.00  9.85           C  
ATOM   1245  CG1 VAL A1149      -0.259 -35.520 -58.794  1.00 11.13           C  
ATOM   1246  CG2 VAL A1149       0.262 -37.161 -60.636  1.00 12.26           C  
ATOM   1247  N   LYS A1150       1.281 -32.775 -59.553  1.00 11.03           N  
ATOM   1248  CA  LYS A1150       1.703 -31.638 -58.747  1.00 10.48           C  
ATOM   1249  C   LYS A1150       0.542 -31.164 -57.851  1.00 11.42           C  
ATOM   1250  O   LYS A1150      -0.647 -31.285 -58.205  1.00 12.27           O  
ATOM   1251  CB  LYS A1150       2.139 -30.478 -59.657  1.00  9.06           C  
ATOM   1252  CG  LYS A1150       3.321 -30.790 -60.551  1.00  9.65           C  
ATOM   1253  CD  LYS A1150       3.858 -29.590 -61.290  1.00 10.62           C  
ATOM   1254  CE  LYS A1150       4.905 -30.024 -62.325  1.00  9.74           C  
ATOM   1255  NZ  LYS A1150       5.829 -28.928 -62.779  1.00  6.81           N  
ATOM   1256  N   ILE A1151       0.889 -30.595 -56.701  1.00  9.66           N  
ATOM   1257  CA  ILE A1151      -0.109 -29.977 -55.831  1.00 10.69           C  
ATOM   1258  C   ILE A1151      -0.645 -28.705 -56.474  1.00 12.17           C  
ATOM   1259  O   ILE A1151       0.118 -27.795 -56.797  1.00 11.21           O  
ATOM   1260  CB  ILE A1151       0.489 -29.586 -54.450  1.00 10.96           C  
ATOM   1261  CG1 ILE A1151       1.254 -30.752 -53.802  1.00 12.49           C  
ATOM   1262  CG2 ILE A1151      -0.594 -29.057 -53.538  1.00 12.02           C  
ATOM   1263  CD1 ILE A1151       0.414 -32.002 -53.515  1.00 16.27           C  
ATOM   1264  N   GLY A1152      -1.959 -28.595 -56.637  1.00 12.68           N  
ATOM   1265  CA  GLY A1152      -2.484 -27.394 -57.268  1.00 14.37           C  
ATOM   1266  C   GLY A1152      -3.943 -27.440 -57.629  1.00 16.60           C  
ATOM   1267  O   GLY A1152      -4.471 -28.508 -57.961  1.00 17.90           O  
ATOM   1268  N   ASP A1153      -4.588 -26.269 -57.598  1.00 17.35           N  
ATOM   1269  CA  ASP A1153      -6.012 -26.177 -57.907  1.00 17.29           C  
ATOM   1270  C   ASP A1153      -6.469 -24.726 -58.086  1.00 18.73           C  
ATOM   1271  O   ASP A1153      -5.736 -23.793 -57.707  1.00 16.90           O  
ATOM   1272  CB  ASP A1153      -6.840 -26.877 -56.818  1.00 17.09           C  
ATOM   1273  CG  ASP A1153      -6.964 -26.067 -55.537  1.00 20.71           C  
ATOM   1274  OD1 ASP A1153      -7.797 -25.130 -55.516  1.00 21.05           O  
ATOM   1275  OD2 ASP A1153      -6.278 -26.405 -54.526  1.00 22.43           O  
ATOM   1276  N   PHE A1154      -7.666 -24.561 -58.670  1.00 18.08           N  
ATOM   1277  CA  PHE A1154      -8.275 -23.246 -58.921  1.00 18.40           C  
ATOM   1278  C   PHE A1154      -9.461 -22.948 -57.993  1.00 16.83           C  
ATOM   1279  O   PHE A1154     -10.222 -22.000 -58.233  1.00 13.51           O  
ATOM   1280  CB  PHE A1154      -8.773 -23.138 -60.371  1.00 19.93           C  
ATOM   1281  CG  PHE A1154      -7.750 -23.513 -61.415  1.00 17.74           C  
ATOM   1282  CD1 PHE A1154      -6.513 -22.905 -61.448  1.00 21.22           C  
ATOM   1283  CD2 PHE A1154      -8.055 -24.449 -62.389  1.00 19.03           C  
ATOM   1284  CE1 PHE A1154      -5.583 -23.249 -62.413  1.00 24.77           C  
ATOM   1285  CE2 PHE A1154      -7.154 -24.787 -63.356  1.00 19.04           C  
ATOM   1286  CZ  PHE A1154      -5.912 -24.194 -63.373  1.00 23.67           C  
ATOM   1287  N   GLY A1155      -9.608 -23.748 -56.941  1.00 17.87           N  
ATOM   1288  CA  GLY A1155     -10.776 -23.681 -56.043  1.00 19.23           C  
ATOM   1289  C   GLY A1155     -11.866 -24.619 -56.550  1.00 20.08           C  
ATOM   1290  O   GLY A1155     -12.450 -24.356 -57.603  1.00 19.18           O  
ATOM   1291  N   MET A1156     -12.131 -25.695 -55.795  1.00 20.25           N  
ATOM   1292  CA  MET A1156     -13.002 -26.812 -56.241  1.00 20.19           C  
ATOM   1293  C   MET A1156     -14.413 -26.819 -55.594  1.00 20.75           C  
ATOM   1294  O   MET A1156     -15.188 -27.763 -55.784  1.00 20.03           O  
ATOM   1295  CB  MET A1156     -12.306 -28.161 -55.976  1.00 20.49           C  
ATOM   1296  CG  MET A1156     -11.337 -28.603 -57.057  1.00 23.87           C  
ATOM   1297  SD  MET A1156     -12.208 -29.129 -58.561  1.00 31.68           S  
ATOM   1298  CE  MET A1156     -10.936 -30.042 -59.444  1.00 19.02           C  
ATOM   1299  N   THR A1157     -14.755 -25.767 -54.854  1.00 18.69           N  
ATOM   1300  CA  THR A1157     -15.981 -25.780 -54.052  1.00 18.37           C  
ATOM   1301  C   THR A1157     -17.239 -25.478 -54.855  1.00 17.93           C  
ATOM   1302  O   THR A1157     -18.352 -25.664 -54.340  1.00 18.35           O  
ATOM   1303  CB  THR A1157     -15.901 -24.787 -52.885  1.00 18.01           C  
ATOM   1304  OG1 THR A1157     -15.633 -23.471 -53.384  1.00 19.81           O  
ATOM   1305  CG2 THR A1157     -14.810 -25.202 -51.907  1.00 17.66           C  
ATOM   1306  N   ARG A1158     -17.076 -25.024 -56.099  1.00 16.99           N  
ATOM   1307  CA  ARG A1158     -18.203 -24.497 -56.888  1.00 17.70           C  
ATOM   1308  C   ARG A1158     -18.483 -25.221 -58.219  1.00 17.28           C  
ATOM   1309  O   ARG A1158     -19.330 -24.773 -58.992  1.00 18.82           O  
ATOM   1310  CB  ARG A1158     -17.981 -22.998 -57.153  1.00 17.01           C  
ATOM   1311  CG  ARG A1158     -18.165 -22.120 -55.904  1.00 19.85           C  
ATOM   1312  CD  ARG A1158     -18.053 -20.615 -56.188  1.00 20.86           C  
ATOM   1313  NE  ARG A1158     -18.957 -20.158 -57.239  0.50 22.07           N  
ATOM   1314  CZ  ARG A1158     -19.001 -18.914 -57.716  0.50 22.69           C  
ATOM   1315  NH1 ARG A1158     -18.191 -17.967 -57.247  0.50 22.38           N  
ATOM   1316  NH2 ARG A1158     -19.864 -18.612 -58.676  0.50 23.19           N  
ATOM   1317  N   ASP A1159     -17.783 -26.322 -58.503  1.00 17.94           N  
ATOM   1318  CA  ASP A1159     -18.083 -27.063 -59.734  1.00 17.61           C  
ATOM   1319  C   ASP A1159     -18.514 -28.482 -59.395  1.00 14.66           C  
ATOM   1320  O   ASP A1159     -19.173 -28.693 -58.376  1.00 13.11           O  
ATOM   1321  CB  ASP A1159     -16.935 -27.003 -60.762  1.00 19.59           C  
ATOM   1322  CG  ASP A1159     -17.444 -27.203 -62.217  1.00 21.82           C  
ATOM   1323  OD1 ASP A1159     -18.379 -26.484 -62.653  1.00 23.31           O  
ATOM   1324  OD2 ASP A1159     -16.901 -28.100 -62.907  1.00 30.81           O  
ATOM   1325  N   ILE A1160     -18.175 -29.447 -60.244  1.00 13.43           N  
ATOM   1326  CA  ILE A1160     -18.772 -30.784 -60.134  1.00 15.44           C  
ATOM   1327  C   ILE A1160     -18.368 -31.585 -58.909  1.00 13.64           C  
ATOM   1328  O   ILE A1160     -19.054 -32.563 -58.589  1.00 13.71           O  
ATOM   1329  CB  ILE A1160     -18.512 -31.650 -61.381  1.00 16.82           C  
ATOM   1330  CG1 ILE A1160     -17.019 -31.813 -61.631  1.00 19.35           C  
ATOM   1331  CG2 ILE A1160     -19.253 -31.066 -62.578  1.00 20.04           C  
ATOM   1332  CD1 ILE A1160     -16.712 -32.963 -62.573  1.00 22.05           C  
ATOM   1333  N   TYR A1161     -17.289 -31.189 -58.220  1.00 10.28           N  
ATOM   1334  CA  TYR A1161     -16.919 -31.826 -56.941  1.00  9.81           C  
ATOM   1335  C   TYR A1161     -17.342 -31.014 -55.706  1.00  8.98           C  
ATOM   1336  O   TYR A1161     -16.845 -31.277 -54.585  1.00  9.72           O  
ATOM   1337  CB  TYR A1161     -15.418 -32.189 -56.879  1.00 10.79           C  
ATOM   1338  CG  TYR A1161     -14.974 -33.012 -58.072  1.00 10.84           C  
ATOM   1339  CD1 TYR A1161     -15.717 -34.118 -58.476  1.00 10.96           C  
ATOM   1340  CD2 TYR A1161     -13.850 -32.667 -58.820  1.00 10.59           C  
ATOM   1341  CE1 TYR A1161     -15.351 -34.867 -59.585  1.00 13.51           C  
ATOM   1342  CE2 TYR A1161     -13.472 -33.417 -59.934  1.00 10.66           C  
ATOM   1343  CZ  TYR A1161     -14.232 -34.521 -60.312  1.00 12.08           C  
ATOM   1344  OH  TYR A1161     -13.896 -35.271 -61.427  1.00 11.84           O  
ATOM   1345  N   GLU A1162     -18.277 -30.081 -55.904  1.00  7.91           N  
ATOM   1346  CA  GLU A1162     -18.884 -29.328 -54.790  1.00  9.40           C  
ATOM   1347  C   GLU A1162     -19.418 -30.242 -53.684  1.00  9.95           C  
ATOM   1348  O   GLU A1162     -19.366 -29.876 -52.499  1.00  8.12           O  
ATOM   1349  CB  GLU A1162     -19.970 -28.381 -55.276  1.00 10.19           C  
ATOM   1350  CG  GLU A1162     -21.183 -29.039 -55.971  1.00  8.84           C  
ATOM   1351  CD  GLU A1162     -22.070 -28.049 -56.690  1.00 12.01           C  
ATOM   1352  OE1 GLU A1162     -22.017 -26.841 -56.379  1.00 12.29           O  
ATOM   1353  OE2 GLU A1162     -22.850 -28.478 -57.566  1.00 14.39           O  
ATOM   1354  N   THR A1163     -19.925 -31.424 -54.056  1.00  8.26           N  
ATOM   1355  CA  THR A1163     -20.452 -32.371 -53.041  1.00 10.24           C  
ATOM   1356  C   THR A1163     -19.375 -33.067 -52.199  1.00 10.24           C  
ATOM   1357  O   THR A1163     -19.717 -33.814 -51.249  1.00  9.96           O  
ATOM   1358  CB  THR A1163     -21.403 -33.427 -53.667  1.00 10.28           C  
ATOM   1359  OG1 THR A1163     -20.704 -34.177 -54.659  1.00 11.26           O  
ATOM   1360  CG2 THR A1163     -22.629 -32.755 -54.273  1.00 12.63           C  
ATOM   1361  N   ASP A1164     -18.085 -32.818 -52.497  1.00  8.44           N  
ATOM   1362  CA  ASP A1164     -16.982 -33.205 -51.611  1.00  9.01           C  
ATOM   1363  C   ASP A1164     -16.840 -32.278 -50.368  1.00  9.51           C  
ATOM   1364  O   ASP A1164     -15.939 -32.509 -49.544  1.00 10.25           O  
ATOM   1365  CB  ASP A1164     -15.617 -33.228 -52.353  1.00  8.08           C  
ATOM   1366  CG  ASP A1164     -15.493 -34.372 -53.388  1.00  8.29           C  
ATOM   1367  OD1 ASP A1164     -16.440 -35.178 -53.527  1.00 11.75           O  
ATOM   1368  OD2 ASP A1164     -14.413 -34.471 -54.052  1.00 11.32           O  
ATOM   1369  N   TYR A1165     -17.683 -31.247 -50.261  1.00  8.88           N  
ATOM   1370  CA  TYR A1165     -17.682 -30.320 -49.116  1.00  9.84           C  
ATOM   1371  C   TYR A1165     -19.022 -30.292 -48.371  1.00 11.08           C  
ATOM   1372  O   TYR A1165     -20.094 -30.431 -48.971  1.00 10.75           O  
ATOM   1373  CB  TYR A1165     -17.301 -28.909 -49.582  1.00 10.17           C  
ATOM   1374  CG  TYR A1165     -15.952 -28.878 -50.260  1.00 10.93           C  
ATOM   1375  CD1 TYR A1165     -15.825 -29.142 -51.626  1.00 12.62           C  
ATOM   1376  CD2 TYR A1165     -14.797 -28.593 -49.538  1.00 10.61           C  
ATOM   1377  CE1 TYR A1165     -14.577 -29.138 -52.244  1.00  8.55           C  
ATOM   1378  CE2 TYR A1165     -13.544 -28.581 -50.151  1.00 10.00           C  
ATOM   1379  CZ  TYR A1165     -13.440 -28.860 -51.496  1.00 10.29           C  
ATOM   1380  OH  TYR A1165     -12.207 -28.845 -52.095  1.00 10.76           O  
ATOM   1381  N   TYR A1166     -18.934 -30.085 -47.061  1.00 12.29           N  
ATOM   1382  CA  TYR A1166     -20.075 -30.064 -46.151  1.00 16.09           C  
ATOM   1383  C   TYR A1166     -20.039 -28.735 -45.400  1.00 17.50           C  
ATOM   1384  O   TYR A1166     -19.012 -28.372 -44.840  1.00 13.79           O  
ATOM   1385  CB  TYR A1166     -19.926 -31.234 -45.158  1.00 17.16           C  
ATOM   1386  CG  TYR A1166     -20.926 -31.286 -44.018  1.00 17.18           C  
ATOM   1387  CD1 TYR A1166     -22.266 -31.005 -44.216  1.00 20.44           C  
ATOM   1388  CD2 TYR A1166     -20.521 -31.673 -42.740  1.00 19.76           C  
ATOM   1389  CE1 TYR A1166     -23.175 -31.065 -43.166  1.00 22.02           C  
ATOM   1390  CE2 TYR A1166     -21.416 -31.739 -41.692  1.00 21.29           C  
ATOM   1391  CZ  TYR A1166     -22.739 -31.442 -41.907  1.00 21.96           C  
ATOM   1392  OH  TYR A1166     -23.632 -31.506 -40.855  1.00 25.58           O  
ATOM   1393  N   ARG A1167     -21.143 -28.011 -45.374  1.00 21.93           N  
ATOM   1394  CA  ARG A1167     -21.186 -26.759 -44.631  1.00 26.10           C  
ATOM   1395  C   ARG A1167     -22.169 -26.912 -43.483  1.00 28.69           C  
ATOM   1396  O   ARG A1167     -23.362 -26.701 -43.654  1.00 30.56           O  
ATOM   1397  CB  ARG A1167     -21.572 -25.589 -45.537  1.00 26.67           C  
ATOM   1398  CG  ARG A1167     -21.006 -24.252 -45.044  1.00 28.37           C  
ATOM   1399  CD  ARG A1167     -21.844 -23.067 -45.467  1.00 31.66           C  
ATOM   1400  NE  ARG A1167     -21.694 -22.757 -46.890  1.00 35.81           N  
ATOM   1401  CZ  ARG A1167     -20.718 -22.015 -47.414  1.00 37.91           C  
ATOM   1402  NH1 ARG A1167     -19.772 -21.485 -46.642  1.00 39.61           N  
ATOM   1403  NH2 ARG A1167     -20.686 -21.797 -48.727  1.00 39.08           N  
ATOM   1404  N   LYS A1168     -21.665 -27.332 -42.327  1.00 30.80           N  
ATOM   1405  CA  LYS A1168     -22.485 -27.444 -41.123  1.00 31.68           C  
ATOM   1406  C   LYS A1168     -22.806 -26.054 -40.574  1.00 33.84           C  
ATOM   1407  O   LYS A1168     -22.010 -25.123 -40.732  1.00 36.54           O  
ATOM   1408  CB  LYS A1168     -21.769 -28.277 -40.052  1.00 32.69           C  
ATOM   1409  CG  LYS A1168     -22.666 -28.649 -38.866  0.00 31.11           C  
ATOM   1410  CD  LYS A1168     -22.087 -29.796 -38.043  0.00 31.20           C  
ATOM   1411  CE  LYS A1168     -20.786 -29.414 -37.346  0.00 31.16           C  
ATOM   1412  NZ  LYS A1168     -19.600 -29.505 -38.243  0.00 31.09           N  
ATOM   1413  N   GLY A1172     -18.337 -22.405 -42.726  1.00 23.36           N  
ATOM   1414  CA  GLY A1172     -17.353 -22.660 -43.772  1.00 21.35           C  
ATOM   1415  C   GLY A1172     -17.477 -24.057 -44.361  1.00 20.71           C  
ATOM   1416  O   GLY A1172     -17.967 -24.976 -43.703  1.00 20.79           O  
ATOM   1417  N   LEU A1173     -17.032 -24.208 -45.604  1.00 19.89           N  
ATOM   1418  CA  LEU A1173     -17.091 -25.495 -46.298  1.00 19.35           C  
ATOM   1419  C   LEU A1173     -15.972 -26.421 -45.828  1.00 18.16           C  
ATOM   1420  O   LEU A1173     -14.801 -26.038 -45.850  1.00 20.12           O  
ATOM   1421  CB  LEU A1173     -16.975 -25.277 -47.808  1.00 20.33           C  
ATOM   1422  CG  LEU A1173     -18.157 -24.621 -48.508  1.00 24.42           C  
ATOM   1423  CD1 LEU A1173     -17.782 -24.269 -49.923  1.00 27.05           C  
ATOM   1424  CD2 LEU A1173     -19.370 -25.531 -48.508  1.00 26.41           C  
ATOM   1425  N   LEU A1174     -16.315 -27.645 -45.424  1.00 14.13           N  
ATOM   1426  CA  LEU A1174     -15.321 -28.596 -44.909  1.00 13.44           C  
ATOM   1427  C   LEU A1174     -15.288 -29.864 -45.762  1.00 10.78           C  
ATOM   1428  O   LEU A1174     -16.336 -30.438 -46.038  1.00 10.24           O  
ATOM   1429  CB  LEU A1174     -15.667 -29.012 -43.480  1.00 13.97           C  
ATOM   1430  CG  LEU A1174     -15.738 -27.904 -42.419  1.00 17.60           C  
ATOM   1431  CD1 LEU A1174     -16.374 -28.457 -41.160  1.00 20.15           C  
ATOM   1432  CD2 LEU A1174     -14.363 -27.354 -42.107  1.00 20.27           C  
ATOM   1433  N   PRO A1175     -14.089 -30.300 -46.179  1.00 10.82           N  
ATOM   1434  CA  PRO A1175     -13.917 -31.522 -46.926  1.00  9.71           C  
ATOM   1435  C   PRO A1175     -13.944 -32.759 -46.017  1.00 10.42           C  
ATOM   1436  O   PRO A1175     -12.923 -33.424 -45.857  1.00  8.95           O  
ATOM   1437  CB  PRO A1175     -12.541 -31.321 -47.569  1.00 10.23           C  
ATOM   1438  CG  PRO A1175     -11.825 -30.467 -46.614  1.00 11.87           C  
ATOM   1439  CD  PRO A1175     -12.810 -29.600 -45.966  1.00 10.52           C  
ATOM   1440  N   VAL A1176     -15.114 -33.056 -45.439  1.00 10.12           N  
ATOM   1441  CA  VAL A1176     -15.201 -33.987 -44.294  1.00 10.78           C  
ATOM   1442  C   VAL A1176     -14.707 -35.410 -44.573  1.00 10.90           C  
ATOM   1443  O   VAL A1176     -14.159 -36.053 -43.676  1.00 11.02           O  
ATOM   1444  CB  VAL A1176     -16.612 -33.996 -43.650  1.00 12.51           C  
ATOM   1445  CG1 VAL A1176     -16.909 -32.627 -43.094  1.00 16.44           C  
ATOM   1446  CG2 VAL A1176     -17.672 -34.432 -44.635  1.00 15.07           C  
ATOM   1447  N   ARG A1177     -14.872 -35.909 -45.803  1.00  9.41           N  
ATOM   1448  CA  ARG A1177     -14.394 -37.262 -46.135  1.00  9.84           C  
ATOM   1449  C   ARG A1177     -12.866 -37.356 -46.252  1.00 10.60           C  
ATOM   1450  O   ARG A1177     -12.324 -38.467 -46.351  1.00 10.84           O  
ATOM   1451  CB  ARG A1177     -15.069 -37.789 -47.411  1.00 10.16           C  
ATOM   1452  CG  ARG A1177     -16.575 -37.907 -47.313  1.00  9.93           C  
ATOM   1453  CD  ARG A1177     -17.277 -38.111 -48.676  1.00  9.55           C  
ATOM   1454  NE  ARG A1177     -18.707 -37.882 -48.462  1.00 11.05           N  
ATOM   1455  CZ  ARG A1177     -19.597 -38.807 -48.098  1.00  9.50           C  
ATOM   1456  NH1 ARG A1177     -19.274 -40.092 -47.972  1.00  8.92           N  
ATOM   1457  NH2 ARG A1177     -20.829 -38.431 -47.860  1.00 11.30           N  
ATOM   1458  N   TRP A1178     -12.182 -36.202 -46.207  1.00  9.07           N  
ATOM   1459  CA  TRP A1178     -10.737 -36.149 -46.262  1.00 10.03           C  
ATOM   1460  C   TRP A1178     -10.098 -35.723 -44.933  1.00  9.12           C  
ATOM   1461  O   TRP A1178      -8.864 -35.670 -44.861  1.00 12.54           O  
ATOM   1462  CB  TRP A1178     -10.271 -35.207 -47.410  1.00  9.75           C  
ATOM   1463  CG  TRP A1178     -10.397 -35.833 -48.776  1.00  9.77           C  
ATOM   1464  CD1 TRP A1178      -9.397 -36.461 -49.477  1.00 11.60           C  
ATOM   1465  CD2 TRP A1178     -11.596 -36.006 -49.556  1.00  8.51           C  
ATOM   1466  NE1 TRP A1178      -9.892 -36.960 -50.646  1.00  9.95           N  
ATOM   1467  CE2 TRP A1178     -11.237 -36.717 -50.716  1.00  7.81           C  
ATOM   1468  CE3 TRP A1178     -12.932 -35.604 -49.400  1.00 11.50           C  
ATOM   1469  CZ2 TRP A1178     -12.173 -37.046 -51.706  1.00 10.65           C  
ATOM   1470  CZ3 TRP A1178     -13.858 -35.939 -50.368  1.00 10.45           C  
ATOM   1471  CH2 TRP A1178     -13.469 -36.653 -51.516  1.00 11.97           C  
ATOM   1472  N   MET A1179     -10.909 -35.414 -43.911  1.00  8.26           N  
ATOM   1473  CA  MET A1179     -10.411 -34.804 -42.662  1.00  9.41           C  
ATOM   1474  C   MET A1179     -10.070 -35.804 -41.546  1.00  9.41           C  
ATOM   1475  O   MET A1179     -10.715 -36.846 -41.386  1.00 10.62           O  
ATOM   1476  CB  MET A1179     -11.408 -33.754 -42.126  1.00  8.93           C  
ATOM   1477  CG  MET A1179     -11.498 -32.463 -42.993  1.00 10.07           C  
ATOM   1478  SD  MET A1179     -12.851 -31.377 -42.577  1.00 10.77           S  
ATOM   1479  CE  MET A1179     -12.572 -31.055 -40.818  1.00 13.18           C  
ATOM   1480  N   SER A1180      -9.033 -35.460 -40.786  1.00  9.64           N  
ATOM   1481  CA  SER A1180      -8.607 -36.252 -39.628  1.00  8.98           C  
ATOM   1482  C   SER A1180      -9.656 -36.198 -38.517  1.00  8.36           C  
ATOM   1483  O   SER A1180     -10.433 -35.225 -38.407  1.00  8.25           O  
ATOM   1484  CB  SER A1180      -7.269 -35.715 -39.099  1.00  7.87           C  
ATOM   1485  OG  SER A1180      -7.466 -34.497 -38.407  1.00  9.19           O  
ATOM   1486  N   PRO A1181      -9.664 -37.223 -37.646  1.00  8.83           N  
ATOM   1487  CA  PRO A1181     -10.570 -37.205 -36.490  1.00  9.07           C  
ATOM   1488  C   PRO A1181     -10.466 -35.951 -35.626  1.00  8.44           C  
ATOM   1489  O   PRO A1181     -11.487 -35.430 -35.197  1.00  8.81           O  
ATOM   1490  CB  PRO A1181     -10.147 -38.440 -35.664  1.00  9.96           C  
ATOM   1491  CG  PRO A1181      -9.378 -39.298 -36.590  1.00 10.50           C  
ATOM   1492  CD  PRO A1181      -8.836 -38.440 -37.712  1.00 10.26           C  
ATOM   1493  N   GLU A1182      -9.244 -35.497 -35.341  1.00  8.39           N  
ATOM   1494  CA  GLU A1182      -9.034 -34.333 -34.501  1.00  9.57           C  
ATOM   1495  C   GLU A1182      -9.520 -33.036 -35.178  1.00  9.33           C  
ATOM   1496  O   GLU A1182     -10.062 -32.160 -34.476  1.00  9.16           O  
ATOM   1497  CB  GLU A1182      -7.566 -34.234 -34.037  1.00  9.96           C  
ATOM   1498  CG  GLU A1182      -6.535 -33.876 -35.074  1.00 10.01           C  
ATOM   1499  CD  GLU A1182      -5.984 -35.055 -35.892  1.00 11.34           C  
ATOM   1500  OE1 GLU A1182      -6.468 -36.218 -35.760  1.00 11.10           O  
ATOM   1501  OE2 GLU A1182      -5.036 -34.803 -36.671  1.00 11.30           O  
ATOM   1502  N   SER A1183      -9.346 -32.934 -36.509  1.00  9.71           N  
ATOM   1503  CA  SER A1183      -9.873 -31.781 -37.283  1.00 10.45           C  
ATOM   1504  C   SER A1183     -11.402 -31.764 -37.295  1.00 10.35           C  
ATOM   1505  O   SER A1183     -12.023 -30.686 -37.185  1.00 10.08           O  
ATOM   1506  CB  SER A1183      -9.375 -31.771 -38.734  1.00 12.82           C  
ATOM   1507  OG  SER A1183      -7.977 -31.698 -38.822  1.00 15.37           O  
ATOM   1508  N   LEU A1184     -12.019 -32.943 -37.448  1.00  9.14           N  
ATOM   1509  CA  LEU A1184     -13.464 -33.070 -37.350  1.00 10.50           C  
ATOM   1510  C   LEU A1184     -13.998 -32.626 -35.980  1.00 11.73           C  
ATOM   1511  O   LEU A1184     -15.112 -32.083 -35.877  1.00 10.83           O  
ATOM   1512  CB  LEU A1184     -13.912 -34.510 -37.647  1.00 10.77           C  
ATOM   1513  CG  LEU A1184     -13.738 -35.000 -39.083  1.00 11.05           C  
ATOM   1514  CD1 LEU A1184     -13.905 -36.496 -39.189  1.00 12.25           C  
ATOM   1515  CD2 LEU A1184     -14.699 -34.304 -40.026  1.00 13.66           C  
ATOM   1516  N   LYS A1185     -13.209 -32.857 -34.936  1.00 12.67           N  
ATOM   1517  CA  LYS A1185     -13.606 -32.500 -33.565  1.00 14.08           C  
ATOM   1518  C   LYS A1185     -13.431 -31.018 -33.246  1.00 14.45           C  
ATOM   1519  O   LYS A1185     -14.338 -30.403 -32.665  1.00 13.36           O  
ATOM   1520  CB  LYS A1185     -12.851 -33.365 -32.541  1.00 14.06           C  
ATOM   1521  CG  LYS A1185     -13.189 -33.061 -31.094  1.00 16.54           C  
ATOM   1522  CD  LYS A1185     -12.420 -33.949 -30.117  1.00 19.23           C  
ATOM   1523  CE  LYS A1185     -12.553 -33.448 -28.671  0.50 19.44           C  
ATOM   1524  NZ  LYS A1185     -13.967 -33.360 -28.192  0.50 20.87           N  
ATOM   1525  N   ASP A1186     -12.285 -30.431 -33.587  1.00 15.82           N  
ATOM   1526  CA  ASP A1186     -12.007 -29.046 -33.164  1.00 17.33           C  
ATOM   1527  C   ASP A1186     -11.721 -28.045 -34.278  1.00 17.72           C  
ATOM   1528  O   ASP A1186     -11.547 -26.856 -34.004  1.00 18.72           O  
ATOM   1529  CB  ASP A1186     -10.877 -29.010 -32.128  1.00 20.02           C  
ATOM   1530  CG  ASP A1186      -9.507 -29.234 -32.733  1.00 21.54           C  
ATOM   1531  OD1 ASP A1186      -9.393 -29.400 -33.968  1.00 20.02           O  
ATOM   1532  OD2 ASP A1186      -8.532 -29.226 -31.952  1.00 29.48           O  
ATOM   1533  N   GLY A1187     -11.664 -28.514 -35.515  1.00 16.46           N  
ATOM   1534  CA  GLY A1187     -11.569 -27.626 -36.665  1.00 17.32           C  
ATOM   1535  C   GLY A1187     -10.197 -27.018 -36.904  1.00 18.28           C  
ATOM   1536  O   GLY A1187     -10.070 -26.078 -37.702  1.00 20.01           O  
ATOM   1537  N   VAL A1188      -9.174 -27.545 -36.232  1.00 16.97           N  
ATOM   1538  CA  VAL A1188      -7.800 -27.104 -36.454  1.00 16.00           C  
ATOM   1539  C   VAL A1188      -7.103 -28.059 -37.429  1.00 15.37           C  
ATOM   1540  O   VAL A1188      -7.310 -29.274 -37.374  1.00 12.20           O  
ATOM   1541  CB  VAL A1188      -7.020 -27.043 -35.135  1.00 16.51           C  
ATOM   1542  CG1 VAL A1188      -5.616 -26.482 -35.354  1.00 18.62           C  
ATOM   1543  CG2 VAL A1188      -7.782 -26.203 -34.128  1.00 18.34           C  
ATOM   1544  N   PHE A1189      -6.288 -27.491 -38.316  1.00 13.79           N  
ATOM   1545  CA  PHE A1189      -5.544 -28.252 -39.309  1.00 12.89           C  
ATOM   1546  C   PHE A1189      -4.040 -28.125 -39.023  1.00 12.37           C  
ATOM   1547  O   PHE A1189      -3.561 -27.050 -38.618  1.00 10.88           O  
ATOM   1548  CB  PHE A1189      -5.887 -27.729 -40.708  1.00 15.28           C  
ATOM   1549  CG  PHE A1189      -7.329 -27.918 -41.082  1.00 14.37           C  
ATOM   1550  CD1 PHE A1189      -8.298 -27.036 -40.641  1.00 21.71           C  
ATOM   1551  CD2 PHE A1189      -7.724 -28.984 -41.854  1.00 15.88           C  
ATOM   1552  CE1 PHE A1189      -9.643 -27.220 -40.978  1.00 20.74           C  
ATOM   1553  CE2 PHE A1189      -9.078 -29.171 -42.204  1.00 16.57           C  
ATOM   1554  CZ  PHE A1189     -10.025 -28.285 -41.764  1.00 19.66           C  
ATOM   1555  N   THR A1190      -3.314 -29.222 -39.241  1.00 11.83           N  
ATOM   1556  CA  THR A1190      -1.880 -29.344 -38.933  1.00 12.05           C  
ATOM   1557  C   THR A1190      -1.153 -30.116 -40.019  1.00  9.09           C  
ATOM   1558  O   THR A1190      -1.788 -30.710 -40.891  1.00 10.28           O  
ATOM   1559  CB  THR A1190      -1.683 -30.150 -37.636  1.00 12.33           C  
ATOM   1560  OG1 THR A1190      -2.218 -31.463 -37.817  1.00 12.93           O  
ATOM   1561  CG2 THR A1190      -2.377 -29.487 -36.456  1.00 14.81           C  
ATOM   1562  N   THR A1191       0.175 -30.180 -39.964  1.00  9.86           N  
ATOM   1563  CA  THR A1191       0.890 -31.074 -40.876  1.00  9.97           C  
ATOM   1564  C   THR A1191       0.422 -32.516 -40.691  1.00 10.83           C  
ATOM   1565  O   THR A1191       0.308 -33.251 -41.658  1.00 10.08           O  
ATOM   1566  CB  THR A1191       2.426 -30.997 -40.734  1.00 10.67           C  
ATOM   1567  OG1 THR A1191       2.798 -31.332 -39.387  1.00 10.06           O  
ATOM   1568  CG2 THR A1191       2.912 -29.582 -41.025  1.00 13.85           C  
ATOM   1569  N   TYR A1192       0.109 -32.896 -39.454  1.00 10.92           N  
ATOM   1570  CA  TYR A1192      -0.408 -34.240 -39.180  1.00 11.76           C  
ATOM   1571  C   TYR A1192      -1.735 -34.545 -39.876  1.00 11.00           C  
ATOM   1572  O   TYR A1192      -1.970 -35.669 -40.303  1.00 10.19           O  
ATOM   1573  CB  TYR A1192      -0.599 -34.452 -37.680  1.00 12.20           C  
ATOM   1574  CG  TYR A1192       0.501 -33.894 -36.797  1.00 13.40           C  
ATOM   1575  CD1 TYR A1192       1.842 -34.231 -36.994  1.00 14.57           C  
ATOM   1576  CD2 TYR A1192       0.193 -33.025 -35.756  1.00 15.55           C  
ATOM   1577  CE1 TYR A1192       2.847 -33.715 -36.162  1.00 13.55           C  
ATOM   1578  CE2 TYR A1192       1.181 -32.504 -34.937  1.00 15.94           C  
ATOM   1579  CZ  TYR A1192       2.498 -32.847 -35.140  1.00 14.50           C  
ATOM   1580  OH  TYR A1192       3.453 -32.319 -34.298  1.00 17.74           O  
ATOM   1581  N   SER A1193      -2.634 -33.565 -39.953  1.00 11.33           N  
ATOM   1582  CA  SER A1193      -3.900 -33.774 -40.635  1.00 10.79           C  
ATOM   1583  C   SER A1193      -3.742 -33.756 -42.167  1.00 11.95           C  
ATOM   1584  O   SER A1193      -4.501 -34.423 -42.866  1.00  9.79           O  
ATOM   1585  CB  SER A1193      -4.971 -32.787 -40.137  1.00 11.77           C  
ATOM   1586  OG  SER A1193      -4.689 -31.417 -40.414  1.00 11.87           O  
ATOM   1587  N   ASP A1194      -2.739 -33.031 -42.686  1.00  9.80           N  
ATOM   1588  CA  ASP A1194      -2.401 -33.135 -44.119  1.00 11.14           C  
ATOM   1589  C   ASP A1194      -1.996 -34.585 -44.441  1.00  9.88           C  
ATOM   1590  O   ASP A1194      -2.351 -35.133 -45.494  1.00 10.39           O  
ATOM   1591  CB  ASP A1194      -1.261 -32.179 -44.523  1.00 11.33           C  
ATOM   1592  CG  ASP A1194      -1.686 -30.709 -44.728  1.00 12.43           C  
ATOM   1593  OD1 ASP A1194      -2.888 -30.385 -44.818  1.00 11.55           O  
ATOM   1594  OD2 ASP A1194      -0.742 -29.875 -44.872  1.00 10.06           O  
ATOM   1595  N   VAL A1195      -1.254 -35.226 -43.543  1.00 10.92           N  
ATOM   1596  CA  VAL A1195      -0.829 -36.631 -43.767  1.00 10.24           C  
ATOM   1597  C   VAL A1195      -2.041 -37.580 -43.770  1.00  9.82           C  
ATOM   1598  O   VAL A1195      -2.120 -38.478 -44.608  1.00  9.30           O  
ATOM   1599  CB  VAL A1195       0.230 -37.086 -42.719  1.00 10.72           C  
ATOM   1600  CG1 VAL A1195       0.460 -38.603 -42.723  1.00 12.67           C  
ATOM   1601  CG2 VAL A1195       1.555 -36.358 -42.977  1.00 11.24           C  
ATOM   1602  N   TRP A1196      -2.986 -37.383 -42.845  1.00  9.31           N  
ATOM   1603  CA  TRP A1196      -4.267 -38.117 -42.904  1.00  8.88           C  
ATOM   1604  C   TRP A1196      -4.877 -38.044 -44.312  1.00  9.67           C  
ATOM   1605  O   TRP A1196      -5.217 -39.071 -44.912  1.00  9.28           O  
ATOM   1606  CB  TRP A1196      -5.269 -37.605 -41.845  1.00  9.11           C  
ATOM   1607  CG  TRP A1196      -6.574 -38.360 -41.879  1.00  8.93           C  
ATOM   1608  CD1 TRP A1196      -7.580 -38.201 -42.780  1.00 10.78           C  
ATOM   1609  CD2 TRP A1196      -7.002 -39.417 -40.993  1.00  7.52           C  
ATOM   1610  NE1 TRP A1196      -8.590 -39.094 -42.540  1.00  9.20           N  
ATOM   1611  CE2 TRP A1196      -8.262 -39.852 -41.442  1.00  8.79           C  
ATOM   1612  CE3 TRP A1196      -6.427 -40.047 -39.881  1.00  9.27           C  
ATOM   1613  CZ2 TRP A1196      -8.980 -40.853 -40.790  1.00 10.04           C  
ATOM   1614  CZ3 TRP A1196      -7.132 -41.044 -39.249  1.00 10.29           C  
ATOM   1615  CH2 TRP A1196      -8.385 -41.446 -39.711  1.00 10.70           C  
ATOM   1616  N   SER A1197      -5.050 -36.823 -44.812  1.00 10.58           N  
ATOM   1617  CA  SER A1197      -5.626 -36.553 -46.134  1.00 10.18           C  
ATOM   1618  C   SER A1197      -4.849 -37.251 -47.261  1.00 11.33           C  
ATOM   1619  O   SER A1197      -5.439 -37.782 -48.212  1.00  9.85           O  
ATOM   1620  CB  SER A1197      -5.690 -35.040 -46.397  1.00 10.38           C  
ATOM   1621  OG  SER A1197      -6.506 -34.394 -45.421  1.00 13.05           O  
ATOM   1622  N   PHE A1198      -3.532 -37.249 -47.147  1.00 11.12           N  
ATOM   1623  CA  PHE A1198      -2.688 -37.988 -48.099  1.00 11.61           C  
ATOM   1624  C   PHE A1198      -3.041 -39.479 -48.153  1.00 11.16           C  
ATOM   1625  O   PHE A1198      -3.075 -40.097 -49.229  1.00 11.30           O  
ATOM   1626  CB  PHE A1198      -1.215 -37.816 -47.716  1.00 11.41           C  
ATOM   1627  CG  PHE A1198      -0.259 -38.579 -48.618  1.00 13.42           C  
ATOM   1628  CD1 PHE A1198       0.094 -38.076 -49.864  1.00 13.42           C  
ATOM   1629  CD2 PHE A1198       0.275 -39.783 -48.213  1.00 10.71           C  
ATOM   1630  CE1 PHE A1198       0.970 -38.774 -50.683  1.00 11.40           C  
ATOM   1631  CE2 PHE A1198       1.162 -40.492 -49.023  1.00 10.92           C  
ATOM   1632  CZ  PHE A1198       1.504 -39.986 -50.254  1.00 10.69           C  
ATOM   1633  N   GLY A1199      -3.277 -40.101 -46.996  1.00 10.19           N  
ATOM   1634  CA  GLY A1199      -3.735 -41.491 -46.996  1.00 11.01           C  
ATOM   1635  C   GLY A1199      -5.034 -41.653 -47.785  1.00 10.61           C  
ATOM   1636  O   GLY A1199      -5.208 -42.635 -48.519  1.00 11.24           O  
ATOM   1637  N   VAL A1200      -5.963 -40.693 -47.657  1.00 11.52           N  
ATOM   1638  CA  VAL A1200      -7.202 -40.749 -48.452  1.00 10.40           C  
ATOM   1639  C   VAL A1200      -6.896 -40.609 -49.960  1.00 10.10           C  
ATOM   1640  O   VAL A1200      -7.518 -41.297 -50.806  1.00  9.97           O  
ATOM   1641  CB  VAL A1200      -8.275 -39.730 -47.952  1.00 10.03           C  
ATOM   1642  CG1 VAL A1200      -9.607 -39.920 -48.694  1.00 11.99           C  
ATOM   1643  CG2 VAL A1200      -8.511 -39.955 -46.455  1.00 11.57           C  
ATOM   1644  N   VAL A1201      -5.950 -39.741 -50.302  1.00 10.21           N  
ATOM   1645  CA  VAL A1201      -5.534 -39.592 -51.717  1.00 11.52           C  
ATOM   1646  C   VAL A1201      -5.006 -40.928 -52.275  1.00 12.42           C  
ATOM   1647  O   VAL A1201      -5.355 -41.301 -53.384  1.00 11.40           O  
ATOM   1648  CB  VAL A1201      -4.482 -38.467 -51.937  1.00 12.46           C  
ATOM   1649  CG1 VAL A1201      -3.985 -38.460 -53.395  1.00 13.35           C  
ATOM   1650  CG2 VAL A1201      -5.050 -37.106 -51.601  1.00 11.94           C  
ATOM   1651  N   LEU A1202      -4.188 -41.654 -51.513  1.00 11.72           N  
ATOM   1652  CA  LEU A1202      -3.744 -43.006 -51.934  1.00 11.19           C  
ATOM   1653  C   LEU A1202      -4.913 -43.947 -52.210  1.00 10.16           C  
ATOM   1654  O   LEU A1202      -4.916 -44.682 -53.191  1.00 11.43           O  
ATOM   1655  CB  LEU A1202      -2.839 -43.639 -50.887  1.00 11.94           C  
ATOM   1656  CG  LEU A1202      -1.533 -42.924 -50.530  1.00 14.49           C  
ATOM   1657  CD1 LEU A1202      -0.745 -43.718 -49.503  1.00 16.70           C  
ATOM   1658  CD2 LEU A1202      -0.696 -42.663 -51.793  1.00 20.80           C  
ATOM   1659  N   TRP A1203      -5.910 -43.919 -51.325  1.00 10.12           N  
ATOM   1660  CA  TRP A1203      -7.127 -44.721 -51.471  1.00  9.11           C  
ATOM   1661  C   TRP A1203      -7.874 -44.333 -52.760  1.00  8.59           C  
ATOM   1662  O   TRP A1203      -8.366 -45.184 -53.480  1.00  9.38           O  
ATOM   1663  CB  TRP A1203      -8.025 -44.524 -50.228  1.00  9.91           C  
ATOM   1664  CG  TRP A1203      -9.194 -45.397 -50.151  1.00  8.09           C  
ATOM   1665  CD1 TRP A1203      -9.271 -46.627 -49.547  1.00  9.13           C  
ATOM   1666  CD2 TRP A1203     -10.498 -45.149 -50.699  1.00  9.58           C  
ATOM   1667  NE1 TRP A1203     -10.525 -47.145 -49.692  1.00 10.80           N  
ATOM   1668  CE2 TRP A1203     -11.299 -46.256 -50.387  1.00  8.69           C  
ATOM   1669  CE3 TRP A1203     -11.061 -44.093 -51.421  1.00 10.68           C  
ATOM   1670  CZ2 TRP A1203     -12.644 -46.345 -50.773  1.00 10.59           C  
ATOM   1671  CZ3 TRP A1203     -12.405 -44.188 -51.800  1.00 11.86           C  
ATOM   1672  CH2 TRP A1203     -13.163 -45.302 -51.482  1.00 11.50           C  
ATOM   1673  N   GLU A1204      -7.961 -43.032 -53.038  1.00  8.23           N  
ATOM   1674  CA  GLU A1204      -8.528 -42.550 -54.304  1.00  8.29           C  
ATOM   1675  C   GLU A1204      -7.787 -43.105 -55.511  1.00  7.85           C  
ATOM   1676  O   GLU A1204      -8.407 -43.598 -56.447  1.00  7.97           O  
ATOM   1677  CB  GLU A1204      -8.542 -41.022 -54.371  1.00  8.80           C  
ATOM   1678  CG  GLU A1204      -9.451 -40.332 -53.340  1.00  9.81           C  
ATOM   1679  CD  GLU A1204      -9.501 -38.816 -53.562  1.00 10.97           C  
ATOM   1680  OE1 GLU A1204      -8.633 -38.095 -53.000  1.00 11.78           O  
ATOM   1681  OE2 GLU A1204     -10.373 -38.377 -54.359  1.00 12.20           O  
ATOM   1682  N   ILE A1205      -6.467 -43.015 -55.501  1.00 10.49           N  
ATOM   1683  CA  ILE A1205      -5.662 -43.592 -56.594  1.00 10.67           C  
ATOM   1684  C   ILE A1205      -5.988 -45.097 -56.784  1.00 10.42           C  
ATOM   1685  O   ILE A1205      -6.210 -45.586 -57.915  1.00 11.20           O  
ATOM   1686  CB  ILE A1205      -4.154 -43.337 -56.352  1.00  9.48           C  
ATOM   1687  CG1 ILE A1205      -3.828 -41.848 -56.503  1.00 12.17           C  
ATOM   1688  CG2 ILE A1205      -3.287 -44.187 -57.313  1.00 11.86           C  
ATOM   1689  CD1 ILE A1205      -2.492 -41.413 -55.965  1.00 11.84           C  
ATOM   1690  N   ALA A1206      -6.042 -45.831 -55.669  1.00 11.00           N  
ATOM   1691  CA  ALA A1206      -6.254 -47.276 -55.681  1.00 10.65           C  
ATOM   1692  C   ALA A1206      -7.675 -47.711 -56.077  1.00  9.75           C  
ATOM   1693  O   ALA A1206      -7.865 -48.865 -56.479  1.00 12.32           O  
ATOM   1694  CB  ALA A1206      -5.866 -47.884 -54.313  1.00 11.60           C  
ATOM   1695  N   THR A1207      -8.648 -46.794 -56.003  1.00  8.72           N  
ATOM   1696  CA  THR A1207     -10.043 -47.075 -56.382  1.00 10.19           C  
ATOM   1697  C   THR A1207     -10.512 -46.334 -57.664  1.00 10.14           C  
ATOM   1698  O   THR A1207     -11.689 -46.383 -58.008  1.00  9.45           O  
ATOM   1699  CB  THR A1207     -11.012 -46.645 -55.261  1.00 10.73           C  
ATOM   1700  OG1 THR A1207     -10.864 -45.250 -55.024  1.00 10.70           O  
ATOM   1701  CG2 THR A1207     -10.747 -47.437 -53.969  1.00  9.64           C  
ATOM   1702  N   LEU A1208      -9.585 -45.675 -58.363  1.00 11.98           N  
ATOM   1703  CA  LEU A1208      -9.926 -44.755 -59.467  1.00 11.43           C  
ATOM   1704  C   LEU A1208     -10.988 -43.722 -59.020  1.00 11.19           C  
ATOM   1705  O   LEU A1208     -11.986 -43.492 -59.707  1.00 10.86           O  
ATOM   1706  CB  LEU A1208     -10.382 -45.516 -60.700  1.00 13.00           C  
ATOM   1707  CG  LEU A1208      -9.364 -46.511 -61.279  1.00 15.52           C  
ATOM   1708  CD1 LEU A1208      -9.937 -47.186 -62.521  1.00 16.18           C  
ATOM   1709  CD2 LEU A1208      -8.037 -45.814 -61.575  1.00 20.32           C  
ATOM   1710  N   ALA A1209     -10.738 -43.148 -57.850  1.00  9.52           N  
ATOM   1711  CA  ALA A1209     -11.496 -42.031 -57.266  1.00 11.65           C  
ATOM   1712  C   ALA A1209     -12.959 -42.336 -57.003  1.00 12.38           C  
ATOM   1713  O   ALA A1209     -13.848 -41.583 -57.399  1.00 12.34           O  
ATOM   1714  CB  ALA A1209     -11.326 -40.759 -58.103  1.00 12.49           C  
ATOM   1715  N   GLU A1210     -13.219 -43.457 -56.319  1.00 12.20           N  
ATOM   1716  CA  GLU A1210     -14.516 -43.652 -55.689  1.00 14.02           C  
ATOM   1717  C   GLU A1210     -14.705 -42.558 -54.627  1.00 12.21           C  
ATOM   1718  O   GLU A1210     -13.722 -41.968 -54.154  1.00 12.07           O  
ATOM   1719  CB  GLU A1210     -14.619 -45.054 -55.052  1.00 14.69           C  
ATOM   1720  CG  GLU A1210     -14.642 -46.190 -56.052  1.00 20.00           C  
ATOM   1721  CD  GLU A1210     -14.668 -47.580 -55.393  1.00 23.57           C  
ATOM   1722  OE1 GLU A1210     -14.799 -47.672 -54.138  1.00 32.51           O  
ATOM   1723  OE2 GLU A1210     -14.556 -48.583 -56.143  1.00 35.39           O  
ATOM   1724  N   GLN A1211     -15.961 -42.290 -54.254  1.00 12.82           N  
ATOM   1725  CA  GLN A1211     -16.260 -41.391 -53.122  1.00 13.44           C  
ATOM   1726  C   GLN A1211     -15.862 -42.138 -51.837  1.00 11.89           C  
ATOM   1727  O   GLN A1211     -16.363 -43.248 -51.622  1.00 10.79           O  
ATOM   1728  CB  GLN A1211     -17.762 -41.013 -53.098  1.00 15.30           C  
ATOM   1729  CG  GLN A1211     -18.238 -40.251 -51.843  1.00 18.13           C  
ATOM   1730  CD  GLN A1211     -19.764 -39.936 -51.794  1.00 21.20           C  
ATOM   1731  OE1 GLN A1211     -20.624 -40.855 -51.740  1.00 24.78           O  
ATOM   1732  NE2 GLN A1211     -20.105 -38.631 -51.772  1.00 23.43           N  
ATOM   1733  N   PRO A1212     -14.965 -41.554 -50.998  1.00 11.51           N  
ATOM   1734  CA  PRO A1212     -14.669 -42.240 -49.726  1.00 10.93           C  
ATOM   1735  C   PRO A1212     -15.945 -42.376 -48.868  1.00 11.79           C  
ATOM   1736  O   PRO A1212     -16.756 -41.455 -48.835  1.00 12.15           O  
ATOM   1737  CB  PRO A1212     -13.617 -41.333 -49.052  1.00 11.04           C  
ATOM   1738  CG  PRO A1212     -13.031 -40.517 -50.203  1.00 11.75           C  
ATOM   1739  CD  PRO A1212     -14.167 -40.317 -51.143  1.00 12.73           C  
ATOM   1740  N   TYR A1213     -16.132 -43.525 -48.221  1.00 10.70           N  
ATOM   1741  CA  TYR A1213     -17.286 -43.760 -47.318  1.00 11.22           C  
ATOM   1742  C   TYR A1213     -18.614 -43.662 -48.085  1.00 12.79           C  
ATOM   1743  O   TYR A1213     -19.604 -43.181 -47.575  1.00 10.62           O  
ATOM   1744  CB  TYR A1213     -17.284 -42.790 -46.114  1.00 11.52           C  
ATOM   1745  CG  TYR A1213     -15.940 -42.599 -45.443  1.00  8.32           C  
ATOM   1746  CD1 TYR A1213     -15.479 -43.508 -44.489  1.00  9.24           C  
ATOM   1747  CD2 TYR A1213     -15.118 -41.515 -45.767  1.00  8.84           C  
ATOM   1748  CE1 TYR A1213     -14.242 -43.358 -43.899  1.00  8.17           C  
ATOM   1749  CE2 TYR A1213     -13.859 -41.362 -45.185  1.00 10.98           C  
ATOM   1750  CZ  TYR A1213     -13.434 -42.283 -44.230  1.00 11.55           C  
ATOM   1751  OH  TYR A1213     -12.188 -42.140 -43.663  1.00 11.07           O  
ATOM   1752  N   GLN A1214     -18.606 -44.132 -49.326  1.00 14.03           N  
ATOM   1753  CA  GLN A1214     -19.799 -44.163 -50.153  1.00 15.97           C  
ATOM   1754  C   GLN A1214     -20.912 -44.890 -49.398  1.00 16.37           C  
ATOM   1755  O   GLN A1214     -20.682 -45.967 -48.827  1.00 16.33           O  
ATOM   1756  CB  GLN A1214     -19.475 -44.864 -51.481  1.00 17.38           C  
ATOM   1757  CG  GLN A1214     -20.381 -44.477 -52.626  1.00 23.06           C  
ATOM   1758  CD  GLN A1214     -21.774 -44.995 -52.470  1.00 31.85           C  
ATOM   1759  OE1 GLN A1214     -21.990 -46.101 -51.952  1.00 41.55           O  
ATOM   1760  NE2 GLN A1214     -22.750 -44.205 -52.919  1.00 38.36           N  
ATOM   1761  N   GLY A1215     -22.103 -44.286 -49.375  1.00 15.60           N  
ATOM   1762  CA  GLY A1215     -23.243 -44.821 -48.637  1.00 14.77           C  
ATOM   1763  C   GLY A1215     -23.500 -44.164 -47.294  1.00 13.89           C  
ATOM   1764  O   GLY A1215     -24.616 -44.237 -46.781  1.00 14.34           O  
ATOM   1765  N   LEU A1216     -22.477 -43.551 -46.710  1.00 11.97           N  
ATOM   1766  CA  LEU A1216     -22.636 -42.745 -45.505  1.00 10.73           C  
ATOM   1767  C   LEU A1216     -22.863 -41.271 -45.851  1.00 10.12           C  
ATOM   1768  O   LEU A1216     -22.178 -40.718 -46.731  1.00  9.97           O  
ATOM   1769  CB  LEU A1216     -21.401 -42.841 -44.617  1.00 11.53           C  
ATOM   1770  CG  LEU A1216     -20.981 -44.186 -44.016  1.00 13.48           C  
ATOM   1771  CD1 LEU A1216     -19.945 -43.933 -42.927  1.00 13.45           C  
ATOM   1772  CD2 LEU A1216     -22.123 -44.972 -43.474  1.00 17.93           C  
ATOM   1773  N   SER A1217     -23.816 -40.650 -45.161  1.00  9.16           N  
ATOM   1774  CA  SER A1217     -24.016 -39.196 -45.229  1.00  8.06           C  
ATOM   1775  C   SER A1217     -22.836 -38.476 -44.581  1.00  7.76           C  
ATOM   1776  O   SER A1217     -22.005 -39.100 -43.899  1.00  8.05           O  
ATOM   1777  CB  SER A1217     -25.296 -38.798 -44.526  1.00  7.34           C  
ATOM   1778  OG  SER A1217     -25.176 -38.979 -43.110  1.00  7.21           O  
ATOM   1779  N   ASN A1218     -22.752 -37.164 -44.796  1.00  7.92           N  
ATOM   1780  CA  ASN A1218     -21.663 -36.365 -44.211  1.00  8.21           C  
ATOM   1781  C   ASN A1218     -21.627 -36.484 -42.678  1.00  7.75           C  
ATOM   1782  O   ASN A1218     -20.545 -36.632 -42.082  1.00  8.92           O  
ATOM   1783  CB  ASN A1218     -21.816 -34.887 -44.602  1.00  9.11           C  
ATOM   1784  CG  ASN A1218     -21.472 -34.632 -46.060  1.00  9.98           C  
ATOM   1785  OD1 ASN A1218     -20.529 -35.222 -46.597  1.00 12.49           O  
ATOM   1786  ND2 ASN A1218     -22.236 -33.739 -46.709  1.00  6.24           N  
ATOM   1787  N   GLU A1219     -22.792 -36.412 -42.038  1.00  9.15           N  
ATOM   1788  CA  GLU A1219     -22.835 -36.547 -40.575  1.00 10.81           C  
ATOM   1789  C   GLU A1219     -22.437 -37.947 -40.121  1.00 11.40           C  
ATOM   1790  O   GLU A1219     -21.813 -38.102 -39.071  1.00  9.96           O  
ATOM   1791  CB  GLU A1219     -24.192 -36.146 -40.006  1.00 12.80           C  
ATOM   1792  CG  GLU A1219     -24.311 -34.635 -39.797  1.00 16.56           C  
ATOM   1793  CD  GLU A1219     -23.384 -34.108 -38.687  0.50 17.58           C  
ATOM   1794  OE1 GLU A1219     -23.407 -34.649 -37.558  0.50 21.38           O  
ATOM   1795  OE2 GLU A1219     -22.635 -33.145 -38.943  0.50 16.84           O  
ATOM   1796  N   GLN A1220     -22.806 -38.964 -40.904  1.00 10.94           N  
ATOM   1797  CA  GLN A1220     -22.428 -40.341 -40.583  1.00 10.64           C  
ATOM   1798  C   GLN A1220     -20.919 -40.526 -40.720  1.00 10.41           C  
ATOM   1799  O   GLN A1220     -20.329 -41.283 -39.955  1.00  9.18           O  
ATOM   1800  CB  GLN A1220     -23.181 -41.349 -41.451  1.00  9.50           C  
ATOM   1801  CG  GLN A1220     -24.647 -41.465 -41.127  1.00 10.31           C  
ATOM   1802  CD  GLN A1220     -25.390 -42.365 -42.086  1.00 13.82           C  
ATOM   1803  OE1 GLN A1220     -25.083 -42.414 -43.277  1.00  9.48           O  
ATOM   1804  NE2 GLN A1220     -26.385 -43.063 -41.581  1.00 15.09           N  
ATOM   1805  N   VAL A1221     -20.295 -39.861 -41.701  1.00  8.99           N  
ATOM   1806  CA  VAL A1221     -18.828 -39.876 -41.838  1.00  9.01           C  
ATOM   1807  C   VAL A1221     -18.144 -39.256 -40.615  1.00 10.14           C  
ATOM   1808  O   VAL A1221     -17.204 -39.854 -40.061  1.00  8.90           O  
ATOM   1809  CB  VAL A1221     -18.328 -39.165 -43.132  1.00  9.33           C  
ATOM   1810  CG1 VAL A1221     -16.792 -39.089 -43.168  1.00 11.67           C  
ATOM   1811  CG2 VAL A1221     -18.849 -39.909 -44.360  1.00  9.93           C  
ATOM   1812  N   LEU A1222     -18.632 -38.093 -40.177  1.00  9.80           N  
ATOM   1813  CA  LEU A1222     -18.080 -37.427 -38.993  1.00 11.42           C  
ATOM   1814  C   LEU A1222     -18.017 -38.377 -37.816  1.00 10.27           C  
ATOM   1815  O   LEU A1222     -16.952 -38.522 -37.185  1.00 11.76           O  
ATOM   1816  CB  LEU A1222     -18.915 -36.207 -38.584  1.00 13.09           C  
ATOM   1817  CG  LEU A1222     -18.314 -34.879 -39.012  1.00 19.40           C  
ATOM   1818  CD1 LEU A1222     -18.401 -34.760 -40.504  1.00 23.20           C  
ATOM   1819  CD2 LEU A1222     -19.007 -33.719 -38.364  1.00 19.17           C  
ATOM   1820  N   ARG A1223     -19.139 -39.021 -37.536  1.00 10.46           N  
ATOM   1821  CA  ARG A1223     -19.231 -39.968 -36.418  1.00 12.53           C  
ATOM   1822  C   ARG A1223     -18.323 -41.188 -36.606  1.00 12.08           C  
ATOM   1823  O   ARG A1223     -17.575 -41.570 -35.685  1.00 11.44           O  
ATOM   1824  CB  ARG A1223     -20.665 -40.453 -36.201  1.00 13.41           C  
ATOM   1825  CG  ARG A1223     -20.785 -41.293 -34.939  1.00 16.14           C  
ATOM   1826  CD  ARG A1223     -22.152 -41.919 -34.749  1.00 20.71           C  
ATOM   1827  NE  ARG A1223     -22.303 -42.413 -33.383  1.00 28.01           N  
ATOM   1828  CZ  ARG A1223     -21.739 -43.517 -32.886  1.00 32.15           C  
ATOM   1829  NH1 ARG A1223     -20.966 -44.298 -33.636  1.00 33.09           N  
ATOM   1830  NH2 ARG A1223     -21.957 -43.848 -31.611  1.00 35.00           N  
ATOM   1831  N   PHE A1224     -18.410 -41.807 -37.783  1.00  9.40           N  
ATOM   1832  CA  PHE A1224     -17.619 -43.003 -38.105  1.00  9.83           C  
ATOM   1833  C   PHE A1224     -16.123 -42.794 -37.860  1.00  9.62           C  
ATOM   1834  O   PHE A1224     -15.483 -43.610 -37.171  1.00  8.51           O  
ATOM   1835  CB  PHE A1224     -17.909 -43.441 -39.560  1.00  9.96           C  
ATOM   1836  CG  PHE A1224     -17.208 -44.722 -39.989  1.00  7.44           C  
ATOM   1837  CD1 PHE A1224     -17.620 -45.974 -39.503  1.00 11.59           C  
ATOM   1838  CD2 PHE A1224     -16.147 -44.674 -40.867  1.00  9.24           C  
ATOM   1839  CE1 PHE A1224     -16.980 -47.139 -39.915  1.00  9.58           C  
ATOM   1840  CE2 PHE A1224     -15.506 -45.831 -41.267  1.00  9.29           C  
ATOM   1841  CZ  PHE A1224     -15.927 -47.058 -40.795  1.00 10.35           C  
ATOM   1842  N   VAL A1225     -15.585 -41.681 -38.370  1.00  8.24           N  
ATOM   1843  CA  VAL A1225     -14.155 -41.389 -38.329  1.00  9.05           C  
ATOM   1844  C   VAL A1225     -13.744 -40.975 -36.922  1.00  8.70           C  
ATOM   1845  O   VAL A1225     -12.707 -41.433 -36.421  1.00  7.78           O  
ATOM   1846  CB  VAL A1225     -13.754 -40.336 -39.427  1.00  8.83           C  
ATOM   1847  CG1 VAL A1225     -12.319 -39.864 -39.283  1.00 11.57           C  
ATOM   1848  CG2 VAL A1225     -13.927 -40.951 -40.809  1.00 10.55           C  
ATOM   1849  N   MET A1226     -14.552 -40.133 -36.265  1.00  7.35           N  
ATOM   1850  CA  MET A1226     -14.239 -39.734 -34.896  1.00  8.12           C  
ATOM   1851  C   MET A1226     -14.264 -40.918 -33.918  1.00  8.22           C  
ATOM   1852  O   MET A1226     -13.533 -40.908 -32.921  1.00  8.05           O  
ATOM   1853  CB  MET A1226     -15.166 -38.611 -34.444  1.00  8.81           C  
ATOM   1854  CG  MET A1226     -14.818 -37.273 -35.082  1.00 10.14           C  
ATOM   1855  SD  MET A1226     -15.710 -35.816 -34.408  1.00 16.92           S  
ATOM   1856  CE  MET A1226     -17.390 -36.240 -34.805  1.00 21.43           C  
ATOM   1857  N   GLU A1227     -15.103 -41.925 -34.194  1.00  7.63           N  
ATOM   1858  CA  GLU A1227     -15.161 -43.155 -33.383  1.00  7.65           C  
ATOM   1859  C   GLU A1227     -14.159 -44.258 -33.800  1.00  7.13           C  
ATOM   1860  O   GLU A1227     -14.256 -45.392 -33.346  1.00  8.28           O  
ATOM   1861  CB  GLU A1227     -16.584 -43.711 -33.373  1.00  7.00           C  
ATOM   1862  CG  GLU A1227     -17.586 -42.781 -32.652  1.00  8.69           C  
ATOM   1863  CD  GLU A1227     -17.261 -42.573 -31.157  1.00 10.06           C  
ATOM   1864  OE1 GLU A1227     -17.097 -43.562 -30.419  1.00 12.05           O  
ATOM   1865  OE2 GLU A1227     -17.178 -41.405 -30.718  1.00 15.96           O  
ATOM   1866  N   GLY A1228     -13.197 -43.903 -34.616  1.00  6.81           N  
ATOM   1867  CA  GLY A1228     -12.065 -44.781 -34.976  1.00  8.70           C  
ATOM   1868  C   GLY A1228     -12.254 -45.700 -36.170  1.00 10.87           C  
ATOM   1869  O   GLY A1228     -11.460 -46.626 -36.367  1.00 10.50           O  
ATOM   1870  N   GLY A1229     -13.293 -45.450 -36.961  1.00 10.81           N  
ATOM   1871  CA  GLY A1229     -13.531 -46.212 -38.204  1.00 11.55           C  
ATOM   1872  C   GLY A1229     -12.595 -45.835 -39.339  1.00 10.22           C  
ATOM   1873  O   GLY A1229     -12.118 -44.695 -39.407  1.00 10.98           O  
ATOM   1874  N   LEU A1230     -12.310 -46.814 -40.211  1.00 10.47           N  
ATOM   1875  CA  LEU A1230     -11.429 -46.618 -41.371  1.00 10.60           C  
ATOM   1876  C   LEU A1230     -12.041 -47.100 -42.691  1.00  9.14           C  
ATOM   1877  O   LEU A1230     -12.937 -47.942 -42.701  1.00 11.01           O  
ATOM   1878  CB  LEU A1230     -10.092 -47.360 -41.192  1.00 10.91           C  
ATOM   1879  CG  LEU A1230      -9.240 -46.947 -39.995  1.00 11.97           C  
ATOM   1880  CD1 LEU A1230      -8.068 -47.911 -39.815  1.00 18.11           C  
ATOM   1881  CD2 LEU A1230      -8.771 -45.571 -40.167  1.00 16.08           C  
ATOM   1882  N   LEU A1231     -11.526 -46.554 -43.784  1.00 10.73           N  
ATOM   1883  CA  LEU A1231     -11.822 -47.037 -45.135  1.00 10.62           C  
ATOM   1884  C   LEU A1231     -11.324 -48.482 -45.276  1.00 12.12           C  
ATOM   1885  O   LEU A1231     -10.322 -48.862 -44.648  1.00 13.99           O  
ATOM   1886  CB  LEU A1231     -11.152 -46.119 -46.173  1.00 10.57           C  
ATOM   1887  CG  LEU A1231     -11.706 -44.680 -46.332  1.00 11.94           C  
ATOM   1888  CD1 LEU A1231     -10.738 -43.728 -47.023  1.00 12.95           C  
ATOM   1889  CD2 LEU A1231     -13.057 -44.751 -47.041  1.00 14.06           C  
ATOM   1890  N   ASP A1232     -12.047 -49.289 -46.055  1.00 11.32           N  
ATOM   1891  CA  ASP A1232     -11.683 -50.684 -46.332  1.00 13.81           C  
ATOM   1892  C   ASP A1232     -10.575 -50.782 -47.379  1.00 12.65           C  
ATOM   1893  O   ASP A1232     -10.446 -49.917 -48.241  1.00 12.74           O  
ATOM   1894  CB  ASP A1232     -12.881 -51.449 -46.891  1.00 14.58           C  
ATOM   1895  CG  ASP A1232     -13.981 -51.667 -45.881  1.00 23.26           C  
ATOM   1896  OD1 ASP A1232     -13.689 -52.023 -44.720  1.00 28.54           O  
ATOM   1897  OD2 ASP A1232     -15.156 -51.518 -46.285  1.00 31.71           O  
ATOM   1898  N   LYS A1233      -9.796 -51.854 -47.328  1.00 12.70           N  
ATOM   1899  CA  LYS A1233      -8.777 -52.083 -48.362  1.00 13.02           C  
ATOM   1900  C   LYS A1233      -9.452 -52.245 -49.729  1.00 13.03           C  
ATOM   1901  O   LYS A1233     -10.287 -53.125 -49.892  1.00 13.34           O  
ATOM   1902  CB  LYS A1233      -7.971 -53.343 -48.040  1.00 12.54           C  
ATOM   1903  CG  LYS A1233      -6.788 -53.611 -48.958  1.00 13.77           C  
ATOM   1904  CD  LYS A1233      -6.163 -54.950 -48.610  1.00 17.85           C  
ATOM   1905  CE  LYS A1233      -4.934 -55.238 -49.430  1.00 22.22           C  
ATOM   1906  NZ  LYS A1233      -4.241 -56.515 -49.002  1.00 24.06           N  
ATOM   1907  N   PRO A1234      -9.115 -51.385 -50.706  1.00 14.10           N  
ATOM   1908  CA  PRO A1234      -9.703 -51.535 -52.041  1.00 15.48           C  
ATOM   1909  C   PRO A1234      -9.455 -52.901 -52.682  1.00 16.12           C  
ATOM   1910  O   PRO A1234      -8.478 -53.589 -52.373  1.00 14.24           O  
ATOM   1911  CB  PRO A1234      -9.018 -50.430 -52.857  1.00 15.67           C  
ATOM   1912  CG  PRO A1234      -8.611 -49.427 -51.886  1.00 16.35           C  
ATOM   1913  CD  PRO A1234      -8.273 -50.192 -50.617  1.00 15.42           C  
ATOM   1914  N   ASP A1235     -10.370 -53.296 -53.555  1.00 17.17           N  
ATOM   1915  CA  ASP A1235     -10.226 -54.536 -54.298  1.00 17.51           C  
ATOM   1916  C   ASP A1235      -8.914 -54.489 -55.065  1.00 16.05           C  
ATOM   1917  O   ASP A1235      -8.613 -53.479 -55.712  1.00 16.03           O  
ATOM   1918  CB  ASP A1235     -11.366 -54.685 -55.304  1.00 19.28           C  
ATOM   1919  CG  ASP A1235     -12.721 -54.860 -54.649  1.00 25.85           C  
ATOM   1920  OD1 ASP A1235     -12.790 -55.143 -53.426  1.00 30.38           O  
ATOM   1921  OD2 ASP A1235     -13.732 -54.738 -55.386  1.00 33.89           O  
ATOM   1922  N   ASN A1236      -8.142 -55.567 -54.955  1.00 15.79           N  
ATOM   1923  CA  ASN A1236      -6.861 -55.743 -55.649  1.00 16.30           C  
ATOM   1924  C   ASN A1236      -5.765 -54.753 -55.261  1.00 16.02           C  
ATOM   1925  O   ASN A1236      -4.789 -54.590 -55.990  1.00 18.11           O  
ATOM   1926  CB  ASN A1236      -7.048 -55.718 -57.181  1.00 18.52           C  
ATOM   1927  CG  ASN A1236      -8.034 -56.771 -57.676  1.00 22.32           C  
ATOM   1928  OD1 ASN A1236      -8.939 -56.458 -58.450  1.00 30.14           O  
ATOM   1929  ND2 ASN A1236      -7.859 -58.021 -57.240  1.00 22.42           N  
ATOM   1930  N   CYS A1237      -5.911 -54.078 -54.127  1.00 14.24           N  
ATOM   1931  CA  CYS A1237      -4.932 -53.076 -53.733  1.00 13.41           C  
ATOM   1932  C   CYS A1237      -3.603 -53.738 -53.363  1.00 12.50           C  
ATOM   1933  O   CYS A1237      -3.606 -54.713 -52.615  1.00 12.48           O  
ATOM   1934  CB  CYS A1237      -5.463 -52.269 -52.541  1.00 13.43           C  
ATOM   1935  SG  CYS A1237      -4.390 -50.931 -52.015  1.00 13.51           S  
ATOM   1936  N   PRO A1238      -2.463 -53.222 -53.886  1.00 12.96           N  
ATOM   1937  CA  PRO A1238      -1.144 -53.712 -53.453  1.00 12.95           C  
ATOM   1938  C   PRO A1238      -0.980 -53.536 -51.948  1.00 11.71           C  
ATOM   1939  O   PRO A1238      -1.340 -52.496 -51.409  1.00 10.28           O  
ATOM   1940  CB  PRO A1238      -0.168 -52.817 -54.220  1.00 13.70           C  
ATOM   1941  CG  PRO A1238      -0.905 -52.400 -55.406  1.00 14.44           C  
ATOM   1942  CD  PRO A1238      -2.328 -52.201 -54.932  1.00 13.85           C  
ATOM   1943  N   ASP A1239      -0.479 -54.562 -51.273  1.00 12.62           N  
ATOM   1944  CA  ASP A1239      -0.417 -54.530 -49.821  1.00 12.18           C  
ATOM   1945  C   ASP A1239       0.419 -53.355 -49.326  1.00 11.36           C  
ATOM   1946  O   ASP A1239       0.040 -52.682 -48.362  1.00 11.10           O  
ATOM   1947  CB  ASP A1239       0.143 -55.826 -49.269  1.00 13.55           C  
ATOM   1948  CG  ASP A1239      -0.160 -55.989 -47.796  1.00 19.57           C  
ATOM   1949  OD1 ASP A1239      -1.235 -56.554 -47.474  1.00 31.85           O  
ATOM   1950  OD2 ASP A1239       0.673 -55.547 -46.973  1.00 28.92           O  
ATOM   1951  N   MET A1240       1.528 -53.069 -50.000  1.00 10.71           N  
ATOM   1952  CA  MET A1240       2.372 -51.942 -49.568  1.00 12.66           C  
ATOM   1953  C   MET A1240       1.632 -50.590 -49.567  1.00 12.28           C  
ATOM   1954  O   MET A1240       1.829 -49.749 -48.663  1.00 11.51           O  
ATOM   1955  CB  MET A1240       3.657 -51.882 -50.395  1.00 14.82           C  
ATOM   1956  CG  MET A1240       3.448 -51.535 -51.831  1.00 18.13           C  
ATOM   1957  SD  MET A1240       3.770 -49.789 -52.064  1.00 28.07           S  
ATOM   1958  CE  MET A1240       5.551 -49.992 -52.186  1.00 16.18           C  
ATOM   1959  N   LEU A1241       0.745 -50.365 -50.536  1.00  9.83           N  
ATOM   1960  CA  LEU A1241      -0.043 -49.135 -50.544  1.00 11.26           C  
ATOM   1961  C   LEU A1241      -1.047 -49.046 -49.385  1.00  9.37           C  
ATOM   1962  O   LEU A1241      -1.247 -47.962 -48.820  1.00 10.30           O  
ATOM   1963  CB  LEU A1241      -0.782 -48.995 -51.868  1.00 12.14           C  
ATOM   1964  CG  LEU A1241      -0.358 -47.987 -52.930  1.00 21.06           C  
ATOM   1965  CD1 LEU A1241       1.076 -47.460 -52.852  1.00 22.27           C  
ATOM   1966  CD2 LEU A1241      -0.682 -48.563 -54.323  1.00 16.70           C  
ATOM   1967  N   PHE A1242      -1.709 -50.155 -49.091  1.00  9.76           N  
ATOM   1968  CA  PHE A1242      -2.683 -50.182 -47.989  1.00 11.14           C  
ATOM   1969  C   PHE A1242      -1.976 -50.001 -46.648  1.00 10.49           C  
ATOM   1970  O   PHE A1242      -2.470 -49.297 -45.763  1.00 11.63           O  
ATOM   1971  CB  PHE A1242      -3.479 -51.479 -47.964  1.00 11.66           C  
ATOM   1972  CG  PHE A1242      -4.602 -51.475 -46.958  1.00 11.05           C  
ATOM   1973  CD1 PHE A1242      -5.605 -50.511 -47.014  1.00 15.29           C  
ATOM   1974  CD2 PHE A1242      -4.642 -52.424 -45.943  1.00 16.05           C  
ATOM   1975  CE1 PHE A1242      -6.641 -50.515 -46.063  1.00 16.07           C  
ATOM   1976  CE2 PHE A1242      -5.674 -52.434 -45.013  1.00 17.07           C  
ATOM   1977  CZ  PHE A1242      -6.658 -51.479 -45.073  1.00 15.93           C  
ATOM   1978  N   GLU A1243      -0.809 -50.612 -46.500  1.00 10.89           N  
ATOM   1979  CA  GLU A1243      -0.028 -50.419 -45.270  1.00 11.97           C  
ATOM   1980  C   GLU A1243       0.379 -48.955 -45.082  1.00 12.36           C  
ATOM   1981  O   GLU A1243       0.355 -48.449 -43.955  1.00 11.20           O  
ATOM   1982  CB  GLU A1243       1.172 -51.385 -45.216  1.00 13.79           C  
ATOM   1983  CG  GLU A1243       0.729 -52.851 -45.009  1.00 19.27           C  
ATOM   1984  CD  GLU A1243      -0.195 -53.030 -43.783  1.00 27.95           C  
ATOM   1985  OE1 GLU A1243       0.137 -52.496 -42.698  1.00 31.78           O  
ATOM   1986  OE2 GLU A1243      -1.259 -53.695 -43.908  1.00 31.16           O  
ATOM   1987  N   LEU A1244       0.679 -48.256 -46.175  1.00 12.11           N  
ATOM   1988  CA  LEU A1244       0.991 -46.817 -46.118  1.00 11.54           C  
ATOM   1989  C   LEU A1244      -0.251 -46.003 -45.688  1.00 10.99           C  
ATOM   1990  O   LEU A1244      -0.166 -45.117 -44.837  1.00 12.41           O  
ATOM   1991  CB  LEU A1244       1.479 -46.319 -47.487  1.00 13.07           C  
ATOM   1992  CG  LEU A1244       2.715 -45.421 -47.591  1.00 19.96           C  
ATOM   1993  CD1 LEU A1244       2.754 -44.667 -48.942  1.00 19.52           C  
ATOM   1994  CD2 LEU A1244       2.904 -44.497 -46.393  1.00 20.44           C  
ATOM   1995  N   MET A1245      -1.414 -46.318 -46.280  1.00 10.71           N  
ATOM   1996  CA  MET A1245      -2.702 -45.736 -45.852  1.00 10.35           C  
ATOM   1997  C   MET A1245      -2.912 -45.873 -44.352  1.00 10.42           C  
ATOM   1998  O   MET A1245      -3.238 -44.888 -43.646  1.00 11.00           O  
ATOM   1999  CB  MET A1245      -3.864 -46.409 -46.587  1.00  8.47           C  
ATOM   2000  CG  MET A1245      -3.956 -46.045 -48.080  1.00 10.82           C  
ATOM   2001  SD  MET A1245      -5.264 -46.991 -48.859  1.00 12.72           S  
ATOM   2002  CE  MET A1245      -4.569 -47.371 -50.476  1.00 13.82           C  
ATOM   2003  N   ARG A1246      -2.700 -47.081 -43.865  1.00 12.08           N  
ATOM   2004  CA  ARG A1246      -2.874 -47.379 -42.428  1.00 12.63           C  
ATOM   2005  C   ARG A1246      -1.941 -46.555 -41.533  1.00 12.65           C  
ATOM   2006  O   ARG A1246      -2.348 -46.137 -40.441  1.00 12.04           O  
ATOM   2007  CB  ARG A1246      -2.750 -48.879 -42.158  1.00 13.41           C  
ATOM   2008  CG  ARG A1246      -3.950 -49.672 -42.679  1.00 15.59           C  
ATOM   2009  CD  ARG A1246      -3.870 -51.133 -42.356  1.00 22.08           C  
ATOM   2010  NE  ARG A1246      -3.556 -51.407 -40.952  1.00 27.24           N  
ATOM   2011  CZ  ARG A1246      -4.368 -51.168 -39.923  1.00 34.26           C  
ATOM   2012  NH1 ARG A1246      -5.573 -50.630 -40.111  1.00 36.98           N  
ATOM   2013  NH2 ARG A1246      -3.966 -51.463 -38.688  1.00 35.41           N  
ATOM   2014  N  AMET A1247      -0.716 -46.311 -41.988  0.50 11.95           N  
ATOM   2015  N  BMET A1247      -0.707 -46.329 -41.981  0.50 11.92           N  
ATOM   2016  CA AMET A1247       0.208 -45.448 -41.242  0.50 11.82           C  
ATOM   2017  CA BMET A1247       0.217 -45.447 -41.253  0.50 12.05           C  
ATOM   2018  C  AMET A1247      -0.289 -43.997 -41.197  0.50 10.81           C  
ATOM   2019  C  BMET A1247      -0.328 -44.015 -41.186  0.50 10.82           C  
ATOM   2020  O  AMET A1247      -0.195 -43.325 -40.156  0.50 10.21           O  
ATOM   2021  O  BMET A1247      -0.312 -43.376 -40.120  0.50 10.35           O  
ATOM   2022  CB AMET A1247       1.616 -45.514 -41.843  0.50 12.26           C  
ATOM   2023  CB BMET A1247       1.606 -45.441 -41.903  0.50 11.60           C  
ATOM   2024  CG AMET A1247       2.255 -46.888 -41.707  0.50 16.76           C  
ATOM   2025  CG BMET A1247       2.356 -46.757 -41.781  0.50 14.28           C  
ATOM   2026  SD AMET A1247       2.688 -47.280 -40.004  0.50 26.71           S  
ATOM   2027  SD BMET A1247       3.875 -46.748 -42.753  0.50 18.42           S  
ATOM   2028  CE AMET A1247       4.397 -46.729 -40.005  0.50 27.51           C  
ATOM   2029  CE BMET A1247       4.914 -45.700 -41.740  0.50 20.51           C  
ATOM   2030  N   CYS A1248      -0.815 -43.522 -42.319  1.00 10.71           N  
ATOM   2031  CA  CYS A1248      -1.381 -42.167 -42.420  1.00  9.69           C  
ATOM   2032  C   CYS A1248      -2.631 -41.980 -41.563  1.00  9.79           C  
ATOM   2033  O   CYS A1248      -2.917 -40.863 -41.123  1.00 10.71           O  
ATOM   2034  CB  CYS A1248      -1.686 -41.813 -43.874  1.00 10.63           C  
ATOM   2035  SG  CYS A1248      -0.228 -41.679 -44.915  1.00 13.40           S  
ATOM   2036  N   TRP A1249      -3.350 -43.080 -41.324  1.00  8.26           N  
ATOM   2037  CA  TRP A1249      -4.620 -43.069 -40.588  1.00 10.48           C  
ATOM   2038  C   TRP A1249      -4.539 -43.514 -39.126  1.00  9.92           C  
ATOM   2039  O   TRP A1249      -5.546 -43.918 -38.529  1.00 11.01           O  
ATOM   2040  CB  TRP A1249      -5.702 -43.882 -41.324  1.00 11.12           C  
ATOM   2041  CG  TRP A1249      -6.018 -43.456 -42.737  1.00 10.54           C  
ATOM   2042  CD1 TRP A1249      -5.928 -42.212 -43.276  1.00 12.26           C  
ATOM   2043  CD2 TRP A1249      -6.541 -44.309 -43.764  1.00  9.03           C  
ATOM   2044  NE1 TRP A1249      -6.336 -42.242 -44.602  1.00 13.31           N  
ATOM   2045  CE2 TRP A1249      -6.707 -43.520 -44.923  1.00  8.81           C  
ATOM   2046  CE3 TRP A1249      -6.843 -45.672 -43.824  1.00  9.32           C  
ATOM   2047  CZ2 TRP A1249      -7.170 -44.048 -46.123  1.00 12.20           C  
ATOM   2048  CZ3 TRP A1249      -7.338 -46.202 -45.022  1.00 11.00           C  
ATOM   2049  CH2 TRP A1249      -7.479 -45.381 -46.162  1.00 11.58           C  
ATOM   2050  N  AGLN A1250      -3.350 -43.422 -38.538  0.50  9.48           N  
ATOM   2051  N  BGLN A1250      -3.363 -43.412 -38.521  0.50  9.54           N  
ATOM   2052  CA AGLN A1250      -3.213 -43.595 -37.097  0.50 10.23           C  
ATOM   2053  CA BGLN A1250      -3.251 -43.692 -37.095  0.50 10.39           C  
ATOM   2054  C  AGLN A1250      -4.164 -42.604 -36.431  0.50 10.23           C  
ATOM   2055  C  BGLN A1250      -4.040 -42.617 -36.336  0.50 10.51           C  
ATOM   2056  O  AGLN A1250      -4.256 -41.448 -36.856  0.50  8.86           O  
ATOM   2057  O  BGLN A1250      -3.888 -41.416 -36.598  0.50 10.10           O  
ATOM   2058  CB AGLN A1250      -1.775 -43.327 -36.650  0.50 10.41           C  
ATOM   2059  CB BGLN A1250      -1.789 -43.763 -36.668  0.50 10.19           C  
ATOM   2060  CG AGLN A1250      -0.784 -44.401 -37.051  0.50  9.64           C  
ATOM   2061  CG BGLN A1250      -1.098 -44.981 -37.251  0.50 10.01           C  
ATOM   2062  CD AGLN A1250      -1.163 -45.764 -36.516  0.50 11.53           C  
ATOM   2063  CD BGLN A1250       0.380 -45.044 -36.960  0.50 11.56           C  
ATOM   2064  OE1AGLN A1250      -1.259 -45.963 -35.302  0.50 11.64           O  
ATOM   2065  OE1BGLN A1250       1.206 -44.547 -37.730  0.50 15.74           O  
ATOM   2066  NE2AGLN A1250      -1.423 -46.704 -37.424  0.50 13.51           N  
ATOM   2067  NE2BGLN A1250       0.725 -45.681 -35.867  0.50  5.64           N  
ATOM   2068  N   TYR A1251      -4.898 -43.063 -35.427  1.00  9.96           N  
ATOM   2069  CA  TYR A1251      -5.829 -42.172 -34.714  1.00  9.90           C  
ATOM   2070  C   TYR A1251      -5.094 -41.016 -34.015  1.00  9.80           C  
ATOM   2071  O   TYR A1251      -5.517 -39.843 -34.104  1.00 10.37           O  
ATOM   2072  CB  TYR A1251      -6.698 -42.945 -33.736  1.00  9.82           C  
ATOM   2073  CG  TYR A1251      -7.905 -42.159 -33.297  1.00  7.97           C  
ATOM   2074  CD1 TYR A1251      -9.086 -42.183 -34.033  1.00  6.56           C  
ATOM   2075  CD2 TYR A1251      -7.860 -41.367 -32.166  1.00 11.20           C  
ATOM   2076  CE1 TYR A1251     -10.212 -41.448 -33.631  1.00  9.84           C  
ATOM   2077  CE2 TYR A1251      -8.958 -40.619 -31.768  1.00 11.08           C  
ATOM   2078  CZ  TYR A1251     -10.139 -40.661 -32.512  1.00 10.83           C  
ATOM   2079  OH  TYR A1251     -11.247 -39.918 -32.081  1.00 10.81           O  
ATOM   2080  N   ASN A1252      -3.981 -41.345 -33.373  1.00  8.73           N  
ATOM   2081  CA  ASN A1252      -3.138 -40.335 -32.729  1.00  9.30           C  
ATOM   2082  C   ASN A1252      -2.272 -39.609 -33.778  1.00  8.58           C  
ATOM   2083  O   ASN A1252      -1.426 -40.243 -34.413  1.00  8.18           O  
ATOM   2084  CB  ASN A1252      -2.288 -40.988 -31.655  1.00  9.29           C  
ATOM   2085  CG  ASN A1252      -1.430 -39.983 -30.864  1.00 11.46           C  
ATOM   2086  OD1 ASN A1252      -1.230 -38.832 -31.279  1.00 10.36           O  
ATOM   2087  ND2 ASN A1252      -0.918 -40.427 -29.729  1.00 10.42           N  
ATOM   2088  N   PRO A1253      -2.475 -38.275 -33.961  1.00  8.72           N  
ATOM   2089  CA  PRO A1253      -1.708 -37.526 -34.979  1.00  9.17           C  
ATOM   2090  C   PRO A1253      -0.196 -37.653 -34.802  1.00  9.98           C  
ATOM   2091  O   PRO A1253       0.524 -37.685 -35.806  1.00  9.88           O  
ATOM   2092  CB  PRO A1253      -2.155 -36.042 -34.770  1.00  9.34           C  
ATOM   2093  CG  PRO A1253      -2.793 -36.006 -33.477  1.00 10.70           C  
ATOM   2094  CD  PRO A1253      -3.385 -37.382 -33.224  1.00  9.81           C  
ATOM   2095  N   LYS A1254       0.269 -37.759 -33.554  1.00  8.30           N  
ATOM   2096  CA  LYS A1254       1.704 -37.864 -33.255  1.00 10.92           C  
ATOM   2097  C   LYS A1254       2.341 -39.200 -33.687  1.00 11.27           C  
ATOM   2098  O   LYS A1254       3.564 -39.301 -33.770  1.00 12.57           O  
ATOM   2099  CB  LYS A1254       1.969 -37.661 -31.771  1.00 12.79           C  
ATOM   2100  CG  LYS A1254       1.481 -36.327 -31.188  1.00 15.38           C  
ATOM   2101  CD  LYS A1254       1.984 -35.128 -31.991  1.00 19.14           C  
ATOM   2102  CE  LYS A1254       2.199 -33.908 -31.113  1.00 24.15           C  
ATOM   2103  NZ  LYS A1254       1.125 -33.717 -30.090  1.00 28.56           N  
ATOM   2104  N  AMET A1255       1.506 -40.209 -33.930  0.50 10.57           N  
ATOM   2105  N  BMET A1255       1.512 -40.195 -33.976  0.50 11.00           N  
ATOM   2106  CA AMET A1255       1.964 -41.536 -34.372  0.50 10.51           C  
ATOM   2107  CA BMET A1255       1.990 -41.517 -34.398  0.50 11.34           C  
ATOM   2108  C  AMET A1255       2.174 -41.609 -35.898  0.50 10.87           C  
ATOM   2109  C  BMET A1255       2.030 -41.699 -35.912  0.50 11.34           C  
ATOM   2110  O  AMET A1255       2.916 -42.471 -36.392  0.50 11.70           O  
ATOM   2111  O  BMET A1255       2.475 -42.749 -36.410  0.50 12.62           O  
ATOM   2112  CB AMET A1255       0.975 -42.626 -33.923  0.50 10.55           C  
ATOM   2113  CB BMET A1255       1.114 -42.593 -33.783  0.50 11.51           C  
ATOM   2114  CG AMET A1255       0.843 -42.828 -32.400  0.50 10.76           C  
ATOM   2115  CG BMET A1255       1.236 -42.651 -32.289  0.50 12.83           C  
ATOM   2116  SD AMET A1255       2.325 -43.381 -31.523  0.50 11.15           S  
ATOM   2117  SD BMET A1255       0.463 -44.124 -31.676  0.50 14.29           S  
ATOM   2118  CE AMET A1255       2.976 -41.845 -30.897  0.50 12.26           C  
ATOM   2119  CE BMET A1255       1.715 -45.346 -32.084  0.50 14.87           C  
ATOM   2120  N   ARG A1256       1.554 -40.696 -36.644  1.00  8.86           N  
ATOM   2121  CA  ARG A1256       1.640 -40.706 -38.105  1.00  9.33           C  
ATOM   2122  C   ARG A1256       3.045 -40.368 -38.586  1.00  9.41           C  
ATOM   2123  O   ARG A1256       3.783 -39.627 -37.912  1.00  9.67           O  
ATOM   2124  CB  ARG A1256       0.636 -39.702 -38.709  1.00  8.90           C  
ATOM   2125  CG  ARG A1256      -0.810 -40.019 -38.373  1.00  8.09           C  
ATOM   2126  CD  ARG A1256      -1.796 -38.935 -38.821  1.00  8.25           C  
ATOM   2127  NE  ARG A1256      -3.030 -39.123 -38.077  1.00  9.56           N  
ATOM   2128  CZ  ARG A1256      -3.877 -38.163 -37.721  1.00 12.46           C  
ATOM   2129  NH1 ARG A1256      -3.698 -36.903 -38.120  1.00  9.99           N  
ATOM   2130  NH2 ARG A1256      -4.897 -38.463 -36.924  1.00  9.27           N  
ATOM   2131  N   PRO A1257       3.431 -40.880 -39.772  1.00 10.35           N  
ATOM   2132  CA  PRO A1257       4.698 -40.417 -40.348  1.00  8.84           C  
ATOM   2133  C   PRO A1257       4.575 -38.990 -40.841  1.00  9.31           C  
ATOM   2134  O   PRO A1257       3.472 -38.551 -41.137  1.00  9.86           O  
ATOM   2135  CB  PRO A1257       4.933 -41.361 -41.521  1.00  9.59           C  
ATOM   2136  CG  PRO A1257       3.504 -41.727 -41.984  1.00  9.35           C  
ATOM   2137  CD  PRO A1257       2.722 -41.820 -40.663  1.00 10.94           C  
ATOM   2138  N   SER A1258       5.702 -38.279 -40.882  1.00  9.54           N  
ATOM   2139  CA  SER A1258       5.800 -37.027 -41.641  1.00 10.12           C  
ATOM   2140  C   SER A1258       5.846 -37.323 -43.154  1.00 11.67           C  
ATOM   2141  O   SER A1258       6.111 -38.466 -43.583  1.00 10.12           O  
ATOM   2142  CB  SER A1258       7.056 -36.266 -41.227  1.00 11.75           C  
ATOM   2143  OG  SER A1258       8.233 -36.916 -41.692  1.00 11.30           O  
ATOM   2144  N   PHE A1259       5.632 -36.314 -43.987  1.00  9.84           N  
ATOM   2145  CA  PHE A1259       5.830 -36.529 -45.445  1.00 10.47           C  
ATOM   2146  C   PHE A1259       7.261 -36.966 -45.791  1.00 10.25           C  
ATOM   2147  O   PHE A1259       7.459 -37.817 -46.669  1.00  9.39           O  
ATOM   2148  CB  PHE A1259       5.409 -35.283 -46.253  1.00 10.06           C  
ATOM   2149  CG  PHE A1259       3.914 -35.094 -46.332  1.00 10.59           C  
ATOM   2150  CD1 PHE A1259       3.128 -35.967 -47.063  1.00  9.20           C  
ATOM   2151  CD2 PHE A1259       3.284 -34.042 -45.666  1.00 11.31           C  
ATOM   2152  CE1 PHE A1259       1.734 -35.797 -47.112  1.00 11.08           C  
ATOM   2153  CE2 PHE A1259       1.905 -33.874 -45.728  1.00 10.22           C  
ATOM   2154  CZ  PHE A1259       1.139 -34.744 -46.445  1.00 10.75           C  
ATOM   2155  N   LEU A1260       8.266 -36.423 -45.101  1.00 10.52           N  
ATOM   2156  CA  LEU A1260       9.666 -36.867 -45.319  1.00 10.41           C  
ATOM   2157  C   LEU A1260       9.832 -38.355 -44.988  1.00 11.54           C  
ATOM   2158  O   LEU A1260      10.501 -39.082 -45.717  1.00 11.87           O  
ATOM   2159  CB  LEU A1260      10.660 -36.006 -44.520  1.00 11.85           C  
ATOM   2160  CG  LEU A1260      10.744 -34.551 -45.018  1.00 10.59           C  
ATOM   2161  CD1 LEU A1260      11.676 -33.761 -44.121  1.00 13.25           C  
ATOM   2162  CD2 LEU A1260      11.224 -34.453 -46.463  1.00 12.94           C  
ATOM   2163  N   GLU A1261       9.211 -38.811 -43.899  1.00 11.08           N  
ATOM   2164  CA  GLU A1261       9.269 -40.225 -43.523  1.00 11.08           C  
ATOM   2165  C   GLU A1261       8.543 -41.124 -44.541  1.00 10.99           C  
ATOM   2166  O   GLU A1261       9.023 -42.219 -44.857  1.00 11.59           O  
ATOM   2167  CB  GLU A1261       8.720 -40.437 -42.103  1.00 11.28           C  
ATOM   2168  CG  GLU A1261       9.659 -39.880 -41.046  1.00 11.48           C  
ATOM   2169  CD  GLU A1261       9.076 -39.866 -39.620  1.00 14.59           C  
ATOM   2170  OE1 GLU A1261       7.854 -39.748 -39.449  1.00 13.28           O  
ATOM   2171  OE2 GLU A1261       9.865 -39.990 -38.660  1.00 18.55           O  
ATOM   2172  N   ILE A1262       7.396 -40.670 -45.026  1.00 10.24           N  
ATOM   2173  CA  ILE A1262       6.675 -41.355 -46.131  1.00 10.65           C  
ATOM   2174  C   ILE A1262       7.596 -41.541 -47.345  1.00 10.43           C  
ATOM   2175  O   ILE A1262       7.767 -42.663 -47.848  1.00  9.99           O  
ATOM   2176  CB  ILE A1262       5.387 -40.599 -46.535  1.00 11.62           C  
ATOM   2177  CG1 ILE A1262       4.337 -40.744 -45.436  1.00 10.30           C  
ATOM   2178  CG2 ILE A1262       4.832 -41.133 -47.845  1.00 11.24           C  
ATOM   2179  CD1 ILE A1262       3.188 -39.788 -45.572  1.00 11.61           C  
ATOM   2180  N   ILE A1263       8.257 -40.471 -47.770  1.00  9.70           N  
ATOM   2181  CA  ILE A1263       9.167 -40.567 -48.942  1.00  9.86           C  
ATOM   2182  C   ILE A1263      10.342 -41.525 -48.658  1.00 10.33           C  
ATOM   2183  O   ILE A1263      10.716 -42.351 -49.505  1.00  9.89           O  
ATOM   2184  CB  ILE A1263       9.673 -39.169 -49.377  1.00  9.74           C  
ATOM   2185  CG1 ILE A1263       8.493 -38.290 -49.770  1.00 11.49           C  
ATOM   2186  CG2 ILE A1263      10.666 -39.268 -50.525  1.00 10.70           C  
ATOM   2187  CD1 ILE A1263       8.841 -36.792 -49.794  1.00 11.53           C  
ATOM   2188  N   SER A1264      10.901 -41.463 -47.452  1.00 10.57           N  
ATOM   2189  CA  SER A1264      11.960 -42.387 -47.079  1.00 11.61           C  
ATOM   2190  C   SER A1264      11.557 -43.859 -47.262  1.00 11.04           C  
ATOM   2191  O   SER A1264      12.386 -44.695 -47.663  1.00 10.92           O  
ATOM   2192  CB  SER A1264      12.394 -42.154 -45.628  1.00 14.23           C  
ATOM   2193  OG  SER A1264      13.083 -40.921 -45.511  1.00 22.87           O  
ATOM   2194  N   SER A1265      10.301 -44.165 -46.949  1.00 10.70           N  
ATOM   2195  CA  SER A1265       9.775 -45.535 -47.014  1.00 11.85           C  
ATOM   2196  C   SER A1265       9.546 -46.055 -48.450  1.00 11.65           C  
ATOM   2197  O   SER A1265       9.496 -47.267 -48.666  1.00 11.06           O  
ATOM   2198  CB  SER A1265       8.481 -45.656 -46.185  1.00 11.15           C  
ATOM   2199  OG  SER A1265       7.337 -45.228 -46.882  1.00 13.39           O  
ATOM   2200  N   ILE A1266       9.425 -45.147 -49.418  1.00 10.65           N  
ATOM   2201  CA  ILE A1266       9.199 -45.521 -50.816  1.00 11.17           C  
ATOM   2202  C   ILE A1266      10.279 -45.030 -51.797  1.00 11.17           C  
ATOM   2203  O   ILE A1266      10.165 -45.284 -52.988  1.00  9.92           O  
ATOM   2204  CB  ILE A1266       7.806 -45.040 -51.335  1.00 11.50           C  
ATOM   2205  CG1 ILE A1266       7.685 -43.506 -51.311  1.00 11.22           C  
ATOM   2206  CG2 ILE A1266       6.707 -45.644 -50.503  1.00 12.16           C  
ATOM   2207  CD1 ILE A1266       6.443 -42.966 -51.956  1.00 13.79           C  
ATOM   2208  N   LYS A1267      11.335 -44.366 -51.317  1.00 11.04           N  
ATOM   2209  CA  LYS A1267      12.322 -43.752 -52.250  1.00 10.94           C  
ATOM   2210  C   LYS A1267      13.017 -44.765 -53.131  1.00 11.05           C  
ATOM   2211  O   LYS A1267      13.361 -44.460 -54.278  1.00 10.46           O  
ATOM   2212  CB  LYS A1267      13.365 -42.870 -51.534  1.00 11.86           C  
ATOM   2213  CG  LYS A1267      14.275 -43.574 -50.540  1.00 13.41           C  
ATOM   2214  CD  LYS A1267      15.104 -42.543 -49.761  1.00 15.63           C  
ATOM   2215  CE  LYS A1267      15.873 -43.152 -48.602  1.00 17.20           C  
ATOM   2216  NZ  LYS A1267      16.737 -42.115 -47.939  1.00 22.36           N  
ATOM   2217  N   GLU A1268      13.228 -45.978 -52.614  1.00  8.73           N  
ATOM   2218  CA  GLU A1268      13.853 -47.032 -53.418  1.00 10.61           C  
ATOM   2219  C   GLU A1268      13.057 -47.398 -54.678  1.00 10.13           C  
ATOM   2220  O   GLU A1268      13.649 -47.883 -55.648  1.00 10.48           O  
ATOM   2221  CB  GLU A1268      14.159 -48.274 -52.566  1.00 12.54           C  
ATOM   2222  CG  GLU A1268      15.642 -48.358 -52.120  1.00 18.34           C  
ATOM   2223  CD  GLU A1268      16.178 -47.045 -51.529  0.50 21.22           C  
ATOM   2224  OE1 GLU A1268      16.006 -46.795 -50.315  0.50 17.65           O  
ATOM   2225  OE2 GLU A1268      16.786 -46.264 -52.290  0.50 25.31           O  
ATOM   2226  N   GLU A1269      11.746 -47.161 -54.658  1.00  9.72           N  
ATOM   2227  CA  GLU A1269      10.850 -47.468 -55.776  1.00 10.59           C  
ATOM   2228  C   GLU A1269      10.536 -46.265 -56.650  1.00 11.10           C  
ATOM   2229  O   GLU A1269       9.769 -46.387 -57.610  1.00 10.27           O  
ATOM   2230  CB  GLU A1269       9.542 -48.064 -55.266  1.00 12.15           C  
ATOM   2231  CG  GLU A1269       9.664 -49.477 -54.729  1.00 15.70           C  
ATOM   2232  CD  GLU A1269      10.328 -49.549 -53.388  1.00 19.70           C  
ATOM   2233  OE1 GLU A1269       9.922 -48.779 -52.498  1.00 23.83           O  
ATOM   2234  OE2 GLU A1269      11.241 -50.394 -53.228  1.00 17.71           O  
ATOM   2235  N   MET A1270      11.117 -45.105 -56.330  1.00 10.18           N  
ATOM   2236  CA  MET A1270      10.915 -43.905 -57.159  1.00  9.36           C  
ATOM   2237  C   MET A1270      11.792 -43.987 -58.403  1.00  9.50           C  
ATOM   2238  O   MET A1270      12.936 -44.466 -58.355  1.00 10.38           O  
ATOM   2239  CB  MET A1270      11.177 -42.622 -56.347  1.00  7.71           C  
ATOM   2240  CG  MET A1270      10.154 -42.375 -55.226  1.00  9.68           C  
ATOM   2241  SD  MET A1270       8.446 -42.239 -55.786  1.00 11.56           S  
ATOM   2242  CE  MET A1270       8.497 -40.705 -56.737  1.00 10.91           C  
ATOM   2243  N   GLU A1271      11.237 -43.533 -59.526  1.00 11.06           N  
ATOM   2244  CA  GLU A1271      11.894 -43.673 -60.832  1.00 13.62           C  
ATOM   2245  C   GLU A1271      13.124 -42.801 -60.900  1.00 13.82           C  
ATOM   2246  O   GLU A1271      13.229 -41.819 -60.137  1.00 14.15           O  
ATOM   2247  CB  GLU A1271      10.945 -43.310 -61.981  1.00 13.01           C  
ATOM   2248  CG  GLU A1271      10.549 -41.821 -62.013  1.00 19.03           C  
ATOM   2249  CD  GLU A1271       9.306 -41.522 -62.857  1.00 21.35           C  
ATOM   2250  OE1 GLU A1271       9.049 -42.253 -63.830  1.00 27.09           O  
ATOM   2251  OE2 GLU A1271       8.595 -40.541 -62.533  1.00 26.25           O  
ATOM   2252  N   PRO A1272      14.085 -43.178 -61.773  1.00 15.61           N  
ATOM   2253  CA  PRO A1272      15.225 -42.322 -62.046  1.00 15.56           C  
ATOM   2254  C   PRO A1272      14.757 -40.957 -62.500  1.00 14.92           C  
ATOM   2255  O   PRO A1272      13.960 -40.844 -63.463  1.00 16.47           O  
ATOM   2256  CB  PRO A1272      15.944 -43.039 -63.190  1.00 16.84           C  
ATOM   2257  CG  PRO A1272      15.550 -44.465 -63.027  1.00 17.46           C  
ATOM   2258  CD  PRO A1272      14.156 -44.432 -62.547  1.00 14.93           C  
ATOM   2259  N   GLY A1273      15.265 -39.939 -61.827  1.00 10.66           N  
ATOM   2260  CA  GLY A1273      14.863 -38.572 -62.083  1.00  9.87           C  
ATOM   2261  C   GLY A1273      14.424 -37.913 -60.795  1.00  8.22           C  
ATOM   2262  O   GLY A1273      14.674 -36.742 -60.586  1.00  7.30           O  
ATOM   2263  N   PHE A1274      13.777 -38.677 -59.910  1.00  8.36           N  
ATOM   2264  CA  PHE A1274      13.253 -38.126 -58.651  1.00  8.56           C  
ATOM   2265  C   PHE A1274      14.349 -37.487 -57.787  1.00  7.64           C  
ATOM   2266  O   PHE A1274      14.113 -36.430 -57.169  1.00  8.01           O  
ATOM   2267  CB  PHE A1274      12.486 -39.216 -57.866  1.00  9.51           C  
ATOM   2268  CG  PHE A1274      11.817 -38.720 -56.613  1.00  8.86           C  
ATOM   2269  CD1 PHE A1274      10.647 -37.944 -56.682  1.00  7.05           C  
ATOM   2270  CD2 PHE A1274      12.338 -39.043 -55.358  1.00 10.49           C  
ATOM   2271  CE1 PHE A1274      10.000 -37.498 -55.529  1.00 10.61           C  
ATOM   2272  CE2 PHE A1274      11.709 -38.596 -54.180  1.00  8.38           C  
ATOM   2273  CZ  PHE A1274      10.536 -37.821 -54.259  1.00 10.40           C  
ATOM   2274  N   ARG A1275      15.528 -38.104 -57.759  1.00 10.26           N  
ATOM   2275  CA  ARG A1275      16.680 -37.584 -57.012  1.00 11.14           C  
ATOM   2276  C   ARG A1275      17.042 -36.169 -57.461  1.00 11.57           C  
ATOM   2277  O   ARG A1275      17.461 -35.344 -56.656  1.00 10.82           O  
ATOM   2278  CB  ARG A1275      17.883 -38.499 -57.220  1.00 12.69           C  
ATOM   2279  CG  ARG A1275      19.172 -38.028 -56.589  1.00 17.38           C  
ATOM   2280  CD  ARG A1275      20.295 -39.025 -56.857  1.00 20.34           C  
ATOM   2281  NE  ARG A1275      20.055 -40.323 -56.222  1.00 27.17           N  
ATOM   2282  CZ  ARG A1275      20.375 -40.640 -54.961  1.00 32.14           C  
ATOM   2283  NH1 ARG A1275      20.943 -39.751 -54.143  1.00 32.30           N  
ATOM   2284  NH2 ARG A1275      20.117 -41.866 -54.512  1.00 31.10           N  
ATOM   2285  N  AGLU A1276      16.875 -35.904 -58.754  0.50 10.24           N  
ATOM   2286  N  BGLU A1276      16.831 -35.893 -58.747  0.50 10.51           N  
ATOM   2287  CA AGLU A1276      17.325 -34.646 -59.345  0.50 10.20           C  
ATOM   2288  CA BGLU A1276      17.329 -34.668 -59.370  0.50 10.61           C  
ATOM   2289  C  AGLU A1276      16.355 -33.473 -59.173  0.50 10.86           C  
ATOM   2290  C  BGLU A1276      16.353 -33.483 -59.285  0.50 11.11           C  
ATOM   2291  O  AGLU A1276      16.790 -32.320 -59.113  0.50 12.39           O  
ATOM   2292  O  BGLU A1276      16.783 -32.329 -59.421  0.50 12.05           O  
ATOM   2293  CB AGLU A1276      17.651 -34.862 -60.825  0.50  9.95           C  
ATOM   2294  CB BGLU A1276      17.707 -34.941 -60.836  0.50 10.86           C  
ATOM   2295  CG AGLU A1276      18.931 -35.661 -61.061  0.50  8.41           C  
ATOM   2296  CG BGLU A1276      18.348 -36.316 -61.123  0.50 10.24           C  
ATOM   2297  CD AGLU A1276      18.766 -37.171 -60.944  0.50  4.88           C  
ATOM   2298  CD BGLU A1276      19.816 -36.420 -60.735  0.50 14.38           C  
ATOM   2299  OE1AGLU A1276      17.626 -37.664 -60.889  0.50  5.85           O  
ATOM   2300  OE1BGLU A1276      20.328 -35.576 -59.967  0.50 14.11           O  
ATOM   2301  OE2AGLU A1276      19.793 -37.889 -60.916  0.50  6.91           O  
ATOM   2302  OE2BGLU A1276      20.466 -37.371 -61.218  0.50 16.62           O  
ATOM   2303  N   VAL A1277      15.059 -33.756 -59.095  1.00 10.11           N  
ATOM   2304  CA  VAL A1277      14.037 -32.698 -58.992  1.00 10.95           C  
ATOM   2305  C   VAL A1277      13.318 -32.569 -57.643  1.00 12.23           C  
ATOM   2306  O   VAL A1277      12.587 -31.592 -57.420  1.00 14.51           O  
ATOM   2307  CB  VAL A1277      12.971 -32.824 -60.131  1.00 11.63           C  
ATOM   2308  CG1 VAL A1277      13.612 -32.582 -61.469  1.00 14.62           C  
ATOM   2309  CG2 VAL A1277      12.293 -34.158 -60.092  1.00 13.77           C  
ATOM   2310  N   SER A1278      13.491 -33.534 -56.738  1.00 11.21           N  
ATOM   2311  CA  SER A1278      12.711 -33.543 -55.505  1.00  9.93           C  
ATOM   2312  C   SER A1278      13.229 -32.611 -54.440  1.00  9.08           C  
ATOM   2313  O   SER A1278      14.438 -32.384 -54.328  1.00 10.10           O  
ATOM   2314  CB  SER A1278      12.657 -34.948 -54.899  1.00 11.73           C  
ATOM   2315  OG  SER A1278      13.949 -35.438 -54.608  1.00 12.26           O  
ATOM   2316  N   PHE A1279      12.306 -32.107 -53.635  1.00 10.39           N  
ATOM   2317  CA  PHE A1279      12.650 -31.448 -52.372  1.00 10.32           C  
ATOM   2318  C   PHE A1279      13.426 -32.383 -51.466  1.00 10.52           C  
ATOM   2319  O   PHE A1279      14.417 -31.975 -50.875  1.00 12.23           O  
ATOM   2320  CB  PHE A1279      11.379 -31.022 -51.637  1.00 10.06           C  
ATOM   2321  CG  PHE A1279      11.638 -30.439 -50.277  1.00  7.97           C  
ATOM   2322  CD1 PHE A1279      12.357 -29.257 -50.135  1.00  8.29           C  
ATOM   2323  CD2 PHE A1279      11.159 -31.076 -49.139  1.00 11.33           C  
ATOM   2324  CE1 PHE A1279      12.607 -28.722 -48.881  1.00  8.99           C  
ATOM   2325  CE2 PHE A1279      11.401 -30.537 -47.874  1.00 11.77           C  
ATOM   2326  CZ  PHE A1279      12.118 -29.371 -47.748  1.00  9.83           C  
ATOM   2327  N   TYR A1280      12.963 -33.627 -51.356  1.00  8.96           N  
ATOM   2328  CA  TYR A1280      13.570 -34.622 -50.459  1.00  9.89           C  
ATOM   2329  C   TYR A1280      15.094 -34.723 -50.597  1.00  9.47           C  
ATOM   2330  O   TYR A1280      15.830 -34.741 -49.597  1.00  9.38           O  
ATOM   2331  CB  TYR A1280      12.935 -35.999 -50.697  1.00  8.78           C  
ATOM   2332  CG  TYR A1280      13.445 -37.075 -49.766  1.00  9.21           C  
ATOM   2333  CD1 TYR A1280      12.871 -37.273 -48.517  1.00 12.63           C  
ATOM   2334  CD2 TYR A1280      14.515 -37.883 -50.126  1.00 10.95           C  
ATOM   2335  CE1 TYR A1280      13.355 -38.260 -47.659  1.00 11.38           C  
ATOM   2336  CE2 TYR A1280      15.018 -38.869 -49.259  1.00 11.66           C  
ATOM   2337  CZ  TYR A1280      14.413 -39.055 -48.034  1.00 13.45           C  
ATOM   2338  OH  TYR A1280      14.876 -40.023 -47.166  1.00 13.43           O  
ATOM   2339  N   TYR A1281      15.567 -34.805 -51.843  1.00 10.99           N  
ATOM   2340  CA  TYR A1281      17.001 -34.944 -52.139  1.00 11.35           C  
ATOM   2341  C   TYR A1281      17.753 -33.601 -52.316  1.00 12.87           C  
ATOM   2342  O   TYR A1281      18.983 -33.596 -52.495  1.00 13.97           O  
ATOM   2343  CB  TYR A1281      17.197 -35.812 -53.383  1.00 12.07           C  
ATOM   2344  CG  TYR A1281      17.015 -37.303 -53.174  1.00  9.44           C  
ATOM   2345  CD1 TYR A1281      18.051 -38.088 -52.692  1.00 13.22           C  
ATOM   2346  CD2 TYR A1281      15.817 -37.942 -53.496  1.00 12.41           C  
ATOM   2347  CE1 TYR A1281      17.900 -39.470 -52.508  1.00 14.58           C  
ATOM   2348  CE2 TYR A1281      15.660 -39.320 -53.319  1.00 11.61           C  
ATOM   2349  CZ  TYR A1281      16.697 -40.074 -52.826  1.00 13.39           C  
ATOM   2350  OH  TYR A1281      16.554 -41.436 -52.655  1.00 14.60           O  
ATOM   2351  N   SER A1282      17.040 -32.482 -52.223  1.00 12.92           N  
ATOM   2352  CA  SER A1282      17.625 -31.161 -52.466  1.00 14.34           C  
ATOM   2353  C   SER A1282      18.431 -30.616 -51.291  1.00 17.19           C  
ATOM   2354  O   SER A1282      18.277 -31.067 -50.159  1.00 17.51           O  
ATOM   2355  CB  SER A1282      16.533 -30.146 -52.795  1.00 14.31           C  
ATOM   2356  OG  SER A1282      15.860 -29.736 -51.620  1.00 12.48           O  
ATOM   2357  N   GLU A1283      19.261 -29.615 -51.586  1.00 19.24           N  
ATOM   2358  CA  GLU A1283      20.011 -28.880 -50.561  1.00 21.83           C  
ATOM   2359  C   GLU A1283      19.099 -28.134 -49.567  1.00 24.04           C  
ATOM   2360  O   GLU A1283      19.484 -27.902 -48.422  1.00 25.27           O  
ATOM   2361  CB  GLU A1283      20.991 -27.904 -51.222  1.00 22.59           C  
ATOM   2362  CG  GLU A1283      22.134 -28.595 -51.965  0.00 22.09           C  
ATOM   2363  CD  GLU A1283      23.071 -27.617 -52.657  0.00 21.97           C  
ATOM   2364  OE1 GLU A1283      22.927 -26.391 -52.458  0.00 22.02           O  
ATOM   2365  OE2 GLU A1283      23.959 -28.079 -53.403  0.00 21.99           O  
ATOM   2366  N   GLU A1284      17.900 -27.763 -50.008  1.00 25.76           N  
ATOM   2367  CA  GLU A1284      16.921 -27.085 -49.144  1.00 27.42           C  
ATOM   2368  C   GLU A1284      16.395 -27.943 -47.995  1.00 27.90           C  
ATOM   2369  O   GLU A1284      15.956 -27.413 -46.974  1.00 28.73           O  
ATOM   2370  CB  GLU A1284      15.718 -26.624 -49.963  1.00 27.82           C  
ATOM   2371  CG  GLU A1284      15.981 -25.455 -50.887  1.00 30.77           C  
ATOM   2372  CD  GLU A1284      14.696 -24.939 -51.535  1.00 33.46           C  
ATOM   2373  OE1 GLU A1284      13.648 -25.606 -51.395  1.00 33.39           O  
ATOM   2374  OE2 GLU A1284      14.742 -23.865 -52.178  1.00 42.21           O  
ATOM   2375  N   ASN A1285      16.396 -29.260 -48.172  1.00 27.96           N  
ATOM   2376  CA  ASN A1285      15.899 -30.158 -47.137  1.00 28.94           C  
ATOM   2377  C   ASN A1285      16.974 -30.354 -46.063  1.00 30.73           C  
ATOM   2378  O   ASN A1285      17.832 -31.242 -46.174  1.00 30.52           O  
ATOM   2379  CB  ASN A1285      15.463 -31.495 -47.734  1.00 26.57           C  
ATOM   2380  CG  ASN A1285      14.977 -32.473 -46.677  1.00 27.13           C  
ATOM   2381  OD1 ASN A1285      14.673 -32.084 -45.543  1.00 25.21           O  
ATOM   2382  ND2 ASN A1285      14.910 -33.748 -47.037  1.00 17.71           N  
ATOM   2383  N   LYS A1286      16.920 -29.506 -45.035  1.00 33.13           N  
ATOM   2384  CA  LYS A1286      17.911 -29.524 -43.946  1.00 34.54           C  
ATOM   2385  C   LYS A1286      17.430 -28.723 -42.738  1.00 35.92           C  
ATOM   2386  O   LYS A1286      17.145 -29.294 -41.681  1.00 37.84           O  
ATOM   2387  CB  LYS A1286      19.252 -28.966 -44.427  1.00 35.94           C  
ATOM   2388  CG  LYS A1286      19.163 -27.574 -45.049  1.00 36.57           C  
ATOM   2389  CD  LYS A1286      20.540 -26.922 -45.169  1.00 37.30           C  
ATOM   2390  CE  LYS A1286      20.505 -25.666 -46.046  1.00 38.96           C  
ATOM   2391  NZ  LYS A1286      19.251 -24.870 -45.857  1.00 41.52           N  
ATOM   2392  OXT LYS A1286      17.311 -27.486 -42.874  1.00 15.27           O  
TER    2393      LYS A1286                                                      
ATOM   2394  N   ALA B 983       7.447 -62.078   9.236  1.00 35.24           N  
ATOM   2395  CA  ALA B 983       6.398 -61.684   8.238  1.00 34.84           C  
ATOM   2396  C   ALA B 983       5.461 -62.839   7.875  1.00 34.72           C  
ATOM   2397  O   ALA B 983       4.252 -62.644   7.703  1.00 35.80           O  
ATOM   2398  CB  ALA B 983       7.052 -61.122   6.976  1.00 35.32           C  
ATOM   2399  N   ALA B 984       6.030 -64.033   7.745  1.00 34.07           N  
ATOM   2400  CA  ALA B 984       5.258 -65.243   7.463  1.00 32.85           C  
ATOM   2401  C   ALA B 984       4.448 -65.714   8.675  1.00 32.22           C  
ATOM   2402  O   ALA B 984       3.444 -66.416   8.516  1.00 33.13           O  
ATOM   2403  CB  ALA B 984       6.186 -66.357   6.991  1.00 33.01           C  
ATOM   2404  N   ASP B 985       4.881 -65.333   9.876  1.00 29.96           N  
ATOM   2405  CA  ASP B 985       4.243 -65.791  11.109  1.00 28.11           C  
ATOM   2406  C   ASP B 985       3.292 -64.769  11.740  1.00 25.92           C  
ATOM   2407  O   ASP B 985       2.267 -65.151  12.308  1.00 25.93           O  
ATOM   2408  CB  ASP B 985       5.312 -66.173  12.141  1.00 28.88           C  
ATOM   2409  CG  ASP B 985       6.059 -67.455  11.784  1.00 31.07           C  
ATOM   2410  OD1 ASP B 985       5.828 -68.025  10.692  1.00 34.19           O  
ATOM   2411  OD2 ASP B 985       6.885 -67.895  12.612  1.00 32.91           O  
ATOM   2412  N   VAL B 986       3.634 -63.482  11.662  1.00 23.11           N  
ATOM   2413  CA  VAL B 986       3.008 -62.477  12.530  1.00 20.42           C  
ATOM   2414  C   VAL B 986       2.790 -61.126  11.855  1.00 17.26           C  
ATOM   2415  O   VAL B 986       3.593 -60.702  11.029  1.00 17.65           O  
ATOM   2416  CB  VAL B 986       3.864 -62.219  13.802  1.00 20.73           C  
ATOM   2417  CG1 VAL B 986       2.969 -61.863  14.969  1.00 22.24           C  
ATOM   2418  CG2 VAL B 986       4.707 -63.430  14.173  1.00 22.30           C  
ATOM   2419  N   TYR B 987       1.696 -60.464  12.227  1.00 13.51           N  
ATOM   2420  CA  TYR B 987       1.419 -59.083  11.842  1.00 12.00           C  
ATOM   2421  C   TYR B 987       1.523 -58.190  13.081  1.00 10.47           C  
ATOM   2422  O   TYR B 987       0.914 -58.475  14.107  1.00  9.16           O  
ATOM   2423  CB  TYR B 987       0.018 -58.951  11.251  1.00 10.75           C  
ATOM   2424  CG  TYR B 987      -0.355 -57.522  10.905  1.00  9.94           C  
ATOM   2425  CD1 TYR B 987      -0.005 -56.965   9.676  1.00 11.69           C  
ATOM   2426  CD2 TYR B 987      -1.058 -56.724  11.804  1.00  6.45           C  
ATOM   2427  CE1 TYR B 987      -0.340 -55.670   9.357  1.00 11.02           C  
ATOM   2428  CE2 TYR B 987      -1.397 -55.415  11.497  1.00  8.36           C  
ATOM   2429  CZ  TYR B 987      -1.027 -54.884  10.273  1.00 11.77           C  
ATOM   2430  OH  TYR B 987      -1.356 -53.582   9.950  1.00 10.89           O  
ATOM   2431  N   VAL B 988       2.285 -57.108  12.975  1.00  9.05           N  
ATOM   2432  CA  VAL B 988       2.497 -56.199  14.106  1.00  8.07           C  
ATOM   2433  C   VAL B 988       1.646 -54.940  13.895  1.00  6.80           C  
ATOM   2434  O   VAL B 988       1.817 -54.243  12.899  1.00  8.25           O  
ATOM   2435  CB  VAL B 988       3.979 -55.847  14.261  1.00  6.74           C  
ATOM   2436  CG1 VAL B 988       4.180 -54.896  15.450  1.00  8.45           C  
ATOM   2437  CG2 VAL B 988       4.805 -57.130  14.444  1.00  7.75           C  
ATOM   2438  N   PRO B 989       0.694 -54.660  14.811  1.00  6.98           N  
ATOM   2439  CA  PRO B 989      -0.173 -53.488  14.612  1.00  7.82           C  
ATOM   2440  C   PRO B 989       0.589 -52.168  14.733  1.00  6.50           C  
ATOM   2441  O   PRO B 989       1.458 -52.053  15.580  1.00  3.95           O  
ATOM   2442  CB  PRO B 989      -1.199 -53.613  15.742  1.00  9.78           C  
ATOM   2443  CG  PRO B 989      -0.571 -54.420  16.753  1.00  8.45           C  
ATOM   2444  CD  PRO B 989       0.356 -55.373  16.056  1.00  7.96           C  
ATOM   2445  N   ASP B 990       0.261 -51.199  13.886  1.00  7.90           N  
ATOM   2446  CA  ASP B 990       1.072 -49.997  13.765  1.00  8.56           C  
ATOM   2447  C   ASP B 990       0.219 -48.713  13.573  1.00  8.44           C  
ATOM   2448  O   ASP B 990      -0.923 -48.619  14.043  1.00  7.48           O  
ATOM   2449  CB  ASP B 990       2.112 -50.200  12.638  1.00  7.72           C  
ATOM   2450  CG  ASP B 990       1.476 -50.324  11.246  1.00 11.74           C  
ATOM   2451  OD1 ASP B 990       0.244 -50.121  11.114  1.00 10.69           O  
ATOM   2452  OD2 ASP B 990       2.216 -50.626  10.273  1.00 12.15           O  
ATOM   2453  N   GLU B 991       0.791 -47.715  12.909  1.00  8.96           N  
ATOM   2454  CA  GLU B 991       0.099 -46.442  12.688  1.00 10.46           C  
ATOM   2455  C   GLU B 991      -1.145 -46.573  11.812  1.00 10.57           C  
ATOM   2456  O   GLU B 991      -1.987 -45.668  11.784  1.00 11.28           O  
ATOM   2457  CB  GLU B 991       1.066 -45.393  12.114  1.00  9.94           C  
ATOM   2458  CG  GLU B 991       1.490 -45.618  10.674  1.00 13.53           C  
ATOM   2459  CD  GLU B 991       2.731 -46.488  10.501  1.00 18.49           C  
ATOM   2460  OE1 GLU B 991       3.001 -47.363  11.354  1.00 14.49           O  
ATOM   2461  OE2 GLU B 991       3.423 -46.306   9.472  1.00 22.01           O  
ATOM   2462  N   TRP B 992      -1.259 -47.690  11.087  1.00 10.55           N  
ATOM   2463  CA  TRP B 992      -2.445 -47.977  10.310  1.00  9.73           C  
ATOM   2464  C   TRP B 992      -3.614 -48.565  11.111  1.00  9.39           C  
ATOM   2465  O   TRP B 992      -4.722 -48.687  10.581  1.00  8.60           O  
ATOM   2466  CB  TRP B 992      -2.094 -48.922   9.166  1.00 10.09           C  
ATOM   2467  CG  TRP B 992      -1.222 -48.302   8.132  1.00 10.34           C  
ATOM   2468  CD1 TRP B 992       0.134 -48.293   8.112  1.00 12.22           C  
ATOM   2469  CD2 TRP B 992      -1.648 -47.604   6.939  1.00 10.85           C  
ATOM   2470  NE1 TRP B 992       0.592 -47.622   7.002  1.00 12.17           N  
ATOM   2471  CE2 TRP B 992      -0.480 -47.200   6.257  1.00 10.62           C  
ATOM   2472  CE3 TRP B 992      -2.893 -47.269   6.402  1.00 12.82           C  
ATOM   2473  CZ2 TRP B 992      -0.520 -46.482   5.061  1.00 13.61           C  
ATOM   2474  CZ3 TRP B 992      -2.935 -46.571   5.201  1.00 12.58           C  
ATOM   2475  CH2 TRP B 992      -1.757 -46.179   4.549  1.00 12.40           C  
ATOM   2476  N   GLU B 993      -3.370 -48.945  12.365  1.00  8.61           N  
ATOM   2477  CA  GLU B 993      -4.403 -49.537  13.203  1.00  8.58           C  
ATOM   2478  C   GLU B 993      -5.512 -48.519  13.496  1.00  9.57           C  
ATOM   2479  O   GLU B 993      -5.228 -47.375  13.913  1.00 10.82           O  
ATOM   2480  CB  GLU B 993      -3.790 -50.082  14.504  1.00  6.98           C  
ATOM   2481  CG  GLU B 993      -4.682 -51.023  15.300  1.00  8.10           C  
ATOM   2482  CD  GLU B 993      -4.901 -52.402  14.655  1.00  9.10           C  
ATOM   2483  OE1 GLU B 993      -4.119 -52.826  13.771  1.00 10.58           O  
ATOM   2484  OE2 GLU B 993      -5.862 -53.083  15.070  1.00  9.75           O  
ATOM   2485  N   VAL B 994      -6.763 -48.939  13.302  1.00  9.31           N  
ATOM   2486  CA  VAL B 994      -7.923 -48.110  13.594  1.00  9.62           C  
ATOM   2487  C   VAL B 994      -8.721 -48.746  14.731  1.00 10.82           C  
ATOM   2488  O   VAL B 994      -8.930 -49.955  14.739  1.00 11.16           O  
ATOM   2489  CB  VAL B 994      -8.808 -47.945  12.346  1.00  9.88           C  
ATOM   2490  CG1 VAL B 994     -10.001 -47.036  12.639  1.00 12.87           C  
ATOM   2491  CG2 VAL B 994      -7.983 -47.365  11.188  1.00 13.26           C  
ATOM   2492  N   ALA B 995      -9.140 -47.932  15.700  1.00 11.51           N  
ATOM   2493  CA  ALA B 995     -10.005 -48.415  16.770  1.00 11.95           C  
ATOM   2494  C   ALA B 995     -11.313 -48.958  16.197  1.00 12.39           C  
ATOM   2495  O   ALA B 995     -11.983 -48.302  15.398  1.00 13.00           O  
ATOM   2496  CB  ALA B 995     -10.278 -47.317  17.779  1.00 12.23           C  
ATOM   2497  N   ARG B 996     -11.658 -50.176  16.600  1.00 12.81           N  
ATOM   2498  CA  ARG B 996     -12.869 -50.844  16.109  1.00 12.94           C  
ATOM   2499  C   ARG B 996     -14.114 -49.954  16.240  1.00 12.58           C  
ATOM   2500  O   ARG B 996     -14.969 -49.944  15.364  1.00 13.28           O  
ATOM   2501  CB  ARG B 996     -13.072 -52.163  16.865  1.00 13.00           C  
ATOM   2502  CG  ARG B 996     -14.152 -53.068  16.299  1.00 13.41           C  
ATOM   2503  CD  ARG B 996     -14.191 -54.412  17.037  1.00 15.14           C  
ATOM   2504  NE  ARG B 996     -12.970 -55.205  16.855  1.00 13.70           N  
ATOM   2505  CZ  ARG B 996     -12.649 -55.886  15.756  1.00 12.67           C  
ATOM   2506  NH1 ARG B 996     -13.437 -55.893  14.686  1.00 12.99           N  
ATOM   2507  NH2 ARG B 996     -11.515 -56.564  15.723  1.00 13.97           N  
ATOM   2508  N   GLU B 997     -14.189 -49.193  17.325  1.00 13.86           N  
ATOM   2509  CA  GLU B 997     -15.328 -48.308  17.592  1.00 13.83           C  
ATOM   2510  C   GLU B 997     -15.483 -47.138  16.612  1.00 13.75           C  
ATOM   2511  O   GLU B 997     -16.532 -46.497  16.596  1.00 12.20           O  
ATOM   2512  CB  GLU B 997     -15.290 -47.775  19.034  1.00 15.88           C  
ATOM   2513  CG  GLU B 997     -13.980 -47.102  19.449  1.00 20.18           C  
ATOM   2514  CD  GLU B 997     -13.028 -48.042  20.204  1.00 25.03           C  
ATOM   2515  OE1 GLU B 997     -12.885 -49.228  19.798  1.00 23.17           O  
ATOM   2516  OE2 GLU B 997     -12.417 -47.577  21.197  1.00 28.67           O  
ATOM   2517  N   LYS B 998     -14.457 -46.862  15.802  1.00 12.17           N  
ATOM   2518  CA  LYS B 998     -14.544 -45.802  14.794  1.00 12.69           C  
ATOM   2519  C   LYS B 998     -15.076 -46.303  13.452  1.00 11.12           C  
ATOM   2520  O   LYS B 998     -15.187 -45.521  12.514  1.00 11.71           O  
ATOM   2521  CB  LYS B 998     -13.180 -45.139  14.597  1.00 12.45           C  
ATOM   2522  CG  LYS B 998     -12.659 -44.515  15.875  1.00 16.03           C  
ATOM   2523  CD  LYS B 998     -11.787 -43.304  15.648  1.00 18.31           C  
ATOM   2524  CE  LYS B 998     -11.359 -42.715  16.984  1.00 21.09           C  
ATOM   2525  NZ  LYS B 998     -11.385 -41.219  17.002  1.00 28.22           N  
ATOM   2526  N   ILE B 999     -15.395 -47.595  13.374  1.00 10.68           N  
ATOM   2527  CA  ILE B 999     -15.870 -48.234  12.144  1.00 11.64           C  
ATOM   2528  C   ILE B 999     -17.309 -48.711  12.327  1.00 12.27           C  
ATOM   2529  O   ILE B 999     -17.605 -49.414  13.291  1.00 11.45           O  
ATOM   2530  CB  ILE B 999     -15.016 -49.491  11.775  1.00 12.40           C  
ATOM   2531  CG1 ILE B 999     -13.511 -49.183  11.738  1.00 13.65           C  
ATOM   2532  CG2 ILE B 999     -15.470 -50.104  10.430  1.00 11.44           C  
ATOM   2533  CD1 ILE B 999     -13.100 -48.109  10.796  1.00 18.82           C  
ATOM   2534  N   THR B1000     -18.195 -48.328  11.410  1.00 12.49           N  
ATOM   2535  CA  THR B1000     -19.570 -48.838  11.400  1.00 14.18           C  
ATOM   2536  C   THR B1000     -19.843 -49.485  10.052  1.00 14.59           C  
ATOM   2537  O   THR B1000     -19.436 -48.950   9.030  1.00 13.15           O  
ATOM   2538  CB  THR B1000     -20.602 -47.717  11.639  1.00 13.80           C  
ATOM   2539  OG1 THR B1000     -20.574 -46.792  10.546  1.00 19.21           O  
ATOM   2540  CG2 THR B1000     -20.304 -46.984  12.918  1.00 15.56           C  
ATOM   2541  N   MET B1001     -20.517 -50.632  10.054  1.00 16.22           N  
ATOM   2542  CA  MET B1001     -20.835 -51.351   8.815  1.00 18.66           C  
ATOM   2543  C   MET B1001     -22.321 -51.267   8.521  1.00 18.52           C  
ATOM   2544  O   MET B1001     -23.133 -51.557   9.398  1.00 17.24           O  
ATOM   2545  CB  MET B1001     -20.408 -52.809   8.949  1.00 19.11           C  
ATOM   2546  CG  MET B1001     -18.941 -53.009   8.640  1.00 24.07           C  
ATOM   2547  SD  MET B1001     -18.154 -54.411   9.441  1.00 28.45           S  
ATOM   2548  CE  MET B1001     -19.495 -55.588   9.526  1.00 27.28           C  
ATOM   2549  N   SER B1002     -22.675 -50.881   7.294  1.00 19.13           N  
ATOM   2550  CA  SER B1002     -24.072 -50.598   6.940  1.00 20.24           C  
ATOM   2551  C   SER B1002     -24.748 -51.689   6.092  1.00 20.47           C  
ATOM   2552  O   SER B1002     -25.916 -52.026   6.334  1.00 21.65           O  
ATOM   2553  CB  SER B1002     -24.184 -49.241   6.234  1.00 19.89           C  
ATOM   2554  OG  SER B1002     -23.527 -49.247   4.981  1.00 25.96           O  
ATOM   2555  N   ARG B1003     -24.029 -52.228   5.108  1.00 19.94           N  
ATOM   2556  CA  ARG B1003     -24.585 -53.237   4.203  1.00 20.02           C  
ATOM   2557  C   ARG B1003     -23.518 -54.065   3.489  1.00 18.77           C  
ATOM   2558  O   ARG B1003     -22.392 -53.612   3.309  1.00 15.18           O  
ATOM   2559  CB  ARG B1003     -25.460 -52.567   3.153  1.00 20.71           C  
ATOM   2560  CG  ARG B1003     -24.707 -51.682   2.191  1.00 22.65           C  
ATOM   2561  CD  ARG B1003     -25.668 -50.930   1.296  1.00 25.26           C  
ATOM   2562  NE  ARG B1003     -25.004 -50.375   0.119  1.00 29.18           N  
ATOM   2563  CZ  ARG B1003     -24.656 -51.078  -0.958  1.00 33.87           C  
ATOM   2564  NH1 ARG B1003     -24.896 -52.390  -1.026  1.00 35.03           N  
ATOM   2565  NH2 ARG B1003     -24.058 -50.467  -1.978  1.00 35.16           N  
ATOM   2566  N   GLU B1004     -23.901 -55.267   3.059  1.00 17.52           N  
ATOM   2567  CA  GLU B1004     -22.990 -56.161   2.342  1.00 18.23           C  
ATOM   2568  C   GLU B1004     -22.691 -55.654   0.944  1.00 17.53           C  
ATOM   2569  O   GLU B1004     -23.597 -55.201   0.233  1.00 17.13           O  
ATOM   2570  CB  GLU B1004     -23.584 -57.574   2.229  1.00 17.75           C  
ATOM   2571  CG  GLU B1004     -23.637 -58.333   3.540  1.00 20.01           C  
ATOM   2572  CD  GLU B1004     -24.163 -59.755   3.387  1.00 21.80           C  
ATOM   2573  OE1 GLU B1004     -24.548 -60.147   2.257  1.00 22.43           O  
ATOM   2574  OE2 GLU B1004     -24.188 -60.479   4.412  1.00 23.00           O  
ATOM   2575  N   LEU B1005     -21.418 -55.733   0.554  1.00 17.23           N  
ATOM   2576  CA  LEU B1005     -21.013 -55.531  -0.842  1.00 17.82           C  
ATOM   2577  C   LEU B1005     -20.824 -56.866  -1.584  1.00 18.79           C  
ATOM   2578  O   LEU B1005     -21.086 -56.943  -2.781  1.00 19.34           O  
ATOM   2579  CB  LEU B1005     -19.745 -54.686  -0.933  1.00 17.33           C  
ATOM   2580  CG  LEU B1005     -19.910 -53.204  -0.572  1.00 16.80           C  
ATOM   2581  CD1 LEU B1005     -18.565 -52.506  -0.571  1.00 18.11           C  
ATOM   2582  CD2 LEU B1005     -20.874 -52.496  -1.513  1.00 18.44           C  
ATOM   2583  N   GLY B1006     -20.371 -57.904  -0.878  1.00 18.54           N  
ATOM   2584  CA  GLY B1006     -20.236 -59.245  -1.459  1.00 17.71           C  
ATOM   2585  C   GLY B1006     -19.109 -60.070  -0.864  1.00 18.00           C  
ATOM   2586  O   GLY B1006     -18.232 -59.548  -0.165  1.00 17.61           O  
ATOM   2587  N   GLN B1007     -19.135 -61.369  -1.145  1.00 18.02           N  
ATOM   2588  CA  GLN B1007     -18.107 -62.296  -0.662  1.00 17.98           C  
ATOM   2589  C   GLN B1007     -16.754 -62.005  -1.320  1.00 18.23           C  
ATOM   2590  O   GLN B1007     -16.631 -62.014  -2.552  1.00 19.45           O  
ATOM   2591  CB  GLN B1007     -18.529 -63.742  -0.950  1.00 19.34           C  
ATOM   2592  CG  GLN B1007     -17.494 -64.822  -0.606  1.00 20.09           C  
ATOM   2593  CD  GLN B1007     -17.294 -65.010   0.882  1.00 24.26           C  
ATOM   2594  OE1 GLN B1007     -18.252 -65.016   1.652  1.00 26.73           O  
ATOM   2595  NE2 GLN B1007     -16.041 -65.181   1.296  1.00 25.74           N  
ATOM   2596  N   GLY B1008     -15.753 -61.739  -0.490  1.00 16.08           N  
ATOM   2597  CA  GLY B1008     -14.364 -61.622  -0.923  1.00 15.94           C  
ATOM   2598  C   GLY B1008     -13.680 -62.963  -0.731  1.00 16.48           C  
ATOM   2599  O   GLY B1008     -14.302 -63.938  -0.296  1.00 14.73           O  
ATOM   2600  N   SER B1009     -12.393 -63.031  -1.033  1.00 16.32           N  
ATOM   2601  CA  SER B1009     -11.715 -64.320  -0.986  1.00 16.47           C  
ATOM   2602  C   SER B1009     -11.440 -64.797   0.453  1.00 15.33           C  
ATOM   2603  O   SER B1009     -11.270 -66.000   0.682  1.00 13.98           O  
ATOM   2604  CB  SER B1009     -10.442 -64.301  -1.839  1.00 17.38           C  
ATOM   2605  OG  SER B1009      -9.573 -63.231  -1.505  1.00 17.54           O  
ATOM   2606  N   PHE B1010     -11.428 -63.866   1.410  1.00 14.60           N  
ATOM   2607  CA  PHE B1010     -11.176 -64.195   2.829  1.00 15.43           C  
ATOM   2608  C   PHE B1010     -12.419 -64.132   3.747  1.00 14.09           C  
ATOM   2609  O   PHE B1010     -12.387 -64.638   4.880  1.00 12.61           O  
ATOM   2610  CB  PHE B1010     -10.080 -63.281   3.392  1.00 16.82           C  
ATOM   2611  CG  PHE B1010      -8.737 -63.470   2.738  1.00 17.55           C  
ATOM   2612  CD1 PHE B1010      -7.859 -64.439   3.198  1.00 19.91           C  
ATOM   2613  CD2 PHE B1010      -8.353 -62.677   1.666  1.00 20.27           C  
ATOM   2614  CE1 PHE B1010      -6.610 -64.615   2.598  1.00 20.51           C  
ATOM   2615  CE2 PHE B1010      -7.106 -62.853   1.058  1.00 20.34           C  
ATOM   2616  CZ  PHE B1010      -6.238 -63.822   1.528  1.00 20.00           C  
ATOM   2617  N   GLY B1011     -13.491 -63.509   3.255  1.00 13.31           N  
ATOM   2618  CA  GLY B1011     -14.767 -63.382   3.981  1.00 12.21           C  
ATOM   2619  C   GLY B1011     -15.615 -62.284   3.350  1.00 11.34           C  
ATOM   2620  O   GLY B1011     -15.230 -61.706   2.326  1.00 11.20           O  
ATOM   2621  N   MET B1012     -16.742 -61.962   3.980  1.00  9.97           N  
ATOM   2622  CA  MET B1012     -17.654 -60.923   3.479  1.00 10.25           C  
ATOM   2623  C   MET B1012     -17.043 -59.520   3.500  1.00 10.05           C  
ATOM   2624  O   MET B1012     -16.290 -59.149   4.421  1.00  9.23           O  
ATOM   2625  CB  MET B1012     -18.967 -60.926   4.287  1.00 11.89           C  
ATOM   2626  CG  MET B1012     -20.039 -59.912   3.839  1.00 12.27           C  
ATOM   2627  SD  MET B1012     -20.720 -60.164   2.170  1.00 18.85           S  
ATOM   2628  CE  MET B1012     -21.456 -61.797   2.262  1.00 19.65           C  
ATOM   2629  N   VAL B1013     -17.405 -58.747   2.480  1.00  9.05           N  
ATOM   2630  CA  VAL B1013     -17.042 -57.343   2.350  1.00  8.69           C  
ATOM   2631  C   VAL B1013     -18.279 -56.473   2.524  1.00  8.49           C  
ATOM   2632  O   VAL B1013     -19.350 -56.790   1.982  1.00  7.34           O  
ATOM   2633  CB  VAL B1013     -16.454 -57.047   0.952  1.00  9.32           C  
ATOM   2634  CG1 VAL B1013     -15.981 -55.617   0.869  1.00 11.33           C  
ATOM   2635  CG2 VAL B1013     -15.322 -58.009   0.645  1.00  8.24           C  
ATOM   2636  N   TYR B1014     -18.118 -55.379   3.273  1.00  8.95           N  
ATOM   2637  CA  TYR B1014     -19.215 -54.468   3.610  1.00  9.18           C  
ATOM   2638  C   TYR B1014     -18.927 -53.047   3.166  1.00  9.53           C  
ATOM   2639  O   TYR B1014     -17.775 -52.671   2.968  1.00  9.34           O  
ATOM   2640  CB  TYR B1014     -19.445 -54.447   5.132  1.00 10.77           C  
ATOM   2641  CG  TYR B1014     -19.912 -55.751   5.716  1.00 10.27           C  
ATOM   2642  CD1 TYR B1014     -21.264 -56.051   5.786  1.00 11.11           C  
ATOM   2643  CD2 TYR B1014     -18.999 -56.684   6.206  1.00 11.86           C  
ATOM   2644  CE1 TYR B1014     -21.701 -57.246   6.322  1.00 13.61           C  
ATOM   2645  CE2 TYR B1014     -19.427 -57.888   6.740  1.00 13.51           C  
ATOM   2646  CZ  TYR B1014     -20.780 -58.161   6.801  1.00 14.71           C  
ATOM   2647  OH  TYR B1014     -21.224 -59.354   7.336  1.00 17.05           O  
ATOM   2648  N   GLU B1015     -19.985 -52.255   3.016  1.00 10.43           N  
ATOM   2649  CA  GLU B1015     -19.854 -50.795   2.959  1.00 11.04           C  
ATOM   2650  C   GLU B1015     -20.080 -50.241   4.373  1.00 10.23           C  
ATOM   2651  O   GLU B1015     -20.862 -50.796   5.147  1.00 10.24           O  
ATOM   2652  CB  GLU B1015     -20.890 -50.193   2.008  1.00 12.35           C  
ATOM   2653  CG  GLU B1015     -20.650 -48.722   1.674  1.00 13.02           C  
ATOM   2654  CD  GLU B1015     -21.813 -48.089   0.925  1.00 18.00           C  
ATOM   2655  OE1 GLU B1015     -22.467 -48.802   0.129  1.00 25.62           O  
ATOM   2656  OE2 GLU B1015     -22.065 -46.875   1.127  1.00 23.78           O  
ATOM   2657  N   GLY B1016     -19.405 -49.142   4.703  1.00  9.57           N  
ATOM   2658  CA  GLY B1016     -19.587 -48.501   6.010  1.00 10.03           C  
ATOM   2659  C   GLY B1016     -18.988 -47.113   6.095  1.00  9.09           C  
ATOM   2660  O   GLY B1016     -18.761 -46.469   5.084  1.00  7.25           O  
ATOM   2661  N   VAL B1017     -18.754 -46.665   7.324  1.00 10.37           N  
ATOM   2662  CA  VAL B1017     -18.192 -45.348   7.604  1.00 10.90           C  
ATOM   2663  C   VAL B1017     -17.059 -45.518   8.618  1.00 10.81           C  
ATOM   2664  O   VAL B1017     -17.208 -46.261   9.592  1.00 10.47           O  
ATOM   2665  CB  VAL B1017     -19.268 -44.407   8.183  1.00 12.01           C  
ATOM   2666  CG1 VAL B1017     -18.646 -43.131   8.760  1.00 12.88           C  
ATOM   2667  CG2 VAL B1017     -20.307 -44.059   7.104  1.00 11.25           C  
ATOM   2668  N   ALA B1018     -15.944 -44.826   8.387  1.00  9.91           N  
ATOM   2669  CA  ALA B1018     -14.811 -44.837   9.314  1.00  9.52           C  
ATOM   2670  C   ALA B1018     -14.487 -43.403   9.712  1.00 10.47           C  
ATOM   2671  O   ALA B1018     -14.431 -42.522   8.858  1.00 10.74           O  
ATOM   2672  CB  ALA B1018     -13.597 -45.495   8.671  1.00  9.18           C  
ATOM   2673  N   LYS B1019     -14.271 -43.182  11.007  1.00 11.04           N  
ATOM   2674  CA  LYS B1019     -13.889 -41.872  11.527  1.00 12.99           C  
ATOM   2675  C   LYS B1019     -12.366 -41.700  11.530  1.00 12.63           C  
ATOM   2676  O   LYS B1019     -11.631 -42.615  11.908  1.00 11.24           O  
ATOM   2677  CB  LYS B1019     -14.438 -41.690  12.939  1.00 13.95           C  
ATOM   2678  CG  LYS B1019     -15.964 -41.739  13.025  1.00 16.35           C  
ATOM   2679  CD  LYS B1019     -16.438 -41.611  14.466  1.00 18.80           C  
ATOM   2680  CE  LYS B1019     -17.961 -41.620  14.572  1.00 21.55           C  
ATOM   2681  NZ  LYS B1019     -18.563 -42.706  13.723  1.00 27.26           N  
ATOM   2682  N   GLY B1020     -11.893 -40.543  11.068  1.00 13.46           N  
ATOM   2683  CA  GLY B1020     -10.481 -40.169  11.206  1.00 14.32           C  
ATOM   2684  C   GLY B1020      -9.474 -40.815  10.261  1.00 14.66           C  
ATOM   2685  O   GLY B1020      -8.300 -40.922  10.588  1.00 16.37           O  
ATOM   2686  N   VAL B1021      -9.906 -41.230   9.082  1.00 13.22           N  
ATOM   2687  CA  VAL B1021      -9.017 -41.938   8.162  1.00 15.03           C  
ATOM   2688  C   VAL B1021      -8.532 -41.102   6.978  1.00 15.20           C  
ATOM   2689  O   VAL B1021      -7.642 -41.536   6.231  1.00 15.70           O  
ATOM   2690  CB  VAL B1021      -9.679 -43.226   7.634  1.00 14.90           C  
ATOM   2691  CG1 VAL B1021      -9.929 -44.189   8.778  1.00 15.61           C  
ATOM   2692  CG2 VAL B1021     -10.977 -42.922   6.866  1.00 15.91           C  
ATOM   2693  N   VAL B1022      -9.164 -39.951   6.747  1.00 15.19           N  
ATOM   2694  CA  VAL B1022      -8.747 -39.048   5.671  1.00 15.56           C  
ATOM   2695  C   VAL B1022      -8.610 -37.639   6.238  1.00 15.39           C  
ATOM   2696  O   VAL B1022      -9.501 -37.158   6.944  1.00 13.28           O  
ATOM   2697  CB  VAL B1022      -9.754 -39.022   4.503  1.00 15.98           C  
ATOM   2698  CG1 VAL B1022      -9.317 -38.018   3.424  1.00 17.88           C  
ATOM   2699  CG2 VAL B1022      -9.914 -40.392   3.900  1.00 17.53           C  
ATOM   2700  N   LYS B1023      -7.505 -36.968   5.911  1.00 17.03           N  
ATOM   2701  CA  LYS B1023      -7.265 -35.625   6.437  1.00 17.46           C  
ATOM   2702  C   LYS B1023      -8.434 -34.716   6.073  1.00 15.82           C  
ATOM   2703  O   LYS B1023      -8.985 -34.827   4.984  1.00 14.40           O  
ATOM   2704  CB  LYS B1023      -5.957 -35.024   5.903  1.00 18.87           C  
ATOM   2705  CG  LYS B1023      -5.643 -33.653   6.528  1.00 21.44           C  
ATOM   2706  CD  LYS B1023      -4.173 -33.468   6.903  1.00 23.63           C  
ATOM   2707  CE  LYS B1023      -3.959 -32.185   7.688  1.00 25.46           C  
ATOM   2708  NZ  LYS B1023      -4.544 -32.252   9.062  1.00 28.50           N  
ATOM   2709  N   ASP B1024      -8.818 -33.861   7.019  1.00 14.68           N  
ATOM   2710  CA  ASP B1024      -9.894 -32.868   6.841  1.00 15.07           C  
ATOM   2711  C   ASP B1024     -11.311 -33.452   6.735  1.00 13.42           C  
ATOM   2712  O   ASP B1024     -12.263 -32.699   6.545  1.00 11.78           O  
ATOM   2713  CB  ASP B1024      -9.614 -31.948   5.641  1.00 15.49           C  
ATOM   2714  CG  ASP B1024      -8.293 -31.203   5.767  1.00 18.06           C  
ATOM   2715  OD1 ASP B1024      -7.955 -30.763   6.878  1.00 19.58           O  
ATOM   2716  OD2 ASP B1024      -7.590 -31.064   4.744  1.00 25.67           O  
ATOM   2717  N   GLU B1025     -11.452 -34.766   6.885  1.00 11.82           N  
ATOM   2718  CA  GLU B1025     -12.761 -35.421   6.883  1.00 13.05           C  
ATOM   2719  C   GLU B1025     -13.025 -36.078   8.249  1.00 12.20           C  
ATOM   2720  O   GLU B1025     -12.381 -37.069   8.591  1.00 12.41           O  
ATOM   2721  CB  GLU B1025     -12.847 -36.476   5.763  1.00 13.15           C  
ATOM   2722  CG  GLU B1025     -12.639 -35.914   4.374  1.00 14.53           C  
ATOM   2723  CD  GLU B1025     -12.742 -36.957   3.274  1.00 17.26           C  
ATOM   2724  OE1 GLU B1025     -13.081 -38.144   3.550  1.00 17.52           O  
ATOM   2725  OE2 GLU B1025     -12.478 -36.577   2.110  1.00 22.90           O  
ATOM   2726  N   PRO B1026     -13.961 -35.524   9.038  1.00 11.13           N  
ATOM   2727  CA  PRO B1026     -14.349 -36.163  10.296  1.00 11.10           C  
ATOM   2728  C   PRO B1026     -14.701 -37.635  10.121  1.00 11.31           C  
ATOM   2729  O   PRO B1026     -14.360 -38.452  10.973  1.00 10.58           O  
ATOM   2730  CB  PRO B1026     -15.584 -35.372  10.730  1.00 11.22           C  
ATOM   2731  CG  PRO B1026     -15.413 -34.047  10.102  1.00 10.84           C  
ATOM   2732  CD  PRO B1026     -14.689 -34.261   8.820  1.00 11.93           C  
ATOM   2733  N   GLU B1027     -15.378 -37.955   9.020  1.00 11.39           N  
ATOM   2734  CA  GLU B1027     -15.658 -39.338   8.665  1.00 12.16           C  
ATOM   2735  C   GLU B1027     -15.769 -39.516   7.153  1.00 11.13           C  
ATOM   2736  O   GLU B1027     -16.007 -38.562   6.400  1.00 10.63           O  
ATOM   2737  CB  GLU B1027     -16.906 -39.863   9.394  1.00 13.11           C  
ATOM   2738  CG  GLU B1027     -18.224 -39.224   8.962  1.00 15.85           C  
ATOM   2739  CD  GLU B1027     -19.423 -39.656   9.820  1.00 19.37           C  
ATOM   2740  OE1 GLU B1027     -19.242 -40.033  11.002  1.00 25.06           O  
ATOM   2741  OE2 GLU B1027     -20.564 -39.611   9.304  1.00 26.38           O  
ATOM   2742  N   THR B1028     -15.596 -40.760   6.732  1.00 10.67           N  
ATOM   2743  CA  THR B1028     -15.415 -41.110   5.337  1.00 10.89           C  
ATOM   2744  C   THR B1028     -16.156 -42.414   5.024  1.00 10.80           C  
ATOM   2745  O   THR B1028     -16.091 -43.372   5.792  1.00 11.09           O  
ATOM   2746  CB  THR B1028     -13.905 -41.297   5.046  1.00 11.07           C  
ATOM   2747  OG1 THR B1028     -13.181 -40.102   5.393  1.00 10.45           O  
ATOM   2748  CG2 THR B1028     -13.661 -41.646   3.586  1.00 12.90           C  
ATOM   2749  N   ARG B1029     -16.856 -42.446   3.893  1.00 12.17           N  
ATOM   2750  CA  ARG B1029     -17.475 -43.683   3.402  1.00 12.15           C  
ATOM   2751  C   ARG B1029     -16.381 -44.617   2.900  1.00 11.19           C  
ATOM   2752  O   ARG B1029     -15.482 -44.186   2.180  1.00 13.39           O  
ATOM   2753  CB  ARG B1029     -18.451 -43.384   2.268  1.00 13.11           C  
ATOM   2754  CG  ARG B1029     -19.603 -42.495   2.634  1.00 16.22           C  
ATOM   2755  CD  ARG B1029     -20.368 -42.119   1.373  1.00 17.88           C  
ATOM   2756  NE  ARG B1029     -21.056 -43.276   0.792  1.00 24.43           N  
ATOM   2757  CZ  ARG B1029     -21.520 -43.353  -0.459  1.00 21.64           C  
ATOM   2758  NH1 ARG B1029     -21.367 -42.347  -1.317  1.00 22.76           N  
ATOM   2759  NH2 ARG B1029     -22.134 -44.460  -0.855  1.00 20.71           N  
ATOM   2760  N   VAL B1030     -16.446 -45.888   3.304  1.00 10.54           N  
ATOM   2761  CA  VAL B1030     -15.372 -46.839   3.061  1.00 10.30           C  
ATOM   2762  C   VAL B1030     -15.900 -48.218   2.697  1.00 10.82           C  
ATOM   2763  O   VAL B1030     -17.061 -48.560   2.968  1.00 10.58           O  
ATOM   2764  CB  VAL B1030     -14.455 -47.001   4.306  1.00 10.85           C  
ATOM   2765  CG1 VAL B1030     -13.689 -45.699   4.583  1.00 10.13           C  
ATOM   2766  CG2 VAL B1030     -15.251 -47.453   5.515  1.00  9.29           C  
ATOM   2767  N   ALA B1031     -15.032 -49.012   2.080  1.00 10.03           N  
ATOM   2768  CA  ALA B1031     -15.258 -50.449   1.971  1.00 10.20           C  
ATOM   2769  C   ALA B1031     -14.502 -51.151   3.098  1.00  9.87           C  
ATOM   2770  O   ALA B1031     -13.391 -50.753   3.451  1.00 10.48           O  
ATOM   2771  CB  ALA B1031     -14.772 -50.963   0.612  1.00 10.23           C  
ATOM   2772  N   ILE B1032     -15.118 -52.191   3.651  1.00  9.76           N  
ATOM   2773  CA  ILE B1032     -14.576 -52.929   4.787  1.00 10.22           C  
ATOM   2774  C   ILE B1032     -14.506 -54.430   4.479  1.00  9.56           C  
ATOM   2775  O   ILE B1032     -15.537 -55.120   4.416  1.00 10.19           O  
ATOM   2776  CB  ILE B1032     -15.446 -52.712   6.056  1.00  9.89           C  
ATOM   2777  CG1 ILE B1032     -15.628 -51.213   6.331  1.00 13.33           C  
ATOM   2778  CG2 ILE B1032     -14.824 -53.439   7.246  1.00 10.64           C  
ATOM   2779  CD1 ILE B1032     -16.756 -50.894   7.255  1.00 15.21           C  
ATOM   2780  N   LYS B1033     -13.291 -54.939   4.303  1.00  9.59           N  
ATOM   2781  CA  LYS B1033     -13.095 -56.368   4.084  1.00 10.13           C  
ATOM   2782  C   LYS B1033     -12.984 -57.036   5.436  1.00  9.73           C  
ATOM   2783  O   LYS B1033     -12.388 -56.453   6.348  1.00  9.95           O  
ATOM   2784  CB  LYS B1033     -11.800 -56.633   3.350  1.00 11.07           C  
ATOM   2785  CG  LYS B1033     -11.680 -55.947   2.008  1.00 12.64           C  
ATOM   2786  CD  LYS B1033     -10.732 -56.726   1.096  1.00 14.95           C  
ATOM   2787  CE  LYS B1033      -9.292 -56.704   1.560  1.00 19.31           C  
ATOM   2788  NZ  LYS B1033      -8.565 -57.912   1.037  1.00 16.32           N  
ATOM   2789  N   THR B1034     -13.519 -58.245   5.553  1.00  9.84           N  
ATOM   2790  CA  THR B1034     -13.386 -59.024   6.789  1.00 11.63           C  
ATOM   2791  C   THR B1034     -12.807 -60.418   6.542  1.00 12.30           C  
ATOM   2792  O   THR B1034     -12.846 -60.940   5.418  1.00 11.06           O  
ATOM   2793  CB  THR B1034     -14.730 -59.157   7.516  1.00 11.81           C  
ATOM   2794  OG1 THR B1034     -15.515 -60.176   6.898  1.00 11.19           O  
ATOM   2795  CG2 THR B1034     -15.497 -57.847   7.478  1.00 14.26           C  
ATOM   2796  N   VAL B1035     -12.261 -61.002   7.608  1.00 12.98           N  
ATOM   2797  CA  VAL B1035     -11.852 -62.404   7.624  1.00 14.06           C  
ATOM   2798  C   VAL B1035     -12.946 -63.195   8.302  1.00 15.78           C  
ATOM   2799  O   VAL B1035     -13.341 -62.885   9.434  1.00 15.17           O  
ATOM   2800  CB  VAL B1035     -10.548 -62.627   8.406  1.00 14.45           C  
ATOM   2801  CG1 VAL B1035     -10.221 -64.128   8.526  1.00 14.96           C  
ATOM   2802  CG2 VAL B1035      -9.403 -61.886   7.748  1.00 15.29           C  
ATOM   2803  N   ASN B1036     -13.427 -64.225   7.616  1.00 16.92           N  
ATOM   2804  CA  ASN B1036     -14.479 -65.063   8.155  1.00 17.97           C  
ATOM   2805  C   ASN B1036     -14.043 -65.736   9.451  1.00 19.15           C  
ATOM   2806  O   ASN B1036     -12.866 -66.066   9.625  1.00 18.99           O  
ATOM   2807  CB  ASN B1036     -14.905 -66.125   7.148  1.00 18.31           C  
ATOM   2808  CG  ASN B1036     -16.109 -66.893   7.615  1.00 19.14           C  
ATOM   2809  OD1 ASN B1036     -15.982 -67.937   8.259  1.00 21.38           O  
ATOM   2810  ND2 ASN B1036     -17.292 -66.355   7.341  1.00 23.54           N  
ATOM   2811  N   GLU B1037     -15.010 -65.921  10.348  1.00 20.53           N  
ATOM   2812  CA  GLU B1037     -14.786 -66.555  11.660  1.00 21.29           C  
ATOM   2813  C   GLU B1037     -14.132 -67.931  11.554  1.00 20.73           C  
ATOM   2814  O   GLU B1037     -13.321 -68.302  12.399  1.00 20.81           O  
ATOM   2815  CB  GLU B1037     -16.107 -66.675  12.432  1.00 21.66           C  
ATOM   2816  CG  GLU B1037     -17.223 -67.400  11.673  1.00 24.05           C  
ATOM   2817  CD  GLU B1037     -18.403 -67.761  12.557  1.00 25.96           C  
ATOM   2818  OE1 GLU B1037     -18.591 -67.102  13.605  1.00 31.63           O  
ATOM   2819  OE2 GLU B1037     -19.145 -68.705  12.200  1.00 29.39           O  
ATOM   2820  N   ALA B1038     -14.482 -68.675  10.510  1.00 20.72           N  
ATOM   2821  CA  ALA B1038     -13.953 -70.021  10.309  1.00 20.60           C  
ATOM   2822  C   ALA B1038     -12.550 -70.051   9.681  1.00 20.54           C  
ATOM   2823  O   ALA B1038     -11.980 -71.130   9.513  1.00 21.03           O  
ATOM   2824  CB  ALA B1038     -14.921 -70.835   9.463  1.00 20.76           C  
ATOM   2825  N   ALA B1039     -11.990 -68.889   9.337  1.00 19.47           N  
ATOM   2826  CA  ALA B1039     -10.661 -68.843   8.718  1.00 19.11           C  
ATOM   2827  C   ALA B1039      -9.576 -69.335   9.679  1.00 18.91           C  
ATOM   2828  O   ALA B1039      -9.730 -69.250  10.898  1.00 19.04           O  
ATOM   2829  CB  ALA B1039     -10.345 -67.431   8.243  1.00 18.73           C  
ATOM   2830  N   SER B1040      -8.487 -69.858   9.124  1.00 18.69           N  
ATOM   2831  CA  SER B1040      -7.364 -70.333   9.932  1.00 19.48           C  
ATOM   2832  C   SER B1040      -6.472 -69.174  10.388  1.00 20.07           C  
ATOM   2833  O   SER B1040      -6.677 -68.023   9.999  1.00 19.15           O  
ATOM   2834  CB  SER B1040      -6.524 -71.345   9.149  1.00 19.23           C  
ATOM   2835  OG  SER B1040      -5.821 -70.715   8.091  1.00 19.83           O  
ATOM   2836  N   MET B1041      -5.484 -69.507  11.218  1.00 20.63           N  
ATOM   2837  CA  MET B1041      -4.447 -68.565  11.649  1.00 20.70           C  
ATOM   2838  C   MET B1041      -3.659 -68.057  10.446  1.00 20.97           C  
ATOM   2839  O   MET B1041      -3.455 -66.850  10.286  1.00 20.64           O  
ATOM   2840  CB  MET B1041      -3.503 -69.250  12.651  1.00 21.02           C  
ATOM   2841  CG  MET B1041      -2.226 -68.483  12.975  1.00 21.55           C  
ATOM   2842  SD  MET B1041      -1.375 -69.146  14.434  0.00 20.78           S  
ATOM   2843  CE  MET B1041      -2.471 -68.638  15.759  0.00 20.89           C  
ATOM   2844  N   ARG B1042      -3.231 -68.991   9.600  1.00 20.67           N  
ATOM   2845  CA  ARG B1042      -2.424 -68.678   8.417  1.00 20.74           C  
ATOM   2846  C   ARG B1042      -3.156 -67.792   7.406  1.00 20.24           C  
ATOM   2847  O   ARG B1042      -2.532 -66.973   6.730  1.00 20.76           O  
ATOM   2848  CB  ARG B1042      -1.976 -69.972   7.730  1.00 20.97           C  
ATOM   2849  CG  ARG B1042      -0.948 -69.779   6.615  0.50 21.16           C  
ATOM   2850  CD  ARG B1042      -0.745 -71.064   5.829  0.50 21.65           C  
ATOM   2851  NE  ARG B1042       0.457 -71.050   5.014  0.00 21.05           N  
ATOM   2852  CZ  ARG B1042       1.684 -71.326   5.458  0.00 21.08           C  
ATOM   2853  NH1 ARG B1042       1.899 -71.646   6.733  0.00 21.07           N  
ATOM   2854  NH2 ARG B1042       2.712 -71.279   4.618  0.00 21.07           N  
ATOM   2855  N   GLU B1043      -4.470 -67.977   7.291  1.00 19.31           N  
ATOM   2856  CA  GLU B1043      -5.281 -67.192   6.359  1.00 18.50           C  
ATOM   2857  C   GLU B1043      -5.428 -65.749   6.835  1.00 16.49           C  
ATOM   2858  O   GLU B1043      -5.416 -64.830   6.026  1.00 15.87           O  
ATOM   2859  CB  GLU B1043      -6.654 -67.832   6.172  1.00 18.53           C  
ATOM   2860  CG  GLU B1043      -6.602 -69.140   5.396  1.00 21.16           C  
ATOM   2861  CD  GLU B1043      -7.822 -70.003   5.633  1.00 22.59           C  
ATOM   2862  OE1 GLU B1043      -8.950 -69.475   5.519  1.00 28.93           O  
ATOM   2863  OE2 GLU B1043      -7.651 -71.204   5.941  1.00 29.01           O  
ATOM   2864  N   ARG B1044      -5.566 -65.564   8.147  1.00 15.09           N  
ATOM   2865  CA  ARG B1044      -5.584 -64.221   8.748  1.00 14.05           C  
ATOM   2866  C   ARG B1044      -4.294 -63.463   8.416  1.00 12.93           C  
ATOM   2867  O   ARG B1044      -4.324 -62.283   8.094  1.00 11.24           O  
ATOM   2868  CB  ARG B1044      -5.788 -64.310  10.274  1.00 13.48           C  
ATOM   2869  CG  ARG B1044      -5.794 -62.943  10.993  1.00 12.96           C  
ATOM   2870  CD  ARG B1044      -5.891 -63.071  12.502  1.00 11.12           C  
ATOM   2871  NE  ARG B1044      -5.438 -61.837  13.166  1.00 11.61           N  
ATOM   2872  CZ  ARG B1044      -4.171 -61.559  13.492  1.00 10.40           C  
ATOM   2873  NH1 ARG B1044      -3.876 -60.402  14.088  1.00  7.95           N  
ATOM   2874  NH2 ARG B1044      -3.196 -62.425  13.236  1.00  9.74           N  
ATOM   2875  N   ILE B1045      -3.159 -64.153   8.481  1.00 14.32           N  
ATOM   2876  CA  ILE B1045      -1.875 -63.512   8.188  1.00 14.53           C  
ATOM   2877  C   ILE B1045      -1.770 -63.156   6.700  1.00 13.98           C  
ATOM   2878  O   ILE B1045      -1.356 -62.048   6.366  1.00 14.06           O  
ATOM   2879  CB  ILE B1045      -0.657 -64.368   8.660  1.00 15.29           C  
ATOM   2880  CG1 ILE B1045      -0.709 -64.612  10.177  1.00 17.47           C  
ATOM   2881  CG2 ILE B1045       0.669 -63.685   8.295  1.00 15.67           C  
ATOM   2882  CD1 ILE B1045      -0.588 -63.348  11.047  1.00 19.06           C  
ATOM   2883  N   GLU B1046      -2.156 -64.079   5.815  1.00 12.95           N  
ATOM   2884  CA  GLU B1046      -2.193 -63.805   4.364  1.00 12.66           C  
ATOM   2885  C   GLU B1046      -3.025 -62.561   4.055  1.00 11.16           C  
ATOM   2886  O   GLU B1046      -2.595 -61.679   3.317  1.00 12.13           O  
ATOM   2887  CB  GLU B1046      -2.764 -65.007   3.603  1.00 12.36           C  
ATOM   2888  CG  GLU B1046      -1.833 -66.216   3.570  1.00 14.61           C  
ATOM   2889  CD  GLU B1046      -2.536 -67.522   3.199  0.50 13.43           C  
ATOM   2890  OE1 GLU B1046      -3.695 -67.482   2.728  0.50 13.94           O  
ATOM   2891  OE2 GLU B1046      -1.919 -68.595   3.379  0.50 13.61           O  
ATOM   2892  N   PHE B1047      -4.210 -62.498   4.650  1.00 10.57           N  
ATOM   2893  CA  PHE B1047      -5.104 -61.342   4.549  1.00  9.74           C  
ATOM   2894  C   PHE B1047      -4.381 -60.061   4.990  1.00 10.64           C  
ATOM   2895  O   PHE B1047      -4.372 -59.048   4.297  1.00  8.29           O  
ATOM   2896  CB  PHE B1047      -6.335 -61.637   5.411  1.00  9.70           C  
ATOM   2897  CG  PHE B1047      -7.357 -60.530   5.490  1.00 10.17           C  
ATOM   2898  CD1 PHE B1047      -8.357 -60.404   4.526  1.00 12.33           C  
ATOM   2899  CD2 PHE B1047      -7.373 -59.661   6.575  1.00 12.45           C  
ATOM   2900  CE1 PHE B1047      -9.334 -59.409   4.631  1.00 10.74           C  
ATOM   2901  CE2 PHE B1047      -8.340 -58.664   6.686  1.00 10.82           C  
ATOM   2902  CZ  PHE B1047      -9.326 -58.539   5.710  1.00 12.12           C  
ATOM   2903  N   LEU B1048      -3.738 -60.118   6.149  1.00  9.99           N  
ATOM   2904  CA  LEU B1048      -3.023 -58.955   6.653  1.00 10.46           C  
ATOM   2905  C   LEU B1048      -1.774 -58.584   5.846  1.00 11.21           C  
ATOM   2906  O   LEU B1048      -1.481 -57.398   5.685  1.00 12.44           O  
ATOM   2907  CB  LEU B1048      -2.688 -59.149   8.139  1.00  9.36           C  
ATOM   2908  CG  LEU B1048      -3.944 -59.097   9.014  1.00  7.66           C  
ATOM   2909  CD1 LEU B1048      -3.631 -59.603  10.409  1.00  7.71           C  
ATOM   2910  CD2 LEU B1048      -4.517 -57.697   9.065  1.00  8.38           C  
ATOM   2911  N  AASN B1049      -1.053 -59.580   5.344  0.50 11.93           N  
ATOM   2912  N  BASN B1049      -1.048 -59.579   5.336  0.50 12.40           N  
ATOM   2913  CA AASN B1049       0.102 -59.315   4.484  0.50 13.04           C  
ATOM   2914  CA BASN B1049       0.103 -59.304   4.461  0.50 13.27           C  
ATOM   2915  C  AASN B1049      -0.303 -58.643   3.162  0.50 13.51           C  
ATOM   2916  C  BASN B1049      -0.323 -58.602   3.174  0.50 13.65           C  
ATOM   2917  O  AASN B1049       0.457 -57.843   2.621  0.50 13.17           O  
ATOM   2918  O  BASN B1049       0.401 -57.750   2.661  0.50 13.24           O  
ATOM   2919  CB AASN B1049       0.903 -60.598   4.229  0.50 13.31           C  
ATOM   2920  CB BASN B1049       0.876 -60.579   4.110  0.50 13.67           C  
ATOM   2921  CG AASN B1049       1.720 -61.040   5.445  0.50 14.45           C  
ATOM   2922  CG BASN B1049       2.149 -60.290   3.308  0.50 14.96           C  
ATOM   2923  OD1AASN B1049       2.108 -60.228   6.288  0.50 16.68           O  
ATOM   2924  OD1BASN B1049       2.955 -59.436   3.691  0.50 17.75           O  
ATOM   2925  ND2AASN B1049       1.995 -62.337   5.527  0.50 16.16           N  
ATOM   2926  ND2BASN B1049       2.327 -60.994   2.190  0.50 16.70           N  
ATOM   2927  N   GLU B1050      -1.497 -58.958   2.657  1.00 14.22           N  
ATOM   2928  CA  GLU B1050      -2.040 -58.287   1.454  1.00 16.00           C  
ATOM   2929  C   GLU B1050      -2.233 -56.799   1.716  1.00 15.83           C  
ATOM   2930  O   GLU B1050      -2.013 -55.967   0.835  1.00 17.91           O  
ATOM   2931  CB  GLU B1050      -3.378 -58.897   1.004  1.00 17.18           C  
ATOM   2932  CG  GLU B1050      -3.238 -60.210   0.229  1.00 21.58           C  
ATOM   2933  CD  GLU B1050      -4.560 -60.729  -0.366  1.00 22.85           C  
ATOM   2934  OE1 GLU B1050      -5.627 -60.078  -0.194  1.00 28.77           O  
ATOM   2935  OE2 GLU B1050      -4.514 -61.801  -1.015  1.00 29.57           O  
ATOM   2936  N   ALA B1051      -2.652 -56.462   2.927  1.00 14.17           N  
ATOM   2937  CA  ALA B1051      -2.782 -55.067   3.319  1.00 14.70           C  
ATOM   2938  C   ALA B1051      -1.409 -54.419   3.511  1.00 13.80           C  
ATOM   2939  O   ALA B1051      -1.196 -53.278   3.099  1.00 12.94           O  
ATOM   2940  CB  ALA B1051      -3.625 -54.936   4.600  1.00 15.48           C  
ATOM   2941  N   SER B1052      -0.488 -55.157   4.125  1.00 12.93           N  
ATOM   2942  CA  SER B1052       0.851 -54.641   4.420  1.00 13.65           C  
ATOM   2943  C   SER B1052       1.565 -54.188   3.150  1.00 12.78           C  
ATOM   2944  O   SER B1052       2.210 -53.143   3.133  1.00 11.88           O  
ATOM   2945  CB  SER B1052       1.682 -55.694   5.138  1.00 13.28           C  
ATOM   2946  OG  SER B1052       1.136 -55.986   6.422  1.00 16.24           O  
ATOM   2947  N   VAL B1053       1.451 -54.974   2.085  1.00 12.26           N  
ATOM   2948  CA  VAL B1053       2.098 -54.600   0.812  1.00 12.57           C  
ATOM   2949  C   VAL B1053       1.576 -53.268   0.255  1.00 12.04           C  
ATOM   2950  O   VAL B1053       2.336 -52.513  -0.359  1.00 11.92           O  
ATOM   2951  CB  VAL B1053       2.032 -55.728  -0.262  1.00 12.93           C  
ATOM   2952  CG1 VAL B1053       2.844 -56.929   0.179  1.00 14.31           C  
ATOM   2953  CG2 VAL B1053       0.616 -56.144  -0.546  1.00 17.09           C  
ATOM   2954  N   MET B1054       0.308 -52.948   0.503  1.00 10.83           N  
ATOM   2955  CA  MET B1054      -0.276 -51.739  -0.073  1.00 12.13           C  
ATOM   2956  C   MET B1054      -0.045 -50.478   0.751  1.00 10.78           C  
ATOM   2957  O   MET B1054      -0.347 -49.379   0.292  1.00 11.47           O  
ATOM   2958  CB  MET B1054      -1.776 -51.945  -0.334  1.00 12.05           C  
ATOM   2959  CG  MET B1054      -2.081 -53.191  -1.166  1.00 14.82           C  
ATOM   2960  SD  MET B1054      -1.173 -53.397  -2.753  1.00 15.04           S  
ATOM   2961  CE  MET B1054      -2.022 -52.186  -3.758  1.00 17.48           C  
ATOM   2962  N   LYS B1055       0.531 -50.610   1.950  1.00 10.77           N  
ATOM   2963  CA  LYS B1055       0.781 -49.456   2.809  1.00 10.34           C  
ATOM   2964  C   LYS B1055       1.695 -48.419   2.162  1.00 12.91           C  
ATOM   2965  O   LYS B1055       1.584 -47.240   2.454  1.00 13.48           O  
ATOM   2966  CB  LYS B1055       1.393 -49.906   4.145  1.00  9.42           C  
ATOM   2967  CG  LYS B1055       0.468 -50.706   5.016  1.00  9.22           C  
ATOM   2968  CD  LYS B1055       1.154 -51.183   6.311  1.00  7.84           C  
ATOM   2969  CE  LYS B1055       0.168 -51.839   7.259  1.00 10.56           C  
ATOM   2970  NZ  LYS B1055       0.819 -52.361   8.522  1.00  7.57           N  
ATOM   2971  N   GLU B1056       2.599 -48.870   1.297  1.00 15.02           N  
ATOM   2972  CA  GLU B1056       3.552 -47.972   0.647  1.00 16.19           C  
ATOM   2973  C   GLU B1056       2.991 -47.231  -0.566  1.00 15.74           C  
ATOM   2974  O   GLU B1056       3.632 -46.305  -1.058  1.00 17.62           O  
ATOM   2975  CB  GLU B1056       4.825 -48.727   0.249  1.00 18.39           C  
ATOM   2976  CG  GLU B1056       4.620 -49.916  -0.674  1.00 22.24           C  
ATOM   2977  CD  GLU B1056       5.909 -50.333  -1.385  1.00 24.35           C  
ATOM   2978  OE1 GLU B1056       6.482 -49.510  -2.142  1.00 32.19           O  
ATOM   2979  OE2 GLU B1056       6.338 -51.491  -1.197  1.00 32.14           O  
ATOM   2980  N   PHE B1057       1.812 -47.613  -1.047  1.00 12.64           N  
ATOM   2981  CA  PHE B1057       1.308 -47.054  -2.304  1.00 13.11           C  
ATOM   2982  C   PHE B1057       0.385 -45.842  -2.147  1.00 13.17           C  
ATOM   2983  O   PHE B1057      -0.448 -45.770  -1.226  1.00 13.48           O  
ATOM   2984  CB  PHE B1057       0.637 -48.152  -3.144  1.00 12.42           C  
ATOM   2985  CG  PHE B1057       1.563 -49.291  -3.499  1.00 12.31           C  
ATOM   2986  CD1 PHE B1057       2.879 -49.057  -3.858  1.00 12.53           C  
ATOM   2987  CD2 PHE B1057       1.104 -50.595  -3.492  1.00 16.62           C  
ATOM   2988  CE1 PHE B1057       3.732 -50.102  -4.185  1.00 15.12           C  
ATOM   2989  CE2 PHE B1057       1.950 -51.649  -3.823  1.00 14.62           C  
ATOM   2990  CZ  PHE B1057       3.265 -51.402  -4.156  1.00 14.94           C  
ATOM   2991  N   ASN B1058       0.569 -44.877  -3.039  1.00 12.04           N  
ATOM   2992  CA  ASN B1058      -0.262 -43.693  -3.085  1.00 12.25           C  
ATOM   2993  C   ASN B1058      -0.327 -43.167  -4.517  1.00 10.86           C  
ATOM   2994  O   ASN B1058       0.532 -42.401  -4.949  1.00 13.83           O  
ATOM   2995  CB  ASN B1058       0.266 -42.629  -2.115  1.00 15.25           C  
ATOM   2996  CG  ASN B1058      -0.598 -41.384  -2.099  1.00 18.46           C  
ATOM   2997  OD1 ASN B1058      -1.799 -41.439  -2.380  1.00 25.54           O  
ATOM   2998  ND2 ASN B1058       0.019 -40.244  -1.790  1.00 26.68           N  
ATOM   2999  N   CYS B1059      -1.321 -43.659  -5.260  1.00  8.17           N  
ATOM   3000  CA  CYS B1059      -1.534 -43.337  -6.672  1.00  7.74           C  
ATOM   3001  C   CYS B1059      -3.015 -43.098  -6.909  1.00  7.14           C  
ATOM   3002  O   CYS B1059      -3.874 -43.875  -6.455  1.00  6.22           O  
ATOM   3003  CB  CYS B1059      -1.050 -44.497  -7.569  1.00  8.44           C  
ATOM   3004  SG  CYS B1059      -1.266 -44.283  -9.356  1.00  8.73           S  
ATOM   3005  N   HIS B1060      -3.324 -42.058  -7.676  1.00  6.00           N  
ATOM   3006  CA  HIS B1060      -4.713 -41.728  -8.015  1.00  4.79           C  
ATOM   3007  C   HIS B1060      -5.431 -42.879  -8.713  1.00  5.77           C  
ATOM   3008  O   HIS B1060      -6.655 -42.994  -8.637  1.00  6.41           O  
ATOM   3009  CB  HIS B1060      -4.735 -40.496  -8.925  1.00  6.13           C  
ATOM   3010  CG  HIS B1060      -6.106 -39.943  -9.183  1.00  7.31           C  
ATOM   3011  ND1 HIS B1060      -6.804 -39.216  -8.238  1.00 10.66           N  
ATOM   3012  CD2 HIS B1060      -6.885 -39.970 -10.284  1.00  8.06           C  
ATOM   3013  CE1 HIS B1060      -7.972 -38.852  -8.744  1.00 10.80           C  
ATOM   3014  NE2 HIS B1060      -8.050 -39.301  -9.985  1.00  7.08           N  
ATOM   3015  N   HIS B1061      -4.675 -43.699  -9.452  1.00  3.73           N  
ATOM   3016  CA  HIS B1061      -5.274 -44.768 -10.252  1.00  3.98           C  
ATOM   3017  C   HIS B1061      -5.174 -46.168  -9.626  1.00  2.54           C  
ATOM   3018  O   HIS B1061      -5.384 -47.176 -10.325  1.00  3.22           O  
ATOM   3019  CB  HIS B1061      -4.704 -44.742 -11.661  1.00  3.32           C  
ATOM   3020  CG  HIS B1061      -5.054 -43.492 -12.412  1.00  2.00           C  
ATOM   3021  ND1 HIS B1061      -4.111 -42.653 -12.962  1.00  2.39           N  
ATOM   3022  CD2 HIS B1061      -6.258 -42.921 -12.656  1.00  4.15           C  
ATOM   3023  CE1 HIS B1061      -4.720 -41.627 -13.535  1.00  6.14           C  
ATOM   3024  NE2 HIS B1061      -6.026 -41.767 -13.363  1.00  2.00           N  
ATOM   3025  N   VAL B1062      -4.903 -46.203  -8.331  1.00  4.82           N  
ATOM   3026  CA  VAL B1062      -4.906 -47.438  -7.543  1.00  5.14           C  
ATOM   3027  C   VAL B1062      -5.737 -47.191  -6.278  1.00  6.70           C  
ATOM   3028  O   VAL B1062      -5.543 -46.198  -5.569  1.00  7.03           O  
ATOM   3029  CB  VAL B1062      -3.464 -47.901  -7.207  1.00  5.77           C  
ATOM   3030  CG1 VAL B1062      -3.476 -49.185  -6.339  1.00  6.29           C  
ATOM   3031  CG2 VAL B1062      -2.675 -48.142  -8.474  1.00  5.04           C  
ATOM   3032  N   VAL B1063      -6.646 -48.119  -5.987  1.00  6.23           N  
ATOM   3033  CA  VAL B1063      -7.525 -47.998  -4.820  1.00  6.98           C  
ATOM   3034  C   VAL B1063      -6.655 -47.934  -3.558  1.00  6.70           C  
ATOM   3035  O   VAL B1063      -5.711 -48.740  -3.397  1.00  9.52           O  
ATOM   3036  CB  VAL B1063      -8.518 -49.183  -4.744  1.00  6.63           C  
ATOM   3037  CG1 VAL B1063      -9.337 -49.143  -3.430  1.00  8.98           C  
ATOM   3038  CG2 VAL B1063      -9.433 -49.177  -5.935  1.00  7.30           C  
ATOM   3039  N   ARG B1064      -6.944 -46.974  -2.688  1.00  9.09           N  
ATOM   3040  CA  ARG B1064      -6.112 -46.724  -1.501  1.00 10.63           C  
ATOM   3041  C   ARG B1064      -6.485 -47.580  -0.280  1.00 10.12           C  
ATOM   3042  O   ARG B1064      -7.663 -47.812  -0.011  1.00 10.62           O  
ATOM   3043  CB  ARG B1064      -6.164 -45.249  -1.092  1.00 11.46           C  
ATOM   3044  CG  ARG B1064      -5.296 -44.322  -1.944  1.00 19.03           C  
ATOM   3045  CD  ARG B1064      -5.105 -42.951  -1.286  1.00 21.72           C  
ATOM   3046  NE  ARG B1064      -4.017 -42.904  -0.304  0.50 24.15           N  
ATOM   3047  CZ  ARG B1064      -3.596 -41.786   0.297  0.50 26.84           C  
ATOM   3048  NH1 ARG B1064      -2.602 -41.832   1.176  0.50 28.79           N  
ATOM   3049  NH2 ARG B1064      -4.162 -40.611   0.027  0.50 30.23           N  
ATOM   3050  N   LEU B1065      -5.458 -48.059   0.421  1.00  9.85           N  
ATOM   3051  CA  LEU B1065      -5.593 -48.588   1.790  1.00 10.03           C  
ATOM   3052  C   LEU B1065      -5.846 -47.416   2.746  1.00  9.91           C  
ATOM   3053  O   LEU B1065      -5.154 -46.394   2.686  1.00  9.32           O  
ATOM   3054  CB  LEU B1065      -4.340 -49.380   2.225  1.00  9.45           C  
ATOM   3055  CG  LEU B1065      -4.329 -49.979   3.653  1.00  8.28           C  
ATOM   3056  CD1 LEU B1065      -5.284 -51.163   3.762  1.00 11.21           C  
ATOM   3057  CD2 LEU B1065      -2.924 -50.414   4.082  1.00 10.44           C  
ATOM   3058  N   LEU B1066      -6.824 -47.568   3.646  1.00  9.92           N  
ATOM   3059  CA  LEU B1066      -7.107 -46.526   4.651  1.00  9.67           C  
ATOM   3060  C   LEU B1066      -6.873 -46.940   6.107  1.00  8.64           C  
ATOM   3061  O   LEU B1066      -6.679 -46.076   6.957  1.00  8.89           O  
ATOM   3062  CB  LEU B1066      -8.527 -45.988   4.470  1.00  9.52           C  
ATOM   3063  CG  LEU B1066      -8.784 -45.245   3.147  1.00 12.17           C  
ATOM   3064  CD1 LEU B1066     -10.263 -44.954   2.973  1.00 10.81           C  
ATOM   3065  CD2 LEU B1066      -8.005 -43.953   3.119  1.00 14.85           C  
ATOM   3066  N   GLY B1067      -6.856 -48.239   6.388  1.00  7.61           N  
ATOM   3067  CA  GLY B1067      -6.648 -48.700   7.775  1.00  9.07           C  
ATOM   3068  C   GLY B1067      -6.794 -50.195   7.962  1.00  9.30           C  
ATOM   3069  O   GLY B1067      -7.205 -50.930   7.044  1.00  9.14           O  
ATOM   3070  N   VAL B1068      -6.464 -50.635   9.170  1.00  8.77           N  
ATOM   3071  CA  VAL B1068      -6.470 -52.052   9.545  1.00  8.76           C  
ATOM   3072  C   VAL B1068      -6.973 -52.192  10.986  1.00  6.92           C  
ATOM   3073  O   VAL B1068      -6.660 -51.363  11.853  1.00  7.83           O  
ATOM   3074  CB  VAL B1068      -5.033 -52.667   9.472  1.00  9.16           C  
ATOM   3075  CG1 VAL B1068      -5.027 -54.117   9.888  1.00  9.28           C  
ATOM   3076  CG2 VAL B1068      -4.447 -52.512   8.060  1.00  9.56           C  
ATOM   3077  N   VAL B1069      -7.733 -53.253  11.234  1.00  7.36           N  
ATOM   3078  CA  VAL B1069      -8.082 -53.676  12.583  1.00  7.82           C  
ATOM   3079  C   VAL B1069      -7.629 -55.124  12.744  1.00  7.80           C  
ATOM   3080  O   VAL B1069      -8.268 -56.031  12.225  1.00  8.06           O  
ATOM   3081  CB  VAL B1069      -9.604 -53.571  12.849  1.00  8.44           C  
ATOM   3082  CG1 VAL B1069      -9.918 -53.908  14.314  1.00 10.85           C  
ATOM   3083  CG2 VAL B1069     -10.122 -52.173  12.494  1.00  8.56           C  
ATOM   3084  N   SER B1070      -6.519 -55.313  13.458  1.00  7.74           N  
ATOM   3085  CA  SER B1070      -5.888 -56.619  13.653  1.00  8.43           C  
ATOM   3086  C   SER B1070      -5.994 -57.129  15.105  1.00  8.75           C  
ATOM   3087  O   SER B1070      -5.478 -58.195  15.422  1.00  8.63           O  
ATOM   3088  CB  SER B1070      -4.413 -56.526  13.236  1.00  8.79           C  
ATOM   3089  OG  SER B1070      -3.702 -55.588  14.051  1.00  8.73           O  
ATOM   3090  N   GLN B1071      -6.651 -56.359  15.978  1.00  9.02           N  
ATOM   3091  CA  GLN B1071      -6.839 -56.717  17.393  1.00  9.47           C  
ATOM   3092  C   GLN B1071      -8.245 -57.250  17.616  1.00  8.66           C  
ATOM   3093  O   GLN B1071      -9.227 -56.558  17.319  1.00  8.62           O  
ATOM   3094  CB  GLN B1071      -6.641 -55.492  18.279  1.00 10.89           C  
ATOM   3095  CG  GLN B1071      -5.338 -54.769  18.034  1.00 13.98           C  
ATOM   3096  CD  GLN B1071      -4.155 -55.641  18.366  1.00 14.75           C  
ATOM   3097  OE1 GLN B1071      -3.823 -55.828  19.535  1.00 20.22           O  
ATOM   3098  NE2 GLN B1071      -3.511 -56.191  17.331  1.00 14.53           N  
ATOM   3099  N   GLY B1072      -8.342 -58.472  18.130  1.00  6.13           N  
ATOM   3100  CA  GLY B1072      -9.637 -59.113  18.350  1.00  6.23           C  
ATOM   3101  C   GLY B1072     -10.280 -59.552  17.046  1.00  5.55           C  
ATOM   3102  O   GLY B1072      -9.612 -59.632  16.020  1.00  6.09           O  
ATOM   3103  N   GLN B1073     -11.577 -59.852  17.099  1.00  5.95           N  
ATOM   3104  CA  GLN B1073     -12.327 -60.342  15.944  1.00  8.57           C  
ATOM   3105  C   GLN B1073     -13.572 -59.494  15.659  1.00  9.71           C  
ATOM   3106  O   GLN B1073     -14.187 -58.962  16.593  1.00 10.66           O  
ATOM   3107  CB  GLN B1073     -12.779 -61.775  16.174  1.00  9.05           C  
ATOM   3108  CG  GLN B1073     -11.663 -62.782  16.408  1.00 12.00           C  
ATOM   3109  CD  GLN B1073     -11.255 -63.502  15.152  1.00 15.28           C  
ATOM   3110  OE1 GLN B1073     -11.123 -62.894  14.091  1.00 21.25           O  
ATOM   3111  NE2 GLN B1073     -11.055 -64.810  15.258  1.00 15.45           N  
ATOM   3112  N   PRO B1074     -13.977 -59.411  14.377  1.00 11.28           N  
ATOM   3113  CA  PRO B1074     -13.292 -59.991  13.224  1.00  9.39           C  
ATOM   3114  C   PRO B1074     -12.130 -59.124  12.754  1.00  9.01           C  
ATOM   3115  O   PRO B1074     -12.083 -57.946  13.094  1.00  6.61           O  
ATOM   3116  CB  PRO B1074     -14.392 -60.028  12.152  1.00 11.88           C  
ATOM   3117  CG  PRO B1074     -15.262 -58.881  12.489  1.00 12.58           C  
ATOM   3118  CD  PRO B1074     -15.231 -58.738  13.985  1.00 12.59           C  
ATOM   3119  N   THR B1075     -11.205 -59.707  11.995  1.00  7.71           N  
ATOM   3120  CA  THR B1075     -10.103 -58.955  11.393  1.00  8.26           C  
ATOM   3121  C   THR B1075     -10.677 -58.133  10.249  1.00  8.70           C  
ATOM   3122  O   THR B1075     -11.435 -58.666   9.442  1.00  7.40           O  
ATOM   3123  CB  THR B1075      -8.996 -59.890  10.839  1.00  8.15           C  
ATOM   3124  OG1 THR B1075      -8.662 -60.887  11.820  1.00  7.93           O  
ATOM   3125  CG2 THR B1075      -7.737 -59.096  10.494  1.00  8.01           C  
ATOM   3126  N   LEU B1076     -10.329 -56.846  10.198  1.00  8.11           N  
ATOM   3127  CA  LEU B1076     -10.816 -55.926   9.147  1.00  9.24           C  
ATOM   3128  C   LEU B1076      -9.683 -55.200   8.408  1.00  9.01           C  
ATOM   3129  O   LEU B1076      -8.626 -54.921   8.982  1.00  8.56           O  
ATOM   3130  CB  LEU B1076     -11.719 -54.838   9.748  1.00 10.09           C  
ATOM   3131  CG  LEU B1076     -12.808 -55.236  10.735  1.00  9.49           C  
ATOM   3132  CD1 LEU B1076     -13.486 -53.976  11.283  1.00 10.55           C  
ATOM   3133  CD2 LEU B1076     -13.810 -56.136  10.076  1.00 10.69           C  
ATOM   3134  N   VAL B1077      -9.934 -54.888   7.134  1.00  9.29           N  
ATOM   3135  CA  VAL B1077      -9.111 -53.980   6.357  1.00 10.88           C  
ATOM   3136  C   VAL B1077     -10.047 -52.947   5.711  1.00  9.79           C  
ATOM   3137  O   VAL B1077     -11.074 -53.317   5.129  1.00  9.73           O  
ATOM   3138  CB  VAL B1077      -8.306 -54.745   5.291  1.00 13.13           C  
ATOM   3139  CG1 VAL B1077      -7.776 -53.805   4.207  1.00 14.67           C  
ATOM   3140  CG2 VAL B1077      -7.153 -55.487   5.956  1.00 13.58           C  
ATOM   3141  N   ILE B1078      -9.694 -51.667   5.868  1.00 10.20           N  
ATOM   3142  CA  ILE B1078     -10.497 -50.525   5.432  1.00  8.76           C  
ATOM   3143  C   ILE B1078      -9.882 -49.967   4.146  1.00 10.18           C  
ATOM   3144  O   ILE B1078      -8.700 -49.649   4.119  1.00  7.41           O  
ATOM   3145  CB  ILE B1078     -10.506 -49.401   6.506  1.00 10.80           C  
ATOM   3146  CG1 ILE B1078     -10.769 -49.957   7.920  1.00 13.73           C  
ATOM   3147  CG2 ILE B1078     -11.516 -48.300   6.148  1.00 11.33           C  
ATOM   3148  CD1 ILE B1078     -12.027 -50.717   8.062  1.00 18.27           C  
ATOM   3149  N   MET B1079     -10.698 -49.846   3.095  1.00  8.59           N  
ATOM   3150  CA  MET B1079     -10.258 -49.396   1.766  1.00 10.20           C  
ATOM   3151  C   MET B1079     -11.119 -48.231   1.224  1.00  8.46           C  
ATOM   3152  O   MET B1079     -12.275 -48.052   1.617  1.00 10.34           O  
ATOM   3153  CB  MET B1079     -10.289 -50.561   0.770  1.00 10.67           C  
ATOM   3154  CG  MET B1079      -9.152 -51.594   0.967  1.00 14.91           C  
ATOM   3155  SD  MET B1079      -9.516 -53.174   0.156  1.00 18.58           S  
ATOM   3156  CE  MET B1079      -9.544 -52.794  -1.613  1.00 22.50           C  
ATOM   3157  N   GLU B1080     -10.542 -47.453   0.309  1.00  9.25           N  
ATOM   3158  CA  GLU B1080     -11.268 -46.428  -0.450  1.00  9.40           C  
ATOM   3159  C   GLU B1080     -12.493 -47.068  -1.121  1.00  9.35           C  
ATOM   3160  O   GLU B1080     -12.379 -48.122  -1.747  1.00 11.28           O  
ATOM   3161  CB  GLU B1080     -10.306 -45.804  -1.491  1.00  9.06           C  
ATOM   3162  CG  GLU B1080     -10.927 -44.900  -2.536  1.00 10.45           C  
ATOM   3163  CD  GLU B1080      -9.936 -44.404  -3.603  1.00 11.88           C  
ATOM   3164  OE1 GLU B1080      -8.771 -44.878  -3.679  1.00 10.47           O  
ATOM   3165  OE2 GLU B1080     -10.350 -43.522  -4.386  1.00 11.83           O  
ATOM   3166  N   LEU B1081     -13.662 -46.437  -0.985  1.00  8.99           N  
ATOM   3167  CA  LEU B1081     -14.920 -46.951  -1.552  1.00  7.73           C  
ATOM   3168  C   LEU B1081     -15.083 -46.521  -3.020  1.00  9.23           C  
ATOM   3169  O   LEU B1081     -14.933 -45.347  -3.358  1.00  9.17           O  
ATOM   3170  CB  LEU B1081     -16.120 -46.433  -0.751  1.00  9.85           C  
ATOM   3171  CG  LEU B1081     -17.504 -46.895  -1.215  1.00  8.23           C  
ATOM   3172  CD1 LEU B1081     -17.621 -48.381  -0.974  1.00 13.30           C  
ATOM   3173  CD2 LEU B1081     -18.630 -46.135  -0.490  1.00  8.53           C  
ATOM   3174  N   MET B1082     -15.368 -47.487  -3.881  1.00  9.21           N  
ATOM   3175  CA  MET B1082     -15.541 -47.229  -5.320  1.00  7.85           C  
ATOM   3176  C   MET B1082     -17.019 -47.526  -5.613  1.00  7.43           C  
ATOM   3177  O   MET B1082     -17.414 -48.677  -5.713  1.00  6.34           O  
ATOM   3178  CB  MET B1082     -14.602 -48.122  -6.103  1.00  9.25           C  
ATOM   3179  CG  MET B1082     -13.120 -47.905  -5.758  1.00 11.89           C  
ATOM   3180  SD  MET B1082     -12.517 -46.328  -6.369  1.00 14.09           S  
ATOM   3181  CE  MET B1082     -12.444 -46.696  -8.102  1.00 15.77           C  
ATOM   3182  N   THR B1083     -17.842 -46.475  -5.652  1.00  6.06           N  
ATOM   3183  CA  THR B1083     -19.304 -46.617  -5.538  1.00  6.99           C  
ATOM   3184  C   THR B1083     -20.013 -47.341  -6.689  1.00  7.35           C  
ATOM   3185  O   THR B1083     -21.126 -47.840  -6.496  1.00  7.54           O  
ATOM   3186  CB  THR B1083     -20.002 -45.245  -5.353  1.00  8.66           C  
ATOM   3187  OG1 THR B1083     -19.583 -44.361  -6.396  1.00 11.44           O  
ATOM   3188  CG2 THR B1083     -19.653 -44.640  -3.993  1.00 10.55           C  
ATOM   3189  N   ARG B1084     -19.379 -47.392  -7.856  1.00  6.91           N  
ATOM   3190  CA  ARG B1084     -19.957 -48.070  -9.028  1.00  8.44           C  
ATOM   3191  C   ARG B1084     -19.488 -49.516  -9.205  1.00  9.47           C  
ATOM   3192  O   ARG B1084     -19.909 -50.197 -10.150  1.00  9.09           O  
ATOM   3193  CB  ARG B1084     -19.719 -47.234 -10.282  1.00  7.73           C  
ATOM   3194  CG  ARG B1084     -20.483 -45.923 -10.210  1.00  8.70           C  
ATOM   3195  CD  ARG B1084     -20.506 -45.149 -11.508  1.00 10.42           C  
ATOM   3196  NE  ARG B1084     -20.927 -43.765 -11.269  1.00 10.86           N  
ATOM   3197  CZ  ARG B1084     -22.185 -43.343 -11.162  1.00 11.47           C  
ATOM   3198  NH1 ARG B1084     -23.215 -44.184 -11.271  1.00 15.17           N  
ATOM   3199  NH2 ARG B1084     -22.430 -42.061 -10.922  1.00 15.37           N  
ATOM   3200  N   GLY B1085     -18.651 -50.005  -8.283  1.00  9.02           N  
ATOM   3201  CA  GLY B1085     -18.279 -51.425  -8.262  1.00  9.33           C  
ATOM   3202  C   GLY B1085     -17.201 -51.846  -9.236  1.00  9.62           C  
ATOM   3203  O   GLY B1085     -16.459 -51.003  -9.799  1.00  9.84           O  
ATOM   3204  N   ASP B1086     -17.095 -53.162  -9.455  1.00  8.70           N  
ATOM   3205  CA  ASP B1086     -16.071 -53.702 -10.354  1.00  9.67           C  
ATOM   3206  C   ASP B1086     -16.421 -53.447 -11.821  1.00  7.88           C  
ATOM   3207  O   ASP B1086     -17.611 -53.385 -12.211  1.00  8.58           O  
ATOM   3208  CB  ASP B1086     -15.795 -55.200 -10.099  1.00 10.54           C  
ATOM   3209  CG  ASP B1086     -16.845 -56.110 -10.723  1.00 11.25           C  
ATOM   3210  OD1 ASP B1086     -17.826 -56.439 -10.047  1.00 13.04           O  
ATOM   3211  OD2 ASP B1086     -16.662 -56.479 -11.892  1.00  9.53           O  
ATOM   3212  N   LEU B1087     -15.380 -53.323 -12.634  1.00  9.05           N  
ATOM   3213  CA  LEU B1087     -15.554 -52.946 -14.044  1.00 10.74           C  
ATOM   3214  C   LEU B1087     -16.248 -54.029 -14.903  1.00 11.88           C  
ATOM   3215  O   LEU B1087     -17.035 -53.704 -15.809  1.00 11.63           O  
ATOM   3216  CB  LEU B1087     -14.225 -52.519 -14.659  1.00 12.37           C  
ATOM   3217  CG  LEU B1087     -14.240 -52.092 -16.145  1.00 11.82           C  
ATOM   3218  CD1 LEU B1087     -15.158 -50.895 -16.377  1.00 12.74           C  
ATOM   3219  CD2 LEU B1087     -12.834 -51.787 -16.631  1.00 14.89           C  
ATOM   3220  N   LYS B1088     -15.990 -55.303 -14.623  1.00 11.81           N  
ATOM   3221  CA  LYS B1088     -16.692 -56.382 -15.354  1.00 10.59           C  
ATOM   3222  C   LYS B1088     -18.201 -56.286 -15.181  1.00 11.32           C  
ATOM   3223  O   LYS B1088     -18.964 -56.292 -16.154  1.00 10.53           O  
ATOM   3224  CB  LYS B1088     -16.170 -57.771 -14.966  1.00 11.20           C  
ATOM   3225  CG  LYS B1088     -16.855 -58.926 -15.730  1.00 10.35           C  
ATOM   3226  CD  LYS B1088     -16.033 -60.199 -15.646  1.00 11.83           C  
ATOM   3227  CE  LYS B1088     -16.675 -61.380 -16.400  1.00 12.41           C  
ATOM   3228  NZ  LYS B1088     -15.629 -62.419 -16.767  1.00 10.49           N  
ATOM   3229  N   SER B1089     -18.638 -56.155 -13.929  1.00  8.88           N  
ATOM   3230  CA  SER B1089     -20.050 -56.041 -13.625  1.00 10.19           C  
ATOM   3231  C   SER B1089     -20.640 -54.790 -14.284  1.00 10.41           C  
ATOM   3232  O   SER B1089     -21.769 -54.814 -14.808  1.00 11.12           O  
ATOM   3233  CB  SER B1089     -20.274 -55.988 -12.107  1.00  9.78           C  
ATOM   3234  OG  SER B1089     -19.855 -57.192 -11.457  1.00  9.43           O  
ATOM   3235  N   TYR B1090     -19.883 -53.697 -14.234  1.00 12.23           N  
ATOM   3236  CA  TYR B1090     -20.374 -52.439 -14.763  1.00 12.83           C  
ATOM   3237  C   TYR B1090     -20.598 -52.547 -16.275  1.00 11.43           C  
ATOM   3238  O   TYR B1090     -21.666 -52.189 -16.786  1.00 13.40           O  
ATOM   3239  CB  TYR B1090     -19.408 -51.298 -14.458  1.00 15.70           C  
ATOM   3240  CG  TYR B1090     -19.948 -50.010 -15.027  1.00 16.30           C  
ATOM   3241  CD1 TYR B1090     -20.966 -49.318 -14.390  1.00 21.81           C  
ATOM   3242  CD2 TYR B1090     -19.501 -49.542 -16.253  1.00 22.24           C  
ATOM   3243  CE1 TYR B1090     -21.500 -48.161 -14.954  1.00 22.75           C  
ATOM   3244  CE2 TYR B1090     -20.020 -48.395 -16.809  1.00 21.48           C  
ATOM   3245  CZ  TYR B1090     -20.999 -47.713 -16.158  1.00 21.54           C  
ATOM   3246  OH  TYR B1090     -21.492 -46.580 -16.747  1.00 28.92           O  
ATOM   3247  N   LEU B1091     -19.594 -53.065 -16.970  1.00 11.56           N  
ATOM   3248  CA  LEU B1091     -19.680 -53.259 -18.415  1.00 12.23           C  
ATOM   3249  C   LEU B1091     -20.887 -54.139 -18.778  1.00 11.61           C  
ATOM   3250  O   LEU B1091     -21.678 -53.817 -19.678  1.00 12.33           O  
ATOM   3251  CB  LEU B1091     -18.373 -53.864 -18.924  1.00 11.21           C  
ATOM   3252  CG  LEU B1091     -17.131 -52.961 -18.950  1.00 13.62           C  
ATOM   3253  CD1 LEU B1091     -15.874 -53.757 -19.209  1.00 14.81           C  
ATOM   3254  CD2 LEU B1091     -17.297 -51.841 -19.998  1.00 16.90           C  
ATOM   3255  N   ARG B1092     -21.062 -55.241 -18.057  1.00 11.64           N  
ATOM   3256  CA  ARG B1092     -22.184 -56.138 -18.318  1.00 12.82           C  
ATOM   3257  C   ARG B1092     -23.535 -55.450 -18.099  1.00 12.57           C  
ATOM   3258  O   ARG B1092     -24.491 -55.735 -18.821  1.00 13.32           O  
ATOM   3259  CB  ARG B1092     -22.055 -57.438 -17.505  1.00 12.84           C  
ATOM   3260  CG  ARG B1092     -20.931 -58.314 -18.031  1.00 12.46           C  
ATOM   3261  CD  ARG B1092     -20.835 -59.684 -17.402  1.00 16.41           C  
ATOM   3262  NE  ARG B1092     -19.883 -60.511 -18.154  1.00 13.28           N  
ATOM   3263  CZ  ARG B1092     -19.690 -61.816 -17.967  1.00 17.43           C  
ATOM   3264  NH1 ARG B1092     -20.345 -62.456 -16.999  1.00 15.54           N  
ATOM   3265  NH2 ARG B1092     -18.813 -62.478 -18.731  1.00 16.78           N  
ATOM   3266  N   SER B1093     -23.610 -54.539 -17.125  1.00 14.17           N  
ATOM   3267  CA  SER B1093     -24.841 -53.777 -16.864  1.00 15.34           C  
ATOM   3268  C   SER B1093     -25.278 -52.878 -18.032  1.00 17.21           C  
ATOM   3269  O   SER B1093     -26.463 -52.533 -18.131  1.00 17.18           O  
ATOM   3270  CB  SER B1093     -24.731 -52.948 -15.568  1.00 15.01           C  
ATOM   3271  OG  SER B1093     -24.007 -51.731 -15.728  1.00 13.30           O  
ATOM   3272  N   LEU B1094     -24.342 -52.538 -18.919  1.00 18.13           N  
ATOM   3273  CA  LEU B1094     -24.625 -51.677 -20.076  1.00 21.31           C  
ATOM   3274  C   LEU B1094     -25.234 -52.442 -21.242  1.00 23.14           C  
ATOM   3275  O   LEU B1094     -25.741 -51.845 -22.193  1.00 25.63           O  
ATOM   3276  CB  LEU B1094     -23.351 -50.975 -20.545  1.00 20.64           C  
ATOM   3277  CG  LEU B1094     -22.582 -50.159 -19.510  1.00 21.96           C  
ATOM   3278  CD1 LEU B1094     -21.356 -49.547 -20.137  1.00 21.72           C  
ATOM   3279  CD2 LEU B1094     -23.452 -49.071 -18.889  1.00 22.79           C  
ATOM   3280  N   ARG B1095     -25.196 -53.762 -21.171  1.00 25.77           N  
ATOM   3281  CA  ARG B1095     -25.797 -54.580 -22.204  1.00 27.44           C  
ATOM   3282  C   ARG B1095     -27.303 -54.440 -22.129  1.00 30.00           C  
ATOM   3283  O   ARG B1095     -27.860 -54.380 -21.028  1.00 31.11           O  
ATOM   3284  CB  ARG B1095     -25.437 -56.037 -22.005  1.00 27.96           C  
ATOM   3285  CG  ARG B1095     -23.953 -56.334 -22.077  1.00 26.95           C  
ATOM   3286  CD  ARG B1095     -23.761 -57.788 -21.776  1.00 29.71           C  
ATOM   3287  NE  ARG B1095     -22.408 -58.283 -22.007  1.00 31.45           N  
ATOM   3288  CZ  ARG B1095     -22.030 -59.518 -21.683  1.00 35.59           C  
ATOM   3289  NH1 ARG B1095     -22.902 -60.365 -21.125  1.00 37.00           N  
ATOM   3290  NH2 ARG B1095     -20.793 -59.919 -21.910  1.00 36.14           N  
ATOM   3291  N   PRO B1096     -27.972 -54.423 -23.294  1.00 31.92           N  
ATOM   3292  CA  PRO B1096     -29.406 -54.128 -23.376  1.00 32.56           C  
ATOM   3293  C   PRO B1096     -30.286 -55.114 -22.600  1.00 33.55           C  
ATOM   3294  O   PRO B1096     -31.375 -54.741 -22.153  1.00 34.72           O  
ATOM   3295  CB  PRO B1096     -29.701 -54.220 -24.880  1.00 33.59           C  
ATOM   3296  CG  PRO B1096     -28.597 -55.041 -25.446  1.00 32.70           C  
ATOM   3297  CD  PRO B1096     -27.395 -54.720 -24.617  1.00 32.57           C  
ATOM   3298  N   PRO B1106     -23.797 -47.274 -25.350  1.00 29.47           N  
ATOM   3299  CA  PRO B1106     -22.627 -47.930 -25.924  1.00 28.88           C  
ATOM   3300  C   PRO B1106     -21.408 -47.004 -25.836  1.00 27.66           C  
ATOM   3301  O   PRO B1106     -21.342 -46.020 -26.576  1.00 27.49           O  
ATOM   3302  CB  PRO B1106     -23.051 -48.151 -27.381  1.00 29.53           C  
ATOM   3303  CG  PRO B1106     -24.009 -47.026 -27.676  1.00 30.60           C  
ATOM   3304  CD  PRO B1106     -24.484 -46.445 -26.351  1.00 30.59           C  
ATOM   3305  N   PRO B1107     -20.457 -47.309 -24.931  1.00 26.29           N  
ATOM   3306  CA  PRO B1107     -19.393 -46.352 -24.581  1.00 23.56           C  
ATOM   3307  C   PRO B1107     -18.548 -45.911 -25.785  1.00 19.94           C  
ATOM   3308  O   PRO B1107     -18.064 -46.740 -26.550  1.00 20.28           O  
ATOM   3309  CB  PRO B1107     -18.544 -47.098 -23.552  1.00 25.27           C  
ATOM   3310  CG  PRO B1107     -18.949 -48.528 -23.642  1.00 27.31           C  
ATOM   3311  CD  PRO B1107     -20.323 -48.584 -24.209  1.00 27.38           C  
ATOM   3312  N   SER B1108     -18.385 -44.602 -25.918  1.00 16.07           N  
ATOM   3313  CA  SER B1108     -17.635 -44.000 -27.012  1.00 13.45           C  
ATOM   3314  C   SER B1108     -16.158 -44.361 -26.995  1.00 10.16           C  
ATOM   3315  O   SER B1108     -15.620 -44.807 -25.987  1.00  7.63           O  
ATOM   3316  CB  SER B1108     -17.776 -42.484 -26.931  1.00 12.64           C  
ATOM   3317  OG  SER B1108     -17.135 -41.977 -25.779  1.00  9.82           O  
ATOM   3318  N   LEU B1109     -15.491 -44.174 -28.138  1.00  7.34           N  
ATOM   3319  CA  LEU B1109     -14.041 -44.345 -28.194  1.00  7.69           C  
ATOM   3320  C   LEU B1109     -13.355 -43.453 -27.166  1.00  6.59           C  
ATOM   3321  O   LEU B1109     -12.463 -43.912 -26.473  1.00  8.76           O  
ATOM   3322  CB  LEU B1109     -13.517 -44.021 -29.608  1.00  7.20           C  
ATOM   3323  CG  LEU B1109     -11.995 -44.086 -29.772  1.00  6.69           C  
ATOM   3324  CD1 LEU B1109     -11.406 -45.430 -29.447  1.00 10.06           C  
ATOM   3325  CD2 LEU B1109     -11.665 -43.643 -31.207  1.00  9.47           C  
ATOM   3326  N   SER B1110     -13.792 -42.199 -27.036  1.00  8.26           N  
ATOM   3327  CA  SER B1110     -13.170 -41.320 -26.010  1.00 10.31           C  
ATOM   3328  C   SER B1110     -13.243 -41.916 -24.598  1.00 10.13           C  
ATOM   3329  O   SER B1110     -12.239 -41.927 -23.873  1.00  8.42           O  
ATOM   3330  CB  SER B1110     -13.748 -39.924 -25.998  1.00 13.08           C  
ATOM   3331  OG  SER B1110     -12.998 -39.101 -25.107  1.00 16.94           O  
ATOM   3332  N   LYS B1111     -14.418 -42.401 -24.218  1.00 10.37           N  
ATOM   3333  CA  LYS B1111     -14.585 -43.091 -22.919  1.00 10.69           C  
ATOM   3334  C   LYS B1111     -13.665 -44.307 -22.755  1.00 10.99           C  
ATOM   3335  O   LYS B1111     -13.013 -44.474 -21.707  1.00 10.36           O  
ATOM   3336  CB  LYS B1111     -16.048 -43.491 -22.682  1.00 11.42           C  
ATOM   3337  CG  LYS B1111     -16.967 -42.332 -22.382  1.00 13.08           C  
ATOM   3338  CD  LYS B1111     -18.418 -42.820 -22.267  1.00 13.57           C  
ATOM   3339  CE  LYS B1111     -19.367 -41.694 -22.027  1.00 17.96           C  
ATOM   3340  NZ  LYS B1111     -20.765 -42.226 -21.979  1.00 22.75           N  
ATOM   3341  N  AMET B1112     -13.611 -45.156 -23.781  0.50  9.98           N  
ATOM   3342  N  BMET B1112     -13.606 -45.165 -23.774  0.50  9.02           N  
ATOM   3343  CA AMET B1112     -12.773 -46.347 -23.762  0.50 10.68           C  
ATOM   3344  CA BMET B1112     -12.769 -46.358 -23.725  0.50  9.05           C  
ATOM   3345  C  AMET B1112     -11.295 -46.002 -23.589  0.50  9.39           C  
ATOM   3346  C  BMET B1112     -11.282 -46.017 -23.599  0.50  8.53           C  
ATOM   3347  O  AMET B1112     -10.602 -46.630 -22.790  0.50 10.44           O  
ATOM   3348  O  BMET B1112     -10.564 -46.664 -22.835  0.50  9.93           O  
ATOM   3349  CB AMET B1112     -12.987 -47.177 -25.039  0.50 11.61           C  
ATOM   3350  CB BMET B1112     -13.035 -47.269 -24.941  0.50  9.31           C  
ATOM   3351  CG AMET B1112     -14.372 -47.778 -25.146  0.50 11.75           C  
ATOM   3352  CG BMET B1112     -14.416 -47.892 -24.931  0.50  8.19           C  
ATOM   3353  SD AMET B1112     -14.570 -48.869 -26.569  0.50 17.04           S  
ATOM   3354  SD BMET B1112     -14.671 -49.186 -26.172  0.50  9.04           S  
ATOM   3355  CE AMET B1112     -16.204 -49.509 -26.289  0.50 16.40           C  
ATOM   3356  CE BMET B1112     -14.924 -48.147 -27.626  0.50  5.44           C  
ATOM   3357  N   ILE B1113     -10.828 -44.986 -24.314  1.00  8.71           N  
ATOM   3358  CA  ILE B1113      -9.453 -44.497 -24.184  1.00  8.79           C  
ATOM   3359  C   ILE B1113      -9.158 -43.995 -22.743  1.00  8.36           C  
ATOM   3360  O   ILE B1113      -8.081 -44.280 -22.161  1.00  9.04           O  
ATOM   3361  CB  ILE B1113      -9.170 -43.387 -25.186  1.00  8.26           C  
ATOM   3362  CG1 ILE B1113      -9.113 -43.967 -26.613  1.00  8.10           C  
ATOM   3363  CG2 ILE B1113      -7.839 -42.662 -24.890  1.00 10.21           C  
ATOM   3364  CD1 ILE B1113      -9.063 -42.925 -27.654  1.00 11.88           C  
ATOM   3365  N   GLN B1114     -10.092 -43.242 -22.159  1.00  8.75           N  
ATOM   3366  CA  GLN B1114      -9.871 -42.761 -20.790  1.00  9.44           C  
ATOM   3367  C   GLN B1114      -9.670 -43.909 -19.822  1.00 12.13           C  
ATOM   3368  O   GLN B1114      -8.753 -43.876 -18.988  1.00 11.12           O  
ATOM   3369  CB  GLN B1114     -11.017 -41.865 -20.292  1.00  8.97           C  
ATOM   3370  CG  GLN B1114     -11.315 -40.648 -21.151  1.00  9.97           C  
ATOM   3371  CD  GLN B1114     -10.098 -39.947 -21.692  1.00 11.54           C  
ATOM   3372  OE1 GLN B1114      -9.221 -39.519 -20.930  1.00  8.81           O  
ATOM   3373  NE2 GLN B1114     -10.051 -39.772 -23.025  1.00  8.07           N  
ATOM   3374  N   MET B1115     -10.512 -44.931 -19.929  1.00 12.03           N  
ATOM   3375  CA  MET B1115     -10.384 -46.102 -19.055  1.00 12.23           C  
ATOM   3376  C   MET B1115      -9.056 -46.832 -19.300  1.00 11.70           C  
ATOM   3377  O   MET B1115      -8.349 -47.235 -18.363  1.00 10.80           O  
ATOM   3378  CB  MET B1115     -11.586 -47.032 -19.245  1.00 11.65           C  
ATOM   3379  CG  MET B1115     -12.931 -46.415 -18.785  1.00 13.09           C  
ATOM   3380  SD  MET B1115     -14.313 -47.590 -18.731  1.00 20.98           S  
ATOM   3381  CE  MET B1115     -14.516 -47.599 -20.479  1.00 15.25           C  
ATOM   3382  N   ALA B1116      -8.705 -47.029 -20.571  1.00 11.43           N  
ATOM   3383  CA  ALA B1116      -7.412 -47.630 -20.930  1.00 11.08           C  
ATOM   3384  C   ALA B1116      -6.210 -46.916 -20.293  1.00 11.22           C  
ATOM   3385  O   ALA B1116      -5.335 -47.557 -19.695  1.00 10.67           O  
ATOM   3386  CB  ALA B1116      -7.267 -47.646 -22.477  1.00 11.97           C  
ATOM   3387  N   GLY B1117      -6.172 -45.590 -20.425  1.00 11.19           N  
ATOM   3388  CA  GLY B1117      -5.097 -44.763 -19.865  1.00 11.42           C  
ATOM   3389  C   GLY B1117      -5.015 -44.784 -18.341  1.00 10.96           C  
ATOM   3390  O   GLY B1117      -3.930 -44.795 -17.785  1.00  9.27           O  
ATOM   3391  N   GLU B1118      -6.158 -44.702 -17.668  1.00 10.34           N  
ATOM   3392  CA  GLU B1118      -6.223 -44.799 -16.193  1.00  9.44           C  
ATOM   3393  C   GLU B1118      -5.671 -46.133 -15.685  1.00 10.93           C  
ATOM   3394  O   GLU B1118      -4.825 -46.186 -14.769  1.00  9.40           O  
ATOM   3395  CB  GLU B1118      -7.682 -44.602 -15.728  1.00  8.66           C  
ATOM   3396  CG  GLU B1118      -8.200 -43.197 -15.955  1.00  8.82           C  
ATOM   3397  CD  GLU B1118      -9.687 -42.987 -15.633  1.00 11.24           C  
ATOM   3398  OE1 GLU B1118     -10.510 -43.906 -15.820  1.00 10.25           O  
ATOM   3399  OE2 GLU B1118     -10.041 -41.877 -15.187  1.00 15.17           O  
ATOM   3400  N   ILE B1119      -6.123 -47.224 -16.308  1.00  9.79           N  
ATOM   3401  CA  ILE B1119      -5.657 -48.568 -15.965  1.00 10.41           C  
ATOM   3402  C   ILE B1119      -4.166 -48.704 -16.236  1.00 10.79           C  
ATOM   3403  O   ILE B1119      -3.422 -49.157 -15.388  1.00 10.76           O  
ATOM   3404  CB  ILE B1119      -6.456 -49.646 -16.745  1.00 10.05           C  
ATOM   3405  CG1 ILE B1119      -7.934 -49.638 -16.312  1.00 10.52           C  
ATOM   3406  CG2 ILE B1119      -5.846 -51.025 -16.528  1.00 10.30           C  
ATOM   3407  CD1 ILE B1119      -8.861 -50.382 -17.241  1.00 10.82           C  
ATOM   3408  N   ALA B1120      -3.720 -48.271 -17.406  1.00 10.19           N  
ATOM   3409  CA  ALA B1120      -2.303 -48.348 -17.752  1.00 10.04           C  
ATOM   3410  C   ALA B1120      -1.427 -47.541 -16.801  1.00  9.43           C  
ATOM   3411  O   ALA B1120      -0.319 -47.958 -16.480  1.00 10.28           O  
ATOM   3412  CB  ALA B1120      -2.086 -47.895 -19.200  1.00 11.40           C  
ATOM   3413  N   ASP B1121      -1.929 -46.391 -16.365  1.00  9.86           N  
ATOM   3414  CA  ASP B1121      -1.190 -45.512 -15.469  1.00  9.95           C  
ATOM   3415  C   ASP B1121      -1.053 -46.130 -14.077  1.00  9.51           C  
ATOM   3416  O   ASP B1121       0.044 -46.125 -13.499  1.00  9.93           O  
ATOM   3417  CB  ASP B1121      -1.849 -44.137 -15.384  1.00 10.36           C  
ATOM   3418  CG  ASP B1121      -0.970 -43.124 -14.699  1.00 11.55           C  
ATOM   3419  OD1 ASP B1121       0.114 -42.791 -15.241  1.00 11.46           O  
ATOM   3420  OD2 ASP B1121      -1.367 -42.674 -13.610  1.00 10.35           O  
ATOM   3421  N   GLY B1122      -2.139 -46.685 -13.551  1.00  8.57           N  
ATOM   3422  CA  GLY B1122      -2.067 -47.398 -12.290  1.00  9.10           C  
ATOM   3423  C   GLY B1122      -1.072 -48.552 -12.345  1.00 10.13           C  
ATOM   3424  O   GLY B1122      -0.252 -48.756 -11.409  1.00  9.79           O  
ATOM   3425  N   MET B1123      -1.121 -49.298 -13.442  1.00 10.63           N  
ATOM   3426  CA  MET B1123      -0.184 -50.430 -13.651  1.00 10.47           C  
ATOM   3427  C   MET B1123       1.270 -49.969 -13.850  1.00  9.83           C  
ATOM   3428  O   MET B1123       2.205 -50.617 -13.344  1.00  9.66           O  
ATOM   3429  CB  MET B1123      -0.640 -51.302 -14.819  1.00 12.03           C  
ATOM   3430  CG  MET B1123      -1.930 -52.037 -14.590  1.00 11.35           C  
ATOM   3431  SD  MET B1123      -1.823 -53.201 -13.230  1.00 13.55           S  
ATOM   3432  CE  MET B1123      -0.404 -54.173 -13.748  1.00 17.64           C  
ATOM   3433  N   ALA B1124       1.485 -48.852 -14.542  1.00 10.23           N  
ATOM   3434  CA  ALA B1124       2.841 -48.287 -14.655  1.00  9.41           C  
ATOM   3435  C   ALA B1124       3.421 -47.919 -13.277  1.00  9.90           C  
ATOM   3436  O   ALA B1124       4.582 -48.212 -12.972  1.00  8.88           O  
ATOM   3437  CB  ALA B1124       2.849 -47.039 -15.591  1.00 10.56           C  
ATOM   3438  N   TYR B1125       2.603 -47.297 -12.441  1.00  7.47           N  
ATOM   3439  CA  TYR B1125       2.990 -46.974 -11.066  1.00  9.12           C  
ATOM   3440  C   TYR B1125       3.388 -48.230 -10.280  1.00  8.63           C  
ATOM   3441  O   TYR B1125       4.438 -48.264  -9.641  1.00  9.36           O  
ATOM   3442  CB  TYR B1125       1.859 -46.241 -10.347  1.00  9.39           C  
ATOM   3443  CG  TYR B1125       2.122 -45.981  -8.875  1.00  7.68           C  
ATOM   3444  CD1 TYR B1125       2.843 -44.865  -8.455  1.00  8.72           C  
ATOM   3445  CD2 TYR B1125       1.676 -46.881  -7.902  1.00 10.38           C  
ATOM   3446  CE1 TYR B1125       3.093 -44.633  -7.107  1.00  8.41           C  
ATOM   3447  CE2 TYR B1125       1.907 -46.650  -6.555  1.00  9.80           C  
ATOM   3448  CZ  TYR B1125       2.619 -45.540  -6.158  1.00  9.48           C  
ATOM   3449  OH  TYR B1125       2.852 -45.327  -4.813  1.00 10.41           O  
ATOM   3450  N   LEU B1126       2.539 -49.248 -10.325  1.00 10.17           N  
ATOM   3451  CA  LEU B1126       2.798 -50.496  -9.594  1.00 10.04           C  
ATOM   3452  C   LEU B1126       4.084 -51.166 -10.078  1.00  9.71           C  
ATOM   3453  O   LEU B1126       4.962 -51.505  -9.277  1.00  9.72           O  
ATOM   3454  CB  LEU B1126       1.606 -51.451  -9.759  1.00 10.14           C  
ATOM   3455  CG  LEU B1126       0.379 -50.971  -8.958  1.00 11.30           C  
ATOM   3456  CD1 LEU B1126      -0.838 -51.813  -9.272  1.00 14.77           C  
ATOM   3457  CD2 LEU B1126       0.670 -50.974  -7.454  1.00 13.36           C  
ATOM   3458  N   ASN B1127       4.196 -51.343 -11.393  1.00 11.19           N  
ATOM   3459  CA  ASN B1127       5.379 -51.955 -11.983  1.00 12.06           C  
ATOM   3460  C   ASN B1127       6.649 -51.129 -11.643  1.00 12.05           C  
ATOM   3461  O   ASN B1127       7.701 -51.707 -11.405  1.00 13.32           O  
ATOM   3462  CB  ASN B1127       5.259 -52.091 -13.531  1.00 13.21           C  
ATOM   3463  CG  ASN B1127       4.330 -53.239 -14.040  1.00 14.77           C  
ATOM   3464  OD1 ASN B1127       4.209 -53.382 -15.259  1.00 14.31           O  
ATOM   3465  ND2 ASN B1127       3.706 -54.058 -13.157  1.00 11.09           N  
ATOM   3466  N   ALA B1128       6.569 -49.794 -11.613  1.00 11.32           N  
ATOM   3467  CA  ALA B1128       7.740 -48.964 -11.297  1.00 11.13           C  
ATOM   3468  C   ALA B1128       8.204 -49.175  -9.864  1.00 12.11           C  
ATOM   3469  O   ALA B1128       9.392 -49.025  -9.551  1.00 11.70           O  
ATOM   3470  CB  ALA B1128       7.441 -47.481 -11.535  1.00 11.92           C  
ATOM   3471  N   ASN B1129       7.254 -49.523  -9.008  1.00 11.10           N  
ATOM   3472  CA  ASN B1129       7.516 -49.825  -7.601  1.00 12.62           C  
ATOM   3473  C   ASN B1129       7.707 -51.334  -7.350  1.00 13.90           C  
ATOM   3474  O   ASN B1129       7.499 -51.819  -6.230  1.00 15.08           O  
ATOM   3475  CB  ASN B1129       6.386 -49.226  -6.755  1.00 12.29           C  
ATOM   3476  CG  ASN B1129       6.503 -47.706  -6.619  1.00 14.81           C  
ATOM   3477  OD1 ASN B1129       7.297 -47.222  -5.832  1.00 15.63           O  
ATOM   3478  ND2 ASN B1129       5.734 -46.962  -7.401  1.00 10.80           N  
ATOM   3479  N   LYS B1130       8.120 -52.058  -8.396  1.00 14.21           N  
ATOM   3480  CA  LYS B1130       8.480 -53.492  -8.315  1.00 15.43           C  
ATOM   3481  C   LYS B1130       7.328 -54.420  -7.908  1.00 14.99           C  
ATOM   3482  O   LYS B1130       7.557 -55.502  -7.345  1.00 16.25           O  
ATOM   3483  CB  LYS B1130       9.679 -53.710  -7.381  1.00 17.99           C  
ATOM   3484  CG  LYS B1130      10.856 -52.744  -7.606  1.00 23.90           C  
ATOM   3485  CD  LYS B1130      11.340 -52.744  -9.064  1.00 29.32           C  
ATOM   3486  CE  LYS B1130      12.454 -51.723  -9.296  1.00 30.88           C  
ATOM   3487  NZ  LYS B1130      13.595 -51.851  -8.330  1.00 35.39           N  
ATOM   3488  N   PHE B1131       6.104 -54.009  -8.215  1.00 12.55           N  
ATOM   3489  CA  PHE B1131       4.909 -54.802  -7.948  1.00 11.82           C  
ATOM   3490  C   PHE B1131       4.389 -55.370  -9.271  1.00 12.12           C  
ATOM   3491  O   PHE B1131       3.980 -54.611 -10.150  1.00 12.26           O  
ATOM   3492  CB  PHE B1131       3.842 -53.907  -7.307  1.00 13.49           C  
ATOM   3493  CG  PHE B1131       2.607 -54.638  -6.836  1.00 13.41           C  
ATOM   3494  CD1 PHE B1131       1.523 -54.817  -7.679  1.00 14.03           C  
ATOM   3495  CD2 PHE B1131       2.521 -55.107  -5.532  1.00 19.22           C  
ATOM   3496  CE1 PHE B1131       0.361 -55.476  -7.242  1.00 17.07           C  
ATOM   3497  CE2 PHE B1131       1.368 -55.761  -5.083  1.00 20.34           C  
ATOM   3498  CZ  PHE B1131       0.292 -55.947  -5.949  1.00 17.24           C  
ATOM   3499  N   VAL B1132       4.444 -56.693  -9.421  1.00 10.45           N  
ATOM   3500  CA  VAL B1132       3.807 -57.381 -10.552  1.00 11.83           C  
ATOM   3501  C   VAL B1132       2.421 -57.856 -10.098  1.00 10.70           C  
ATOM   3502  O   VAL B1132       2.303 -58.533  -9.069  1.00 10.96           O  
ATOM   3503  CB  VAL B1132       4.642 -58.594 -11.023  1.00 12.36           C  
ATOM   3504  CG1 VAL B1132       3.900 -59.391 -12.102  1.00 14.03           C  
ATOM   3505  CG2 VAL B1132       6.008 -58.131 -11.524  1.00 14.27           C  
ATOM   3506  N   HIS B1133       1.381 -57.509 -10.848  1.00 11.45           N  
ATOM   3507  CA  HIS B1133      -0.006 -57.719 -10.359  1.00 12.35           C  
ATOM   3508  C   HIS B1133      -0.409 -59.196 -10.378  1.00 13.29           C  
ATOM   3509  O   HIS B1133      -0.872 -59.756  -9.355  1.00 14.09           O  
ATOM   3510  CB  HIS B1133      -0.996 -56.901 -11.178  1.00 13.69           C  
ATOM   3511  CG  HIS B1133      -2.374 -56.846 -10.582  1.00 11.98           C  
ATOM   3512  ND1 HIS B1133      -3.195 -57.950 -10.488  1.00 12.16           N  
ATOM   3513  CD2 HIS B1133      -3.087 -55.805 -10.086  1.00 15.31           C  
ATOM   3514  CE1 HIS B1133      -4.346 -57.594  -9.945  1.00 14.36           C  
ATOM   3515  NE2 HIS B1133      -4.308 -56.296  -9.694  1.00 14.31           N  
ATOM   3516  N   ARG B1134      -0.183 -59.834 -11.519  1.00 11.86           N  
ATOM   3517  CA  ARG B1134      -0.465 -61.267 -11.715  1.00 14.30           C  
ATOM   3518  C   ARG B1134      -1.939 -61.621 -11.976  1.00 13.30           C  
ATOM   3519  O   ARG B1134      -2.204 -62.753 -12.377  1.00 15.55           O  
ATOM   3520  CB  ARG B1134       0.047 -62.154 -10.562  1.00 14.00           C  
ATOM   3521  CG  ARG B1134       1.512 -61.963 -10.194  1.00 16.08           C  
ATOM   3522  CD  ARG B1134       1.952 -62.928  -9.112  1.00 19.22           C  
ATOM   3523  NE  ARG B1134       3.409 -63.032  -9.128  1.00 27.12           N  
ATOM   3524  CZ  ARG B1134       4.255 -62.121  -8.649  0.50 25.71           C  
ATOM   3525  NH1 ARG B1134       3.815 -61.010  -8.068  0.50 25.64           N  
ATOM   3526  NH2 ARG B1134       5.565 -62.331  -8.744  0.50 27.54           N  
ATOM   3527  N   ASP B1135      -2.876 -60.697 -11.752  1.00 11.78           N  
ATOM   3528  CA  ASP B1135      -4.314 -60.974 -12.002  1.00 11.87           C  
ATOM   3529  C   ASP B1135      -5.033 -59.728 -12.517  1.00 12.37           C  
ATOM   3530  O   ASP B1135      -6.161 -59.414 -12.121  1.00 11.25           O  
ATOM   3531  CB  ASP B1135      -4.971 -61.523 -10.712  1.00 12.86           C  
ATOM   3532  CG  ASP B1135      -6.339 -62.165 -10.944  1.00 11.01           C  
ATOM   3533  OD1 ASP B1135      -6.724 -62.440 -12.101  1.00 11.58           O  
ATOM   3534  OD2 ASP B1135      -7.032 -62.419  -9.938  1.00  9.99           O  
ATOM   3535  N   LEU B1136      -4.403 -59.021 -13.454  1.00 11.51           N  
ATOM   3536  CA  LEU B1136      -5.052 -57.906 -14.093  1.00 12.14           C  
ATOM   3537  C   LEU B1136      -6.205 -58.410 -14.997  1.00 11.18           C  
ATOM   3538  O   LEU B1136      -6.025 -59.341 -15.778  1.00 12.21           O  
ATOM   3539  CB  LEU B1136      -4.047 -57.051 -14.875  1.00 11.92           C  
ATOM   3540  CG  LEU B1136      -4.637 -55.850 -15.589  1.00 12.01           C  
ATOM   3541  CD1 LEU B1136      -5.286 -54.851 -14.634  1.00 14.89           C  
ATOM   3542  CD2 LEU B1136      -3.556 -55.146 -16.448  1.00 13.33           C  
ATOM   3543  N   ALA B1137      -7.376 -57.797 -14.839  1.00 12.01           N  
ATOM   3544  CA  ALA B1137      -8.622 -58.189 -15.506  1.00 11.10           C  
ATOM   3545  C   ALA B1137      -9.683 -57.161 -15.182  1.00 11.80           C  
ATOM   3546  O   ALA B1137      -9.576 -56.473 -14.173  1.00 10.13           O  
ATOM   3547  CB  ALA B1137      -9.091 -59.572 -15.039  1.00 11.82           C  
ATOM   3548  N   ALA B1138     -10.720 -57.051 -16.008  1.00 10.88           N  
ATOM   3549  CA  ALA B1138     -11.787 -56.059 -15.726  1.00 10.56           C  
ATOM   3550  C   ALA B1138     -12.441 -56.272 -14.357  1.00 11.28           C  
ATOM   3551  O   ALA B1138     -12.799 -55.295 -13.676  1.00 11.94           O  
ATOM   3552  CB  ALA B1138     -12.834 -56.046 -16.813  1.00 10.88           C  
ATOM   3553  N   ARG B1139     -12.568 -57.528 -13.920  1.00 10.50           N  
ATOM   3554  CA  ARG B1139     -13.139 -57.812 -12.591  1.00  9.69           C  
ATOM   3555  C   ARG B1139     -12.293 -57.260 -11.421  1.00  9.27           C  
ATOM   3556  O   ARG B1139     -12.799 -57.080 -10.290  1.00 11.77           O  
ATOM   3557  CB  ARG B1139     -13.368 -59.320 -12.415  1.00 10.94           C  
ATOM   3558  CG  ARG B1139     -12.091 -60.163 -12.437  1.00  9.29           C  
ATOM   3559  CD  ARG B1139     -12.265 -61.701 -12.257  1.00  8.77           C  
ATOM   3560  NE  ARG B1139     -10.940 -62.290 -12.446  1.00 10.69           N  
ATOM   3561  CZ  ARG B1139     -10.388 -62.520 -13.634  1.00 12.12           C  
ATOM   3562  NH1 ARG B1139     -11.088 -62.366 -14.756  1.00 11.46           N  
ATOM   3563  NH2 ARG B1139      -9.123 -62.937 -13.713  1.00 12.96           N  
ATOM   3564  N   ASN B1140     -11.029 -56.973 -11.704  1.00  9.94           N  
ATOM   3565  CA  ASN B1140     -10.085 -56.485 -10.701  1.00 10.54           C  
ATOM   3566  C   ASN B1140      -9.711 -55.007 -10.907  1.00 10.99           C  
ATOM   3567  O   ASN B1140      -8.685 -54.526 -10.406  1.00 12.80           O  
ATOM   3568  CB  ASN B1140      -8.874 -57.411 -10.670  1.00  9.73           C  
ATOM   3569  CG  ASN B1140      -9.209 -58.778 -10.070  1.00 10.83           C  
ATOM   3570  OD1 ASN B1140     -10.104 -58.892  -9.204  1.00 11.87           O  
ATOM   3571  ND2 ASN B1140      -8.457 -59.807 -10.478  1.00 12.34           N  
ATOM   3572  N   CYS B1141     -10.571 -54.307 -11.636  1.00 10.89           N  
ATOM   3573  CA  CYS B1141     -10.574 -52.857 -11.749  1.00 11.47           C  
ATOM   3574  C   CYS B1141     -11.894 -52.374 -11.150  1.00 10.54           C  
ATOM   3575  O   CYS B1141     -12.893 -53.105 -11.192  1.00 11.86           O  
ATOM   3576  CB  CYS B1141     -10.448 -52.437 -13.199  1.00 12.42           C  
ATOM   3577  SG  CYS B1141      -8.862 -52.922 -13.970  1.00 15.14           S  
ATOM   3578  N   MET B1142     -11.907 -51.185 -10.559  1.00  9.42           N  
ATOM   3579  CA  MET B1142     -13.105 -50.672  -9.929  1.00  9.11           C  
ATOM   3580  C   MET B1142     -13.442 -49.298 -10.495  1.00  8.94           C  
ATOM   3581  O   MET B1142     -12.551 -48.592 -10.996  1.00  8.81           O  
ATOM   3582  CB  MET B1142     -12.964 -50.584  -8.395  1.00 11.26           C  
ATOM   3583  CG  MET B1142     -12.510 -51.898  -7.741  1.00 14.10           C  
ATOM   3584  SD  MET B1142     -12.798 -51.987  -5.947  1.00 20.44           S  
ATOM   3585  CE  MET B1142     -14.582 -52.176  -5.913  1.00 24.11           C  
ATOM   3586  N   VAL B1143     -14.715 -48.923 -10.379  1.00  7.49           N  
ATOM   3587  CA  VAL B1143     -15.251 -47.677 -10.968  1.00  8.03           C  
ATOM   3588  C   VAL B1143     -15.781 -46.737  -9.891  1.00  8.01           C  
ATOM   3589  O   VAL B1143     -16.631 -47.112  -9.079  1.00  8.16           O  
ATOM   3590  CB  VAL B1143     -16.398 -48.000 -11.981  1.00  8.43           C  
ATOM   3591  CG1 VAL B1143     -16.889 -46.725 -12.675  1.00 10.17           C  
ATOM   3592  CG2 VAL B1143     -15.918 -49.022 -13.006  1.00  9.94           C  
ATOM   3593  N   ALA B1144     -15.288 -45.499  -9.899  1.00  8.02           N  
ATOM   3594  CA  ALA B1144     -15.669 -44.498  -8.912  1.00  9.63           C  
ATOM   3595  C   ALA B1144     -16.968 -43.790  -9.274  1.00 11.02           C  
ATOM   3596  O   ALA B1144     -17.483 -43.915 -10.373  1.00  9.38           O  
ATOM   3597  CB  ALA B1144     -14.543 -43.471  -8.758  1.00 11.34           C  
ATOM   3598  N   GLU B1145     -17.490 -43.031  -8.330  1.00 12.32           N  
ATOM   3599  CA  GLU B1145     -18.692 -42.244  -8.542  1.00 13.30           C  
ATOM   3600  C   GLU B1145     -18.600 -41.389  -9.818  1.00 14.20           C  
ATOM   3601  O   GLU B1145     -19.583 -41.244 -10.549  1.00 14.27           O  
ATOM   3602  CB  GLU B1145     -18.922 -41.333  -7.330  1.00 14.81           C  
ATOM   3603  CG  GLU B1145     -20.141 -40.445  -7.446  1.00 18.74           C  
ATOM   3604  CD  GLU B1145     -21.399 -41.103  -6.935  1.00 27.51           C  
ATOM   3605  OE1 GLU B1145     -21.487 -42.351  -6.986  1.00 36.12           O  
ATOM   3606  OE2 GLU B1145     -22.294 -40.364  -6.474  1.00 31.86           O  
ATOM   3607  N   ASP B1146     -17.422 -40.832 -10.079  1.00 13.84           N  
ATOM   3608  CA  ASP B1146     -17.212 -39.988 -11.268  1.00 14.80           C  
ATOM   3609  C   ASP B1146     -16.725 -40.749 -12.504  1.00 14.96           C  
ATOM   3610  O   ASP B1146     -16.296 -40.133 -13.495  1.00 15.64           O  
ATOM   3611  CB  ASP B1146     -16.277 -38.811 -10.928  1.00 15.76           C  
ATOM   3612  CG  ASP B1146     -14.804 -39.215 -10.807  1.00 18.00           C  
ATOM   3613  OD1 ASP B1146     -14.484 -40.422 -10.809  1.00 14.81           O  
ATOM   3614  OD2 ASP B1146     -13.947 -38.304 -10.708  1.00 21.66           O  
ATOM   3615  N   PHE B1147     -16.789 -42.086 -12.443  1.00 11.92           N  
ATOM   3616  CA  PHE B1147     -16.401 -42.988 -13.516  1.00 11.89           C  
ATOM   3617  C   PHE B1147     -14.885 -43.200 -13.676  1.00  9.76           C  
ATOM   3618  O   PHE B1147     -14.456 -43.968 -14.530  1.00 10.88           O  
ATOM   3619  CB  PHE B1147     -17.086 -42.624 -14.844  1.00 12.34           C  
ATOM   3620  CG  PHE B1147     -18.586 -42.714 -14.788  1.00 11.24           C  
ATOM   3621  CD1 PHE B1147     -19.221 -43.951 -14.833  1.00 12.53           C  
ATOM   3622  CD2 PHE B1147     -19.355 -41.573 -14.692  1.00 15.64           C  
ATOM   3623  CE1 PHE B1147     -20.615 -44.032 -14.783  1.00 13.97           C  
ATOM   3624  CE2 PHE B1147     -20.752 -41.651 -14.634  1.00 14.74           C  
ATOM   3625  CZ  PHE B1147     -21.366 -42.889 -14.687  1.00 11.25           C  
ATOM   3626  N   THR B1148     -14.074 -42.597 -12.803  1.00 10.13           N  
ATOM   3627  CA  THR B1148     -12.654 -42.915 -12.773  1.00 10.53           C  
ATOM   3628  C   THR B1148     -12.447 -44.426 -12.509  1.00 11.98           C  
ATOM   3629  O   THR B1148     -12.985 -44.973 -11.531  1.00 11.59           O  
ATOM   3630  CB  THR B1148     -11.896 -42.100 -11.687  1.00  8.99           C  
ATOM   3631  OG1 THR B1148     -12.088 -40.695 -11.890  1.00 10.80           O  
ATOM   3632  CG2 THR B1148     -10.419 -42.398 -11.715  1.00 10.03           C  
ATOM   3633  N   VAL B1149     -11.656 -45.078 -13.356  1.00 10.25           N  
ATOM   3634  CA  VAL B1149     -11.266 -46.465 -13.163  1.00  9.48           C  
ATOM   3635  C   VAL B1149      -9.927 -46.555 -12.415  1.00 10.22           C  
ATOM   3636  O   VAL B1149      -8.985 -45.825 -12.704  1.00 10.09           O  
ATOM   3637  CB  VAL B1149     -11.210 -47.235 -14.505  1.00  9.98           C  
ATOM   3638  CG1 VAL B1149     -10.838 -48.695 -14.291  1.00 11.48           C  
ATOM   3639  CG2 VAL B1149     -12.565 -47.118 -15.193  1.00 10.60           C  
ATOM   3640  N   LYS B1150      -9.875 -47.453 -11.432  1.00 10.96           N  
ATOM   3641  CA  LYS B1150      -8.673 -47.674 -10.616  1.00 10.16           C  
ATOM   3642  C   LYS B1150      -8.415 -49.185 -10.465  1.00 11.55           C  
ATOM   3643  O   LYS B1150      -9.361 -50.006 -10.471  1.00 11.20           O  
ATOM   3644  CB  LYS B1150      -8.859 -47.047  -9.222  1.00 10.02           C  
ATOM   3645  CG  LYS B1150      -9.125 -45.559  -9.255  1.00  9.92           C  
ATOM   3646  CD  LYS B1150      -9.075 -44.905  -7.889  1.00  9.10           C  
ATOM   3647  CE  LYS B1150      -9.553 -43.441  -7.929  1.00  8.88           C  
ATOM   3648  NZ  LYS B1150      -9.175 -42.599  -6.723  1.00  6.04           N  
ATOM   3649  N   ILE B1151      -7.141 -49.536 -10.303  1.00  9.93           N  
ATOM   3650  CA  ILE B1151      -6.746 -50.913 -10.045  1.00 10.24           C  
ATOM   3651  C   ILE B1151      -7.155 -51.271  -8.619  1.00 11.00           C  
ATOM   3652  O   ILE B1151      -6.746 -50.616  -7.644  1.00 10.97           O  
ATOM   3653  CB  ILE B1151      -5.200 -51.131 -10.162  1.00 10.71           C  
ATOM   3654  CG1 ILE B1151      -4.641 -50.555 -11.473  1.00 12.52           C  
ATOM   3655  CG2 ILE B1151      -4.852 -52.618 -10.021  1.00 13.02           C  
ATOM   3656  CD1 ILE B1151      -5.214 -51.197 -12.722  1.00 14.04           C  
ATOM   3657  N   GLY B1152      -7.919 -52.343  -8.464  1.00 10.73           N  
ATOM   3658  CA  GLY B1152      -8.318 -52.731  -7.130  1.00 12.67           C  
ATOM   3659  C   GLY B1152      -9.360 -53.816  -7.069  1.00 15.41           C  
ATOM   3660  O   GLY B1152     -10.190 -53.934  -7.965  1.00 17.72           O  
ATOM   3661  N   ASP B1153      -9.329 -54.597  -5.988  1.00 17.00           N  
ATOM   3662  CA  ASP B1153     -10.292 -55.683  -5.804  1.00 17.23           C  
ATOM   3663  C   ASP B1153     -10.289 -56.208  -4.363  1.00 18.79           C  
ATOM   3664  O   ASP B1153      -9.373 -55.889  -3.588  1.00 17.25           O  
ATOM   3665  CB  ASP B1153     -10.007 -56.812  -6.805  1.00 16.67           C  
ATOM   3666  CG  ASP B1153      -8.775 -57.616  -6.465  1.00 20.44           C  
ATOM   3667  OD1 ASP B1153      -8.882 -58.497  -5.586  1.00 18.24           O  
ATOM   3668  OD2 ASP B1153      -7.706 -57.402  -7.105  1.00 20.99           O  
ATOM   3669  N   PHE B1154     -11.318 -56.995  -4.018  1.00 18.34           N  
ATOM   3670  CA  PHE B1154     -11.434 -57.620  -2.688  1.00 17.88           C  
ATOM   3671  C   PHE B1154     -11.176 -59.139  -2.694  1.00 17.06           C  
ATOM   3672  O   PHE B1154     -11.492 -59.828  -1.711  1.00 14.15           O  
ATOM   3673  CB  PHE B1154     -12.832 -57.383  -2.091  1.00 19.73           C  
ATOM   3674  CG  PHE B1154     -13.282 -55.941  -2.100  1.00 16.46           C  
ATOM   3675  CD1 PHE B1154     -12.505 -54.955  -1.545  1.00 21.15           C  
ATOM   3676  CD2 PHE B1154     -14.502 -55.596  -2.640  1.00 18.60           C  
ATOM   3677  CE1 PHE B1154     -12.925 -53.646  -1.546  1.00 23.95           C  
ATOM   3678  CE2 PHE B1154     -14.938 -54.304  -2.638  1.00 18.80           C  
ATOM   3679  CZ  PHE B1154     -14.150 -53.321  -2.099  1.00 23.14           C  
ATOM   3680  N   GLY B1155     -10.598 -59.647  -3.779  1.00 18.37           N  
ATOM   3681  CA  GLY B1155     -10.440 -61.093  -3.999  1.00 19.48           C  
ATOM   3682  C   GLY B1155     -11.664 -61.662  -4.711  1.00 20.47           C  
ATOM   3683  O   GLY B1155     -12.730 -61.771  -4.106  1.00 19.03           O  
ATOM   3684  N   MET B1156     -11.489 -62.039  -5.981  1.00 20.48           N  
ATOM   3685  CA  MET B1156     -12.608 -62.398  -6.885  1.00 20.59           C  
ATOM   3686  C   MET B1156     -12.781 -63.920  -7.114  1.00 21.14           C  
ATOM   3687  O   MET B1156     -13.598 -64.345  -7.946  1.00 20.91           O  
ATOM   3688  CB  MET B1156     -12.429 -61.691  -8.241  1.00 20.68           C  
ATOM   3689  CG  MET B1156     -12.950 -60.258  -8.275  1.00 25.01           C  
ATOM   3690  SD  MET B1156     -14.761 -60.220  -8.366  1.00 33.64           S  
ATOM   3691  CE  MET B1156     -15.104 -58.509  -8.805  1.00 18.99           C  
ATOM   3692  N   THR B1157     -12.040 -64.738  -6.370  1.00 19.15           N  
ATOM   3693  CA  THR B1157     -11.983 -66.175  -6.662  1.00 18.02           C  
ATOM   3694  C   THR B1157     -13.165 -66.958  -6.104  1.00 18.08           C  
ATOM   3695  O   THR B1157     -13.335 -68.142  -6.448  1.00 17.39           O  
ATOM   3696  CB  THR B1157     -10.691 -66.808  -6.122  1.00 18.34           C  
ATOM   3697  OG1 THR B1157     -10.558 -66.516  -4.725  1.00 18.10           O  
ATOM   3698  CG2 THR B1157      -9.465 -66.298  -6.884  1.00 17.64           C  
ATOM   3699  N   ARG B1158     -13.974 -66.317  -5.254  1.00 16.50           N  
ATOM   3700  CA  ARG B1158     -15.027 -67.007  -4.492  1.00 17.68           C  
ATOM   3701  C   ARG B1158     -16.473 -66.530  -4.738  1.00 17.23           C  
ATOM   3702  O   ARG B1158     -17.402 -67.030  -4.093  1.00 18.33           O  
ATOM   3703  CB  ARG B1158     -14.706 -66.914  -2.993  1.00 16.45           C  
ATOM   3704  CG  ARG B1158     -13.469 -67.723  -2.583  1.00 18.76           C  
ATOM   3705  CD  ARG B1158     -13.281 -67.774  -1.069  1.00 20.18           C  
ATOM   3706  NE  ARG B1158     -14.396 -68.423  -0.383  0.50 20.74           N  
ATOM   3707  CZ  ARG B1158     -14.555 -68.468   0.940  0.50 22.35           C  
ATOM   3708  NH1 ARG B1158     -13.669 -67.903   1.758  0.50 23.66           N  
ATOM   3709  NH2 ARG B1158     -15.611 -69.085   1.453  0.50 22.09           N  
ATOM   3710  N   ASP B1159     -16.672 -65.582  -5.657  1.00 18.04           N  
ATOM   3711  CA  ASP B1159     -18.036 -65.137  -5.963  1.00 17.92           C  
ATOM   3712  C   ASP B1159     -18.399 -65.416  -7.424  1.00 14.73           C  
ATOM   3713  O   ASP B1159     -18.013 -66.454  -7.964  1.00 12.35           O  
ATOM   3714  CB  ASP B1159     -18.277 -63.670  -5.563  1.00 19.80           C  
ATOM   3715  CG  ASP B1159     -19.778 -63.381  -5.297  1.00 21.71           C  
ATOM   3716  OD1 ASP B1159     -20.417 -64.093  -4.480  1.00 23.15           O  
ATOM   3717  OD2 ASP B1159     -20.308 -62.443  -5.936  1.00 29.71           O  
ATOM   3718  N   ILE B1160     -19.166 -64.530  -8.048  1.00 14.11           N  
ATOM   3719  CA  ILE B1160     -19.787 -64.870  -9.331  1.00 16.19           C  
ATOM   3720  C   ILE B1160     -18.817 -64.971 -10.495  1.00 14.35           C  
ATOM   3721  O   ILE B1160     -19.195 -65.531 -11.527  1.00 14.14           O  
ATOM   3722  CB  ILE B1160     -20.926 -63.911  -9.731  1.00 17.81           C  
ATOM   3723  CG1 ILE B1160     -20.434 -62.465  -9.786  1.00 21.32           C  
ATOM   3724  CG2 ILE B1160     -22.118 -64.105  -8.801  1.00 21.95           C  
ATOM   3725  CD1 ILE B1160     -21.330 -61.571 -10.621  1.00 23.40           C  
ATOM   3726  N   TYR B1161     -17.596 -64.430 -10.356  1.00 10.72           N  
ATOM   3727  CA  TYR B1161     -16.556 -64.612 -11.389  1.00 10.06           C  
ATOM   3728  C   TYR B1161     -15.536 -65.707 -11.039  1.00  7.88           C  
ATOM   3729  O   TYR B1161     -14.447 -65.772 -11.661  1.00  9.85           O  
ATOM   3730  CB  TYR B1161     -15.850 -63.277 -11.762  1.00 11.02           C  
ATOM   3731  CG  TYR B1161     -16.835 -62.189 -12.149  1.00 11.86           C  
ATOM   3732  CD1 TYR B1161     -17.874 -62.457 -13.041  1.00 11.63           C  
ATOM   3733  CD2 TYR B1161     -16.786 -60.918 -11.573  1.00 11.03           C  
ATOM   3734  CE1 TYR B1161     -18.825 -61.488 -13.361  1.00 14.53           C  
ATOM   3735  CE2 TYR B1161     -17.734 -59.939 -11.898  1.00 11.75           C  
ATOM   3736  CZ  TYR B1161     -18.751 -60.231 -12.792  1.00 11.81           C  
ATOM   3737  OH  TYR B1161     -19.702 -59.283 -13.116  1.00 12.69           O  
ATOM   3738  N   GLU B1162     -15.912 -66.591 -10.116  1.00  6.87           N  
ATOM   3739  CA  GLU B1162     -15.077 -67.751  -9.770  1.00  9.23           C  
ATOM   3740  C   GLU B1162     -14.690 -68.588 -10.992  1.00  9.37           C  
ATOM   3741  O   GLU B1162     -13.603 -69.176 -11.019  1.00  9.33           O  
ATOM   3742  CB  GLU B1162     -15.724 -68.633  -8.717  1.00  8.88           C  
ATOM   3743  CG  GLU B1162     -17.073 -69.280  -9.100  1.00  8.07           C  
ATOM   3744  CD  GLU B1162     -17.835 -69.840  -7.925  1.00 11.70           C  
ATOM   3745  OE1 GLU B1162     -17.214 -70.166  -6.895  1.00 14.92           O  
ATOM   3746  OE2 GLU B1162     -19.069 -69.985  -8.036  1.00 11.18           O  
ATOM   3747  N   THR B1163     -15.574 -68.660 -11.994  1.00  9.04           N  
ATOM   3748  CA  THR B1163     -15.260 -69.439 -13.213  1.00  9.52           C  
ATOM   3749  C   THR B1163     -14.251 -68.791 -14.158  1.00  9.85           C  
ATOM   3750  O   THR B1163     -13.885 -69.405 -15.185  1.00  9.87           O  
ATOM   3751  CB  THR B1163     -16.538 -69.817 -14.008  1.00  9.91           C  
ATOM   3752  OG1 THR B1163     -17.232 -68.634 -14.402  1.00  9.86           O  
ATOM   3753  CG2 THR B1163     -17.442 -70.700 -13.172  1.00 10.54           C  
ATOM   3754  N   ASP B1164     -13.780 -67.578 -13.828  1.00  7.70           N  
ATOM   3755  CA  ASP B1164     -12.630 -66.957 -14.494  1.00  8.41           C  
ATOM   3756  C   ASP B1164     -11.274 -67.573 -14.029  1.00  8.68           C  
ATOM   3757  O   ASP B1164     -10.216 -67.142 -14.502  1.00  9.23           O  
ATOM   3758  CB  ASP B1164     -12.586 -65.425 -14.274  1.00  7.50           C  
ATOM   3759  CG  ASP B1164     -13.704 -64.654 -15.023  1.00  9.00           C  
ATOM   3760  OD1 ASP B1164     -14.510 -65.280 -15.743  1.00 11.71           O  
ATOM   3761  OD2 ASP B1164     -13.754 -63.405 -14.895  1.00 12.67           O  
ATOM   3762  N   TYR B1165     -11.317 -68.549 -13.112  1.00  8.26           N  
ATOM   3763  CA  TYR B1165     -10.121 -69.240 -12.597  1.00  9.45           C  
ATOM   3764  C   TYR B1165     -10.174 -70.754 -12.818  1.00 11.07           C  
ATOM   3765  O   TYR B1165     -11.248 -71.367 -12.780  1.00 11.25           O  
ATOM   3766  CB  TYR B1165      -9.925 -68.925 -11.109  1.00  9.30           C  
ATOM   3767  CG  TYR B1165      -9.800 -67.448 -10.854  1.00 10.37           C  
ATOM   3768  CD1 TYR B1165     -10.929 -66.652 -10.643  1.00  9.68           C  
ATOM   3769  CD2 TYR B1165      -8.545 -66.828 -10.838  1.00 10.33           C  
ATOM   3770  CE1 TYR B1165     -10.807 -65.283 -10.453  1.00  7.23           C  
ATOM   3771  CE2 TYR B1165      -8.420 -65.461 -10.630  1.00  8.61           C  
ATOM   3772  CZ  TYR B1165      -9.551 -64.695 -10.440  1.00  9.16           C  
ATOM   3773  OH  TYR B1165      -9.431 -63.343 -10.243  1.00 10.58           O  
ATOM   3774  N   TYR B1166      -8.991 -71.326 -13.023  1.00 11.82           N  
ATOM   3775  CA  TYR B1166      -8.783 -72.740 -13.322  1.00 15.48           C  
ATOM   3776  C   TYR B1166      -7.763 -73.304 -12.337  1.00 16.34           C  
ATOM   3777  O   TYR B1166      -6.690 -72.742 -12.164  1.00 12.44           O  
ATOM   3778  CB  TYR B1166      -8.248 -72.859 -14.757  1.00 16.64           C  
ATOM   3779  CG  TYR B1166      -7.873 -74.257 -15.202  1.00 16.37           C  
ATOM   3780  CD1 TYR B1166      -8.707 -75.330 -14.962  1.00 18.87           C  
ATOM   3781  CD2 TYR B1166      -6.693 -74.487 -15.905  1.00 20.73           C  
ATOM   3782  CE1 TYR B1166      -8.371 -76.604 -15.372  1.00 21.77           C  
ATOM   3783  CE2 TYR B1166      -6.353 -75.753 -16.328  1.00 20.79           C  
ATOM   3784  CZ  TYR B1166      -7.194 -76.807 -16.062  1.00 21.20           C  
ATOM   3785  OH  TYR B1166      -6.849 -78.073 -16.477  1.00 24.40           O  
ATOM   3786  N   ARG B1167      -8.078 -74.410 -11.686  1.00 20.69           N  
ATOM   3787  CA  ARG B1167      -7.132 -74.993 -10.745  1.00 24.76           C  
ATOM   3788  C   ARG B1167      -6.788 -76.397 -11.198  1.00 27.40           C  
ATOM   3789  O   ARG B1167      -7.494 -77.344 -10.878  1.00 28.85           O  
ATOM   3790  CB  ARG B1167      -7.694 -75.000  -9.324  1.00 25.37           C  
ATOM   3791  CG  ARG B1167      -6.595 -75.018  -8.259  1.00 27.08           C  
ATOM   3792  CD  ARG B1167      -7.006 -75.758  -7.012  1.00 29.09           C  
ATOM   3793  NE  ARG B1167      -8.089 -75.072  -6.304  1.00 32.59           N  
ATOM   3794  CZ  ARG B1167      -7.923 -74.099  -5.407  1.00 34.71           C  
ATOM   3795  NH1 ARG B1167      -6.708 -73.667  -5.077  1.00 36.45           N  
ATOM   3796  NH2 ARG B1167      -8.986 -73.547  -4.830  1.00 36.17           N  
ATOM   3797  N   LYS B1168      -5.726 -76.507 -11.993  1.00 29.96           N  
ATOM   3798  CA  LYS B1168      -5.250 -77.800 -12.482  1.00 30.61           C  
ATOM   3799  C   LYS B1168      -4.505 -78.565 -11.388  1.00 32.26           C  
ATOM   3800  O   LYS B1168      -5.118 -79.214 -10.535  1.00 34.15           O  
ATOM   3801  CB  LYS B1168      -4.336 -77.610 -13.696  1.00 31.64           C  
ATOM   3802  CG  LYS B1168      -4.054 -78.894 -14.475  0.00 30.22           C  
ATOM   3803  CD  LYS B1168      -3.284 -78.622 -15.765  0.00 30.27           C  
ATOM   3804  CE  LYS B1168      -1.820 -78.278 -15.513  0.00 30.28           C  
ATOM   3805  NZ  LYS B1168      -1.618 -76.853 -15.128  0.00 30.25           N  
ATOM   3806  N   GLY B1172      -2.325 -73.414  -7.371  1.00 23.27           N  
ATOM   3807  CA  GLY B1172      -3.530 -72.680  -7.004  1.00 21.26           C  
ATOM   3808  C   GLY B1172      -4.387 -72.276  -8.194  1.00 20.47           C  
ATOM   3809  O   GLY B1172      -4.295 -72.854  -9.282  1.00 20.32           O  
ATOM   3810  N   LEU B1173      -5.220 -71.268  -7.974  1.00 20.07           N  
ATOM   3811  CA  LEU B1173      -6.158 -70.792  -8.983  1.00 18.99           C  
ATOM   3812  C   LEU B1173      -5.462 -69.911 -10.007  1.00 18.31           C  
ATOM   3813  O   LEU B1173      -4.776 -68.958  -9.640  1.00 20.08           O  
ATOM   3814  CB  LEU B1173      -7.270 -69.988  -8.310  1.00 20.02           C  
ATOM   3815  CG  LEU B1173      -8.277 -70.746  -7.453  1.00 23.13           C  
ATOM   3816  CD1 LEU B1173      -9.146 -69.742  -6.746  1.00 25.73           C  
ATOM   3817  CD2 LEU B1173      -9.129 -71.675  -8.282  1.00 22.87           C  
ATOM   3818  N   LEU B1174      -5.666 -70.202 -11.291  1.00 14.27           N  
ATOM   3819  CA  LEU B1174      -5.022 -69.447 -12.371  1.00 13.10           C  
ATOM   3820  C   LEU B1174      -6.065 -68.803 -13.278  1.00  9.74           C  
ATOM   3821  O   LEU B1174      -6.989 -69.476 -13.721  1.00  9.24           O  
ATOM   3822  CB  LEU B1174      -4.158 -70.369 -13.220  1.00 13.02           C  
ATOM   3823  CG  LEU B1174      -3.041 -71.128 -12.496  1.00 18.76           C  
ATOM   3824  CD1 LEU B1174      -2.472 -72.189 -13.411  1.00 21.19           C  
ATOM   3825  CD2 LEU B1174      -1.957 -70.176 -12.059  1.00 19.08           C  
ATOM   3826  N   PRO B1175      -5.908 -67.506 -13.564  1.00 10.23           N  
ATOM   3827  CA  PRO B1175      -6.793 -66.805 -14.460  1.00  9.44           C  
ATOM   3828  C   PRO B1175      -6.436 -67.048 -15.933  1.00 10.94           C  
ATOM   3829  O   PRO B1175      -5.993 -66.130 -16.604  1.00  9.83           O  
ATOM   3830  CB  PRO B1175      -6.579 -65.343 -14.055  1.00 10.69           C  
ATOM   3831  CG  PRO B1175      -5.169 -65.296 -13.614  1.00 11.72           C  
ATOM   3832  CD  PRO B1175      -4.894 -66.613 -12.974  1.00 10.77           C  
ATOM   3833  N   VAL B1176      -6.623 -68.285 -16.401  1.00  9.74           N  
ATOM   3834  CA  VAL B1176      -5.996 -68.739 -17.656  1.00 10.67           C  
ATOM   3835  C   VAL B1176      -6.383 -67.937 -18.892  1.00 11.18           C  
ATOM   3836  O   VAL B1176      -5.552 -67.771 -19.780  1.00 11.39           O  
ATOM   3837  CB  VAL B1176      -6.191 -70.249 -17.907  1.00 12.18           C  
ATOM   3838  CG1 VAL B1176      -5.430 -71.027 -16.865  1.00 16.76           C  
ATOM   3839  CG2 VAL B1176      -7.665 -70.628 -17.909  1.00 13.81           C  
ATOM   3840  N   ARG B1177      -7.618 -67.434 -18.957  1.00  9.79           N  
ATOM   3841  CA  ARG B1177      -8.046 -66.633 -20.140  1.00  9.83           C  
ATOM   3842  C   ARG B1177      -7.412 -65.234 -20.191  1.00 10.71           C  
ATOM   3843  O   ARG B1177      -7.552 -64.532 -21.208  1.00 10.71           O  
ATOM   3844  CB  ARG B1177      -9.578 -66.521 -20.218  1.00 10.28           C  
ATOM   3845  CG  ARG B1177     -10.304 -67.831 -20.379  1.00  9.37           C  
ATOM   3846  CD  ARG B1177     -11.833 -67.764 -20.123  1.00 10.68           C  
ATOM   3847  NE  ARG B1177     -12.319 -69.129 -19.953  1.00  8.33           N  
ATOM   3848  CZ  ARG B1177     -12.741 -69.939 -20.928  1.00  7.52           C  
ATOM   3849  NH1 ARG B1177     -12.846 -69.522 -22.185  1.00  8.76           N  
ATOM   3850  NH2 ARG B1177     -13.057 -71.188 -20.632  1.00 10.78           N  
ATOM   3851  N   TRP B1178      -6.721 -64.839 -19.116  1.00 10.05           N  
ATOM   3852  CA  TRP B1178      -6.008 -63.555 -19.051  1.00 10.01           C  
ATOM   3853  C   TRP B1178      -4.471 -63.723 -19.090  1.00  9.94           C  
ATOM   3854  O   TRP B1178      -3.768 -62.719 -19.088  1.00 12.08           O  
ATOM   3855  CB  TRP B1178      -6.443 -62.761 -17.791  1.00  9.13           C  
ATOM   3856  CG  TRP B1178      -7.804 -62.132 -17.948  1.00  9.39           C  
ATOM   3857  CD1 TRP B1178      -8.060 -60.833 -18.281  1.00 12.09           C  
ATOM   3858  CD2 TRP B1178      -9.080 -62.776 -17.833  1.00  9.38           C  
ATOM   3859  NE1 TRP B1178      -9.418 -60.623 -18.372  1.00  9.87           N  
ATOM   3860  CE2 TRP B1178     -10.066 -61.802 -18.100  1.00  9.94           C  
ATOM   3861  CE3 TRP B1178      -9.492 -64.080 -17.498  1.00 10.52           C  
ATOM   3862  CZ2 TRP B1178     -11.436 -62.109 -18.098  1.00 12.11           C  
ATOM   3863  CZ3 TRP B1178     -10.837 -64.372 -17.487  1.00  9.93           C  
ATOM   3864  CH2 TRP B1178     -11.798 -63.385 -17.781  1.00 12.19           C  
ATOM   3865  N   MET B1179      -3.967 -64.967 -19.143  1.00  9.73           N  
ATOM   3866  CA  MET B1179      -2.518 -65.253 -18.986  1.00  9.45           C  
ATOM   3867  C   MET B1179      -1.726 -65.286 -20.309  1.00 10.06           C  
ATOM   3868  O   MET B1179      -2.216 -65.730 -21.352  1.00 10.88           O  
ATOM   3869  CB  MET B1179      -2.298 -66.550 -18.183  1.00 10.37           C  
ATOM   3870  CG  MET B1179      -2.593 -66.384 -16.666  1.00  8.68           C  
ATOM   3871  SD  MET B1179      -2.676 -67.913 -15.771  1.00 11.76           S  
ATOM   3872  CE  MET B1179      -1.049 -68.613 -16.050  1.00 15.92           C  
ATOM   3873  N   SER B1180      -0.487 -64.811 -20.231  1.00  9.56           N  
ATOM   3874  CA  SER B1180       0.444 -64.843 -21.353  1.00  9.77           C  
ATOM   3875  C   SER B1180       0.846 -66.283 -21.688  1.00  8.34           C  
ATOM   3876  O   SER B1180       0.816 -67.179 -20.809  1.00  8.00           O  
ATOM   3877  CB  SER B1180       1.687 -64.002 -21.024  1.00  6.72           C  
ATOM   3878  OG  SER B1180       2.543 -64.709 -20.124  1.00  9.48           O  
ATOM   3879  N   PRO B1181       1.230 -66.526 -22.955  1.00  9.26           N  
ATOM   3880  CA  PRO B1181       1.720 -67.849 -23.330  1.00 10.10           C  
ATOM   3881  C   PRO B1181       2.852 -68.386 -22.443  1.00  9.33           C  
ATOM   3882  O   PRO B1181       2.843 -69.567 -22.108  1.00  9.22           O  
ATOM   3883  CB  PRO B1181       2.249 -67.652 -24.765  1.00 12.32           C  
ATOM   3884  CG  PRO B1181       1.625 -66.415 -25.279  1.00 11.49           C  
ATOM   3885  CD  PRO B1181       1.186 -65.576 -24.090  1.00  9.78           C  
ATOM   3886  N   GLU B1182       3.831 -67.540 -22.101  1.00  9.60           N  
ATOM   3887  CA  GLU B1182       4.958 -67.967 -21.286  1.00 10.16           C  
ATOM   3888  C   GLU B1182       4.540 -68.268 -19.825  1.00  9.77           C  
ATOM   3889  O   GLU B1182       5.111 -69.185 -19.207  1.00 10.56           O  
ATOM   3890  CB  GLU B1182       6.123 -66.954 -21.350  1.00  9.92           C  
ATOM   3891  CG  GLU B1182       5.924 -65.622 -20.680  1.00 10.63           C  
ATOM   3892  CD  GLU B1182       5.177 -64.553 -21.502  1.00 12.84           C  
ATOM   3893  OE1 GLU B1182       4.657 -64.833 -22.625  1.00 12.72           O  
ATOM   3894  OE2 GLU B1182       5.089 -63.410 -20.980  1.00 10.09           O  
ATOM   3895  N   SER B1183       3.579 -67.507 -19.287  1.00  9.81           N  
ATOM   3896  CA  SER B1183       3.039 -67.793 -17.938  1.00 10.87           C  
ATOM   3897  C   SER B1183       2.271 -69.114 -17.927  1.00 10.97           C  
ATOM   3898  O   SER B1183       2.347 -69.873 -16.950  1.00 11.98           O  
ATOM   3899  CB  SER B1183       2.103 -66.692 -17.427  1.00 11.68           C  
ATOM   3900  OG  SER B1183       2.744 -65.437 -17.326  1.00 14.02           O  
ATOM   3901  N   LEU B1184       1.510 -69.383 -18.995  1.00 10.28           N  
ATOM   3902  CA  LEU B1184       0.808 -70.658 -19.123  1.00 10.97           C  
ATOM   3903  C   LEU B1184       1.791 -71.830 -19.139  1.00 12.98           C  
ATOM   3904  O   LEU B1184       1.491 -72.921 -18.623  1.00 11.47           O  
ATOM   3905  CB  LEU B1184      -0.090 -70.672 -20.366  1.00 10.89           C  
ATOM   3906  CG  LEU B1184      -1.328 -69.751 -20.353  1.00 11.65           C  
ATOM   3907  CD1 LEU B1184      -1.904 -69.583 -21.740  1.00 14.09           C  
ATOM   3908  CD2 LEU B1184      -2.388 -70.293 -19.435  1.00 13.88           C  
ATOM   3909  N   LYS B1185       2.972 -71.600 -19.705  1.00 13.70           N  
ATOM   3910  CA  LYS B1185       3.984 -72.651 -19.823  1.00 14.08           C  
ATOM   3911  C   LYS B1185       4.745 -72.909 -18.532  1.00 14.85           C  
ATOM   3912  O   LYS B1185       4.915 -74.065 -18.149  1.00 14.37           O  
ATOM   3913  CB  LYS B1185       4.975 -72.331 -20.943  1.00 14.24           C  
ATOM   3914  CG  LYS B1185       5.974 -73.452 -21.198  1.00 17.01           C  
ATOM   3915  CD  LYS B1185       6.999 -73.091 -22.260  0.50 16.40           C  
ATOM   3916  CE  LYS B1185       8.207 -74.035 -22.191  0.50 17.42           C  
ATOM   3917  NZ  LYS B1185       7.836 -75.480 -22.338  0.50 18.94           N  
ATOM   3918  N   ASP B1186       5.237 -71.865 -17.871  1.00 16.09           N  
ATOM   3919  CA  ASP B1186       6.128 -72.062 -16.713  1.00 17.45           C  
ATOM   3920  C   ASP B1186       5.652 -71.466 -15.395  1.00 18.14           C  
ATOM   3921  O   ASP B1186       6.315 -71.639 -14.359  1.00 18.64           O  
ATOM   3922  CB  ASP B1186       7.541 -71.551 -17.026  1.00 19.98           C  
ATOM   3923  CG  ASP B1186       7.652 -70.042 -16.976  1.00 22.45           C  
ATOM   3924  OD1 ASP B1186       6.627 -69.342 -16.794  1.00 24.30           O  
ATOM   3925  OD2 ASP B1186       8.800 -69.553 -17.100  1.00 32.00           O  
ATOM   3926  N   GLY B1187       4.533 -70.757 -15.421  1.00 16.50           N  
ATOM   3927  CA  GLY B1187       3.910 -70.281 -14.192  1.00 17.50           C  
ATOM   3928  C   GLY B1187       4.551 -69.051 -13.569  1.00 18.12           C  
ATOM   3929  O   GLY B1187       4.208 -68.684 -12.435  1.00 19.88           O  
ATOM   3930  N   VAL B1188       5.463 -68.404 -14.291  1.00 17.09           N  
ATOM   3931  CA  VAL B1188       6.074 -67.175 -13.793  1.00 16.55           C  
ATOM   3932  C   VAL B1188       5.361 -65.948 -14.372  1.00 16.41           C  
ATOM   3933  O   VAL B1188       4.998 -65.930 -15.544  1.00 13.98           O  
ATOM   3934  CB  VAL B1188       7.560 -67.106 -14.135  1.00 16.97           C  
ATOM   3935  CG1 VAL B1188       8.182 -65.835 -13.539  1.00 18.85           C  
ATOM   3936  CG2 VAL B1188       8.287 -68.359 -13.629  1.00 18.57           C  
ATOM   3937  N   PHE B1189       5.192 -64.930 -13.531  1.00 14.06           N  
ATOM   3938  CA  PHE B1189       4.546 -63.686 -13.909  1.00 13.28           C  
ATOM   3939  C   PHE B1189       5.577 -62.543 -13.888  1.00 12.45           C  
ATOM   3940  O   PHE B1189       6.436 -62.476 -13.003  1.00 10.15           O  
ATOM   3941  CB  PHE B1189       3.377 -63.410 -12.952  1.00 15.39           C  
ATOM   3942  CG  PHE B1189       2.297 -64.460 -13.001  1.00 15.77           C  
ATOM   3943  CD1 PHE B1189       2.442 -65.663 -12.316  1.00 22.42           C  
ATOM   3944  CD2 PHE B1189       1.146 -64.254 -13.736  1.00 18.06           C  
ATOM   3945  CE1 PHE B1189       1.444 -66.644 -12.380  1.00 21.58           C  
ATOM   3946  CE2 PHE B1189       0.143 -65.228 -13.799  1.00 18.12           C  
ATOM   3947  CZ  PHE B1189       0.296 -66.416 -13.116  1.00 19.70           C  
ATOM   3948  N   THR B1190       5.473 -61.647 -14.868  1.00 11.38           N  
ATOM   3949  CA  THR B1190       6.381 -60.519 -15.054  1.00 11.79           C  
ATOM   3950  C   THR B1190       5.612 -59.248 -15.418  1.00 10.14           C  
ATOM   3951  O   THR B1190       4.403 -59.288 -15.704  1.00  9.63           O  
ATOM   3952  CB  THR B1190       7.309 -60.820 -16.239  1.00 11.66           C  
ATOM   3953  OG1 THR B1190       6.499 -60.979 -17.413  1.00 11.02           O  
ATOM   3954  CG2 THR B1190       8.096 -62.095 -16.003  1.00 14.90           C  
ATOM   3955  N   THR B1191       6.299 -58.113 -15.479  1.00 10.07           N  
ATOM   3956  CA  THR B1191       5.660 -56.926 -16.021  1.00 10.00           C  
ATOM   3957  C   THR B1191       5.175 -57.173 -17.451  1.00 11.26           C  
ATOM   3958  O   THR B1191       4.136 -56.656 -17.833  1.00 10.63           O  
ATOM   3959  CB  THR B1191       6.561 -55.667 -16.009  1.00 10.43           C  
ATOM   3960  OG1 THR B1191       7.718 -55.883 -16.830  1.00 10.58           O  
ATOM   3961  CG2 THR B1191       7.018 -55.354 -14.585  1.00 12.19           C  
ATOM   3962  N   TYR B1192       5.931 -57.950 -18.223  1.00 11.01           N  
ATOM   3963  CA  TYR B1192       5.520 -58.300 -19.598  1.00 11.11           C  
ATOM   3964  C   TYR B1192       4.192 -59.067 -19.659  1.00 11.46           C  
ATOM   3965  O   TYR B1192       3.405 -58.884 -20.573  1.00  9.46           O  
ATOM   3966  CB  TYR B1192       6.605 -59.133 -20.303  1.00 11.28           C  
ATOM   3967  CG  TYR B1192       8.037 -58.692 -20.075  1.00 12.62           C  
ATOM   3968  CD1 TYR B1192       8.461 -57.404 -20.378  1.00 14.19           C  
ATOM   3969  CD2 TYR B1192       8.972 -59.579 -19.552  1.00 13.45           C  
ATOM   3970  CE1 TYR B1192       9.780 -57.017 -20.168  1.00 14.51           C  
ATOM   3971  CE2 TYR B1192      10.281 -59.206 -19.334  1.00 16.00           C  
ATOM   3972  CZ  TYR B1192      10.682 -57.927 -19.640  1.00 14.08           C  
ATOM   3973  OH  TYR B1192      11.980 -57.571 -19.429  1.00 17.29           O  
ATOM   3974  N   SER B1193       3.941 -59.962 -18.698  1.00 10.63           N  
ATOM   3975  CA  SER B1193       2.687 -60.707 -18.707  1.00 10.77           C  
ATOM   3976  C   SER B1193       1.512 -59.868 -18.172  1.00 10.96           C  
ATOM   3977  O   SER B1193       0.361 -60.089 -18.565  1.00  9.58           O  
ATOM   3978  CB  SER B1193       2.842 -62.046 -17.971  1.00 11.34           C  
ATOM   3979  OG  SER B1193       3.128 -61.903 -16.582  1.00 11.37           O  
ATOM   3980  N   ASP B1194       1.794 -58.881 -17.308  1.00 10.11           N  
ATOM   3981  CA  ASP B1194       0.775 -57.877 -16.937  1.00 10.61           C  
ATOM   3982  C   ASP B1194       0.294 -57.118 -18.189  1.00  9.47           C  
ATOM   3983  O   ASP B1194      -0.901 -56.852 -18.359  1.00 10.76           O  
ATOM   3984  CB  ASP B1194       1.288 -56.863 -15.891  1.00 10.01           C  
ATOM   3985  CG  ASP B1194       1.330 -57.393 -14.440  1.00 10.70           C  
ATOM   3986  OD1 ASP B1194       0.740 -58.446 -14.128  1.00 11.47           O  
ATOM   3987  OD2 ASP B1194       1.946 -56.675 -13.580  1.00 10.52           O  
ATOM   3988  N   VAL B1195       1.217 -56.774 -19.088  1.00 11.24           N  
ATOM   3989  CA  VAL B1195       0.853 -56.073 -20.338  1.00 10.51           C  
ATOM   3990  C   VAL B1195      -0.037 -56.971 -21.234  1.00 10.68           C  
ATOM   3991  O   VAL B1195      -1.026 -56.491 -21.809  1.00 10.04           O  
ATOM   3992  CB  VAL B1195       2.127 -55.601 -21.103  1.00 11.76           C  
ATOM   3993  CG1 VAL B1195       1.811 -55.131 -22.532  1.00 12.12           C  
ATOM   3994  CG2 VAL B1195       2.788 -54.469 -20.323  1.00 11.88           C  
ATOM   3995  N   TRP B1196       0.302 -58.262 -21.333  1.00 10.42           N  
ATOM   3996  CA  TRP B1196      -0.575 -59.250 -22.013  1.00  9.22           C  
ATOM   3997  C   TRP B1196      -2.000 -59.133 -21.469  1.00  9.11           C  
ATOM   3998  O   TRP B1196      -2.962 -58.957 -22.231  1.00  9.16           O  
ATOM   3999  CB  TRP B1196      -0.061 -60.705 -21.884  1.00  9.81           C  
ATOM   4000  CG  TRP B1196      -0.969 -61.676 -22.582  1.00  8.64           C  
ATOM   4001  CD1 TRP B1196      -2.200 -62.116 -22.146  1.00 10.59           C  
ATOM   4002  CD2 TRP B1196      -0.763 -62.300 -23.869  1.00  7.18           C  
ATOM   4003  NE1 TRP B1196      -2.755 -62.960 -23.068  1.00  9.68           N  
ATOM   4004  CE2 TRP B1196      -1.908 -63.083 -24.141  1.00  7.22           C  
ATOM   4005  CE3 TRP B1196       0.265 -62.258 -24.812  1.00 10.71           C  
ATOM   4006  CZ2 TRP B1196      -2.040 -63.847 -25.309  1.00 10.61           C  
ATOM   4007  CZ3 TRP B1196       0.125 -63.000 -25.985  1.00  9.90           C  
ATOM   4008  CH2 TRP B1196      -1.017 -63.776 -26.219  1.00 10.23           C  
ATOM   4009  N   SER B1197      -2.142 -59.231 -20.137  1.00 10.03           N  
ATOM   4010  CA  SER B1197      -3.440 -59.151 -19.480  1.00  9.45           C  
ATOM   4011  C   SER B1197      -4.191 -57.831 -19.756  1.00  9.96           C  
ATOM   4012  O   SER B1197      -5.413 -57.811 -19.943  1.00 10.73           O  
ATOM   4013  CB  SER B1197      -3.266 -59.365 -17.965  1.00  9.53           C  
ATOM   4014  OG  SER B1197      -2.662 -60.619 -17.708  1.00 12.17           O  
ATOM   4015  N   PHE B1198      -3.457 -56.737 -19.798  1.00 10.82           N
[truncated: 584,173 more chars]
