# Supplementary material for: Exploration of the molecular mechanism of melatonin against polycystic ovary syndrome based on a network pharmacology approach and experimental validation
Source: Front Endocrinol (Lausanne). 2025 Aug 5;16:1528518. doi: 10.3389/fendo.2025.1528518 (PMC12361247; doi:10.3389/fendo.2025.1528518)
Supplement: Supplementary file 1 [file DataSheet1.zip › Raw data/molecular docking/IGF1R-melatonin/3lw0_w.pdb]

CRYST1  189.346  189.346  115.920  90.00  90.00 120.00 H 3           3
ATOM      1  N   ALA A 983      -2.476  -5.200 -44.986  1.00 32.51           N  
ATOM      2  CA  ALA A 983      -2.279  -6.537 -45.630  1.00 32.31           C  
ATOM      3  C   ALA A 983      -3.617  -7.098 -46.100  1.00 32.35           C  
ATOM      4  O   ALA A 983      -3.772  -7.492 -47.260  1.00 33.39           O  
ATOM      5  CB  ALA A 983      -1.604  -7.498 -44.665  1.00 32.66           C  
ATOM      6  N   ALA A 984      -4.572  -7.144 -45.177  1.00 31.67           N  
ATOM      7  CA  ALA A 984      -5.979  -7.250 -45.534  1.00 30.28           C  
ATOM      8  C   ALA A 984      -6.408  -5.868 -46.023  1.00 29.46           C  
ATOM      9  O   ALA A 984      -5.749  -4.862 -45.730  1.00 29.46           O  
ATOM     10  CB  ALA A 984      -6.815  -7.679 -44.332  1.00 30.46           C  
ATOM     11  N   ASP A 985      -7.506  -5.832 -46.775  1.00 27.75           N  
ATOM     12  CA  ASP A 985      -8.044  -4.606 -47.390  1.00 25.65           C  
ATOM     13  C   ASP A 985      -7.332  -4.147 -48.674  1.00 24.00           C  
ATOM     14  O   ASP A 985      -7.986  -3.541 -49.524  1.00 24.24           O  
ATOM     15  CB  ASP A 985      -8.152  -3.436 -46.387  1.00 25.83           C  
ATOM     16  CG  ASP A 985      -9.345  -3.571 -45.449  0.50 25.37           C  
ATOM     17  OD1 ASP A 985      -9.786  -4.712 -45.193  0.50 24.61           O  
ATOM     18  OD2 ASP A 985      -9.840  -2.531 -44.964  0.50 25.14           O1-
ATOM     19  N   VAL A 986      -6.028  -4.401 -48.831  1.00 22.13           N  
ATOM     20  CA  VAL A 986      -5.313  -3.938 -50.042  1.00 19.79           C  
ATOM     21  C   VAL A 986      -4.246  -4.878 -50.606  1.00 17.90           C  
ATOM     22  O   VAL A 986      -3.499  -5.528 -49.870  1.00 18.37           O  
ATOM     23  CB  VAL A 986      -4.648  -2.543 -49.841  1.00 20.50           C  
ATOM     24  CG1 VAL A 986      -5.689  -1.486 -49.545  1.00 21.56           C  
ATOM     25  CG2 VAL A 986      -3.585  -2.588 -48.747  1.00 21.46           C  
ATOM     26  N   TYR A 987      -4.192  -4.925 -51.934  1.00 14.12           N  
ATOM     27  CA  TYR A 987      -3.133  -5.598 -52.667  1.00 12.42           C  
ATOM     28  C   TYR A 987      -2.313  -4.543 -53.418  1.00 10.83           C  
ATOM     29  O   TYR A 987      -2.872  -3.726 -54.148  1.00  8.50           O  
ATOM     30  CB  TYR A 987      -3.719  -6.597 -53.658  1.00 11.69           C  
ATOM     31  CG  TYR A 987      -2.669  -7.274 -54.510  1.00 10.81           C  
ATOM     32  CD1 TYR A 987      -2.003  -8.408 -54.061  1.00 10.07           C  
ATOM     33  CD2 TYR A 987      -2.341  -6.772 -55.765  1.00  7.72           C  
ATOM     34  CE1 TYR A 987      -1.041  -9.026 -54.839  1.00 11.28           C  
ATOM     35  CE2 TYR A 987      -1.374  -7.371 -56.553  1.00  7.85           C  
ATOM     36  CZ  TYR A 987      -0.718  -8.497 -56.081  1.00 12.66           C  
ATOM     37  OH  TYR A 987       0.242  -9.105 -56.858  1.00 11.26           O  
ATOM     38  N   VAL A 988      -0.994  -4.584 -53.239  1.00  9.93           N  
ATOM     39  CA  VAL A 988      -0.078  -3.626 -53.872  1.00  8.80           C  
ATOM     40  C   VAL A 988       0.565  -4.300 -55.092  1.00  7.86           C  
ATOM     41  O   VAL A 988       1.257  -5.304 -54.940  1.00  8.92           O  
ATOM     42  CB  VAL A 988       1.017  -3.173 -52.886  1.00  8.40           C  
ATOM     43  CG1 VAL A 988       1.976  -2.190 -53.556  1.00  8.32           C  
ATOM     44  CG2 VAL A 988       0.389  -2.538 -51.634  1.00  8.98           C  
ATOM     45  N   PRO A 989       0.322  -3.775 -56.314  1.00  7.91           N  
ATOM     46  CA  PRO A 989       0.916  -4.407 -57.509  1.00  8.11           C  
ATOM     47  C   PRO A 989       2.440  -4.278 -57.538  1.00  6.88           C  
ATOM     48  O   PRO A 989       2.971  -3.239 -57.154  1.00  6.02           O  
ATOM     49  CB  PRO A 989       0.293  -3.628 -58.671  1.00  9.47           C  
ATOM     50  CG  PRO A 989      -0.111  -2.361 -58.118  1.00  8.93           C  
ATOM     51  CD  PRO A 989      -0.492  -2.605 -56.680  1.00  8.30           C  
ATOM     52  N   ASP A 990       3.121  -5.322 -57.993  1.00  7.86           N  
ATOM     53  CA  ASP A 990       4.571  -5.406 -57.824  1.00  8.40           C  
ATOM     54  C   ASP A 990       5.253  -6.039 -59.051  1.00  8.19           C  
ATOM     55  O   ASP A 990       4.753  -5.943 -60.171  1.00  7.24           O  
ATOM     56  CB  ASP A 990       4.890  -6.149 -56.509  1.00  8.20           C  
ATOM     57  CG  ASP A 990       4.443  -7.627 -56.521  1.00 11.11           C  
ATOM     58  OD1 ASP A 990       3.992  -8.134 -57.580  1.00 11.58           O  
ATOM     59  OD2 ASP A 990       4.557  -8.308 -55.464  1.00 12.08           O1-
ATOM     60  N   GLU A 991       6.399  -6.680 -58.838  1.00  9.39           N  
ATOM     61  CA  GLU A 991       7.141  -7.318 -59.929  1.00 10.13           C  
ATOM     62  C   GLU A 991       6.421  -8.491 -60.584  1.00 10.76           C  
ATOM     63  O   GLU A 991       6.805  -8.926 -61.670  1.00 11.59           O  
ATOM     64  CB  GLU A 991       8.534  -7.750 -59.447  1.00 10.24           C  
ATOM     65  CG  GLU A 991       8.548  -8.947 -58.518  1.00 11.61           C  
ATOM     66  CD  GLU A 991       8.464  -8.595 -57.040  1.00 16.24           C  
ATOM     67  OE1 GLU A 991       7.892  -7.544 -56.686  1.00 12.88           O  
ATOM     68  OE2 GLU A 991       8.943  -9.415 -56.228  1.00 21.96           O1-
ATOM     69  N   TRP A 992       5.393  -9.027 -59.920  1.00 10.06           N  
ATOM     70  CA  TRP A 992       4.542 -10.037 -60.504  1.00  9.79           C  
ATOM     71  C   TRP A 992       3.460  -9.519 -61.446  1.00  9.58           C  
ATOM     72  O   TRP A 992       2.841 -10.318 -62.153  1.00  9.83           O  
ATOM     73  CB  TRP A 992       3.890 -10.877 -59.398  1.00  8.74           C  
ATOM     74  CG  TRP A 992       4.863 -11.694 -58.640  1.00  8.75           C  
ATOM     75  CD1 TRP A 992       5.567 -11.316 -57.543  1.00 12.15           C  
ATOM     76  CD2 TRP A 992       5.264 -13.055 -58.926  1.00  9.29           C  
ATOM     77  CE2 TRP A 992       6.222 -13.418 -57.957  1.00 11.04           C  
ATOM     78  CE3 TRP A 992       4.925 -13.978 -59.916  1.00 11.41           C  
ATOM     79  NE1 TRP A 992       6.388 -12.339 -57.127  1.00 10.13           N  
ATOM     80  CZ2 TRP A 992       6.829 -14.679 -57.936  1.00 12.34           C  
ATOM     81  CZ3 TRP A 992       5.514 -15.239 -59.891  1.00 11.11           C  
ATOM     82  CH2 TRP A 992       6.456 -15.578 -58.912  1.00 11.93           C  
ATOM     83  N   GLU A 993       3.222  -8.207 -61.456  1.00  8.88           N  
ATOM     84  CA  GLU A 993       2.211  -7.624 -62.319  1.00  9.68           C  
ATOM     85  C   GLU A 993       2.553  -7.848 -63.798  1.00 10.09           C  
ATOM     86  O   GLU A 993       3.687  -7.595 -64.235  1.00 11.77           O  
ATOM     87  CB  GLU A 993       2.038  -6.132 -62.004  1.00  8.54           C  
ATOM     88  CG  GLU A 993       0.775  -5.494 -62.573  1.00  9.20           C  
ATOM     89  CD  GLU A 993      -0.528  -5.921 -61.871  1.00 10.80           C  
ATOM     90  OE1 GLU A 993      -0.496  -6.468 -60.743  1.00  9.15           O  
ATOM     91  OE2 GLU A 993      -1.601  -5.683 -62.460  1.00 10.77           O1-
ATOM     92  N   VAL A 994       1.573  -8.322 -64.560  1.00  9.85           N  
ATOM     93  CA  VAL A 994       1.725  -8.524 -65.998  1.00 10.89           C  
ATOM     94  C   VAL A 994       0.778  -7.565 -66.714  1.00 11.92           C  
ATOM     95  O   VAL A 994      -0.377  -7.405 -66.311  1.00 11.85           O  
ATOM     96  CB  VAL A 994       1.401  -9.980 -66.413  1.00  9.99           C  
ATOM     97  CG1 VAL A 994       1.639 -10.186 -67.910  1.00 11.02           C  
ATOM     98  CG2 VAL A 994       2.262 -10.973 -65.624  1.00 11.90           C  
ATOM     99  N   ALA A 995       1.274  -6.922 -67.767  1.00 13.05           N  
ATOM    100  CA  ALA A 995       0.440  -6.090 -68.620  1.00 13.02           C  
ATOM    101  C   ALA A 995      -0.672  -6.913 -69.257  1.00 13.45           C  
ATOM    102  O   ALA A 995      -0.424  -7.955 -69.860  1.00 14.14           O  
ATOM    103  CB  ALA A 995       1.276  -5.425 -69.689  1.00 13.75           C  
ATOM    104  N   ARG A 996      -1.907  -6.437 -69.136  1.00 13.51           N  
ATOM    105  CA  ARG A 996      -3.048  -7.250 -69.555  1.00 14.31           C  
ATOM    106  C   ARG A 996      -3.003  -7.545 -71.074  1.00 13.74           C  
ATOM    107  O   ARG A 996      -3.419  -8.611 -71.520  1.00 14.16           O  
ATOM    108  CB  ARG A 996      -4.378  -6.647 -69.041  1.00 15.61           C  
ATOM    109  CG  ARG A 996      -5.406  -6.227 -70.051  1.00 16.54           C  
ATOM    110  CD  ARG A 996      -6.837  -6.138 -69.439  1.00 16.72           C  
ATOM    111  NE  ARG A 996      -6.908  -5.754 -68.017  1.00 14.01           N  
ATOM    112  CZ  ARG A 996      -7.338  -6.541 -67.021  1.00 13.21           C  
ATOM    113  NH1 ARG A 996      -7.745  -7.787 -67.234  1.00 10.47           N1+
ATOM    114  NH2 ARG A 996      -7.359  -6.078 -65.782  1.00 14.10           N  
ATOM    115  N   GLU A 997      -2.420  -6.627 -71.838  1.00 14.54           N  
ATOM    116  CA  GLU A 997      -2.182  -6.813 -73.284  1.00 14.95           C  
ATOM    117  C   GLU A 997      -1.265  -7.996 -73.637  1.00 14.45           C  
ATOM    118  O   GLU A 997      -1.219  -8.424 -74.794  1.00 12.54           O  
ATOM    119  CB  GLU A 997      -1.619  -5.531 -73.934  1.00 17.26           C  
ATOM    120  CG  GLU A 997      -0.864  -4.577 -72.990  1.00 21.26           C  
ATOM    121  CD  GLU A 997      -1.795  -3.872 -71.992  1.00 25.66           C  
ATOM    122  OE1 GLU A 997      -2.969  -3.607 -72.343  1.00 33.09           O  
ATOM    123  OE2 GLU A 997      -1.365  -3.600 -70.850  1.00 25.51           O1-
ATOM    124  N   LYS A 998      -0.523  -8.504 -72.657  1.00 12.78           N  
ATOM    125  CA  LYS A 998       0.368  -9.641 -72.890  1.00 14.19           C  
ATOM    126  C   LYS A 998      -0.325 -10.983 -72.642  1.00 12.65           C  
ATOM    127  O   LYS A 998       0.286 -12.031 -72.823  1.00 13.72           O  
ATOM    128  CB  LYS A 998       1.630  -9.515 -72.035  1.00 13.71           C  
ATOM    129  CG  LYS A 998       2.491  -8.330 -72.440  1.00 18.48           C  
ATOM    130  CD  LYS A 998       3.833  -8.318 -71.752  1.00 19.56           C  
ATOM    131  CE  LYS A 998       4.666  -7.156 -72.274  1.00 22.29           C  
ATOM    132  NZ  LYS A 998       5.799  -6.811 -71.374  1.00 27.15           N1+
ATOM    133  N   ILE A 999      -1.595 -10.934 -72.242  1.00 12.61           N  
ATOM    134  CA  ILE A 999      -2.385 -12.128 -71.933  1.00 13.81           C  
ATOM    135  C   ILE A 999      -3.505 -12.273 -72.960  1.00 14.19           C  
ATOM    136  O   ILE A 999      -4.249 -11.328 -73.190  1.00 13.75           O  
ATOM    137  CB  ILE A 999      -3.059 -12.026 -70.531  1.00 14.90           C  
ATOM    138  CG1 ILE A 999      -2.057 -11.636 -69.431  1.00 16.59           C  
ATOM    139  CG2 ILE A 999      -3.776 -13.334 -70.176  1.00 14.08           C  
ATOM    140  CD1 ILE A 999      -0.910 -12.557 -69.259  1.00 21.31           C  
ATOM    141  N   THR A1000      -3.623 -13.446 -73.570  1.00 14.32           N  
ATOM    142  CA  THR A1000      -4.765 -13.758 -74.434  1.00 15.94           C  
ATOM    143  C   THR A1000      -5.455 -15.028 -73.927  1.00 16.19           C  
ATOM    144  O   THR A1000      -4.788 -15.998 -73.581  1.00 15.83           O  
ATOM    145  CB  THR A1000      -4.323 -13.972 -75.890  1.00 15.73           C  
ATOM    146  CG2 THR A1000      -3.507 -12.806 -76.377  1.00 16.52           C  
ATOM    147  OG1 THR A1000      -3.536 -15.168 -75.981  1.00 21.17           O  
ATOM    148  N   MET A1001      -6.784 -15.014 -73.883  1.00 17.49           N  
ATOM    149  CA  MET A1001      -7.560 -16.174 -73.426  1.00 19.78           C  
ATOM    150  C   MET A1001      -8.148 -16.913 -74.617  1.00 19.41           C  
ATOM    151  O   MET A1001      -8.734 -16.280 -75.497  1.00 17.67           O  
ATOM    152  CB  MET A1001      -8.685 -15.711 -72.509  1.00 20.78           C  
ATOM    153  CG  MET A1001      -8.199 -14.993 -71.264  1.00 24.75           C  
ATOM    154  SD  MET A1001      -9.563 -14.374 -70.273  1.00 32.16           S  
ATOM    155  CE  MET A1001      -8.656 -13.594 -68.951  1.00 31.00           C  
ATOM    156  N   SER A1002      -8.011 -18.240 -74.642  1.00 19.57           N  
ATOM    157  CA  SER A1002      -8.437 -19.038 -75.800  1.00 20.34           C  
ATOM    158  C   SER A1002      -9.737 -19.826 -75.569  1.00 20.44           C  
ATOM    159  O   SER A1002     -10.630 -19.819 -76.429  1.00 21.65           O  
ATOM    160  CB  SER A1002      -7.314 -19.981 -76.246  1.00 20.25           C  
ATOM    161  OG  SER A1002      -7.058 -20.976 -75.276  1.00 26.27           O  
ATOM    162  N   ARG A1003      -9.832 -20.505 -74.427  1.00 19.57           N  
ATOM    163  CA  ARG A1003     -10.998 -21.334 -74.102  1.00 19.20           C  
ATOM    164  C   ARG A1003     -11.194 -21.542 -72.596  1.00 18.50           C  
ATOM    165  O   ARG A1003     -10.255 -21.422 -71.816  1.00 16.60           O  
ATOM    166  CB  ARG A1003     -10.878 -22.701 -74.774  1.00 19.22           C  
ATOM    167  CG  ARG A1003      -9.744 -23.571 -74.247  1.00 19.99           C  
ATOM    168  CD  ARG A1003      -9.830 -24.980 -74.826  1.00 20.52           C  
ATOM    169  NE  ARG A1003      -9.002 -25.937 -74.101  1.00 20.71           N  
ATOM    170  CZ  ARG A1003      -8.843 -27.221 -74.445  0.00 20.36           C  
ATOM    171  NH1 ARG A1003      -9.462 -27.719 -75.512  0.00 20.37           N1+
ATOM    172  NH2 ARG A1003      -8.062 -28.011 -73.715  0.00 20.38           N  
ATOM    173  N   GLU A1004     -12.425 -21.880 -72.217  1.00 17.83           N  
ATOM    174  CA  GLU A1004     -12.780 -22.131 -70.820  1.00 17.98           C  
ATOM    175  C   GLU A1004     -12.219 -23.452 -70.334  1.00 17.71           C  
ATOM    176  O   GLU A1004     -12.251 -24.447 -71.061  1.00 18.29           O  
ATOM    177  CB  GLU A1004     -14.306 -22.168 -70.652  1.00 17.18           C  
ATOM    178  CG  GLU A1004     -14.984 -20.834 -70.878  1.00 18.14           C  
ATOM    179  CD  GLU A1004     -16.467 -20.867 -70.568  1.00 20.10           C  
ATOM    180  OE1 GLU A1004     -17.003 -21.969 -70.298  1.00 20.58           O  
ATOM    181  OE2 GLU A1004     -17.090 -19.783 -70.594  1.00 21.17           O1-
ATOM    182  N   LEU A1005     -11.698 -23.451 -69.107  1.00 17.92           N  
ATOM    183  CA  LEU A1005     -11.309 -24.678 -68.406  1.00 18.25           C  
ATOM    184  C   LEU A1005     -12.343 -25.097 -67.354  1.00 19.53           C  
ATOM    185  O   LEU A1005     -12.499 -26.288 -67.092  1.00 20.87           O  
ATOM    186  CB  LEU A1005      -9.933 -24.530 -67.754  1.00 17.28           C  
ATOM    187  CG  LEU A1005      -8.732 -24.504 -68.702  1.00 16.09           C  
ATOM    188  CD1 LEU A1005      -7.468 -24.290 -67.917  1.00 15.76           C  
ATOM    189  CD2 LEU A1005      -8.614 -25.776 -69.532  1.00 18.53           C  
ATOM    190  N   GLY A1006     -13.033 -24.130 -66.749  1.00 19.34           N  
ATOM    191  CA  GLY A1006     -14.117 -24.423 -65.806  1.00 18.53           C  
ATOM    192  C   GLY A1006     -14.269 -23.391 -64.704  1.00 18.55           C  
ATOM    193  O   GLY A1006     -13.384 -22.550 -64.482  1.00 17.28           O  
ATOM    194  N   GLN A1007     -15.396 -23.461 -64.006  1.00 18.68           N  
ATOM    195  CA  GLN A1007     -15.690 -22.532 -62.917  1.00 18.66           C  
ATOM    196  C   GLN A1007     -14.777 -22.805 -61.720  1.00 18.54           C  
ATOM    197  O   GLN A1007     -14.734 -23.921 -61.192  1.00 19.55           O  
ATOM    198  CB  GLN A1007     -17.160 -22.652 -62.500  1.00 19.70           C  
ATOM    199  CG  GLN A1007     -17.577 -21.818 -61.279  1.00 20.85           C  
ATOM    200  CD  GLN A1007     -17.559 -20.324 -61.533  1.00 25.22           C  
ATOM    201  NE2 GLN A1007     -17.071 -19.565 -60.553  1.00 25.98           N  
ATOM    202  OE1 GLN A1007     -17.986 -19.853 -62.588  1.00 27.84           O  
ATOM    203  N   GLY A1008     -14.042 -21.780 -61.311  1.00 17.19           N  
ATOM    204  CA  GLY A1008     -13.243 -21.816 -60.096  1.00 16.95           C  
ATOM    205  C   GLY A1008     -14.047 -21.225 -58.956  1.00 17.39           C  
ATOM    206  O   GLY A1008     -15.204 -20.820 -59.128  1.00 15.72           O  
ATOM    207  N   SER A1009     -13.438 -21.144 -57.784  1.00 17.42           N  
ATOM    208  CA  SER A1009     -14.186 -20.702 -56.616  1.00 17.60           C  
ATOM    209  C   SER A1009     -14.461 -19.179 -56.628  1.00 16.67           C  
ATOM    210  O   SER A1009     -15.403 -18.730 -55.971  1.00 15.07           O  
ATOM    211  CB  SER A1009     -13.507 -21.173 -55.316  1.00 18.62           C  
ATOM    212  OG  SER A1009     -12.229 -20.589 -55.136  1.00 20.10           O  
ATOM    213  N   PHE A1010     -13.674 -18.400 -57.381  1.00 15.79           N  
ATOM    214  CA  PHE A1010     -13.882 -16.932 -57.485  1.00 16.34           C  
ATOM    215  C   PHE A1010     -14.420 -16.438 -58.850  1.00 14.33           C  
ATOM    216  O   PHE A1010     -14.810 -15.274 -58.979  1.00 13.84           O  
ATOM    217  CB  PHE A1010     -12.576 -16.181 -57.177  1.00 18.40           C  
ATOM    218  CG  PHE A1010     -12.033 -16.431 -55.792  1.00 18.58           C  
ATOM    219  CD1 PHE A1010     -11.192 -17.504 -55.547  1.00 21.96           C  
ATOM    220  CD2 PHE A1010     -12.339 -15.577 -54.746  1.00 20.78           C  
ATOM    221  CE1 PHE A1010     -10.678 -17.732 -54.270  1.00 21.46           C  
ATOM    222  CE2 PHE A1010     -11.828 -15.801 -53.466  1.00 20.64           C  
ATOM    223  CZ  PHE A1010     -11.001 -16.876 -53.232  1.00 20.38           C  
ATOM    224  N   GLY A1011     -14.433 -17.319 -59.851  1.00 13.24           N  
ATOM    225  CA  GLY A1011     -14.892 -16.988 -61.210  1.00 12.01           C  
ATOM    226  C   GLY A1011     -14.390 -18.026 -62.201  1.00 11.12           C  
ATOM    227  O   GLY A1011     -13.739 -18.994 -61.807  1.00  9.52           O  
ATOM    228  N   MET A1012     -14.656 -17.813 -63.486  1.00 10.59           N  
ATOM    229  CA  MET A1012     -14.228 -18.747 -64.539  1.00 10.86           C  
ATOM    230  C   MET A1012     -12.702 -18.807 -64.697  1.00 11.01           C  
ATOM    231  O   MET A1012     -12.000 -17.798 -64.519  1.00  9.93           O  
ATOM    232  CB  MET A1012     -14.879 -18.369 -65.882  1.00 12.59           C  
ATOM    233  CG  MET A1012     -14.546 -19.278 -67.080  1.00 13.21           C  
ATOM    234  SD  MET A1012     -15.112 -20.993 -66.948  1.00 19.47           S  
ATOM    235  CE  MET A1012     -16.891 -20.796 -66.901  1.00 20.70           C  
ATOM    236  N   VAL A1013     -12.217 -20.003 -65.036  1.00 10.03           N  
ATOM    237  CA  VAL A1013     -10.822 -20.242 -65.380  1.00  9.88           C  
ATOM    238  C   VAL A1013     -10.714 -20.566 -66.860  1.00  9.31           C  
ATOM    239  O   VAL A1013     -11.534 -21.317 -67.405  1.00  8.90           O  
ATOM    240  CB  VAL A1013     -10.227 -21.420 -64.600  1.00  9.58           C  
ATOM    241  CG1 VAL A1013      -8.727 -21.518 -64.856  1.00 11.68           C  
ATOM    242  CG2 VAL A1013     -10.511 -21.256 -63.123  1.00  9.97           C  
ATOM    243  N   TYR A1014      -9.694 -19.986 -67.491  1.00  9.61           N  
ATOM    244  CA  TYR A1014      -9.445 -20.128 -68.923  1.00  9.74           C  
ATOM    245  C   TYR A1014      -8.065 -20.698 -69.217  1.00 10.33           C  
ATOM    246  O   TYR A1014      -7.158 -20.627 -68.383  1.00 10.31           O  
ATOM    247  CB  TYR A1014      -9.549 -18.757 -69.609  1.00 10.96           C  
ATOM    248  CG  TYR A1014     -10.906 -18.096 -69.535  1.00 11.55           C  
ATOM    249  CD1 TYR A1014     -11.868 -18.335 -70.505  1.00 10.69           C  
ATOM    250  CD2 TYR A1014     -11.216 -17.217 -68.502  1.00 11.38           C  
ATOM    251  CE1 TYR A1014     -13.111 -17.726 -70.445  1.00 13.43           C  
ATOM    252  CE2 TYR A1014     -12.452 -16.605 -68.428  1.00 13.93           C  
ATOM    253  CZ  TYR A1014     -13.398 -16.859 -69.405  1.00 13.14           C  
ATOM    254  OH  TYR A1014     -14.635 -16.243 -69.344  1.00 17.79           O  
ATOM    255  N   GLU A1015      -7.914 -21.291 -70.400  1.00 10.74           N  
ATOM    256  CA  GLU A1015      -6.593 -21.538 -70.976  1.00 10.80           C  
ATOM    257  C   GLU A1015      -6.233 -20.367 -71.888  1.00 10.38           C  
ATOM    258  O   GLU A1015      -7.104 -19.769 -72.519  1.00 10.61           O  
ATOM    259  CB  GLU A1015      -6.578 -22.817 -71.805  1.00 12.45           C  
ATOM    260  CG  GLU A1015      -5.174 -23.340 -72.088  1.00 12.95           C  
ATOM    261  CD  GLU A1015      -5.162 -24.512 -73.063  1.00 18.87           C  
ATOM    262  OE1 GLU A1015      -6.071 -25.372 -72.975  1.00 27.10           O  
ATOM    263  OE2 GLU A1015      -4.237 -24.573 -73.915  1.00 24.42           O1-
ATOM    264  N   GLY A1016      -4.945 -20.064 -71.981  1.00  8.89           N  
ATOM    265  CA  GLY A1016      -4.483 -19.004 -72.874  1.00  9.38           C  
ATOM    266  C   GLY A1016      -2.977 -18.956 -73.009  1.00  8.85           C  
ATOM    267  O   GLY A1016      -2.304 -19.944 -72.772  1.00  7.40           O  
ATOM    268  N   VAL A1017      -2.472 -17.793 -73.408  1.00 10.76           N  
ATOM    269  CA  VAL A1017      -1.053 -17.587 -73.685  1.00 11.26           C  
ATOM    270  C   VAL A1017      -0.617 -16.265 -73.046  1.00 11.19           C  
ATOM    271  O   VAL A1017      -1.321 -15.248 -73.173  1.00 11.07           O  
ATOM    272  CB  VAL A1017      -0.794 -17.547 -75.210  1.00 12.42           C  
ATOM    273  CG1 VAL A1017       0.601 -17.008 -75.537  1.00 13.37           C  
ATOM    274  CG2 VAL A1017      -0.978 -18.933 -75.817  1.00 11.78           C  
ATOM    275  N   ALA A1018       0.539 -16.288 -72.380  1.00  9.65           N  
ATOM    276  CA  ALA A1018       1.109 -15.097 -71.755  1.00 10.18           C  
ATOM    277  C   ALA A1018       2.515 -14.861 -72.285  1.00 10.84           C  
ATOM    278  O   ALA A1018       3.330 -15.790 -72.330  1.00 11.68           O  
ATOM    279  CB  ALA A1018       1.138 -15.250 -70.237  1.00  9.74           C  
ATOM    280  N   LYS A1019       2.787 -13.619 -72.676  1.00 12.20           N  
ATOM    281  CA  LYS A1019       4.116 -13.201 -73.140  1.00 13.69           C  
ATOM    282  C   LYS A1019       5.022 -12.820 -71.956  1.00 13.40           C  
ATOM    283  O   LYS A1019       4.606 -12.098 -71.054  1.00 12.80           O  
ATOM    284  CB  LYS A1019       3.997 -12.027 -74.122  1.00 14.66           C  
ATOM    285  CG  LYS A1019       3.084 -12.303 -75.346  1.00 16.78           C  
ATOM    286  CD  LYS A1019       3.159 -11.221 -76.439  1.00 18.65           C  
ATOM    287  CE  LYS A1019       2.684  -9.848 -75.951  1.00 20.98           C  
ATOM    288  NZ  LYS A1019       2.435  -8.841 -77.049  1.00 22.74           N1+
ATOM    289  N   GLY A1020       6.252 -13.329 -71.951  1.00 13.99           N  
ATOM    290  CA  GLY A1020       7.289 -12.835 -71.040  1.00 14.32           C  
ATOM    291  C   GLY A1020       7.222 -13.304 -69.597  1.00 14.57           C  
ATOM    292  O   GLY A1020       7.735 -12.640 -68.704  1.00 16.13           O  
ATOM    293  N   VAL A1021       6.601 -14.444 -69.355  1.00 13.36           N  
ATOM    294  CA  VAL A1021       6.468 -14.958 -67.987  1.00 14.74           C  
ATOM    295  C   VAL A1021       7.439 -16.079 -67.613  1.00 15.05           C  
ATOM    296  O   VAL A1021       7.519 -16.474 -66.438  1.00 14.92           O  
ATOM    297  CB  VAL A1021       5.024 -15.409 -67.712  1.00 14.31           C  
ATOM    298  CG1 VAL A1021       4.087 -14.221 -67.830  1.00 14.97           C  
ATOM    299  CG2 VAL A1021       4.590 -16.538 -68.656  1.00 13.63           C  
ATOM    300  N   VAL A1022       8.127 -16.645 -68.602  1.00 15.79           N  
ATOM    301  CA  VAL A1022       9.110 -17.696 -68.340  1.00 14.96           C  
ATOM    302  C   VAL A1022      10.422 -17.381 -69.070  1.00 14.45           C  
ATOM    303  O   VAL A1022      10.422 -17.038 -70.262  1.00 12.70           O  
ATOM    304  CB  VAL A1022       8.605 -19.099 -68.762  1.00 15.82           C  
ATOM    305  CG1 VAL A1022       9.716 -20.137 -68.623  1.00 17.08           C  
ATOM    306  CG2 VAL A1022       7.410 -19.525 -67.929  1.00 15.93           C  
ATOM    307  N   LYS A1023      11.538 -17.514 -68.351  1.00 14.73           N  
ATOM    308  CA  LYS A1023      12.857 -17.213 -68.900  1.00 14.89           C  
ATOM    309  C   LYS A1023      13.047 -17.986 -70.203  1.00 13.34           C  
ATOM    310  O   LYS A1023      12.690 -19.157 -70.279  1.00 13.88           O  
ATOM    311  CB  LYS A1023      13.957 -17.615 -67.906  1.00 15.97           C  
ATOM    312  CG  LYS A1023      15.343 -17.118 -68.265  1.00 17.84           C  
ATOM    313  CD  LYS A1023      16.384 -17.600 -67.264  0.00 15.92           C  
ATOM    314  CE  LYS A1023      17.779 -17.130 -67.643  0.00 16.28           C  
ATOM    315  NZ  LYS A1023      18.808 -17.579 -66.664  0.00 16.52           N1+
ATOM    316  N   ASP A1024      13.578 -17.306 -71.215  1.00 13.15           N  
ATOM    317  CA  ASP A1024      13.896 -17.902 -72.531  1.00 13.26           C  
ATOM    318  C   ASP A1024      12.694 -18.336 -73.390  1.00 12.44           C  
ATOM    319  O   ASP A1024      12.893 -18.896 -74.470  1.00 11.43           O  
ATOM    320  CB  ASP A1024      14.886 -19.071 -72.390  1.00 13.42           C  
ATOM    321  CG  ASP A1024      16.186 -18.667 -71.699  1.00 15.30           C  
ATOM    322  OD1 ASP A1024      16.737 -17.601 -72.035  1.00 16.04           O  
ATOM    323  OD2 ASP A1024      16.642 -19.423 -70.812  1.00 21.87           O1-
ATOM    324  N   GLU A1025      11.470 -18.075 -72.938  1.00 12.09           N  
ATOM    325  CA  GLU A1025      10.270 -18.342 -73.739  1.00 13.08           C  
ATOM    326  C   GLU A1025       9.576 -17.020 -74.097  1.00 11.71           C  
ATOM    327  O   GLU A1025       9.083 -16.322 -73.208  1.00 11.64           O  
ATOM    328  CB  GLU A1025       9.295 -19.264 -72.991  1.00 13.43           C  
ATOM    329  CG  GLU A1025       9.909 -20.577 -72.516  1.00 14.89           C  
ATOM    330  CD  GLU A1025       8.926 -21.506 -71.798  1.00 18.04           C  
ATOM    331  OE1 GLU A1025       7.718 -21.171 -71.639  1.00 19.03           O  
ATOM    332  OE2 GLU A1025       9.378 -22.597 -71.381  1.00 21.53           O1-
ATOM    333  N   PRO A1026       9.535 -16.664 -75.391  1.00 11.59           N  
ATOM    334  CA  PRO A1026       8.779 -15.487 -75.810  1.00 12.03           C  
ATOM    335  C   PRO A1026       7.314 -15.536 -75.382  1.00 12.72           C  
ATOM    336  O   PRO A1026       6.742 -14.507 -75.022  1.00 10.85           O  
ATOM    337  CB  PRO A1026       8.876 -15.531 -77.339  1.00 12.51           C  
ATOM    338  CG  PRO A1026      10.092 -16.298 -77.616  1.00 11.75           C  
ATOM    339  CD  PRO A1026      10.223 -17.298 -76.530  1.00 12.33           C  
ATOM    340  N   GLU A1027       6.741 -16.737 -75.428  1.00 13.26           N  
ATOM    341  CA  GLU A1027       5.345 -16.982 -75.088  1.00 13.98           C  
ATOM    342  C   GLU A1027       5.234 -18.310 -74.368  1.00 12.85           C  
ATOM    343  O   GLU A1027       5.990 -19.246 -74.652  1.00 12.02           O  
ATOM    344  CB  GLU A1027       4.492 -17.076 -76.353  1.00 15.13           C  
ATOM    345  CG  GLU A1027       4.152 -15.772 -76.998  1.00 20.42           C  
ATOM    346  CD  GLU A1027       3.205 -15.940 -78.184  1.00 21.18           C  
ATOM    347  OE1 GLU A1027       2.856 -17.098 -78.529  1.00 27.76           O  
ATOM    348  OE2 GLU A1027       2.807 -14.910 -78.767  1.00 28.85           O1-
ATOM    349  N   THR A1028       4.271 -18.396 -73.458  1.00 11.76           N  
ATOM    350  CA  THR A1028       4.038 -19.597 -72.667  1.00 12.06           C  
ATOM    351  C   THR A1028       2.536 -19.874 -72.564  1.00 11.43           C  
ATOM    352  O   THR A1028       1.757 -18.960 -72.318  1.00  9.99           O  
ATOM    353  CB  THR A1028       4.608 -19.413 -71.245  1.00 11.88           C  
ATOM    354  CG2 THR A1028       4.416 -20.655 -70.405  1.00 13.84           C  
ATOM    355  OG1 THR A1028       6.010 -19.111 -71.316  1.00 11.91           O  
ATOM    356  N   ARG A1029       2.144 -21.138 -72.734  1.00 12.31           N  
ATOM    357  CA  ARG A1029       0.762 -21.567 -72.488  1.00 12.71           C  
ATOM    358  C   ARG A1029       0.497 -21.576 -70.988  1.00 11.11           C  
ATOM    359  O   ARG A1029       1.310 -22.098 -70.204  1.00 12.72           O  
ATOM    360  CB  ARG A1029       0.527 -22.974 -73.026  1.00 13.34           C  
ATOM    361  CG  ARG A1029       0.734 -23.139 -74.493  1.00 16.89           C  
ATOM    362  CD  ARG A1029       0.659 -24.621 -74.847  1.00 19.06           C  
ATOM    363  NE  ARG A1029      -0.701 -25.151 -74.699  1.00 25.25           N  
ATOM    364  CZ  ARG A1029      -1.018 -26.449 -74.655  1.00 24.09           C  
ATOM    365  NH1 ARG A1029      -0.080 -27.392 -74.723  1.00 25.66           N1+
ATOM    366  NH2 ARG A1029      -2.288 -26.806 -74.530  1.00 22.91           N  
ATOM    367  N   VAL A1030      -0.628 -20.991 -70.585  1.00 10.67           N  
ATOM    368  CA  VAL A1030      -0.926 -20.787 -69.173  1.00  9.71           C  
ATOM    369  C   VAL A1030      -2.397 -21.052 -68.846  1.00 10.04           C  
ATOM    370  O   VAL A1030      -3.272 -21.054 -69.727  1.00  9.64           O  
ATOM    371  CB  VAL A1030      -0.590 -19.323 -68.719  1.00  9.93           C  
ATOM    372  CG1 VAL A1030       0.916 -19.038 -68.816  1.00  9.45           C  
ATOM    373  CG2 VAL A1030      -1.385 -18.318 -69.510  1.00  9.81           C  
ATOM    374  N   ALA A1031      -2.662 -21.277 -67.562  1.00 10.00           N  
ATOM    375  CA  ALA A1031      -4.021 -21.214 -67.030  1.00  9.20           C  
ATOM    376  C   ALA A1031      -4.242 -19.813 -66.446  1.00  9.69           C  
ATOM    377  O   ALA A1031      -3.333 -19.230 -65.844  1.00  9.98           O  
ATOM    378  CB  ALA A1031      -4.227 -22.262 -65.947  1.00 10.06           C  
ATOM    379  N   ILE A1032      -5.452 -19.295 -66.618  1.00  9.45           N  
ATOM    380  CA  ILE A1032      -5.797 -17.923 -66.218  1.00 10.33           C  
ATOM    381  C   ILE A1032      -7.064 -17.935 -65.355  1.00 10.00           C  
ATOM    382  O   ILE A1032      -8.177 -18.173 -65.861  1.00  9.82           O  
ATOM    383  CB  ILE A1032      -6.053 -17.021 -67.441  1.00 10.12           C  
ATOM    384  CG1 ILE A1032      -4.867 -17.044 -68.410  1.00 13.72           C  
ATOM    385  CG2 ILE A1032      -6.331 -15.593 -66.991  1.00 11.34           C  
ATOM    386  CD1 ILE A1032      -5.232 -16.660 -69.805  1.00 15.12           C  
ATOM    387  N   LYS A1033      -6.897 -17.679 -64.060  1.00 10.56           N  
ATOM    388  CA  LYS A1033      -8.039 -17.583 -63.145  1.00 11.08           C  
ATOM    389  C   LYS A1033      -8.573 -16.164 -63.195  1.00 10.69           C  
ATOM    390  O   LYS A1033      -7.789 -15.222 -63.247  1.00  9.79           O  
ATOM    391  CB  LYS A1033      -7.629 -17.856 -61.708  1.00 11.86           C  
ATOM    392  CG  LYS A1033      -6.968 -19.191 -61.442  1.00 13.91           C  
ATOM    393  CD  LYS A1033      -7.183 -19.614 -59.983  1.00 14.98           C  
ATOM    394  CE  LYS A1033      -6.494 -18.725 -58.971  1.00 19.97           C  
ATOM    395  NZ  LYS A1033      -7.088 -18.937 -57.594  1.00 17.41           N1+
ATOM    396  N   THR A1034      -9.892 -16.010 -63.141  1.00 10.52           N  
ATOM    397  CA  THR A1034     -10.508 -14.685 -63.062  1.00 12.20           C  
ATOM    398  C   THR A1034     -11.395 -14.521 -61.817  1.00 12.71           C  
ATOM    399  O   THR A1034     -11.843 -15.505 -61.215  1.00 11.37           O  
ATOM    400  CB  THR A1034     -11.349 -14.392 -64.309  1.00 12.00           C  
ATOM    401  CG2 THR A1034     -10.641 -14.864 -65.571  1.00 14.47           C  
ATOM    402  OG1 THR A1034     -12.604 -15.059 -64.206  1.00 12.51           O  
ATOM    403  N   VAL A1035     -11.604 -13.264 -61.428  1.00 12.81           N  
ATOM    404  CA  VAL A1035     -12.610 -12.890 -60.439  1.00 13.98           C  
ATOM    405  C   VAL A1035     -13.835 -12.450 -61.209  1.00 15.27           C  
ATOM    406  O   VAL A1035     -13.745 -11.574 -62.074  1.00 14.99           O  
ATOM    407  CB  VAL A1035     -12.161 -11.717 -59.546  1.00 14.02           C  
ATOM    408  CG1 VAL A1035     -13.313 -11.255 -58.622  1.00 13.26           C  
ATOM    409  CG2 VAL A1035     -10.959 -12.106 -58.720  1.00 15.05           C  
ATOM    410  N   ASN A1036     -14.976 -13.055 -60.898  1.00 16.58           N  
ATOM    411  CA  ASN A1036     -16.230 -12.695 -61.546  1.00 17.75           C  
ATOM    412  C   ASN A1036     -16.588 -11.220 -61.335  1.00 18.83           C  
ATOM    413  O   ASN A1036     -16.246 -10.634 -60.306  1.00 18.68           O  
ATOM    414  CB  ASN A1036     -17.369 -13.570 -61.031  1.00 18.28           C  
ATOM    415  CG  ASN A1036     -18.645 -13.350 -61.797  1.00 18.79           C  
ATOM    416  ND2 ASN A1036     -18.770 -14.027 -62.933  1.00 22.52           N  
ATOM    417  OD1 ASN A1036     -19.494 -12.546 -61.401  1.00 22.06           O  
ATOM    418  N   GLU A1037     -17.281 -10.642 -62.316  1.00 19.78           N  
ATOM    419  CA  GLU A1037     -17.678  -9.220 -62.282  1.00 21.15           C  
ATOM    420  C   GLU A1037     -18.560  -8.861 -61.090  1.00 20.57           C  
ATOM    421  O   GLU A1037     -18.488  -7.747 -60.575  1.00 21.08           O  
ATOM    422  CB  GLU A1037     -18.398  -8.824 -63.578  1.00 21.61           C  
ATOM    423  CG  GLU A1037     -19.706  -9.574 -63.851  1.00 24.06           C  
ATOM    424  CD  GLU A1037     -20.506  -8.944 -64.979  1.00 25.39           C  
ATOM    425  OE1 GLU A1037     -19.885  -8.472 -65.957  1.00 31.17           O  
ATOM    426  OE2 GLU A1037     -21.752  -8.918 -64.887  1.00 28.70           O1-
ATOM    427  N   ALA A1038     -19.391  -9.805 -60.659  1.00 20.57           N  
ATOM    428  CA  ALA A1038     -20.292  -9.585 -59.531  1.00 20.04           C  
ATOM    429  C   ALA A1038     -19.623  -9.768 -58.155  1.00 20.07           C  
ATOM    430  O   ALA A1038     -20.282  -9.598 -57.127  1.00 20.25           O  
ATOM    431  CB  ALA A1038     -21.495 -10.505 -59.650  1.00 20.06           C  
ATOM    432  N   ALA A1039     -18.332 -10.107 -58.123  1.00 19.08           N  
ATOM    433  CA  ALA A1039     -17.639 -10.337 -56.851  1.00 18.66           C  
ATOM    434  C   ALA A1039     -17.517  -9.047 -56.032  1.00 18.43           C  
ATOM    435  O   ALA A1039     -17.516  -7.946 -56.589  1.00 18.09           O  
ATOM    436  CB  ALA A1039     -16.266 -10.939 -57.096  1.00 18.67           C  
ATOM    437  N   SER A1040     -17.424  -9.188 -54.711  1.00 17.95           N  
ATOM    438  CA  SER A1040     -17.259  -8.027 -53.831  1.00 18.15           C  
ATOM    439  C   SER A1040     -15.806  -7.551 -53.788  1.00 18.61           C  
ATOM    440  O   SER A1040     -14.901  -8.215 -54.301  1.00 17.19           O  
ATOM    441  CB  SER A1040     -17.725  -8.348 -52.409  1.00 17.93           C  
ATOM    442  OG  SER A1040     -16.752  -9.107 -51.711  1.00 17.79           O  
ATOM    443  N   MET A1041     -15.605  -6.394 -53.160  1.00 18.90           N  
ATOM    444  CA  MET A1041     -14.269  -5.832 -52.925  1.00 18.59           C  
ATOM    445  C   MET A1041     -13.432  -6.802 -52.103  1.00 18.55           C  
ATOM    446  O   MET A1041     -12.288  -7.096 -52.454  1.00 18.03           O  
ATOM    447  CB  MET A1041     -14.382  -4.475 -52.202  1.00 19.07           C  
ATOM    448  CG  MET A1041     -13.130  -4.018 -51.450  1.00 19.75           C  
ATOM    449  SD  MET A1041     -13.286  -2.376 -50.721  0.00 18.85           S  
ATOM    450  CE  MET A1041     -13.084  -1.344 -52.169  0.00 19.00           C  
ATOM    451  N   ARG A1042     -14.010  -7.294 -51.011  1.00 17.85           N  
ATOM    452  CA  ARG A1042     -13.325  -8.238 -50.128  1.00 18.04           C  
ATOM    453  C   ARG A1042     -12.913  -9.523 -50.846  1.00 17.48           C  
ATOM    454  O   ARG A1042     -11.822 -10.043 -50.608  1.00 17.97           O  
ATOM    455  CB  ARG A1042     -14.214  -8.596 -48.935  1.00 18.27           C  
ATOM    456  CG  ARG A1042     -13.527  -9.454 -47.860  1.00 18.70           C  
ATOM    457  CD  ARG A1042     -14.507 -10.407 -47.188  0.50 18.34           C  
ATOM    458  NE  ARG A1042     -13.998 -10.917 -45.914  0.00 18.27           N  
ATOM    459  CZ  ARG A1042     -14.057 -10.261 -44.754  0.00 18.23           C  
ATOM    460  NH1 ARG A1042     -14.593  -9.045 -44.678  0.00 18.23           N1+
ATOM    461  NH2 ARG A1042     -13.568 -10.826 -43.655  0.00 18.21           N  
ATOM    462  N   GLU A1043     -13.795 -10.036 -51.701  1.00 16.66           N  
ATOM    463  CA  GLU A1043     -13.538 -11.280 -52.431  1.00 16.05           C  
ATOM    464  C   GLU A1043     -12.375 -11.122 -53.407  1.00 14.03           C  
ATOM    465  O   GLU A1043     -11.589 -12.045 -53.583  1.00 13.86           O  
ATOM    466  CB  GLU A1043     -14.798 -11.751 -53.162  1.00 16.08           C  
ATOM    467  CG  GLU A1043     -15.855 -12.329 -52.215  1.00 18.42           C  
ATOM    468  CD  GLU A1043     -17.257 -12.358 -52.811  1.00 20.51           C  
ATOM    469  OE1 GLU A1043     -17.383 -12.516 -54.045  1.00 27.32           O  
ATOM    470  OE2 GLU A1043     -18.236 -12.226 -52.041  1.00 26.85           O1-
ATOM    471  N   ARG A1044     -12.267  -9.950 -54.029  1.00 13.34           N  
ATOM    472  CA  ARG A1044     -11.113  -9.649 -54.893  1.00 12.63           C  
ATOM    473  C   ARG A1044      -9.808  -9.749 -54.102  1.00 11.96           C  
ATOM    474  O   ARG A1044      -8.807 -10.274 -54.596  1.00 11.29           O  
ATOM    475  CB  ARG A1044     -11.256  -8.257 -55.527  1.00 11.72           C  
ATOM    476  CG  ARG A1044     -10.072  -7.846 -56.420  1.00 11.46           C  
ATOM    477  CD  ARG A1044     -10.235  -6.451 -56.970  1.00 10.72           C  
ATOM    478  NE  ARG A1044      -8.942  -5.907 -57.408  1.00 10.71           N  
ATOM    479  CZ  ARG A1044      -8.063  -5.289 -56.613  1.00 10.38           C  
ATOM    480  NH1 ARG A1044      -6.919  -4.833 -57.120  1.00  7.35           N1+
ATOM    481  NH2 ARG A1044      -8.308  -5.129 -55.316  1.00  8.98           N  
ATOM    482  N   ILE A1045      -9.827  -9.258 -52.866  1.00 13.40           N  
ATOM    483  CA  ILE A1045      -8.626  -9.261 -52.027  1.00 13.96           C  
ATOM    484  C   ILE A1045      -8.257 -10.680 -51.597  1.00 13.82           C  
ATOM    485  O   ILE A1045      -7.089 -11.050 -51.653  1.00 14.40           O  
ATOM    486  CB  ILE A1045      -8.766  -8.318 -50.795  1.00 14.60           C  
ATOM    487  CG1 ILE A1045      -8.993  -6.869 -51.246  1.00 16.88           C  
ATOM    488  CG2 ILE A1045      -7.518  -8.380 -49.904  1.00 14.79           C  
ATOM    489  CD1 ILE A1045      -7.820  -6.240 -52.019  1.00 17.61           C  
ATOM    490  N   GLU A1046      -9.245 -11.472 -51.188  1.00 13.78           N  
ATOM    491  CA  GLU A1046      -9.022 -12.883 -50.842  1.00 13.18           C  
ATOM    492  C   GLU A1046      -8.367 -13.647 -52.005  1.00 11.47           C  
ATOM    493  O   GLU A1046      -7.396 -14.385 -51.820  1.00 12.41           O  
ATOM    494  CB  GLU A1046     -10.346 -13.541 -50.462  1.00 13.66           C  
ATOM    495  CG  GLU A1046     -10.224 -15.012 -50.098  1.00 16.53           C  
ATOM    496  CD  GLU A1046     -11.546 -15.636 -49.669  0.50 15.80           C  
ATOM    497  OE1 GLU A1046     -12.577 -14.922 -49.609  0.50 16.78           O  
ATOM    498  OE2 GLU A1046     -11.546 -16.853 -49.391  0.50 20.52           O1-
ATOM    499  N   PHE A1047      -8.906 -13.437 -53.201  1.00 10.48           N  
ATOM    500  CA  PHE A1047      -8.369 -13.990 -54.441  1.00  9.80           C  
ATOM    501  C   PHE A1047      -6.895 -13.590 -54.623  1.00 10.49           C  
ATOM    502  O   PHE A1047      -6.032 -14.419 -54.946  1.00 10.21           O  
ATOM    503  CB  PHE A1047      -9.240 -13.496 -55.600  1.00  9.15           C  
ATOM    504  CG  PHE A1047      -8.762 -13.902 -56.971  1.00 11.08           C  
ATOM    505  CD1 PHE A1047      -9.138 -15.120 -57.532  1.00 12.74           C  
ATOM    506  CD2 PHE A1047      -7.979 -13.033 -57.729  1.00 11.94           C  
ATOM    507  CE1 PHE A1047      -8.708 -15.482 -58.819  1.00 12.53           C  
ATOM    508  CE2 PHE A1047      -7.560 -13.372 -59.009  1.00 11.87           C  
ATOM    509  CZ  PHE A1047      -7.923 -14.608 -59.555  1.00 12.60           C  
ATOM    510  N   LEU A1048      -6.605 -12.313 -54.393  1.00 10.21           N  
ATOM    511  CA  LEU A1048      -5.242 -11.805 -54.539  1.00 10.49           C  
ATOM    512  C   LEU A1048      -4.283 -12.275 -53.436  1.00 11.21           C  
ATOM    513  O   LEU A1048      -3.114 -12.562 -53.716  1.00 11.29           O  
ATOM    514  CB  LEU A1048      -5.261 -10.270 -54.662  1.00 10.59           C  
ATOM    515  CG  LEU A1048      -5.819  -9.789 -56.008  1.00  8.52           C  
ATOM    516  CD1 LEU A1048      -6.092  -8.299 -55.971  1.00  8.56           C  
ATOM    517  CD2 LEU A1048      -4.873 -10.152 -57.149  1.00  8.67           C  
ATOM    518  N  AASN A1049      -4.770 -12.359 -52.202  0.50 11.55           N  
ATOM    519  N  BASN A1049      -4.770 -12.362 -52.197  0.50 12.11           N  
ATOM    520  CA AASN A1049      -3.952 -12.866 -51.099  0.50 12.44           C  
ATOM    521  CA BASN A1049      -3.961 -12.895 -51.089  0.50 12.80           C  
ATOM    522  C  AASN A1049      -3.570 -14.344 -51.290  0.50 12.76           C  
ATOM    523  C  BASN A1049      -3.542 -14.341 -51.340  0.50 12.99           C  
ATOM    524  O  AASN A1049      -2.505 -14.770 -50.844  0.50 12.31           O  
ATOM    525  O  BASN A1049      -2.439 -14.749 -50.974  0.50 12.44           O  
ATOM    526  CB AASN A1049      -4.653 -12.648 -49.754  0.50 12.58           C  
ATOM    527  CB BASN A1049      -4.708 -12.825 -49.757  0.50 13.09           C  
ATOM    528  CG AASN A1049      -4.643 -11.182 -49.309  0.50 13.47           C  
ATOM    529  CG BASN A1049      -3.866 -13.338 -48.589  0.50 14.83           C  
ATOM    530  ND2AASN A1049      -5.613 -10.815 -48.483  0.50 15.52           N  
ATOM    531  ND2BASN A1049      -4.227 -14.505 -48.060  0.50 15.62           N  
ATOM    532  OD1AASN A1049      -3.770 -10.398 -49.694  0.50 15.17           O  
ATOM    533  OD1BASN A1049      -2.899 -12.692 -48.174  0.50 18.75           O  
ATOM    534  N   GLU A1050      -4.426 -15.112 -51.965  1.00 13.54           N  
ATOM    535  CA  GLU A1050      -4.115 -16.511 -52.303  1.00 14.86           C  
ATOM    536  C   GLU A1050      -2.946 -16.589 -53.274  1.00 15.96           C  
ATOM    537  O   GLU A1050      -2.095 -17.478 -53.168  1.00 18.35           O  
ATOM    538  CB  GLU A1050      -5.325 -17.217 -52.916  1.00 16.58           C  
ATOM    539  CG  GLU A1050      -6.384 -17.690 -51.915  0.00 16.28           C  
ATOM    540  CD  GLU A1050      -7.611 -18.494 -52.577  0.50 19.10           C  
ATOM    541  OE1 GLU A1050      -7.595 -18.860 -53.774  0.50 20.19           O  
ATOM    542  OE2 GLU A1050      -8.554 -18.739 -51.799  0.50 20.69           O1-
ATOM    543  N   ALA A1051      -2.908 -15.669 -54.231  1.00 13.56           N  
ATOM    544  CA  ALA A1051      -1.756 -15.565 -55.126  1.00 14.36           C  
ATOM    545  C   ALA A1051      -0.519 -15.084 -54.367  1.00 13.26           C  
ATOM    546  O   ALA A1051       0.573 -15.615 -54.561  1.00 14.01           O  
ATOM    547  CB  ALA A1051      -2.065 -14.619 -56.293  1.00 15.04           C  
ATOM    548  N   SER A1052      -0.696 -14.095 -53.494  1.00 12.48           N  
ATOM    549  CA  SER A1052       0.425 -13.526 -52.728  1.00 13.07           C  
ATOM    550  C   SER A1052       1.185 -14.605 -51.942  1.00 12.49           C  
ATOM    551  O   SER A1052       2.415 -14.608 -51.897  1.00 10.69           O  
ATOM    552  CB  SER A1052      -0.072 -12.445 -51.767  1.00 12.96           C  
ATOM    553  OG  SER A1052      -0.568 -11.307 -52.470  1.00 14.06           O  
ATOM    554  N   VAL A1053       0.450 -15.513 -51.308  1.00 12.69           N  
ATOM    555  CA  VAL A1053       1.105 -16.563 -50.509  1.00 13.44           C  
ATOM    556  C   VAL A1053       1.987 -17.490 -51.371  1.00 12.99           C  
ATOM    557  O   VAL A1053       3.026 -17.977 -50.900  1.00 13.11           O  
ATOM    558  CB  VAL A1053       0.107 -17.371 -49.606  1.00 14.01           C  
ATOM    559  CG1 VAL A1053      -0.449 -16.484 -48.515  1.00 15.50           C  
ATOM    560  CG2 VAL A1053      -1.020 -17.973 -50.400  1.00 18.33           C  
ATOM    561  N   MET A1054       1.621 -17.694 -52.634  1.00 11.80           N  
ATOM    562  CA  MET A1054       2.397 -18.599 -53.494  1.00 12.78           C  
ATOM    563  C   MET A1054       3.608 -17.956 -54.166  1.00 12.68           C  
ATOM    564  O   MET A1054       4.398 -18.659 -54.800  1.00 13.31           O  
ATOM    565  CB  MET A1054       1.491 -19.256 -54.542  1.00 12.98           C  
ATOM    566  CG  MET A1054       0.244 -19.904 -53.934  1.00 14.08           C  
ATOM    567  SD  MET A1054       0.516 -21.080 -52.555  1.00 15.98           S  
ATOM    568  CE  MET A1054       1.199 -22.461 -53.468  1.00 17.46           C  
ATOM    569  N   LYS A1055       3.779 -16.636 -54.012  1.00 12.13           N  
ATOM    570  CA  LYS A1055       4.918 -15.920 -54.614  1.00 12.29           C  
ATOM    571  C   LYS A1055       6.257 -16.450 -54.103  1.00 14.58           C  
ATOM    572  O   LYS A1055       7.254 -16.406 -54.805  1.00 15.30           O  
ATOM    573  CB  LYS A1055       4.827 -14.405 -54.347  1.00 11.12           C  
ATOM    574  CG  LYS A1055       3.689 -13.700 -55.078  1.00 10.88           C  
ATOM    575  CD  LYS A1055       3.614 -12.212 -54.734  1.00 11.69           C  
ATOM    576  CE  LYS A1055       2.518 -11.506 -55.525  1.00 11.78           C  
ATOM    577  NZ  LYS A1055       2.317 -10.052 -55.139  1.00  9.57           N1+
ATOM    578  N   GLU A1056       6.239 -16.947 -52.871  1.00 16.58           N  
ATOM    579  CA  GLU A1056       7.401 -17.509 -52.185  1.00 16.85           C  
ATOM    580  C   GLU A1056       7.858 -18.879 -52.718  1.00 16.63           C  
ATOM    581  O   GLU A1056       9.007 -19.282 -52.504  1.00 17.86           O  
ATOM    582  CB  GLU A1056       7.042 -17.625 -50.690  1.00 18.51           C  
ATOM    583  CG  GLU A1056       7.887 -18.588 -49.854  1.00 21.94           C  
ATOM    584  CD  GLU A1056       7.466 -18.629 -48.391  1.00 24.50           C  
ATOM    585  OE1 GLU A1056       6.495 -17.926 -48.025  1.00 28.17           O  
ATOM    586  OE2 GLU A1056       8.107 -19.378 -47.609  1.00 31.63           O1-
ATOM    587  N   PHE A1057       6.975 -19.602 -53.396  1.00 13.21           N  
ATOM    588  CA  PHE A1057       7.224 -21.014 -53.662  1.00 13.68           C  
ATOM    589  C   PHE A1057       7.815 -21.320 -55.032  1.00 13.93           C  
ATOM    590  O   PHE A1057       7.441 -20.714 -56.051  1.00 15.66           O  
ATOM    591  CB  PHE A1057       5.942 -21.815 -53.424  1.00 12.54           C  
ATOM    592  CG  PHE A1057       5.409 -21.693 -52.013  1.00 11.35           C  
ATOM    593  CD1 PHE A1057       6.270 -21.670 -50.927  1.00 12.81           C  
ATOM    594  CD2 PHE A1057       4.053 -21.611 -51.776  1.00 15.03           C  
ATOM    595  CE1 PHE A1057       5.792 -21.561 -49.626  1.00 14.24           C  
ATOM    596  CE2 PHE A1057       3.563 -21.499 -50.478  1.00 13.36           C  
ATOM    597  CZ  PHE A1057       4.433 -21.469 -49.405  1.00 13.52           C  
ATOM    598  N   ASN A1058       8.767 -22.242 -55.031  1.00 12.60           N  
ATOM    599  CA  ASN A1058       9.349 -22.760 -56.254  1.00 12.97           C  
ATOM    600  C   ASN A1058       9.760 -24.221 -56.074  1.00 10.82           C  
ATOM    601  O   ASN A1058      10.842 -24.511 -55.571  1.00 13.48           O  
ATOM    602  CB  ASN A1058      10.539 -21.897 -56.680  1.00 16.05           C  
ATOM    603  CG  ASN A1058      11.154 -22.367 -57.987  1.00 19.59           C  
ATOM    604  ND2 ASN A1058      12.471 -22.195 -58.115  1.00 29.93           N  
ATOM    605  OD1 ASN A1058      10.460 -22.886 -58.867  1.00 27.92           O  
ATOM    606  N   CYS A1059       8.849 -25.122 -56.450  1.00  9.33           N  
ATOM    607  CA  CYS A1059       9.016 -26.559 -56.293  1.00  8.58           C  
ATOM    608  C   CYS A1059       8.479 -27.258 -57.532  1.00  7.42           C  
ATOM    609  O   CYS A1059       7.363 -26.975 -57.992  1.00  7.34           O  
ATOM    610  CB  CYS A1059       8.267 -27.046 -55.041  1.00  8.69           C  
ATOM    611  SG  CYS A1059       8.330 -28.823 -54.722  1.00  9.29           S  
ATOM    612  N   HIS A1060       9.246 -28.221 -58.037  1.00  6.59           N  
ATOM    613  CA  HIS A1060       8.848 -29.006 -59.200  1.00  5.46           C  
ATOM    614  C   HIS A1060       7.492 -29.687 -59.019  1.00  5.68           C  
ATOM    615  O   HIS A1060       6.796 -29.966 -59.992  1.00  6.22           O  
ATOM    616  CB  HIS A1060       9.914 -30.079 -59.493  1.00  6.60           C  
ATOM    617  CG  HIS A1060       9.683 -30.836 -60.768  1.00  7.88           C  
ATOM    618  CD2 HIS A1060       9.266 -32.101 -60.997  1.00  8.09           C  
ATOM    619  ND1 HIS A1060       9.922 -30.278 -62.013  1.00 10.71           N  
ATOM    620  CE1 HIS A1060       9.633 -31.170 -62.950  1.00  9.31           C  
ATOM    621  NE2 HIS A1060       9.232 -32.284 -62.363  1.00  8.07           N  
ATOM    622  N   HIS A1061       7.160 -30.053 -57.775  1.00  4.57           N  
ATOM    623  CA  HIS A1061       5.932 -30.795 -57.492  1.00  4.56           C  
ATOM    624  C   HIS A1061       4.784 -29.927 -56.928  1.00  3.55           C  
ATOM    625  O   HIS A1061       3.804 -30.473 -56.387  1.00  3.61           O  
ATOM    626  CB  HIS A1061       6.231 -31.974 -56.578  1.00  3.76           C  
ATOM    627  CG  HIS A1061       7.144 -32.987 -57.194  1.00  2.00           C  
ATOM    628  CD2 HIS A1061       7.036 -33.691 -58.342  1.00  3.87           C  
ATOM    629  ND1 HIS A1061       8.341 -33.356 -56.625  1.00  3.09           N  
ATOM    630  CE1 HIS A1061       8.928 -34.264 -57.394  1.00  5.25           C  
ATOM    631  NE2 HIS A1061       8.157 -34.476 -58.450  1.00  2.51           N  
ATOM    632  N   VAL A1062       4.898 -28.621 -57.125  1.00  5.70           N  
ATOM    633  CA  VAL A1062       3.824 -27.668 -56.809  1.00  5.87           C  
ATOM    634  C   VAL A1062       3.610 -26.757 -58.008  1.00  6.57           C  
ATOM    635  O   VAL A1062       4.547 -26.163 -58.538  1.00  6.00           O  
ATOM    636  CB  VAL A1062       4.136 -26.850 -55.535  1.00  5.37           C  
ATOM    637  CG1 VAL A1062       2.986 -25.894 -55.211  1.00  7.43           C  
ATOM    638  CG2 VAL A1062       4.375 -27.775 -54.358  1.00  6.63           C  
ATOM    639  N   VAL A1063       2.350 -26.626 -58.432  1.00  7.71           N  
ATOM    640  CA  VAL A1063       2.029 -25.766 -59.580  1.00  7.49           C  
ATOM    641  C   VAL A1063       2.517 -24.332 -59.326  1.00  7.58           C  
ATOM    642  O   VAL A1063       2.281 -23.767 -58.242  1.00  9.22           O  
ATOM    643  CB  VAL A1063       0.502 -25.762 -59.856  1.00  7.80           C  
ATOM    644  CG1 VAL A1063       0.125 -24.748 -60.949  1.00 11.37           C  
ATOM    645  CG2 VAL A1063       0.026 -27.153 -60.211  1.00  7.61           C  
ATOM    646  N   ARG A1064       3.186 -23.750 -60.316  1.00 10.24           N  
ATOM    647  CA  ARG A1064       3.830 -22.435 -60.158  1.00 12.53           C  
ATOM    648  C   ARG A1064       2.909 -21.241 -60.436  1.00 10.55           C  
ATOM    649  O   ARG A1064       2.124 -21.272 -61.379  1.00 11.11           O  
ATOM    650  CB  ARG A1064       5.030 -22.307 -61.096  1.00 13.53           C  
ATOM    651  CG  ARG A1064       6.269 -23.057 -60.646  1.00 22.66           C  
ATOM    652  CD  ARG A1064       7.516 -22.524 -61.336  1.00 26.62           C  
ATOM    653  NE  ARG A1064       8.075 -21.329 -60.697  1.00 34.88           N  
ATOM    654  CZ  ARG A1064       9.234 -20.758 -61.048  1.00 38.14           C  
ATOM    655  NH1 ARG A1064       9.664 -19.672 -60.415  1.00 41.53           N1+
ATOM    656  NH2 ARG A1064       9.976 -21.264 -62.033  1.00 43.19           N  
ATOM    657  N   LEU A1065       3.020 -20.203 -59.604  1.00 10.64           N  
ATOM    658  CA  LEU A1065       2.465 -18.882 -59.928  1.00  9.64           C  
ATOM    659  C   LEU A1065       3.345 -18.267 -61.010  1.00  9.79           C  
ATOM    660  O   LEU A1065       4.580 -18.365 -60.937  1.00  8.72           O  
ATOM    661  CB  LEU A1065       2.411 -17.973 -58.691  1.00  9.23           C  
ATOM    662  CG  LEU A1065       1.878 -16.544 -58.925  1.00  9.57           C  
ATOM    663  CD1 LEU A1065       0.398 -16.556 -59.148  1.00 11.37           C  
ATOM    664  CD2 LEU A1065       2.212 -15.638 -57.750  1.00 10.58           C  
ATOM    665  N   LEU A1066       2.728 -17.663 -62.030  1.00  9.81           N  
ATOM    666  CA  LEU A1066       3.485 -16.972 -63.087  1.00 10.26           C  
ATOM    667  C   LEU A1066       3.241 -15.464 -63.173  1.00  9.34           C  
ATOM    668  O   LEU A1066       4.100 -14.730 -63.699  1.00 10.24           O  
ATOM    669  CB  LEU A1066       3.239 -17.638 -64.454  1.00  9.77           C  
ATOM    670  CG  LEU A1066       3.710 -19.097 -64.541  1.00 12.89           C  
ATOM    671  CD1 LEU A1066       3.266 -19.703 -65.846  1.00 12.47           C  
ATOM    672  CD2 LEU A1066       5.217 -19.206 -64.413  1.00 15.22           C  
ATOM    673  N   GLY A1067       2.104 -14.982 -62.661  1.00  8.84           N  
ATOM    674  CA  GLY A1067       1.815 -13.543 -62.744  1.00  9.59           C  
ATOM    675  C   GLY A1067       0.446 -13.150 -62.214  1.00  9.39           C  
ATOM    676  O   GLY A1067      -0.393 -14.008 -61.900  1.00  8.67           O  
ATOM    677  N   VAL A1068       0.234 -11.840 -62.136  1.00  9.16           N  
ATOM    678  CA  VAL A1068      -0.988 -11.243 -61.589  1.00  9.37           C  
ATOM    679  C   VAL A1068      -1.374 -10.016 -62.430  1.00  8.07           C  
ATOM    680  O   VAL A1068      -0.508  -9.241 -62.855  1.00  7.71           O  
ATOM    681  CB  VAL A1068      -0.769 -10.777 -60.112  1.00  9.44           C  
ATOM    682  CG1 VAL A1068      -2.007 -10.107 -59.547  1.00 11.46           C  
ATOM    683  CG2 VAL A1068      -0.338 -11.968 -59.228  1.00  9.02           C  
ATOM    684  N   VAL A1069      -2.671  -9.834 -62.642  1.00  8.59           N  
ATOM    685  CA  VAL A1069      -3.215  -8.579 -63.179  1.00  8.54           C  
ATOM    686  C   VAL A1069      -4.239  -8.048 -62.188  1.00  8.65           C  
ATOM    687  O   VAL A1069      -5.341  -8.582 -62.100  1.00  7.72           O  
ATOM    688  CB  VAL A1069      -3.889  -8.783 -64.555  1.00  8.45           C  
ATOM    689  CG1 VAL A1069      -4.307  -7.450 -65.147  1.00  9.24           C  
ATOM    690  CG2 VAL A1069      -2.929  -9.509 -65.511  1.00  7.77           C  
ATOM    691  N   SER A1070      -3.846  -7.021 -61.436  1.00  8.65           N  
ATOM    692  CA  SER A1070      -4.663  -6.430 -60.369  1.00  9.28           C  
ATOM    693  C   SER A1070      -5.149  -5.006 -60.702  1.00  9.56           C  
ATOM    694  O   SER A1070      -5.821  -4.379 -59.891  1.00 10.46           O  
ATOM    695  CB  SER A1070      -3.844  -6.408 -59.072  1.00  9.13           C  
ATOM    696  OG  SER A1070      -2.674  -5.602 -59.221  1.00 11.02           O  
ATOM    697  N   GLN A1071      -4.803  -4.501 -61.890  1.00  9.93           N  
ATOM    698  CA  GLN A1071      -5.204  -3.171 -62.348  1.00 10.17           C  
ATOM    699  C   GLN A1071      -6.357  -3.290 -63.315  1.00 10.10           C  
ATOM    700  O   GLN A1071      -6.253  -4.013 -64.311  1.00 10.48           O  
ATOM    701  CB  GLN A1071      -4.038  -2.490 -63.066  1.00 11.39           C  
ATOM    702  CG  GLN A1071      -2.783  -2.465 -62.252  1.00 13.56           C  
ATOM    703  CD  GLN A1071      -2.962  -1.678 -60.974  1.00 15.39           C  
ATOM    704  NE2 GLN A1071      -3.243  -2.382 -59.875  1.00 14.33           N  
ATOM    705  OE1 GLN A1071      -2.851  -0.455 -60.971  1.00 21.49           O  
ATOM    706  N   GLY A1072      -7.455  -2.602 -63.018  1.00  7.42           N  
ATOM    707  CA  GLY A1072      -8.649  -2.673 -63.850  1.00  7.67           C  
ATOM    708  C   GLY A1072      -9.370  -4.004 -63.706  1.00  7.21           C  
ATOM    709  O   GLY A1072      -9.104  -4.767 -62.775  1.00  6.79           O  
ATOM    710  N   GLN A1073     -10.291  -4.271 -64.628  1.00  8.01           N  
ATOM    711  CA  GLN A1073     -11.084  -5.502 -64.617  1.00 10.02           C  
ATOM    712  C   GLN A1073     -10.957  -6.264 -65.938  1.00 10.62           C  
ATOM    713  O   GLN A1073     -10.795  -5.645 -66.995  1.00 10.95           O  
ATOM    714  CB  GLN A1073     -12.561  -5.188 -64.406  1.00 10.02           C  
ATOM    715  CG  GLN A1073     -12.897  -4.434 -63.131  1.00 13.43           C  
ATOM    716  CD  GLN A1073     -13.314  -5.347 -62.003  1.00 16.41           C  
ATOM    717  NE2 GLN A1073     -14.377  -4.969 -61.298  1.00 15.39           N  
ATOM    718  OE1 GLN A1073     -12.686  -6.379 -61.759  1.00 24.25           O  
ATOM    719  N   PRO A1074     -11.094  -7.602 -65.890  1.00 11.94           N  
ATOM    720  CA  PRO A1074     -11.247  -8.434 -64.694  1.00 10.36           C  
ATOM    721  C   PRO A1074      -9.932  -8.679 -63.957  1.00 10.19           C  
ATOM    722  O   PRO A1074      -8.870  -8.566 -64.555  1.00  9.23           O  
ATOM    723  CB  PRO A1074     -11.792  -9.757 -65.260  1.00 12.64           C  
ATOM    724  CG  PRO A1074     -11.259  -9.810 -66.647  1.00 13.80           C  
ATOM    725  CD  PRO A1074     -11.190  -8.397 -67.131  1.00 12.63           C  
ATOM    726  N   THR A1075      -9.996  -9.008 -62.671  1.00  8.88           N  
ATOM    727  CA  THR A1075      -8.792  -9.374 -61.927  1.00  9.27           C  
ATOM    728  C   THR A1075      -8.336 -10.755 -62.407  1.00  9.24           C  
ATOM    729  O   THR A1075      -9.161 -11.666 -62.522  1.00  7.74           O  
ATOM    730  CB  THR A1075      -9.061  -9.422 -60.411  1.00  9.82           C  
ATOM    731  CG2 THR A1075      -7.759  -9.580 -59.637  1.00  9.66           C  
ATOM    732  OG1 THR A1075      -9.696  -8.204 -60.000  1.00  9.75           O  
ATOM    733  N   LEU A1076      -7.046 -10.906 -62.699  1.00  9.15           N  
ATOM    734  CA  LEU A1076      -6.505 -12.195 -63.180  1.00 10.29           C  
ATOM    735  C   LEU A1076      -5.312 -12.695 -62.366  1.00 10.12           C  
ATOM    736  O   LEU A1076      -4.513 -11.906 -61.859  1.00  8.61           O  
ATOM    737  CB  LEU A1076      -6.028 -12.089 -64.632  1.00 11.12           C  
ATOM    738  CG  LEU A1076      -6.928 -11.417 -65.663  1.00  9.54           C  
ATOM    739  CD1 LEU A1076      -6.182 -11.342 -66.991  1.00 11.25           C  
ATOM    740  CD2 LEU A1076      -8.225 -12.158 -65.826  1.00 12.56           C  
ATOM    741  N   VAL A1077      -5.186 -14.018 -62.306  1.00  9.85           N  
ATOM    742  CA  VAL A1077      -4.008 -14.687 -61.787  1.00 11.01           C  
ATOM    743  C   VAL A1077      -3.559 -15.725 -62.828  1.00 10.21           C  
ATOM    744  O   VAL A1077      -4.387 -16.489 -63.333  1.00 11.02           O  
ATOM    745  CB  VAL A1077      -4.301 -15.346 -60.428  1.00 12.99           C  
ATOM    746  CG1 VAL A1077      -3.296 -16.442 -60.113  1.00 14.84           C  
ATOM    747  CG2 VAL A1077      -4.290 -14.274 -59.328  1.00 13.57           C  
ATOM    748  N   ILE A1078      -2.261 -15.717 -63.153  1.00 11.43           N  
ATOM    749  CA  ILE A1078      -1.686 -16.550 -64.208  1.00 10.49           C  
ATOM    750  C   ILE A1078      -0.881 -17.691 -63.573  1.00 10.60           C  
ATOM    751  O   ILE A1078      -0.013 -17.437 -62.748  1.00  9.42           O  
ATOM    752  CB  ILE A1078      -0.721 -15.733 -65.117  1.00 12.03           C  
ATOM    753  CG1 ILE A1078      -1.304 -14.353 -65.493  1.00 15.37           C  
ATOM    754  CG2 ILE A1078      -0.344 -16.539 -66.360  1.00 12.34           C  
ATOM    755  CD1 ILE A1078      -2.670 -14.389 -66.100  1.00 20.30           C  
ATOM    756  N   MET A1079      -1.149 -18.932 -63.990  1.00 10.64           N  
ATOM    757  CA  MET A1079      -0.558 -20.128 -63.375  1.00 10.72           C  
ATOM    758  C   MET A1079       0.024 -21.080 -64.437  1.00  9.60           C  
ATOM    759  O   MET A1079      -0.420 -21.101 -65.587  1.00 10.31           O  
ATOM    760  CB  MET A1079      -1.608 -20.864 -62.517  1.00 12.15           C  
ATOM    761  CG  MET A1079      -1.920 -20.190 -61.160  1.00 14.09           C  
ATOM    762  SD  MET A1079      -3.477 -20.794 -60.449  1.00 17.85           S  
ATOM    763  CE  MET A1079      -3.147 -22.516 -60.022  1.00 22.54           C  
ATOM    764  N   GLU A1080       1.017 -21.872 -64.034  1.00 10.30           N  
ATOM    765  CA  GLU A1080       1.511 -22.999 -64.836  1.00  9.98           C  
ATOM    766  C   GLU A1080       0.326 -23.887 -65.290  1.00  9.41           C  
ATOM    767  O   GLU A1080      -0.544 -24.255 -64.479  1.00 10.82           O  
ATOM    768  CB  GLU A1080       2.527 -23.812 -63.980  1.00  9.39           C  
ATOM    769  CG  GLU A1080       3.062 -25.103 -64.590  1.00 11.24           C  
ATOM    770  CD  GLU A1080       3.951 -25.918 -63.635  1.00 12.65           C  
ATOM    771  OE1 GLU A1080       4.078 -25.581 -62.433  1.00 10.84           O  
ATOM    772  OE2 GLU A1080       4.507 -26.934 -64.098  1.00 14.22           O1-
ATOM    773  N   LEU A1081       0.297 -24.227 -66.584  1.00  8.80           N  
ATOM    774  CA  LEU A1081      -0.780 -25.015 -67.196  1.00  8.43           C  
ATOM    775  C   LEU A1081      -0.484 -26.512 -67.060  1.00  9.80           C  
ATOM    776  O   LEU A1081       0.615 -26.973 -67.385  1.00  9.06           O  
ATOM    777  CB  LEU A1081      -0.923 -24.677 -68.687  1.00  9.94           C  
ATOM    778  CG  LEU A1081      -2.035 -25.388 -69.458  1.00  8.87           C  
ATOM    779  CD1 LEU A1081      -3.374 -24.990 -68.904  1.00 14.05           C  
ATOM    780  CD2 LEU A1081      -1.960 -25.103 -70.958  1.00 11.12           C  
ATOM    781  N   MET A1082      -1.464 -27.237 -66.538  1.00  9.81           N  
ATOM    782  CA  MET A1082      -1.360 -28.682 -66.309  1.00  8.19           C  
ATOM    783  C   MET A1082      -2.351 -29.314 -67.295  1.00  7.22           C  
ATOM    784  O   MET A1082      -3.554 -29.326 -67.052  1.00  6.21           O  
ATOM    785  CB  MET A1082      -1.680 -28.986 -64.853  1.00 10.11           C  
ATOM    786  CG  MET A1082      -0.712 -28.294 -63.868  1.00 11.42           C  
ATOM    787  SD  MET A1082       0.955 -28.984 -63.960  1.00 14.30           S  
ATOM    788  CE  MET A1082       0.672 -30.535 -63.130  1.00 15.26           C  
ATOM    789  N   THR A1083      -1.844 -29.750 -68.454  1.00  6.83           N  
ATOM    790  CA  THR A1083      -2.703 -30.062 -69.615  1.00  6.42           C  
ATOM    791  C   THR A1083      -3.685 -31.232 -69.454  1.00  7.17           C  
ATOM    792  O   THR A1083      -4.680 -31.296 -70.192  1.00  7.95           O  
ATOM    793  CB  THR A1083      -1.874 -30.310 -70.898  1.00  7.52           C  
ATOM    794  CG2 THR A1083      -1.212 -29.024 -71.366  1.00  9.19           C  
ATOM    795  OG1 THR A1083      -0.885 -31.306 -70.636  1.00 10.09           O  
ATOM    796  N   ARG A1084      -3.414 -32.144 -68.525  1.00  7.12           N  
ATOM    797  CA  ARG A1084      -4.289 -33.312 -68.329  1.00  8.12           C  
ATOM    798  C   ARG A1084      -5.281 -33.104 -67.193  1.00  8.56           C  
ATOM    799  O   ARG A1084      -6.068 -33.998 -66.898  1.00  8.58           O  
ATOM    800  CB  ARG A1084      -3.474 -34.580 -68.125  1.00  7.16           C  
ATOM    801  CG  ARG A1084      -2.679 -34.933 -69.353  1.00 10.48           C  
ATOM    802  CD  ARG A1084      -2.003 -36.288 -69.257  1.00 11.46           C  
ATOM    803  NE  ARG A1084      -1.056 -36.430 -70.366  1.00 12.36           N  
ATOM    804  CZ  ARG A1084      -1.369 -36.783 -71.605  1.00 13.28           C  
ATOM    805  NH1 ARG A1084      -2.626 -37.061 -71.960  1.00 15.94           N1+
ATOM    806  NH2 ARG A1084      -0.415 -36.838 -72.525  1.00 14.67           N  
ATOM    807  N   GLY A1085      -5.270 -31.914 -66.587  1.00  8.04           N  
ATOM    808  CA  GLY A1085      -6.304 -31.550 -65.595  1.00  9.18           C  
ATOM    809  C   GLY A1085      -6.122 -32.096 -64.193  1.00  9.95           C  
ATOM    810  O   GLY A1085      -5.037 -32.556 -63.798  1.00 10.51           O  
ATOM    811  N   ASP A1086      -7.208 -32.052 -63.419  1.00 10.07           N  
ATOM    812  CA  ASP A1086      -7.185 -32.503 -62.031  1.00  9.45           C  
ATOM    813  C   ASP A1086      -7.153 -34.030 -61.941  1.00  9.24           C  
ATOM    814  O   ASP A1086      -7.694 -34.739 -62.824  1.00  8.87           O  
ATOM    815  CB  ASP A1086      -8.358 -31.929 -61.221  1.00 11.57           C  
ATOM    816  CG  ASP A1086      -9.655 -32.690 -61.434  1.00 11.07           C  
ATOM    817  OD1 ASP A1086     -10.433 -32.292 -62.315  1.00 11.09           O  
ATOM    818  OD2 ASP A1086      -9.877 -33.677 -60.709  1.00 11.16           O1-
ATOM    819  N   LEU A1087      -6.540 -34.532 -60.870  1.00 10.68           N  
ATOM    820  CA  LEU A1087      -6.305 -35.984 -60.729  1.00 11.04           C  
ATOM    821  C   LEU A1087      -7.582 -36.810 -60.502  1.00 11.51           C  
ATOM    822  O   LEU A1087      -7.686 -37.940 -60.995  1.00 10.99           O  
ATOM    823  CB  LEU A1087      -5.253 -36.281 -59.662  1.00 13.37           C  
ATOM    824  CG  LEU A1087      -4.908 -37.750 -59.357  1.00 12.27           C  
ATOM    825  CD1 LEU A1087      -4.320 -38.439 -60.581  1.00 13.84           C  
ATOM    826  CD2 LEU A1087      -3.934 -37.789 -58.167  1.00 14.52           C  
ATOM    827  N   LYS A1088      -8.568 -36.252 -59.805  1.00 11.61           N  
ATOM    828  CA  LYS A1088      -9.836 -36.960 -59.602  1.00 10.44           C  
ATOM    829  C   LYS A1088     -10.514 -37.253 -60.927  1.00 10.81           C  
ATOM    830  O   LYS A1088     -10.924 -38.386 -61.198  1.00 10.56           O  
ATOM    831  CB  LYS A1088     -10.776 -36.193 -58.660  1.00 10.55           C  
ATOM    832  CG  LYS A1088     -12.087 -36.941 -58.382  1.00  9.97           C  
ATOM    833  CD  LYS A1088     -12.812 -36.382 -57.170  1.00 11.17           C  
ATOM    834  CE  LYS A1088     -14.154 -37.091 -56.890  1.00 12.58           C  
ATOM    835  NZ  LYS A1088     -14.537 -36.993 -55.436  1.00 10.77           N1+
ATOM    836  N   SER A1089     -10.601 -36.233 -61.779  1.00  8.94           N  
ATOM    837  CA  SER A1089     -11.220 -36.370 -63.090  1.00 10.24           C  
ATOM    838  C   SER A1089     -10.430 -37.357 -63.951  1.00 10.05           C  
ATOM    839  O   SER A1089     -11.017 -38.179 -64.682  1.00  9.53           O  
ATOM    840  CB  SER A1089     -11.288 -35.009 -63.800  1.00 10.17           C  
ATOM    841  OG  SER A1089     -12.154 -34.067 -63.134  1.00 10.44           O  
ATOM    842  N   TYR A1090      -9.110 -37.268 -63.863  1.00 11.11           N  
ATOM    843  CA  TYR A1090      -8.255 -38.133 -64.653  1.00 12.42           C  
ATOM    844  C   TYR A1090      -8.470 -39.588 -64.255  1.00  9.89           C  
ATOM    845  O   TYR A1090      -8.709 -40.433 -65.111  1.00 11.27           O  
ATOM    846  CB  TYR A1090      -6.772 -37.770 -64.518  1.00 13.75           C  
ATOM    847  CG  TYR A1090      -5.949 -38.674 -65.409  1.00 15.65           C  
ATOM    848  CD1 TYR A1090      -5.891 -38.462 -66.783  1.00 20.81           C  
ATOM    849  CD2 TYR A1090      -5.325 -39.793 -64.891  1.00 19.88           C  
ATOM    850  CE1 TYR A1090      -5.184 -39.330 -67.606  1.00 21.82           C  
ATOM    851  CE2 TYR A1090      -4.618 -40.654 -65.702  1.00 21.24           C  
ATOM    852  CZ  TYR A1090      -4.545 -40.414 -67.040  1.00 20.66           C  
ATOM    853  OH  TYR A1090      -3.839 -41.293 -67.821  1.00 28.47           O  
ATOM    854  N   LEU A1091      -8.394 -39.866 -62.957  1.00 11.12           N  
ATOM    855  CA  LEU A1091      -8.625 -41.223 -62.481  1.00 11.73           C  
ATOM    856  C   LEU A1091      -9.990 -41.766 -62.928  1.00 11.88           C  
ATOM    857  O   LEU A1091     -10.097 -42.896 -63.427  1.00 12.76           O  
ATOM    858  CB  LEU A1091      -8.506 -41.262 -60.958  1.00 11.85           C  
ATOM    859  CG  LEU A1091      -7.100 -41.090 -60.398  1.00 12.35           C  
ATOM    860  CD1 LEU A1091      -7.163 -40.866 -58.892  1.00 12.80           C  
ATOM    861  CD2 LEU A1091      -6.247 -42.307 -60.739  1.00 17.56           C  
ATOM    862  N   ARG A1092     -11.041 -40.965 -62.774  1.00 12.01           N  
ATOM    863  CA  ARG A1092     -12.383 -41.398 -63.192  1.00 12.70           C  
ATOM    864  C   ARG A1092     -12.463 -41.684 -64.689  1.00 12.88           C  
ATOM    865  O   ARG A1092     -13.173 -42.605 -65.103  1.00 11.34           O  
ATOM    866  CB  ARG A1092     -13.445 -40.386 -62.750  1.00 13.00           C  
ATOM    867  CG  ARG A1092     -13.621 -40.394 -61.248  1.00 13.67           C  
ATOM    868  CD  ARG A1092     -14.754 -39.544 -60.749  1.00 15.70           C  
ATOM    869  NE  ARG A1092     -15.017 -39.848 -59.343  1.00 16.40           N  
ATOM    870  CZ  ARG A1092     -16.036 -39.368 -58.641  1.00 18.42           C  
ATOM    871  NH1 ARG A1092     -16.903 -38.530 -59.207  1.00 16.66           N1+
ATOM    872  NH2 ARG A1092     -16.186 -39.725 -57.365  1.00 16.25           N  
ATOM    873  N   SER A1093     -11.729 -40.916 -65.500  1.00 13.88           N  
ATOM    874  CA  SER A1093     -11.703 -41.141 -66.952  1.00 14.95           C  
ATOM    875  C   SER A1093     -11.159 -42.517 -67.358  1.00 16.50           C  
ATOM    876  O   SER A1093     -11.433 -42.980 -68.472  1.00 15.86           O  
ATOM    877  CB  SER A1093     -10.913 -40.039 -67.689  1.00 15.27           C  
ATOM    878  OG  SER A1093      -9.503 -40.257 -67.689  1.00 13.18           O  
ATOM    879  N   LEU A1094     -10.393 -43.155 -66.472  1.00 17.49           N  
ATOM    880  CA  LEU A1094      -9.790 -44.464 -66.753  1.00 20.42           C  
ATOM    881  C   LEU A1094     -10.744 -45.620 -66.461  1.00 22.57           C  
ATOM    882  O   LEU A1094     -10.456 -46.773 -66.790  1.00 25.43           O  
ATOM    883  CB  LEU A1094      -8.509 -44.652 -65.940  1.00 19.76           C  
ATOM    884  CG  LEU A1094      -7.434 -43.582 -66.067  1.00 20.58           C  
ATOM    885  CD1 LEU A1094      -6.289 -43.917 -65.151  1.00 21.28           C  
ATOM    886  CD2 LEU A1094      -6.940 -43.452 -67.504  1.00 19.75           C  
ATOM    887  N   ARG A1095     -11.883 -45.323 -65.855  1.00 24.28           N  
ATOM    888  CA  ARG A1095     -12.843 -46.362 -65.560  1.00 26.71           C  
ATOM    889  C   ARG A1095     -13.450 -46.821 -66.868  1.00 28.93           C  
ATOM    890  O   ARG A1095     -13.713 -45.994 -67.750  1.00 29.64           O  
ATOM    891  CB  ARG A1095     -13.941 -45.851 -64.652  1.00 27.15           C  
ATOM    892  CG  ARG A1095     -13.468 -45.430 -63.280  1.00 27.89           C  
ATOM    893  CD  ARG A1095     -14.601 -44.723 -62.596  1.00 30.03           C  
ATOM    894  NE  ARG A1095     -14.405 -44.512 -61.169  1.00 30.43           N  
ATOM    895  CZ  ARG A1095     -15.274 -43.845 -60.406  1.00 35.20           C  
ATOM    896  NH1 ARG A1095     -16.391 -43.336 -60.938  1.00 36.15           N1+
ATOM    897  NH2 ARG A1095     -15.041 -43.682 -59.115  1.00 35.53           N  
ATOM    898  N   PRO A1096     -13.694 -48.135 -66.994  1.00 31.18           N  
ATOM    899  CA  PRO A1096     -14.183 -48.728 -68.241  1.00 31.59           C  
ATOM    900  C   PRO A1096     -15.467 -48.078 -68.782  1.00 32.69           C  
ATOM    901  O   PRO A1096     -15.746 -48.170 -69.987  1.00 32.58           O  
ATOM    902  CB  PRO A1096     -14.441 -50.197 -67.864  1.00 32.52           C  
ATOM    903  CG  PRO A1096     -14.410 -50.250 -66.367  1.00 32.18           C  
ATOM    904  CD  PRO A1096     -13.525 -49.141 -65.929  1.00 31.86           C  
ATOM    905  N   PRO A1106      -5.746 -50.410 -65.937  1.00 31.05           N  
ATOM    906  CA  PRO A1106      -5.622 -49.921 -64.567  1.00 30.01           C  
ATOM    907  C   PRO A1106      -4.166 -49.616 -64.230  1.00 28.76           C  
ATOM    908  O   PRO A1106      -3.299 -50.446 -64.525  1.00 28.69           O  
ATOM    909  CB  PRO A1106      -6.133 -51.097 -63.728  1.00 31.30           C  
ATOM    910  CG  PRO A1106      -5.999 -52.314 -64.614  1.00 31.36           C  
ATOM    911  CD  PRO A1106      -5.633 -51.874 -66.004  1.00 31.71           C  
ATOM    912  N   PRO A1107      -3.896 -48.448 -63.616  1.00 27.29           N  
ATOM    913  CA  PRO A1107      -2.504 -48.025 -63.400  1.00 24.41           C  
ATOM    914  C   PRO A1107      -1.706 -49.035 -62.564  1.00 21.07           C  
ATOM    915  O   PRO A1107      -2.183 -49.503 -61.535  1.00 20.62           O  
ATOM    916  CB  PRO A1107      -2.629 -46.682 -62.674  1.00 26.41           C  
ATOM    917  CG  PRO A1107      -4.041 -46.608 -62.183  1.00 27.84           C  
ATOM    918  CD  PRO A1107      -4.862 -47.476 -63.075  1.00 28.51           C  
ATOM    919  N   SER A1108      -0.505 -49.353 -63.030  1.00 17.27           N  
ATOM    920  CA  SER A1108       0.400 -50.266 -62.335  1.00 14.45           C  
ATOM    921  C   SER A1108       0.832 -49.767 -60.955  1.00  9.78           C  
ATOM    922  O   SER A1108       0.728 -48.583 -60.638  1.00  8.71           O  
ATOM    923  CB  SER A1108       1.643 -50.499 -63.183  1.00 13.51           C  
ATOM    924  OG  SER A1108       2.439 -49.330 -63.264  1.00 11.92           O  
ATOM    925  N   LEU A1109       1.346 -50.687 -60.128  1.00  7.60           N  
ATOM    926  CA  LEU A1109       1.912 -50.287 -58.835  1.00  7.26           C  
ATOM    927  C   LEU A1109       3.029 -49.250 -59.030  1.00  6.58           C  
ATOM    928  O   LEU A1109       3.082 -48.262 -58.318  1.00  9.13           O  
ATOM    929  CB  LEU A1109       2.447 -51.523 -58.088  1.00  7.06           C  
ATOM    930  CG  LEU A1109       3.171 -51.254 -56.763  1.00  7.86           C  
ATOM    931  CD1 LEU A1109       2.312 -50.541 -55.765  1.00 10.97           C  
ATOM    932  CD2 LEU A1109       3.661 -52.587 -56.210  1.00  8.53           C  
ATOM    933  N   SER A1110       3.913 -49.460 -60.007  1.00  8.92           N  
ATOM    934  CA  SER A1110       4.987 -48.469 -60.242  1.00  9.83           C  
ATOM    935  C   SER A1110       4.412 -47.076 -60.519  1.00 10.62           C  
ATOM    936  O   SER A1110       4.856 -46.096 -59.922  1.00  8.10           O  
ATOM    937  CB  SER A1110       5.933 -48.884 -61.355  1.00 12.82           C  
ATOM    938  OG  SER A1110       7.006 -47.955 -61.441  1.00 16.05           O  
ATOM    939  N   LYS A1111       3.419 -46.991 -61.399  1.00  8.92           N  
ATOM    940  CA  LYS A1111       2.722 -45.708 -61.643  1.00 10.01           C  
ATOM    941  C   LYS A1111       2.130 -45.080 -60.372  1.00 10.27           C  
ATOM    942  O   LYS A1111       2.322 -43.884 -60.099  1.00  9.80           O  
ATOM    943  CB  LYS A1111       1.638 -45.869 -62.722  1.00 10.22           C  
ATOM    944  CG  LYS A1111       2.189 -45.991 -64.127  1.00 12.91           C  
ATOM    945  CD  LYS A1111       1.046 -46.265 -65.120  1.00 12.86           C  
ATOM    946  CE  LYS A1111       1.538 -46.492 -66.518  1.00 17.00           C  
ATOM    947  NZ  LYS A1111       0.360 -46.570 -67.435  1.00 21.98           N1+
ATOM    948  N  AMET A1112       1.414 -45.885 -59.593  0.50  9.71           N  
ATOM    949  N  BMET A1112       1.404 -45.874 -59.587  0.50  8.84           N  
ATOM    950  CA AMET A1112       0.805 -45.426 -58.353  0.50 10.93           C  
ATOM    951  CA BMET A1112       0.800 -45.387 -58.353  0.50  9.43           C  
ATOM    952  C  AMET A1112       1.839 -44.901 -57.358  0.50  9.91           C  
ATOM    953  C  BMET A1112       1.842 -44.894 -57.347  0.50  9.12           C  
ATOM    954  O  AMET A1112       1.625 -43.858 -56.729  0.50 11.24           O  
ATOM    955  O  BMET A1112       1.637 -43.860 -56.700  0.50 10.53           O  
ATOM    956  CB AMET A1112      -0.021 -46.558 -57.725  0.50 11.43           C  
ATOM    957  CB BMET A1112      -0.103 -46.463 -57.727  0.50  9.52           C  
ATOM    958  CG AMET A1112      -1.218 -46.978 -58.574  0.50 12.37           C  
ATOM    959  CG BMET A1112      -1.351 -46.757 -58.556  0.50  9.52           C  
ATOM    960  SD AMET A1112      -2.244 -48.196 -57.745  0.50 16.84           S  
ATOM    961  SD BMET A1112      -2.602 -47.749 -57.707  0.50  8.64           S  
ATOM    962  CE AMET A1112      -3.683 -48.244 -58.790  0.50 17.04           C  
ATOM    963  CE BMET A1112      -1.836 -49.378 -57.844  0.50  5.42           C  
ATOM    964  N   ILE A1113       2.959 -45.611 -57.227  1.00  9.77           N  
ATOM    965  CA  ILE A1113       4.069 -45.167 -56.360  1.00  9.83           C  
ATOM    966  C   ILE A1113       4.657 -43.813 -56.827  1.00  9.46           C  
ATOM    967  O   ILE A1113       4.960 -42.930 -56.003  1.00  9.31           O  
ATOM    968  CB  ILE A1113       5.181 -46.202 -56.307  1.00  9.82           C  
ATOM    969  CG1 ILE A1113       4.715 -47.438 -55.519  1.00 10.54           C  
ATOM    970  CG2 ILE A1113       6.475 -45.631 -55.649  1.00 11.46           C  
ATOM    971  CD1 ILE A1113       5.627 -48.587 -55.661  1.00 11.35           C  
ATOM    972  N   GLN A1114       4.840 -43.648 -58.141  1.00  9.25           N  
ATOM    973  CA  GLN A1114       5.371 -42.374 -58.648  1.00  8.97           C  
ATOM    974  C   GLN A1114       4.465 -41.216 -58.267  1.00 11.47           C  
ATOM    975  O   GLN A1114       4.936 -40.159 -57.822  1.00 10.19           O  
ATOM    976  CB  GLN A1114       5.562 -42.388 -60.179  1.00  9.41           C  
ATOM    977  CG  GLN A1114       6.461 -43.476 -60.711  1.00  8.49           C  
ATOM    978  CD  GLN A1114       7.672 -43.770 -59.852  1.00 10.29           C  
ATOM    979  NE2 GLN A1114       7.812 -45.024 -59.430  1.00  7.84           N  
ATOM    980  OE1 GLN A1114       8.483 -42.888 -59.581  1.00  9.10           O  
ATOM    981  N   MET A1115       3.164 -41.396 -58.465  1.00 10.94           N  
ATOM    982  CA  MET A1115       2.208 -40.361 -58.088  1.00 11.97           C  
ATOM    983  C   MET A1115       2.258 -40.068 -56.587  1.00 11.98           C  
ATOM    984  O   MET A1115       2.268 -38.898 -56.158  1.00 10.65           O  
ATOM    985  CB  MET A1115       0.801 -40.746 -58.545  1.00 11.89           C  
ATOM    986  CG  MET A1115       0.670 -40.791 -60.082  1.00 14.09           C  
ATOM    987  SD  MET A1115      -1.041 -40.929 -60.677  1.00 20.31           S  
ATOM    988  CE  MET A1115      -1.205 -42.627 -60.245  1.00 16.92           C  
ATOM    989  N   ALA A1116       2.297 -41.117 -55.775  1.00 11.90           N  
ATOM    990  CA  ALA A1116       2.380 -40.969 -54.317  1.00 11.14           C  
ATOM    991  C   ALA A1116       3.595 -40.166 -53.884  1.00 11.11           C  
ATOM    992  O   ALA A1116       3.495 -39.282 -53.037  1.00 10.55           O  
ATOM    993  CB  ALA A1116       2.411 -42.381 -53.637  1.00 13.43           C  
ATOM    994  N   GLY A1117       4.755 -40.490 -54.451  1.00 11.27           N  
ATOM    995  CA  GLY A1117       5.994 -39.806 -54.093  1.00 10.99           C  
ATOM    996  C   GLY A1117       6.025 -38.351 -54.534  1.00  9.56           C  
ATOM    997  O   GLY A1117       6.566 -37.507 -53.841  1.00  9.73           O  
ATOM    998  N   GLU A1118       5.501 -38.061 -55.722  1.00  9.71           N  
ATOM    999  CA  GLU A1118       5.405 -36.676 -56.225  1.00  9.15           C  
ATOM   1000  C   GLU A1118       4.534 -35.801 -55.315  1.00 10.26           C  
ATOM   1001  O   GLU A1118       4.903 -34.675 -54.927  1.00 10.27           O  
ATOM   1002  CB  GLU A1118       4.853 -36.679 -57.672  1.00  9.48           C  
ATOM   1003  CG  GLU A1118       5.825 -37.289 -58.666  1.00  9.33           C  
ATOM   1004  CD  GLU A1118       5.286 -37.438 -60.095  1.00 11.45           C  
ATOM   1005  OE1 GLU A1118       4.072 -37.669 -60.301  1.00  9.64           O  
ATOM   1006  OE2 GLU A1118       6.104 -37.337 -61.035  1.00 17.15           O1-
ATOM   1007  N   ILE A1119       3.366 -36.328 -54.974  1.00  9.53           N  
ATOM   1008  CA  ILE A1119       2.444 -35.652 -54.080  1.00 10.38           C  
ATOM   1009  C   ILE A1119       3.084 -35.446 -52.705  1.00  9.42           C  
ATOM   1010  O   ILE A1119       3.059 -34.339 -52.168  1.00 11.10           O  
ATOM   1011  CB  ILE A1119       1.109 -36.434 -53.971  1.00 10.01           C  
ATOM   1012  CG1 ILE A1119       0.379 -36.417 -55.321  1.00 11.00           C  
ATOM   1013  CG2 ILE A1119       0.209 -35.845 -52.888  1.00 11.11           C  
ATOM   1014  CD1 ILE A1119      -0.688 -37.461 -55.448  1.00 10.67           C  
ATOM   1015  N   ALA A1120       3.692 -36.488 -52.156  1.00 10.08           N  
ATOM   1016  CA  ALA A1120       4.325 -36.394 -50.835  1.00 10.41           C  
ATOM   1017  C   ALA A1120       5.464 -35.385 -50.837  1.00 10.60           C  
ATOM   1018  O   ALA A1120       5.665 -34.676 -49.860  1.00  9.88           O  
ATOM   1019  CB  ALA A1120       4.827 -37.762 -50.371  1.00 12.05           C  
ATOM   1020  N   ASP A1121       6.208 -35.323 -51.935  1.00  9.57           N  
ATOM   1021  CA  ASP A1121       7.330 -34.398 -52.053  1.00 10.25           C  
ATOM   1022  C   ASP A1121       6.864 -32.937 -52.093  1.00  9.58           C  
ATOM   1023  O   ASP A1121       7.411 -32.080 -51.380  1.00  9.44           O  
ATOM   1024  CB  ASP A1121       8.184 -34.733 -53.279  1.00 10.25           C  
ATOM   1025  CG  ASP A1121       9.511 -33.994 -53.265  1.00 10.69           C  
ATOM   1026  OD1 ASP A1121      10.336 -34.249 -52.353  1.00 11.41           O  
ATOM   1027  OD2 ASP A1121       9.696 -33.134 -54.140  1.00  9.92           O1-
ATOM   1028  N   GLY A1122       5.845 -32.633 -52.905  1.00  8.23           N  
ATOM   1029  CA  GLY A1122       5.290 -31.294 -52.911  1.00  9.78           C  
ATOM   1030  C   GLY A1122       4.763 -30.896 -51.533  1.00  9.10           C  
ATOM   1031  O   GLY A1122       4.964 -29.752 -51.071  1.00  9.59           O  
ATOM   1032  N   MET A1123       4.083 -31.830 -50.873  1.00 10.35           N  
ATOM   1033  CA  MET A1123       3.584 -31.586 -49.502  1.00 10.81           C  
ATOM   1034  C   MET A1123       4.714 -31.402 -48.473  1.00  9.86           C  
ATOM   1035  O   MET A1123       4.628 -30.524 -47.598  1.00 10.09           O  
ATOM   1036  CB  MET A1123       2.618 -32.703 -49.079  1.00 11.73           C  
ATOM   1037  CG  MET A1123       1.290 -32.700 -49.823  1.00 12.17           C  
ATOM   1038  SD  MET A1123       0.332 -31.189 -49.646  1.00 14.18           S  
ATOM   1039  CE  MET A1123       0.209 -31.076 -47.855  1.00 18.51           C  
ATOM   1040  N   ALA A1124       5.780 -32.195 -48.570  1.00 10.44           N  
ATOM   1041  CA  ALA A1124       6.948 -32.010 -47.706  1.00  9.83           C  
ATOM   1042  C   ALA A1124       7.554 -30.605 -47.874  1.00 10.41           C  
ATOM   1043  O   ALA A1124       7.927 -29.957 -46.892  1.00  9.50           O  
ATOM   1044  CB  ALA A1124       8.024 -33.090 -47.976  1.00 11.59           C  
ATOM   1045  N   TYR A1125       7.661 -30.143 -49.119  1.00  8.51           N  
ATOM   1046  CA  TYR A1125       8.144 -28.803 -49.415  1.00  9.11           C  
ATOM   1047  C   TYR A1125       7.257 -27.724 -48.761  1.00  8.21           C  
ATOM   1048  O   TYR A1125       7.749 -26.822 -48.077  1.00  8.95           O  
ATOM   1049  CB  TYR A1125       8.220 -28.571 -50.932  1.00  9.79           C  
ATOM   1050  CG  TYR A1125       8.574 -27.142 -51.320  1.00  8.19           C  
ATOM   1051  CD1 TYR A1125       9.897 -26.716 -51.384  1.00  8.13           C  
ATOM   1052  CD2 TYR A1125       7.571 -26.197 -51.597  1.00 10.85           C  
ATOM   1053  CE1 TYR A1125      10.217 -25.404 -51.715  1.00 10.25           C  
ATOM   1054  CE2 TYR A1125       7.883 -24.898 -51.949  1.00 10.10           C  
ATOM   1055  CZ  TYR A1125       9.199 -24.489 -51.993  1.00  9.86           C  
ATOM   1056  OH  TYR A1125       9.512 -23.183 -52.332  1.00 10.37           O  
ATOM   1057  N   LEU A1126       5.950 -27.824 -48.972  1.00  9.48           N  
ATOM   1058  CA  LEU A1126       5.018 -26.848 -48.406  1.00 10.55           C  
ATOM   1059  C   LEU A1126       5.073 -26.851 -46.879  1.00  9.72           C  
ATOM   1060  O   LEU A1126       5.210 -25.790 -46.247  1.00 10.27           O  
ATOM   1061  CB  LEU A1126       3.595 -27.162 -48.871  1.00 10.91           C  
ATOM   1062  CG  LEU A1126       3.381 -26.846 -50.357  1.00 11.05           C  
ATOM   1063  CD1 LEU A1126       2.015 -27.355 -50.780  1.00 13.46           C  
ATOM   1064  CD2 LEU A1126       3.519 -25.358 -50.624  1.00 12.42           C  
ATOM   1065  N   ASN A1127       5.007 -28.032 -46.286  1.00 11.36           N  
ATOM   1066  CA  ASN A1127       5.036 -28.132 -44.820  1.00 12.58           C  
ATOM   1067  C   ASN A1127       6.366 -27.563 -44.267  1.00 12.39           C  
ATOM   1068  O   ASN A1127       6.377 -26.956 -43.198  1.00 12.60           O  
ATOM   1069  CB  ASN A1127       4.877 -29.597 -44.322  1.00 12.87           C  
ATOM   1070  CG  ASN A1127       3.429 -30.163 -44.349  1.00 13.01           C  
ATOM   1071  ND2 ASN A1127       2.391 -29.371 -44.741  1.00 11.74           N  
ATOM   1072  OD1 ASN A1127       3.260 -31.328 -43.981  1.00 13.34           O  
ATOM   1073  N   ALA A1128       7.488 -27.762 -44.971  1.00 11.82           N  
ATOM   1074  CA  ALA A1128       8.800 -27.272 -44.519  1.00 11.89           C  
ATOM   1075  C   ALA A1128       8.866 -25.753 -44.518  1.00 12.07           C  
ATOM   1076  O   ALA A1128       9.598 -25.149 -43.731  1.00 12.74           O  
ATOM   1077  CB  ALA A1128       9.929 -27.839 -45.388  1.00 12.64           C  
ATOM   1078  N   ASN A1129       8.086 -25.161 -45.409  1.00 11.28           N  
ATOM   1079  CA  ASN A1129       7.929 -23.722 -45.542  1.00 13.50           C  
ATOM   1080  C   ASN A1129       6.735 -23.156 -44.753  1.00 14.11           C  
ATOM   1081  O   ASN A1129       6.239 -22.064 -45.064  1.00 15.78           O  
ATOM   1082  CB  ASN A1129       7.857 -23.380 -47.028  1.00 13.69           C  
ATOM   1083  CG  ASN A1129       9.222 -23.438 -47.689  1.00 16.79           C  
ATOM   1084  ND2 ASN A1129       9.514 -24.523 -48.398  1.00 12.96           N  
ATOM   1085  OD1 ASN A1129      10.025 -22.528 -47.516  1.00 17.76           O  
ATOM   1086  N   LYS A1130       6.319 -23.902 -43.725  1.00 15.23           N  
ATOM   1087  CA  LYS A1130       5.239 -23.531 -42.780  1.00 15.35           C  
ATOM   1088  C   LYS A1130       3.861 -23.319 -43.417  1.00 14.43           C  
ATOM   1089  O   LYS A1130       3.045 -22.530 -42.924  1.00 16.43           O  
ATOM   1090  CB  LYS A1130       5.633 -22.313 -41.938  1.00 17.31           C  
ATOM   1091  CG  LYS A1130       7.044 -22.387 -41.320  1.00 21.79           C  
ATOM   1092  CD  LYS A1130       7.276 -23.692 -40.545  1.00 25.97           C  
ATOM   1093  CE  LYS A1130       8.618 -23.672 -39.818  0.00 22.69           C  
ATOM   1094  NZ  LYS A1130       8.662 -22.646 -38.739  0.00 23.45           N1+
ATOM   1095  N   PHE A1131       3.609 -24.036 -44.502  1.00 11.56           N  
ATOM   1096  CA  PHE A1131       2.333 -23.998 -45.202  1.00 11.75           C  
ATOM   1097  C   PHE A1131       1.584 -25.289 -44.903  1.00 10.92           C  
ATOM   1098  O   PHE A1131       2.031 -26.353 -45.297  1.00 12.91           O  
ATOM   1099  CB  PHE A1131       2.576 -23.879 -46.705  1.00 11.60           C  
ATOM   1100  CG  PHE A1131       1.324 -23.662 -47.529  1.00 11.02           C  
ATOM   1101  CD1 PHE A1131       0.621 -24.721 -48.049  1.00 13.44           C  
ATOM   1102  CD2 PHE A1131       0.890 -22.377 -47.809  1.00 18.31           C  
ATOM   1103  CE1 PHE A1131      -0.527 -24.525 -48.822  1.00 15.31           C  
ATOM   1104  CE2 PHE A1131      -0.247 -22.165 -48.585  1.00 18.35           C  
ATOM   1105  CZ  PHE A1131      -0.952 -23.247 -49.089  1.00 17.75           C  
ATOM   1106  N   VAL A1132       0.469 -25.197 -44.184  1.00  9.14           N  
ATOM   1107  CA  VAL A1132      -0.449 -26.330 -44.012  1.00 10.90           C  
ATOM   1108  C   VAL A1132      -1.554 -26.219 -45.081  1.00 10.24           C  
ATOM   1109  O   VAL A1132      -2.197 -25.175 -45.181  1.00 10.63           O  
ATOM   1110  CB  VAL A1132      -1.096 -26.308 -42.599  1.00 11.68           C  
ATOM   1111  CG1 VAL A1132      -2.162 -27.391 -42.459  1.00 14.06           C  
ATOM   1112  CG2 VAL A1132      -0.034 -26.441 -41.533  1.00 14.71           C  
ATOM   1113  N   HIS A1133      -1.760 -27.274 -45.870  1.00 11.86           N  
ATOM   1114  CA  HIS A1133      -2.665 -27.197 -47.043  1.00 12.89           C  
ATOM   1115  C   HIS A1133      -4.146 -27.079 -46.650  1.00 13.62           C  
ATOM   1116  O   HIS A1133      -4.855 -26.153 -47.085  1.00 14.23           O  
ATOM   1117  CB  HIS A1133      -2.467 -28.400 -47.954  1.00 13.84           C  
ATOM   1118  CG  HIS A1133      -3.095 -28.249 -49.308  1.00 13.19           C  
ATOM   1119  CD2 HIS A1133      -2.540 -28.110 -50.539  1.00 14.79           C  
ATOM   1120  ND1 HIS A1133      -4.459 -28.258 -49.504  1.00 13.44           N  
ATOM   1121  CE1 HIS A1133      -4.717 -28.113 -50.793  1.00 15.20           C  
ATOM   1122  NE2 HIS A1133      -3.570 -28.025 -51.444  1.00 13.95           N  
ATOM   1123  N   ARG A1134      -4.583 -27.984 -45.788  1.00 12.92           N  
ATOM   1124  CA  ARG A1134      -5.959 -28.020 -45.259  1.00 14.26           C  
ATOM   1125  C   ARG A1134      -6.986 -28.648 -46.205  1.00 12.91           C  
ATOM   1126  O   ARG A1134      -8.085 -28.945 -45.756  1.00 14.80           O  
ATOM   1127  CB  ARG A1134      -6.497 -26.639 -44.802  1.00 15.25           C  
ATOM   1128  CG  ARG A1134      -5.611 -25.870 -43.825  1.00 15.62           C  
ATOM   1129  CD  ARG A1134      -6.239 -24.585 -43.315  1.00 18.34           C  
ATOM   1130  NE  ARG A1134      -5.511 -24.126 -42.133  0.50 19.72           N  
ATOM   1131  CZ  ARG A1134      -4.319 -23.524 -42.144  0.50 22.66           C  
ATOM   1132  NH1 ARG A1134      -3.682 -23.266 -43.285  0.50 21.89           N1+
ATOM   1133  NH2 ARG A1134      -3.757 -23.163 -40.993  0.50 24.85           N  
ATOM   1134  N   ASP A1135      -6.668 -28.817 -47.491  1.00 12.31           N  
ATOM   1135  CA  ASP A1135      -7.613 -29.435 -48.446  1.00 12.19           C  
ATOM   1136  C   ASP A1135      -6.900 -30.361 -49.446  1.00 12.01           C  
ATOM   1137  O   ASP A1135      -7.194 -30.351 -50.648  1.00 10.83           O  
ATOM   1138  CB  ASP A1135      -8.418 -28.333 -49.161  1.00 13.75           C  
ATOM   1139  CG  ASP A1135      -9.668 -28.848 -49.899  1.00 12.10           C  
ATOM   1140  OD1 ASP A1135     -10.132 -29.985 -49.670  1.00 12.70           O  
ATOM   1141  OD2 ASP A1135     -10.205 -28.061 -50.712  1.00 11.00           O1-
ATOM   1142  N   LEU A1136      -5.967 -31.182 -48.963  1.00 11.64           N  
ATOM   1143  CA  LEU A1136      -5.335 -32.171 -49.828  1.00 12.65           C  
ATOM   1144  C   LEU A1136      -6.343 -33.259 -50.227  1.00 12.36           C  
ATOM   1145  O   LEU A1136      -7.046 -33.817 -49.377  1.00 12.42           O  
ATOM   1146  CB  LEU A1136      -4.096 -32.801 -49.179  1.00 10.80           C  
ATOM   1147  CG  LEU A1136      -3.342 -33.818 -50.029  1.00 12.93           C  
ATOM   1148  CD1 LEU A1136      -2.807 -33.210 -51.328  1.00 13.43           C  
ATOM   1149  CD2 LEU A1136      -2.192 -34.392 -49.205  1.00 14.93           C  
ATOM   1150  N   ALA A1137      -6.425 -33.518 -51.534  1.00 12.59           N  
ATOM   1151  CA  ALA A1137      -7.398 -34.429 -52.125  1.00 11.75           C  
ATOM   1152  C   ALA A1137      -7.024 -34.609 -53.582  1.00 12.98           C  
ATOM   1153  O   ALA A1137      -6.361 -33.743 -54.149  1.00 10.25           O  
ATOM   1154  CB  ALA A1137      -8.815 -33.841 -52.033  1.00 12.77           C  
ATOM   1155  N   ALA A1138      -7.435 -35.711 -54.199  1.00 11.81           N  
ATOM   1156  CA  ALA A1138      -7.095 -35.932 -55.617  1.00 11.45           C  
ATOM   1157  C   ALA A1138      -7.593 -34.785 -56.514  1.00 11.78           C  
ATOM   1158  O   ALA A1138      -6.909 -34.394 -57.489  1.00 11.57           O  
ATOM   1159  CB  ALA A1138      -7.611 -37.263 -56.096  1.00 10.70           C  
ATOM   1160  N   ARG A1139      -8.748 -34.199 -56.176  1.00 11.36           N  
ATOM   1161  CA  ARG A1139      -9.302 -33.087 -56.975  1.00  9.96           C  
ATOM   1162  C   ARG A1139      -8.405 -31.838 -56.924  1.00  8.62           C  
ATOM   1163  O   ARG A1139      -8.502 -30.963 -57.801  1.00 10.95           O  
ATOM   1164  CB  ARG A1139     -10.740 -32.732 -56.537  1.00 10.51           C  
ATOM   1165  CG  ARG A1139     -10.834 -32.193 -55.095  1.00 11.08           C  
ATOM   1166  CD  ARG A1139     -12.262 -31.874 -54.566  1.00 10.91           C  
ATOM   1167  NE  ARG A1139     -12.105 -31.555 -53.144  1.00 10.51           N  
ATOM   1168  CZ  ARG A1139     -12.010 -32.478 -52.185  1.00 11.78           C  
ATOM   1169  NH1 ARG A1139     -12.197 -33.760 -52.452  1.00 12.80           N1+
ATOM   1170  NH2 ARG A1139     -11.738 -32.123 -50.939  1.00 13.00           N  
ATOM   1171  N   ASN A1140      -7.518 -31.780 -55.927  1.00  9.61           N  
ATOM   1172  CA  ASN A1140      -6.621 -30.638 -55.733  1.00 10.69           C  
ATOM   1173  C   ASN A1140      -5.153 -30.975 -56.039  1.00 11.56           C  
ATOM   1174  O   ASN A1140      -4.228 -30.301 -55.565  1.00 13.81           O  
ATOM   1175  CB  ASN A1140      -6.800 -30.065 -54.325  1.00 10.34           C  
ATOM   1176  CG  ASN A1140      -8.156 -29.390 -54.139  1.00 11.61           C  
ATOM   1177  ND2 ASN A1140      -8.683 -29.431 -52.906  1.00 12.74           N  
ATOM   1178  OD1 ASN A1140      -8.709 -28.813 -55.087  1.00 10.29           O  
ATOM   1179  N   CYS A1141      -4.979 -32.011 -56.851  1.00 10.94           N  
ATOM   1180  CA  CYS A1141      -3.710 -32.365 -57.480  1.00 11.88           C  
ATOM   1181  C   CYS A1141      -3.953 -32.285 -58.980  1.00 10.55           C  
ATOM   1182  O   CYS A1141      -5.089 -32.489 -59.425  1.00 11.40           O  
ATOM   1183  CB  CYS A1141      -3.273 -33.754 -57.103  1.00 12.78           C  
ATOM   1184  SG  CYS A1141      -2.914 -33.979 -55.313  1.00 14.86           S  
ATOM   1185  N   MET A1142      -2.932 -31.915 -59.745  1.00  9.66           N  
ATOM   1186  CA  MET A1142      -3.093 -31.752 -61.174  1.00  9.76           C  
ATOM   1187  C   MET A1142      -2.071 -32.615 -61.912  1.00  9.71           C  
ATOM   1188  O   MET A1142      -1.029 -32.958 -61.357  1.00  9.92           O  
ATOM   1189  CB  MET A1142      -2.938 -30.281 -61.591  1.00 11.06           C  
ATOM   1190  CG  MET A1142      -3.942 -29.335 -60.885  1.00 14.34           C  
ATOM   1191  SD  MET A1142      -4.133 -27.700 -61.635  1.00 20.84           S  
ATOM   1192  CE  MET A1142      -5.206 -28.142 -63.004  1.00 23.72           C  
ATOM   1193  N   VAL A1143      -2.373 -32.911 -63.174  1.00  7.44           N  
ATOM   1194  CA  VAL A1143      -1.586 -33.835 -64.003  1.00  8.25           C  
ATOM   1195  C   VAL A1143      -1.029 -33.142 -65.236  1.00  7.94           C  
ATOM   1196  O   VAL A1143      -1.777 -32.550 -66.008  1.00  7.75           O  
ATOM   1197  CB  VAL A1143      -2.459 -35.060 -64.454  1.00  8.49           C  
ATOM   1198  CG1 VAL A1143      -1.604 -36.093 -65.171  1.00 11.13           C  
ATOM   1199  CG2 VAL A1143      -3.139 -35.694 -63.235  1.00 10.68           C  
ATOM   1200  N   ALA A1144       0.288 -33.227 -65.422  1.00  7.83           N  
ATOM   1201  CA  ALA A1144       0.976 -32.577 -66.547  1.00  9.98           C  
ATOM   1202  C   ALA A1144       0.924 -33.412 -67.819  1.00 11.10           C  
ATOM   1203  O   ALA A1144       0.538 -34.568 -67.802  1.00 11.01           O  
ATOM   1204  CB  ALA A1144       2.433 -32.293 -66.182  1.00 10.51           C  
ATOM   1205  N   GLU A1145       1.349 -32.821 -68.922  1.00 13.26           N  
ATOM   1206  CA  GLU A1145       1.386 -33.533 -70.202  1.00 14.82           C  
ATOM   1207  C   GLU A1145       2.203 -34.835 -70.115  1.00 14.46           C  
ATOM   1208  O   GLU A1145       1.852 -35.838 -70.740  1.00 14.99           O  
ATOM   1209  CB  GLU A1145       1.960 -32.633 -71.294  1.00 16.61           C  
ATOM   1210  CG  GLU A1145       1.868 -33.245 -72.685  1.00 17.85           C  
ATOM   1211  CD  GLU A1145       1.950 -32.230 -73.808  1.00 24.31           C  
ATOM   1212  OE1 GLU A1145       1.936 -31.004 -73.541  1.00 35.03           O  
ATOM   1213  OE2 GLU A1145       2.021 -32.663 -74.978  1.00 32.54           O1-
ATOM   1214  N   ASP A1146       3.286 -34.815 -69.345  1.00 14.04           N  
ATOM   1215  CA  ASP A1146       4.128 -36.014 -69.150  1.00 14.86           C  
ATOM   1216  C   ASP A1146       3.715 -36.904 -67.965  1.00 14.55           C  
ATOM   1217  O   ASP A1146       4.448 -37.839 -67.599  1.00 14.41           O  
ATOM   1218  CB  ASP A1146       5.613 -35.612 -69.048  1.00 16.02           C  
ATOM   1219  CG  ASP A1146       5.993 -34.999 -67.694  1.00 18.72           C  
ATOM   1220  OD1 ASP A1146       5.109 -34.695 -66.857  1.00 15.12           O  
ATOM   1221  OD2 ASP A1146       7.212 -34.816 -67.467  1.00 21.75           O1-
ATOM   1222  N   PHE A1147       2.540 -36.620 -67.390  1.00 11.19           N  
ATOM   1223  CA  PHE A1147       1.932 -37.367 -66.292  1.00 11.19           C  
ATOM   1224  C   PHE A1147       2.490 -37.057 -64.897  1.00  8.96           C  
ATOM   1225  O   PHE A1147       2.027 -37.605 -63.904  1.00 10.46           O  
ATOM   1226  CB  PHE A1147       1.896 -38.884 -66.562  1.00 12.56           C  
ATOM   1227  CG  PHE A1147       1.039 -39.257 -67.741  1.00 10.35           C  
ATOM   1228  CD1 PHE A1147      -0.344 -39.261 -67.630  1.00 13.64           C  
ATOM   1229  CD2 PHE A1147       1.610 -39.584 -68.949  1.00 15.82           C  
ATOM   1230  CE1 PHE A1147      -1.142 -39.607 -68.726  1.00 12.35           C  
ATOM   1231  CE2 PHE A1147       0.812 -39.915 -70.041  1.00 15.29           C  
ATOM   1232  CZ  PHE A1147      -0.567 -39.925 -69.903  1.00 11.15           C  
ATOM   1233  N   THR A1148       3.437 -36.123 -64.810  1.00  9.68           N  
ATOM   1234  CA  THR A1148       3.849 -35.598 -63.510  1.00  9.56           C  
ATOM   1235  C   THR A1148       2.644 -35.021 -62.737  1.00 11.32           C  
ATOM   1236  O   THR A1148       1.913 -34.181 -63.272  1.00 10.74           O  
ATOM   1237  CB  THR A1148       4.921 -34.502 -63.649  1.00  9.74           C  
ATOM   1238  CG2 THR A1148       5.396 -34.063 -62.286  1.00  9.15           C  
ATOM   1239  OG1 THR A1148       6.041 -34.997 -64.393  1.00 10.94           O  
ATOM   1240  N   VAL A1149       2.448 -35.483 -61.501  1.00  9.58           N  
ATOM   1241  CA  VAL A1149       1.441 -34.957 -60.601  1.00  9.76           C  
ATOM   1242  C   VAL A1149       2.038 -33.858 -59.707  1.00 10.63           C  
ATOM   1243  O   VAL A1149       3.142 -33.989 -59.167  1.00  9.69           O  
ATOM   1244  CB  VAL A1149       0.820 -36.068 -59.734  1.00  9.85           C  
ATOM   1245  CG1 VAL A1149      -0.259 -35.520 -58.794  1.00 11.13           C  
ATOM   1246  CG2 VAL A1149       0.262 -37.161 -60.636  1.00 12.26           C  
ATOM   1247  N   LYS A1150       1.281 -32.775 -59.553  1.00 11.03           N  
ATOM   1248  CA  LYS A1150       1.703 -31.638 -58.747  1.00 10.48           C  
ATOM   1249  C   LYS A1150       0.542 -31.164 -57.851  1.00 11.42           C  
ATOM   1250  O   LYS A1150      -0.647 -31.285 -58.205  1.00 12.27           O  
ATOM   1251  CB  LYS A1150       2.139 -30.478 -59.657  1.00  9.06           C  
ATOM   1252  CG  LYS A1150       3.321 -30.790 -60.551  1.00  9.65           C  
ATOM   1253  CD  LYS A1150       3.858 -29.590 -61.290  1.00 10.62           C  
ATOM   1254  CE  LYS A1150       4.905 -30.024 -62.325  1.00  9.74           C  
ATOM   1255  NZ  LYS A1150       5.829 -28.928 -62.779  1.00  6.81           N1+
ATOM   1256  N   ILE A1151       0.889 -30.595 -56.701  1.00  9.66           N  
ATOM   1257  CA  ILE A1151      -0.109 -29.977 -55.831  1.00 10.69           C  
ATOM   1258  C   ILE A1151      -0.645 -28.705 -56.474  1.00 12.17           C  
ATOM   1259  O   ILE A1151       0.118 -27.795 -56.797  1.00 11.21           O  
ATOM   1260  CB  ILE A1151       0.489 -29.586 -54.450  1.00 10.96           C  
ATOM   1261  CG1 ILE A1151       1.254 -30.752 -53.802  1.00 12.49           C  
ATOM   1262  CG2 ILE A1151      -0.594 -29.057 -53.538  1.00 12.02           C  
ATOM   1263  CD1 ILE A1151       0.414 -32.002 -53.515  1.00 16.27           C  
ATOM   1264  N   GLY A1152      -1.959 -28.595 -56.637  1.00 12.68           N  
ATOM   1265  CA  GLY A1152      -2.484 -27.394 -57.268  1.00 14.37           C  
ATOM   1266  C   GLY A1152      -3.943 -27.440 -57.629  1.00 16.60           C  
ATOM   1267  O   GLY A1152      -4.471 -28.508 -57.961  1.00 17.90           O  
ATOM   1268  N   ASP A1153      -4.588 -26.269 -57.598  1.00 17.35           N  
ATOM   1269  CA  ASP A1153      -6.012 -26.177 -57.907  1.00 17.29           C  
ATOM   1270  C   ASP A1153      -6.469 -24.726 -58.086  1.00 18.73           C  
ATOM   1271  O   ASP A1153      -5.736 -23.793 -57.707  1.00 16.90           O  
ATOM   1272  CB  ASP A1153      -6.840 -26.877 -56.818  1.00 17.09           C  
ATOM   1273  CG  ASP A1153      -6.964 -26.067 -55.537  1.00 20.71           C  
ATOM   1274  OD1 ASP A1153      -7.797 -25.130 -55.516  1.00 21.05           O  
ATOM   1275  OD2 ASP A1153      -6.278 -26.405 -54.526  1.00 22.43           O1-
ATOM   1276  N   PHE A1154      -7.666 -24.561 -58.670  1.00 18.08           N  
ATOM   1277  CA  PHE A1154      -8.275 -23.246 -58.921  1.00 18.40           C  
ATOM   1278  C   PHE A1154      -9.461 -22.948 -57.993  1.00 16.83           C  
ATOM   1279  O   PHE A1154     -10.222 -22.000 -58.233  1.00 13.51           O  
ATOM   1280  CB  PHE A1154      -8.773 -23.138 -60.371  1.00 19.93           C  
ATOM   1281  CG  PHE A1154      -7.750 -23.513 -61.415  1.00 17.74           C  
ATOM   1282  CD1 PHE A1154      -6.513 -22.905 -61.448  1.00 21.22           C  
ATOM   1283  CD2 PHE A1154      -8.055 -24.449 -62.389  1.00 19.03           C  
ATOM   1284  CE1 PHE A1154      -5.583 -23.249 -62.413  1.00 24.77           C  
ATOM   1285  CE2 PHE A1154      -7.154 -24.787 -63.356  1.00 19.04           C  
ATOM   1286  CZ  PHE A1154      -5.912 -24.194 -63.373  1.00 23.67           C  
ATOM   1287  N   GLY A1155      -9.608 -23.748 -56.941  1.00 17.87           N  
ATOM   1288  CA  GLY A1155     -10.776 -23.681 -56.043  1.00 19.23           C  
ATOM   1289  C   GLY A1155     -11.866 -24.619 -56.550  1.00 20.08           C  
ATOM   1290  O   GLY A1155     -12.450 -24.356 -57.603  1.00 19.18           O  
ATOM   1291  N   MET A1156     -12.131 -25.695 -55.795  1.00 20.25           N  
ATOM   1292  CA  MET A1156     -13.002 -26.812 -56.241  1.00 20.19           C  
ATOM   1293  C   MET A1156     -14.413 -26.819 -55.594  1.00 20.75           C  
ATOM   1294  O   MET A1156     -15.188 -27.763 -55.784  1.00 20.03           O  
ATOM   1295  CB  MET A1156     -12.306 -28.161 -55.976  1.00 20.49           C  
ATOM   1296  CG  MET A1156     -11.337 -28.603 -57.057  1.00 23.87           C  
ATOM   1297  SD  MET A1156     -12.208 -29.129 -58.561  1.00 31.68           S  
ATOM   1298  CE  MET A1156     -10.936 -30.042 -59.444  1.00 19.02           C  
ATOM   1299  N   THR A1157     -14.755 -25.767 -54.854  1.00 18.69           N  
ATOM   1300  CA  THR A1157     -15.981 -25.780 -54.052  1.00 18.37           C  
ATOM   1301  C   THR A1157     -17.239 -25.478 -54.855  1.00 17.93           C  
ATOM   1302  O   THR A1157     -18.352 -25.664 -54.340  1.00 18.35           O  
ATOM   1303  CB  THR A1157     -15.901 -24.787 -52.885  1.00 18.01           C  
ATOM   1304  CG2 THR A1157     -14.810 -25.202 -51.907  1.00 17.66           C  
ATOM   1305  OG1 THR A1157     -15.633 -23.471 -53.384  1.00 19.81           O  
ATOM   1306  N   ARG A1158     -17.076 -25.024 -56.099  1.00 16.99           N  
ATOM   1307  CA  ARG A1158     -18.203 -24.497 -56.888  1.00 17.70           C  
ATOM   1308  C   ARG A1158     -18.483 -25.221 -58.219  1.00 17.28           C  
ATOM   1309  O   ARG A1158     -19.330 -24.773 -58.992  1.00 18.82           O  
ATOM   1310  CB  ARG A1158     -17.981 -22.998 -57.153  1.00 17.01           C  
ATOM   1311  CG  ARG A1158     -18.165 -22.120 -55.904  1.00 19.85           C  
ATOM   1312  CD  ARG A1158     -18.053 -20.615 -56.188  1.00 20.86           C  
ATOM   1313  NE  ARG A1158     -18.957 -20.158 -57.239  0.50 22.07           N  
ATOM   1314  CZ  ARG A1158     -19.001 -18.914 -57.716  0.50 22.69           C  
ATOM   1315  NH1 ARG A1158     -18.191 -17.967 -57.247  0.50 22.38           N1+
ATOM   1316  NH2 ARG A1158     -19.864 -18.612 -58.676  0.50 23.19           N  
ATOM   1317  N   ASP A1159     -17.783 -26.322 -58.503  1.00 17.94           N  
ATOM   1318  CA  ASP A1159     -18.083 -27.063 -59.734  1.00 17.61           C  
ATOM   1319  C   ASP A1159     -18.514 -28.482 -59.395  1.00 14.66           C  
ATOM   1320  O   ASP A1159     -19.173 -28.693 -58.376  1.00 13.11           O  
ATOM   1321  CB  ASP A1159     -16.935 -27.003 -60.762  1.00 19.59           C  
ATOM   1322  CG  ASP A1159     -17.444 -27.203 -62.217  1.00 21.82           C  
ATOM   1323  OD1 ASP A1159     -18.379 -26.484 -62.653  1.00 23.31           O  
ATOM   1324  OD2 ASP A1159     -16.901 -28.100 -62.907  1.00 30.81           O1-
ATOM   1325  N   ILE A1160     -18.175 -29.447 -60.244  1.00 13.43           N  
ATOM   1326  CA  ILE A1160     -18.772 -30.784 -60.134  1.00 15.44           C  
ATOM   1327  C   ILE A1160     -18.368 -31.585 -58.909  1.00 13.64           C  
ATOM   1328  O   ILE A1160     -19.054 -32.563 -58.589  1.00 13.71           O  
ATOM   1329  CB  ILE A1160     -18.512 -31.650 -61.381  1.00 16.82           C  
ATOM   1330  CG1 ILE A1160     -17.019 -31.813 -61.631  1.00 19.35           C  
ATOM   1331  CG2 ILE A1160     -19.253 -31.066 -62.578  1.00 20.04           C  
ATOM   1332  CD1 ILE A1160     -16.712 -32.963 -62.573  1.00 22.05           C  
ATOM   1333  N   TYR A1161     -17.289 -31.189 -58.220  1.00 10.28           N  
ATOM   1334  CA  TYR A1161     -16.919 -31.826 -56.941  1.00  9.81           C  
ATOM   1335  C   TYR A1161     -17.342 -31.014 -55.706  1.00  8.98           C  
ATOM   1336  O   TYR A1161     -16.845 -31.277 -54.585  1.00  9.72           O  
ATOM   1337  CB  TYR A1161     -15.418 -32.189 -56.879  1.00 10.79           C  
ATOM   1338  CG  TYR A1161     -14.974 -33.012 -58.072  1.00 10.84           C  
ATOM   1339  CD1 TYR A1161     -15.717 -34.118 -58.476  1.00 10.96           C  
ATOM   1340  CD2 TYR A1161     -13.850 -32.667 -58.820  1.00 10.59           C  
ATOM   1341  CE1 TYR A1161     -15.351 -34.867 -59.585  1.00 13.51           C  
ATOM   1342  CE2 TYR A1161     -13.472 -33.417 -59.934  1.00 10.66           C  
ATOM   1343  CZ  TYR A1161     -14.232 -34.521 -60.312  1.00 12.08           C  
ATOM   1344  OH  TYR A1161     -13.896 -35.271 -61.427  1.00 11.84           O  
ATOM   1345  N   GLU A1162     -18.277 -30.081 -55.904  1.00  7.91           N  
ATOM   1346  CA  GLU A1162     -18.884 -29.328 -54.790  1.00  9.40           C  
ATOM   1347  C   GLU A1162     -19.418 -30.242 -53.684  1.00  9.95           C  
ATOM   1348  O   GLU A1162     -19.366 -29.876 -52.499  1.00  8.12           O  
ATOM   1349  CB  GLU A1162     -19.970 -28.381 -55.276  1.00 10.19           C  
ATOM   1350  CG  GLU A1162     -21.183 -29.039 -55.971  1.00  8.84           C  
ATOM   1351  CD  GLU A1162     -22.070 -28.049 -56.690  1.00 12.01           C  
ATOM   1352  OE1 GLU A1162     -22.017 -26.841 -56.379  1.00 12.29           O  
ATOM   1353  OE2 GLU A1162     -22.850 -28.478 -57.566  1.00 14.39           O1-
ATOM   1354  N   THR A1163     -19.925 -31.424 -54.056  1.00  8.26           N  
ATOM   1355  CA  THR A1163     -20.452 -32.371 -53.041  1.00 10.24           C  
ATOM   1356  C   THR A1163     -19.375 -33.067 -52.199  1.00 10.24           C  
ATOM   1357  O   THR A1163     -19.717 -33.814 -51.249  1.00  9.96           O  
ATOM   1358  CB  THR A1163     -21.403 -33.427 -53.667  1.00 10.28           C  
ATOM   1359  CG2 THR A1163     -22.629 -32.755 -54.273  1.00 12.63           C  
ATOM   1360  OG1 THR A1163     -20.704 -34.177 -54.659  1.00 11.26           O  
ATOM   1361  N   ASP A1164     -18.085 -32.818 -52.497  1.00  8.44           N  
ATOM   1362  CA  ASP A1164     -16.982 -33.205 -51.611  1.00  9.01           C  
ATOM   1363  C   ASP A1164     -16.840 -32.278 -50.368  1.00  9.51           C  
ATOM   1364  O   ASP A1164     -15.939 -32.509 -49.544  1.00 10.25           O  
ATOM   1365  CB  ASP A1164     -15.617 -33.228 -52.353  1.00  8.08           C  
ATOM   1366  CG  ASP A1164     -15.493 -34.372 -53.388  1.00  8.29           C  
ATOM   1367  OD1 ASP A1164     -16.440 -35.178 -53.527  1.00 11.75           O  
ATOM   1368  OD2 ASP A1164     -14.413 -34.471 -54.052  1.00 11.32           O1-
ATOM   1369  N   TYR A1165     -17.683 -31.247 -50.261  1.00  8.88           N  
ATOM   1370  CA  TYR A1165     -17.682 -30.320 -49.116  1.00  9.84           C  
ATOM   1371  C   TYR A1165     -19.022 -30.292 -48.371  1.00 11.08           C  
ATOM   1372  O   TYR A1165     -20.094 -30.431 -48.971  1.00 10.75           O  
ATOM   1373  CB  TYR A1165     -17.301 -28.909 -49.582  1.00 10.17           C  
ATOM   1374  CG  TYR A1165     -15.952 -28.878 -50.260  1.00 10.93           C  
ATOM   1375  CD1 TYR A1165     -15.825 -29.142 -51.626  1.00 12.62           C  
ATOM   1376  CD2 TYR A1165     -14.797 -28.593 -49.538  1.00 10.61           C  
ATOM   1377  CE1 TYR A1165     -14.577 -29.138 -52.244  1.00  8.55           C  
ATOM   1378  CE2 TYR A1165     -13.544 -28.581 -50.151  1.00 10.00           C  
ATOM   1379  CZ  TYR A1165     -13.440 -28.860 -51.496  1.00 10.29           C  
ATOM   1380  OH  TYR A1165     -12.207 -28.845 -52.095  1.00 10.76           O  
ATOM   1381  N   TYR A1166     -18.934 -30.085 -47.061  1.00 12.29           N  
ATOM   1382  CA  TYR A1166     -20.075 -30.064 -46.151  1.00 16.09           C  
ATOM   1383  C   TYR A1166     -20.039 -28.735 -45.400  1.00 17.50           C  
ATOM   1384  O   TYR A1166     -19.012 -28.372 -44.840  1.00 13.79           O  
ATOM   1385  CB  TYR A1166     -19.926 -31.234 -45.158  1.00 17.16           C  
ATOM   1386  CG  TYR A1166     -20.926 -31.286 -44.018  1.00 17.18           C  
ATOM   1387  CD1 TYR A1166     -22.266 -31.005 -44.216  1.00 20.44           C  
ATOM   1388  CD2 TYR A1166     -20.521 -31.673 -42.740  1.00 19.76           C  
ATOM   1389  CE1 TYR A1166     -23.175 -31.065 -43.166  1.00 22.02           C  
ATOM   1390  CE2 TYR A1166     -21.416 -31.739 -41.692  1.00 21.29           C  
ATOM   1391  CZ  TYR A1166     -22.739 -31.442 -41.907  1.00 21.96           C  
ATOM   1392  OH  TYR A1166     -23.632 -31.506 -40.855  1.00 25.58           O  
ATOM   1393  N   ARG A1167     -21.143 -28.011 -45.374  1.00 21.93           N  
ATOM   1394  CA  ARG A1167     -21.186 -26.759 -44.631  1.00 26.10           C  
ATOM   1395  C   ARG A1167     -22.169 -26.912 -43.483  1.00 28.69           C  
ATOM   1396  O   ARG A1167     -23.362 -26.701 -43.654  1.00 30.56           O  
ATOM   1397  CB  ARG A1167     -21.572 -25.589 -45.537  1.00 26.67           C  
ATOM   1398  CG  ARG A1167     -21.006 -24.252 -45.044  1.00 28.37           C  
ATOM   1399  CD  ARG A1167     -21.844 -23.067 -45.467  1.00 31.66           C  
ATOM   1400  NE  ARG A1167     -21.694 -22.757 -46.890  1.00 35.81           N  
ATOM   1401  CZ  ARG A1167     -20.718 -22.015 -47.414  1.00 37.91           C  
ATOM   1402  NH1 ARG A1167     -19.772 -21.485 -46.642  1.00 39.61           N1+
ATOM   1403  NH2 ARG A1167     -20.686 -21.797 -48.727  1.00 39.08           N  
ATOM   1404  N   LYS A1168     -21.665 -27.332 -42.327  1.00 30.80           N  
ATOM   1405  CA  LYS A1168     -22.485 -27.444 -41.123  1.00 31.68           C  
ATOM   1406  C   LYS A1168     -22.806 -26.054 -40.574  1.00 33.84           C  
ATOM   1407  O   LYS A1168     -22.010 -25.123 -40.732  1.00 36.54           O  
ATOM   1408  CB  LYS A1168     -21.769 -28.277 -40.052  1.00 32.69           C  
ATOM   1409  CG  LYS A1168     -22.666 -28.649 -38.866  0.00 31.11           C  
ATOM   1410  CD  LYS A1168     -22.087 -29.796 -38.043  0.00 31.20           C  
ATOM   1411  CE  LYS A1168     -20.786 -29.414 -37.346  0.00 31.16           C  
ATOM   1412  NZ  LYS A1168     -19.600 -29.505 -38.243  0.00 31.09           N1+
ATOM   1413  N   GLY A1172     -18.337 -22.405 -42.726  1.00 23.36           N  
ATOM   1414  CA  GLY A1172     -17.353 -22.660 -43.772  1.00 21.35           C  
ATOM   1415  C   GLY A1172     -17.477 -24.057 -44.361  1.00 20.71           C  
ATOM   1416  O   GLY A1172     -17.967 -24.976 -43.703  1.00 20.79           O  
ATOM   1417  N   LEU A1173     -17.032 -24.208 -45.604  1.00 19.89           N  
ATOM   1418  CA  LEU A1173     -17.091 -25.495 -46.298  1.00 19.35           C  
ATOM   1419  C   LEU A1173     -15.972 -26.421 -45.828  1.00 18.16           C  
ATOM   1420  O   LEU A1173     -14.801 -26.038 -45.850  1.00 20.12           O  
ATOM   1421  CB  LEU A1173     -16.975 -25.277 -47.808  1.00 20.33           C  
ATOM   1422  CG  LEU A1173     -18.157 -24.621 -48.508  1.00 24.42           C  
ATOM   1423  CD1 LEU A1173     -17.782 -24.269 -49.923  1.00 27.05           C  
ATOM   1424  CD2 LEU A1173     -19.370 -25.531 -48.508  1.00 26.41           C  
ATOM   1425  N   LEU A1174     -16.315 -27.645 -45.424  1.00 14.13           N  
ATOM   1426  CA  LEU A1174     -15.321 -28.596 -44.909  1.00 13.44           C  
ATOM   1427  C   LEU A1174     -15.288 -29.864 -45.762  1.00 10.78           C  
ATOM   1428  O   LEU A1174     -16.336 -30.438 -46.038  1.00 10.24           O  
ATOM   1429  CB  LEU A1174     -15.667 -29.012 -43.480  1.00 13.97           C  
ATOM   1430  CG  LEU A1174     -15.738 -27.904 -42.419  1.00 17.60           C  
ATOM   1431  CD1 LEU A1174     -16.374 -28.457 -41.160  1.00 20.15           C  
ATOM   1432  CD2 LEU A1174     -14.363 -27.354 -42.107  1.00 20.27           C  
ATOM   1433  N   PRO A1175     -14.089 -30.300 -46.179  1.00 10.82           N  
ATOM   1434  CA  PRO A1175     -13.917 -31.522 -46.926  1.00  9.71           C  
ATOM   1435  C   PRO A1175     -13.944 -32.759 -46.017  1.00 10.42           C  
ATOM   1436  O   PRO A1175     -12.923 -33.424 -45.857  1.00  8.95           O  
ATOM   1437  CB  PRO A1175     -12.541 -31.321 -47.569  1.00 10.23           C  
ATOM   1438  CG  PRO A1175     -11.825 -30.467 -46.614  1.00 11.87           C  
ATOM   1439  CD  PRO A1175     -12.810 -29.600 -45.966  1.00 10.52           C  
ATOM   1440  N   VAL A1176     -15.114 -33.056 -45.439  1.00 10.12           N  
ATOM   1441  CA  VAL A1176     -15.201 -33.987 -44.294  1.00 10.78           C  
ATOM   1442  C   VAL A1176     -14.707 -35.410 -44.573  1.00 10.90           C  
ATOM   1443  O   VAL A1176     -14.159 -36.053 -43.676  1.00 11.02           O  
ATOM   1444  CB  VAL A1176     -16.612 -33.996 -43.650  1.00 12.51           C  
ATOM   1445  CG1 VAL A1176     -16.909 -32.627 -43.094  1.00 16.44           C  
ATOM   1446  CG2 VAL A1176     -17.672 -34.432 -44.635  1.00 15.07           C  
ATOM   1447  N   ARG A1177     -14.872 -35.909 -45.803  1.00  9.41           N  
ATOM   1448  CA  ARG A1177     -14.394 -37.262 -46.135  1.00  9.84           C  
ATOM   1449  C   ARG A1177     -12.866 -37.356 -46.252  1.00 10.60           C  
ATOM   1450  O   ARG A1177     -12.324 -38.467 -46.351  1.00 10.84           O  
ATOM   1451  CB  ARG A1177     -15.069 -37.789 -47.411  1.00 10.16           C  
ATOM   1452  CG  ARG A1177     -16.575 -37.907 -47.313  1.00  9.93           C  
ATOM   1453  CD  ARG A1177     -17.277 -38.111 -48.676  1.00  9.55           C  
ATOM   1454  NE  ARG A1177     -18.707 -37.882 -48.462  1.00 11.05           N  
ATOM   1455  CZ  ARG A1177     -19.597 -38.807 -48.098  1.00  9.50           C  
ATOM   1456  NH1 ARG A1177     -19.274 -40.092 -47.972  1.00  8.92           N1+
ATOM   1457  NH2 ARG A1177     -20.829 -38.431 -47.860  1.00 11.30           N  
ATOM   1458  N   TRP A1178     -12.182 -36.202 -46.207  1.00  9.07           N  
ATOM   1459  CA  TRP A1178     -10.737 -36.149 -46.262  1.00 10.03           C  
ATOM   1460  C   TRP A1178     -10.098 -35.723 -44.933  1.00  9.12           C  
ATOM   1461  O   TRP A1178      -8.864 -35.670 -44.861  1.00 12.54           O  
ATOM   1462  CB  TRP A1178     -10.271 -35.207 -47.410  1.00  9.75           C  
ATOM   1463  CG  TRP A1178     -10.397 -35.833 -48.776  1.00  9.77           C  
ATOM   1464  CD1 TRP A1178      -9.397 -36.461 -49.477  1.00 11.60           C  
ATOM   1465  CD2 TRP A1178     -11.596 -36.006 -49.556  1.00  8.51           C  
ATOM   1466  CE2 TRP A1178     -11.237 -36.717 -50.716  1.00  7.81           C  
ATOM   1467  CE3 TRP A1178     -12.932 -35.604 -49.400  1.00 11.50           C  
ATOM   1468  NE1 TRP A1178      -9.892 -36.960 -50.646  1.00  9.95           N  
ATOM   1469  CZ2 TRP A1178     -12.173 -37.046 -51.706  1.00 10.65           C  
ATOM   1470  CZ3 TRP A1178     -13.858 -35.939 -50.368  1.00 10.45           C  
ATOM   1471  CH2 TRP A1178     -13.469 -36.653 -51.516  1.00 11.97           C  
ATOM   1472  N   MET A1179     -10.909 -35.414 -43.911  1.00  8.26           N  
ATOM   1473  CA  MET A1179     -10.411 -34.804 -42.662  1.00  9.41           C  
ATOM   1474  C   MET A1179     -10.070 -35.804 -41.546  1.00  9.41           C  
ATOM   1475  O   MET A1179     -10.715 -36.846 -41.386  1.00 10.62           O  
ATOM   1476  CB  MET A1179     -11.408 -33.754 -42.126  1.00  8.93           C  
ATOM   1477  CG  MET A1179     -11.498 -32.463 -42.993  1.00 10.07           C  
ATOM   1478  SD  MET A1179     -12.851 -31.377 -42.577  1.00 10.77           S  
ATOM   1479  CE  MET A1179     -12.572 -31.055 -40.818  1.00 13.18           C  
ATOM   1480  N   SER A1180      -9.033 -35.460 -40.786  1.00  9.64           N  
ATOM   1481  CA  SER A1180      -8.607 -36.252 -39.628  1.00  8.98           C  
ATOM   1482  C   SER A1180      -9.656 -36.198 -38.517  1.00  8.36           C  
ATOM   1483  O   SER A1180     -10.433 -35.225 -38.407  1.00  8.25           O  
ATOM   1484  CB  SER A1180      -7.269 -35.715 -39.099  1.00  7.87           C  
ATOM   1485  OG  SER A1180      -7.466 -34.497 -38.407  1.00  9.19           O  
ATOM   1486  N   PRO A1181      -9.664 -37.223 -37.646  1.00  8.83           N  
ATOM   1487  CA  PRO A1181     -10.570 -37.205 -36.490  1.00  9.07           C  
ATOM   1488  C   PRO A1181     -10.466 -35.951 -35.626  1.00  8.44           C  
ATOM   1489  O   PRO A1181     -11.487 -35.430 -35.197  1.00  8.81           O  
ATOM   1490  CB  PRO A1181     -10.147 -38.440 -35.664  1.00  9.96           C  
ATOM   1491  CG  PRO A1181      -9.378 -39.298 -36.590  1.00 10.50           C  
ATOM   1492  CD  PRO A1181      -8.836 -38.440 -37.712  1.00 10.26           C  
ATOM   1493  N   GLU A1182      -9.244 -35.497 -35.341  1.00  8.39           N  
ATOM   1494  CA  GLU A1182      -9.034 -34.333 -34.501  1.00  9.57           C  
ATOM   1495  C   GLU A1182      -9.520 -33.036 -35.178  1.00  9.33           C  
ATOM   1496  O   GLU A1182     -10.062 -32.160 -34.476  1.00  9.16           O  
ATOM   1497  CB  GLU A1182      -7.566 -34.234 -34.037  1.00  9.96           C  
ATOM   1498  CG  GLU A1182      -6.535 -33.876 -35.074  1.00 10.01           C  
ATOM   1499  CD  GLU A1182      -5.984 -35.055 -35.892  1.00 11.34           C  
ATOM   1500  OE1 GLU A1182      -6.468 -36.218 -35.760  1.00 11.10           O  
ATOM   1501  OE2 GLU A1182      -5.036 -34.803 -36.671  1.00 11.30           O1-
ATOM   1502  N   SER A1183      -9.346 -32.934 -36.509  1.00  9.71           N  
ATOM   1503  CA  SER A1183      -9.873 -31.781 -37.283  1.00 10.45           C  
ATOM   1504  C   SER A1183     -11.402 -31.764 -37.295  1.00 10.35           C  
ATOM   1505  O   SER A1183     -12.023 -30.686 -37.185  1.00 10.08           O  
ATOM   1506  CB  SER A1183      -9.375 -31.771 -38.734  1.00 12.82           C  
ATOM   1507  OG  SER A1183      -7.977 -31.698 -38.822  1.00 15.37           O  
ATOM   1508  N   LEU A1184     -12.019 -32.943 -37.448  1.00  9.14           N  
ATOM   1509  CA  LEU A1184     -13.464 -33.070 -37.350  1.00 10.50           C  
ATOM   1510  C   LEU A1184     -13.998 -32.626 -35.980  1.00 11.73           C  
ATOM   1511  O   LEU A1184     -15.112 -32.083 -35.877  1.00 10.83           O  
ATOM   1512  CB  LEU A1184     -13.912 -34.510 -37.647  1.00 10.77           C  
ATOM   1513  CG  LEU A1184     -13.738 -35.000 -39.083  1.00 11.05           C  
ATOM   1514  CD1 LEU A1184     -13.905 -36.496 -39.189  1.00 12.25           C  
ATOM   1515  CD2 LEU A1184     -14.699 -34.304 -40.026  1.00 13.66           C  
ATOM   1516  N   LYS A1185     -13.209 -32.857 -34.936  1.00 12.67           N  
ATOM   1517  CA  LYS A1185     -13.606 -32.500 -33.565  1.00 14.08           C  
ATOM   1518  C   LYS A1185     -13.431 -31.018 -33.246  1.00 14.45           C  
ATOM   1519  O   LYS A1185     -14.338 -30.403 -32.665  1.00 13.36           O  
ATOM   1520  CB  LYS A1185     -12.851 -33.365 -32.541  1.00 14.06           C  
ATOM   1521  CG  LYS A1185     -13.189 -33.061 -31.094  1.00 16.54           C  
ATOM   1522  CD  LYS A1185     -12.420 -33.949 -30.117  1.00 19.23           C  
ATOM   1523  CE  LYS A1185     -12.553 -33.448 -28.671  0.50 19.44           C  
ATOM   1524  NZ  LYS A1185     -13.967 -33.360 -28.192  0.50 20.87           N1+
ATOM   1525  N   ASP A1186     -12.285 -30.431 -33.587  1.00 15.82           N  
ATOM   1526  CA  ASP A1186     -12.007 -29.046 -33.164  1.00 17.33           C  
ATOM   1527  C   ASP A1186     -11.721 -28.045 -34.278  1.00 17.72           C  
ATOM   1528  O   ASP A1186     -11.547 -26.856 -34.004  1.00 18.72           O  
ATOM   1529  CB  ASP A1186     -10.877 -29.010 -32.128  1.00 20.02           C  
ATOM   1530  CG  ASP A1186      -9.507 -29.234 -32.733  1.00 21.54           C  
ATOM   1531  OD1 ASP A1186      -9.393 -29.400 -33.968  1.00 20.02           O  
ATOM   1532  OD2 ASP A1186      -8.532 -29.226 -31.952  1.00 29.48           O1-
ATOM   1533  N   GLY A1187     -11.664 -28.514 -35.515  1.00 16.46           N  
ATOM   1534  CA  GLY A1187     -11.569 -27.626 -36.665  1.00 17.32           C  
ATOM   1535  C   GLY A1187     -10.197 -27.018 -36.904  1.00 18.28           C  
ATOM   1536  O   GLY A1187     -10.070 -26.078 -37.702  1.00 20.01           O  
ATOM   1537  N   VAL A1188      -9.174 -27.545 -36.232  1.00 16.97           N  
ATOM   1538  CA  VAL A1188      -7.800 -27.104 -36.454  1.00 16.00           C  
ATOM   1539  C   VAL A1188      -7.103 -28.059 -37.429  1.00 15.37           C  
ATOM   1540  O   VAL A1188      -7.310 -29.274 -37.374  1.00 12.20           O  
ATOM   1541  CB  VAL A1188      -7.020 -27.043 -35.135  1.00 16.51           C  
ATOM   1542  CG1 VAL A1188      -5.616 -26.482 -35.354  1.00 18.62           C  
ATOM   1543  CG2 VAL A1188      -7.782 -26.203 -34.128  1.00 18.34           C  
ATOM   1544  N   PHE A1189      -6.288 -27.491 -38.316  1.00 13.79           N  
ATOM   1545  CA  PHE A1189      -5.544 -28.252 -39.309  1.00 12.89           C  
ATOM   1546  C   PHE A1189      -4.040 -28.125 -39.023  1.00 12.37           C  
ATOM   1547  O   PHE A1189      -3.561 -27.050 -38.618  1.00 10.88           O  
ATOM   1548  CB  PHE A1189      -5.887 -27.729 -40.708  1.00 15.28           C  
ATOM   1549  CG  PHE A1189      -7.329 -27.918 -41.082  1.00 14.37           C  
ATOM   1550  CD1 PHE A1189      -8.298 -27.036 -40.641  1.00 21.71           C  
ATOM   1551  CD2 PHE A1189      -7.724 -28.984 -41.854  1.00 15.88           C  
ATOM   1552  CE1 PHE A1189      -9.643 -27.220 -40.978  1.00 20.74           C  
ATOM   1553  CE2 PHE A1189      -9.078 -29.171 -42.204  1.00 16.57           C  
ATOM   1554  CZ  PHE A1189     -10.025 -28.285 -41.764  1.00 19.66           C  
ATOM   1555  N   THR A1190      -3.314 -29.222 -39.241  1.00 11.83           N  
ATOM   1556  CA  THR A1190      -1.880 -29.344 -38.933  1.00 12.05           C  
ATOM   1557  C   THR A1190      -1.153 -30.116 -40.019  1.00  9.09           C  
ATOM   1558  O   THR A1190      -1.788 -30.710 -40.891  1.00 10.28           O  
ATOM   1559  CB  THR A1190      -1.683 -30.150 -37.636  1.00 12.33           C  
ATOM   1560  CG2 THR A1190      -2.377 -29.487 -36.456  1.00 14.81           C  
ATOM   1561  OG1 THR A1190      -2.218 -31.463 -37.817  1.00 12.93           O  
ATOM   1562  N   THR A1191       0.175 -30.180 -39.964  1.00  9.86           N  
ATOM   1563  CA  THR A1191       0.890 -31.074 -40.876  1.00  9.97           C  
ATOM   1564  C   THR A1191       0.422 -32.516 -40.691  1.00 10.83           C  
ATOM   1565  O   THR A1191       0.308 -33.251 -41.658  1.00 10.08           O  
ATOM   1566  CB  THR A1191       2.426 -30.997 -40.734  1.00 10.67           C  
ATOM   1567  CG2 THR A1191       2.912 -29.582 -41.025  1.00 13.85           C  
ATOM   1568  OG1 THR A1191       2.798 -31.332 -39.387  1.00 10.06           O  
ATOM   1569  N   TYR A1192       0.109 -32.896 -39.454  1.00 10.92           N  
ATOM   1570  CA  TYR A1192      -0.408 -34.240 -39.180  1.00 11.76           C  
ATOM   1571  C   TYR A1192      -1.735 -34.545 -39.876  1.00 11.00           C  
ATOM   1572  O   TYR A1192      -1.970 -35.669 -40.303  1.00 10.19           O  
ATOM   1573  CB  TYR A1192      -0.599 -34.452 -37.680  1.00 12.20           C  
ATOM   1574  CG  TYR A1192       0.501 -33.894 -36.797  1.00 13.40           C  
ATOM   1575  CD1 TYR A1192       1.842 -34.231 -36.994  1.00 14.57           C  
ATOM   1576  CD2 TYR A1192       0.193 -33.025 -35.756  1.00 15.55           C  
ATOM   1577  CE1 TYR A1192       2.847 -33.715 -36.162  1.00 13.55           C  
ATOM   1578  CE2 TYR A1192       1.181 -32.504 -34.937  1.00 15.94           C  
ATOM   1579  CZ  TYR A1192       2.498 -32.847 -35.140  1.00 14.50           C  
ATOM   1580  OH  TYR A1192       3.453 -32.319 -34.298  1.00 17.74           O  
ATOM   1581  N   SER A1193      -2.634 -33.565 -39.953  1.00 11.33           N  
ATOM   1582  CA  SER A1193      -3.900 -33.774 -40.635  1.00 10.79           C  
ATOM   1583  C   SER A1193      -3.742 -33.756 -42.167  1.00 11.95           C  
ATOM   1584  O   SER A1193      -4.501 -34.423 -42.866  1.00  9.79           O  
ATOM   1585  CB  SER A1193      -4.971 -32.787 -40.137  1.00 11.77           C  
ATOM   1586  OG  SER A1193      -4.689 -31.417 -40.414  1.00 11.87           O  
ATOM   1587  N   ASP A1194      -2.739 -33.031 -42.686  1.00  9.80           N  
ATOM   1588  CA  ASP A1194      -2.401 -33.135 -44.119  1.00 11.14           C  
ATOM   1589  C   ASP A1194      -1.996 -34.585 -44.441  1.00  9.88           C  
ATOM   1590  O   ASP A1194      -2.351 -35.133 -45.494  1.00 10.39           O  
ATOM   1591  CB  ASP A1194      -1.261 -32.179 -44.523  1.00 11.33           C  
ATOM   1592  CG  ASP A1194      -1.686 -30.709 -44.728  1.00 12.43           C  
ATOM   1593  OD1 ASP A1194      -2.888 -30.385 -44.818  1.00 11.55           O  
ATOM   1594  OD2 ASP A1194      -0.742 -29.875 -44.872  1.00 10.06           O1-
ATOM   1595  N   VAL A1195      -1.254 -35.226 -43.543  1.00 10.92           N  
ATOM   1596  CA  VAL A1195      -0.829 -36.631 -43.767  1.00 10.24           C  
ATOM   1597  C   VAL A1195      -2.041 -37.580 -43.770  1.00  9.82           C  
ATOM   1598  O   VAL A1195      -2.120 -38.478 -44.608  1.00  9.30           O  
ATOM   1599  CB  VAL A1195       0.230 -37.086 -42.719  1.00 10.72           C  
ATOM   1600  CG1 VAL A1195       0.460 -38.603 -42.723  1.00 12.67           C  
ATOM   1601  CG2 VAL A1195       1.555 -36.358 -42.977  1.00 11.24           C  
ATOM   1602  N   TRP A1196      -2.986 -37.383 -42.845  1.00  9.31           N  
ATOM   1603  CA  TRP A1196      -4.267 -38.117 -42.904  1.00  8.88           C  
ATOM   1604  C   TRP A1196      -4.877 -38.044 -44.312  1.00  9.67           C  
ATOM   1605  O   TRP A1196      -5.217 -39.071 -44.912  1.00  9.28           O  
ATOM   1606  CB  TRP A1196      -5.269 -37.605 -41.845  1.00  9.11           C  
ATOM   1607  CG  TRP A1196      -6.574 -38.360 -41.879  1.00  8.93           C  
ATOM   1608  CD1 TRP A1196      -7.580 -38.201 -42.780  1.00 10.78           C  
ATOM   1609  CD2 TRP A1196      -7.002 -39.417 -40.993  1.00  7.52           C  
ATOM   1610  CE2 TRP A1196      -8.262 -39.852 -41.442  1.00  8.79           C  
ATOM   1611  CE3 TRP A1196      -6.427 -40.047 -39.881  1.00  9.27           C  
ATOM   1612  NE1 TRP A1196      -8.590 -39.094 -42.540  1.00  9.20           N  
ATOM   1613  CZ2 TRP A1196      -8.980 -40.853 -40.790  1.00 10.04           C  
ATOM   1614  CZ3 TRP A1196      -7.132 -41.044 -39.249  1.00 10.29           C  
ATOM   1615  CH2 TRP A1196      -8.385 -41.446 -39.711  1.00 10.70           C  
ATOM   1616  N   SER A1197      -5.050 -36.823 -44.812  1.00 10.58           N  
ATOM   1617  CA  SER A1197      -5.626 -36.553 -46.134  1.00 10.18           C  
ATOM   1618  C   SER A1197      -4.849 -37.251 -47.261  1.00 11.33           C  
ATOM   1619  O   SER A1197      -5.439 -37.782 -48.212  1.00  9.85           O  
ATOM   1620  CB  SER A1197      -5.690 -35.040 -46.397  1.00 10.38           C  
ATOM   1621  OG  SER A1197      -6.506 -34.394 -45.421  1.00 13.05           O  
ATOM   1622  N   PHE A1198      -3.532 -37.249 -47.147  1.00 11.12           N  
ATOM   1623  CA  PHE A1198      -2.688 -37.988 -48.099  1.00 11.61           C  
ATOM   1624  C   PHE A1198      -3.041 -39.479 -48.153  1.00 11.16           C  
ATOM   1625  O   PHE A1198      -3.075 -40.097 -49.229  1.00 11.30           O  
ATOM   1626  CB  PHE A1198      -1.215 -37.816 -47.716  1.00 11.41           C  
ATOM   1627  CG  PHE A1198      -0.259 -38.579 -48.618  1.00 13.42           C  
ATOM   1628  CD1 PHE A1198       0.094 -38.076 -49.864  1.00 13.42           C  
ATOM   1629  CD2 PHE A1198       0.275 -39.783 -48.213  1.00 10.71           C  
ATOM   1630  CE1 PHE A1198       0.970 -38.774 -50.683  1.00 11.40           C  
ATOM   1631  CE2 PHE A1198       1.162 -40.492 -49.023  1.00 10.92           C  
ATOM   1632  CZ  PHE A1198       1.504 -39.986 -50.254  1.00 10.69           C  
ATOM   1633  N   GLY A1199      -3.277 -40.101 -46.996  1.00 10.19           N  
ATOM   1634  CA  GLY A1199      -3.735 -41.491 -46.996  1.00 11.01           C  
ATOM   1635  C   GLY A1199      -5.034 -41.653 -47.785  1.00 10.61           C  
ATOM   1636  O   GLY A1199      -5.208 -42.635 -48.519  1.00 11.24           O  
ATOM   1637  N   VAL A1200      -5.963 -40.693 -47.657  1.00 11.52           N  
ATOM   1638  CA  VAL A1200      -7.202 -40.749 -48.452  1.00 10.40           C  
ATOM   1639  C   VAL A1200      -6.896 -40.609 -49.960  1.00 10.10           C  
ATOM   1640  O   VAL A1200      -7.518 -41.297 -50.806  1.00  9.97           O  
ATOM   1641  CB  VAL A1200      -8.275 -39.730 -47.952  1.00 10.03           C  
ATOM   1642  CG1 VAL A1200      -9.607 -39.920 -48.694  1.00 11.99           C  
ATOM   1643  CG2 VAL A1200      -8.511 -39.955 -46.455  1.00 11.57           C  
ATOM   1644  N   VAL A1201      -5.950 -39.741 -50.302  1.00 10.21           N  
ATOM   1645  CA  VAL A1201      -5.534 -39.592 -51.717  1.00 11.52           C  
ATOM   1646  C   VAL A1201      -5.006 -40.928 -52.275  1.00 12.42           C  
ATOM   1647  O   VAL A1201      -5.355 -41.301 -53.384  1.00 11.40           O  
ATOM   1648  CB  VAL A1201      -4.482 -38.467 -51.937  1.00 12.46           C  
ATOM   1649  CG1 VAL A1201      -3.985 -38.460 -53.395  1.00 13.35           C  
ATOM   1650  CG2 VAL A1201      -5.050 -37.106 -51.601  1.00 11.94           C  
ATOM   1651  N   LEU A1202      -4.188 -41.654 -51.513  1.00 11.72           N  
ATOM   1652  CA  LEU A1202      -3.744 -43.006 -51.934  1.00 11.19           C  
ATOM   1653  C   LEU A1202      -4.913 -43.947 -52.210  1.00 10.16           C  
ATOM   1654  O   LEU A1202      -4.916 -44.682 -53.191  1.00 11.43           O  
ATOM   1655  CB  LEU A1202      -2.839 -43.639 -50.887  1.00 11.94           C  
ATOM   1656  CG  LEU A1202      -1.533 -42.924 -50.530  1.00 14.49           C  
ATOM   1657  CD1 LEU A1202      -0.745 -43.718 -49.503  1.00 16.70           C  
ATOM   1658  CD2 LEU A1202      -0.696 -42.663 -51.793  1.00 20.80           C  
ATOM   1659  N   TRP A1203      -5.910 -43.919 -51.325  1.00 10.12           N  
ATOM   1660  CA  TRP A1203      -7.127 -44.721 -51.471  1.00  9.11           C  
ATOM   1661  C   TRP A1203      -7.874 -44.333 -52.760  1.00  8.59           C  
ATOM   1662  O   TRP A1203      -8.366 -45.184 -53.480  1.00  9.38           O  
ATOM   1663  CB  TRP A1203      -8.025 -44.524 -50.228  1.00  9.91           C  
ATOM   1664  CG  TRP A1203      -9.194 -45.397 -50.151  1.00  8.09           C  
ATOM   1665  CD1 TRP A1203      -9.271 -46.627 -49.547  1.00  9.13           C  
ATOM   1666  CD2 TRP A1203     -10.498 -45.149 -50.699  1.00  9.58           C  
ATOM   1667  CE2 TRP A1203     -11.299 -46.256 -50.387  1.00  8.69           C  
ATOM   1668  CE3 TRP A1203     -11.061 -44.093 -51.421  1.00 10.68           C  
ATOM   1669  NE1 TRP A1203     -10.525 -47.145 -49.692  1.00 10.80           N  
ATOM   1670  CZ2 TRP A1203     -12.644 -46.345 -50.773  1.00 10.59           C  
ATOM   1671  CZ3 TRP A1203     -12.405 -44.188 -51.800  1.00 11.86           C  
ATOM   1672  CH2 TRP A1203     -13.163 -45.302 -51.482  1.00 11.50           C  
ATOM   1673  N   GLU A1204      -7.961 -43.032 -53.038  1.00  8.23           N  
ATOM   1674  CA  GLU A1204      -8.528 -42.550 -54.304  1.00  8.29           C  
ATOM   1675  C   GLU A1204      -7.787 -43.105 -55.511  1.00  7.85           C  
ATOM   1676  O   GLU A1204      -8.407 -43.598 -56.447  1.00  7.97           O  
ATOM   1677  CB  GLU A1204      -8.542 -41.022 -54.371  1.00  8.80           C  
ATOM   1678  CG  GLU A1204      -9.451 -40.332 -53.340  1.00  9.81           C  
ATOM   1679  CD  GLU A1204      -9.501 -38.816 -53.562  1.00 10.97           C  
ATOM   1680  OE1 GLU A1204      -8.633 -38.095 -53.000  1.00 11.78           O  
ATOM   1681  OE2 GLU A1204     -10.373 -38.377 -54.359  1.00 12.20           O1-
ATOM   1682  N   ILE A1205      -6.467 -43.015 -55.501  1.00 10.49           N  
ATOM   1683  CA  ILE A1205      -5.662 -43.592 -56.594  1.00 10.67           C  
ATOM   1684  C   ILE A1205      -5.988 -45.097 -56.784  1.00 10.42           C  
ATOM   1685  O   ILE A1205      -6.210 -45.586 -57.915  1.00 11.20           O  
ATOM   1686  CB  ILE A1205      -4.154 -43.337 -56.352  1.00  9.48           C  
ATOM   1687  CG1 ILE A1205      -3.828 -41.848 -56.503  1.00 12.17           C  
ATOM   1688  CG2 ILE A1205      -3.287 -44.187 -57.313  1.00 11.86           C  
ATOM   1689  CD1 ILE A1205      -2.492 -41.413 -55.965  1.00 11.84           C  
ATOM   1690  N   ALA A1206      -6.042 -45.831 -55.669  1.00 11.00           N  
ATOM   1691  CA  ALA A1206      -6.254 -47.276 -55.681  1.00 10.65           C  
ATOM   1692  C   ALA A1206      -7.675 -47.711 -56.077  1.00  9.75           C  
ATOM   1693  O   ALA A1206      -7.865 -48.865 -56.479  1.00 12.32           O  
ATOM   1694  CB  ALA A1206      -5.866 -47.884 -54.313  1.00 11.60           C  
ATOM   1695  N   THR A1207      -8.648 -46.794 -56.003  1.00  8.72           N  
ATOM   1696  CA  THR A1207     -10.043 -47.075 -56.382  1.00 10.19           C  
ATOM   1697  C   THR A1207     -10.512 -46.334 -57.664  1.00 10.14           C  
ATOM   1698  O   THR A1207     -11.689 -46.383 -58.008  1.00  9.45           O  
ATOM   1699  CB  THR A1207     -11.012 -46.645 -55.261  1.00 10.73           C  
ATOM   1700  CG2 THR A1207     -10.747 -47.437 -53.969  1.00  9.64           C  
ATOM   1701  OG1 THR A1207     -10.864 -45.250 -55.024  1.00 10.70           O  
ATOM   1702  N   LEU A1208      -9.585 -45.675 -58.363  1.00 11.98           N  
ATOM   1703  CA  LEU A1208      -9.926 -44.755 -59.467  1.00 11.43           C  
ATOM   1704  C   LEU A1208     -10.988 -43.722 -59.020  1.00 11.19           C  
ATOM   1705  O   LEU A1208     -11.986 -43.492 -59.707  1.00 10.86           O  
ATOM   1706  CB  LEU A1208     -10.382 -45.516 -60.700  1.00 13.00           C  
ATOM   1707  CG  LEU A1208      -9.364 -46.511 -61.279  1.00 15.52           C  
ATOM   1708  CD1 LEU A1208      -9.937 -47.186 -62.521  1.00 16.18           C  
ATOM   1709  CD2 LEU A1208      -8.037 -45.814 -61.575  1.00 20.32           C  
ATOM   1710  N   ALA A1209     -10.738 -43.148 -57.850  1.00  9.52           N  
ATOM   1711  CA  ALA A1209     -11.496 -42.031 -57.266  1.00 11.65           C  
ATOM   1712  C   ALA A1209     -12.959 -42.336 -57.003  1.00 12.38           C  
ATOM   1713  O   ALA A1209     -13.848 -41.583 -57.399  1.00 12.34           O  
ATOM   1714  CB  ALA A1209     -11.326 -40.759 -58.103  1.00 12.49           C  
ATOM   1715  N   GLU A1210     -13.219 -43.457 -56.319  1.00 12.20           N  
ATOM   1716  CA  GLU A1210     -14.516 -43.652 -55.689  1.00 14.02           C  
ATOM   1717  C   GLU A1210     -14.705 -42.558 -54.627  1.00 12.21           C  
ATOM   1718  O   GLU A1210     -13.722 -41.968 -54.154  1.00 12.07           O  
ATOM   1719  CB  GLU A1210     -14.619 -45.054 -55.052  1.00 14.69           C  
ATOM   1720  CG  GLU A1210     -14.642 -46.190 -56.052  1.00 20.00           C  
ATOM   1721  CD  GLU A1210     -14.668 -47.580 -55.393  1.00 23.57           C  
ATOM   1722  OE1 GLU A1210     -14.799 -47.672 -54.138  1.00 32.51           O  
ATOM   1723  OE2 GLU A1210     -14.556 -48.583 -56.143  1.00 35.39           O1-
ATOM   1724  N   GLN A1211     -15.961 -42.290 -54.254  1.00 12.82           N  
ATOM   1725  CA  GLN A1211     -16.260 -41.391 -53.122  1.00 13.44           C  
ATOM   1726  C   GLN A1211     -15.862 -42.138 -51.837  1.00 11.89           C  
ATOM   1727  O   GLN A1211     -16.363 -43.248 -51.622  1.00 10.79           O  
ATOM   1728  CB  GLN A1211     -17.762 -41.013 -53.098  1.00 15.30           C  
ATOM   1729  CG  GLN A1211     -18.238 -40.251 -51.843  1.00 18.13           C  
ATOM   1730  CD  GLN A1211     -19.764 -39.936 -51.794  1.00 21.20           C  
ATOM   1731  NE2 GLN A1211     -20.105 -38.631 -51.772  1.00 23.43           N  
ATOM   1732  OE1 GLN A1211     -20.624 -40.855 -51.740  1.00 24.78           O  
ATOM   1733  N   PRO A1212     -14.965 -41.554 -50.998  1.00 11.51           N  
ATOM   1734  CA  PRO A1212     -14.669 -42.240 -49.726  1.00 10.93           C  
ATOM   1735  C   PRO A1212     -15.945 -42.376 -48.868  1.00 11.79           C  
ATOM   1736  O   PRO A1212     -16.756 -41.455 -48.835  1.00 12.15           O  
ATOM   1737  CB  PRO A1212     -13.617 -41.333 -49.052  1.00 11.04           C  
ATOM   1738  CG  PRO A1212     -13.031 -40.517 -50.203  1.00 11.75           C  
ATOM   1739  CD  PRO A1212     -14.167 -40.317 -51.143  1.00 12.73           C  
ATOM   1740  N   TYR A1213     -16.132 -43.525 -48.221  1.00 10.70           N  
ATOM   1741  CA  TYR A1213     -17.286 -43.760 -47.318  1.00 11.22           C  
ATOM   1742  C   TYR A1213     -18.614 -43.662 -48.085  1.00 12.79           C  
ATOM   1743  O   TYR A1213     -19.604 -43.181 -47.575  1.00 10.62           O  
ATOM   1744  CB  TYR A1213     -17.284 -42.790 -46.114  1.00 11.52           C  
ATOM   1745  CG  TYR A1213     -15.940 -42.599 -45.443  1.00  8.32           C  
ATOM   1746  CD1 TYR A1213     -15.479 -43.508 -44.489  1.00  9.24           C  
ATOM   1747  CD2 TYR A1213     -15.118 -41.515 -45.767  1.00  8.84           C  
ATOM   1748  CE1 TYR A1213     -14.242 -43.358 -43.899  1.00  8.17           C  
ATOM   1749  CE2 TYR A1213     -13.859 -41.362 -45.185  1.00 10.98           C  
ATOM   1750  CZ  TYR A1213     -13.434 -42.283 -44.230  1.00 11.55           C  
ATOM   1751  OH  TYR A1213     -12.188 -42.140 -43.663  1.00 11.07           O  
ATOM   1752  N   GLN A1214     -18.606 -44.132 -49.326  1.00 14.03           N  
ATOM   1753  CA  GLN A1214     -19.799 -44.163 -50.153  1.00 15.97           C  
ATOM   1754  C   GLN A1214     -20.912 -44.890 -49.398  1.00 16.37           C  
ATOM   1755  O   GLN A1214     -20.682 -45.967 -48.827  1.00 16.33           O  
ATOM   1756  CB  GLN A1214     -19.475 -44.864 -51.481  1.00 17.38           C  
ATOM   1757  CG  GLN A1214     -20.381 -44.477 -52.626  1.00 23.06           C  
ATOM   1758  CD  GLN A1214     -21.774 -44.995 -52.470  1.00 31.85           C  
ATOM   1759  NE2 GLN A1214     -22.750 -44.205 -52.919  1.00 38.36           N  
ATOM   1760  OE1 GLN A1214     -21.990 -46.101 -51.952  1.00 41.55           O  
ATOM   1761  N   GLY A1215     -22.103 -44.286 -49.375  1.00 15.60           N  
ATOM   1762  CA  GLY A1215     -23.243 -44.821 -48.637  1.00 14.77           C  
ATOM   1763  C   GLY A1215     -23.500 -44.164 -47.294  1.00 13.89           C  
ATOM   1764  O   GLY A1215     -24.616 -44.237 -46.781  1.00 14.34           O  
ATOM   1765  N   LEU A1216     -22.477 -43.551 -46.710  1.00 11.97           N  
ATOM   1766  CA  LEU A1216     -22.636 -42.745 -45.505  1.00 10.73           C  
ATOM   1767  C   LEU A1216     -22.863 -41.271 -45.851  1.00 10.12           C  
ATOM   1768  O   LEU A1216     -22.178 -40.718 -46.731  1.00  9.97           O  
ATOM   1769  CB  LEU A1216     -21.401 -42.841 -44.617  1.00 11.53           C  
ATOM   1770  CG  LEU A1216     -20.981 -44.186 -44.016  1.00 13.48           C  
ATOM   1771  CD1 LEU A1216     -19.945 -43.933 -42.927  1.00 13.45           C  
ATOM   1772  CD2 LEU A1216     -22.123 -44.972 -43.474  1.00 17.93           C  
ATOM   1773  N   SER A1217     -23.816 -40.650 -45.161  1.00  9.16           N  
ATOM   1774  CA  SER A1217     -24.016 -39.196 -45.229  1.00  8.06           C  
ATOM   1775  C   SER A1217     -22.836 -38.476 -44.581  1.00  7.76           C  
ATOM   1776  O   SER A1217     -22.005 -39.100 -43.899  1.00  8.05           O  
ATOM   1777  CB  SER A1217     -25.296 -38.798 -44.526  1.00  7.34           C  
ATOM   1778  OG  SER A1217     -25.176 -38.979 -43.110  1.00  7.21           O  
ATOM   1779  N   ASN A1218     -22.752 -37.164 -44.796  1.00  7.92           N  
ATOM   1780  CA  ASN A1218     -21.663 -36.365 -44.211  1.00  8.21           C  
ATOM   1781  C   ASN A1218     -21.627 -36.484 -42.678  1.00  7.75           C  
ATOM   1782  O   ASN A1218     -20.545 -36.632 -42.082  1.00  8.92           O  
ATOM   1783  CB  ASN A1218     -21.816 -34.887 -44.602  1.00  9.11           C  
ATOM   1784  CG  ASN A1218     -21.472 -34.632 -46.060  1.00  9.98           C  
ATOM   1785  ND2 ASN A1218     -22.236 -33.739 -46.709  1.00  6.24           N  
ATOM   1786  OD1 ASN A1218     -20.529 -35.222 -46.597  1.00 12.49           O  
ATOM   1787  N   GLU A1219     -22.792 -36.412 -42.038  1.00  9.15           N  
ATOM   1788  CA  GLU A1219     -22.835 -36.547 -40.575  1.00 10.81           C  
ATOM   1789  C   GLU A1219     -22.437 -37.947 -40.121  1.00 11.40           C  
ATOM   1790  O   GLU A1219     -21.813 -38.102 -39.071  1.00  9.96           O  
ATOM   1791  CB  GLU A1219     -24.192 -36.146 -40.006  1.00 12.80           C  
ATOM   1792  CG  GLU A1219     -24.311 -34.635 -39.797  1.00 16.56           C  
ATOM   1793  CD  GLU A1219     -23.384 -34.108 -38.687  0.50 17.58           C  
ATOM   1794  OE1 GLU A1219     -23.407 -34.649 -37.558  0.50 21.38           O  
ATOM   1795  OE2 GLU A1219     -22.635 -33.145 -38.943  0.50 16.84           O1-
ATOM   1796  N   GLN A1220     -22.806 -38.964 -40.904  1.00 10.94           N  
ATOM   1797  CA  GLN A1220     -22.428 -40.341 -40.583  1.00 10.64           C  
ATOM   1798  C   GLN A1220     -20.919 -40.526 -40.720  1.00 10.41           C  
ATOM   1799  O   GLN A1220     -20.329 -41.283 -39.955  1.00  9.18           O  
ATOM   1800  CB  GLN A1220     -23.181 -41.349 -41.451  1.00  9.50           C  
ATOM   1801  CG  GLN A1220     -24.647 -41.465 -41.127  1.00 10.31           C  
ATOM   1802  CD  GLN A1220     -25.390 -42.365 -42.086  1.00 13.82           C  
ATOM   1803  NE2 GLN A1220     -26.385 -43.063 -41.581  1.00 15.09           N  
ATOM   1804  OE1 GLN A1220     -25.083 -42.414 -43.277  1.00  9.48           O  
ATOM   1805  N   VAL A1221     -20.295 -39.861 -41.701  1.00  8.99           N  
ATOM   1806  CA  VAL A1221     -18.828 -39.876 -41.838  1.00  9.01           C  
ATOM   1807  C   VAL A1221     -18.144 -39.256 -40.615  1.00 10.14           C  
ATOM   1808  O   VAL A1221     -17.204 -39.854 -40.061  1.00  8.90           O  
ATOM   1809  CB  VAL A1221     -18.328 -39.165 -43.132  1.00  9.33           C  
ATOM   1810  CG1 VAL A1221     -16.792 -39.089 -43.168  1.00 11.67           C  
ATOM   1811  CG2 VAL A1221     -18.849 -39.909 -44.360  1.00  9.93           C  
ATOM   1812  N   LEU A1222     -18.632 -38.093 -40.177  1.00  9.80           N  
ATOM   1813  CA  LEU A1222     -18.080 -37.427 -38.993  1.00 11.42           C  
ATOM   1814  C   LEU A1222     -18.017 -38.377 -37.816  1.00 10.27           C  
ATOM   1815  O   LEU A1222     -16.952 -38.522 -37.185  1.00 11.76           O  
ATOM   1816  CB  LEU A1222     -18.915 -36.207 -38.584  1.00 13.09           C  
ATOM   1817  CG  LEU A1222     -18.314 -34.879 -39.012  1.00 19.40           C  
ATOM   1818  CD1 LEU A1222     -18.401 -34.760 -40.504  1.00 23.20           C  
ATOM   1819  CD2 LEU A1222     -19.007 -33.719 -38.364  1.00 19.17           C  
ATOM   1820  N   ARG A1223     -19.139 -39.021 -37.536  1.00 10.46           N  
ATOM   1821  CA  ARG A1223     -19.231 -39.968 -36.418  1.00 12.53           C  
ATOM   1822  C   ARG A1223     -18.323 -41.188 -36.606  1.00 12.08           C  
ATOM   1823  O   ARG A1223     -17.575 -41.570 -35.685  1.00 11.44           O  
ATOM   1824  CB  ARG A1223     -20.665 -40.453 -36.201  1.00 13.41           C  
ATOM   1825  CG  ARG A1223     -20.785 -41.293 -34.939  1.00 16.14           C  
ATOM   1826  CD  ARG A1223     -22.152 -41.919 -34.749  1.00 20.71           C  
ATOM   1827  NE  ARG A1223     -22.303 -42.413 -33.383  1.00 28.01           N  
ATOM   1828  CZ  ARG A1223     -21.739 -43.517 -32.886  1.00 32.15           C  
ATOM   1829  NH1 ARG A1223     -20.966 -44.298 -33.636  1.00 33.09           N1+
ATOM   1830  NH2 ARG A1223     -21.957 -43.848 -31.611  1.00 35.00           N  
ATOM   1831  N   PHE A1224     -18.410 -41.807 -37.783  1.00  9.40           N  
ATOM   1832  CA  PHE A1224     -17.619 -43.003 -38.105  1.00  9.83           C  
ATOM   1833  C   PHE A1224     -16.123 -42.794 -37.860  1.00  9.62           C  
ATOM   1834  O   PHE A1224     -15.483 -43.610 -37.171  1.00  8.51           O  
ATOM   1835  CB  PHE A1224     -17.909 -43.441 -39.560  1.00  9.96           C  
ATOM   1836  CG  PHE A1224     -17.208 -44.722 -39.989  1.00  7.44           C  
ATOM   1837  CD1 PHE A1224     -17.620 -45.974 -39.503  1.00 11.59           C  
ATOM   1838  CD2 PHE A1224     -16.147 -44.674 -40.867  1.00  9.24           C  
ATOM   1839  CE1 PHE A1224     -16.980 -47.139 -39.915  1.00  9.58           C  
ATOM   1840  CE2 PHE A1224     -15.506 -45.831 -41.267  1.00  9.29           C  
ATOM   1841  CZ  PHE A1224     -15.927 -47.058 -40.795  1.00 10.35           C  
ATOM   1842  N   VAL A1225     -15.585 -41.681 -38.370  1.00  8.24           N  
ATOM   1843  CA  VAL A1225     -14.155 -41.389 -38.329  1.00  9.05           C  
ATOM   1844  C   VAL A1225     -13.744 -40.975 -36.922  1.00  8.70           C  
ATOM   1845  O   VAL A1225     -12.707 -41.433 -36.421  1.00  7.78           O  
ATOM   1846  CB  VAL A1225     -13.754 -40.336 -39.427  1.00  8.83           C  
ATOM   1847  CG1 VAL A1225     -12.319 -39.864 -39.283  1.00 11.57           C  
ATOM   1848  CG2 VAL A1225     -13.927 -40.951 -40.809  1.00 10.55           C  
ATOM   1849  N   MET A1226     -14.552 -40.133 -36.265  1.00  7.35           N  
ATOM   1850  CA  MET A1226     -14.239 -39.734 -34.896  1.00  8.12           C  
ATOM   1851  C   MET A1226     -14.264 -40.918 -33.918  1.00  8.22           C  
ATOM   1852  O   MET A1226     -13.533 -40.908 -32.921  1.00  8.05           O  
ATOM   1853  CB  MET A1226     -15.166 -38.611 -34.444  1.00  8.81           C  
ATOM   1854  CG  MET A1226     -14.818 -37.273 -35.082  1.00 10.14           C  
ATOM   1855  SD  MET A1226     -15.710 -35.816 -34.408  1.00 16.92           S  
ATOM   1856  CE  MET A1226     -17.390 -36.240 -34.805  1.00 21.43           C  
ATOM   1857  N   GLU A1227     -15.103 -41.925 -34.194  1.00  7.63           N  
ATOM   1858  CA  GLU A1227     -15.161 -43.155 -33.383  1.00  7.65           C  
ATOM   1859  C   GLU A1227     -14.159 -44.258 -33.800  1.00  7.13           C  
ATOM   1860  O   GLU A1227     -14.256 -45.392 -33.346  1.00  8.28           O  
ATOM   1861  CB  GLU A1227     -16.584 -43.711 -33.373  1.00  7.00           C  
ATOM   1862  CG  GLU A1227     -17.586 -42.781 -32.652  1.00  8.69           C  
ATOM   1863  CD  GLU A1227     -17.261 -42.573 -31.157  1.00 10.06           C  
ATOM   1864  OE1 GLU A1227     -17.097 -43.562 -30.419  1.00 12.05           O  
ATOM   1865  OE2 GLU A1227     -17.178 -41.405 -30.718  1.00 15.96           O1-
ATOM   1866  N   GLY A1228     -13.197 -43.903 -34.616  1.00  6.81           N  
ATOM   1867  CA  GLY A1228     -12.065 -44.781 -34.976  1.00  8.70           C  
ATOM   1868  C   GLY A1228     -12.254 -45.700 -36.170  1.00 10.87           C  
ATOM   1869  O   GLY A1228     -11.460 -46.626 -36.367  1.00 10.50           O  
ATOM   1870  N   GLY A1229     -13.293 -45.450 -36.961  1.00 10.81           N  
ATOM   1871  CA  GLY A1229     -13.531 -46.212 -38.204  1.00 11.55           C  
ATOM   1872  C   GLY A1229     -12.595 -45.835 -39.339  1.00 10.22           C  
ATOM   1873  O   GLY A1229     -12.118 -44.695 -39.407  1.00 10.98           O  
ATOM   1874  N   LEU A1230     -12.310 -46.814 -40.211  1.00 10.47           N  
ATOM   1875  CA  LEU A1230     -11.429 -46.618 -41.371  1.00 10.60           C  
ATOM   1876  C   LEU A1230     -12.041 -47.100 -42.691  1.00  9.14           C  
ATOM   1877  O   LEU A1230     -12.937 -47.942 -42.701  1.00 11.01           O  
ATOM   1878  CB  LEU A1230     -10.092 -47.360 -41.192  1.00 10.91           C  
ATOM   1879  CG  LEU A1230      -9.240 -46.947 -39.995  1.00 11.97           C  
ATOM   1880  CD1 LEU A1230      -8.068 -47.911 -39.815  1.00 18.11           C  
ATOM   1881  CD2 LEU A1230      -8.771 -45.571 -40.167  1.00 16.08           C  
ATOM   1882  N   LEU A1231     -11.526 -46.554 -43.784  1.00 10.73           N  
ATOM   1883  CA  LEU A1231     -11.822 -47.037 -45.135  1.00 10.62           C  
ATOM   1884  C   LEU A1231     -11.324 -48.482 -45.276  1.00 12.12           C  
ATOM   1885  O   LEU A1231     -10.322 -48.862 -44.648  1.00 13.99           O  
ATOM   1886  CB  LEU A1231     -11.152 -46.119 -46.173  1.00 10.57           C  
ATOM   1887  CG  LEU A1231     -11.706 -44.680 -46.332  1.00 11.94           C  
ATOM   1888  CD1 LEU A1231     -10.738 -43.728 -47.023  1.00 12.95           C  
ATOM   1889  CD2 LEU A1231     -13.057 -44.751 -47.041  1.00 14.06           C  
ATOM   1890  N   ASP A1232     -12.047 -49.289 -46.055  1.00 11.32           N  
ATOM   1891  CA  ASP A1232     -11.683 -50.684 -46.332  1.00 13.81           C  
ATOM   1892  C   ASP A1232     -10.575 -50.782 -47.379  1.00 12.65           C  
ATOM   1893  O   ASP A1232     -10.446 -49.917 -48.241  1.00 12.74           O  
ATOM   1894  CB  ASP A1232     -12.881 -51.449 -46.891  1.00 14.58           C  
ATOM   1895  CG  ASP A1232     -13.981 -51.667 -45.881  1.00 23.26           C  
ATOM   1896  OD1 ASP A1232     -13.689 -52.023 -44.720  1.00 28.54           O  
ATOM   1897  OD2 ASP A1232     -15.156 -51.518 -46.285  1.00 31.71           O1-
ATOM   1898  N   LYS A1233      -9.796 -51.854 -47.328  1.00 12.70           N  
ATOM   1899  CA  LYS A1233      -8.777 -52.083 -48.362  1.00 13.02           C  
ATOM   1900  C   LYS A1233      -9.452 -52.245 -49.729  1.00 13.03           C  
ATOM   1901  O   LYS A1233     -10.287 -53.125 -49.892  1.00 13.34           O  
ATOM   1902  CB  LYS A1233      -7.971 -53.343 -48.040  1.00 12.54           C  
ATOM   1903  CG  LYS A1233      -6.788 -53.611 -48.958  1.00 13.77           C  
ATOM   1904  CD  LYS A1233      -6.163 -54.950 -48.610  1.00 17.85           C  
ATOM   1905  CE  LYS A1233      -4.934 -55.238 -49.430  1.00 22.22           C  
ATOM   1906  NZ  LYS A1233      -4.241 -56.515 -49.002  1.00 24.06           N1+
ATOM   1907  N   PRO A1234      -9.115 -51.385 -50.706  1.00 14.10           N  
ATOM   1908  CA  PRO A1234      -9.703 -51.535 -52.041  1.00 15.48           C  
ATOM   1909  C   PRO A1234      -9.455 -52.901 -52.682  1.00 16.12           C  
ATOM   1910  O   PRO A1234      -8.478 -53.589 -52.373  1.00 14.24           O  
ATOM   1911  CB  PRO A1234      -9.018 -50.430 -52.857  1.00 15.67           C  
ATOM   1912  CG  PRO A1234      -8.611 -49.427 -51.886  1.00 16.35           C  
ATOM   1913  CD  PRO A1234      -8.273 -50.192 -50.617  1.00 15.42           C  
ATOM   1914  N   ASP A1235     -10.370 -53.296 -53.555  1.00 17.17           N  
ATOM   1915  CA  ASP A1235     -10.226 -54.536 -54.298  1.00 17.51           C  
ATOM   1916  C   ASP A1235      -8.914 -54.489 -55.065  1.00 16.05           C  
ATOM   1917  O   ASP A1235      -8.613 -53.479 -55.712  1.00 16.03           O  
ATOM   1918  CB  ASP A1235     -11.366 -54.685 -55.304  1.00 19.28           C  
ATOM   1919  CG  ASP A1235     -12.721 -54.860 -54.649  1.00 25.85           C  
ATOM   1920  OD1 ASP A1235     -12.790 -55.143 -53.426  1.00 30.38           O  
ATOM   1921  OD2 ASP A1235     -13.732 -54.738 -55.386  1.00 33.89           O1-
ATOM   1922  N   ASN A1236      -8.142 -55.567 -54.955  1.00 15.79           N  
ATOM   1923  CA  ASN A1236      -6.861 -55.743 -55.649  1.00 16.30           C  
ATOM   1924  C   ASN A1236      -5.765 -54.753 -55.261  1.00 16.02           C  
ATOM   1925  O   ASN A1236      -4.789 -54.590 -55.990  1.00 18.11           O  
ATOM   1926  CB  ASN A1236      -7.048 -55.718 -57.181  1.00 18.52           C  
ATOM   1927  CG  ASN A1236      -8.034 -56.771 -57.676  1.00 22.32           C  
ATOM   1928  ND2 ASN A1236      -7.859 -58.021 -57.240  1.00 22.42           N  
ATOM   1929  OD1 ASN A1236      -8.939 -56.458 -58.450  1.00 30.14           O  
ATOM   1930  N   CYS A1237      -5.911 -54.078 -54.127  1.00 14.24           N  
ATOM   1931  CA  CYS A1237      -4.932 -53.076 -53.733  1.00 13.41           C  
ATOM   1932  C   CYS A1237      -3.603 -53.738 -53.363  1.00 12.50           C  
ATOM   1933  O   CYS A1237      -3.606 -54.713 -52.615  1.00 12.48           O  
ATOM   1934  CB  CYS A1237      -5.463 -52.269 -52.541  1.00 13.43           C  
ATOM   1935  SG  CYS A1237      -4.390 -50.931 -52.015  1.00 13.51           S  
ATOM   1936  N   PRO A1238      -2.463 -53.222 -53.886  1.00 12.96           N  
ATOM   1937  CA  PRO A1238      -1.144 -53.712 -53.453  1.00 12.95           C  
ATOM   1938  C   PRO A1238      -0.980 -53.536 -51.948  1.00 11.71           C  
ATOM   1939  O   PRO A1238      -1.340 -52.496 -51.409  1.00 10.28           O  
ATOM   1940  CB  PRO A1238      -0.168 -52.817 -54.220  1.00 13.70           C  
ATOM   1941  CG  PRO A1238      -0.905 -52.400 -55.406  1.00 14.44           C  
ATOM   1942  CD  PRO A1238      -2.328 -52.201 -54.932  1.00 13.85           C  
ATOM   1943  N   ASP A1239      -0.479 -54.562 -51.273  1.00 12.62           N  
ATOM   1944  CA  ASP A1239      -0.417 -54.530 -49.821  1.00 12.18           C  
ATOM   1945  C   ASP A1239       0.419 -53.355 -49.326  1.00 11.36           C  
ATOM   1946  O   ASP A1239       0.040 -52.682 -48.362  1.00 11.10           O  
ATOM   1947  CB  ASP A1239       0.143 -55.826 -49.269  1.00 13.55           C  
ATOM   1948  CG  ASP A1239      -0.160 -55.989 -47.796  1.00 19.57           C  
ATOM   1949  OD1 ASP A1239      -1.235 -56.554 -47.474  1.00 31.85           O  
ATOM   1950  OD2 ASP A1239       0.673 -55.547 -46.973  1.00 28.92           O1-
ATOM   1951  N   MET A1240       1.528 -53.069 -50.000  1.00 10.71           N  
ATOM   1952  CA  MET A1240       2.372 -51.942 -49.568  1.00 12.66           C  
ATOM   1953  C   MET A1240       1.632 -50.590 -49.567  1.00 12.28           C  
ATOM   1954  O   MET A1240       1.829 -49.749 -48.663  1.00 11.51           O  
ATOM   1955  CB  MET A1240       3.657 -51.882 -50.395  1.00 14.82           C  
ATOM   1956  CG  MET A1240       3.448 -51.535 -51.831  1.00 18.13           C  
ATOM   1957  SD  MET A1240       3.770 -49.789 -52.064  1.00 28.07           S  
ATOM   1958  CE  MET A1240       5.551 -49.992 -52.186  1.00 16.18           C  
ATOM   1959  N   LEU A1241       0.745 -50.365 -50.536  1.00  9.83           N  
ATOM   1960  CA  LEU A1241      -0.043 -49.135 -50.544  1.00 11.26           C  
ATOM   1961  C   LEU A1241      -1.047 -49.046 -49.385  1.00  9.37           C  
ATOM   1962  O   LEU A1241      -1.247 -47.962 -48.820  1.00 10.30           O  
ATOM   1963  CB  LEU A1241      -0.782 -48.995 -51.868  1.00 12.14           C  
ATOM   1964  CG  LEU A1241      -0.358 -47.987 -52.930  1.00 21.06           C  
ATOM   1965  CD1 LEU A1241       1.076 -47.460 -52.852  1.00 22.27           C  
ATOM   1966  CD2 LEU A1241      -0.682 -48.563 -54.323  1.00 16.70           C  
ATOM   1967  N   PHE A1242      -1.709 -50.155 -49.091  1.00  9.76           N  
ATOM   1968  CA  PHE A1242      -2.683 -50.182 -47.989  1.00 11.14           C  
ATOM   1969  C   PHE A1242      -1.976 -50.001 -46.648  1.00 10.49           C  
ATOM   1970  O   PHE A1242      -2.470 -49.297 -45.763  1.00 11.63           O  
ATOM   1971  CB  PHE A1242      -3.479 -51.479 -47.964  1.00 11.66           C  
ATOM   1972  CG  PHE A1242      -4.602 -51.475 -46.958  1.00 11.05           C  
ATOM   1973  CD1 PHE A1242      -5.605 -50.511 -47.014  1.00 15.29           C  
ATOM   1974  CD2 PHE A1242      -4.642 -52.424 -45.943  1.00 16.05           C  
ATOM   1975  CE1 PHE A1242      -6.641 -50.515 -46.063  1.00 16.07           C  
ATOM   1976  CE2 PHE A1242      -5.674 -52.434 -45.013  1.00 17.07           C  
ATOM   1977  CZ  PHE A1242      -6.658 -51.479 -45.073  1.00 15.93           C  
ATOM   1978  N   GLU A1243      -0.809 -50.612 -46.500  1.00 10.89           N  
ATOM   1979  CA  GLU A1243      -0.028 -50.419 -45.270  1.00 11.97           C  
ATOM   1980  C   GLU A1243       0.379 -48.955 -45.082  1.00 12.36           C  
ATOM   1981  O   GLU A1243       0.355 -48.449 -43.955  1.00 11.20           O  
ATOM   1982  CB  GLU A1243       1.172 -51.385 -45.216  1.00 13.79           C  
ATOM   1983  CG  GLU A1243       0.729 -52.851 -45.009  1.00 19.27           C  
ATOM   1984  CD  GLU A1243      -0.195 -53.030 -43.783  1.00 27.95           C  
ATOM   1985  OE1 GLU A1243       0.137 -52.496 -42.698  1.00 31.78           O  
ATOM   1986  OE2 GLU A1243      -1.259 -53.695 -43.908  1.00 31.16           O1-
ATOM   1987  N   LEU A1244       0.679 -48.256 -46.175  1.00 12.11           N  
ATOM   1988  CA  LEU A1244       0.991 -46.817 -46.118  1.00 11.54           C  
ATOM   1989  C   LEU A1244      -0.251 -46.003 -45.688  1.00 10.99           C  
ATOM   1990  O   LEU A1244      -0.166 -45.117 -44.837  1.00 12.41           O  
ATOM   1991  CB  LEU A1244       1.479 -46.319 -47.487  1.00 13.07           C  
ATOM   1992  CG  LEU A1244       2.715 -45.421 -47.591  1.00 19.96           C  
ATOM   1993  CD1 LEU A1244       2.754 -44.667 -48.942  1.00 19.52           C  
ATOM   1994  CD2 LEU A1244       2.904 -44.497 -46.393  1.00 20.44           C  
ATOM   1995  N   MET A1245      -1.414 -46.318 -46.280  1.00 10.71           N  
ATOM   1996  CA  MET A1245      -2.702 -45.736 -45.852  1.00 10.35           C  
ATOM   1997  C   MET A1245      -2.912 -45.873 -44.352  1.00 10.42           C  
ATOM   1998  O   MET A1245      -3.238 -44.888 -43.646  1.00 11.00           O  
ATOM   1999  CB  MET A1245      -3.864 -46.409 -46.587  1.00  8.47           C  
ATOM   2000  CG  MET A1245      -3.956 -46.045 -48.080  1.00 10.82           C  
ATOM   2001  SD  MET A1245      -5.264 -46.991 -48.859  1.00 12.72           S  
ATOM   2002  CE  MET A1245      -4.569 -47.371 -50.476  1.00 13.82           C  
ATOM   2003  N   ARG A1246      -2.700 -47.081 -43.865  1.00 12.08           N  
ATOM   2004  CA  ARG A1246      -2.874 -47.379 -42.428  1.00 12.63           C  
ATOM   2005  C   ARG A1246      -1.941 -46.555 -41.533  1.00 12.65           C  
ATOM   2006  O   ARG A1246      -2.348 -46.137 -40.441  1.00 12.04           O  
ATOM   2007  CB  ARG A1246      -2.750 -48.879 -42.158  1.00 13.41           C  
ATOM   2008  CG  ARG A1246      -3.950 -49.672 -42.679  1.00 15.59           C  
ATOM   2009  CD  ARG A1246      -3.870 -51.133 -42.356  1.00 22.08           C  
ATOM   2010  NE  ARG A1246      -3.556 -51.407 -40.952  1.00 27.24           N  
ATOM   2011  CZ  ARG A1246      -4.368 -51.168 -39.923  1.00 34.26           C  
ATOM   2012  NH1 ARG A1246      -5.573 -50.630 -40.111  1.00 36.98           N1+
ATOM   2013  NH2 ARG A1246      -3.966 -51.463 -38.688  1.00 35.41           N  
ATOM   2014  N  AMET A1247      -0.716 -46.311 -41.988  0.50 11.95           N  
ATOM   2015  N  BMET A1247      -0.707 -46.329 -41.981  0.50 11.92           N  
ATOM   2016  CA AMET A1247       0.208 -45.448 -41.242  0.50 11.82           C  
ATOM   2017  CA BMET A1247       0.217 -45.447 -41.253  0.50 12.05           C  
ATOM   2018  C  AMET A1247      -0.289 -43.997 -41.197  0.50 10.81           C  
ATOM   2019  C  BMET A1247      -0.328 -44.015 -41.186  0.50 10.82           C  
ATOM   2020  O  AMET A1247      -0.195 -43.325 -40.156  0.50 10.21           O  
ATOM   2021  O  BMET A1247      -0.312 -43.376 -40.120  0.50 10.35           O  
ATOM   2022  CB AMET A1247       1.616 -45.514 -41.843  0.50 12.26           C  
ATOM   2023  CB BMET A1247       1.606 -45.441 -41.903  0.50 11.60           C  
ATOM   2024  CG AMET A1247       2.255 -46.888 -41.707  0.50 16.76           C  
ATOM   2025  CG BMET A1247       2.356 -46.757 -41.781  0.50 14.28           C  
ATOM   2026  SD AMET A1247       2.688 -47.280 -40.004  0.50 26.71           S  
ATOM   2027  SD BMET A1247       3.875 -46.748 -42.753  0.50 18.42           S  
ATOM   2028  CE AMET A1247       4.397 -46.729 -40.005  0.50 27.51           C  
ATOM   2029  CE BMET A1247       4.914 -45.700 -41.740  0.50 20.51           C  
ATOM   2030  N   CYS A1248      -0.815 -43.522 -42.319  1.00 10.71           N  
ATOM   2031  CA  CYS A1248      -1.381 -42.167 -42.420  1.00  9.69           C  
ATOM   2032  C   CYS A1248      -2.631 -41.980 -41.563  1.00  9.79           C  
ATOM   2033  O   CYS A1248      -2.917 -40.863 -41.123  1.00 10.71           O  
ATOM   2034  CB  CYS A1248      -1.686 -41.813 -43.874  1.00 10.63           C  
ATOM   2035  SG  CYS A1248      -0.228 -41.679 -44.915  1.00 13.40           S  
ATOM   2036  N   TRP A1249      -3.350 -43.080 -41.324  1.00  8.26           N  
ATOM   2037  CA  TRP A1249      -4.620 -43.069 -40.588  1.00 10.48           C  
ATOM   2038  C   TRP A1249      -4.539 -43.514 -39.126  1.00  9.92           C  
ATOM   2039  O   TRP A1249      -5.546 -43.918 -38.529  1.00 11.01           O  
ATOM   2040  CB  TRP A1249      -5.702 -43.882 -41.324  1.00 11.12           C  
ATOM   2041  CG  TRP A1249      -6.018 -43.456 -42.737  1.00 10.54           C  
ATOM   2042  CD1 TRP A1249      -5.928 -42.212 -43.276  1.00 12.26           C  
ATOM   2043  CD2 TRP A1249      -6.541 -44.309 -43.764  1.00  9.03           C  
ATOM   2044  CE2 TRP A1249      -6.707 -43.520 -44.923  1.00  8.81           C  
ATOM   2045  CE3 TRP A1249      -6.843 -45.672 -43.824  1.00  9.32           C  
ATOM   2046  NE1 TRP A1249      -6.336 -42.242 -44.602  1.00 13.31           N  
ATOM   2047  CZ2 TRP A1249      -7.170 -44.048 -46.123  1.00 12.20           C  
ATOM   2048  CZ3 TRP A1249      -7.338 -46.202 -45.022  1.00 11.00           C  
ATOM   2049  CH2 TRP A1249      -7.479 -45.381 -46.162  1.00 11.58           C  
ATOM   2050  N  AGLN A1250      -3.350 -43.422 -38.538  0.50  9.48           N  
ATOM   2051  N  BGLN A1250      -3.363 -43.412 -38.521  0.50  9.54           N  
ATOM   2052  CA AGLN A1250      -3.213 -43.595 -37.097  0.50 10.23           C  
ATOM   2053  CA BGLN A1250      -3.251 -43.692 -37.095  0.50 10.39           C  
ATOM   2054  C  AGLN A1250      -4.164 -42.604 -36.431  0.50 10.23           C  
ATOM   2055  C  BGLN A1250      -4.040 -42.617 -36.336  0.50 10.51           C  
ATOM   2056  O  AGLN A1250      -4.256 -41.448 -36.856  0.50  8.86           O  
ATOM   2057  O  BGLN A1250      -3.888 -41.416 -36.598  0.50 10.10           O  
ATOM   2058  CB AGLN A1250      -1.775 -43.327 -36.650  0.50 10.41           C  
ATOM   2059  CB BGLN A1250      -1.789 -43.763 -36.668  0.50 10.19           C  
ATOM   2060  CG AGLN A1250      -0.784 -44.401 -37.051  0.50  9.64           C  
ATOM   2061  CG BGLN A1250      -1.098 -44.981 -37.251  0.50 10.01           C  
ATOM   2062  CD AGLN A1250      -1.163 -45.764 -36.516  0.50 11.53           C  
ATOM   2063  CD BGLN A1250       0.380 -45.044 -36.960  0.50 11.56           C  
ATOM   2064  NE2AGLN A1250      -1.423 -46.704 -37.424  0.50 13.51           N  
ATOM   2065  NE2BGLN A1250       0.725 -45.681 -35.867  0.50  5.64           N  
ATOM   2066  OE1AGLN A1250      -1.259 -45.963 -35.302  0.50 11.64           O  
ATOM   2067  OE1BGLN A1250       1.206 -44.547 -37.730  0.50 15.74           O  
ATOM   2068  N   TYR A1251      -4.898 -43.063 -35.427  1.00  9.96           N  
ATOM   2069  CA  TYR A1251      -5.829 -42.172 -34.714  1.00  9.90           C  
ATOM   2070  C   TYR A1251      -5.094 -41.016 -34.015  1.00  9.80           C  
ATOM   2071  O   TYR A1251      -5.517 -39.843 -34.104  1.00 10.37           O  
ATOM   2072  CB  TYR A1251      -6.698 -42.945 -33.736  1.00  9.82           C  
ATOM   2073  CG  TYR A1251      -7.905 -42.159 -33.297  1.00  7.97           C  
ATOM   2074  CD1 TYR A1251      -9.086 -42.183 -34.033  1.00  6.56           C  
ATOM   2075  CD2 TYR A1251      -7.860 -41.367 -32.166  1.00 11.20           C  
ATOM   2076  CE1 TYR A1251     -10.212 -41.448 -33.631  1.00  9.84           C  
ATOM   2077  CE2 TYR A1251      -8.958 -40.619 -31.768  1.00 11.08           C  
ATOM   2078  CZ  TYR A1251     -10.139 -40.661 -32.512  1.00 10.83           C  
ATOM   2079  OH  TYR A1251     -11.247 -39.918 -32.081  1.00 10.81           O  
ATOM   2080  N   ASN A1252      -3.981 -41.345 -33.373  1.00  8.73           N  
ATOM   2081  CA  ASN A1252      -3.138 -40.335 -32.729  1.00  9.30           C  
ATOM   2082  C   ASN A1252      -2.272 -39.609 -33.778  1.00  8.58           C  
ATOM   2083  O   ASN A1252      -1.426 -40.243 -34.413  1.00  8.18           O  
ATOM   2084  CB  ASN A1252      -2.288 -40.988 -31.655  1.00  9.29           C  
ATOM   2085  CG  ASN A1252      -1.430 -39.983 -30.864  1.00 11.46           C  
ATOM   2086  ND2 ASN A1252      -0.918 -40.427 -29.729  1.00 10.42           N  
ATOM   2087  OD1 ASN A1252      -1.230 -38.832 -31.279  1.00 10.36           O  
ATOM   2088  N   PRO A1253      -2.475 -38.275 -33.961  1.00  8.72           N  
ATOM   2089  CA  PRO A1253      -1.708 -37.526 -34.979  1.00  9.17           C  
ATOM   2090  C   PRO A1253      -0.196 -37.653 -34.802  1.00  9.98           C  
ATOM   2091  O   PRO A1253       0.524 -37.685 -35.806  1.00  9.88           O  
ATOM   2092  CB  PRO A1253      -2.155 -36.042 -34.770  1.00  9.34           C  
ATOM   2093  CG  PRO A1253      -2.793 -36.006 -33.477  1.00 10.70           C  
ATOM   2094  CD  PRO A1253      -3.385 -37.382 -33.224  1.00  9.81           C  
ATOM   2095  N   LYS A1254       0.269 -37.759 -33.554  1.00  8.30           N  
ATOM   2096  CA  LYS A1254       1.704 -37.864 -33.255  1.00 10.92           C  
ATOM   2097  C   LYS A1254       2.341 -39.200 -33.687  1.00 11.27           C  
ATOM   2098  O   LYS A1254       3.564 -39.301 -33.770  1.00 12.57           O  
ATOM   2099  CB  LYS A1254       1.969 -37.661 -31.771  1.00 12.79           C  
ATOM   2100  CG  LYS A1254       1.481 -36.327 -31.188  1.00 15.38           C  
ATOM   2101  CD  LYS A1254       1.984 -35.128 -31.991  1.00 19.14           C  
ATOM   2102  CE  LYS A1254       2.199 -33.908 -31.113  1.00 24.15           C  
ATOM   2103  NZ  LYS A1254       1.125 -33.717 -30.090  1.00 28.56           N1+
ATOM   2104  N  AMET A1255       1.506 -40.209 -33.930  0.50 10.57           N  
ATOM   2105  N  BMET A1255       1.512 -40.195 -33.976  0.50 11.00           N  
ATOM   2106  CA AMET A1255       1.964 -41.536 -34.372  0.50 10.51           C  
ATOM   2107  CA BMET A1255       1.990 -41.517 -34.398  0.50 11.34           C  
ATOM   2108  C  AMET A1255       2.174 -41.609 -35.898  0.50 10.87           C  
ATOM   2109  C  BMET A1255       2.030 -41.699 -35.912  0.50 11.34           C  
ATOM   2110  O  AMET A1255       2.916 -42.471 -36.392  0.50 11.70           O  
ATOM   2111  O  BMET A1255       2.475 -42.749 -36.410  0.50 12.62           O  
ATOM   2112  CB AMET A1255       0.975 -42.626 -33.923  0.50 10.55           C  
ATOM   2113  CB BMET A1255       1.114 -42.593 -33.783  0.50 11.51           C  
ATOM   2114  CG AMET A1255       0.843 -42.828 -32.400  0.50 10.76           C  
ATOM   2115  CG BMET A1255       1.236 -42.651 -32.289  0.50 12.83           C  
ATOM   2116  SD AMET A1255       2.325 -43.381 -31.523  0.50 11.15           S  
ATOM   2117  SD BMET A1255       0.463 -44.124 -31.676  0.50 14.29           S  
ATOM   2118  CE AMET A1255       2.976 -41.845 -30.897  0.50 12.26           C  
ATOM   2119  CE BMET A1255       1.715 -45.346 -32.084  0.50 14.87           C  
ATOM   2120  N   ARG A1256       1.554 -40.696 -36.644  1.00  8.86           N  
ATOM   2121  CA  ARG A1256       1.640 -40.706 -38.105  1.00  9.33           C  
ATOM   2122  C   ARG A1256       3.045 -40.368 -38.586  1.00  9.41           C  
ATOM   2123  O   ARG A1256       3.783 -39.627 -37.912  1.00  9.67           O  
ATOM   2124  CB  ARG A1256       0.636 -39.702 -38.709  1.00  8.90           C  
ATOM   2125  CG  ARG A1256      -0.810 -40.019 -38.373  1.00  8.09           C  
ATOM   2126  CD  ARG A1256      -1.796 -38.935 -38.821  1.00  8.25           C  
ATOM   2127  NE  ARG A1256      -3.030 -39.123 -38.077  1.00  9.56           N  
ATOM   2128  CZ  ARG A1256      -3.877 -38.163 -37.721  1.00 12.46           C  
ATOM   2129  NH1 ARG A1256      -3.698 -36.903 -38.120  1.00  9.99           N1+
ATOM   2130  NH2 ARG A1256      -4.897 -38.463 -36.924  1.00  9.27           N  
ATOM   2131  N   PRO A1257       3.431 -40.880 -39.772  1.00 10.35           N  
ATOM   2132  CA  PRO A1257       4.698 -40.417 -40.348  1.00  8.84           C  
ATOM   2133  C   PRO A1257       4.575 -38.990 -40.841  1.00  9.31           C  
ATOM   2134  O   PRO A1257       3.472 -38.551 -41.137  1.00  9.86           O  
ATOM   2135  CB  PRO A1257       4.933 -41.361 -41.521  1.00  9.59           C  
ATOM   2136  CG  PRO A1257       3.504 -41.727 -41.984  1.00  9.35           C  
ATOM   2137  CD  PRO A1257       2.722 -41.820 -40.663  1.00 10.94           C  
ATOM   2138  N   SER A1258       5.702 -38.279 -40.882  1.00  9.54           N  
ATOM   2139  CA  SER A1258       5.800 -37.027 -41.641  1.00 10.12           C  
ATOM   2140  C   SER A1258       5.846 -37.323 -43.154  1.00 11.67           C  
ATOM   2141  O   SER A1258       6.111 -38.466 -43.583  1.00 10.12           O  
ATOM   2142  CB  SER A1258       7.056 -36.266 -41.227  1.00 11.75           C  
ATOM   2143  OG  SER A1258       8.233 -36.916 -41.692  1.00 11.30           O  
ATOM   2144  N   PHE A1259       5.632 -36.314 -43.987  1.00  9.84           N  
ATOM   2145  CA  PHE A1259       5.830 -36.529 -45.445  1.00 10.47           C  
ATOM   2146  C   PHE A1259       7.261 -36.966 -45.791  1.00 10.25           C  
ATOM   2147  O   PHE A1259       7.459 -37.817 -46.669  1.00  9.39           O  
ATOM   2148  CB  PHE A1259       5.409 -35.283 -46.253  1.00 10.06           C  
ATOM   2149  CG  PHE A1259       3.914 -35.094 -46.332  1.00 10.59           C  
ATOM   2150  CD1 PHE A1259       3.128 -35.967 -47.063  1.00  9.20           C  
ATOM   2151  CD2 PHE A1259       3.284 -34.042 -45.666  1.00 11.31           C  
ATOM   2152  CE1 PHE A1259       1.734 -35.797 -47.112  1.00 11.08           C  
ATOM   2153  CE2 PHE A1259       1.905 -33.874 -45.728  1.00 10.22           C  
ATOM   2154  CZ  PHE A1259       1.139 -34.744 -46.445  1.00 10.75           C  
ATOM   2155  N   LEU A1260       8.266 -36.423 -45.101  1.00 10.52           N  
ATOM   2156  CA  LEU A1260       9.666 -36.867 -45.319  1.00 10.41           C  
ATOM   2157  C   LEU A1260       9.832 -38.355 -44.988  1.00 11.54           C  
ATOM   2158  O   LEU A1260      10.501 -39.082 -45.717  1.00 11.87           O  
ATOM   2159  CB  LEU A1260      10.660 -36.006 -44.520  1.00 11.85           C  
ATOM   2160  CG  LEU A1260      10.744 -34.551 -45.018  1.00 10.59           C  
ATOM   2161  CD1 LEU A1260      11.676 -33.761 -44.121  1.00 13.25           C  
ATOM   2162  CD2 LEU A1260      11.224 -34.453 -46.463  1.00 12.94           C  
ATOM   2163  N   GLU A1261       9.211 -38.811 -43.899  1.00 11.08           N  
ATOM   2164  CA  GLU A1261       9.269 -40.225 -43.523  1.00 11.08           C  
ATOM   2165  C   GLU A1261       8.543 -41.124 -44.541  1.00 10.99           C  
ATOM   2166  O   GLU A1261       9.023 -42.219 -44.857  1.00 11.59           O  
ATOM   2167  CB  GLU A1261       8.720 -40.437 -42.103  1.00 11.28           C  
ATOM   2168  CG  GLU A1261       9.659 -39.880 -41.046  1.00 11.48           C  
ATOM   2169  CD  GLU A1261       9.076 -39.866 -39.620  1.00 14.59           C  
ATOM   2170  OE1 GLU A1261       7.854 -39.748 -39.449  1.00 13.28           O  
ATOM   2171  OE2 GLU A1261       9.865 -39.990 -38.660  1.00 18.55           O1-
ATOM   2172  N   ILE A1262       7.396 -40.670 -45.026  1.00 10.24           N  
ATOM   2173  CA  ILE A1262       6.675 -41.355 -46.131  1.00 10.65           C  
ATOM   2174  C   ILE A1262       7.596 -41.541 -47.345  1.00 10.43           C  
ATOM   2175  O   ILE A1262       7.767 -42.663 -47.848  1.00  9.99           O  
ATOM   2176  CB  ILE A1262       5.387 -40.599 -46.535  1.00 11.62           C  
ATOM   2177  CG1 ILE A1262       4.337 -40.744 -45.436  1.00 10.30           C  
ATOM   2178  CG2 ILE A1262       4.832 -41.133 -47.845  1.00 11.24           C  
ATOM   2179  CD1 ILE A1262       3.188 -39.788 -45.572  1.00 11.61           C  
ATOM   2180  N   ILE A1263       8.257 -40.471 -47.770  1.00  9.70           N  
ATOM   2181  CA  ILE A1263       9.167 -40.567 -48.942  1.00  9.86           C  
ATOM   2182  C   ILE A1263      10.342 -41.525 -48.658  1.00 10.33           C  
ATOM   2183  O   ILE A1263      10.716 -42.351 -49.505  1.00  9.89           O  
ATOM   2184  CB  ILE A1263       9.673 -39.169 -49.377  1.00  9.74           C  
ATOM   2185  CG1 ILE A1263       8.493 -38.290 -49.770  1.00 11.49           C  
ATOM   2186  CG2 ILE A1263      10.666 -39.268 -50.525  1.00 10.70           C  
ATOM   2187  CD1 ILE A1263       8.841 -36.792 -49.794  1.00 11.53           C  
ATOM   2188  N   SER A1264      10.901 -41.463 -47.452  1.00 10.57           N  
ATOM   2189  CA  SER A1264      11.960 -42.387 -47.079  1.00 11.61           C  
ATOM   2190  C   SER A1264      11.557 -43.859 -47.262  1.00 11.04           C  
ATOM   2191  O   SER A1264      12.386 -44.695 -47.663  1.00 10.92           O  
ATOM   2192  CB  SER A1264      12.394 -42.154 -45.628  1.00 14.23           C  
ATOM   2193  OG  SER A1264      13.083 -40.921 -45.511  1.00 22.87           O  
ATOM   2194  N   SER A1265      10.301 -44.165 -46.949  1.00 10.70           N  
ATOM   2195  CA  SER A1265       9.775 -45.535 -47.014  1.00 11.85           C  
ATOM   2196  C   SER A1265       9.546 -46.055 -48.450  1.00 11.65           C  
ATOM   2197  O   SER A1265       9.496 -47.267 -48.666  1.00 11.06           O  
ATOM   2198  CB  SER A1265       8.481 -45.656 -46.185  1.00 11.15           C  
ATOM   2199  OG  SER A1265       7.337 -45.228 -46.882  1.00 13.39           O  
ATOM   2200  N   ILE A1266       9.425 -45.147 -49.418  1.00 10.65           N  
ATOM   2201  CA  ILE A1266       9.199 -45.521 -50.816  1.00 11.17           C  
ATOM   2202  C   ILE A1266      10.279 -45.030 -51.797  1.00 11.17           C  
ATOM   2203  O   ILE A1266      10.165 -45.284 -52.988  1.00  9.92           O  
ATOM   2204  CB  ILE A1266       7.806 -45.040 -51.335  1.00 11.50           C  
ATOM   2205  CG1 ILE A1266       7.685 -43.506 -51.311  1.00 11.22           C  
ATOM   2206  CG2 ILE A1266       6.707 -45.644 -50.503  1.00 12.16           C  
ATOM   2207  CD1 ILE A1266       6.443 -42.966 -51.956  1.00 13.79           C  
ATOM   2208  N   LYS A1267      11.335 -44.366 -51.317  1.00 11.04           N  
ATOM   2209  CA  LYS A1267      12.322 -43.752 -52.250  1.00 10.94           C  
ATOM   2210  C   LYS A1267      13.017 -44.765 -53.131  1.00 11.05           C  
ATOM   2211  O   LYS A1267      13.361 -44.460 -54.278  1.00 10.46           O  
ATOM   2212  CB  LYS A1267      13.365 -42.870 -51.534  1.00 11.86           C  
ATOM   2213  CG  LYS A1267      14.275 -43.574 -50.540  1.00 13.41           C  
ATOM   2214  CD  LYS A1267      15.104 -42.543 -49.761  1.00 15.63           C  
ATOM   2215  CE  LYS A1267      15.873 -43.152 -48.602  1.00 17.20           C  
ATOM   2216  NZ  LYS A1267      16.737 -42.115 -47.939  1.00 22.36           N1+
ATOM   2217  N   GLU A1268      13.228 -45.978 -52.614  1.00  8.73           N  
ATOM   2218  CA  GLU A1268      13.853 -47.032 -53.418  1.00 10.61           C  
ATOM   2219  C   GLU A1268      13.057 -47.398 -54.678  1.00 10.13           C  
ATOM   2220  O   GLU A1268      13.649 -47.883 -55.648  1.00 10.48           O  
ATOM   2221  CB  GLU A1268      14.159 -48.274 -52.566  1.00 12.54           C  
ATOM   2222  CG  GLU A1268      15.642 -48.358 -52.120  1.00 18.34           C  
ATOM   2223  CD  GLU A1268      16.178 -47.045 -51.529  0.50 21.22           C  
ATOM   2224  OE1 GLU A1268      16.006 -46.795 -50.315  0.50 17.65           O  
ATOM   2225  OE2 GLU A1268      16.786 -46.264 -52.290  0.50 25.31           O1-
ATOM   2226  N   GLU A1269      11.746 -47.161 -54.658  1.00  9.72           N  
ATOM   2227  CA  GLU A1269      10.850 -47.468 -55.776  1.00 10.59           C  
ATOM   2228  C   GLU A1269      10.536 -46.265 -56.650  1.00 11.10           C  
ATOM   2229  O   GLU A1269       9.769 -46.387 -57.610  1.00 10.27           O  
ATOM   2230  CB  GLU A1269       9.542 -48.064 -55.266  1.00 12.15           C  
ATOM   2231  CG  GLU A1269       9.664 -49.477 -54.729  1.00 15.70           C  
ATOM   2232  CD  GLU A1269      10.328 -49.549 -53.388  1.00 19.70           C  
ATOM   2233  OE1 GLU A1269       9.922 -48.779 -52.498  1.00 23.83           O  
ATOM   2234  OE2 GLU A1269      11.241 -50.394 -53.228  1.00 17.71           O1-
ATOM   2235  N   MET A1270      11.117 -45.105 -56.330  1.00 10.18           N  
ATOM   2236  CA  MET A1270      10.915 -43.905 -57.159  1.00  9.36           C  
ATOM   2237  C   MET A1270      11.792 -43.987 -58.403  1.00  9.50           C  
ATOM   2238  O   MET A1270      12.936 -44.466 -58.355  1.00 10.38           O  
ATOM   2239  CB  MET A1270      11.177 -42.622 -56.347  1.00  7.71           C  
ATOM   2240  CG  MET A1270      10.154 -42.375 -55.226  1.00  9.68           C  
ATOM   2241  SD  MET A1270       8.446 -42.239 -55.786  1.00 11.56           S  
ATOM   2242  CE  MET A1270       8.497 -40.705 -56.737  1.00 10.91           C  
ATOM   2243  N   GLU A1271      11.237 -43.533 -59.526  1.00 11.06           N  
ATOM   2244  CA  GLU A1271      11.894 -43.673 -60.832  1.00 13.62           C  
ATOM   2245  C   GLU A1271      13.124 -42.801 -60.900  1.00 13.82           C  
ATOM   2246  O   GLU A1271      13.229 -41.819 -60.137  1.00 14.15           O  
ATOM   2247  CB  GLU A1271      10.945 -43.310 -61.981  1.00 13.01           C  
ATOM   2248  CG  GLU A1271      10.549 -41.821 -62.013  1.00 19.03           C  
ATOM   2249  CD  GLU A1271       9.306 -41.522 -62.857  1.00 21.35           C  
ATOM   2250  OE1 GLU A1271       9.049 -42.253 -63.830  1.00 27.09           O  
ATOM   2251  OE2 GLU A1271       8.595 -40.541 -62.533  1.00 26.25           O1-
ATOM   2252  N   PRO A1272      14.085 -43.178 -61.773  1.00 15.61           N  
ATOM   2253  CA  PRO A1272      15.225 -42.322 -62.046  1.00 15.56           C  
ATOM   2254  C   PRO A1272      14.757 -40.957 -62.500  1.00 14.92           C  
ATOM   2255  O   PRO A1272      13.960 -40.844 -63.463  1.00 16.47           O  
ATOM   2256  CB  PRO A1272      15.944 -43.039 -63.190  1.00 16.84           C  
ATOM   2257  CG  PRO A1272      15.550 -44.465 -63.027  1.00 17.46           C  
ATOM   2258  CD  PRO A1272      14.156 -44.432 -62.547  1.00 14.93           C  
ATOM   2259  N   GLY A1273      15.265 -39.939 -61.827  1.00 10.66           N  
ATOM   2260  CA  GLY A1273      14.863 -38.572 -62.083  1.00  9.87           C  
ATOM   2261  C   GLY A1273      14.424 -37.913 -60.795  1.00  8.22           C  
ATOM   2262  O   GLY A1273      14.674 -36.742 -60.586  1.00  7.30           O  
ATOM   2263  N   PHE A1274      13.777 -38.677 -59.910  1.00  8.36           N  
ATOM   2264  CA  PHE A1274      13.253 -38.126 -58.651  1.00  8.56           C  
ATOM   2265  C   PHE A1274      14.349 -37.487 -57.787  1.00  7.64           C  
ATOM   2266  O   PHE A1274      14.113 -36.430 -57.169  1.00  8.01           O  
ATOM   2267  CB  PHE A1274      12.486 -39.216 -57.866  1.00  9.51           C  
ATOM   2268  CG  PHE A1274      11.817 -38.720 -56.613  1.00  8.86           C  
ATOM   2269  CD1 PHE A1274      10.647 -37.944 -56.682  1.00  7.05           C  
ATOM   2270  CD2 PHE A1274      12.338 -39.043 -55.358  1.00 10.49           C  
ATOM   2271  CE1 PHE A1274      10.000 -37.498 -55.529  1.00 10.61           C  
ATOM   2272  CE2 PHE A1274      11.709 -38.596 -54.180  1.00  8.38           C  
ATOM   2273  CZ  PHE A1274      10.536 -37.821 -54.259  1.00 10.40           C  
ATOM   2274  N   ARG A1275      15.528 -38.104 -57.759  1.00 10.26           N  
ATOM   2275  CA  ARG A1275      16.680 -37.584 -57.012  1.00 11.14           C  
ATOM   2276  C   ARG A1275      17.042 -36.169 -57.461  1.00 11.57           C  
ATOM   2277  O   ARG A1275      17.461 -35.344 -56.656  1.00 10.82           O  
ATOM   2278  CB  ARG A1275      17.883 -38.499 -57.220  1.00 12.69           C  
ATOM   2279  CG  ARG A1275      19.172 -38.028 -56.589  1.00 17.38           C  
ATOM   2280  CD  ARG A1275      20.295 -39.025 -56.857  1.00 20.34           C  
ATOM   2281  NE  ARG A1275      20.055 -40.323 -56.222  1.00 27.17           N  
ATOM   2282  CZ  ARG A1275      20.375 -40.640 -54.961  1.00 32.14           C  
ATOM   2283  NH1 ARG A1275      20.943 -39.751 -54.143  1.00 32.30           N1+
ATOM   2284  NH2 ARG A1275      20.117 -41.866 -54.512  1.00 31.10           N  
ATOM   2285  N  AGLU A1276      16.875 -35.904 -58.754  0.50 10.24           N  
ATOM   2286  N  BGLU A1276      16.831 -35.893 -58.747  0.50 10.51           N  
ATOM   2287  CA AGLU A1276      17.325 -34.646 -59.345  0.50 10.20           C  
ATOM   2288  CA BGLU A1276      17.329 -34.668 -59.370  0.50 10.61           C  
ATOM   2289  C  AGLU A1276      16.355 -33.473 -59.173  0.50 10.86           C  
ATOM   2290  C  BGLU A1276      16.353 -33.483 -59.285  0.50 11.11           C  
ATOM   2291  O  AGLU A1276      16.790 -32.320 -59.113  0.50 12.39           O  
ATOM   2292  O  BGLU A1276      16.783 -32.329 -59.421  0.50 12.05           O  
ATOM   2293  CB AGLU A1276      17.651 -34.862 -60.825  0.50  9.95           C  
ATOM   2294  CB BGLU A1276      17.707 -34.941 -60.836  0.50 10.86           C  
ATOM   2295  CG AGLU A1276      18.931 -35.661 -61.061  0.50  8.41           C  
ATOM   2296  CG BGLU A1276      18.348 -36.316 -61.123  0.50 10.24           C  
ATOM   2297  CD AGLU A1276      18.766 -37.171 -60.944  0.50  4.88           C  
ATOM   2298  CD BGLU A1276      19.816 -36.420 -60.735  0.50 14.38           C  
ATOM   2299  OE1AGLU A1276      17.626 -37.664 -60.889  0.50  5.85           O  
ATOM   2300  OE1BGLU A1276      20.328 -35.576 -59.967  0.50 14.11           O  
ATOM   2301  OE2AGLU A1276      19.793 -37.889 -60.916  0.50  6.91           O1-
ATOM   2302  OE2BGLU A1276      20.466 -37.371 -61.218  0.50 16.62           O1-
ATOM   2303  N   VAL A1277      15.059 -33.756 -59.095  1.00 10.11           N  
ATOM   2304  CA  VAL A1277      14.037 -32.698 -58.992  1.00 10.95           C  
ATOM   2305  C   VAL A1277      13.318 -32.569 -57.643  1.00 12.23           C  
ATOM   2306  O   VAL A1277      12.587 -31.592 -57.420  1.00 14.51           O  
ATOM   2307  CB  VAL A1277      12.971 -32.824 -60.131  1.00 11.63           C  
ATOM   2308  CG1 VAL A1277      13.612 -32.582 -61.469  1.00 14.62           C  
ATOM   2309  CG2 VAL A1277      12.293 -34.158 -60.092  1.00 13.77           C  
ATOM   2310  N   SER A1278      13.491 -33.534 -56.738  1.00 11.21           N  
ATOM   2311  CA  SER A1278      12.711 -33.543 -55.505  1.00  9.93           C  
ATOM   2312  C   SER A1278      13.229 -32.611 -54.440  1.00  9.08           C  
ATOM   2313  O   SER A1278      14.438 -32.384 -54.328  1.00 10.10           O  
ATOM   2314  CB  SER A1278      12.657 -34.948 -54.899  1.00 11.73           C  
ATOM   2315  OG  SER A1278      13.949 -35.438 -54.608  1.00 12.26           O  
ATOM   2316  N   PHE A1279      12.306 -32.107 -53.635  1.00 10.39           N  
ATOM   2317  CA  PHE A1279      12.650 -31.448 -52.372  1.00 10.32           C  
ATOM   2318  C   PHE A1279      13.426 -32.383 -51.466  1.00 10.52           C  
ATOM   2319  O   PHE A1279      14.417 -31.975 -50.875  1.00 12.23           O  
ATOM   2320  CB  PHE A1279      11.379 -31.022 -51.637  1.00 10.06           C  
ATOM   2321  CG  PHE A1279      11.638 -30.439 -50.277  1.00  7.97           C  
ATOM   2322  CD1 PHE A1279      12.357 -29.257 -50.135  1.00  8.29           C  
ATOM   2323  CD2 PHE A1279      11.159 -31.076 -49.139  1.00 11.33           C  
ATOM   2324  CE1 PHE A1279      12.607 -28.722 -48.881  1.00  8.99           C  
ATOM   2325  CE2 PHE A1279      11.401 -30.537 -47.874  1.00 11.77           C  
ATOM   2326  CZ  PHE A1279      12.118 -29.371 -47.748  1.00  9.83           C  
ATOM   2327  N   TYR A1280      12.963 -33.627 -51.356  1.00  8.96           N  
ATOM   2328  CA  TYR A1280      13.570 -34.622 -50.459  1.00  9.89           C  
ATOM   2329  C   TYR A1280      15.094 -34.723 -50.597  1.00  9.47           C  
ATOM   2330  O   TYR A1280      15.830 -34.741 -49.597  1.00  9.38           O  
ATOM   2331  CB  TYR A1280      12.935 -35.999 -50.697  1.00  8.78           C  
ATOM   2332  CG  TYR A1280      13.445 -37.075 -49.766  1.00  9.21           C  
ATOM   2333  CD1 TYR A1280      12.871 -37.273 -48.517  1.00 12.63           C  
ATOM   2334  CD2 TYR A1280      14.515 -37.883 -50.126  1.00 10.95           C  
ATOM   2335  CE1 TYR A1280      13.355 -38.260 -47.659  1.00 11.38           C  
ATOM   2336  CE2 TYR A1280      15.018 -38.869 -49.259  1.00 11.66           C  
ATOM   2337  CZ  TYR A1280      14.413 -39.055 -48.034  1.00 13.45           C  
ATOM   2338  OH  TYR A1280      14.876 -40.023 -47.166  1.00 13.43           O  
ATOM   2339  N   TYR A1281      15.567 -34.805 -51.843  1.00 10.99           N  
ATOM   2340  CA  TYR A1281      17.001 -34.944 -52.139  1.00 11.35           C  
ATOM   2341  C   TYR A1281      17.753 -33.601 -52.316  1.00 12.87           C  
ATOM   2342  O   TYR A1281      18.983 -33.596 -52.495  1.00 13.97           O  
ATOM   2343  CB  TYR A1281      17.197 -35.812 -53.383  1.00 12.07           C  
ATOM   2344  CG  TYR A1281      17.015 -37.303 -53.174  1.00  9.44           C  
ATOM   2345  CD1 TYR A1281      18.051 -38.088 -52.692  1.00 13.22           C  
ATOM   2346  CD2 TYR A1281      15.817 -37.942 -53.496  1.00 12.41           C  
ATOM   2347  CE1 TYR A1281      17.900 -39.470 -52.508  1.00 14.58           C  
ATOM   2348  CE2 TYR A1281      15.660 -39.320 -53.319  1.00 11.61           C  
ATOM   2349  CZ  TYR A1281      16.697 -40.074 -52.826  1.00 13.39           C  
ATOM   2350  OH  TYR A1281      16.554 -41.436 -52.655  1.00 14.60           O  
ATOM   2351  N   SER A1282      17.040 -32.482 -52.223  1.00 12.92           N  
ATOM   2352  CA  SER A1282      17.625 -31.161 -52.466  1.00 14.34           C  
ATOM   2353  C   SER A1282      18.431 -30.616 -51.291  1.00 17.19           C  
ATOM   2354  O   SER A1282      18.277 -31.067 -50.159  1.00 17.51           O  
ATOM   2355  CB  SER A1282      16.533 -30.146 -52.795  1.00 14.31           C  
ATOM   2356  OG  SER A1282      15.860 -29.736 -51.620  1.00 12.48           O  
ATOM   2357  N   GLU A1283      19.261 -29.615 -51.586  1.00 19.24           N  
ATOM   2358  CA  GLU A1283      20.011 -28.880 -50.561  1.00 21.83           C  
ATOM   2359  C   GLU A1283      19.099 -28.134 -49.567  1.00 24.04           C  
ATOM   2360  O   GLU A1283      19.484 -27.902 -48.422  1.00 25.27           O  
ATOM   2361  CB  GLU A1283      20.991 -27.904 -51.222  1.00 22.59           C  
ATOM   2362  CG  GLU A1283      22.134 -28.595 -51.965  0.00 22.09           C  
ATOM   2363  CD  GLU A1283      23.071 -27.617 -52.657  0.00 21.97           C  
ATOM   2364  OE1 GLU A1283      22.927 -26.391 -52.458  0.00 22.02           O  
ATOM   2365  OE2 GLU A1283      23.959 -28.079 -53.403  0.00 21.99           O1-
ATOM   2366  N   GLU A1284      17.900 -27.763 -50.008  1.00 25.76           N  
ATOM   2367  CA  GLU A1284      16.921 -27.085 -49.144  1.00 27.42           C  
ATOM   2368  C   GLU A1284      16.395 -27.943 -47.995  1.00 27.90           C  
ATOM   2369  O   GLU A1284      15.956 -27.413 -46.974  1.00 28.73           O  
ATOM   2370  CB  GLU A1284      15.718 -26.624 -49.963  1.00 27.82           C  
ATOM   2371  CG  GLU A1284      15.981 -25.455 -50.887  1.00 30.77           C  
ATOM   2372  CD  GLU A1284      14.696 -24.939 -51.535  1.00 33.46           C  
ATOM   2373  OE1 GLU A1284      13.648 -25.606 -51.395  1.00 33.39           O  
ATOM   2374  OE2 GLU A1284      14.742 -23.865 -52.178  1.00 42.21           O1-
ATOM   2375  N   ASN A1285      16.396 -29.260 -48.172  1.00 27.96           N  
ATOM   2376  CA  ASN A1285      15.899 -30.158 -47.137  1.00 28.94           C  
ATOM   2377  C   ASN A1285      16.974 -30.354 -46.063  1.00 30.73           C  
ATOM   2378  O   ASN A1285      17.832 -31.242 -46.174  1.00 30.52           O  
ATOM   2379  CB  ASN A1285      15.463 -31.495 -47.734  1.00 26.57           C  
ATOM   2380  CG  ASN A1285      14.977 -32.473 -46.677  1.00 27.13           C  
ATOM   2381  ND2 ASN A1285      14.910 -33.748 -47.037  1.00 17.71           N  
ATOM   2382  OD1 ASN A1285      14.673 -32.084 -45.543  1.00 25.21           O  
ATOM   2383  N   LYS A1286      16.920 -29.506 -45.035  1.00 33.13           N  
ATOM   2384  CA  LYS A1286      17.911 -29.524 -43.946  1.00 34.54           C  
ATOM   2385  C   LYS A1286      17.430 -28.723 -42.738  1.00 35.92           C  
ATOM   2386  O   LYS A1286      17.145 -29.294 -41.681  1.00 37.84           O  
ATOM   2387  CB  LYS A1286      19.252 -28.966 -44.427  1.00 35.94           C  
ATOM   2388  CG  LYS A1286      19.163 -27.574 -45.049  1.00 36.57           C  
ATOM   2389  CD  LYS A1286      20.540 -26.922 -45.169  1.00 37.30           C  
ATOM   2390  CE  LYS A1286      20.505 -25.666 -46.046  1.00 38.96           C  
ATOM   2391  NZ  LYS A1286      19.251 -24.870 -45.857  1.00 41.52           N1+
ATOM   2392  OXT LYS A1286      17.311 -27.486 -42.874  1.00 15.27           O1-
TER   
ATOM   2393  N   ALA B 983       7.447 -62.078   9.236  1.00 35.24           N  
ATOM   2394  CA  ALA B 983       6.398 -61.684   8.238  1.00 34.84           C  
ATOM   2395  C   ALA B 983       5.461 -62.839   7.875  1.00 34.72           C  
ATOM   2396  O   ALA B 983       4.252 -62.644   7.703  1.00 35.80           O  
ATOM   2397  CB  ALA B 983       7.052 -61.122   6.976  1.00 35.32           C  
ATOM   2398  N   ALA B 984       6.030 -64.033   7.745  1.00 34.07           N  
ATOM   2399  CA  ALA B 984       5.258 -65.243   7.463  1.00 32.85           C  
ATOM   2400  C   ALA B 984       4.448 -65.714   8.675  1.00 32.22           C  
ATOM   2401  O   ALA B 984       3.444 -66.416   8.516  1.00 33.13           O  
ATOM   2402  CB  ALA B 984       6.186 -66.357   6.991  1.00 33.01           C  
ATOM   2403  N   ASP B 985       4.881 -65.333   9.876  1.00 29.96           N  
ATOM   2404  CA  ASP B 985       4.243 -65.791  11.109  1.00 28.11           C  
ATOM   2405  C   ASP B 985       3.292 -64.769  11.740  1.00 25.92           C  
ATOM   2406  O   ASP B 985       2.267 -65.151  12.308  1.00 25.93           O  
ATOM   2407  CB  ASP B 985       5.312 -66.173  12.141  1.00 28.88           C  
ATOM   2408  CG  ASP B 985       6.059 -67.455  11.784  1.00 31.07           C  
ATOM   2409  OD1 ASP B 985       5.828 -68.025  10.692  1.00 34.19           O  
ATOM   2410  OD2 ASP B 985       6.885 -67.895  12.612  1.00 32.91           O1-
ATOM   2411  N   VAL B 986       3.634 -63.482  11.662  1.00 23.11           N  
ATOM   2412  CA  VAL B 986       3.008 -62.477  12.530  1.00 20.42           C  
ATOM   2413  C   VAL B 986       2.790 -61.126  11.855  1.00 17.26           C  
ATOM   2414  O   VAL B 986       3.593 -60.702  11.029  1.00 17.65           O  
ATOM   2415  CB  VAL B 986       3.864 -62.219  13.802  1.00 20.73           C  
ATOM   2416  CG1 VAL B 986       2.969 -61.863  14.969  1.00 22.24           C  
ATOM   2417  CG2 VAL B 986       4.707 -63.430  14.173  1.00 22.30           C  
ATOM   2418  N   TYR B 987       1.696 -60.464  12.227  1.00 13.51           N  
ATOM   2419  CA  TYR B 987       1.419 -59.083  11.842  1.00 12.00           C  
ATOM   2420  C   TYR B 987       1.523 -58.190  13.081  1.00 10.47           C  
ATOM   2421  O   TYR B 987       0.914 -58.475  14.107  1.00  9.16           O  
ATOM   2422  CB  TYR B 987       0.018 -58.951  11.251  1.00 10.75           C  
ATOM   2423  CG  TYR B 987      -0.355 -57.522  10.905  1.00  9.94           C  
ATOM   2424  CD1 TYR B 987      -0.005 -56.965   9.676  1.00 11.69           C  
ATOM   2425  CD2 TYR B 987      -1.058 -56.724  11.804  1.00  6.45           C  
ATOM   2426  CE1 TYR B 987      -0.340 -55.670   9.357  1.00 11.02           C  
ATOM   2427  CE2 TYR B 987      -1.397 -55.415  11.497  1.00  8.36           C  
ATOM   2428  CZ  TYR B 987      -1.027 -54.884  10.273  1.00 11.77           C  
ATOM   2429  OH  TYR B 987      -1.356 -53.582   9.950  1.00 10.89           O  
ATOM   2430  N   VAL B 988       2.285 -57.108  12.975  1.00  9.05           N  
ATOM   2431  CA  VAL B 988       2.497 -56.199  14.106  1.00  8.07           C  
ATOM   2432  C   VAL B 988       1.646 -54.940  13.895  1.00  6.80           C  
ATOM   2433  O   VAL B 988       1.817 -54.243  12.899  1.00  8.25           O  
ATOM   2434  CB  VAL B 988       3.979 -55.847  14.261  1.00  6.74           C  
ATOM   2435  CG1 VAL B 988       4.180 -54.896  15.450  1.00  8.45           C  
ATOM   2436  CG2 VAL B 988       4.805 -57.130  14.444  1.00  7.75           C  
ATOM   2437  N   PRO B 989       0.694 -54.660  14.811  1.00  6.98           N  
ATOM   2438  CA  PRO B 989      -0.173 -53.488  14.612  1.00  7.82           C  
ATOM   2439  C   PRO B 989       0.589 -52.168  14.733  1.00  6.50           C  
ATOM   2440  O   PRO B 989       1.458 -52.053  15.580  1.00  3.95           O  
ATOM   2441  CB  PRO B 989      -1.199 -53.613  15.742  1.00  9.78           C  
ATOM   2442  CG  PRO B 989      -0.571 -54.420  16.753  1.00  8.45           C  
ATOM   2443  CD  PRO B 989       0.356 -55.373  16.056  1.00  7.96           C  
ATOM   2444  N   ASP B 990       0.261 -51.199  13.886  1.00  7.90           N  
ATOM   2445  CA  ASP B 990       1.072 -49.997  13.765  1.00  8.56           C  
ATOM   2446  C   ASP B 990       0.219 -48.713  13.573  1.00  8.44           C  
ATOM   2447  O   ASP B 990      -0.923 -48.619  14.043  1.00  7.48           O  
ATOM   2448  CB  ASP B 990       2.112 -50.200  12.638  1.00  7.72           C  
ATOM   2449  CG  ASP B 990       1.476 -50.324  11.246  1.00 11.74           C  
ATOM   2450  OD1 ASP B 990       0.244 -50.121  11.114  1.00 10.69           O  
ATOM   2451  OD2 ASP B 990       2.216 -50.626  10.273  1.00 12.15           O1-
ATOM   2452  N   GLU B 991       0.791 -47.715  12.909  1.00  8.96           N  
ATOM   2453  CA  GLU B 991       0.099 -46.442  12.688  1.00 10.46           C  
ATOM   2454  C   GLU B 991      -1.145 -46.573  11.812  1.00 10.57           C  
ATOM   2455  O   GLU B 991      -1.987 -45.668  11.784  1.00 11.28           O  
ATOM   2456  CB  GLU B 991       1.066 -45.393  12.114  1.00  9.94           C  
ATOM   2457  CG  GLU B 991       1.490 -45.618  10.674  1.00 13.53           C  
ATOM   2458  CD  GLU B 991       2.731 -46.488  10.501  1.00 18.49           C  
ATOM   2459  OE1 GLU B 991       3.001 -47.363  11.354  1.00 14.49           O  
ATOM   2460  OE2 GLU B 991       3.423 -46.306   9.472  1.00 22.01           O1-
ATOM   2461  N   TRP B 992      -1.259 -47.690  11.087  1.00 10.55           N  
ATOM   2462  CA  TRP B 992      -2.445 -47.977  10.310  1.00  9.73           C  
ATOM   2463  C   TRP B 992      -3.614 -48.565  11.111  1.00  9.39           C  
ATOM   2464  O   TRP B 992      -4.722 -48.687  10.581  1.00  8.60           O  
ATOM   2465  CB  TRP B 992      -2.094 -48.922   9.166  1.00 10.09           C  
ATOM   2466  CG  TRP B 992      -1.222 -48.302   8.132  1.00 10.34           C  
ATOM   2467  CD1 TRP B 992       0.134 -48.293   8.112  1.00 12.22           C  
ATOM   2468  CD2 TRP B 992      -1.648 -47.604   6.939  1.00 10.85           C  
ATOM   2469  CE2 TRP B 992      -0.480 -47.200   6.257  1.00 10.62           C  
ATOM   2470  CE3 TRP B 992      -2.893 -47.269   6.402  1.00 12.82           C  
ATOM   2471  NE1 TRP B 992       0.592 -47.622   7.002  1.00 12.17           N  
ATOM   2472  CZ2 TRP B 992      -0.520 -46.482   5.061  1.00 13.61           C  
ATOM   2473  CZ3 TRP B 992      -2.935 -46.571   5.201  1.00 12.58           C  
ATOM   2474  CH2 TRP B 992      -1.757 -46.179   4.549  1.00 12.40           C  
ATOM   2475  N   GLU B 993      -3.370 -48.945  12.365  1.00  8.61           N  
ATOM   2476  CA  GLU B 993      -4.403 -49.537  13.203  1.00  8.58           C  
ATOM   2477  C   GLU B 993      -5.512 -48.519  13.496  1.00  9.57           C  
ATOM   2478  O   GLU B 993      -5.228 -47.375  13.913  1.00 10.82           O  
ATOM   2479  CB  GLU B 993      -3.790 -50.082  14.504  1.00  6.98           C  
ATOM   2480  CG  GLU B 993      -4.682 -51.023  15.300  1.00  8.10           C  
ATOM   2481  CD  GLU B 993      -4.901 -52.402  14.655  1.00  9.10           C  
ATOM   2482  OE1 GLU B 993      -4.119 -52.826  13.771  1.00 10.58           O  
ATOM   2483  OE2 GLU B 993      -5.862 -53.083  15.070  1.00  9.75           O1-
ATOM   2484  N   VAL B 994      -6.763 -48.939  13.302  1.00  9.31           N  
ATOM   2485  CA  VAL B 994      -7.923 -48.110  13.594  1.00  9.62           C  
ATOM   2486  C   VAL B 994      -8.721 -48.746  14.731  1.00 10.82           C  
ATOM   2487  O   VAL B 994      -8.930 -49.955  14.739  1.00 11.16           O  
ATOM   2488  CB  VAL B 994      -8.808 -47.945  12.346  1.00  9.88           C  
ATOM   2489  CG1 VAL B 994     -10.001 -47.036  12.639  1.00 12.87           C  
ATOM   2490  CG2 VAL B 994      -7.983 -47.365  11.188  1.00 13.26           C  
ATOM   2491  N   ALA B 995      -9.140 -47.932  15.700  1.00 11.51           N  
ATOM   2492  CA  ALA B 995     -10.005 -48.415  16.770  1.00 11.95           C  
ATOM   2493  C   ALA B 995     -11.313 -48.958  16.197  1.00 12.39           C  
ATOM   2494  O   ALA B 995     -11.983 -48.302  15.398  1.00 13.00           O  
ATOM   2495  CB  ALA B 995     -10.278 -47.317  17.779  1.00 12.23           C  
ATOM   2496  N   ARG B 996     -11.658 -50.176  16.600  1.00 12.81           N  
ATOM   2497  CA  ARG B 996     -12.869 -50.844  16.109  1.00 12.94           C  
ATOM   2498  C   ARG B 996     -14.114 -49.954  16.240  1.00 12.58           C  
ATOM   2499  O   ARG B 996     -14.969 -49.944  15.364  1.00 13.28           O  
ATOM   2500  CB  ARG B 996     -13.072 -52.163  16.865  1.00 13.00           C  
ATOM   2501  CG  ARG B 996     -14.152 -53.068  16.299  1.00 13.41           C  
ATOM   2502  CD  ARG B 996     -14.191 -54.412  17.037  1.00 15.14           C  
ATOM   2503  NE  ARG B 996     -12.970 -55.205  16.855  1.00 13.70           N  
ATOM   2504  CZ  ARG B 996     -12.649 -55.886  15.756  1.00 12.67           C  
ATOM   2505  NH1 ARG B 996     -13.437 -55.893  14.686  1.00 12.99           N1+
ATOM   2506  NH2 ARG B 996     -11.515 -56.564  15.723  1.00 13.97           N  
ATOM   2507  N   GLU B 997     -14.189 -49.193  17.325  1.00 13.86           N  
ATOM   2508  CA  GLU B 997     -15.328 -48.308  17.592  1.00 13.83           C  
ATOM   2509  C   GLU B 997     -15.483 -47.138  16.612  1.00 13.75           C  
ATOM   2510  O   GLU B 997     -16.532 -46.497  16.596  1.00 12.20           O  
ATOM   2511  CB  GLU B 997     -15.290 -47.775  19.034  1.00 15.88           C  
ATOM   2512  CG  GLU B 997     -13.980 -47.102  19.449  1.00 20.18           C  
ATOM   2513  CD  GLU B 997     -13.028 -48.042  20.204  1.00 25.03           C  
ATOM   2514  OE1 GLU B 997     -12.885 -49.228  19.798  1.00 23.17           O  
ATOM   2515  OE2 GLU B 997     -12.417 -47.577  21.197  1.00 28.67           O1-
ATOM   2516  N   LYS B 998     -14.457 -46.862  15.802  1.00 12.17           N  
ATOM   2517  CA  LYS B 998     -14.544 -45.802  14.794  1.00 12.69           C  
ATOM   2518  C   LYS B 998     -15.076 -46.303  13.452  1.00 11.12           C  
ATOM   2519  O   LYS B 998     -15.187 -45.521  12.514  1.00 11.71           O  
ATOM   2520  CB  LYS B 998     -13.180 -45.139  14.597  1.00 12.45           C  
ATOM   2521  CG  LYS B 998     -12.659 -44.515  15.875  1.00 16.03           C  
ATOM   2522  CD  LYS B 998     -11.787 -43.304  15.648  1.00 18.31           C  
ATOM   2523  CE  LYS B 998     -11.359 -42.715  16.984  1.00 21.09           C  
ATOM   2524  NZ  LYS B 998     -11.385 -41.219  17.002  1.00 28.22           N1+
ATOM   2525  N   ILE B 999     -15.395 -47.595  13.374  1.00 10.68           N  
ATOM   2526  CA  ILE B 999     -15.870 -48.234  12.144  1.00 11.64           C  
ATOM   2527  C   ILE B 999     -17.309 -48.711  12.327  1.00 12.27           C  
ATOM   2528  O   ILE B 999     -17.605 -49.414  13.291  1.00 11.45           O  
ATOM   2529  CB  ILE B 999     -15.016 -49.491  11.775  1.00 12.40           C  
ATOM   2530  CG1 ILE B 999     -13.511 -49.183  11.738  1.00 13.65           C  
ATOM   2531  CG2 ILE B 999     -15.470 -50.104  10.430  1.00 11.44           C  
ATOM   2532  CD1 ILE B 999     -13.100 -48.109  10.796  1.00 18.82           C  
ATOM   2533  N   THR B1000     -18.195 -48.328  11.410  1.00 12.49           N  
ATOM   2534  CA  THR B1000     -19.570 -48.838  11.400  1.00 14.18           C  
ATOM   2535  C   THR B1000     -19.843 -49.485  10.052  1.00 14.59           C  
ATOM   2536  O   THR B1000     -19.436 -48.950   9.030  1.00 13.15           O  
ATOM   2537  CB  THR B1000     -20.602 -47.717  11.639  1.00 13.80           C  
ATOM   2538  CG2 THR B1000     -20.304 -46.984  12.918  1.00 15.56           C  
ATOM   2539  OG1 THR B1000     -20.574 -46.792  10.546  1.00 19.21           O  
ATOM   2540  N   MET B1001     -20.517 -50.632  10.054  1.00 16.22           N  
ATOM   2541  CA  MET B1001     -20.835 -51.351   8.815  1.00 18.66           C  
ATOM   2542  C   MET B1001     -22.321 -51.267   8.521  1.00 18.52           C  
ATOM   2543  O   MET B1001     -23.133 -51.557   9.398  1.00 17.24           O  
ATOM   2544  CB  MET B1001     -20.408 -52.809   8.949  1.00 19.11           C  
ATOM   2545  CG  MET B1001     -18.941 -53.009   8.640  1.00 24.07           C  
ATOM   2546  SD  MET B1001     -18.154 -54.411   9.441  1.00 28.45           S  
ATOM   2547  CE  MET B1001     -19.495 -55.588   9.526  1.00 27.28           C  
ATOM   2548  N   SER B1002     -22.675 -50.881   7.294  1.00 19.13           N  
ATOM   2549  CA  SER B1002     -24.072 -50.598   6.940  1.00 20.24           C  
ATOM   2550  C   SER B1002     -24.748 -51.689   6.092  1.00 20.47           C  
ATOM   2551  O   SER B1002     -25.916 -52.026   6.334  1.00 21.65           O  
ATOM   2552  CB  SER B1002     -24.184 -49.241   6.234  1.00 19.89           C  
ATOM   2553  OG  SER B1002     -23.527 -49.247   4.981  1.00 25.96           O  
ATOM   2554  N   ARG B1003     -24.029 -52.228   5.108  1.00 19.94           N  
ATOM   2555  CA  ARG B1003     -24.585 -53.237   4.203  1.00 20.02           C  
ATOM   2556  C   ARG B1003     -23.518 -54.065   3.489  1.00 18.77           C  
ATOM   2557  O   ARG B1003     -22.392 -53.612   3.309  1.00 15.18           O  
ATOM   2558  CB  ARG B1003     -25.460 -52.567   3.153  1.00 20.71           C  
ATOM   2559  CG  ARG B1003     -24.707 -51.682   2.191  1.00 22.65           C  
ATOM   2560  CD  ARG B1003     -25.668 -50.930   1.296  1.00 25.26           C  
ATOM   2561  NE  ARG B1003     -25.004 -50.375   0.119  1.00 29.18           N  
ATOM   2562  CZ  ARG B1003     -24.656 -51.078  -0.958  1.00 33.87           C  
ATOM   2563  NH1 ARG B1003     -24.896 -52.390  -1.026  1.00 35.03           N1+
ATOM   2564  NH2 ARG B1003     -24.058 -50.467  -1.978  1.00 35.16           N  
ATOM   2565  N   GLU B1004     -23.901 -55.267   3.059  1.00 17.52           N  
ATOM   2566  CA  GLU B1004     -22.990 -56.161   2.342  1.00 18.23           C  
ATOM   2567  C   GLU B1004     -22.691 -55.654   0.944  1.00 17.53           C  
ATOM   2568  O   GLU B1004     -23.597 -55.201   0.233  1.00 17.13           O  
ATOM   2569  CB  GLU B1004     -23.584 -57.574   2.229  1.00 17.75           C  
ATOM   2570  CG  GLU B1004     -23.637 -58.333   3.540  1.00 20.01           C  
ATOM   2571  CD  GLU B1004     -24.163 -59.755   3.387  1.00 21.80           C  
ATOM   2572  OE1 GLU B1004     -24.548 -60.147   2.257  1.00 22.43           O  
ATOM   2573  OE2 GLU B1004     -24.188 -60.479   4.412  1.00 23.00           O1-
ATOM   2574  N   LEU B1005     -21.418 -55.733   0.554  1.00 17.23           N  
ATOM   2575  CA  LEU B1005     -21.013 -55.531  -0.842  1.00 17.82           C  
ATOM   2576  C   LEU B1005     -20.824 -56.866  -1.584  1.00 18.79           C  
ATOM   2577  O   LEU B1005     -21.086 -56.943  -2.781  1.00 19.34           O  
ATOM   2578  CB  LEU B1005     -19.745 -54.686  -0.933  1.00 17.33           C  
ATOM   2579  CG  LEU B1005     -19.910 -53.204  -0.572  1.00 16.80           C  
ATOM   2580  CD1 LEU B1005     -18.565 -52.506  -0.571  1.00 18.11           C  
ATOM   2581  CD2 LEU B1005     -20.874 -52.496  -1.513  1.00 18.44           C  
ATOM   2582  N   GLY B1006     -20.371 -57.904  -0.878  1.00 18.54           N  
ATOM   2583  CA  GLY B1006     -20.236 -59.245  -1.459  1.00 17.71           C  
ATOM   2584  C   GLY B1006     -19.109 -60.070  -0.864  1.00 18.00           C  
ATOM   2585  O   GLY B1006     -18.232 -59.548  -0.165  1.00 17.61           O  
ATOM   2586  N   GLN B1007     -19.135 -61.369  -1.145  1.00 18.02           N  
ATOM   2587  CA  GLN B1007     -18.107 -62.296  -0.662  1.00 17.98           C  
ATOM   2588  C   GLN B1007     -16.754 -62.005  -1.320  1.00 18.23           C  
ATOM   2589  O   GLN B1007     -16.631 -62.014  -2.552  1.00 19.45           O  
ATOM   2590  CB  GLN B1007     -18.529 -63.742  -0.950  1.00 19.34           C  
ATOM   2591  CG  GLN B1007     -17.494 -64.822  -0.606  1.00 20.09           C  
ATOM   2592  CD  GLN B1007     -17.294 -65.010   0.882  1.00 24.26           C  
ATOM   2593  NE2 GLN B1007     -16.041 -65.181   1.296  1.00 25.74           N  
ATOM   2594  OE1 GLN B1007     -18.252 -65.016   1.652  1.00 26.73           O  
ATOM   2595  N   GLY B1008     -15.753 -61.739  -0.490  1.00 16.08           N  
ATOM   2596  CA  GLY B1008     -14.364 -61.622  -0.923  1.00 15.94           C  
ATOM   2597  C   GLY B1008     -13.680 -62.963  -0.731  1.00 16.48           C  
ATOM   2598  O   GLY B1008     -14.302 -63.938  -0.296  1.00 14.73           O  
ATOM   2599  N   SER B1009     -12.393 -63.031  -1.033  1.00 16.32           N  
ATOM   2600  CA  SER B1009     -11.715 -64.320  -0.986  1.00 16.47           C  
ATOM   2601  C   SER B1009     -11.440 -64.797   0.453  1.00 15.33           C  
ATOM   2602  O   SER B1009     -11.270 -66.000   0.682  1.00 13.98           O  
ATOM   2603  CB  SER B1009     -10.442 -64.301  -1.839  1.00 17.38           C  
ATOM   2604  OG  SER B1009      -9.573 -63.231  -1.505  1.00 17.54           O  
ATOM   2605  N   PHE B1010     -11.428 -63.866   1.410  1.00 14.60           N  
ATOM   2606  CA  PHE B1010     -11.176 -64.195   2.829  1.00 15.43           C  
ATOM   2607  C   PHE B1010     -12.419 -64.132   3.747  1.00 14.09           C  
ATOM   2608  O   PHE B1010     -12.387 -64.638   4.880  1.00 12.61           O  
ATOM   2609  CB  PHE B1010     -10.080 -63.281   3.392  1.00 16.82           C  
ATOM   2610  CG  PHE B1010      -8.737 -63.470   2.738  1.00 17.55           C  
ATOM   2611  CD1 PHE B1010      -7.859 -64.439   3.198  1.00 19.91           C  
ATOM   2612  CD2 PHE B1010      -8.353 -62.677   1.666  1.00 20.27           C  
ATOM   2613  CE1 PHE B1010      -6.610 -64.615   2.598  1.00 20.51           C  
ATOM   2614  CE2 PHE B1010      -7.106 -62.853   1.058  1.00 20.34           C  
ATOM   2615  CZ  PHE B1010      -6.238 -63.822   1.528  1.00 20.00           C  
ATOM   2616  N   GLY B1011     -13.491 -63.509   3.255  1.00 13.31           N  
ATOM   2617  CA  GLY B1011     -14.767 -63.382   3.981  1.00 12.21           C  
ATOM   2618  C   GLY B1011     -15.615 -62.284   3.350  1.00 11.34           C  
ATOM   2619  O   GLY B1011     -15.230 -61.706   2.326  1.00 11.20           O  
ATOM   2620  N   MET B1012     -16.742 -61.962   3.980  1.00  9.97           N  
ATOM   2621  CA  MET B1012     -17.654 -60.923   3.479  1.00 10.25           C  
ATOM   2622  C   MET B1012     -17.043 -59.520   3.500  1.00 10.05           C  
ATOM   2623  O   MET B1012     -16.290 -59.149   4.421  1.00  9.23           O  
ATOM   2624  CB  MET B1012     -18.967 -60.926   4.287  1.00 11.89           C  
ATOM   2625  CG  MET B1012     -20.039 -59.912   3.839  1.00 12.27           C  
ATOM   2626  SD  MET B1012     -20.720 -60.164   2.170  1.00 18.85           S  
ATOM   2627  CE  MET B1012     -21.456 -61.797   2.262  1.00 19.65           C  
ATOM   2628  N   VAL B1013     -17.405 -58.747   2.480  1.00  9.05           N  
ATOM   2629  CA  VAL B1013     -17.042 -57.343   2.350  1.00  8.69           C  
ATOM   2630  C   VAL B1013     -18.279 -56.473   2.524  1.00  8.49           C  
ATOM   2631  O   VAL B1013     -19.350 -56.790   1.982  1.00  7.34           O  
ATOM   2632  CB  VAL B1013     -16.454 -57.047   0.952  1.00  9.32           C  
ATOM   2633  CG1 VAL B1013     -15.981 -55.617   0.869  1.00 11.33           C  
ATOM   2634  CG2 VAL B1013     -15.322 -58.009   0.645  1.00  8.24           C  
ATOM   2635  N   TYR B1014     -18.118 -55.379   3.273  1.00  8.95           N  
ATOM   2636  CA  TYR B1014     -19.215 -54.468   3.610  1.00  9.18           C  
ATOM   2637  C   TYR B1014     -18.927 -53.047   3.166  1.00  9.53           C  
ATOM   2638  O   TYR B1014     -17.775 -52.671   2.968  1.00  9.34           O  
ATOM   2639  CB  TYR B1014     -19.445 -54.447   5.132  1.00 10.77           C  
ATOM   2640  CG  TYR B1014     -19.912 -55.751   5.716  1.00 10.27           C  
ATOM   2641  CD1 TYR B1014     -21.264 -56.051   5.786  1.00 11.11           C  
ATOM   2642  CD2 TYR B1014     -18.999 -56.684   6.206  1.00 11.86           C  
ATOM   2643  CE1 TYR B1014     -21.701 -57.246   6.322  1.00 13.61           C  
ATOM   2644  CE2 TYR B1014     -19.427 -57.888   6.740  1.00 13.51           C  
ATOM   2645  CZ  TYR B1014     -20.780 -58.161   6.801  1.00 14.71           C  
ATOM   2646  OH  TYR B1014     -21.224 -59.354   7.336  1.00 17.05           O  
ATOM   2647  N   GLU B1015     -19.985 -52.255   3.016  1.00 10.43           N  
ATOM   2648  CA  GLU B1015     -19.854 -50.795   2.959  1.00 11.04           C  
ATOM   2649  C   GLU B1015     -20.080 -50.241   4.373  1.00 10.23           C  
ATOM   2650  O   GLU B1015     -20.862 -50.796   5.147  1.00 10.24           O  
ATOM   2651  CB  GLU B1015     -20.890 -50.193   2.008  1.00 12.35           C  
ATOM   2652  CG  GLU B1015     -20.650 -48.722   1.674  1.00 13.02           C  
ATOM   2653  CD  GLU B1015     -21.813 -48.089   0.925  1.00 18.00           C  
ATOM   2654  OE1 GLU B1015     -22.467 -48.802   0.129  1.00 25.62           O  
ATOM   2655  OE2 GLU B1015     -22.065 -46.875   1.127  1.00 23.78           O1-
ATOM   2656  N   GLY B1016     -19.405 -49.142   4.703  1.00  9.57           N  
ATOM   2657  CA  GLY B1016     -19.587 -48.501   6.010  1.00 10.03           C  
ATOM   2658  C   GLY B1016     -18.988 -47.113   6.095  1.00  9.09           C  
ATOM   2659  O   GLY B1016     -18.761 -46.469   5.084  1.00  7.25           O  
ATOM   2660  N   VAL B1017     -18.754 -46.665   7.324  1.00 10.37           N  
ATOM   2661  CA  VAL B1017     -18.192 -45.348   7.604  1.00 10.90           C  
ATOM   2662  C   VAL B1017     -17.059 -45.518   8.618  1.00 10.81           C  
ATOM   2663  O   VAL B1017     -17.208 -46.261   9.592  1.00 10.47           O  
ATOM   2664  CB  VAL B1017     -19.268 -44.407   8.183  1.00 12.01           C  
ATOM   2665  CG1 VAL B1017     -18.646 -43.131   8.760  1.00 12.88           C  
ATOM   2666  CG2 VAL B1017     -20.307 -44.059   7.104  1.00 11.25           C  
ATOM   2667  N   ALA B1018     -15.944 -44.826   8.387  1.00  9.91           N  
ATOM   2668  CA  ALA B1018     -14.811 -44.837   9.314  1.00  9.52           C  
ATOM   2669  C   ALA B1018     -14.487 -43.403   9.712  1.00 10.47           C  
ATOM   2670  O   ALA B1018     -14.431 -42.522   8.858  1.00 10.74           O  
ATOM   2671  CB  ALA B1018     -13.597 -45.495   8.671  1.00  9.18           C  
ATOM   2672  N   LYS B1019     -14.271 -43.182  11.007  1.00 11.04           N  
ATOM   2673  CA  LYS B1019     -13.889 -41.872  11.527  1.00 12.99           C  
ATOM   2674  C   LYS B1019     -12.366 -41.700  11.530  1.00 12.63           C  
ATOM   2675  O   LYS B1019     -11.631 -42.615  11.908  1.00 11.24           O  
ATOM   2676  CB  LYS B1019     -14.438 -41.690  12.939  1.00 13.95           C  
ATOM   2677  CG  LYS B1019     -15.964 -41.739  13.025  1.00 16.35           C  
ATOM   2678  CD  LYS B1019     -16.438 -41.611  14.466  1.00 18.80           C  
ATOM   2679  CE  LYS B1019     -17.961 -41.620  14.572  1.00 21.55           C  
ATOM   2680  NZ  LYS B1019     -18.563 -42.706  13.723  1.00 27.26           N1+
ATOM   2681  N   GLY B1020     -11.893 -40.543  11.068  1.00 13.46           N  
ATOM   2682  CA  GLY B1020     -10.481 -40.169  11.206  1.00 14.32           C  
ATOM   2683  C   GLY B1020      -9.474 -40.815  10.261  1.00 14.66           C  
ATOM   2684  O   GLY B1020      -8.300 -40.922  10.588  1.00 16.37           O  
ATOM   2685  N   VAL B1021      -9.906 -41.230   9.082  1.00 13.22           N  
ATOM   2686  CA  VAL B1021      -9.017 -41.938   8.162  1.00 15.03           C  
ATOM   2687  C   VAL B1021      -8.532 -41.102   6.978  1.00 15.20           C  
ATOM   2688  O   VAL B1021      -7.642 -41.536   6.231  1.00 15.70           O  
ATOM   2689  CB  VAL B1021      -9.679 -43.226   7.634  1.00 14.90           C  
ATOM   2690  CG1 VAL B1021      -9.929 -44.189   8.778  1.00 15.61           C  
ATOM   2691  CG2 VAL B1021     -10.977 -42.922   6.866  1.00 15.91           C  
ATOM   2692  N   VAL B1022      -9.164 -39.951   6.747  1.00 15.19           N  
ATOM   2693  CA  VAL B1022      -8.747 -39.048   5.671  1.00 15.56           C  
ATOM   2694  C   VAL B1022      -8.610 -37.639   6.238  1.00 15.39           C  
ATOM   2695  O   VAL B1022      -9.501 -37.158   6.944  1.00 13.28           O  
ATOM   2696  CB  VAL B1022      -9.754 -39.022   4.503  1.00 15.98           C  
ATOM   2697  CG1 VAL B1022      -9.317 -38.018   3.424  1.00 17.88           C  
ATOM   2698  CG2 VAL B1022      -9.914 -40.392   3.900  1.00 17.53           C  
ATOM   2699  N   LYS B1023      -7.505 -36.968   5.911  1.00 17.03           N  
ATOM   2700  CA  LYS B1023      -7.265 -35.625   6.437  1.00 17.46           C  
ATOM   2701  C   LYS B1023      -8.434 -34.716   6.073  1.00 15.82           C  
ATOM   2702  O   LYS B1023      -8.985 -34.827   4.984  1.00 14.40           O  
ATOM   2703  CB  LYS B1023      -5.957 -35.024   5.903  1.00 18.87           C  
ATOM   2704  CG  LYS B1023      -5.643 -33.653   6.528  1.00 21.44           C  
ATOM   2705  CD  LYS B1023      -4.173 -33.468   6.903  1.00 23.63           C  
ATOM   2706  CE  LYS B1023      -3.959 -32.185   7.688  1.00 25.46           C  
ATOM   2707  NZ  LYS B1023      -4.544 -32.252   9.062  1.00 28.50           N1+
ATOM   2708  N   ASP B1024      -8.818 -33.861   7.019  1.00 14.68           N  
ATOM   2709  CA  ASP B1024      -9.894 -32.868   6.841  1.00 15.07           C  
ATOM   2710  C   ASP B1024     -11.311 -33.452   6.735  1.00 13.42           C  
ATOM   2711  O   ASP B1024     -12.263 -32.699   6.545  1.00 11.78           O  
ATOM   2712  CB  ASP B1024      -9.614 -31.948   5.641  1.00 15.49           C  
ATOM   2713  CG  ASP B1024      -8.293 -31.203   5.767  1.00 18.06           C  
ATOM   2714  OD1 ASP B1024      -7.955 -30.763   6.878  1.00 19.58           O  
ATOM   2715  OD2 ASP B1024      -7.590 -31.064   4.744  1.00 25.67           O1-
ATOM   2716  N   GLU B1025     -11.452 -34.766   6.885  1.00 11.82           N  
ATOM   2717  CA  GLU B1025     -12.761 -35.421   6.883  1.00 13.05           C  
ATOM   2718  C   GLU B1025     -13.025 -36.078   8.249  1.00 12.20           C  
ATOM   2719  O   GLU B1025     -12.381 -37.069   8.591  1.00 12.41           O  
ATOM   2720  CB  GLU B1025     -12.847 -36.476   5.763  1.00 13.15           C  
ATOM   2721  CG  GLU B1025     -12.639 -35.914   4.374  1.00 14.53           C  
ATOM   2722  CD  GLU B1025     -12.742 -36.957   3.274  1.00 17.26           C  
ATOM   2723  OE1 GLU B1025     -13.081 -38.144   3.550  1.00 17.52           O  
ATOM   2724  OE2 GLU B1025     -12.478 -36.577   2.110  1.00 22.90           O1-
ATOM   2725  N   PRO B1026     -13.961 -35.524   9.038  1.00 11.13           N  
ATOM   2726  CA  PRO B1026     -14.349 -36.163  10.296  1.00 11.10           C  
ATOM   2727  C   PRO B1026     -14.701 -37.635  10.121  1.00 11.31           C  
ATOM   2728  O   PRO B1026     -14.360 -38.452  10.973  1.00 10.58           O  
ATOM   2729  CB  PRO B1026     -15.584 -35.372  10.730  1.00 11.22           C  
ATOM   2730  CG  PRO B1026     -15.413 -34.047  10.102  1.00 10.84           C  
ATOM   2731  CD  PRO B1026     -14.689 -34.261   8.820  1.00 11.93           C  
ATOM   2732  N   GLU B1027     -15.378 -37.955   9.020  1.00 11.39           N  
ATOM   2733  CA  GLU B1027     -15.658 -39.338   8.665  1.00 12.16           C  
ATOM   2734  C   GLU B1027     -15.769 -39.516   7.153  1.00 11.13           C  
ATOM   2735  O   GLU B1027     -16.007 -38.562   6.400  1.00 10.63           O  
ATOM   2736  CB  GLU B1027     -16.906 -39.863   9.394  1.00 13.11           C  
ATOM   2737  CG  GLU B1027     -18.224 -39.224   8.962  1.00 15.85           C  
ATOM   2738  CD  GLU B1027     -19.423 -39.656   9.820  1.00 19.37           C  
ATOM   2739  OE1 GLU B1027     -19.242 -40.033  11.002  1.00 25.06           O  
ATOM   2740  OE2 GLU B1027     -20.564 -39.611   9.304  1.00 26.38           O1-
ATOM   2741  N   THR B1028     -15.596 -40.760   6.732  1.00 10.67           N  
ATOM   2742  CA  THR B1028     -15.415 -41.110   5.337  1.00 10.89           C  
ATOM   2743  C   THR B1028     -16.156 -42.414   5.024  1.00 10.80           C  
ATOM   2744  O   THR B1028     -16.091 -43.372   5.792  1.00 11.09           O  
ATOM   2745  CB  THR B1028     -13.905 -41.297   5.046  1.00 11.07           C  
ATOM   2746  CG2 THR B1028     -13.661 -41.646   3.586  1.00 12.90           C  
ATOM   2747  OG1 THR B1028     -13.181 -40.102   5.393  1.00 10.45           O  
ATOM   2748  N   ARG B1029     -16.856 -42.446   3.893  1.00 12.17           N  
ATOM   2749  CA  ARG B1029     -17.475 -43.683   3.402  1.00 12.15           C  
ATOM   2750  C   ARG B1029     -16.381 -44.617   2.900  1.00 11.19           C  
ATOM   2751  O   ARG B1029     -15.482 -44.186   2.180  1.00 13.39           O  
ATOM   2752  CB  ARG B1029     -18.451 -43.384   2.268  1.00 13.11           C  
ATOM   2753  CG  ARG B1029     -19.603 -42.495   2.634  1.00 16.22           C  
ATOM   2754  CD  ARG B1029     -20.368 -42.119   1.373  1.00 17.88           C  
ATOM   2755  NE  ARG B1029     -21.056 -43.276   0.792  1.00 24.43           N  
ATOM   2756  CZ  ARG B1029     -21.520 -43.353  -0.459  1.00 21.64           C  
ATOM   2757  NH1 ARG B1029     -21.367 -42.347  -1.317  1.00 22.76           N1+
ATOM   2758  NH2 ARG B1029     -22.134 -44.460  -0.855  1.00 20.71           N  
ATOM   2759  N   VAL B1030     -16.446 -45.888   3.304  1.00 10.54           N  
ATOM   2760  CA  VAL B1030     -15.372 -46.839   3.061  1.00 10.30           C  
ATOM   2761  C   VAL B1030     -15.900 -48.218   2.697  1.00 10.82           C  
ATOM   2762  O   VAL B1030     -17.061 -48.560   2.968  1.00 10.58           O  
ATOM   2763  CB  VAL B1030     -14.455 -47.001   4.306  1.00 10.85           C  
ATOM   2764  CG1 VAL B1030     -13.689 -45.699   4.583  1.00 10.13           C  
ATOM   2765  CG2 VAL B1030     -15.251 -47.453   5.515  1.00  9.29           C  
ATOM   2766  N   ALA B1031     -15.032 -49.012   2.080  1.00 10.03           N  
ATOM   2767  CA  ALA B1031     -15.258 -50.449   1.971  1.00 10.20           C  
ATOM   2768  C   ALA B1031     -14.502 -51.151   3.098  1.00  9.87           C  
ATOM   2769  O   ALA B1031     -13.391 -50.753   3.451  1.00 10.48           O  
ATOM   2770  CB  ALA B1031     -14.772 -50.963   0.612  1.00 10.23           C  
ATOM   2771  N   ILE B1032     -15.118 -52.191   3.651  1.00  9.76           N  
ATOM   2772  CA  ILE B1032     -14.576 -52.929   4.787  1.00 10.22           C  
ATOM   2773  C   ILE B1032     -14.506 -54.430   4.479  1.00  9.56           C  
ATOM   2774  O   ILE B1032     -15.537 -55.120   4.416  1.00 10.19           O  
ATOM   2775  CB  ILE B1032     -15.446 -52.712   6.056  1.00  9.89           C  
ATOM   2776  CG1 ILE B1032     -15.628 -51.213   6.331  1.00 13.33           C  
ATOM   2777  CG2 ILE B1032     -14.824 -53.439   7.246  1.00 10.64           C  
ATOM   2778  CD1 ILE B1032     -16.756 -50.894   7.255  1.00 15.21           C  
ATOM   2779  N   LYS B1033     -13.291 -54.939   4.303  1.00  9.59           N  
ATOM   2780  CA  LYS B1033     -13.095 -56.368   4.084  1.00 10.13           C  
ATOM   2781  C   LYS B1033     -12.984 -57.036   5.436  1.00  9.73           C  
ATOM   2782  O   LYS B1033     -12.388 -56.453   6.348  1.00  9.95           O  
ATOM   2783  CB  LYS B1033     -11.800 -56.633   3.350  1.00 11.07           C  
ATOM   2784  CG  LYS B1033     -11.680 -55.947   2.008  1.00 12.64           C  
ATOM   2785  CD  LYS B1033     -10.732 -56.726   1.096  1.00 14.95           C  
ATOM   2786  CE  LYS B1033      -9.292 -56.704   1.560  1.00 19.31           C  
ATOM   2787  NZ  LYS B1033      -8.565 -57.912   1.037  1.00 16.32           N1+
ATOM   2788  N   THR B1034     -13.519 -58.245   5.553  1.00  9.84           N  
ATOM   2789  CA  THR B1034     -13.386 -59.024   6.789  1.00 11.63           C  
ATOM   2790  C   THR B1034     -12.807 -60.418   6.542  1.00 12.30           C  
ATOM   2791  O   THR B1034     -12.846 -60.940   5.418  1.00 11.06           O  
ATOM   2792  CB  THR B1034     -14.730 -59.157   7.516  1.00 11.81           C  
ATOM   2793  CG2 THR B1034     -15.497 -57.847   7.478  1.00 14.26           C  
ATOM   2794  OG1 THR B1034     -15.515 -60.176   6.898  1.00 11.19           O  
ATOM   2795  N   VAL B1035     -12.261 -61.002   7.608  1.00 12.98           N  
ATOM   2796  CA  VAL B1035     -11.852 -62.404   7.624  1.00 14.06           C  
ATOM   2797  C   VAL B1035     -12.946 -63.195   8.302  1.00 15.78           C  
ATOM   2798  O   VAL B1035     -13.341 -62.885   9.434  1.00 15.17           O  
ATOM   2799  CB  VAL B1035     -10.548 -62.627   8.406  1.00 14.45           C  
ATOM   2800  CG1 VAL B1035     -10.221 -64.128   8.526  1.00 14.96           C  
ATOM   2801  CG2 VAL B1035      -9.403 -61.886   7.748  1.00 15.29           C  
ATOM   2802  N   ASN B1036     -13.427 -64.225   7.616  1.00 16.92           N  
ATOM   2803  CA  ASN B1036     -14.479 -65.063   8.155  1.00 17.97           C  
ATOM   2804  C   ASN B1036     -14.043 -65.736   9.451  1.00 19.15           C  
ATOM   2805  O   ASN B1036     -12.866 -66.066   9.625  1.00 18.99           O  
ATOM   2806  CB  ASN B1036     -14.905 -66.125   7.148  1.00 18.31           C  
ATOM   2807  CG  ASN B1036     -16.109 -66.893   7.615  1.00 19.14           C  
ATOM   2808  ND2 ASN B1036     -17.292 -66.355   7.341  1.00 23.54           N  
ATOM   2809  OD1 ASN B1036     -15.982 -67.937   8.259  1.00 21.38           O  
ATOM   2810  N   GLU B1037     -15.010 -65.921  10.348  1.00 20.53           N  
ATOM   2811  CA  GLU B1037     -14.786 -66.555  11.660  1.00 21.29           C  
ATOM   2812  C   GLU B1037     -14.132 -67.931  11.554  1.00 20.73           C  
ATOM   2813  O   GLU B1037     -13.321 -68.302  12.399  1.00 20.81           O  
ATOM   2814  CB  GLU B1037     -16.107 -66.675  12.432  1.00 21.66           C  
ATOM   2815  CG  GLU B1037     -17.223 -67.400  11.673  1.00 24.05           C  
ATOM   2816  CD  GLU B1037     -18.403 -67.761  12.557  1.00 25.96           C  
ATOM   2817  OE1 GLU B1037     -18.591 -67.102  13.605  1.00 31.63           O  
ATOM   2818  OE2 GLU B1037     -19.145 -68.705  12.200  1.00 29.39           O1-
ATOM   2819  N   ALA B1038     -14.482 -68.675  10.510  1.00 20.72           N  
ATOM   2820  CA  ALA B1038     -13.953 -70.021  10.309  1.00 20.60           C  
ATOM   2821  C   ALA B1038     -12.550 -70.051   9.681  1.00 20.54           C  
ATOM   2822  O   ALA B1038     -11.980 -71.130   9.513  1.00 21.03           O  
ATOM   2823  CB  ALA B1038     -14.921 -70.835   9.463  1.00 20.76           C  
ATOM   2824  N   ALA B1039     -11.990 -68.889   9.337  1.00 19.47           N  
ATOM   2825  CA  ALA B1039     -10.661 -68.843   8.718  1.00 19.11           C  
ATOM   2826  C   ALA B1039      -9.576 -69.335   9.679  1.00 18.91           C  
ATOM   2827  O   ALA B1039      -9.730 -69.250  10.898  1.00 19.04           O  
ATOM   2828  CB  ALA B1039     -10.345 -67.431   8.243  1.00 18.73           C  
ATOM   2829  N   SER B1040      -8.487 -69.858   9.124  1.00 18.69           N  
ATOM   2830  CA  SER B1040      -7.364 -70.333   9.932  1.00 19.48           C  
ATOM   2831  C   SER B1040      -6.472 -69.174  10.388  1.00 20.07           C  
ATOM   2832  O   SER B1040      -6.677 -68.023   9.999  1.00 19.15           O  
ATOM   2833  CB  SER B1040      -6.524 -71.345   9.149  1.00 19.23           C  
ATOM   2834  OG  SER B1040      -5.821 -70.715   8.091  1.00 19.83           O  
ATOM   2835  N   MET B1041      -5.484 -69.507  11.218  1.00 20.63           N  
ATOM   2836  CA  MET B1041      -4.447 -68.565  11.649  1.00 20.70           C  
ATOM   2837  C   MET B1041      -3.659 -68.057  10.446  1.00 20.97           C  
ATOM   2838  O   MET B1041      -3.455 -66.850  10.286  1.00 20.64           O  
ATOM   2839  CB  MET B1041      -3.503 -69.250  12.651  1.00 21.02           C  
ATOM   2840  CG  MET B1041      -2.226 -68.483  12.975  1.00 21.55           C  
ATOM   2841  SD  MET B1041      -1.375 -69.146  14.434  0.00 20.78           S  
ATOM   2842  CE  MET B1041      -2.471 -68.638  15.759  0.00 20.89           C  
ATOM   2843  N   ARG B1042      -3.231 -68.991   9.600  1.00 20.67           N  
ATOM   2844  CA  ARG B1042      -2.424 -68.678   8.417  1.00 20.74           C  
ATOM   2845  C   ARG B1042      -3.156 -67.792   7.406  1.00 20.24           C  
ATOM   2846  O   ARG B1042      -2.532 -66.973   6.730  1.00 20.76           O  
ATOM   2847  CB  ARG B1042      -1.976 -69.972   7.730  1.00 20.97           C  
ATOM   2848  CG  ARG B1042      -0.948 -69.779   6.615  0.50 21.16           C  
ATOM   2849  CD  ARG B1042      -0.745 -71.064   5.829  0.50 21.65           C  
ATOM   2850  NE  ARG B1042       0.457 -71.050   5.014  0.00 21.05           N  
ATOM   2851  CZ  ARG B1042       1.684 -71.326   5.458  0.00 21.08           C  
ATOM   2852  NH1 ARG B1042       1.899 -71.646   6.733  0.00 21.07           N1+
ATOM   2853  NH2 ARG B1042       2.712 -71.279   4.618  0.00 21.07           N  
ATOM   2854  N   GLU B1043      -4.470 -67.977   7.291  1.00 19.31           N  
ATOM   2855  CA  GLU B1043      -5.281 -67.192   6.359  1.00 18.50           C  
ATOM   2856  C   GLU B1043      -5.428 -65.749   6.835  1.00 16.49           C  
ATOM   2857  O   GLU B1043      -5.416 -64.830   6.026  1.00 15.87           O  
ATOM   2858  CB  GLU B1043      -6.654 -67.832   6.172  1.00 18.53           C  
ATOM   2859  CG  GLU B1043      -6.602 -69.140   5.396  1.00 21.16           C  
ATOM   2860  CD  GLU B1043      -7.822 -70.003   5.633  1.00 22.59           C  
ATOM   2861  OE1 GLU B1043      -8.950 -69.475   5.519  1.00 28.93           O  
ATOM   2862  OE2 GLU B1043      -7.651 -71.204   5.941  1.00 29.01           O1-
ATOM   2863  N   ARG B1044      -5.566 -65.564   8.147  1.00 15.09           N  
ATOM   2864  CA  ARG B1044      -5.584 -64.221   8.748  1.00 14.05           C  
ATOM   2865  C   ARG B1044      -4.294 -63.463   8.416  1.00 12.93           C  
ATOM   2866  O   ARG B1044      -4.324 -62.283   8.094  1.00 11.24           O  
ATOM   2867  CB  ARG B1044      -5.788 -64.310  10.274  1.00 13.48           C  
ATOM   2868  CG  ARG B1044      -5.794 -62.943  10.993  1.00 12.96           C  
ATOM   2869  CD  ARG B1044      -5.891 -63.071  12.502  1.00 11.12           C  
ATOM   2870  NE  ARG B1044      -5.438 -61.837  13.166  1.00 11.61           N  
ATOM   2871  CZ  ARG B1044      -4.171 -61.559  13.492  1.00 10.40           C  
ATOM   2872  NH1 ARG B1044      -3.876 -60.402  14.088  1.00  7.95           N1+
ATOM   2873  NH2 ARG B1044      -3.196 -62.425  13.236  1.00  9.74           N  
ATOM   2874  N   ILE B1045      -3.159 -64.153   8.481  1.00 14.32           N  
ATOM   2875  CA  ILE B1045      -1.875 -63.512   8.188  1.00 14.53           C  
ATOM   2876  C   ILE B1045      -1.770 -63.156   6.700  1.00 13.98           C  
ATOM   2877  O   ILE B1045      -1.356 -62.048   6.366  1.00 14.06           O  
ATOM   2878  CB  ILE B1045      -0.657 -64.368   8.660  1.00 15.29           C  
ATOM   2879  CG1 ILE B1045      -0.709 -64.612  10.177  1.00 17.47           C  
ATOM   2880  CG2 ILE B1045       0.669 -63.685   8.295  1.00 15.67           C  
ATOM   2881  CD1 ILE B1045      -0.588 -63.348  11.047  1.00 19.06           C  
ATOM   2882  N   GLU B1046      -2.156 -64.079   5.815  1.00 12.95           N  
ATOM   2883  CA  GLU B1046      -2.193 -63.805   4.364  1.00 12.66           C  
ATOM   2884  C   GLU B1046      -3.025 -62.561   4.055  1.00 11.16           C  
ATOM   2885  O   GLU B1046      -2.595 -61.679   3.317  1.00 12.13           O  
ATOM   2886  CB  GLU B1046      -2.764 -65.007   3.603  1.00 12.36           C  
ATOM   2887  CG  GLU B1046      -1.833 -66.216   3.570  1.00 14.61           C  
ATOM   2888  CD  GLU B1046      -2.536 -67.522   3.199  0.50 13.43           C  
ATOM   2889  OE1 GLU B1046      -3.695 -67.482   2.728  0.50 13.94           O  
ATOM   2890  OE2 GLU B1046      -1.919 -68.595   3.379  0.50 13.61           O1-
ATOM   2891  N   PHE B1047      -4.210 -62.498   4.650  1.00 10.57           N  
ATOM   2892  CA  PHE B1047      -5.104 -61.342   4.549  1.00  9.74           C  
ATOM   2893  C   PHE B1047      -4.381 -60.061   4.990  1.00 10.64           C  
ATOM   2894  O   PHE B1047      -4.372 -59.048   4.297  1.00  8.29           O  
ATOM   2895  CB  PHE B1047      -6.335 -61.637   5.411  1.00  9.70           C  
ATOM   2896  CG  PHE B1047      -7.357 -60.530   5.490  1.00 10.17           C  
ATOM   2897  CD1 PHE B1047      -8.357 -60.404   4.526  1.00 12.33           C  
ATOM   2898  CD2 PHE B1047      -7.373 -59.661   6.575  1.00 12.45           C  
ATOM   2899  CE1 PHE B1047      -9.334 -59.409   4.631  1.00 10.74           C  
ATOM   2900  CE2 PHE B1047      -8.340 -58.664   6.686  1.00 10.82           C  
ATOM   2901  CZ  PHE B1047      -9.326 -58.539   5.710  1.00 12.12           C  
ATOM   2902  N   LEU B1048      -3.738 -60.118   6.149  1.00  9.99           N  
ATOM   2903  CA  LEU B1048      -3.023 -58.955   6.653  1.00 10.46           C  
ATOM   2904  C   LEU B1048      -1.774 -58.584   5.846  1.00 11.21           C  
ATOM   2905  O   LEU B1048      -1.481 -57.398   5.685  1.00 12.44           O  
ATOM   2906  CB  LEU B1048      -2.688 -59.149   8.139  1.00  9.36           C  
ATOM   2907  CG  LEU B1048      -3.944 -59.097   9.014  1.00  7.66           C  
ATOM   2908  CD1 LEU B1048      -3.631 -59.603  10.409  1.00  7.71           C  
ATOM   2909  CD2 LEU B1048      -4.517 -57.697   9.065  1.00  8.38           C  
ATOM   2910  N  AASN B1049      -1.053 -59.580   5.344  0.50 11.93           N  
ATOM   2911  N  BASN B1049      -1.048 -59.579   5.336  0.50 12.40           N  
ATOM   2912  CA AASN B1049       0.102 -59.315   4.484  0.50 13.04           C  
ATOM   2913  CA BASN B1049       0.103 -59.304   4.461  0.50 13.27           C  
ATOM   2914  C  AASN B1049      -0.303 -58.643   3.162  0.50 13.51           C  
ATOM   2915  C  BASN B1049      -0.323 -58.602   3.174  0.50 13.65           C  
ATOM   2916  O  AASN B1049       0.457 -57.843   2.621  0.50 13.17           O  
ATOM   2917  O  BASN B1049       0.401 -57.750   2.661  0.50 13.24           O  
ATOM   2918  CB AASN B1049       0.903 -60.598   4.229  0.50 13.31           C  
ATOM   2919  CB BASN B1049       0.876 -60.579   4.110  0.50 13.67           C  
ATOM   2920  CG AASN B1049       1.720 -61.040   5.445  0.50 14.45           C  
ATOM   2921  CG BASN B1049       2.149 -60.290   3.308  0.50 14.96           C  
ATOM   2922  ND2AASN B1049       1.995 -62.337   5.527  0.50 16.16           N  
ATOM   2923  ND2BASN B1049       2.327 -60.994   2.190  0.50 16.70           N  
ATOM   2924  OD1AASN B1049       2.108 -60.228   6.288  0.50 16.68           O  
ATOM   2925  OD1BASN B1049       2.955 -59.436   3.691  0.50 17.75           O  
ATOM   2926  N   GLU B1050      -1.497 -58.958   2.657  1.00 14.22           N  
ATOM   2927  CA  GLU B1050      -2.040 -58.287   1.454  1.00 16.00           C  
ATOM   2928  C   GLU B1050      -2.233 -56.799   1.716  1.00 15.83           C  
ATOM   2929  O   GLU B1050      -2.013 -55.967   0.835  1.00 17.91           O  
ATOM   2930  CB  GLU B1050      -3.378 -58.897   1.004  1.00 17.18           C  
ATOM   2931  CG  GLU B1050      -3.238 -60.210   0.229  1.00 21.58           C  
ATOM   2932  CD  GLU B1050      -4.560 -60.729  -0.366  1.00 22.85           C  
ATOM   2933  OE1 GLU B1050      -5.627 -60.078  -0.194  1.00 28.77           O  
ATOM   2934  OE2 GLU B1050      -4.514 -61.801  -1.015  1.00 29.57           O1-
ATOM   2935  N   ALA B1051      -2.652 -56.462   2.927  1.00 14.17           N  
ATOM   2936  CA  ALA B1051      -2.782 -55.067   3.319  1.00 14.70           C  
ATOM   2937  C   ALA B1051      -1.409 -54.419   3.511  1.00 13.80           C  
ATOM   2938  O   ALA B1051      -1.196 -53.278   3.099  1.00 12.94           O  
ATOM   2939  CB  ALA B1051      -3.625 -54.936   4.600  1.00 15.48           C  
ATOM   2940  N   SER B1052      -0.488 -55.157   4.125  1.00 12.93           N  
ATOM   2941  CA  SER B1052       0.851 -54.641   4.420  1.00 13.65           C  
ATOM   2942  C   SER B1052       1.565 -54.188   3.150  1.00 12.78           C  
ATOM   2943  O   SER B1052       2.210 -53.143   3.133  1.00 11.88           O  
ATOM   2944  CB  SER B1052       1.682 -55.694   5.138  1.00 13.28           C  
ATOM   2945  OG  SER B1052       1.136 -55.986   6.422  1.00 16.24           O  
ATOM   2946  N   VAL B1053       1.451 -54.974   2.085  1.00 12.26           N  
ATOM   2947  CA  VAL B1053       2.098 -54.600   0.812  1.00 12.57           C  
ATOM   2948  C   VAL B1053       1.576 -53.268   0.255  1.00 12.04           C  
ATOM   2949  O   VAL B1053       2.336 -52.513  -0.359  1.00 11.92           O  
ATOM   2950  CB  VAL B1053       2.032 -55.728  -0.262  1.00 12.93           C  
ATOM   2951  CG1 VAL B1053       2.844 -56.929   0.179  1.00 14.31           C  
ATOM   2952  CG2 VAL B1053       0.616 -56.144  -0.546  1.00 17.09           C  
ATOM   2953  N   MET B1054       0.308 -52.948   0.503  1.00 10.83           N  
ATOM   2954  CA  MET B1054      -0.276 -51.739  -0.073  1.00 12.13           C  
ATOM   2955  C   MET B1054      -0.045 -50.478   0.751  1.00 10.78           C  
ATOM   2956  O   MET B1054      -0.347 -49.379   0.292  1.00 11.47           O  
ATOM   2957  CB  MET B1054      -1.776 -51.945  -0.334  1.00 12.05           C  
ATOM   2958  CG  MET B1054      -2.081 -53.191  -1.166  1.00 14.82           C  
ATOM   2959  SD  MET B1054      -1.173 -53.397  -2.753  1.00 15.04           S  
ATOM   2960  CE  MET B1054      -2.022 -52.186  -3.758  1.00 17.48           C  
ATOM   2961  N   LYS B1055       0.531 -50.610   1.950  1.00 10.77           N  
ATOM   2962  CA  LYS B1055       0.781 -49.456   2.809  1.00 10.34           C  
ATOM   2963  C   LYS B1055       1.695 -48.419   2.162  1.00 12.91           C  
ATOM   2964  O   LYS B1055       1.584 -47.240   2.454  1.00 13.48           O  
ATOM   2965  CB  LYS B1055       1.393 -49.906   4.145  1.00  9.42           C  
ATOM   2966  CG  LYS B1055       0.468 -50.706   5.016  1.00  9.22           C  
ATOM   2967  CD  LYS B1055       1.154 -51.183   6.311  1.00  7.84           C  
ATOM   2968  CE  LYS B1055       0.168 -51.839   7.259  1.00 10.56           C  
ATOM   2969  NZ  LYS B1055       0.819 -52.361   8.522  1.00  7.57           N1+
ATOM   2970  N   GLU B1056       2.599 -48.870   1.297  1.00 15.02           N  
ATOM   2971  CA  GLU B1056       3.552 -47.972   0.647  1.00 16.19           C  
ATOM   2972  C   GLU B1056       2.991 -47.231  -0.566  1.00 15.74           C  
ATOM   2973  O   GLU B1056       3.632 -46.305  -1.058  1.00 17.62           O  
ATOM   2974  CB  GLU B1056       4.825 -48.727   0.249  1.00 18.39           C  
ATOM   2975  CG  GLU B1056       4.620 -49.916  -0.674  1.00 22.24           C  
ATOM   2976  CD  GLU B1056       5.909 -50.333  -1.385  1.00 24.35           C  
ATOM   2977  OE1 GLU B1056       6.482 -49.510  -2.142  1.00 32.19           O  
ATOM   2978  OE2 GLU B1056       6.338 -51.491  -1.197  1.00 32.14           O1-
ATOM   2979  N   PHE B1057       1.812 -47.613  -1.047  1.00 12.64           N  
ATOM   2980  CA  PHE B1057       1.308 -47.054  -2.304  1.00 13.11           C  
ATOM   2981  C   PHE B1057       0.385 -45.842  -2.147  1.00 13.17           C  
ATOM   2982  O   PHE B1057      -0.448 -45.770  -1.226  1.00 13.48           O  
ATOM   2983  CB  PHE B1057       0.637 -48.152  -3.144  1.00 12.42           C  
ATOM   2984  CG  PHE B1057       1.563 -49.291  -3.499  1.00 12.31           C  
ATOM   2985  CD1 PHE B1057       2.879 -49.057  -3.858  1.00 12.53           C  
ATOM   2986  CD2 PHE B1057       1.104 -50.595  -3.492  1.00 16.62           C  
ATOM   2987  CE1 PHE B1057       3.732 -50.102  -4.185  1.00 15.12           C  
ATOM   2988  CE2 PHE B1057       1.950 -51.649  -3.823  1.00 14.62           C  
ATOM   2989  CZ  PHE B1057       3.265 -51.402  -4.156  1.00 14.94           C  
ATOM   2990  N   ASN B1058       0.569 -44.877  -3.039  1.00 12.04           N  
ATOM   2991  CA  ASN B1058      -0.262 -43.693  -3.085  1.00 12.25           C  
ATOM   2992  C   ASN B1058      -0.327 -43.167  -4.517  1.00 10.86           C  
ATOM   2993  O   ASN B1058       0.532 -42.401  -4.949  1.00 13.83           O  
ATOM   2994  CB  ASN B1058       0.266 -42.629  -2.115  1.00 15.25           C  
ATOM   2995  CG  ASN B1058      -0.598 -41.384  -2.099  1.00 18.46           C  
ATOM   2996  ND2 ASN B1058       0.019 -40.244  -1.790  1.00 26.68           N  
ATOM   2997  OD1 ASN B1058      -1.799 -41.439  -2.380  1.00 25.54           O  
ATOM   2998  N   CYS B1059      -1.321 -43.659  -5.260  1.00  8.17           N  
ATOM   2999  CA  CYS B1059      -1.534 -43.337  -6.672  1.00  7.74           C  
ATOM   3000  C   CYS B1059      -3.015 -43.098  -6.909  1.00  7.14           C  
ATOM   3001  O   CYS B1059      -3.874 -43.875  -6.455  1.00  6.22           O  
ATOM   3002  CB  CYS B1059      -1.050 -44.497  -7.569  1.00  8.44           C  
ATOM   3003  SG  CYS B1059      -1.266 -44.283  -9.356  1.00  8.73           S  
ATOM   3004  N   HIS B1060      -3.324 -42.058  -7.676  1.00  6.00           N  
ATOM   3005  CA  HIS B1060      -4.713 -41.728  -8.015  1.00  4.79           C  
ATOM   3006  C   HIS B1060      -5.431 -42.879  -8.713  1.00  5.77           C  
ATOM   3007  O   HIS B1060      -6.655 -42.994  -8.637  1.00  6.41           O  
ATOM   3008  CB  HIS B1060      -4.735 -40.496  -8.925  1.00  6.13           C  
ATOM   3009  CG  HIS B1060      -6.106 -39.943  -9.183  1.00  7.31           C  
ATOM   3010  CD2 HIS B1060      -6.885 -39.970 -10.284  1.00  8.06           C  
ATOM   3011  ND1 HIS B1060      -6.804 -39.216  -8.238  1.00 10.66           N  
ATOM   3012  CE1 HIS B1060      -7.972 -38.852  -8.744  1.00 10.80           C  
ATOM   3013  NE2 HIS B1060      -8.050 -39.301  -9.985  1.00  7.08           N  
ATOM   3014  N   HIS B1061      -4.675 -43.699  -9.452  1.00  3.73           N  
ATOM   3015  CA  HIS B1061      -5.274 -44.768 -10.252  1.00  3.98           C  
ATOM   3016  C   HIS B1061      -5.174 -46.168  -9.626  1.00  2.54           C  
ATOM   3017  O   HIS B1061      -5.384 -47.176 -10.325  1.00  3.22           O  
ATOM   3018  CB  HIS B1061      -4.704 -44.742 -11.661  1.00  3.32           C  
ATOM   3019  CG  HIS B1061      -5.054 -43.492 -12.412  1.00  2.00           C  
ATOM   3020  CD2 HIS B1061      -6.258 -42.921 -12.656  1.00  4.15           C  
ATOM   3021  ND1 HIS B1061      -4.111 -42.653 -12.962  1.00  2.39           N  
ATOM   3022  CE1 HIS B1061      -4.720 -41.627 -13.535  1.00  6.14           C  
ATOM   3023  NE2 HIS B1061      -6.026 -41.767 -13.363  1.00  2.00           N  
ATOM   3024  N   VAL B1062      -4.903 -46.203  -8.331  1.00  4.82           N  
ATOM   3025  CA  VAL B1062      -4.906 -47.438  -7.543  1.00  5.14           C  
ATOM   3026  C   VAL B1062      -5.737 -47.191  -6.278  1.00  6.70           C  
ATOM   3027  O   VAL B1062      -5.543 -46.198  -5.569  1.00  7.03           O  
ATOM   3028  CB  VAL B1062      -3.464 -47.901  -7.207  1.00  5.77           C  
ATOM   3029  CG1 VAL B1062      -3.476 -49.185  -6.339  1.00  6.29           C  
ATOM   3030  CG2 VAL B1062      -2.675 -48.142  -8.474  1.00  5.04           C  
ATOM   3031  N   VAL B1063      -6.646 -48.119  -5.987  1.00  6.23           N  
ATOM   3032  CA  VAL B1063      -7.525 -47.998  -4.820  1.00  6.98           C  
ATOM   3033  C   VAL B1063      -6.655 -47.934  -3.558  1.00  6.70           C  
ATOM   3034  O   VAL B1063      -5.711 -48.740  -3.397  1.00  9.52           O  
ATOM   3035  CB  VAL B1063      -8.518 -49.183  -4.744  1.00  6.63           C  
ATOM   3036  CG1 VAL B1063      -9.337 -49.143  -3.430  1.00  8.98           C  
ATOM   3037  CG2 VAL B1063      -9.433 -49.177  -5.935  1.00  7.30           C  
ATOM   3038  N   ARG B1064      -6.944 -46.974  -2.688  1.00  9.09           N  
ATOM   3039  CA  ARG B1064      -6.112 -46.724  -1.501  1.00 10.63           C  
ATOM   3040  C   ARG B1064      -6.485 -47.580  -0.280  1.00 10.12           C  
ATOM   3041  O   ARG B1064      -7.663 -47.812  -0.011  1.00 10.62           O  
ATOM   3042  CB  ARG B1064      -6.164 -45.249  -1.092  1.00 11.46           C  
ATOM   3043  CG  ARG B1064      -5.296 -44.322  -1.944  1.00 19.03           C  
ATOM   3044  CD  ARG B1064      -5.105 -42.951  -1.286  1.00 21.72           C  
ATOM   3045  NE  ARG B1064      -4.017 -42.904  -0.304  0.50 24.15           N  
ATOM   3046  CZ  ARG B1064      -3.596 -41.786   0.297  0.50 26.84           C  
ATOM   3047  NH1 ARG B1064      -2.602 -41.832   1.176  0.50 28.79           N1+
ATOM   3048  NH2 ARG B1064      -4.162 -40.611   0.027  0.50 30.23           N  
ATOM   3049  N   LEU B1065      -5.458 -48.059   0.421  1.00  9.85           N  
ATOM   3050  CA  LEU B1065      -5.593 -48.588   1.790  1.00 10.03           C  
ATOM   3051  C   LEU B1065      -5.846 -47.416   2.746  1.00  9.91           C  
ATOM   3052  O   LEU B1065      -5.154 -46.394   2.686  1.00  9.32           O  
ATOM   3053  CB  LEU B1065      -4.340 -49.380   2.225  1.00  9.45           C  
ATOM   3054  CG  LEU B1065      -4.329 -49.979   3.653  1.00  8.28           C  
ATOM   3055  CD1 LEU B1065      -5.284 -51.163   3.762  1.00 11.21           C  
ATOM   3056  CD2 LEU B1065      -2.924 -50.414   4.082  1.00 10.44           C  
ATOM   3057  N   LEU B1066      -6.824 -47.568   3.646  1.00  9.92           N  
ATOM   3058  CA  LEU B1066      -7.107 -46.526   4.651  1.00  9.67           C  
ATOM   3059  C   LEU B1066      -6.873 -46.940   6.107  1.00  8.64           C  
ATOM   3060  O   LEU B1066      -6.679 -46.076   6.957  1.00  8.89           O  
ATOM   3061  CB  LEU B1066      -8.527 -45.988   4.470  1.00  9.52           C  
ATOM   3062  CG  LEU B1066      -8.784 -45.245   3.147  1.00 12.17           C  
ATOM   3063  CD1 LEU B1066     -10.263 -44.954   2.973  1.00 10.81           C  
ATOM   3064  CD2 LEU B1066      -8.005 -43.953   3.119  1.00 14.85           C  
ATOM   3065  N   GLY B1067      -6.856 -48.239   6.388  1.00  7.61           N  
ATOM   3066  CA  GLY B1067      -6.648 -48.700   7.775  1.00  9.07           C  
ATOM   3067  C   GLY B1067      -6.794 -50.195   7.962  1.00  9.30           C  
ATOM   3068  O   GLY B1067      -7.205 -50.930   7.044  1.00  9.14           O  
ATOM   3069  N   VAL B1068      -6.464 -50.635   9.170  1.00  8.77           N  
ATOM   3070  CA  VAL B1068      -6.470 -52.052   9.545  1.00  8.76           C  
ATOM   3071  C   VAL B1068      -6.973 -52.192  10.986  1.00  6.92           C  
ATOM   3072  O   VAL B1068      -6.660 -51.363  11.853  1.00  7.83           O  
ATOM   3073  CB  VAL B1068      -5.033 -52.667   9.472  1.00  9.16           C  
ATOM   3074  CG1 VAL B1068      -5.027 -54.117   9.888  1.00  9.28           C  
ATOM   3075  CG2 VAL B1068      -4.447 -52.512   8.060  1.00  9.56           C  
ATOM   3076  N   VAL B1069      -7.733 -53.253  11.234  1.00  7.36           N  
ATOM   3077  CA  VAL B1069      -8.082 -53.676  12.583  1.00  7.82           C  
ATOM   3078  C   VAL B1069      -7.629 -55.124  12.744  1.00  7.80           C  
ATOM   3079  O   VAL B1069      -8.268 -56.031  12.225  1.00  8.06           O  
ATOM   3080  CB  VAL B1069      -9.604 -53.571  12.849  1.00  8.44           C  
ATOM   3081  CG1 VAL B1069      -9.918 -53.908  14.314  1.00 10.85           C  
ATOM   3082  CG2 VAL B1069     -10.122 -52.173  12.494  1.00  8.56           C  
ATOM   3083  N   SER B1070      -6.519 -55.313  13.458  1.00  7.74           N  
ATOM   3084  CA  SER B1070      -5.888 -56.619  13.653  1.00  8.43           C  
ATOM   3085  C   SER B1070      -5.994 -57.129  15.105  1.00  8.75           C  
ATOM   3086  O   SER B1070      -5.478 -58.195  15.422  1.00  8.63           O  
ATOM   3087  CB  SER B1070      -4.413 -56.526  13.236  1.00  8.79           C  
ATOM   3088  OG  SER B1070      -3.702 -55.588  14.051  1.00  8.73           O  
ATOM   3089  N   GLN B1071      -6.651 -56.359  15.978  1.00  9.02           N  
ATOM   3090  CA  GLN B1071      -6.839 -56.717  17.393  1.00  9.47           C  
ATOM   3091  C   GLN B1071      -8.245 -57.250  17.616  1.00  8.66           C  
ATOM   3092  O   GLN B1071      -9.227 -56.558  17.319  1.00  8.62           O  
ATOM   3093  CB  GLN B1071      -6.641 -55.492  18.279  1.00 10.89           C  
ATOM   3094  CG  GLN B1071      -5.338 -54.769  18.034  1.00 13.98           C  
ATOM   3095  CD  GLN B1071      -4.155 -55.641  18.366  1.00 14.75           C  
ATOM   3096  NE2 GLN B1071      -3.511 -56.191  17.331  1.00 14.53           N  
ATOM   3097  OE1 GLN B1071      -3.823 -55.828  19.535  1.00 20.22           O  
ATOM   3098  N   GLY B1072      -8.342 -58.472  18.130  1.00  6.13           N  
ATOM   3099  CA  GLY B1072      -9.637 -59.113  18.350  1.00  6.23           C  
ATOM   3100  C   GLY B1072     -10.280 -59.552  17.046  1.00  5.55           C  
ATOM   3101  O   GLY B1072      -9.612 -59.632  16.020  1.00  6.09           O  
ATOM   3102  N   GLN B1073     -11.577 -59.852  17.099  1.00  5.95           N  
ATOM   3103  CA  GLN B1073     -12.327 -60.342  15.944  1.00  8.57           C  
ATOM   3104  C   GLN B1073     -13.572 -59.494  15.659  1.00  9.71           C  
ATOM   3105  O   GLN B1073     -14.187 -58.962  16.593  1.00 10.66           O  
ATOM   3106  CB  GLN B1073     -12.779 -61.775  16.174  1.00  9.05           C  
ATOM   3107  CG  GLN B1073     -11.663 -62.782  16.408  1.00 12.00           C  
ATOM   3108  CD  GLN B1073     -11.255 -63.502  15.152  1.00 15.28           C  
ATOM   3109  NE2 GLN B1073     -11.055 -64.810  15.258  1.00 15.45           N  
ATOM   3110  OE1 GLN B1073     -11.123 -62.894  14.091  1.00 21.25           O  
ATOM   3111  N   PRO B1074     -13.977 -59.411  14.377  1.00 11.28           N  
ATOM   3112  CA  PRO B1074     -13.292 -59.991  13.224  1.00  9.39           C  
ATOM   3113  C   PRO B1074     -12.130 -59.124  12.754  1.00  9.01           C  
ATOM   3114  O   PRO B1074     -12.083 -57.946  13.094  1.00  6.61           O  
ATOM   3115  CB  PRO B1074     -14.392 -60.028  12.152  1.00 11.88           C  
ATOM   3116  CG  PRO B1074     -15.262 -58.881  12.489  1.00 12.58           C  
ATOM   3117  CD  PRO B1074     -15.231 -58.738  13.985  1.00 12.59           C  
ATOM   3118  N   THR B1075     -11.205 -59.707  11.995  1.00  7.71           N  
ATOM   3119  CA  THR B1075     -10.103 -58.955  11.393  1.00  8.26           C  
ATOM   3120  C   THR B1075     -10.677 -58.133  10.249  1.00  8.70           C  
ATOM   3121  O   THR B1075     -11.435 -58.666   9.442  1.00  7.40           O  
ATOM   3122  CB  THR B1075      -8.996 -59.890  10.839  1.00  8.15           C  
ATOM   3123  CG2 THR B1075      -7.737 -59.096  10.494  1.00  8.01           C  
ATOM   3124  OG1 THR B1075      -8.662 -60.887  11.820  1.00  7.93           O  
ATOM   3125  N   LEU B1076     -10.329 -56.846  10.198  1.00  8.11           N  
ATOM   3126  CA  LEU B1076     -10.816 -55.926   9.147  1.00  9.24           C  
ATOM   3127  C   LEU B1076      -9.683 -55.200   8.408  1.00  9.01           C  
ATOM   3128  O   LEU B1076      -8.626 -54.921   8.982  1.00  8.56           O  
ATOM   3129  CB  LEU B1076     -11.719 -54.838   9.748  1.00 10.09           C  
ATOM   3130  CG  LEU B1076     -12.808 -55.236  10.735  1.00  9.49           C  
ATOM   3131  CD1 LEU B1076     -13.486 -53.976  11.283  1.00 10.55           C  
ATOM   3132  CD2 LEU B1076     -13.810 -56.136  10.076  1.00 10.69           C  
ATOM   3133  N   VAL B1077      -9.934 -54.888   7.134  1.00  9.29           N  
ATOM   3134  CA  VAL B1077      -9.111 -53.980   6.357  1.00 10.88           C  
ATOM   3135  C   VAL B1077     -10.047 -52.947   5.711  1.00  9.79           C  
ATOM   3136  O   VAL B1077     -11.074 -53.317   5.129  1.00  9.73           O  
ATOM   3137  CB  VAL B1077      -8.306 -54.745   5.291  1.00 13.13           C  
ATOM   3138  CG1 VAL B1077      -7.776 -53.805   4.207  1.00 14.67           C  
ATOM   3139  CG2 VAL B1077      -7.153 -55.487   5.956  1.00 13.58           C  
ATOM   3140  N   ILE B1078      -9.694 -51.667   5.868  1.00 10.20           N  
ATOM   3141  CA  ILE B1078     -10.497 -50.525   5.432  1.00  8.76           C  
ATOM   3142  C   ILE B1078      -9.882 -49.967   4.146  1.00 10.18           C  
ATOM   3143  O   ILE B1078      -8.700 -49.649   4.119  1.00  7.41           O  
ATOM   3144  CB  ILE B1078     -10.506 -49.401   6.506  1.00 10.80           C  
ATOM   3145  CG1 ILE B1078     -10.769 -49.957   7.920  1.00 13.73           C  
ATOM   3146  CG2 ILE B1078     -11.516 -48.300   6.148  1.00 11.33           C  
ATOM   3147  CD1 ILE B1078     -12.027 -50.717   8.062  1.00 18.27           C  
ATOM   3148  N   MET B1079     -10.698 -49.846   3.095  1.00  8.59           N  
ATOM   3149  CA  MET B1079     -10.258 -49.396   1.766  1.00 10.20           C  
ATOM   3150  C   MET B1079     -11.119 -48.231   1.224  1.00  8.46           C  
ATOM   3151  O   MET B1079     -12.275 -48.052   1.617  1.00 10.34           O  
ATOM   3152  CB  MET B1079     -10.289 -50.561   0.770  1.00 10.67           C  
ATOM   3153  CG  MET B1079      -9.152 -51.594   0.967  1.00 14.91           C  
ATOM   3154  SD  MET B1079      -9.516 -53.174   0.156  1.00 18.58           S  
ATOM   3155  CE  MET B1079      -9.544 -52.794  -1.613  1.00 22.50           C  
ATOM   3156  N   GLU B1080     -10.542 -47.453   0.309  1.00  9.25           N  
ATOM   3157  CA  GLU B1080     -11.268 -46.428  -0.450  1.00  9.40           C  
ATOM   3158  C   GLU B1080     -12.493 -47.068  -1.121  1.00  9.35           C  
ATOM   3159  O   GLU B1080     -12.379 -48.122  -1.747  1.00 11.28           O  
ATOM   3160  CB  GLU B1080     -10.306 -45.804  -1.491  1.00  9.06           C  
ATOM   3161  CG  GLU B1080     -10.927 -44.900  -2.536  1.00 10.45           C  
ATOM   3162  CD  GLU B1080      -9.936 -44.404  -3.603  1.00 11.88           C  
ATOM   3163  OE1 GLU B1080      -8.771 -44.878  -3.679  1.00 10.47           O  
ATOM   3164  OE2 GLU B1080     -10.350 -43.522  -4.386  1.00 11.83           O1-
ATOM   3165  N   LEU B1081     -13.662 -46.437  -0.985  1.00  8.99           N  
ATOM   3166  CA  LEU B1081     -14.920 -46.951  -1.552  1.00  7.73           C  
ATOM   3167  C   LEU B1081     -15.083 -46.521  -3.020  1.00  9.23           C  
ATOM   3168  O   LEU B1081     -14.933 -45.347  -3.358  1.00  9.17           O  
ATOM   3169  CB  LEU B1081     -16.120 -46.433  -0.751  1.00  9.85           C  
ATOM   3170  CG  LEU B1081     -17.504 -46.895  -1.215  1.00  8.23           C  
ATOM   3171  CD1 LEU B1081     -17.621 -48.381  -0.974  1.00 13.30           C  
ATOM   3172  CD2 LEU B1081     -18.630 -46.135  -0.490  1.00  8.53           C  
ATOM   3173  N   MET B1082     -15.368 -47.487  -3.881  1.00  9.21           N  
ATOM   3174  CA  MET B1082     -15.541 -47.229  -5.320  1.00  7.85           C  
ATOM   3175  C   MET B1082     -17.019 -47.526  -5.613  1.00  7.43           C  
ATOM   3176  O   MET B1082     -17.414 -48.677  -5.713  1.00  6.34           O  
ATOM   3177  CB  MET B1082     -14.602 -48.122  -6.103  1.00  9.25           C  
ATOM   3178  CG  MET B1082     -13.120 -47.905  -5.758  1.00 11.89           C  
ATOM   3179  SD  MET B1082     -12.517 -46.328  -6.369  1.00 14.09           S  
ATOM   3180  CE  MET B1082     -12.444 -46.696  -8.102  1.00 15.77           C  
ATOM   3181  N   THR B1083     -17.842 -46.475  -5.652  1.00  6.06           N  
ATOM   3182  CA  THR B1083     -19.304 -46.617  -5.538  1.00  6.99           C  
ATOM   3183  C   THR B1083     -20.013 -47.341  -6.689  1.00  7.35           C  
ATOM   3184  O   THR B1083     -21.126 -47.840  -6.496  1.00  7.54           O  
ATOM   3185  CB  THR B1083     -20.002 -45.245  -5.353  1.00  8.66           C  
ATOM   3186  CG2 THR B1083     -19.653 -44.640  -3.993  1.00 10.55           C  
ATOM   3187  OG1 THR B1083     -19.583 -44.361  -6.396  1.00 11.44           O  
ATOM   3188  N   ARG B1084     -19.379 -47.392  -7.856  1.00  6.91           N  
ATOM   3189  CA  ARG B1084     -19.957 -48.070  -9.028  1.00  8.44           C  
ATOM   3190  C   ARG B1084     -19.488 -49.516  -9.205  1.00  9.47           C  
ATOM   3191  O   ARG B1084     -19.909 -50.197 -10.150  1.00  9.09           O  
ATOM   3192  CB  ARG B1084     -19.719 -47.234 -10.282  1.00  7.73           C  
ATOM   3193  CG  ARG B1084     -20.483 -45.923 -10.210  1.00  8.70           C  
ATOM   3194  CD  ARG B1084     -20.506 -45.149 -11.508  1.00 10.42           C  
ATOM   3195  NE  ARG B1084     -20.927 -43.765 -11.269  1.00 10.86           N  
ATOM   3196  CZ  ARG B1084     -22.185 -43.343 -11.162  1.00 11.47           C  
ATOM   3197  NH1 ARG B1084     -23.215 -44.184 -11.271  1.00 15.17           N1+
ATOM   3198  NH2 ARG B1084     -22.430 -42.061 -10.922  1.00 15.37           N  
ATOM   3199  N   GLY B1085     -18.651 -50.005  -8.283  1.00  9.02           N  
ATOM   3200  CA  GLY B1085     -18.279 -51.425  -8.262  1.00  9.33           C  
ATOM   3201  C   GLY B1085     -17.201 -51.846  -9.236  1.00  9.62           C  
ATOM   3202  O   GLY B1085     -16.459 -51.003  -9.799  1.00  9.84           O  
ATOM   3203  N   ASP B1086     -17.095 -53.162  -9.455  1.00  8.70           N  
ATOM   3204  CA  ASP B1086     -16.071 -53.702 -10.354  1.00  9.67           C  
ATOM   3205  C   ASP B1086     -16.421 -53.447 -11.821  1.00  7.88           C  
ATOM   3206  O   ASP B1086     -17.611 -53.385 -12.211  1.00  8.58           O  
ATOM   3207  CB  ASP B1086     -15.795 -55.200 -10.099  1.00 10.54           C  
ATOM   3208  CG  ASP B1086     -16.845 -56.110 -10.723  1.00 11.25           C  
ATOM   3209  OD1 ASP B1086     -17.826 -56.439 -10.047  1.00 13.04           O  
ATOM   3210  OD2 ASP B1086     -16.662 -56.479 -11.892  1.00  9.53           O1-
ATOM   3211  N   LEU B1087     -15.380 -53.323 -12.634  1.00  9.05           N  
ATOM   3212  CA  LEU B1087     -15.554 -52.946 -14.044  1.00 10.74           C  
ATOM   3213  C   LEU B1087     -16.248 -54.029 -14.903  1.00 11.88           C  
ATOM   3214  O   LEU B1087     -17.035 -53.704 -15.809  1.00 11.63           O  
ATOM   3215  CB  LEU B1087     -14.225 -52.519 -14.659  1.00 12.37           C  
ATOM   3216  CG  LEU B1087     -14.240 -52.092 -16.145  1.00 11.82           C  
ATOM   3217  CD1 LEU B1087     -15.158 -50.895 -16.377  1.00 12.74           C  
ATOM   3218  CD2 LEU B1087     -12.834 -51.787 -16.631  1.00 14.89           C  
ATOM   3219  N   LYS B1088     -15.990 -55.303 -14.623  1.00 11.81           N  
ATOM   3220  CA  LYS B1088     -16.692 -56.382 -15.354  1.00 10.59           C  
ATOM   3221  C   LYS B1088     -18.201 -56.286 -15.181  1.00 11.32           C  
ATOM   3222  O   LYS B1088     -18.964 -56.292 -16.154  1.00 10.53           O  
ATOM   3223  CB  LYS B1088     -16.170 -57.771 -14.966  1.00 11.20           C  
ATOM   3224  CG  LYS B1088     -16.855 -58.926 -15.730  1.00 10.35           C  
ATOM   3225  CD  LYS B1088     -16.033 -60.199 -15.646  1.00 11.83           C  
ATOM   3226  CE  LYS B1088     -16.675 -61.380 -16.400  1.00 12.41           C  
ATOM   3227  NZ  LYS B1088     -15.629 -62.419 -16.767  1.00 10.49           N1+
ATOM   3228  N   SER B1089     -18.638 -56.155 -13.929  1.00  8.88           N  
ATOM   3229  CA  SER B1089     -20.050 -56.041 -13.625  1.00 10.19           C  
ATOM   3230  C   SER B1089     -20.640 -54.790 -14.284  1.00 10.41           C  
ATOM   3231  O   SER B1089     -21.769 -54.814 -14.808  1.00 11.12           O  
ATOM   3232  CB  SER B1089     -20.274 -55.988 -12.107  1.00  9.78           C  
ATOM   3233  OG  SER B1089     -19.855 -57.192 -11.457  1.00  9.43           O  
ATOM   3234  N   TYR B1090     -19.883 -53.697 -14.234  1.00 12.23           N  
ATOM   3235  CA  TYR B1090     -20.374 -52.439 -14.763  1.00 12.83           C  
ATOM   3236  C   TYR B1090     -20.598 -52.547 -16.275  1.00 11.43           C  
ATOM   3237  O   TYR B1090     -21.666 -52.189 -16.786  1.00 13.40           O  
ATOM   3238  CB  TYR B1090     -19.408 -51.298 -14.458  1.00 15.70           C  
ATOM   3239  CG  TYR B1090     -19.948 -50.010 -15.027  1.00 16.30           C  
ATOM   3240  CD1 TYR B1090     -20.966 -49.318 -14.390  1.00 21.81           C  
ATOM   3241  CD2 TYR B1090     -19.501 -49.542 -16.253  1.00 22.24           C  
ATOM   3242  CE1 TYR B1090     -21.500 -48.161 -14.954  1.00 22.75           C  
ATOM   3243  CE2 TYR B1090     -20.020 -48.395 -16.809  1.00 21.48           C  
ATOM   3244  CZ  TYR B1090     -20.999 -47.713 -16.158  1.00 21.54           C  
ATOM   3245  OH  TYR B1090     -21.492 -46.580 -16.747  1.00 28.92           O  
ATOM   3246  N   LEU B1091     -19.594 -53.065 -16.970  1.00 11.56           N  
ATOM   3247  CA  LEU B1091     -19.680 -53.259 -18.415  1.00 12.23           C  
ATOM   3248  C   LEU B1091     -20.887 -54.139 -18.778  1.00 11.61           C  
ATOM   3249  O   LEU B1091     -21.678 -53.817 -19.678  1.00 12.33           O  
ATOM   3250  CB  LEU B1091     -18.373 -53.864 -18.924  1.00 11.21           C  
ATOM   3251  CG  LEU B1091     -17.131 -52.961 -18.950  1.00 13.62           C  
ATOM   3252  CD1 LEU B1091     -15.874 -53.757 -19.209  1.00 14.81           C  
ATOM   3253  CD2 LEU B1091     -17.297 -51.841 -19.998  1.00 16.90           C  
ATOM   3254  N   ARG B1092     -21.062 -55.241 -18.057  1.00 11.64           N  
ATOM   3255  CA  ARG B1092     -22.184 -56.138 -18.318  1.00 12.82           C  
ATOM   3256  C   ARG B1092     -23.535 -55.450 -18.099  1.00 12.57           C  
ATOM   3257  O   ARG B1092     -24.491 -55.735 -18.821  1.00 13.32           O  
ATOM   3258  CB  ARG B1092     -22.055 -57.438 -17.505  1.00 12.84           C  
ATOM   3259  CG  ARG B1092     -20.931 -58.314 -18.031  1.00 12.46           C  
ATOM   3260  CD  ARG B1092     -20.835 -59.684 -17.402  1.00 16.41           C  
ATOM   3261  NE  ARG B1092     -19.883 -60.511 -18.154  1.00 13.28           N  
ATOM   3262  CZ  ARG B1092     -19.690 -61.816 -17.967  1.00 17.43           C  
ATOM   3263  NH1 ARG B1092     -20.345 -62.456 -16.999  1.00 15.54           N1+
ATOM   3264  NH2 ARG B1092     -18.813 -62.478 -18.731  1.00 16.78           N  
ATOM   3265  N   SER B1093     -23.610 -54.539 -17.125  1.00 14.17           N  
ATOM   3266  CA  SER B1093     -24.841 -53.777 -16.864  1.00 15.34           C  
ATOM   3267  C   SER B1093     -25.278 -52.878 -18.032  1.00 17.21           C  
ATOM   3268  O   SER B1093     -26.463 -52.533 -18.131  1.00 17.18           O  
ATOM   3269  CB  SER B1093     -24.731 -52.948 -15.568  1.00 15.01           C  
ATOM   3270  OG  SER B1093     -24.007 -51.731 -15.728  1.00 13.30           O  
ATOM   3271  N   LEU B1094     -24.342 -52.538 -18.919  1.00 18.13           N  
ATOM   3272  CA  LEU B1094     -24.625 -51.677 -20.076  1.00 21.31           C  
ATOM   3273  C   LEU B1094     -25.234 -52.442 -21.242  1.00 23.14           C  
ATOM   3274  O   LEU B1094     -25.741 -51.845 -22.193  1.00 25.63           O  
ATOM   3275  CB  LEU B1094     -23.351 -50.975 -20.545  1.00 20.64           C  
ATOM   3276  CG  LEU B1094     -22.582 -50.159 -19.510  1.00 21.96           C  
ATOM   3277  CD1 LEU B1094     -21.356 -49.547 -20.137  1.00 21.72           C  
ATOM   3278  CD2 LEU B1094     -23.452 -49.071 -18.889  1.00 22.79           C  
ATOM   3279  N   ARG B1095     -25.196 -53.762 -21.171  1.00 25.77           N  
ATOM   3280  CA  ARG B1095     -25.797 -54.580 -22.204  1.00 27.44           C  
ATOM   3281  C   ARG B1095     -27.303 -54.440 -22.129  1.00 30.00           C  
ATOM   3282  O   ARG B1095     -27.860 -54.380 -21.028  1.00 31.11           O  
ATOM   3283  CB  ARG B1095     -25.437 -56.037 -22.005  1.00 27.96           C  
ATOM   3284  CG  ARG B1095     -23.953 -56.334 -22.077  1.00 26.95           C  
ATOM   3285  CD  ARG B1095     -23.761 -57.788 -21.776  1.00 29.71           C  
ATOM   3286  NE  ARG B1095     -22.408 -58.283 -22.007  1.00 31.45           N  
ATOM   3287  CZ  ARG B1095     -22.030 -59.518 -21.683  1.00 35.59           C  
ATOM   3288  NH1 ARG B1095     -22.902 -60.365 -21.125  1.00 37.00           N1+
ATOM   3289  NH2 ARG B1095     -20.793 -59.919 -21.910  1.00 36.14           N  
ATOM   3290  N   PRO B1096     -27.972 -54.423 -23.294  1.00 31.92           N  
ATOM   3291  CA  PRO B1096     -29.406 -54.128 -23.376  1.00 32.56           C  
ATOM   3292  C   PRO B1096     -30.286 -55.114 -22.600  1.00 33.55           C  
ATOM   3293  O   PRO B1096     -31.375 -54.741 -22.153  1.00 34.72           O  
ATOM   3294  CB  PRO B1096     -29.701 -54.220 -24.880  1.00 33.59           C  
ATOM   3295  CG  PRO B1096     -28.597 -55.041 -25.446  1.00 32.70           C  
ATOM   3296  CD  PRO B1096     -27.395 -54.720 -24.617  1.00 32.57           C  
ATOM   3297  N   PRO B1106     -23.797 -47.274 -25.350  1.00 29.47           N  
ATOM   3298  CA  PRO B1106     -22.627 -47.930 -25.924  1.00 28.88           C  
ATOM   3299  C   PRO B1106     -21.408 -47.004 -25.836  1.00 27.66           C  
ATOM   3300  O   PRO B1106     -21.342 -46.020 -26.576  1.00 27.49           O  
ATOM   3301  CB  PRO B1106     -23.051 -48.151 -27.381  1.00 29.53           C  
ATOM   3302  CG  PRO B1106     -24.009 -47.026 -27.676  1.00 30.60           C  
ATOM   3303  CD  PRO B1106     -24.484 -46.445 -26.351  1.00 30.59           C  
ATOM   3304  N   PRO B1107     -20.457 -47.309 -24.931  1.00 26.29           N  
ATOM   3305  CA  PRO B1107     -19.393 -46.352 -24.581  1.00 23.56           C  
ATOM   3306  C   PRO B1107     -18.548 -45.911 -25.785  1.00 19.94           C  
ATOM   3307  O   PRO B1107     -18.064 -46.740 -26.550  1.00 20.28           O  
ATOM   3308  CB  PRO B1107     -18.544 -47.098 -23.552  1.00 25.27           C  
ATOM   3309  CG  PRO B1107     -18.949 -48.528 -23.642  1.00 27.31           C  
ATOM   3310  CD  PRO B1107     -20.323 -48.584 -24.209  1.00 27.38           C  
ATOM   3311  N   SER B1108     -18.385 -44.602 -25.918  1.00 16.07           N  
ATOM   3312  CA  SER B1108     -17.635 -44.000 -27.012  1.00 13.45           C  
ATOM   3313  C   SER B1108     -16.158 -44.361 -26.995  1.00 10.16           C  
ATOM   3314  O   SER B1108     -15.620 -44.807 -25.987  1.00  7.63           O  
ATOM   3315  CB  SER B1108     -17.776 -42.484 -26.931  1.00 12.64           C  
ATOM   3316  OG  SER B1108     -17.135 -41.977 -25.779  1.00  9.82           O  
ATOM   3317  N   LEU B1109     -15.491 -44.174 -28.138  1.00  7.34           N  
ATOM   3318  CA  LEU B1109     -14.041 -44.345 -28.194  1.00  7.69           C  
ATOM   3319  C   LEU B1109     -13.355 -43.453 -27.166  1.00  6.59           C  
ATOM   3320  O   LEU B1109     -12.463 -43.912 -26.473  1.00  8.76           O  
ATOM   3321  CB  LEU B1109     -13.517 -44.021 -29.608  1.00  7.20           C  
ATOM   3322  CG  LEU B1109     -11.995 -44.086 -29.772  1.00  6.69           C  
ATOM   3323  CD1 LEU B1109     -11.406 -45.430 -29.447  1.00 10.06           C  
ATOM   3324  CD2 LEU B1109     -11.665 -43.643 -31.207  1.00  9.47           C  
ATOM   3325  N   SER B1110     -13.792 -42.199 -27.036  1.00  8.26           N  
ATOM   3326  CA  SER B1110     -13.170 -41.320 -26.010  1.00 10.31           C  
ATOM   3327  C   SER B1110     -13.243 -41.916 -24.598  1.00 10.13           C  
ATOM   3328  O   SER B1110     -12.239 -41.927 -23.873  1.00  8.42           O  
ATOM   3329  CB  SER B1110     -13.748 -39.924 -25.998  1.00 13.08           C  
ATOM   3330  OG  SER B1110     -12.998 -39.101 -25.107  1.00 16.94           O  
ATOM   3331  N   LYS B1111     -14.418 -42.401 -24.218  1.00 10.37           N  
ATOM   3332  CA  LYS B1111     -14.585 -43.091 -22.919  1.00 10.69           C  
ATOM   3333  C   LYS B1111     -13.665 -44.307 -22.755  1.00 10.99           C  
ATOM   3334  O   LYS B1111     -13.013 -44.474 -21.707  1.00 10.36           O  
ATOM   3335  CB  LYS B1111     -16.048 -43.491 -22.682  1.00 11.42           C  
ATOM   3336  CG  LYS B1111     -16.967 -42.332 -22.382  1.00 13.08           C  
ATOM   3337  CD  LYS B1111     -18.418 -42.820 -22.267  1.00 13.57           C  
ATOM   3338  CE  LYS B1111     -19.367 -41.694 -22.027  1.00 17.96           C  
ATOM   3339  NZ  LYS B1111     -20.765 -42.226 -21.979  1.00 22.75           N1+
ATOM   3340  N  AMET B1112     -13.611 -45.156 -23.781  0.50  9.98           N  
ATOM   3341  N  BMET B1112     -13.606 -45.165 -23.774  0.50  9.02           N  
ATOM   3342  CA AMET B1112     -12.773 -46.347 -23.762  0.50 10.68           C  
ATOM   3343  CA BMET B1112     -12.769 -46.358 -23.725  0.50  9.05           C  
ATOM   3344  C  AMET B1112     -11.295 -46.002 -23.589  0.50  9.39           C  
ATOM   3345  C  BMET B1112     -11.282 -46.017 -23.599  0.50  8.53           C  
ATOM   3346  O  AMET B1112     -10.602 -46.630 -22.790  0.50 10.44           O  
ATOM   3347  O  BMET B1112     -10.564 -46.664 -22.835  0.50  9.93           O  
ATOM   3348  CB AMET B1112     -12.987 -47.177 -25.039  0.50 11.61           C  
ATOM   3349  CB BMET B1112     -13.035 -47.269 -24.941  0.50  9.31           C  
ATOM   3350  CG AMET B1112     -14.372 -47.778 -25.146  0.50 11.75           C  
ATOM   3351  CG BMET B1112     -14.416 -47.892 -24.931  0.50  8.19           C  
ATOM   3352  SD AMET B1112     -14.570 -48.869 -26.569  0.50 17.04           S  
ATOM   3353  SD BMET B1112     -14.671 -49.186 -26.172  0.50  9.04           S  
ATOM   3354  CE AMET B1112     -16.204 -49.509 -26.289  0.50 16.40           C  
ATOM   3355  CE BMET B1112     -14.924 -48.147 -27.626  0.50  5.44           C  
ATOM   3356  N   ILE B1113     -10.828 -44.986 -24.314  1.00  8.71           N  
ATOM   3357  CA  ILE B1113      -9.453 -44.497 -24.184  1.00  8.79           C  
ATOM   3358  C   ILE B1113      -9.158 -43.995 -22.743  1.00  8.36           C  
ATOM   3359  O   ILE B1113      -8.081 -44.280 -22.161  1.00  9.04           O  
ATOM   3360  CB  ILE B1113      -9.170 -43.387 -25.186  1.00  8.26           C  
ATOM   3361  CG1 ILE B1113      -9.113 -43.967 -26.613  1.00  8.10           C  
ATOM   3362  CG2 ILE B1113      -7.839 -42.662 -24.890  1.00 10.21           C  
ATOM   3363  CD1 ILE B1113      -9.063 -42.925 -27.654  1.00 11.88           C  
ATOM   3364  N   GLN B1114     -10.092 -43.242 -22.159  1.00  8.75           N  
ATOM   3365  CA  GLN B1114      -9.871 -42.761 -20.790  1.00  9.44           C  
ATOM   3366  C   GLN B1114      -9.670 -43.909 -19.822  1.00 12.13           C  
ATOM   3367  O   GLN B1114      -8.753 -43.876 -18.988  1.00 11.12           O  
ATOM   3368  CB  GLN B1114     -11.017 -41.865 -20.292  1.00  8.97           C  
ATOM   3369  CG  GLN B1114     -11.315 -40.648 -21.151  1.00  9.97           C  
ATOM   3370  CD  GLN B1114     -10.098 -39.947 -21.692  1.00 11.54           C  
ATOM   3371  NE2 GLN B1114     -10.051 -39.772 -23.025  1.00  8.07           N  
ATOM   3372  OE1 GLN B1114      -9.221 -39.519 -20.930  1.00  8.81           O  
ATOM   3373  N   MET B1115     -10.512 -44.931 -19.929  1.00 12.03           N  
ATOM   3374  CA  MET B1115     -10.384 -46.102 -19.055  1.00 12.23           C  
ATOM   3375  C   MET B1115      -9.056 -46.832 -19.300  1.00 11.70           C  
ATOM   3376  O   MET B1115      -8.349 -47.235 -18.363  1.00 10.80           O  
ATOM   3377  CB  MET B1115     -11.586 -47.032 -19.245  1.00 11.65           C  
ATOM   3378  CG  MET B1115     -12.931 -46.415 -18.785  1.00 13.09           C  
ATOM   3379  SD  MET B1115     -14.313 -47.590 -18.731  1.00 20.98           S  
ATOM   3380  CE  MET B1115     -14.516 -47.599 -20.479  1.00 15.25           C  
ATOM   3381  N   ALA B1116      -8.705 -47.029 -20.571  1.00 11.43           N  
ATOM   3382  CA  ALA B1116      -7.412 -47.630 -20.930  1.00 11.08           C  
ATOM   3383  C   ALA B1116      -6.210 -46.916 -20.293  1.00 11.22           C  
ATOM   3384  O   ALA B1116      -5.335 -47.557 -19.695  1.00 10.67           O  
ATOM   3385  CB  ALA B1116      -7.267 -47.646 -22.477  1.00 11.97           C  
ATOM   3386  N   GLY B1117      -6.172 -45.590 -20.425  1.00 11.19           N  
ATOM   3387  CA  GLY B1117      -5.097 -44.763 -19.865  1.00 11.42           C  
ATOM   3388  C   GLY B1117      -5.015 -44.784 -18.341  1.00 10.96           C  
ATOM   3389  O   GLY B1117      -3.930 -44.795 -17.785  1.00  9.27           O  
ATOM   3390  N   GLU B1118      -6.158 -44.702 -17.668  1.00 10.34           N  
ATOM   3391  CA  GLU B1118      -6.223 -44.799 -16.193  1.00  9.44           C  
ATOM   3392  C   GLU B1118      -5.671 -46.133 -15.685  1.00 10.93           C  
ATOM   3393  O   GLU B1118      -4.825 -46.186 -14.769  1.00  9.40           O  
ATOM   3394  CB  GLU B1118      -7.682 -44.602 -15.728  1.00  8.66           C  
ATOM   3395  CG  GLU B1118      -8.200 -43.197 -15.955  1.00  8.82           C  
ATOM   3396  CD  GLU B1118      -9.687 -42.987 -15.633  1.00 11.24           C  
ATOM   3397  OE1 GLU B1118     -10.510 -43.906 -15.820  1.00 10.25           O  
ATOM   3398  OE2 GLU B1118     -10.041 -41.877 -15.187  1.00 15.17           O1-
ATOM   3399  N   ILE B1119      -6.123 -47.224 -16.308  1.00  9.79           N  
ATOM   3400  CA  ILE B1119      -5.657 -48.568 -15.965  1.00 10.41           C  
ATOM   3401  C   ILE B1119      -4.166 -48.704 -16.236  1.00 10.79           C  
ATOM   3402  O   ILE B1119      -3.422 -49.157 -15.388  1.00 10.76           O  
ATOM   3403  CB  ILE B1119      -6.456 -49.646 -16.745  1.00 10.05           C  
ATOM   3404  CG1 ILE B1119      -7.934 -49.638 -16.312  1.00 10.52           C  
ATOM   3405  CG2 ILE B1119      -5.846 -51.025 -16.528  1.00 10.30           C  
ATOM   3406  CD1 ILE B1119      -8.861 -50.382 -17.241  1.00 10.82           C  
ATOM   3407  N   ALA B1120      -3.720 -48.271 -17.406  1.00 10.19           N  
ATOM   3408  CA  ALA B1120      -2.303 -48.348 -17.752  1.00 10.04           C  
ATOM   3409  C   ALA B1120      -1.427 -47.541 -16.801  1.00  9.43           C  
ATOM   3410  O   ALA B1120      -0.319 -47.958 -16.480  1.00 10.28           O  
ATOM   3411  CB  ALA B1120      -2.086 -47.895 -19.200  1.00 11.40           C  
ATOM   3412  N   ASP B1121      -1.929 -46.391 -16.365  1.00  9.86           N  
ATOM   3413  CA  ASP B1121      -1.190 -45.512 -15.469  1.00  9.95           C  
ATOM   3414  C   ASP B1121      -1.053 -46.130 -14.077  1.00  9.51           C  
ATOM   3415  O   ASP B1121       0.044 -46.125 -13.499  1.00  9.93           O  
ATOM   3416  CB  ASP B1121      -1.849 -44.137 -15.384  1.00 10.36           C  
ATOM   3417  CG  ASP B1121      -0.970 -43.124 -14.699  1.00 11.55           C  
ATOM   3418  OD1 ASP B1121       0.114 -42.791 -15.241  1.00 11.46           O  
ATOM   3419  OD2 ASP B1121      -1.367 -42.674 -13.610  1.00 10.35           O1-
ATOM   3420  N   GLY B1122      -2.139 -46.685 -13.551  1.00  8.57           N  
ATOM   3421  CA  GLY B1122      -2.067 -47.398 -12.290  1.00  9.10           C  
ATOM   3422  C   GLY B1122      -1.072 -48.552 -12.345  1.00 10.13           C  
ATOM   3423  O   GLY B1122      -0.252 -48.756 -11.409  1.00  9.79           O  
ATOM   3424  N   MET B1123      -1.121 -49.298 -13.442  1.00 10.63           N  
ATOM   3425  CA  MET B1123      -0.184 -50.430 -13.651  1.00 10.47           C  
ATOM   3426  C   MET B1123       1.270 -49.969 -13.850  1.00  9.83           C  
ATOM   3427  O   MET B1123       2.205 -50.617 -13.344  1.00  9.66           O  
ATOM   3428  CB  MET B1123      -0.640 -51.302 -14.819  1.00 12.03           C  
ATOM   3429  CG  MET B1123      -1.930 -52.037 -14.590  1.00 11.35           C  
ATOM   3430  SD  MET B1123      -1.823 -53.201 -13.230  1.00 13.55           S  
ATOM   3431  CE  MET B1123      -0.404 -54.173 -13.748  1.00 17.64           C  
ATOM   3432  N   ALA B1124       1.485 -48.852 -14.542  1.00 10.23           N  
ATOM   3433  CA  ALA B1124       2.841 -48.287 -14.655  1.00  9.41           C  
ATOM   3434  C   ALA B1124       3.421 -47.919 -13.277  1.00  9.90           C  
ATOM   3435  O   ALA B1124       4.582 -48.212 -12.972  1.00  8.88           O  
ATOM   3436  CB  ALA B1124       2.849 -47.039 -15.591  1.00 10.56           C  
ATOM   3437  N   TYR B1125       2.603 -47.297 -12.441  1.00  7.47           N  
ATOM   3438  CA  TYR B1125       2.990 -46.974 -11.066  1.00  9.12           C  
ATOM   3439  C   TYR B1125       3.388 -48.230 -10.280  1.00  8.63           C  
ATOM   3440  O   TYR B1125       4.438 -48.264  -9.641  1.00  9.36           O  
ATOM   3441  CB  TYR B1125       1.859 -46.241 -10.347  1.00  9.39           C  
ATOM   3442  CG  TYR B1125       2.122 -45.981  -8.875  1.00  7.68           C  
ATOM   3443  CD1 TYR B1125       2.843 -44.865  -8.455  1.00  8.72           C  
ATOM   3444  CD2 TYR B1125       1.676 -46.881  -7.902  1.00 10.38           C  
ATOM   3445  CE1 TYR B1125       3.093 -44.633  -7.107  1.00  8.41           C  
ATOM   3446  CE2 TYR B1125       1.907 -46.650  -6.555  1.00  9.80           C  
ATOM   3447  CZ  TYR B1125       2.619 -45.540  -6.158  1.00  9.48           C  
ATOM   3448  OH  TYR B1125       2.852 -45.327  -4.813  1.00 10.41           O  
ATOM   3449  N   LEU B1126       2.539 -49.248 -10.325  1.00 10.17           N  
ATOM   3450  CA  LEU B1126       2.798 -50.496  -9.594  1.00 10.04           C  
ATOM   3451  C   LEU B1126       4.084 -51.166 -10.078  1.00  9.71           C  
ATOM   3452  O   LEU B1126       4.962 -51.505  -9.277  1.00  9.72           O  
ATOM   3453  CB  LEU B1126       1.606 -51.451  -9.759  1.00 10.14           C  
ATOM   3454  CG  LEU B1126       0.379 -50.971  -8.958  1.00 11.30           C  
ATOM   3455  CD1 LEU B1126      -0.838 -51.813  -9.272  1.00 14.77           C  
ATOM   3456  CD2 LEU B1126       0.670 -50.974  -7.454  1.00 13.36           C  
ATOM   3457  N   ASN B1127       4.196 -51.343 -11.393  1.00 11.19           N  
ATOM   3458  CA  ASN B1127       5.379 -51.955 -11.983  1.00 12.06           C  
ATOM   3459  C   ASN B1127       6.649 -51.129 -11.643  1.00 12.05           C  
ATOM   3460  O   ASN B1127       7.701 -51.707 -11.405  1.00 13.32           O  
ATOM   3461  CB  ASN B1127       5.259 -52.091 -13.531  1.00 13.21           C  
ATOM   3462  CG  ASN B1127       4.330 -53.239 -14.040  1.00 14.77           C  
ATOM   3463  ND2 ASN B1127       3.706 -54.058 -13.157  1.00 11.09           N  
ATOM   3464  OD1 ASN B1127       4.209 -53.382 -15.259  1.00 14.31           O  
ATOM   3465  N   ALA B1128       6.569 -49.794 -11.613  1.00 11.32           N  
ATOM   3466  CA  ALA B1128       7.740 -48.964 -11.297  1.00 11.13           C  
ATOM   3467  C   ALA B1128       8.204 -49.175  -9.864  1.00 12.11           C  
ATOM   3468  O   ALA B1128       9.392 -49.025  -9.551  1.00 11.70           O  
ATOM   3469  CB  ALA B1128       7.441 -47.481 -11.535  1.00 11.92           C  
ATOM   3470  N   ASN B1129       7.254 -49.523  -9.008  1.00 11.10           N  
ATOM   3471  CA  ASN B1129       7.516 -49.825  -7.601  1.00 12.62           C  
ATOM   3472  C   ASN B1129       7.707 -51.334  -7.350  1.00 13.90           C  
ATOM   3473  O   ASN B1129       7.499 -51.819  -6.230  1.00 15.08           O  
ATOM   3474  CB  ASN B1129       6.386 -49.226  -6.755  1.00 12.29           C  
ATOM   3475  CG  ASN B1129       6.503 -47.706  -6.619  1.00 14.81           C  
ATOM   3476  ND2 ASN B1129       5.734 -46.962  -7.401  1.00 10.80           N  
ATOM   3477  OD1 ASN B1129       7.297 -47.222  -5.832  1.00 15.63           O  
ATOM   3478  N   LYS B1130       8.120 -52.058  -8.396  1.00 14.21           N  
ATOM   3479  CA  LYS B1130       8.480 -53.492  -8.315  1.00 15.43           C  
ATOM   3480  C   LYS B1130       7.328 -54.420  -7.908  1.00 14.99           C  
ATOM   3481  O   LYS B1130       7.557 -55.502  -7.345  1.00 16.25           O  
ATOM   3482  CB  LYS B1130       9.679 -53.710  -7.381  1.00 17.99           C  
ATOM   3483  CG  LYS B1130      10.856 -52.744  -7.606  1.00 23.90           C  
ATOM   3484  CD  LYS B1130      11.340 -52.744  -9.064  1.00 29.32           C  
ATOM   3485  CE  LYS B1130      12.454 -51.723  -9.296  1.00 30.88           C  
ATOM   3486  NZ  LYS B1130      13.595 -51.851  -8.330  1.00 35.39           N1+
ATOM   3487  N   PHE B1131       6.104 -54.009  -8.215  1.00 12.55           N  
ATOM   3488  CA  PHE B1131       4.909 -54.802  -7.948  1.00 11.82           C  
ATOM   3489  C   PHE B1131       4.389 -55.370  -9.271  1.00 12.12           C  
ATOM   3490  O   PHE B1131       3.980 -54.611 -10.150  1.00 12.26           O  
ATOM   3491  CB  PHE B1131       3.842 -53.907  -7.307  1.00 13.49           C  
ATOM   3492  CG  PHE B1131       2.607 -54.638  -6.836  1.00 13.41           C  
ATOM   3493  CD1 PHE B1131       1.523 -54.817  -7.679  1.00 14.03           C  
ATOM   3494  CD2 PHE B1131       2.521 -55.107  -5.532  1.00 19.22           C  
ATOM   3495  CE1 PHE B1131       0.361 -55.476  -7.242  1.00 17.07           C  
ATOM   3496  CE2 PHE B1131       1.368 -55.761  -5.083  1.00 20.34           C  
ATOM   3497  CZ  PHE B1131       0.292 -55.947  -5.949  1.00 17.24           C  
ATOM   3498  N   VAL B1132       4.444 -56.693  -9.421  1.00 10.45           N  
ATOM   3499  CA  VAL B1132       3.807 -57.381 -10.552  1.00 11.83           C  
ATOM   3500  C   VAL B1132       2.421 -57.856 -10.098  1.00 10.70           C  
ATOM   3501  O   VAL B1132       2.303 -58.533  -9.069  1.00 10.96           O  
ATOM   3502  CB  VAL B1132       4.642 -58.594 -11.023  1.00 12.36           C  
ATOM   3503  CG1 VAL B1132       3.900 -59.391 -12.102  1.00 14.03           C  
ATOM   3504  CG2 VAL B1132       6.008 -58.131 -11.524  1.00 14.27           C  
ATOM   3505  N   HIS B1133       1.381 -57.509 -10.848  1.00 11.45           N  
ATOM   3506  CA  HIS B1133      -0.006 -57.719 -10.359  1.00 12.35           C  
ATOM   3507  C   HIS B1133      -0.409 -59.196 -10.378  1.00 13.29           C  
ATOM   3508  O   HIS B1133      -0.872 -59.756  -9.355  1.00 14.09           O  
ATOM   3509  CB  HIS B1133      -0.996 -56.901 -11.178  1.00 13.69           C  
ATOM   3510  CG  HIS B1133      -2.374 -56.846 -10.582  1.00 11.98           C  
ATOM   3511  CD2 HIS B1133      -3.087 -55.805 -10.086  1.00 15.31           C  
ATOM   3512  ND1 HIS B1133      -3.195 -57.950 -10.488  1.00 12.16           N  
ATOM   3513  CE1 HIS B1133      -4.346 -57.594  -9.945  1.00 14.36           C  
ATOM   3514  NE2 HIS B1133      -4.308 -56.296  -9.694  1.00 14.31           N  
ATOM   3515  N   ARG B1134      -0.183 -59.834 -11.519  1.00 11.86           N  
ATOM   3516  CA  ARG B1134      -0.465 -61.267 -11.715  1.00 14.30           C  
ATOM   3517  C   ARG B1134      -1.939 -61.621 -11.976  1.00 13.30           C  
ATOM   3518  O   ARG B1134      -2.204 -62.753 -12.377  1.00 15.55           O  
ATOM   3519  CB  ARG B1134       0.047 -62.154 -10.562  1.00 14.00           C  
ATOM   3520  CG  ARG B1134       1.512 -61.963 -10.194  1.00 16.08           C  
ATOM   3521  CD  ARG B1134       1.952 -62.928  -9.112  1.00 19.22           C  
ATOM   3522  NE  ARG B1134       3.409 -63.032  -9.128  1.00 27.12           N  
ATOM   3523  CZ  ARG B1134       4.255 -62.121  -8.649  0.50 25.71           C  
ATOM   3524  NH1 ARG B1134       3.815 -61.010  -8.068  0.50 25.64           N1+
ATOM   3525  NH2 ARG B1134       5.565 -62.331  -8.744  0.50 27.54           N  
ATOM   3526  N   ASP B1135      -2.876 -60.697 -11.752  1.00 11.78           N  
ATOM   3527  CA  ASP B1135      -4.314 -60.974 -12.002  1.00 11.87           C  
ATOM   3528  C   ASP B1135      -5.033 -59.728 -12.517  1.00 12.37           C  
ATOM   3529  O   ASP B1135      -6.161 -59.414 -12.121  1.00 11.25           O  
ATOM   3530  CB  ASP B1135      -4.971 -61.523 -10.712  1.00 12.86           C  
ATOM   3531  CG  ASP B1135      -6.339 -62.165 -10.944  1.00 11.01           C  
ATOM   3532  OD1 ASP B1135      -6.724 -62.440 -12.101  1.00 11.58           O  
ATOM   3533  OD2 ASP B1135      -7.032 -62.419  -9.938  1.00  9.99           O1-
ATOM   3534  N   LEU B1136      -4.403 -59.021 -13.454  1.00 11.51           N  
ATOM   3535  CA  LEU B1136      -5.052 -57.906 -14.093  1.00 12.14           C  
ATOM   3536  C   LEU B1136      -6.205 -58.410 -14.997  1.00 11.18           C  
ATOM   3537  O   LEU B1136      -6.025 -59.341 -15.778  1.00 12.21           O  
ATOM   3538  CB  LEU B1136      -4.047 -57.051 -14.875  1.00 11.92           C  
ATOM   3539  CG  LEU B1136      -4.637 -55.850 -15.589  1.00 12.01           C  
ATOM   3540  CD1 LEU B1136      -5.286 -54.851 -14.634  1.00 14.89           C  
ATOM   3541  CD2 LEU B1136      -3.556 -55.146 -16.448  1.00 13.33           C  
ATOM   3542  N   ALA B1137      -7.376 -57.797 -14.839  1.00 12.01           N  
ATOM   3543  CA  ALA B1137      -8.622 -58.189 -15.506  1.00 11.10           C  
ATOM   3544  C   ALA B1137      -9.683 -57.161 -15.182  1.00 11.80           C  
ATOM   3545  O   ALA B1137      -9.576 -56.473 -14.173  1.00 10.13           O  
ATOM   3546  CB  ALA B1137      -9.091 -59.572 -15.039  1.00 11.82           C  
ATOM   3547  N   ALA B1138     -10.720 -57.051 -16.008  1.00 10.88           N  
ATOM   3548  CA  ALA B1138     -11.787 -56.059 -15.726  1.00 10.56           C  
ATOM   3549  C   ALA B1138     -12.441 -56.272 -14.357  1.00 11.28           C  
ATOM   3550  O   ALA B1138     -12.799 -55.295 -13.676  1.00 11.94           O  
ATOM   3551  CB  ALA B1138     -12.834 -56.046 -16.813  1.00 10.88           C  
ATOM   3552  N   ARG B1139     -12.568 -57.528 -13.920  1.00 10.50           N  
ATOM   3553  CA  ARG B1139     -13.139 -57.812 -12.591  1.00  9.69           C  
ATOM   3554  C   ARG B1139     -12.293 -57.260 -11.421  1.00  9.27           C  
ATOM   3555  O   ARG B1139     -12.799 -57.080 -10.290  1.00 11.77           O  
ATOM   3556  CB  ARG B1139     -13.368 -59.320 -12.415  1.00 10.94           C  
ATOM   3557  CG  ARG B1139     -12.091 -60.163 -12.437  1.00  9.29           C  
ATOM   3558  CD  ARG B1139     -12.265 -61.701 -12.257  1.00  8.77           C  
ATOM   3559  NE  ARG B1139     -10.940 -62.290 -12.446  1.00 10.69           N  
ATOM   3560  CZ  ARG B1139     -10.388 -62.520 -13.634  1.00 12.12           C  
ATOM   3561  NH1 ARG B1139     -11.088 -62.366 -14.756  1.00 11.46           N1+
ATOM   3562  NH2 ARG B1139      -9.123 -62.937 -13.713  1.00 12.96           N  
ATOM   3563  N   ASN B1140     -11.029 -56.973 -11.704  1.00  9.94           N  
ATOM   3564  CA  ASN B1140     -10.085 -56.485 -10.701  1.00 10.54           C  
ATOM   3565  C   ASN B1140      -9.711 -55.007 -10.907  1.00 10.99           C  
ATOM   3566  O   ASN B1140      -8.685 -54.526 -10.406  1.00 12.80           O  
ATOM   3567  CB  ASN B1140      -8.874 -57.411 -10.670  1.00  9.73           C  
ATOM   3568  CG  ASN B1140      -9.209 -58.778 -10.070  1.00 10.83           C  
ATOM   3569  ND2 ASN B1140      -8.457 -59.807 -10.478  1.00 12.34           N  
ATOM   3570  OD1 ASN B1140     -10.104 -58.892  -9.204  1.00 11.87           O  
ATOM   3571  N   CYS B1141     -10.571 -54.307 -11.636  1.00 10.89           N  
ATOM   3572  CA  CYS B1141     -10.574 -52.857 -11.749  1.00 11.47           C  
ATOM   3573  C   CYS B1141     -11.894 -52.374 -11.150  1.00 10.54           C  
ATOM   3574  O   CYS B1141     -12.893 -53.105 -11.192  1.00 11.86           O  
ATOM   3575  CB  CYS B1141     -10.448 -52.437 -13.199  1.00 12.42           C  
ATOM   3576  SG  CYS B1141      -8.862 -52.922 -13.970  1.00 15.14           S  
ATOM   3577  N   MET B1142     -11.907 -51.185 -10.559  1.00  9.42           N  
ATOM   3578  CA  MET B1142     -13.105 -50.672  -9.929  1.00  9.11           C  
ATOM   3579  C   MET B1142     -13.442 -49.298 -10.495  1.00  8.94           C  
ATOM   3580  O   MET B1142     -12.551 -48.592 -10.996  1.00  8.81           O  
ATOM   3581  CB  MET B1142     -12.964 -50.584  -8.395  1.00 11.26           C  
ATOM   3582  CG  MET B1142     -12.510 -51.898  -7.741  1.00 14.10           C  
ATOM   3583  SD  MET B1142     -12.798 -51.987  -5.947  1.00 20.44           S  
ATOM   3584  CE  MET B1142     -14.582 -52.176  -5.913  1.00 24.11           C  
ATOM   3585  N   VAL B1143     -14.715 -48.923 -10.379  1.00  7.49           N  
ATOM   3586  CA  VAL B1143     -15.251 -47.677 -10.968  1.00  8.03           C  
ATOM   3587  C   VAL B1143     -15.781 -46.737  -9.891  1.00  8.01           C  
ATOM   3588  O   VAL B1143     -16.631 -47.112  -9.079  1.00  8.16           O  
ATOM   3589  CB  VAL B1143     -16.398 -48.000 -11.981  1.00  8.43           C  
ATOM   3590  CG1 VAL B1143     -16.889 -46.725 -12.675  1.00 10.17           C  
ATOM   3591  CG2 VAL B1143     -15.918 -49.022 -13.006  1.00  9.94           C  
ATOM   3592  N   ALA B1144     -15.288 -45.499  -9.899  1.00  8.02           N  
ATOM   3593  CA  ALA B1144     -15.669 -44.498  -8.912  1.00  9.63           C  
ATOM   3594  C   ALA B1144     -16.968 -43.790  -9.274  1.00 11.02           C  
ATOM   3595  O   ALA B1144     -17.483 -43.915 -10.373  1.00  9.38           O  
ATOM   3596  CB  ALA B1144     -14.543 -43.471  -8.758  1.00 11.34           C  
ATOM   3597  N   GLU B1145     -17.490 -43.031  -8.330  1.00 12.32           N  
ATOM   3598  CA  GLU B1145     -18.692 -42.244  -8.542  1.00 13.30           C  
ATOM   3599  C   GLU B1145     -18.600 -41.389  -9.818  1.00 14.20           C  
ATOM   3600  O   GLU B1145     -19.583 -41.244 -10.549  1.00 14.27           O  
ATOM   3601  CB  GLU B1145     -18.922 -41.333  -7.330  1.00 14.81           C  
ATOM   3602  CG  GLU B1145     -20.141 -40.445  -7.446  1.00 18.74           C  
ATOM   3603  CD  GLU B1145     -21.399 -41.103  -6.935  1.00 27.51           C  
ATOM   3604  OE1 GLU B1145     -21.487 -42.351  -6.986  1.00 36.12           O  
ATOM   3605  OE2 GLU B1145     -22.294 -40.364  -6.474  1.00 31.86           O1-
ATOM   3606  N   ASP B1146     -17.422 -40.832 -10.079  1.00 13.84           N  
ATOM   3607  CA  ASP B1146     -17.212 -39.988 -11.268  1.00 14.80           C  
ATOM   3608  C   ASP B1146     -16.725 -40.749 -12.504  1.00 14.96           C  
ATOM   3609  O   ASP B1146     -16.296 -40.133 -13.495  1.00 15.64           O  
ATOM   3610  CB  ASP B1146     -16.277 -38.811 -10.928  1.00 15.76           C  
ATOM   3611  CG  ASP B1146     -14.804 -39.215 -10.807  1.00 18.00           C  
ATOM   3612  OD1 ASP B1146     -14.484 -40.422 -10.809  1.00 14.81           O  
ATOM   3613  OD2 ASP B1146     -13.947 -38.304 -10.708  1.00 21.66           O1-
ATOM   3614  N   PHE B1147     -16.789 -42.086 -12.443  1.00 11.92           N  
ATOM   3615  CA  PHE B1147     -16.401 -42.988 -13.516  1.00 11.89           C  
ATOM   3616  C   PHE B1147     -14.885 -43.200 -13.676  1.00  9.76           C  
ATOM   3617  O   PHE B1147     -14.456 -43.968 -14.530  1.00 10.88           O  
ATOM   3618  CB  PHE B1147     -17.086 -42.624 -14.844  1.00 12.34           C  
ATOM   3619  CG  PHE B1147     -18.586 -42.714 -14.788  1.00 11.24           C  
ATOM   3620  CD1 PHE B1147     -19.221 -43.951 -14.833  1.00 12.53           C  
ATOM   3621  CD2 PHE B1147     -19.355 -41.573 -14.692  1.00 15.64           C  
ATOM   3622  CE1 PHE B1147     -20.615 -44.032 -14.783  1.00 13.97           C  
ATOM   3623  CE2 PHE B1147     -20.752 -41.651 -14.634  1.00 14.74           C  
ATOM   3624  CZ  PHE B1147     -21.366 -42.889 -14.687  1.00 11.25           C  
ATOM   3625  N   THR B1148     -14.074 -42.597 -12.803  1.00 10.13           N  
ATOM   3626  CA  THR B1148     -12.654 -42.915 -12.773  1.00 10.53           C  
ATOM   3627  C   THR B1148     -12.447 -44.426 -12.509  1.00 11.98           C  
ATOM   3628  O   THR B1148     -12.985 -44.973 -11.531  1.00 11.59           O  
ATOM   3629  CB  THR B1148     -11.896 -42.100 -11.687  1.00  8.99           C  
ATOM   3630  CG2 THR B1148     -10.419 -42.398 -11.715  1.00 10.03           C  
ATOM   3631  OG1 THR B1148     -12.088 -40.695 -11.890  1.00 10.80           O  
ATOM   3632  N   VAL B1149     -11.656 -45.078 -13.356  1.00 10.25           N  
ATOM   3633  CA  VAL B1149     -11.266 -46.465 -13.163  1.00  9.48           C  
ATOM   3634  C   VAL B1149      -9.927 -46.555 -12.415  1.00 10.22           C  
ATOM   3635  O   VAL B1149      -8.985 -45.825 -12.704  1.00 10.09           O  
ATOM   3636  CB  VAL B1149     -11.210 -47.235 -14.505  1.00  9.98           C  
ATOM   3637  CG1 VAL B1149     -10.838 -48.695 -14.291  1.00 11.48           C  
ATOM   3638  CG2 VAL B1149     -12.565 -47.118 -15.193  1.00 10.60           C  
ATOM   3639  N   LYS B1150      -9.875 -47.453 -11.432  1.00 10.96           N  
ATOM   3640  CA  LYS B1150      -8.673 -47.674 -10.616  1.00 10.16           C  
ATOM   3641  C   LYS B1150      -8.415 -49.185 -10.465  1.00 11.55           C  
ATOM   3642  O   LYS B1150      -9.361 -50.006 -10.471  1.00 11.20           O  
ATOM   3643  CB  LYS B1150      -8.859 -47.047  -9.222  1.00 10.02           C  
ATOM   3644  CG  LYS B1150      -9.125 -45.559  -9.255  1.00  9.92           C  
ATOM   3645  CD  LYS B1150      -9.075 -44.905  -7.889  1.00  9.10           C  
ATOM   3646  CE  LYS B1150      -9.553 -43.441  -7.929  1.00  8.88           C  
ATOM   3647  NZ  LYS B1150      -9.175 -42.599  -6.723  1.00  6.04           N1+
ATOM   3648  N   ILE B1151      -7.141 -49.536 -10.303  1.00  9.93           N  
ATOM   3649  CA  ILE B1151      -6.746 -50.913 -10.045  1.00 10.24           C  
ATOM   3650  C   ILE B1151      -7.155 -51.271  -8.619  1.00 11.00           C  
ATOM   3651  O   ILE B1151      -6.746 -50.616  -7.644  1.00 10.97           O  
ATOM   3652  CB  ILE B1151      -5.200 -51.131 -10.162  1.00 10.71           C  
ATOM   3653  CG1 ILE B1151      -4.641 -50.555 -11.473  1.00 12.52           C  
ATOM   3654  CG2 ILE B1151      -4.852 -52.618 -10.021  1.00 13.02           C  
ATOM   3655  CD1 ILE B1151      -5.214 -51.197 -12.722  1.00 14.04           C  
ATOM   3656  N   GLY B1152      -7.919 -52.343  -8.464  1.00 10.73           N  
ATOM   3657  CA  GLY B1152      -8.318 -52.731  -7.130  1.00 12.67           C  
ATOM   3658  C   GLY B1152      -9.360 -53.816  -7.069  1.00 15.41           C  
ATOM   3659  O   GLY B1152     -10.190 -53.934  -7.965  1.00 17.72           O  
ATOM   3660  N   ASP B1153      -9.329 -54.597  -5.988  1.00 17.00           N  
ATOM   3661  CA  ASP B1153     -10.292 -55.683  -5.804  1.00 17.23           C  
ATOM   3662  C   ASP B1153     -10.289 -56.208  -4.363  1.00 18.79           C  
ATOM   3663  O   ASP B1153      -9.373 -55.889  -3.588  1.00 17.25           O  
ATOM   3664  CB  ASP B1153     -10.007 -56.812  -6.805  1.00 16.67           C  
ATOM   3665  CG  ASP B1153      -8.775 -57.616  -6.465  1.00 20.44           C  
ATOM   3666  OD1 ASP B1153      -8.882 -58.497  -5.586  1.00 18.24           O  
ATOM   3667  OD2 ASP B1153      -7.706 -57.402  -7.105  1.00 20.99           O1-
ATOM   3668  N   PHE B1154     -11.318 -56.995  -4.018  1.00 18.34           N  
ATOM   3669  CA  PHE B1154     -11.434 -57.620  -2.688  1.00 17.88           C  
ATOM   3670  C   PHE B1154     -11.176 -59.139  -2.694  1.00 17.06           C  
ATOM   3671  O   PHE B1154     -11.492 -59.828  -1.711  1.00 14.15           O  
ATOM   3672  CB  PHE B1154     -12.832 -57.383  -2.091  1.00 19.73           C  
ATOM   3673  CG  PHE B1154     -13.282 -55.941  -2.100  1.00 16.46           C  
ATOM   3674  CD1 PHE B1154     -12.505 -54.955  -1.545  1.00 21.15           C  
ATOM   3675  CD2 PHE B1154     -14.502 -55.596  -2.640  1.00 18.60           C  
ATOM   3676  CE1 PHE B1154     -12.925 -53.646  -1.546  1.00 23.95           C  
ATOM   3677  CE2 PHE B1154     -14.938 -54.304  -2.638  1.00 18.80           C  
ATOM   3678  CZ  PHE B1154     -14.150 -53.321  -2.099  1.00 23.14           C  
ATOM   3679  N   GLY B1155     -10.598 -59.647  -3.779  1.00 18.37           N  
ATOM   3680  CA  GLY B1155     -10.440 -61.093  -3.999  1.00 19.48           C  
ATOM   3681  C   GLY B1155     -11.664 -61.662  -4.711  1.00 20.47           C  
ATOM   3682  O   GLY B1155     -12.730 -61.771  -4.106  1.00 19.03           O  
ATOM   3683  N   MET B1156     -11.489 -62.039  -5.981  1.00 20.48           N  
ATOM   3684  CA  MET B1156     -12.608 -62.398  -6.885  1.00 20.59           C  
ATOM   3685  C   MET B1156     -12.781 -63.920  -7.114  1.00 21.14           C  
ATOM   3686  O   MET B1156     -13.598 -64.345  -7.946  1.00 20.91           O  
ATOM   3687  CB  MET B1156     -12.429 -61.691  -8.241  1.00 20.68           C  
ATOM   3688  CG  MET B1156     -12.950 -60.258  -8.275  1.00 25.01           C  
ATOM   3689  SD  MET B1156     -14.761 -60.220  -8.366  1.00 33.64           S  
ATOM   3690  CE  MET B1156     -15.104 -58.509  -8.805  1.00 18.99           C  
ATOM   3691  N   THR B1157     -12.040 -64.738  -6.370  1.00 19.15           N  
ATOM   3692  CA  THR B1157     -11.983 -66.175  -6.662  1.00 18.02           C  
ATOM   3693  C   THR B1157     -13.165 -66.958  -6.104  1.00 18.08           C  
ATOM   3694  O   THR B1157     -13.335 -68.142  -6.448  1.00 17.39           O  
ATOM   3695  CB  THR B1157     -10.691 -66.808  -6.122  1.00 18.34           C  
ATOM   3696  CG2 THR B1157      -9.465 -66.298  -6.884  1.00 17.64           C  
ATOM   3697  OG1 THR B1157     -10.558 -66.516  -4.725  1.00 18.10           O  
ATOM   3698  N   ARG B1158     -13.974 -66.317  -5.254  1.00 16.50           N  
ATOM   3699  CA  ARG B1158     -15.027 -67.007  -4.492  1.00 17.68           C  
ATOM   3700  C   ARG B1158     -16.473 -66.530  -4.738  1.00 17.23           C  
ATOM   3701  O   ARG B1158     -17.402 -67.030  -4.093  1.00 18.33           O  
ATOM   3702  CB  ARG B1158     -14.706 -66.914  -2.993  1.00 16.45           C  
ATOM   3703  CG  ARG B1158     -13.469 -67.723  -2.583  1.00 18.76           C  
ATOM   3704  CD  ARG B1158     -13.281 -67.774  -1.069  1.00 20.18           C  
ATOM   3705  NE  ARG B1158     -14.396 -68.423  -0.383  0.50 20.74           N  
ATOM   3706  CZ  ARG B1158     -14.555 -68.468   0.940  0.50 22.35           C  
ATOM   3707  NH1 ARG B1158     -13.669 -67.903   1.758  0.50 23.66           N1+
ATOM   3708  NH2 ARG B1158     -15.611 -69.085   1.453  0.50 22.09           N  
ATOM   3709  N   ASP B1159     -16.672 -65.582  -5.657  1.00 18.04           N  
ATOM   3710  CA  ASP B1159     -18.036 -65.137  -5.963  1.00 17.92           C  
ATOM   3711  C   ASP B1159     -18.399 -65.416  -7.424  1.00 14.73           C  
ATOM   3712  O   ASP B1159     -18.013 -66.454  -7.964  1.00 12.35           O  
ATOM   3713  CB  ASP B1159     -18.277 -63.670  -5.563  1.00 19.80           C  
ATOM   3714  CG  ASP B1159     -19.778 -63.381  -5.297  1.00 21.71           C  
ATOM   3715  OD1 ASP B1159     -20.417 -64.093  -4.480  1.00 23.15           O  
ATOM   3716  OD2 ASP B1159     -20.308 -62.443  -5.936  1.00 29.71           O1-
ATOM   3717  N   ILE B1160     -19.166 -64.530  -8.048  1.00 14.11           N  
ATOM   3718  CA  ILE B1160     -19.787 -64.870  -9.331  1.00 16.19           C  
ATOM   3719  C   ILE B1160     -18.817 -64.971 -10.495  1.00 14.35           C  
ATOM   3720  O   ILE B1160     -19.195 -65.531 -11.527  1.00 14.14           O  
ATOM   3721  CB  ILE B1160     -20.926 -63.911  -9.731  1.00 17.81           C  
ATOM   3722  CG1 ILE B1160     -20.434 -62.465  -9.786  1.00 21.32           C  
ATOM   3723  CG2 ILE B1160     -22.118 -64.105  -8.801  1.00 21.95           C  
ATOM   3724  CD1 ILE B1160     -21.330 -61.571 -10.621  1.00 23.40           C  
ATOM   3725  N   TYR B1161     -17.596 -64.430 -10.356  1.00 10.72           N  
ATOM   3726  CA  TYR B1161     -16.556 -64.612 -11.389  1.00 10.06           C  
ATOM   3727  C   TYR B1161     -15.536 -65.707 -11.039  1.00  7.88           C  
ATOM   3728  O   TYR B1161     -14.447 -65.772 -11.661  1.00  9.85           O  
ATOM   3729  CB  TYR B1161     -15.850 -63.277 -11.762  1.00 11.02           C  
ATOM   3730  CG  TYR B1161     -16.835 -62.189 -12.149  1.00 11.86           C  
ATOM   3731  CD1 TYR B1161     -17.874 -62.457 -13.041  1.00 11.63           C  
ATOM   3732  CD2 TYR B1161     -16.786 -60.918 -11.573  1.00 11.03           C  
ATOM   3733  CE1 TYR B1161     -18.825 -61.488 -13.361  1.00 14.53           C  
ATOM   3734  CE2 TYR B1161     -17.734 -59.939 -11.898  1.00 11.75           C  
ATOM   3735  CZ  TYR B1161     -18.751 -60.231 -12.792  1.00 11.81           C  
ATOM   3736  OH  TYR B1161     -19.702 -59.283 -13.116  1.00 12.69           O  
ATOM   3737  N   GLU B1162     -15.912 -66.591 -10.116  1.00  6.87           N  
ATOM   3738  CA  GLU B1162     -15.077 -67.751  -9.770  1.00  9.23           C  
ATOM   3739  C   GLU B1162     -14.690 -68.588 -10.992  1.00  9.37           C  
ATOM   3740  O   GLU B1162     -13.603 -69.176 -11.019  1.00  9.33           O  
ATOM   3741  CB  GLU B1162     -15.724 -68.633  -8.717  1.00  8.88           C  
ATOM   3742  CG  GLU B1162     -17.073 -69.280  -9.100  1.00  8.07           C  
ATOM   3743  CD  GLU B1162     -17.835 -69.840  -7.925  1.00 11.70           C  
ATOM   3744  OE1 GLU B1162     -17.214 -70.166  -6.895  1.00 14.92           O  
ATOM   3745  OE2 GLU B1162     -19.069 -69.985  -8.036  1.00 11.18           O1-
ATOM   3746  N   THR B1163     -15.574 -68.660 -11.994  1.00  9.04           N  
ATOM   3747  CA  THR B1163     -15.260 -69.439 -13.213  1.00  9.52           C  
ATOM   3748  C   THR B1163     -14.251 -68.791 -14.158  1.00  9.85           C  
ATOM   3749  O   THR B1163     -13.885 -69.405 -15.185  1.00  9.87           O  
ATOM   3750  CB  THR B1163     -16.538 -69.817 -14.008  1.00  9.91           C  
ATOM   3751  CG2 THR B1163     -17.442 -70.700 -13.172  1.00 10.54           C  
ATOM   3752  OG1 THR B1163     -17.232 -68.634 -14.402  1.00  9.86           O  
ATOM   3753  N   ASP B1164     -13.780 -67.578 -13.828  1.00  7.70           N  
ATOM   3754  CA  ASP B1164     -12.630 -66.957 -14.494  1.00  8.41           C  
ATOM   3755  C   ASP B1164     -11.274 -67.573 -14.029  1.00  8.68           C  
ATOM   3756  O   ASP B1164     -10.216 -67.142 -14.502  1.00  9.23           O  
ATOM   3757  CB  ASP B1164     -12.586 -65.425 -14.274  1.00  7.50           C  
ATOM   3758  CG  ASP B1164     -13.704 -64.654 -15.023  1.00  9.00           C  
ATOM   3759  OD1 ASP B1164     -14.510 -65.280 -15.743  1.00 11.71           O  
ATOM   3760  OD2 ASP B1164     -13.754 -63.405 -14.895  1.00 12.67           O1-
ATOM   3761  N   TYR B1165     -11.317 -68.549 -13.112  1.00  8.26           N  
ATOM   3762  CA  TYR B1165     -10.121 -69.240 -12.597  1.00  9.45           C  
ATOM   3763  C   TYR B1165     -10.174 -70.754 -12.818  1.00 11.07           C  
ATOM   3764  O   TYR B1165     -11.248 -71.367 -12.780  1.00 11.25           O  
ATOM   3765  CB  TYR B1165      -9.925 -68.925 -11.109  1.00  9.30           C  
ATOM   3766  CG  TYR B1165      -9.800 -67.448 -10.854  1.00 10.37           C  
ATOM   3767  CD1 TYR B1165     -10.929 -66.652 -10.643  1.00  9.68           C  
ATOM   3768  CD2 TYR B1165      -8.545 -66.828 -10.838  1.00 10.33           C  
ATOM   3769  CE1 TYR B1165     -10.807 -65.283 -10.453  1.00  7.23           C  
ATOM   3770  CE2 TYR B1165      -8.420 -65.461 -10.630  1.00  8.61           C  
ATOM   3771  CZ  TYR B1165      -9.551 -64.695 -10.440  1.00  9.16           C  
ATOM   3772  OH  TYR B1165      -9.431 -63.343 -10.243  1.00 10.58           O  
ATOM   3773  N   TYR B1166      -8.991 -71.326 -13.023  1.00 11.82           N  
ATOM   3774  CA  TYR B1166      -8.783 -72.740 -13.322  1.00 15.48           C  
ATOM   3775  C   TYR B1166      -7.763 -73.304 -12.337  1.00 16.34           C  
ATOM   3776  O   TYR B1166      -6.690 -72.742 -12.164  1.00 12.44           O  
ATOM   3777  CB  TYR B1166      -8.248 -72.859 -14.757  1.00 16.64           C  
ATOM   3778  CG  TYR B1166      -7.873 -74.257 -15.202  1.00 16.37           C  
ATOM   3779  CD1 TYR B1166      -8.707 -75.330 -14.962  1.00 18.87           C  
ATOM   3780  CD2 TYR B1166      -6.693 -74.487 -15.905  1.00 20.73           C  
ATOM   3781  CE1 TYR B1166      -8.371 -76.604 -15.372  1.00 21.77           C  
ATOM   3782  CE2 TYR B1166      -6.353 -75.753 -16.328  1.00 20.79           C  
ATOM   3783  CZ  TYR B1166      -7.194 -76.807 -16.062  1.00 21.20           C  
ATOM   3784  OH  TYR B1166      -6.849 -78.073 -16.477  1.00 24.40           O  
ATOM   3785  N   ARG B1167      -8.078 -74.410 -11.686  1.00 20.69           N  
ATOM   3786  CA  ARG B1167      -7.132 -74.993 -10.745  1.00 24.76           C  
ATOM   3787  C   ARG B1167      -6.788 -76.397 -11.198  1.00 27.40           C  
ATOM   3788  O   ARG B1167      -7.494 -77.344 -10.878  1.00 28.85           O  
ATOM   3789  CB  ARG B1167      -7.694 -75.000  -9.324  1.00 25.37           C  
ATOM   3790  CG  ARG B1167      -6.595 -75.018  -8.259  1.00 27.08           C  
ATOM   3791  CD  ARG B1167      -7.006 -75.758  -7.012  1.00 29.09           C  
ATOM   3792  NE  ARG B1167      -8.089 -75.072  -6.304  1.00 32.59           N  
ATOM   3793  CZ  ARG B1167      -7.923 -74.099  -5.407  1.00 34.71           C  
ATOM   3794  NH1 ARG B1167      -6.708 -73.667  -5.077  1.00 36.45           N1+
ATOM   3795  NH2 ARG B1167      -8.986 -73.547  -4.830  1.00 36.17           N  
ATOM   3796  N   LYS B1168      -5.726 -76.507 -11.993  1.00 29.96           N  
ATOM   3797  CA  LYS B1168      -5.250 -77.800 -12.482  1.00 30.61           C  
ATOM   3798  C   LYS B1168      -4.505 -78.565 -11.388  1.00 32.26           C  
ATOM   3799  O   LYS B1168      -5.118 -79.214 -10.535  1.00 34.15           O  
ATOM   3800  CB  LYS B1168      -4.336 -77.610 -13.696  1.00 31.64           C  
ATOM   3801  CG  LYS B1168      -4.054 -78.894 -14.475  0.00 30.22           C  
ATOM   3802  CD  LYS B1168      -3.284 -78.622 -15.765  0.00 30.27           C  
ATOM   3803  CE  LYS B1168      -1.820 -78.278 -15.513  0.00 30.28           C  
ATOM   3804  NZ  LYS B1168      -1.618 -76.853 -15.128  0.00 30.25           N1+
ATOM   3805  N   GLY B1172      -2.325 -73.414  -7.371  1.00 23.27           N  
ATOM   3806  CA  GLY B1172      -3.530 -72.680  -7.004  1.00 21.26           C  
ATOM   3807  C   GLY B1172      -4.387 -72.276  -8.194  1.00 20.47           C  
ATOM   3808  O   GLY B1172      -4.295 -72.854  -9.282  1.00 20.32           O  
ATOM   3809  N   LEU B1173      -5.220 -71.268  -7.974  1.00 20.07           N  
ATOM   3810  CA  LEU B1173      -6.158 -70.792  -8.983  1.00 18.99           C  
ATOM   3811  C   LEU B1173      -5.462 -69.911 -10.007  1.00 18.31           C  
ATOM   3812  O   LEU B1173      -4.776 -68.958  -9.640  1.00 20.08           O  
ATOM   3813  CB  LEU B1173      -7.270 -69.988  -8.310  1.00 20.02           C  
ATOM   3814  CG  LEU B1173      -8.277 -70.746  -7.453  1.00 23.13           C  
ATOM   3815  CD1 LEU B1173      -9.146 -69.742  -6.746  1.00 25.73           C  
ATOM   3816  CD2 LEU B1173      -9.129 -71.675  -8.282  1.00 22.87           C  
ATOM   3817  N   LEU B1174      -5.666 -70.202 -11.291  1.00 14.27           N  
ATOM   3818  CA  LEU B1174      -5.022 -69.447 -12.371  1.00 13.10           C  
ATOM   3819  C   LEU B1174      -6.065 -68.803 -13.278  1.00  9.74           C  
ATOM   3820  O   LEU B1174      -6.989 -69.476 -13.721  1.00  9.24           O  
ATOM   3821  CB  LEU B1174      -4.158 -70.369 -13.220  1.00 13.02           C  
ATOM   3822  CG  LEU B1174      -3.041 -71.128 -12.496  1.00 18.76           C  
ATOM   3823  CD1 LEU B1174      -2.472 -72.189 -13.411  1.00 21.19           C  
ATOM   3824  CD2 LEU B1174      -1.957 -70.176 -12.059  1.00 19.08           C  
ATOM   3825  N   PRO B1175      -5.908 -67.506 -13.564  1.00 10.23           N  
ATOM   3826  CA  PRO B1175      -6.793 -66.805 -14.460  1.00  9.44           C  
ATOM   3827  C   PRO B1175      -6.436 -67.048 -15.933  1.00 10.94           C  
ATOM   3828  O   PRO B1175      -5.993 -66.130 -16.604  1.00  9.83           O  
ATOM   3829  CB  PRO B1175      -6.579 -65.343 -14.055  1.00 10.69           C  
ATOM   3830  CG  PRO B1175      -5.169 -65.296 -13.614  1.00 11.72           C  
ATOM   3831  CD  PRO B1175      -4.894 -66.613 -12.974  1.00 10.77           C  
ATOM   3832  N   VAL B1176      -6.623 -68.285 -16.401  1.00  9.74           N  
ATOM   3833  CA  VAL B1176      -5.996 -68.739 -17.656  1.00 10.67           C  
ATOM   3834  C   VAL B1176      -6.383 -67.937 -18.892  1.00 11.18           C  
ATOM   3835  O   VAL B1176      -5.552 -67.771 -19.780  1.00 11.39           O  
ATOM   3836  CB  VAL B1176      -6.191 -70.249 -17.907  1.00 12.18           C  
ATOM   3837  CG1 VAL B1176      -5.430 -71.027 -16.865  1.00 16.76           C  
ATOM   3838  CG2 VAL B1176      -7.665 -70.628 -17.909  1.00 13.81           C  
ATOM   3839  N   ARG B1177      -7.618 -67.434 -18.957  1.00  9.79           N  
ATOM   3840  CA  ARG B1177      -8.046 -66.633 -20.140  1.00  9.83           C  
ATOM   3841  C   ARG B1177      -7.412 -65.234 -20.191  1.00 10.71           C  
ATOM   3842  O   ARG B1177      -7.552 -64.532 -21.208  1.00 10.71           O  
ATOM   3843  CB  ARG B1177      -9.578 -66.521 -20.218  1.00 10.28           C  
ATOM   3844  CG  ARG B1177     -10.304 -67.831 -20.379  1.00  9.37           C  
ATOM   3845  CD  ARG B1177     -11.833 -67.764 -20.123  1.00 10.68           C  
ATOM   3846  NE  ARG B1177     -12.319 -69.129 -19.953  1.00  8.33           N  
ATOM   3847  CZ  ARG B1177     -12.741 -69.939 -20.928  1.00  7.52           C  
ATOM   3848  NH1 ARG B1177     -12.846 -69.522 -22.185  1.00  8.76           N1+
ATOM   3849  NH2 ARG B1177     -13.057 -71.188 -20.632  1.00 10.78           N  
ATOM   3850  N   TRP B1178      -6.721 -64.839 -19.116  1.00 10.05           N  
ATOM   3851  CA  TRP B1178      -6.008 -63.555 -19.051  1.00 10.01           C  
ATOM   3852  C   TRP B1178      -4.471 -63.723 -19.090  1.00  9.94           C  
ATOM   3853  O   TRP B1178      -3.768 -62.719 -19.088  1.00 12.08           O  
ATOM   3854  CB  TRP B1178      -6.443 -62.761 -17.791  1.00  9.13           C  
ATOM   3855  CG  TRP B1178      -7.804 -62.132 -17.948  1.00  9.39           C  
ATOM   3856  CD1 TRP B1178      -8.060 -60.833 -18.281  1.00 12.09           C  
ATOM   3857  CD2 TRP B1178      -9.080 -62.776 -17.833  1.00  9.38           C  
ATOM   3858  CE2 TRP B1178     -10.066 -61.802 -18.100  1.00  9.94           C  
ATOM   3859  CE3 TRP B1178      -9.492 -64.080 -17.498  1.00 10.52           C  
ATOM   3860  NE1 TRP B1178      -9.418 -60.623 -18.372  1.00  9.87           N  
ATOM   3861  CZ2 TRP B1178     -11.436 -62.109 -18.098  1.00 12.11           C  
ATOM   3862  CZ3 TRP B1178     -10.837 -64.372 -17.487  1.00  9.93           C  
ATOM   3863  CH2 TRP B1178     -11.798 -63.385 -17.781  1.00 12.19           C  
ATOM   3864  N   MET B1179      -3.967 -64.967 -19.143  1.00  9.73           N  
ATOM   3865  CA  MET B1179      -2.518 -65.253 -18.986  1.00  9.45           C  
ATOM   3866  C   MET B1179      -1.726 -65.286 -20.309  1.00 10.06           C  
ATOM   3867  O   MET B1179      -2.216 -65.730 -21.352  1.00 10.88           O  
ATOM   3868  CB  MET B1179      -2.298 -66.550 -18.183  1.00 10.37           C  
ATOM   3869  CG  MET B1179      -2.593 -66.384 -16.666  1.00  8.68           C  
ATOM   3870  SD  MET B1179      -2.676 -67.913 -15.771  1.00 11.76           S  
ATOM   3871  CE  MET B1179      -1.049 -68.613 -16.050  1.00 15.92           C  
ATOM   3872  N   SER B1180      -0.487 -64.811 -20.231  1.00  9.56           N  
ATOM   3873  CA  SER B1180       0.444 -64.843 -21.353  1.00  9.77           C  
ATOM   3874  C   SER B1180       0.846 -66.283 -21.688  1.00  8.34           C  
ATOM   3875  O   SER B1180       0.816 -67.179 -20.809  1.00  8.00           O  
ATOM   3876  CB  SER B1180       1.687 -64.002 -21.024  1.00  6.72           C  
ATOM   3877  OG  SER B1180       2.543 -64.709 -20.124  1.00  9.48           O  
ATOM   3878  N   PRO B1181       1.230 -66.526 -22.955  1.00  9.26           N  
ATOM   3879  CA  PRO B1181       1.720 -67.849 -23.330  1.00 10.10           C  
ATOM   3880  C   PRO B1181       2.852 -68.386 -22.443  1.00  9.33           C  
ATOM   3881  O   PRO B1181       2.843 -69.567 -22.108  1.00  9.22           O  
ATOM   3882  CB  PRO B1181       2.249 -67.652 -24.765  1.00 12.32           C  
ATOM   3883  CG  PRO B1181       1.625 -66.415 -25.279  1.00 11.49           C  
ATOM   3884  CD  PRO B1181       1.186 -65.576 -24.090  1.00  9.78           C  
ATOM   3885  N   GLU B1182       3.831 -67.540 -22.101  1.00  9.60           N  
ATOM   3886  CA  GLU B1182       4.958 -67.967 -21.286  1.00 10.16           C  
ATOM   3887  C   GLU B1182       4.540 -68.268 -19.825  1.00  9.77           C  
ATOM   3888  O   GLU B1182       5.111 -69.185 -19.207  1.00 10.56           O  
ATOM   3889  CB  GLU B1182       6.123 -66.954 -21.350  1.00  9.92           C  
ATOM   3890  CG  GLU B1182       5.924 -65.622 -20.680  1.00 10.63           C  
ATOM   3891  CD  GLU B1182       5.177 -64.553 -21.502  1.00 12.84           C  
ATOM   3892  OE1 GLU B1182       4.657 -64.833 -22.625  1.00 12.72           O  
ATOM   3893  OE2 GLU B1182       5.089 -63.410 -20.980  1.00 10.09           O1-
ATOM   3894  N   SER B1183       3.579 -67.507 -19.287  1.00  9.81           N  
ATOM   3895  CA  SER B1183       3.039 -67.793 -17.938  1.00 10.87           C  
ATOM   3896  C   SER B1183       2.271 -69.114 -17.927  1.00 10.97           C  
ATOM   3897  O   SER B1183       2.347 -69.873 -16.950  1.00 11.98           O  
ATOM   3898  CB  SER B1183       2.103 -66.692 -17.427  1.00 11.68           C  
ATOM   3899  OG  SER B1183       2.744 -65.437 -17.326  1.00 14.02           O  
ATOM   3900  N   LEU B1184       1.510 -69.383 -18.995  1.00 10.28           N  
ATOM   3901  CA  LEU B1184       0.808 -70.658 -19.123  1.00 10.97           C  
ATOM   3902  C   LEU B1184       1.791 -71.830 -19.139  1.00 12.98           C  
ATOM   3903  O   LEU B1184       1.491 -72.921 -18.623  1.00 11.47           O  
ATOM   3904  CB  LEU B1184      -0.090 -70.672 -20.366  1.00 10.89           C  
ATOM   3905  CG  LEU B1184      -1.328 -69.751 -20.353  1.00 11.65           C  
ATOM   3906  CD1 LEU B1184      -1.904 -69.583 -21.740  1.00 14.09           C  
ATOM   3907  CD2 LEU B1184      -2.388 -70.293 -19.435  1.00 13.88           C  
ATOM   3908  N   LYS B1185       2.972 -71.600 -19.705  1.00 13.70           N  
ATOM   3909  CA  LYS B1185       3.984 -72.651 -19.823  1.00 14.08           C  
ATOM   3910  C   LYS B1185       4.745 -72.909 -18.532  1.00 14.85           C  
ATOM   3911  O   LYS B1185       4.915 -74.065 -18.149  1.00 14.37           O  
ATOM   3912  CB  LYS B1185       4.975 -72.331 -20.943  1.00 14.24           C  
ATOM   3913  CG  LYS B1185       5.974 -73.452 -21.198  1.00 17.01           C  
ATOM   3914  CD  LYS B1185       6.999 -73.091 -22.260  0.50 16.40           C  
ATOM   3915  CE  LYS B1185       8.207 -74.035 -22.191  0.50 17.42           C  
ATOM   3916  NZ  LYS B1185       7.836 -75.480 -22.338  0.50 18.94           N1+
ATOM   3917  N   ASP B1186       5.237 -71.865 -17.871  1.00 16.09           N  
ATOM   3918  CA  ASP B1186       6.128 -72.062 -16.713  1.00 17.45           C  
ATOM   3919  C   ASP B1186       5.652 -71.466 -15.395  1.00 18.14           C  
ATOM   3920  O   ASP B1186       6.315 -71.639 -14.359  1.00 18.64           O  
ATOM   3921  CB  ASP B1186       7.541 -71.551 -17.026  1.00 19.98           C  
ATOM   3922  CG  ASP B1186       7.652 -70.042 -16.976  1.00 22.45           C  
ATOM   3923  OD1 ASP B1186       6.627 -69.342 -16.794  1.00 24.30           O  
ATOM   3924  OD2 ASP B1186       8.800 -69.553 -17.100  1.00 32.00           O1-
ATOM   3925  N   GLY B1187       4.533 -70.757 -15.421  1.00 16.50           N  
ATOM   3926  CA  GLY B1187       3.910 -70.281 -14.192  1.00 17.50           C  
ATOM   3927  C   GLY B1187       4.551 -69.051 -13.569  1.00 18.12           C  
ATOM   3928  O   GLY B1187       4.208 -68.684 -12.435  1.00 19.88           O  
ATOM   3929  N   VAL B1188       5.463 -68.404 -14.291  1.00 17.09           N  
ATOM   3930  CA  VAL B1188       6.074 -67.175 -13.793  1.00 16.55           C  
ATOM   3931  C   VAL B1188       5.361 -65.948 -14.372  1.00 16.41           C  
ATOM   3932  O   VAL B1188       4.998 -65.930 -15.544  1.00 13.98           O  
ATOM   3933  CB  VAL B1188       7.560 -67.106 -14.135  1.00 16.97           C  
ATOM   3934  CG1 VAL B1188       8.182 -65.835 -13.539  1.00 18.85           C  
ATOM   3935  CG2 VAL B1188       8.287 -68.359 -13.629  1.00 18.57           C  
ATOM   3936  N   PHE B1189       5.192 -64.930 -13.531  1.00 14.06           N  
ATOM   3937  CA  PHE B1189       4.546 -63.686 -13.909  1.00 13.28           C  
ATOM   3938  C   PHE B1189       5.577 -62.543 -13.888  1.00 12.45           C  
ATOM   3939  O   PHE B1189       6.436 -62.476 -13.003  1.00 10.15           O  
ATOM   3940  CB  PHE B1189       3.377 -63.410 -12.952  1.00 15.39           C  
ATOM   3941  CG  PHE B1189       2.297 -64.460 -13.001  1.00 15.77           C  
ATOM   3942  CD1 PHE B1189       2.442 -65.663 -12.316  1.00 22.42           C  
ATOM   3943  CD2 PHE B1189       1.146 -64.254 -13.736  1.00 18.06           C  
ATOM   3944  CE1 PHE B1189       1.444 -66.644 -12.380  1.00 21.58           C  
ATOM   3945  CE2 PHE B1189       0.143 -65.228 -13.799  1.00 18.12           C  
ATOM   3946  CZ  PHE B1189       0.296 -66.416 -13.116  1.00 19.70           C  
ATOM   3947  N   THR B1190       5.473 -61.647 -14.868  1.00 11.38           N  
ATOM   3948  CA  THR B1190       6.381 -60.519 -15.054  1.00 11.79           C  
ATOM   3949  C   THR B1190       5.612 -59.248 -15.418  1.00 10.14           C  
ATOM   3950  O   THR B1190       4.403 -59.288 -15.704  1.00  9.63           O  
ATOM   3951  CB  THR B1190       7.309 -60.820 -16.239  1.00 11.66           C  
ATOM   3952  CG2 THR B1190       8.096 -62.095 -16.003  1.00 14.90           C  
ATOM   3953  OG1 THR B1190       6.499 -60.979 -17.413  1.00 11.02           O  
ATOM   3954  N   THR B1191       6.299 -58.113 -15.479  1.00 10.07           N  
ATOM   3955  CA  THR B1191       5.660 -56.926 -16.021  1.00 10.00           C  
ATOM   3956  C   THR B1191       5.175 -57.173 -17.451  1.00 11.26           C  
ATOM   3957  O   THR B1191       4.136 -56.656 -17.833  1.00 10.63           O  
ATOM   3958  CB  THR B1191       6.561 -55.667 -16.009  1.00 10.43           C  
ATOM   3959  CG2 THR B1191       7.018 -55.354 -14.585  1.00 12.19           C  
ATOM   3960  OG1 THR B1191       7.718 -55.883 -16.830  1.00 10.58           O  
ATOM   3961  N   TYR B1192       5.931 -57.950 -18.223  1.00 11.01           N  
ATOM   3962  CA  TYR B1192       5.520 -58.300 -19.598  1.00 11.11           C  
ATOM   3963  C   TYR B1192       4.192 -59.067 -19.659  1.00 11.46           C  
ATOM   3964  O   TYR B1192       3.405 -58.884 -20.573  1.00  9.46           O  
ATOM   3965  CB  TYR B1192       6.605 -59.133 -20.303  1.00 11.28           C  
ATOM   3966  CG  TYR B1192       8.037 -58.692 -20.075  1.00 12.62           C  
ATOM   3967  CD1 TYR B1192       8.461 -57.404 -20.378  1.00 14.19           C  
ATOM   3968  CD2 TYR B1192       8.972 -59.579 -19.552  1.00 13.45           C  
ATOM   3969  CE1 TYR B1192       9.780 -57.017 -20.168  1.00 14.51           C  
ATOM   3970  CE2 TYR B1192      10.281 -59.206 -19.334  1.00 16.00           C  
ATOM   3971  CZ  TYR B1192      10.682 -57.927 -19.640  1.00 14.08           C  
ATOM   3972  OH  TYR B1192      11.980 -57.571 -19.429  1.00 17.29           O  
ATOM   3973  N   SER B1193       3.941 -59.962 -18.698  1.00 10.63           N  
ATOM   3974  CA  SER B1193       2.687 -60.707 -18.707  1.00 10.77           C  
ATOM   3975  C   SER B1193       1.512 -59.868 -18.172  1.00 10.96           C  
ATOM   3976  O   SER B1193       0.361 -60.089 -18.565  1.00  9.58           O  
ATOM   3977  CB  SER B1193       2.842 -62.046 -17.971  1.00 11.34           C  
ATOM   3978  OG  SER B1193       3.128 -61.903 -16.582  1.00 11.37           O  
ATOM   3979  N   ASP B1194       1.794 -58.881 -17.308  1.00 10.11           N  
ATOM   3980  CA  ASP B1194       0.775 -57.877 -16.937  1.00 10.61           C  
ATOM   3981  C   ASP B1194       0.294 -57.118 -18.189  1.00  9.47           C  
ATOM   3982  O   ASP B1194      -0.901 -56.852 -18.359  1.00 10.76           O  
ATOM   3983  CB  ASP B1194       1.288 -56.863 -15.891  1.00 10.01           C  
ATOM   3984  CG  ASP B1194       1.330 -57.393 -14.440  1.00 10.70           C  
ATOM   3985  OD1 ASP B1194       0.740 -58.446 -14.128  1.00 11.47           O  
ATOM   3986  OD2 ASP B1194       1.946 -56.675 -13.580  1.00 10.52           O1-
ATOM   3987  N   VAL B1195       1.217 -56.774 -19.088  1.00 11.24           N  
ATOM   3988  CA  VAL B1195       0.853 -56.073 -20.338  1.00 10.51           C  
ATOM   3989  C   VAL B1195      -0.037 -56.971 -21.234  1.00 10.68           C  
ATOM   3990  O   VAL B1195      -1.026 -56.491 -21.809  1.00 10.04           O  
ATOM   3991  CB  VAL B1195       2.127 -55.601 -21.103  1.00 11.76           C  
ATOM   3992  CG1 VAL B1195       1.811 -55.131 -22.532  1.00 12.12           C  
ATOM   3993  CG2 VAL B1195       2.788 -54.469 -20.323  1.00 11.88           C  
ATOM   3994  N   TRP B1196       0.302 -58.262 -21.333  1.00 10.42           N  
ATOM   3995  CA  TRP B1196      -0.575 -59.250 -22.013  1.00  9.22           C  
ATOM   3996  C   TRP B1196      -2.000 -59.133 -21.469  1.00  9.11           C  
ATOM   3997  O   TRP B1196      -2.962 -58.957 -22.231  1.00  9.16           O  
ATOM   3998  CB  TRP B1196      -0.061 -60.705 -21.884  1.00  9.81           C  
ATOM   3999  CG  TRP B1196      -0.969 -61.676 -22.582  1.00  8.64           C  
ATOM   4000  CD1 TRP B1196      -2.200 -62.116 -22.146  1.00 10.59           C  
ATOM   4001  CD2 TRP B1196      -0.763 -62.300 -23.869  1.00  7.18           C  
ATOM   4002  CE2 TRP B1196      -1.908 -63.083 -24.141  1.00  7.22           C  
ATOM   4003  CE3 TRP B1196       0.265 -62.258 -24.812  1.00 10.71           C  
ATOM   4004  NE1 TRP B1196      -2.755 -62.960 -23.068  1.00  9.68           N  
ATOM   4005  CZ2 TRP B1196      -2.040 -63.847 -25.309  1.00 10.61           C  
ATOM   4006  CZ3 TRP B1196       0.125 -63.000 -25.985  1.00  9.90           C  
ATOM   4007  CH2 TRP B1196      -1.017 -63.776 -26.219  1.00 10.23           C  
ATOM   4008  N   SER B1197      -2.142 -59.231 -20.137  1.00 10.03           N  
ATOM   4009  CA  SER B1197      -3.440 -59.151 -19.480  1.00  9.45           C  
ATOM   4010  C   SER B1197      -4.191 -57.831 -19.756  1.00  9.96           C  
ATOM   4011  O   SER B1197      -5.413 -57.811 -19.943  1.00 10.73           O  
ATOM   4012  CB  SER B1197      -3.266 -59.365 -17.965  1.00  9.53           C  
ATOM   4013  OG  SER B1197      -2.662 -60.619 -17.708  1.00 12.17           O  
ATOM   4014  N   PHE B1198      -3.457 -56.737 -19.798  1.00 10.82           N  
ATOM   4015  CA  PHE B1198      -4.013 -55.453 -20.190  1.00 10.94           C  
ATOM   4016  C   PHE B1198      -4.668 -55.476 -21.578  1.00 10.63           C  
ATOM   4017  O   PHE B1198      -5.725 -54.875 -21.789  1.00 10.34           O  
ATOM   4018  CB  PHE B1198      -2.912 -54.386 -20.164  1.00 10.56           C  
ATOM   4019  CG  PHE B1198      -3.387 -53.009 -20.575  1.00 11.80           C  
ATOM   4020  CD1 PHE B1198      -4.080 -52.185 -19.677  1.00 13.30           C  
ATOM   4021  CD2 PHE B1198      -3.133 -52.527 -21.848  1.00 11.15           C  
ATOM   4022  CE1 PHE B1198      -4.508 -50.946 -20.068  1.00 10.57           C  
ATOM   4023  CE2 PHE B1198      -3.546 -51.264 -22.236  1.00 11.99           C  
ATOM   4024  CZ  PHE B1198      -4.229 -50.472 -21.344  1.00 11.31           C  
ATOM   4025  N   GLY B1199      -4.026 -56.125 -22.550  1.00 11.66           N  
ATOM   4026  CA  GLY B1199      -4.661 -56.288 -23.867  1.00 10.98           C  
ATOM   4027  C   GLY B1199      -6.007 -57.009 -23.746  1.00 10.95           C  
ATOM   4028  O   GLY B1199      -6.987 -56.653 -24.425  1.00 10.58           O  
ATOM   4029  N   VAL B1200      -6.076 -58.043 -22.893  1.00 11.26           N  
ATOM   4030  CA  VAL B1200      -7.351 -58.723 -22.654  1.00  9.69           C  
ATOM   4031  C   VAL B1200      -8.382 -57.785 -22.006  1.00  9.82           C  
ATOM   4032  O   VAL B1200      -9.579 -57.814 -22.376  1.00 10.14           O  
ATOM   4033  CB  VAL B1200      -7.190 -60.063 -21.865  1.00  9.51           C  
ATOM   4034  CG1 VAL B1200      -8.522 -60.821 -21.795  1.00 12.45           C  
ATOM   4035  CG2 VAL B1200      -6.130 -60.950 -22.543  1.00 11.31           C  
ATOM   4036  N   VAL B1201      -7.942 -56.936 -21.079  1.00 11.01           N  
ATOM   4037  CA  VAL B1201      -8.858 -55.932 -20.472  1.00  9.81           C  
ATOM   4038  C   VAL B1201      -9.434 -54.984 -21.551  1.00 11.26           C  
ATOM   4039  O   VAL B1201     -10.619 -54.714 -21.543  1.00 10.09           O  
ATOM   4040  CB  VAL B1201      -8.203 -55.105 -19.343  1.00 10.61           C  
ATOM   4041  CG1 VAL B1201      -9.168 -54.039 -18.821  1.00 11.46           C  
ATOM   4042  CG2 VAL B1201      -7.802 -55.990 -18.208  1.00  9.84           C  
ATOM   4043  N   LEU B1202      -8.601 -54.516 -22.480  1.00 11.89           N  
ATOM   4044  CA  LEU B1202      -9.103 -53.719 -23.626  1.00 10.65           C  
ATOM   4045  C   LEU B1202     -10.211 -54.450 -24.391  1.00  8.66           C  
ATOM   4046  O   LEU B1202     -11.220 -53.851 -24.762  1.00 10.43           O  
ATOM   4047  CB  LEU B1202      -7.966 -53.357 -24.574  1.00 11.49           C  
ATOM   4048  CG  LEU B1202      -6.829 -52.486 -24.027  1.00 13.60           C  
ATOM   4049  CD1 LEU B1202      -5.820 -52.160 -25.113  1.00 17.93           C  
ATOM   4050  CD2 LEU B1202      -7.368 -51.188 -23.384  1.00 20.55           C  
ATOM   4051  N   TRP B1203     -10.000 -55.740 -24.636  1.00 10.07           N  
ATOM   4052  CA  TRP B1203     -10.949 -56.574 -25.380  1.00  9.09           C  
ATOM   4053  C   TRP B1203     -12.267 -56.694 -24.586  1.00  9.66           C  
ATOM   4054  O   TRP B1203     -13.357 -56.640 -25.148  1.00  9.98           O  
ATOM   4055  CB  TRP B1203     -10.324 -57.959 -25.640  1.00 10.26           C  
ATOM   4056  CG  TRP B1203     -11.134 -58.882 -26.500  1.00  8.96           C  
ATOM   4057  CD1 TRP B1203     -11.019 -59.041 -27.852  1.00 10.56           C  
ATOM   4058  CD2 TRP B1203     -12.145 -59.804 -26.075  1.00 11.23           C  
ATOM   4059  CE2 TRP B1203     -12.618 -60.468 -27.228  1.00  8.34           C  
ATOM   4060  CE3 TRP B1203     -12.703 -60.132 -24.835  1.00 11.67           C  
ATOM   4061  NE1 TRP B1203     -11.919 -59.977 -28.298  1.00 11.38           N  
ATOM   4062  CZ2 TRP B1203     -13.616 -61.445 -27.178  1.00 12.57           C  
ATOM   4063  CZ3 TRP B1203     -13.717 -61.094 -24.792  1.00 12.59           C  
ATOM   4064  CH2 TRP B1203     -14.158 -61.731 -25.953  1.00 12.71           C  
ATOM   4065  N   GLU B1204     -12.149 -56.848 -23.267  1.00  9.63           N  
ATOM   4066  CA  GLU B1204     -13.321 -56.831 -22.399  1.00  9.05           C  
ATOM   4067  C   GLU B1204     -14.090 -55.514 -22.533  1.00  8.59           C  
ATOM   4068  O   GLU B1204     -15.297 -55.517 -22.691  1.00  9.09           O  
ATOM   4069  CB  GLU B1204     -12.927 -57.055 -20.941  1.00  9.24           C  
ATOM   4070  CG  GLU B1204     -12.345 -58.434 -20.643  1.00  8.87           C  
ATOM   4071  CD  GLU B1204     -12.090 -58.634 -19.143  1.00  9.99           C  
ATOM   4072  OE1 GLU B1204     -10.978 -58.291 -18.670  1.00 10.87           O  
ATOM   4073  OE2 GLU B1204     -13.047 -59.079 -18.458  1.00 11.75           O1-
ATOM   4074  N   ILE B1205     -13.380 -54.388 -22.475  1.00  9.46           N  
ATOM   4075  CA  ILE B1205     -14.035 -53.092 -22.614  1.00  9.66           C  
ATOM   4076  C   ILE B1205     -14.792 -53.025 -23.943  1.00 10.70           C  
ATOM   4077  O   ILE B1205     -15.951 -52.609 -23.995  1.00 11.74           O  
ATOM   4078  CB  ILE B1205     -13.021 -51.942 -22.493  1.00  9.30           C  
ATOM   4079  CG1 ILE B1205     -12.541 -51.846 -21.045  1.00 10.98           C  
ATOM   4080  CG2 ILE B1205     -13.635 -50.620 -22.950  1.00 10.87           C  
ATOM   4081  CD1 ILE B1205     -11.352 -51.005 -20.851  1.00 11.06           C  
ATOM   4082  N   ALA B1206     -14.133 -53.468 -25.018  1.00 11.08           N  
ATOM   4083  CA  ALA B1206     -14.699 -53.392 -26.372  1.00 10.42           C  
ATOM   4084  C   ALA B1206     -15.856 -54.378 -26.655  1.00  9.99           C  
ATOM   4085  O   ALA B1206     -16.603 -54.184 -27.621  1.00 12.81           O  
ATOM   4086  CB  ALA B1206     -13.573 -53.569 -27.426  1.00 11.50           C  
ATOM   4087  N   THR B1207     -16.002 -55.414 -25.826  1.00  9.21           N  
ATOM   4088  CA  THR B1207     -17.081 -56.397 -25.956  1.00 10.33           C  
ATOM   4089  C   THR B1207     -18.146 -56.331 -24.840  1.00 10.78           C  
ATOM   4090  O   THR B1207     -19.026 -57.182 -24.793  1.00 10.19           O  
ATOM   4091  CB  THR B1207     -16.508 -57.847 -25.924  1.00 10.02           C  
ATOM   4092  CG2 THR B1207     -15.538 -58.094 -27.093  1.00 11.48           C  
ATOM   4093  OG1 THR B1207     -15.824 -58.057 -24.685  1.00 10.33           O  
ATOM   4094  N   LEU B1208     -18.062 -55.315 -23.968  1.00 11.23           N  
ATOM   4095  CA  LEU B1208     -18.878 -55.234 -22.743  1.00 11.12           C  
ATOM   4096  C   LEU B1208     -18.752 -56.526 -21.906  1.00 10.60           C  
ATOM   4097  O   LEU B1208     -19.752 -57.110 -21.457  1.00 11.05           O  
ATOM   4098  CB  LEU B1208     -20.335 -54.904 -23.055  1.00 12.79           C  
ATOM   4099  CG  LEU B1208     -20.573 -53.572 -23.803  1.00 15.33           C  
ATOM   4100  CD1 LEU B1208     -22.077 -53.322 -24.035  1.00 18.06           C  
ATOM   4101  CD2 LEU B1208     -19.915 -52.389 -23.078  1.00 19.05           C  
ATOM   4102  N   ALA B1209     -17.506 -56.951 -21.757  1.00 10.36           N  
ATOM   4103  CA  ALA B1209     -17.080 -58.047 -20.898  1.00 11.87           C  
ATOM   4104  C   ALA B1209     -17.670 -59.398 -21.270  1.00 13.17           C  
ATOM   4105  O   ALA B1209     -18.188 -60.135 -20.424  1.00 13.05           O  
ATOM   4106  CB  ALA B1209     -17.338 -57.691 -19.432  1.00 12.40           C  
ATOM   4107  N   GLU B1210     -17.579 -59.744 -22.556  1.00 11.88           N  
ATOM   4108  CA  GLU B1210     -17.754 -61.138 -22.954  1.00 12.93           C  
ATOM   4109  C   GLU B1210     -16.654 -61.999 -22.285  1.00 11.08           C  
ATOM   4110  O   GLU B1210     -15.620 -61.468 -21.851  1.00 11.80           O  
ATOM   4111  CB  GLU B1210     -17.677 -61.265 -24.489  1.00 14.32           C  
ATOM   4112  CG  GLU B1210     -18.876 -60.692 -25.215  1.00 18.59           C  
ATOM   4113  CD  GLU B1210     -18.848 -60.942 -26.732  1.00 22.34           C  
ATOM   4114  OE1 GLU B1210     -17.856 -61.520 -27.253  1.00 32.69           O  
ATOM   4115  OE2 GLU B1210     -19.841 -60.561 -27.398  1.00 34.71           O1-
ATOM   4116  N  AGLN B1211     -16.895 -63.309 -22.167  0.50 12.31           N  
ATOM   4117  N  BGLN B1211     -16.894 -63.310 -22.180  0.50 12.17           N  
ATOM   4118  CA AGLN B1211     -15.849 -64.233 -21.707  0.50 11.85           C  
ATOM   4119  CA BGLN B1211     -15.874 -64.252 -21.690  0.50 11.69           C  
ATOM   4120  C  AGLN B1211     -14.844 -64.368 -22.835  0.50 11.55           C  
ATOM   4121  C  BGLN B1211     -14.847 -64.424 -22.815  0.50 11.45           C  
ATOM   4122  O  AGLN B1211     -15.241 -64.705 -23.953  0.50 10.72           O  
ATOM   4123  O  BGLN B1211     -15.232 -64.833 -23.912  0.50 10.54           O  
ATOM   4124  CB AGLN B1211     -16.383 -65.635 -21.389  0.50 12.94           C  
ATOM   4125  CB BGLN B1211     -16.506 -65.613 -21.307  0.50 12.48           C  
ATOM   4126  CG AGLN B1211     -17.094 -65.803 -20.077  0.50 14.26           C  
ATOM   4127  CG BGLN B1211     -15.506 -66.706 -20.847  0.50 12.16           C  
ATOM   4128  CD AGLN B1211     -16.251 -65.408 -18.876  0.50 12.54           C  
ATOM   4129  CD BGLN B1211     -16.108 -68.132 -20.727  0.50 13.75           C  
ATOM   4130  NE2AGLN B1211     -15.348 -66.294 -18.435  0.50 15.09           N  
ATOM   4131  NE2BGLN B1211     -15.895 -68.769 -19.566  0.50 13.73           N  
ATOM   4132  OE1AGLN B1211     -16.415 -64.316 -18.356  0.50 11.34           O  
ATOM   4133  OE1BGLN B1211     -16.734 -68.659 -21.667  0.50 15.39           O  
ATOM   4134  N   PRO B1212     -13.552 -64.116 -22.559  1.00 11.47           N  
ATOM   4135  CA  PRO B1212     -12.561 -64.337 -23.626  1.00 10.93           C  
ATOM   4136  C   PRO B1212     -12.528 -65.823 -24.040  1.00 12.05           C  
ATOM   4137  O   PRO B1212     -12.682 -66.687 -23.190  1.00 11.37           O  
ATOM   4138  CB  PRO B1212     -11.228 -63.886 -22.993  1.00 11.41           C  
ATOM   4139  CG  PRO B1212     -11.623 -63.034 -21.821  1.00 13.93           C  
ATOM   4140  CD  PRO B1212     -12.906 -63.609 -21.331  1.00 12.64           C  
ATOM   4141  N   TYR B1213     -12.410 -66.094 -25.341  1.00  9.87           N  
ATOM   4142  CA  TYR B1213     -12.344 -67.475 -25.875  1.00 11.03           C  
ATOM   4143  C   TYR B1213     -13.613 -68.282 -25.527  1.00 12.83           C  
ATOM   4144  O   TYR B1213     -13.559 -69.484 -25.257  1.00 10.53           O  
ATOM   4145  CB  TYR B1213     -11.073 -68.213 -25.411  1.00 10.23           C  
ATOM   4146  CG  TYR B1213      -9.792 -67.393 -25.439  1.00  9.60           C  
ATOM   4147  CD1 TYR B1213      -9.038 -67.280 -26.609  1.00  9.35           C  
ATOM   4148  CD2 TYR B1213      -9.338 -66.729 -24.300  1.00  9.68           C  
ATOM   4149  CE1 TYR B1213      -7.886 -66.504 -26.645  1.00  8.92           C  
ATOM   4150  CE2 TYR B1213      -8.185 -65.949 -24.323  1.00 11.30           C  
ATOM   4151  CZ  TYR B1213      -7.449 -65.856 -25.504  1.00 10.00           C  
ATOM   4152  OH  TYR B1213      -6.321 -65.073 -25.523  1.00 10.41           O  
ATOM   4153  N   GLN B1214     -14.758 -67.602 -25.559  1.00 13.98           N  
ATOM   4154  CA  GLN B1214     -16.045 -68.241 -25.317  1.00 15.70           C  
ATOM   4155  C   GLN B1214     -16.152 -69.441 -26.246  1.00 15.90           C  
ATOM   4156  O   GLN B1214     -15.865 -69.340 -27.450  1.00 17.06           O  
ATOM   4157  CB  GLN B1214     -17.194 -67.254 -25.559  1.00 17.39           C  
ATOM   4158  CG  GLN B1214     -18.540 -67.692 -24.995  1.00 21.02           C  
ATOM   4159  CD  GLN B1214     -19.165 -68.832 -25.752  1.00 31.36           C  
ATOM   4160  NE2 GLN B1214     -19.910 -69.679 -25.034  1.00 37.84           N  
ATOM   4161  OE1 GLN B1214     -18.996 -68.961 -26.973  1.00 40.17           O  
ATOM   4162  N   GLY B1215     -16.538 -70.582 -25.681  1.00 15.42           N  
ATOM   4163  CA  GLY B1215     -16.692 -71.810 -26.451  1.00 14.48           C  
ATOM   4164  C   GLY B1215     -15.550 -72.795 -26.296  1.00 13.44           C  
ATOM   4165  O   GLY B1215     -15.716 -73.979 -26.619  1.00 13.50           O  
ATOM   4166  N   LEU B1216     -14.398 -72.309 -25.840  1.00 11.08           N  
ATOM   4167  CA  LEU B1216     -13.258 -73.145 -25.472  1.00 10.76           C  
ATOM   4168  C   LEU B1216     -13.222 -73.417 -23.969  1.00 10.14           C  
ATOM   4169  O   LEU B1216     -13.434 -72.511 -23.155  1.00  9.84           O  
ATOM   4170  CB  LEU B1216     -11.935 -72.494 -25.868  1.00 11.71           C  
ATOM   4171  CG  LEU B1216     -11.618 -72.198 -27.343  1.00 13.26           C  
ATOM   4172  CD1 LEU B1216     -10.161 -71.774 -27.473  1.00 13.02           C  
ATOM   4173  CD2 LEU B1216     -11.920 -73.326 -28.246  1.00 17.16           C  
ATOM   4174  N   SER B1217     -12.944 -74.665 -23.616  1.00 10.15           N  
ATOM   4175  CA  SER B1217     -12.683 -75.054 -22.234  1.00  9.02           C  
ATOM   4176  C   SER B1217     -11.351 -74.477 -21.793  1.00  7.48           C  
ATOM   4177  O   SER B1217     -10.565 -73.986 -22.622  1.00  7.71           O  
ATOM   4178  CB  SER B1217     -12.626 -76.566 -22.109  1.00  8.46           C  
ATOM   4179  OG  SER B1217     -11.459 -77.105 -22.748  1.00  8.01           O  
ATOM   4180  N   ASN B1218     -11.092 -74.528 -20.486  1.00  7.29           N  
ATOM   4181  CA  ASN B1218      -9.848 -73.984 -19.929  1.00  7.53           C  
ATOM   4182  C   ASN B1218      -8.620 -74.651 -20.549  1.00  8.19           C  
ATOM   4183  O   ASN B1218      -7.646 -73.954 -20.903  1.00 10.18           O  
ATOM   4184  CB  ASN B1218      -9.816 -74.152 -18.403  1.00  8.38           C  
ATOM   4185  CG  ASN B1218     -10.784 -73.216 -17.697  1.00  9.43           C  
ATOM   4186  ND2 ASN B1218     -11.394 -73.697 -16.598  1.00  6.62           N  
ATOM   4187  OD1 ASN B1218     -10.994 -72.076 -18.138  1.00 12.71           O  
ATOM   4188  N   GLU B1219      -8.657 -75.979 -20.674  1.00  8.62           N  
ATOM   4189  CA  GLU B1219      -7.529 -76.696 -21.294  1.00 10.44           C  
ATOM   4190  C   GLU B1219      -7.382 -76.334 -22.779  1.00 10.39           C  
ATOM   4191  O   GLU B1219      -6.259 -76.213 -23.278  1.00 10.35           O  
ATOM   4192  CB  GLU B1219      -7.629 -78.211 -21.091  1.00 13.20           C  
ATOM   4193  CG  GLU B1219      -7.118 -78.666 -19.718  1.00 21.04           C  
ATOM   4194  CD  GLU B1219      -5.607 -78.431 -19.511  1.00 29.75           C  
ATOM   4195  OE1 GLU B1219      -4.821 -78.645 -20.462  1.00 35.06           O  
ATOM   4196  OE2 GLU B1219      -5.201 -78.056 -18.385  1.00 34.61           O1-
ATOM   4197  N   GLN B1220      -8.499 -76.153 -23.484  1.00 10.14           N  
ATOM   4198  CA  GLN B1220      -8.435 -75.690 -24.885  1.00  9.91           C  
ATOM   4199  C   GLN B1220      -7.848 -74.272 -25.009  1.00  9.92           C  
ATOM   4200  O   GLN B1220      -7.117 -73.986 -25.965  1.00  8.75           O  
ATOM   4201  CB  GLN B1220      -9.805 -75.764 -25.563  1.00  8.29           C  
ATOM   4202  CG  GLN B1220     -10.305 -77.168 -25.857  1.00  8.79           C  
ATOM   4203  CD  GLN B1220     -11.730 -77.184 -26.379  1.00 12.33           C  
ATOM   4204  NE2 GLN B1220     -12.020 -78.106 -27.292  1.00 14.34           N  
ATOM   4205  OE1 GLN B1220     -12.568 -76.396 -25.944  1.00  8.11           O  
ATOM   4206  N   VAL B1221      -8.157 -73.371 -24.068  1.00  7.89           N  
ATOM   4207  CA  VAL B1221      -7.529 -72.033 -24.059  1.00  8.81           C  
ATOM   4208  C   VAL B1221      -6.003 -72.137 -23.868  1.00 10.51           C  
ATOM   4209  O   VAL B1221      -5.241 -71.489 -24.595  1.00  9.06           O  
ATOM   4210  CB  VAL B1221      -8.120 -71.099 -22.966  1.00  9.68           C  
ATOM   4211  CG1 VAL B1221      -7.345 -69.773 -22.880  1.00 10.44           C  
ATOM   4212  CG2 VAL B1221      -9.581 -70.840 -23.246  1.00  9.02           C  
ATOM   4213  N   LEU B1222      -5.566 -72.960 -22.911  1.00  9.53           N  
ATOM   4214  CA  LEU B1222      -4.126 -73.174 -22.684  1.00 11.02           C  
ATOM   4215  C   LEU B1222      -3.405 -73.511 -23.984  1.00 10.79           C  
ATOM   4216  O   LEU B1222      -2.379 -72.874 -24.323  1.00 11.21           O  
ATOM   4217  CB  LEU B1222      -3.867 -74.302 -21.673  1.00 12.12           C  
ATOM   4218  CG  LEU B1222      -3.520 -73.859 -20.263  1.00 18.41           C  
ATOM   4219  CD1 LEU B1222      -4.675 -73.073 -19.699  1.00 22.52           C  
ATOM   4220  CD2 LEU B1222      -3.226 -75.033 -19.370  1.00 19.03           C  
ATOM   4221  N   ARG B1223      -3.934 -74.494 -24.705  1.00 10.31           N  
ATOM   4222  CA  ARG B1223      -3.312 -74.947 -25.969  1.00 12.40           C  
ATOM   4223  C   ARG B1223      -3.364 -73.872 -27.061  1.00 12.15           C  
ATOM   4224  O   ARG B1223      -2.364 -73.629 -27.763  1.00 11.14           O  
ATOM   4225  CB  ARG B1223      -3.966 -76.219 -26.502  1.00 12.49           C  
ATOM   4226  CG  ARG B1223      -3.165 -76.850 -27.664  1.00 14.84           C  
ATOM   4227  CD  ARG B1223      -3.920 -77.936 -28.412  1.00 17.70           C  
ATOM   4228  NE  ARG B1223      -3.090 -78.580 -29.427  0.50 18.56           N  
ATOM   4229  CZ  ARG B1223      -2.794 -78.074 -30.624  0.50 20.86           C  
ATOM   4230  NH1 ARG B1223      -3.247 -76.887 -31.000  0.50 21.48           N1+
ATOM   4231  NH2 ARG B1223      -2.026 -78.771 -31.459  0.50 22.87           N  
ATOM   4232  N   PHE B1224      -4.543 -73.276 -27.231  1.00  9.57           N  
ATOM   4233  CA  PHE B1224      -4.764 -72.241 -28.261  1.00 10.37           C  
ATOM   4234  C   PHE B1224      -3.766 -71.087 -28.149  1.00 10.52           C  
ATOM   4235  O   PHE B1224      -3.143 -70.688 -29.153  1.00  9.99           O  
ATOM   4236  CB  PHE B1224      -6.222 -71.744 -28.190  1.00  9.63           C  
ATOM   4237  CG  PHE B1224      -6.591 -70.720 -29.246  1.00  7.78           C  
ATOM   4238  CD1 PHE B1224      -6.778 -71.097 -30.583  1.00 11.91           C  
ATOM   4239  CD2 PHE B1224      -6.770 -69.399 -28.895  1.00  8.90           C  
ATOM   4240  CE1 PHE B1224      -7.132 -70.153 -31.543  1.00 10.25           C  
ATOM   4241  CE2 PHE B1224      -7.103 -68.443 -29.847  1.00  9.50           C  
ATOM   4242  CZ  PHE B1224      -7.296 -68.823 -31.172  1.00  8.34           C  
ATOM   4243  N   VAL B1225      -3.594 -70.578 -26.929  1.00  8.78           N  
ATOM   4244  CA  VAL B1225      -2.771 -69.410 -26.663  1.00  8.50           C  
ATOM   4245  C   VAL B1225      -1.298 -69.805 -26.705  1.00  8.29           C  
ATOM   4246  O   VAL B1225      -0.482 -69.078 -27.273  1.00  7.74           O  
ATOM   4247  CB  VAL B1225      -3.140 -68.725 -25.304  1.00  7.49           C  
ATOM   4248  CG1 VAL B1225      -2.173 -67.622 -24.956  1.00 10.62           C  
ATOM   4249  CG2 VAL B1225      -4.544 -68.140 -25.372  1.00  8.94           C  
ATOM   4250  N   MET B1226      -0.943 -70.966 -26.145  1.00  7.25           N  
ATOM   4251  CA  MET B1226       0.462 -71.403 -26.214  1.00  8.08           C  
ATOM   4252  C   MET B1226       0.917 -71.692 -27.658  1.00  8.46           C  
ATOM   4253  O   MET B1226       2.103 -71.530 -27.992  1.00  8.41           O  
ATOM   4254  CB  MET B1226       0.712 -72.601 -25.297  1.00  9.80           C  
ATOM   4255  CG  MET B1226       0.750 -72.214 -23.824  1.00 10.67           C  
ATOM   4256  SD  MET B1226       1.275 -73.551 -22.695  1.00 16.93           S  
ATOM   4257  CE  MET B1226      -0.181 -74.565 -22.746  1.00 22.16           C  
ATOM   4258  N   GLU B1227      -0.014 -72.109 -28.518  1.00  7.39           N  
ATOM   4259  CA  GLU B1227       0.292 -72.340 -29.944  1.00  7.05           C  
ATOM   4260  C   GLU B1227       0.136 -71.081 -30.823  1.00  6.82           C  
ATOM   4261  O   GLU B1227       0.143 -71.187 -32.052  1.00  8.25           O  
ATOM   4262  CB  GLU B1227      -0.595 -73.451 -30.492  1.00  6.17           C  
ATOM   4263  CG  GLU B1227      -0.266 -74.836 -29.886  1.00  7.63           C  
ATOM   4264  CD  GLU B1227       1.178 -75.280 -30.153  1.00 11.75           C  
ATOM   4265  OE1 GLU B1227       1.596 -75.273 -31.317  1.00 11.45           O  
ATOM   4266  OE2 GLU B1227       1.885 -75.650 -29.194  1.00 18.61           O1-
ATOM   4267  N   GLY B1228       0.043 -69.920 -30.208  1.00  6.96           N  
ATOM   4268  CA  GLY B1228       0.058 -68.617 -30.916  1.00  7.74           C  
ATOM   4269  C   GLY B1228      -1.278 -68.069 -31.408  1.00  9.97           C  
ATOM   4270  O   GLY B1228      -1.309 -67.176 -32.262  1.00 10.66           O  
ATOM   4271  N   GLY B1229      -2.377 -68.621 -30.905  1.00  9.73           N  
ATOM   4272  CA  GLY B1229      -3.728 -68.130 -31.240  1.00 10.96           C  
ATOM   4273  C   GLY B1229      -4.095 -66.853 -30.514  1.00  9.83           C  
ATOM   4274  O   GLY B1229      -3.573 -66.576 -29.414  1.00  9.99           O  
ATOM   4275  N   LEU B1230      -4.960 -66.048 -31.141  1.00 10.24           N  
ATOM   4276  CA  LEU B1230      -5.408 -64.765 -30.566  1.00 10.53           C  
ATOM   4277  C   LEU B1230      -6.931 -64.599 -30.584  1.00 10.06           C  
ATOM   4278  O   LEU B1230      -7.625 -65.205 -31.409  1.00 10.03           O  
ATOM   4279  CB  LEU B1230      -4.807 -63.565 -31.323  1.00 11.69           C  
ATOM   4280  CG  LEU B1230      -3.277 -63.445 -31.381  1.00 13.03           C  
ATOM   4281  CD1 LEU B1230      -2.886 -62.299 -32.280  1.00 18.20           C  
ATOM   4282  CD2 LEU B1230      -2.720 -63.258 -30.027  1.00 14.76           C  
ATOM   4283  N   LEU B1231      -7.415 -63.758 -29.677  1.00 10.43           N  
ATOM   4284  CA  LEU B1231      -8.802 -63.266 -29.694  1.00 10.29           C  
ATOM   4285  C   LEU B1231      -9.052 -62.514 -30.996  1.00 11.31           C  
ATOM   4286  O   LEU B1231      -8.121 -61.901 -31.556  1.00 12.18           O  
ATOM   4287  CB  LEU B1231      -9.041 -62.334 -28.493  1.00 10.26           C  
ATOM   4288  CG  LEU B1231      -9.028 -63.008 -27.102  1.00 11.27           C  
ATOM   4289  CD1 LEU B1231      -8.818 -62.025 -25.960  1.00 13.21           C  
ATOM   4290  CD2 LEU B1231     -10.303 -63.814 -26.913  1.00 12.90           C  
ATOM   4291  N   ASP B1232     -10.278 -62.630 -31.507  1.00 11.73           N  
ATOM   4292  CA  ASP B1232     -10.701 -61.930 -32.740  1.00 14.83           C  
ATOM   4293  C   ASP B1232     -11.055 -60.469 -32.463  1.00 13.35           C  
ATOM   4294  O   ASP B1232     -11.502 -60.126 -31.363  1.00 12.95           O  
ATOM   4295  CB  ASP B1232     -11.941 -62.584 -33.326  1.00 16.44           C  
ATOM   4296  CG  ASP B1232     -11.719 -64.014 -33.753  1.00 25.46           C  
ATOM   4297  OD1 ASP B1232     -10.776 -64.288 -34.530  1.00 26.95           O  
ATOM   4298  OD2 ASP B1232     -12.533 -64.856 -33.317  1.00 31.69           O1-
ATOM   4299  N   LYS B1233     -10.893 -59.609 -33.464  1.00 12.86           N  
ATOM   4300  CA  LYS B1233     -11.338 -58.219 -33.349  1.00 13.53           C  
ATOM   4301  C   LYS B1233     -12.836 -58.160 -33.045  1.00 13.22           C  
ATOM   4302  O   LYS B1233     -13.632 -58.693 -33.820  1.00 12.54           O  
ATOM   4303  CB  LYS B1233     -11.075 -57.468 -34.652  1.00 13.49           C  
ATOM   4304  CG  LYS B1233     -11.337 -55.977 -34.587  1.00 15.22           C  
ATOM   4305  CD  LYS B1233     -11.074 -55.339 -35.929  1.00 18.54           C  
ATOM   4306  CE  LYS B1233     -11.264 -53.840 -35.890  1.00 22.19           C  
ATOM   4307  NZ  LYS B1233     -11.244 -53.235 -37.270  1.00 24.89           N1+
ATOM   4308  N   PRO B1234     -13.225 -57.542 -31.922  1.00 13.19           N  
ATOM   4309  CA  PRO B1234     -14.654 -57.387 -31.638  1.00 15.28           C  
ATOM   4310  C   PRO B1234     -15.449 -56.638 -32.713  1.00 15.19           C  
ATOM   4311  O   PRO B1234     -14.920 -55.779 -33.422  1.00 13.61           O  
ATOM   4312  CB  PRO B1234     -14.665 -56.600 -30.319  1.00 15.00           C  
ATOM   4313  CG  PRO B1234     -13.376 -56.912 -29.673  1.00 15.06           C  
ATOM   4314  CD  PRO B1234     -12.394 -57.035 -30.819  1.00 14.47           C  
ATOM   4315  N   ASP B1235     -16.721 -56.987 -32.837  1.00 16.08           N  
ATOM   4316  CA  ASP B1235     -17.619 -56.265 -33.727  1.00 17.04           C  
ATOM   4317  C   ASP B1235     -17.596 -54.781 -33.392  1.00 14.80           C  
ATOM   4318  O   ASP B1235     -17.697 -54.398 -32.213  1.00 16.08           O  
ATOM   4319  CB  ASP B1235     -19.048 -56.780 -33.568  1.00 18.80           C  
ATOM   4320  CG  ASP B1235     -19.210 -58.215 -34.020  1.00 25.08           C  
ATOM   4321  OD1 ASP B1235     -18.342 -58.725 -34.775  1.00 26.69           O  
ATOM   4322  OD2 ASP B1235     -20.240 -58.825 -33.637  1.00 32.98           O1-
ATOM   4323  N   ASN B1236     -17.415 -53.970 -34.430  1.00 15.30           N  
ATOM   4324  CA  ASN B1236     -17.437 -52.501 -34.349  1.00 15.91           C  
ATOM   4325  C   ASN B1236     -16.280 -51.907 -33.545  1.00 15.39           C  
ATOM   4326  O   ASN B1236     -16.342 -50.746 -33.112  1.00 17.50           O  
ATOM   4327  CB  ASN B1236     -18.771 -51.975 -33.781  1.00 17.60           C  
ATOM   4328  CG  ASN B1236     -19.984 -52.451 -34.562  1.00 21.51           C  
ATOM   4329  ND2 ASN B1236     -19.958 -52.296 -35.891  1.00 20.46           N  
ATOM   4330  OD1 ASN B1236     -20.945 -52.947 -33.967  1.00 29.29           O  
ATOM   4331  N   CYS B1237     -15.233 -52.689 -33.316  1.00 14.01           N  
ATOM   4332  CA  CYS B1237     -14.111 -52.218 -32.512  1.00 13.03           C  
ATOM   4333  C   CYS B1237     -13.331 -51.127 -33.258  1.00 13.00           C  
ATOM   4334  O   CYS B1237     -12.976 -51.324 -34.421  1.00 13.22           O  
ATOM   4335  CB  CYS B1237     -13.165 -53.380 -32.191  1.00 13.06           C  
ATOM   4336  SG  CYS B1237     -11.808 -52.924 -31.094  1.00 14.01           S  
ATOM   4337  N   PRO B1238     -13.064 -49.980 -32.603  1.00 12.22           N  
ATOM   4338  CA  PRO B1238     -12.157 -48.964 -33.185  1.00 12.97           C  
ATOM   4339  C   PRO B1238     -10.791 -49.566 -33.546  1.00 11.46           C  
ATOM   4340  O   PRO B1238     -10.202 -50.284 -32.737  1.00 10.94           O  
ATOM   4341  CB  PRO B1238     -12.023 -47.936 -32.060  1.00 12.93           C  
ATOM   4342  CG  PRO B1238     -13.295 -48.060 -31.306  1.00 14.78           C  
ATOM   4343  CD  PRO B1238     -13.601 -49.541 -31.310  1.00 14.43           C  
ATOM   4344  N   ASP B1239     -10.289 -49.281 -34.744  1.00 13.00           N  
ATOM   4345  CA  ASP B1239      -9.048 -49.909 -35.192  1.00 12.76           C  
ATOM   4346  C   ASP B1239      -7.881 -49.620 -34.237  1.00 11.23           C  
ATOM   4347  O   ASP B1239      -7.069 -50.499 -33.955  1.00 10.53           O  
ATOM   4348  CB  ASP B1239      -8.673 -49.453 -36.594  1.00 13.74           C  
ATOM   4349  CG  ASP B1239      -7.646 -50.367 -37.237  1.00 20.63           C  
ATOM   4350  OD1 ASP B1239      -8.055 -51.358 -37.890  1.00 31.34           O  
ATOM   4351  OD2 ASP B1239      -6.436 -50.094 -37.091  1.00 31.24           O1-
ATOM   4352  N   MET B1240      -7.808 -48.402 -33.725  1.00 10.65           N  
ATOM   4353  CA  MET B1240      -6.716 -48.037 -32.821  1.00 11.83           C  
ATOM   4354  C   MET B1240      -6.688 -48.892 -31.555  1.00 11.93           C  
ATOM   4355  O   MET B1240      -5.607 -49.226 -31.027  1.00 11.93           O  
ATOM   4356  CB  MET B1240      -6.769 -46.553 -32.473  1.00 14.25           C  
ATOM   4357  CG  MET B1240      -7.941 -46.154 -31.647  1.00 18.97           C  
ATOM   4358  SD  MET B1240      -7.445 -46.041 -29.927  1.00 30.01           S  
ATOM   4359  CE  MET B1240      -6.631 -44.441 -30.103  1.00 17.38           C  
ATOM   4360  N   LEU B1241      -7.862 -49.266 -31.057  1.00  9.04           N  
ATOM   4361  CA  LEU B1241      -7.910 -50.130 -29.876  1.00 11.14           C  
ATOM   4362  C   LEU B1241      -7.464 -51.558 -30.180  1.00 10.00           C  
ATOM   4363  O   LEU B1241      -6.798 -52.186 -29.346  1.00 10.19           O  
ATOM   4364  CB  LEU B1241      -9.290 -50.126 -29.245  1.00 12.34           C  
ATOM   4365  CG  LEU B1241      -9.679 -48.837 -28.542  1.00 16.62           C  
ATOM   4366  CD1 LEU B1241     -11.147 -48.940 -28.117  1.00 16.87           C  
ATOM   4367  CD2 LEU B1241      -8.795 -48.586 -27.338  1.00 20.13           C  
ATOM   4368  N   PHE B1242      -7.866 -52.091 -31.325  1.00  9.70           N  
ATOM   4369  CA  PHE B1242      -7.454 -53.447 -31.694  1.00 10.65           C  
ATOM   4370  C   PHE B1242      -5.949 -53.501 -31.977  1.00 10.55           C  
ATOM   4371  O   PHE B1242      -5.275 -54.482 -31.625  1.00 11.65           O  
ATOM   4372  CB  PHE B1242      -8.228 -53.972 -32.904  1.00 11.41           C  
ATOM   4373  CG  PHE B1242      -7.947 -55.422 -33.222  1.00 11.64           C  
ATOM   4374  CD1 PHE B1242      -8.226 -56.417 -32.287  1.00 15.53           C  
ATOM   4375  CD2 PHE B1242      -7.399 -55.789 -34.447  1.00 17.45           C  
ATOM   4376  CE1 PHE B1242      -7.962 -57.754 -32.580  1.00 17.55           C  
ATOM   4377  CE2 PHE B1242      -7.159 -57.112 -34.745  1.00 16.97           C  
ATOM   4378  CZ  PHE B1242      -7.430 -58.086 -33.810  1.00 15.89           C  
ATOM   4379  N   GLU B1243      -5.418 -52.454 -32.597  1.00 11.66           N  
ATOM   4380  CA  GLU B1243      -3.978 -52.398 -32.834  1.00 12.35           C  
ATOM   4381  C   GLU B1243      -3.211 -52.392 -31.515  1.00 11.82           C  
ATOM   4382  O   GLU B1243      -2.174 -53.039 -31.412  1.00 11.12           O  
ATOM   4383  CB  GLU B1243      -3.605 -51.211 -33.727  1.00 13.91           C  
ATOM   4384  CG  GLU B1243      -4.066 -51.414 -35.181  1.00 18.89           C  
ATOM   4385  CD  GLU B1243      -3.574 -52.747 -35.779  1.00 28.31           C  
ATOM   4386  OE1 GLU B1243      -2.387 -53.093 -35.580  1.00 32.34           O  
ATOM   4387  OE2 GLU B1243      -4.374 -53.463 -36.438  1.00 32.00           O1-
ATOM   4388  N   LEU B1244      -3.743 -51.711 -30.499  1.00 11.25           N  
ATOM   4389  CA  LEU B1244      -3.135 -51.717 -29.173  1.00 11.73           C  
ATOM   4390  C   LEU B1244      -3.161 -53.123 -28.546  1.00 11.06           C  
ATOM   4391  O   LEU B1244      -2.173 -53.573 -27.959  1.00 11.70           O  
ATOM   4392  CB  LEU B1244      -3.858 -50.737 -28.229  1.00 13.93           C  
ATOM   4393  CG  LEU B1244      -3.036 -49.793 -27.359  1.00 21.16           C  
ATOM   4394  CD1 LEU B1244      -3.873 -49.244 -26.192  1.00 20.07           C  
ATOM   4395  CD2 LEU B1244      -1.691 -50.358 -26.901  1.00 20.81           C  
ATOM   4396  N   MET B1245      -4.303 -53.815 -28.659  1.00 11.63           N  
ATOM   4397  CA  MET B1245      -4.416 -55.206 -28.212  1.00 10.53           C  
ATOM   4398  C   MET B1245      -3.335 -56.091 -28.839  1.00 10.71           C  
ATOM   4399  O   MET B1245      -2.658 -56.870 -28.153  1.00 10.09           O  
ATOM   4400  CB  MET B1245      -5.793 -55.769 -28.571  1.00 10.79           C  
ATOM   4401  CG  MET B1245      -6.968 -55.181 -27.780  1.00  9.68           C  
ATOM   4402  SD  MET B1245      -8.545 -55.825 -28.397  1.00 12.22           S  
ATOM   4403  CE  MET B1245      -9.617 -54.408 -28.207  1.00 14.50           C  
ATOM   4404  N   ARG B1246      -3.190 -55.986 -30.155  1.00 11.35           N  
ATOM   4405  CA  ARG B1246      -2.184 -56.762 -30.893  1.00 11.33           C  
ATOM   4406  C   ARG B1246      -0.745 -56.482 -30.427  1.00 11.88           C  
ATOM   4407  O   ARG B1246       0.083 -57.402 -30.421  1.00 12.16           O  
ATOM   4408  CB  ARG B1246      -2.318 -56.549 -32.406  1.00 13.37           C  
ATOM   4409  CG  ARG B1246      -3.604 -57.159 -32.989  1.00 13.58           C  
ATOM   4410  CD  ARG B1246      -3.712 -56.973 -34.475  1.00 21.61           C  
ATOM   4411  NE  ARG B1246      -2.486 -57.314 -35.198  1.00 28.59           N  
ATOM   4412  CZ  ARG B1246      -2.011 -58.548 -35.351  1.00 35.28           C  
ATOM   4413  NH1 ARG B1246      -2.648 -59.596 -34.832  1.00 36.85           N1+
ATOM   4414  NH2 ARG B1246      -0.881 -58.738 -36.026  1.00 36.98           N  
ATOM   4415  N  AMET B1247      -0.444 -55.240 -30.052  0.50 10.24           N  
ATOM   4416  N  BMET B1247      -0.447 -55.235 -30.058  0.50 10.50           N  
ATOM   4417  CA AMET B1247       0.874 -54.931 -29.494  0.50 11.05           C  
ATOM   4418  CA BMET B1247       0.859 -54.909 -29.482  0.50 11.76           C  
ATOM   4419  C  AMET B1247       1.070 -55.612 -28.128  0.50 10.13           C  
ATOM   4420  C  BMET B1247       1.059 -55.635 -28.143  0.50 10.40           C  
ATOM   4421  O  AMET B1247       2.162 -56.105 -27.830  0.50 10.20           O  
ATOM   4422  O  BMET B1247       2.137 -56.175 -27.876  0.50 10.66           O  
ATOM   4423  CB AMET B1247       1.090 -53.414 -29.388  0.50 11.85           C  
ATOM   4424  CB BMET B1247       1.016 -53.396 -29.276  0.50 11.80           C  
ATOM   4425  CG AMET B1247       1.178 -52.727 -30.747  0.50 15.54           C  
ATOM   4426  CG BMET B1247       1.067 -52.597 -30.566  0.50 14.57           C  
ATOM   4427  SD AMET B1247       2.593 -53.269 -31.722  0.50 26.14           S  
ATOM   4428  SD BMET B1247       1.114 -50.827 -30.214  0.50 19.52           S  
ATOM   4429  CE AMET B1247       3.921 -52.410 -30.875  0.50 25.95           C  
ATOM   4430  CE BMET B1247       2.811 -50.648 -29.687  0.50 20.68           C  
ATOM   4431  N   CYS B1248       0.019 -55.643 -27.312  1.00 10.50           N  
ATOM   4432  CA  CYS B1248       0.071 -56.312 -25.998  1.00 10.51           C  
ATOM   4433  C   CYS B1248       0.194 -57.823 -26.120  1.00 10.45           C  
ATOM   4434  O   CYS B1248       0.725 -58.495 -25.203  1.00 11.41           O  
ATOM   4435  CB  CYS B1248      -1.157 -55.948 -25.149  1.00 11.55           C  
ATOM   4436  SG  CYS B1248      -1.242 -54.184 -24.722  1.00 13.51           S  
ATOM   4437  N   TRP B1249      -0.279 -58.361 -27.246  1.00  8.98           N  
ATOM   4438  CA  TRP B1249      -0.314 -59.818 -27.481  1.00 10.95           C  
ATOM   4439  C   TRP B1249       0.792 -60.361 -28.374  1.00  9.89           C  
ATOM   4440  O   TRP B1249       0.668 -61.454 -28.944  1.00 10.47           O  
ATOM   4441  CB  TRP B1249      -1.688 -60.272 -28.019  1.00 10.11           C  
ATOM   4442  CG  TRP B1249      -2.886 -59.955 -27.141  1.00 10.68           C  
ATOM   4443  CD1 TRP B1249      -2.917 -59.827 -25.780  1.00 11.04           C  
ATOM   4444  CD2 TRP B1249      -4.234 -59.770 -27.592  1.00  7.91           C  
ATOM   4445  CE2 TRP B1249      -5.029 -59.491 -26.454  1.00  9.83           C  
ATOM   4446  CE3 TRP B1249      -4.846 -59.787 -28.853  1.00  7.88           C  
ATOM   4447  NE1 TRP B1249      -4.204 -59.533 -25.361  1.00 11.40           N  
ATOM   4448  CZ2 TRP B1249      -6.382 -59.264 -26.538  1.00 11.63           C  
ATOM   4449  CZ3 TRP B1249      -6.194 -59.560 -28.933  1.00 10.58           C  
ATOM   4450  CH2 TRP B1249      -6.956 -59.288 -27.783  1.00 12.03           C  
ATOM   4451  N  AGLN B1250       1.893 -59.617 -28.487  0.50  9.14           N  
ATOM   4452  N  BGLN B1250       1.906 -59.647 -28.468  0.50  9.35           N  
ATOM   4453  CA AGLN B1250       3.092 -60.149 -29.116  0.50  9.29           C  
ATOM   4454  CA BGLN B1250       3.035 -60.167 -29.220  0.50  9.68           C  
ATOM   4455  C  AGLN B1250       3.437 -61.453 -28.412  0.50  8.76           C  
ATOM   4456  C  BGLN B1250       3.587 -61.374 -28.464  0.50  9.28           C  
ATOM   4457  O  AGLN B1250       3.396 -61.536 -27.178  0.50  7.10           O  
ATOM   4458  O  BGLN B1250       3.841 -61.302 -27.252  0.50  8.61           O  
ATOM   4459  CB AGLN B1250       4.273 -59.175 -29.008  0.50  9.27           C  
ATOM   4460  CB BGLN B1250       4.084 -59.082 -29.449  0.50  9.55           C  
ATOM   4461  CG AGLN B1250       4.188 -57.967 -29.914  0.50  8.91           C  
ATOM   4462  CG BGLN B1250       3.510 -57.944 -30.272  0.50 10.88           C  
ATOM   4463  CD AGLN B1250       4.030 -58.353 -31.359  0.50  9.32           C  
ATOM   4464  CD BGLN B1250       4.479 -56.832 -30.511  0.50  9.81           C  
ATOM   4465  NE2AGLN B1250       2.937 -57.909 -31.976  0.50 12.53           N  
ATOM   4466  NE2BGLN B1250       5.323 -57.001 -31.512  0.50  5.72           N  
ATOM   4467  OE1AGLN B1250       4.867 -59.065 -31.913  0.50  9.59           O  
ATOM   4468  OE1BGLN B1250       4.474 -55.819 -29.799  0.50 14.58           O  
ATOM   4469  N   TYR B1251       3.749 -62.479 -29.184  1.00  8.87           N  
ATOM   4470  CA  TYR B1251       4.124 -63.769 -28.579  1.00  9.69           C  
ATOM   4471  C   TYR B1251       5.379 -63.654 -27.704  1.00 10.05           C  
ATOM   4472  O   TYR B1251       5.399 -64.161 -26.568  1.00 11.46           O  
ATOM   4473  CB  TYR B1251       4.281 -64.865 -29.627  1.00 10.16           C  
ATOM   4474  CG  TYR B1251       4.259 -66.246 -29.021  1.00  7.66           C  
ATOM   4475  CD1 TYR B1251       3.064 -66.926 -28.832  1.00  7.27           C  
ATOM   4476  CD2 TYR B1251       5.432 -66.868 -28.628  1.00 11.70           C  
ATOM   4477  CE1 TYR B1251       3.035 -68.216 -28.253  1.00 10.37           C  
ATOM   4478  CE2 TYR B1251       5.412 -68.138 -28.047  1.00 11.52           C  
ATOM   4479  CZ  TYR B1251       4.195 -68.799 -27.852  1.00  9.11           C  
ATOM   4480  OH  TYR B1251       4.206 -70.097 -27.307  1.00 12.29           O  
ATOM   4481  N   ASN B1252       6.388 -62.953 -28.214  1.00  9.20           N  
ATOM   4482  CA  ASN B1252       7.630 -62.721 -27.467  1.00  9.35           C  
ATOM   4483  C   ASN B1252       7.403 -61.582 -26.451  1.00  9.83           C  
ATOM   4484  O   ASN B1252       7.140 -60.461 -26.854  1.00  8.94           O  
ATOM   4485  CB  ASN B1252       8.732 -62.354 -28.447  1.00  9.75           C  
ATOM   4486  CG  ASN B1252      10.110 -62.156 -27.775  1.00 11.12           C  
ATOM   4487  ND2 ASN B1252      11.147 -62.128 -28.596  1.00  8.08           N  
ATOM   4488  OD1 ASN B1252      10.228 -62.018 -26.541  1.00 10.29           O  
ATOM   4489  N   PRO B1253       7.543 -61.863 -25.129  1.00  9.23           N  
ATOM   4490  CA  PRO B1253       7.291 -60.839 -24.099  1.00  9.70           C  
ATOM   4491  C   PRO B1253       8.164 -59.590 -24.281  1.00 10.20           C  
ATOM   4492  O   PRO B1253       7.712 -58.478 -23.983  1.00  9.99           O  
ATOM   4493  CB  PRO B1253       7.651 -61.559 -22.757  1.00 10.66           C  
ATOM   4494  CG  PRO B1253       8.482 -62.725 -23.140  1.00  9.81           C  
ATOM   4495  CD  PRO B1253       8.012 -63.134 -24.541  1.00 11.06           C  
ATOM   4496  N   LYS B1254       9.376 -59.774 -24.806  1.00  9.72           N  
ATOM   4497  CA  LYS B1254      10.321 -58.668 -25.014  1.00 12.30           C  
ATOM   4498  C   LYS B1254       9.909 -57.702 -26.135  1.00 11.99           C  
ATOM   4499  O   LYS B1254      10.436 -56.598 -26.214  1.00 13.95           O  
ATOM   4500  CB  LYS B1254      11.730 -59.188 -25.307  1.00 13.91           C  
ATOM   4501  CG  LYS B1254      12.351 -60.063 -24.213  1.00 16.41           C  
ATOM   4502  CD  LYS B1254      12.453 -59.326 -22.890  1.00 21.21           C  
ATOM   4503  CE  LYS B1254      13.426 -60.007 -21.939  1.00 26.76           C  
ATOM   4504  NZ  LYS B1254      12.957 -61.366 -21.535  1.00 32.79           N1+
ATOM   4505  N  AMET B1255       8.995 -58.140 -26.998  0.50 11.84           N  
ATOM   4506  N  BMET B1255       8.972 -58.117 -26.979  0.50 12.35           N  
ATOM   4507  CA AMET B1255       8.483 -57.314 -28.104  0.50 11.06           C  
ATOM   4508  CA BMET B1255       8.485 -57.276 -28.081  0.50 12.04           C  
ATOM   4509  C  AMET B1255       7.314 -56.405 -27.677  0.50 11.56           C  
ATOM   4510  C  BMET B1255       7.235 -56.470 -27.730  0.50 12.06           C  
ATOM   4511  O  AMET B1255       7.017 -55.409 -28.349  0.50 12.05           O  
ATOM   4512  O  BMET B1255       6.782 -55.633 -28.525  0.50 12.71           O  
ATOM   4513  CB AMET B1255       8.065 -58.203 -29.282  0.50 10.84           C  
ATOM   4514  CB BMET B1255       8.220 -58.135 -29.303  0.50 11.94           C  
ATOM   4515  CG AMET B1255       9.196 -59.007 -29.946  0.50 11.48           C  
ATOM   4516  CG BMET B1255       9.476 -58.717 -29.895  0.50 14.03           C  
ATOM   4517  SD AMET B1255      10.473 -58.014 -30.757  0.50 10.67           S  
ATOM   4518  SD BMET B1255       9.134 -59.435 -31.486  0.50 15.58           S  
ATOM   4519  CE AMET B1255      11.778 -58.014 -29.543  0.50 13.68           C  
ATOM   4520  CE BMET B1255       9.050 -57.972 -32.526  0.50 15.37           C  
ATOM   4521  N   ARG B1256       6.670 -56.721 -26.552  1.00  9.69           N  
ATOM   4522  CA  ARG B1256       5.518 -55.962 -26.071  1.00  9.60           C  
ATOM   4523  C   ARG B1256       5.933 -54.573 -25.593  1.00  8.83           C  
ATOM   4524  O   ARG B1256       7.067 -54.398 -25.134  1.00 11.03           O  
ATOM   4525  CB  ARG B1256       4.827 -56.716 -24.903  1.00  9.72           C  
ATOM   4526  CG  ARG B1256       4.245 -58.051 -25.312  1.00  8.80           C  
ATOM   4527  CD  ARG B1256       3.709 -58.899 -24.162  1.00  8.25           C  
ATOM   4528  NE  ARG B1256       3.663 -60.282 -24.610  1.00 10.44           N  
ATOM   4529  CZ  ARG B1256       3.817 -61.344 -23.816  1.00 12.59           C  
ATOM   4530  NH1 ARG B1256       3.933 -61.201 -22.496  1.00 11.16           N1+
ATOM   4531  NH2 ARG B1256       3.878 -62.552 -24.339  1.00 11.99           N  
ATOM   4532  N   PRO B1257       5.015 -53.589 -25.656  1.00  9.30           N  
ATOM   4533  CA  PRO B1257       5.312 -52.280 -25.053  1.00  8.70           C  
ATOM   4534  C   PRO B1257       5.290 -52.397 -23.541  1.00  9.32           C  
ATOM   4535  O   PRO B1257       4.664 -53.318 -23.018  1.00 10.43           O  
ATOM   4536  CB  PRO B1257       4.171 -51.392 -25.546  1.00 11.55           C  
ATOM   4537  CG  PRO B1257       3.018 -52.335 -25.753  1.00  8.75           C  
ATOM   4538  CD  PRO B1257       3.646 -53.650 -26.199  1.00 10.80           C  
ATOM   4539  N   SER B1258       6.000 -51.507 -22.851  1.00  9.03           N  
ATOM   4540  CA  SER B1258       5.756 -51.303 -21.415  1.00  9.93           C  
ATOM   4541  C   SER B1258       4.473 -50.505 -21.210  1.00 11.73           C  
ATOM   4542  O   SER B1258       3.933 -49.920 -22.164  1.00  9.91           O  
ATOM   4543  CB  SER B1258       6.910 -50.545 -20.786  1.00 10.25           C  
ATOM   4544  OG  SER B1258       7.010 -49.224 -21.302  1.00 10.94           O  
ATOM   4545  N   PHE B1259       3.992 -50.435 -19.972  1.00 10.23           N  
ATOM   4546  CA  PHE B1259       2.838 -49.559 -19.669  1.00 11.33           C  
ATOM   4547  C   PHE B1259       3.131 -48.074 -19.976  1.00 10.15           C  
ATOM   4548  O   PHE B1259       2.252 -47.354 -20.481  1.00 10.22           O  
ATOM   4549  CB  PHE B1259       2.338 -49.755 -18.222  1.00 11.12           C  
ATOM   4550  CG  PHE B1259       1.562 -51.040 -18.009  1.00 12.15           C  
ATOM   4551  CD1 PHE B1259       0.312 -51.230 -18.586  1.00 11.29           C  
ATOM   4552  CD2 PHE B1259       2.100 -52.078 -17.256  1.00 11.38           C  
ATOM   4553  CE1 PHE B1259      -0.383 -52.435 -18.385  1.00 10.68           C  
ATOM   4554  CE2 PHE B1259       1.403 -53.262 -17.062  1.00  9.74           C  
ATOM   4555  CZ  PHE B1259       0.180 -53.437 -17.644  1.00  9.84           C  
ATOM   4556  N   LEU B1260       4.354 -47.615 -19.702  1.00 11.43           N  
ATOM   4557  CA  LEU B1260       4.751 -46.220 -20.027  1.00 11.28           C  
ATOM   4558  C   LEU B1260       4.680 -45.979 -21.539  1.00 10.94           C  
ATOM   4559  O   LEU B1260       4.233 -44.923 -21.977  1.00 11.04           O  
ATOM   4560  CB  LEU B1260       6.131 -45.878 -19.469  1.00 12.27           C  
ATOM   4561  CG  LEU B1260       6.188 -45.828 -17.931  1.00 11.52           C  
ATOM   4562  CD1 LEU B1260       7.611 -45.653 -17.496  1.00 14.28           C  
ATOM   4563  CD2 LEU B1260       5.323 -44.683 -17.392  1.00 13.21           C  
ATOM   4564  N   GLU B1261       5.098 -46.970 -22.329  1.00 10.32           N  
ATOM   4565  CA  GLU B1261       5.049 -46.854 -23.791  1.00 11.18           C  
ATOM   4566  C   GLU B1261       3.608 -46.870 -24.326  1.00 11.18           C  
ATOM   4567  O   GLU B1261       3.285 -46.136 -25.269  1.00 11.70           O  
ATOM   4568  CB  GLU B1261       5.888 -47.962 -24.442  1.00 10.86           C  
ATOM   4569  CG  GLU B1261       7.388 -47.772 -24.233  1.00 12.64           C  
ATOM   4570  CD  GLU B1261       8.243 -48.956 -24.684  1.00 14.53           C  
ATOM   4571  OE1 GLU B1261       7.776 -50.112 -24.677  1.00 14.75           O  
ATOM   4572  OE2 GLU B1261       9.410 -48.713 -25.059  1.00 18.76           O1-
ATOM   4573  N   ILE B1262       2.754 -47.692 -23.717  1.00 10.16           N  
ATOM   4574  CA  ILE B1262       1.303 -47.704 -24.030  1.00 10.78           C  
ATOM   4575  C   ILE B1262       0.693 -46.310 -23.803  1.00 10.98           C  
ATOM   4576  O   ILE B1262       0.027 -45.748 -24.692  1.00 10.46           O  
ATOM   4577  CB  ILE B1262       0.553 -48.760 -23.189  1.00 10.70           C  
ATOM   4578  CG1 ILE B1262       0.857 -50.166 -23.710  1.00 11.11           C  
ATOM   4579  CG2 ILE B1262      -0.948 -48.516 -23.230  1.00 11.10           C  
ATOM   4580  CD1 ILE B1262       0.457 -51.277 -22.787  1.00 13.21           C  
ATOM   4581  N   ILE B1263       0.984 -45.720 -22.646  1.00 10.06           N  
ATOM   4582  CA  ILE B1263       0.485 -44.365 -22.329  1.00  9.88           C  
ATOM   4583  C   ILE B1263       1.015 -43.309 -23.325  1.00  8.99           C  
ATOM   4584  O   ILE B1263       0.253 -42.428 -23.780  1.00 10.32           O  
ATOM   4585  CB  ILE B1263       0.818 -43.950 -20.865  1.00  9.31           C  
ATOM   4586  CG1 ILE B1263       0.170 -44.936 -19.887  1.00 10.77           C  
ATOM   4587  CG2 ILE B1263       0.320 -42.547 -20.591  1.00 11.02           C  
ATOM   4588  CD1 ILE B1263       0.819 -44.946 -18.507  1.00 10.65           C  
ATOM   4589  N  ASER B1264       2.295 -43.411 -23.678  0.50  9.42           N  
ATOM   4590  N  BSER B1264       2.293 -43.394 -23.691  0.50  8.95           N  
ATOM   4591  CA ASER B1264       2.904 -42.498 -24.650  0.50 10.27           C  
ATOM   4592  CA BSER B1264       2.849 -42.454 -24.668  0.50  9.53           C  
ATOM   4593  C  ASER B1264       2.160 -42.519 -25.997  0.50 10.22           C  
ATOM   4594  C  BSER B1264       2.034 -42.488 -25.958  0.50  9.55           C  
ATOM   4595  O  ASER B1264       2.080 -41.488 -26.684  0.50 10.40           O  
ATOM   4596  O  BSER B1264       1.763 -41.439 -26.561  0.50  9.73           O  
ATOM   4597  CB ASER B1264       4.386 -42.837 -24.863  0.50 11.17           C  
ATOM   4598  CB BSER B1264       4.308 -42.763 -25.000  0.50  9.92           C  
ATOM   4599  OG ASER B1264       5.181 -42.406 -23.758  0.50 13.46           O  
ATOM   4600  OG BSER B1264       4.895 -41.673 -25.697  0.50  9.34           O  
ATOM   4601  N   SER B1265       1.651 -43.689 -26.372  1.00 10.01           N  
ATOM   4602  CA  SER B1265       0.932 -43.881 -27.649  1.00 10.71           C  
ATOM   4603  C   SER B1265      -0.512 -43.332 -27.640  1.00 11.49           C  
ATOM   4604  O   SER B1265      -1.082 -43.097 -28.713  1.00 10.72           O  
ATOM   4605  CB  SER B1265       0.936 -45.370 -28.060  1.00 11.32           C  
ATOM   4606  OG  SER B1265      -0.059 -46.125 -27.397  1.00 12.44           O  
ATOM   4607  N   ILE B1266      -1.098 -43.143 -26.453  1.00 10.35           N  
ATOM   4608  CA  ILE B1266      -2.465 -42.590 -26.333  1.00 10.89           C  
ATOM   4609  C   ILE B1266      -2.584 -41.273 -25.557  1.00 10.65           C  
ATOM   4610  O   ILE B1266      -3.689 -40.767 -25.395  1.00  9.91           O  
ATOM   4611  CB  ILE B1266      -3.462 -43.621 -25.712  1.00 11.21           C  
ATOM   4612  CG1 ILE B1266      -3.057 -44.015 -24.281  1.00 11.85           C  
ATOM   4613  CG2 ILE B1266      -3.530 -44.835 -26.600  1.00 13.24           C  
ATOM   4614  CD1 ILE B1266      -4.058 -44.868 -23.576  1.00 12.05           C  
ATOM   4615  N   LYS B1267      -1.475 -40.696 -25.104  1.00  9.90           N  
ATOM   4616  CA  LYS B1267      -1.561 -39.494 -24.229  1.00 10.97           C  
ATOM   4617  C   LYS B1267      -2.236 -38.290 -24.878  1.00 11.07           C  
ATOM   4618  O   LYS B1267      -2.903 -37.487 -24.190  1.00  9.77           O  
ATOM   4619  CB  LYS B1267      -0.185 -39.106 -23.640  1.00 11.97           C  
ATOM   4620  CG  LYS B1267       0.880 -38.674 -24.640  1.00 14.07           C  
ATOM   4621  CD  LYS B1267       2.216 -38.402 -23.926  1.00 15.46           C  
ATOM   4622  CE  LYS B1267       3.364 -38.161 -24.896  1.00 18.15           C  
ATOM   4623  NZ  LYS B1267       4.680 -38.044 -24.168  1.00 22.05           N1+
ATOM   4624  N   GLU B1268      -2.049 -38.135 -26.192  1.00  9.97           N  
ATOM   4625  CA  GLU B1268      -2.699 -37.082 -26.977  1.00 11.21           C  
ATOM   4626  C   GLU B1268      -4.226 -37.123 -26.835  1.00 10.00           C  
ATOM   4627  O   GLU B1268      -4.880 -36.085 -26.957  1.00 10.17           O  
ATOM   4628  CB  GLU B1268      -2.323 -37.257 -28.453  1.00 12.88           C  
ATOM   4629  CG  GLU B1268      -2.740 -36.159 -29.388  1.00 16.85           C  
ATOM   4630  CD  GLU B1268      -1.863 -34.924 -29.280  1.00 24.23           C  
ATOM   4631  OE1 GLU B1268      -0.837 -34.992 -28.560  1.00 27.94           O  
ATOM   4632  OE2 GLU B1268      -2.209 -33.896 -29.917  1.00 25.00           O1-
ATOM   4633  N   GLU B1269      -4.778 -38.317 -26.614  1.00  9.68           N  
ATOM   4634  CA  GLU B1269      -6.226 -38.533 -26.540  1.00 10.64           C  
ATOM   4635  C   GLU B1269      -6.769 -38.601 -25.118  1.00 10.88           C  
ATOM   4636  O   GLU B1269      -7.968 -38.780 -24.932  1.00  9.43           O  
ATOM   4637  CB  GLU B1269      -6.634 -39.793 -27.285  1.00 13.49           C  
ATOM   4638  CG  GLU B1269      -6.542 -39.669 -28.794  1.00 17.37           C  
ATOM   4639  CD  GLU B1269      -5.130 -39.771 -29.288  1.00 20.44           C  
ATOM   4640  OE1 GLU B1269      -4.421 -40.677 -28.809  1.00 24.52           O  
ATOM   4641  OE2 GLU B1269      -4.740 -38.948 -30.147  1.00 16.97           O1-
ATOM   4642  N   MET B1270      -5.897 -38.432 -24.128  1.00 10.19           N  
ATOM   4643  CA  MET B1270      -6.334 -38.408 -22.732  1.00  9.33           C  
ATOM   4644  C   MET B1270      -6.912 -37.041 -22.376  1.00  9.89           C  
ATOM   4645  O   MET B1270      -6.436 -35.998 -22.852  1.00 10.13           O  
ATOM   4646  CB  MET B1270      -5.178 -38.786 -21.804  1.00  8.21           C  
ATOM   4647  CG  MET B1270      -4.704 -40.242 -21.953  1.00  9.08           C  
ATOM   4648  SD  MET B1270      -5.948 -41.498 -21.599  1.00 12.15           S  
ATOM   4649  CE  MET B1270      -6.270 -41.245 -19.848  1.00 11.08           C  
ATOM   4650  N   GLU B1271      -7.960 -37.060 -21.560  1.00 11.51           N  
ATOM   4651  CA  GLU B1271      -8.735 -35.863 -21.270  1.00 14.48           C  
ATOM   4652  C   GLU B1271      -7.918 -34.903 -20.443  1.00 14.44           C  
ATOM   4653  O   GLU B1271      -6.899 -35.315 -19.839  1.00 14.10           O  
ATOM   4654  CB  GLU B1271     -10.054 -36.210 -20.560  1.00 14.10           C  
ATOM   4655  CG  GLU B1271      -9.896 -36.798 -19.153  1.00 18.27           C  
ATOM   4656  CD  GLU B1271     -11.169 -37.463 -18.615  1.00 20.59           C  
ATOM   4657  OE1 GLU B1271     -12.282 -37.065 -19.021  1.00 26.48           O  
ATOM   4658  OE2 GLU B1271     -11.041 -38.391 -17.780  1.00 25.77           O1-
ATOM   4659  N   PRO B1272      -8.321 -33.615 -20.453  1.00 15.91           N  
ATOM   4660  CA  PRO B1272      -7.747 -32.632 -19.556  1.00 16.23           C  
ATOM   4661  C   PRO B1272      -7.925 -33.073 -18.116  1.00 15.78           C  
ATOM   4662  O   PRO B1272      -9.054 -33.397 -17.691  1.00 17.31           O  
ATOM   4663  CB  PRO B1272      -8.582 -31.380 -19.825  1.00 17.30           C  
ATOM   4664  CG  PRO B1272      -9.101 -31.566 -21.200  1.00 18.27           C  
ATOM   4665  CD  PRO B1272      -9.357 -33.012 -21.313  1.00 16.38           C  
ATOM   4666  N   GLY B1273      -6.831 -33.064 -17.376  1.00 11.23           N  
ATOM   4667  CA  GLY B1273      -6.835 -33.581 -16.023  1.00 10.61           C  
ATOM   4668  C   GLY B1273      -5.809 -34.673 -15.871  1.00  8.75           C  
ATOM   4669  O   GLY B1273      -5.187 -34.785 -14.833  1.00  7.48           O  
ATOM   4670  N   PHE B1274      -5.631 -35.509 -16.903  1.00  7.70           N  
ATOM   4671  CA  PHE B1274      -4.701 -36.636 -16.801  1.00  8.16           C  
ATOM   4672  C   PHE B1274      -3.265 -36.207 -16.468  1.00  7.91           C  
ATOM   4673  O   PHE B1274      -2.592 -36.882 -15.675  1.00  8.35           O  
ATOM   4674  CB  PHE B1274      -4.747 -37.500 -18.079  1.00  9.83           C  
ATOM   4675  CG  PHE B1274      -3.921 -38.753 -18.013  1.00  8.47           C  
ATOM   4676  CD1 PHE B1274      -4.344 -39.862 -17.248  1.00  6.45           C  
ATOM   4677  CD2 PHE B1274      -2.733 -38.846 -18.738  1.00 11.38           C  
ATOM   4678  CE1 PHE B1274      -3.576 -41.038 -17.202  1.00  9.18           C  
ATOM   4679  CE2 PHE B1274      -1.962 -40.013 -18.710  1.00 10.36           C  
ATOM   4680  CZ  PHE B1274      -2.383 -41.114 -17.941  1.00 10.45           C  
ATOM   4681  N   ARG B1275      -2.817 -35.092 -17.043  1.00  9.52           N  
ATOM   4682  CA  ARG B1275      -1.472 -34.568 -16.793  1.00 10.79           C  
ATOM   4683  C   ARG B1275      -1.267 -34.261 -15.303  1.00 11.15           C  
ATOM   4684  O   ARG B1275      -0.171 -34.405 -14.794  1.00 11.17           O  
ATOM   4685  CB  ARG B1275      -1.243 -33.302 -17.615  1.00 12.05           C  
ATOM   4686  CG  ARG B1275       0.055 -32.576 -17.345  1.00 17.00           C  
ATOM   4687  CD  ARG B1275       0.104 -31.277 -18.154  1.00 21.07           C  
ATOM   4688  NE  ARG B1275       0.151 -31.535 -19.595  1.00 27.55           N  
ATOM   4689  CZ  ARG B1275       1.267 -31.726 -20.308  1.00 31.55           C  
ATOM   4690  NH1 ARG B1275       2.471 -31.714 -19.731  1.00 30.17           N1+
ATOM   4691  NH2 ARG B1275       1.175 -31.937 -21.619  1.00 31.05           N  
ATOM   4692  N  AGLU B1276      -2.333 -33.850 -14.619  0.50  9.92           N  
ATOM   4693  N  BGLU B1276      -2.349 -33.901 -14.616  0.50 10.12           N  
ATOM   4694  CA AGLU B1276      -2.222 -33.380 -13.235  0.50  9.70           C  
ATOM   4695  CA BGLU B1276      -2.265 -33.359 -13.259  0.50 10.14           C  
ATOM   4696  C  AGLU B1276      -2.248 -34.485 -12.183  0.50 10.37           C  
ATOM   4697  C  BGLU B1276      -2.337 -34.435 -12.167  0.50 10.58           C  
ATOM   4698  O  AGLU B1276      -1.692 -34.315 -11.095  0.50 11.21           O  
ATOM   4699  O  BGLU B1276      -1.917 -34.185 -11.032  0.50 10.81           O  
ATOM   4700  CB AGLU B1276      -3.326 -32.362 -12.940  0.50  9.73           C  
ATOM   4701  CB BGLU B1276      -3.380 -32.322 -13.035  0.50 10.51           C  
ATOM   4702  CG AGLU B1276      -3.112 -31.011 -13.602  0.50  8.92           C  
ATOM   4703  CG BGLU B1276      -3.737 -31.439 -14.239  0.50 11.53           C  
ATOM   4704  CD AGLU B1276      -3.527 -30.972 -15.062  0.50  8.14           C  
ATOM   4705  CD BGLU B1276      -2.780 -30.285 -14.482  0.50 14.67           C  
ATOM   4706  OE1AGLU B1276      -4.265 -31.870 -15.502  0.50  7.87           O  
ATOM   4707  OE1BGLU B1276      -1.644 -30.285 -13.953  0.50 15.49           O  
ATOM   4708  OE2AGLU B1276      -3.126 -30.029 -15.778  0.50 12.78           O1-
ATOM   4709  OE2BGLU B1276      -3.183 -29.362 -15.221  0.50 15.89           O1-
ATOM   4710  N   VAL B1277      -2.898 -35.601 -12.493  1.00  8.88           N  
ATOM   4711  CA  VAL B1277      -3.035 -36.711 -11.537  1.00 10.68           C  
ATOM   4712  C   VAL B1277      -2.255 -37.972 -11.881  1.00 11.71           C  
ATOM   4713  O   VAL B1277      -2.167 -38.876 -11.036  1.00 14.87           O  
ATOM   4714  CB  VAL B1277      -4.538 -37.099 -11.285  1.00 11.02           C  
ATOM   4715  CG1 VAL B1277      -5.263 -35.984 -10.575  1.00 15.54           C  
ATOM   4716  CG2 VAL B1277      -5.232 -37.491 -12.575  1.00 12.37           C  
ATOM   4717  N   SER B1278      -1.715 -38.093 -13.106  1.00  9.49           N  
ATOM   4718  CA  SER B1278      -1.104 -39.346 -13.522  1.00  9.41           C  
ATOM   4719  C   SER B1278       0.295 -39.555 -12.996  1.00  9.08           C  
ATOM   4720  O   SER B1278       1.060 -38.593 -12.818  1.00 10.31           O  
ATOM   4721  CB  SER B1278      -1.036 -39.464 -15.052  1.00 10.08           C  
ATOM   4722  OG  SER B1278      -0.240 -38.444 -15.604  1.00 11.33           O  
ATOM   4723  N   PHE B1279       0.635 -40.826 -12.785  1.00 10.13           N  
ATOM   4724  CA  PHE B1279       2.031 -41.232 -12.561  1.00  9.83           C  
ATOM   4725  C   PHE B1279       2.896 -40.842 -13.752  1.00  9.28           C  
ATOM   4726  O   PHE B1279       3.997 -40.310 -13.579  1.00 10.86           O  
ATOM   4727  CB  PHE B1279       2.128 -42.745 -12.343  1.00 10.31           C  
ATOM   4728  CG  PHE B1279       3.538 -43.259 -12.265  1.00  8.10           C  
ATOM   4729  CD1 PHE B1279       4.367 -42.906 -11.214  1.00  8.77           C  
ATOM   4730  CD2 PHE B1279       4.040 -44.096 -13.257  1.00 11.71           C  
ATOM   4731  CE1 PHE B1279       5.669 -43.366 -11.152  1.00 10.27           C  
ATOM   4732  CE2 PHE B1279       5.336 -44.576 -13.186  1.00 11.43           C  
ATOM   4733  CZ  PHE B1279       6.149 -44.203 -12.139  1.00  9.96           C  
ATOM   4734  N   TYR B1280       2.383 -41.079 -14.962  1.00  8.77           N  
ATOM   4735  CA  TYR B1280       3.150 -40.806 -16.193  1.00  9.50           C  
ATOM   4736  C   TYR B1280       3.777 -39.409 -16.249  1.00 10.18           C  
ATOM   4737  O   TYR B1280       4.955 -39.251 -16.595  1.00  8.90           O  
ATOM   4738  CB  TYR B1280       2.254 -41.030 -17.421  1.00  8.66           C  
ATOM   4739  CG  TYR B1280       2.959 -40.846 -18.739  1.00  7.91           C  
ATOM   4740  CD1 TYR B1280       2.997 -39.606 -19.369  1.00 11.42           C  
ATOM   4741  CD2 TYR B1280       3.609 -41.910 -19.355  1.00 13.80           C  
ATOM   4742  CE1 TYR B1280       3.671 -39.428 -20.584  1.00 11.85           C  
ATOM   4743  CE2 TYR B1280       4.268 -41.744 -20.560  1.00 10.44           C  
ATOM   4744  CZ  TYR B1280       4.286 -40.508 -21.175  1.00 12.92           C  
ATOM   4745  OH  TYR B1280       4.943 -40.348 -22.371  1.00 12.31           O  
ATOM   4746  N   TYR B1281       2.983 -38.388 -15.917  1.00 11.31           N  
ATOM   4747  CA  TYR B1281       3.430 -36.988 -15.956  1.00 11.44           C  
ATOM   4748  C   TYR B1281       4.038 -36.484 -14.638  1.00 13.18           C  
ATOM   4749  O   TYR B1281       4.496 -35.335 -14.563  1.00 14.05           O  
ATOM   4750  CB  TYR B1281       2.257 -36.074 -16.343  1.00 12.78           C  
ATOM   4751  CG  TYR B1281       1.896 -36.086 -17.822  1.00  9.55           C  
ATOM   4752  CD1 TYR B1281       2.602 -35.312 -18.733  1.00 13.71           C  
ATOM   4753  CD2 TYR B1281       0.832 -36.846 -18.302  1.00 12.69           C  
ATOM   4754  CE1 TYR B1281       2.268 -35.310 -20.094  1.00 15.03           C  
ATOM   4755  CE2 TYR B1281       0.495 -36.858 -19.661  1.00 10.82           C  
ATOM   4756  CZ  TYR B1281       1.204 -36.083 -20.544  1.00 12.66           C  
ATOM   4757  OH  TYR B1281       0.864 -36.075 -21.886  1.00 14.62           O  
ATOM   4758  N   SER B1282       4.076 -37.331 -13.616  1.00 12.95           N  
ATOM   4759  CA  SER B1282       4.540 -36.914 -12.291  1.00 14.63           C  
ATOM   4760  C   SER B1282       6.064 -36.869 -12.174  1.00 17.64           C  
ATOM   4761  O   SER B1282       6.784 -37.473 -12.962  1.00 17.25           O  
ATOM   4762  CB  SER B1282       4.027 -37.881 -11.232  1.00 14.23           C  
ATOM   4763  OG  SER B1282       4.778 -39.081 -11.263  1.00 13.89           O  
ATOM   4764  N   GLU B1283       6.532 -36.181 -11.140  1.00 20.58           N  
ATOM   4765  CA  GLU B1283       7.958 -36.143 -10.814  1.00 23.81           C  
ATOM   4766  C   GLU B1283       8.540 -37.519 -10.446  1.00 25.49           C  
ATOM   4767  O   GLU B1283       9.739 -37.744 -10.608  1.00 26.83           O  
ATOM   4768  CB  GLU B1283       8.201 -35.163  -9.668  1.00 25.43           C  
ATOM   4769  CG  GLU B1283       7.827 -33.716  -9.988  1.00 31.21           C  
ATOM   4770  CD  GLU B1283       8.877 -32.983 -10.818  1.00 36.77           C  
ATOM   4771  OE1 GLU B1283       9.672 -33.649 -11.519  1.00 42.92           O  
ATOM   4772  OE2 GLU B1283       8.898 -31.730 -10.774  1.00 39.86           O1-
ATOM   4773  N   GLU B1284       7.699 -38.423  -9.945  1.00 27.13           N  
ATOM   4774  CA  GLU B1284       8.135 -39.774  -9.556  1.00 28.01           C  
ATOM   4775  C   GLU B1284       8.522 -40.652 -10.746  1.00 28.13           C  
ATOM   4776  O   GLU B1284       9.291 -41.605 -10.595  1.00 27.86           O  
ATOM   4777  CB  GLU B1284       7.045 -40.491  -8.748  1.00 28.64           C  
ATOM   4778  CG  GLU B1284       7.558 -41.726  -7.980  1.00 29.32           C  
ATOM   4779  CD  GLU B1284       6.448 -42.700  -7.583  1.00 32.61           C  
ATOM   4780  OE1 GLU B1284       5.318 -42.200  -7.309  1.00 34.32           O  
ATOM   4781  OE2 GLU B1284       6.722 -43.946  -7.542  1.00 19.63           O1-
ATOM   4782  N   ASN B1285       7.980 -40.352 -11.923  1.00 27.87           N  
ATOM   4783  CA  ASN B1285       8.316 -41.119 -13.116  1.00 28.80           C  
ATOM   4784  C   ASN B1285       9.690 -40.663 -13.626  1.00 30.46           C  
ATOM   4785  O   ASN B1285       9.797 -39.761 -14.473  1.00 29.36           O  
ATOM   4786  CB  ASN B1285       7.233 -40.969 -14.182  1.00 27.04           C  
ATOM   4787  CG  ASN B1285       7.556 -41.731 -15.442  1.00 26.72           C  
ATOM   4788  ND2 ASN B1285       6.893 -41.379 -16.531  1.00 19.77           N  
ATOM   4789  OD1 ASN B1285       8.395 -42.630 -15.437  1.00 25.19           O  
ATOM   4790  N   LYS B1286      10.731 -41.281 -13.067  1.00 32.89           N  
ATOM   4791  CA  LYS B1286      12.125 -40.949 -13.395  1.00 34.55           C  
ATOM   4792  C   LYS B1286      13.052 -42.116 -13.081  1.00 36.16           C  
ATOM   4793  O   LYS B1286      13.633 -42.711 -13.991  1.00 38.90           O  
ATOM   4794  CB  LYS B1286      12.590 -39.711 -12.625  1.00 35.75           C  
ATOM   4795  CG  LYS B1286      12.425 -39.807 -11.110  1.00 36.72           C  
ATOM   4796  CD  LYS B1286      13.248 -38.736 -10.389  1.00 37.61           C  
ATOM   4797  CE  LYS B1286      12.743 -38.475  -8.969  1.00 39.81           C  
ATOM   4798  NZ  LYS B1286      12.235 -39.718  -8.310  1.00 43.41           N1+
ATOM   4799  OXT LYS B1286      13.173 -42.453 -11.885  1.00 15.27           O1-
TER   
ATOM   4800  N   ALA C 983     -43.818 -13.671 -18.738  1.00 32.35           N  
ATOM   4801  CA  ALA C 983     -42.629 -13.664 -17.830  1.00 31.98           C  
ATOM   4802  C   ALA C 983     -43.020 -13.338 -16.392  1.00 31.82           C  
ATOM   4803  O   ALA C 983     -42.698 -14.079 -15.458  1.00 32.61           O  
ATOM   4804  CB  ALA C 983     -41.595 -12.663 -18.328  1.00 32.20           C  
ATOM   4805  N   ALA C 984     -43.713 -12.217 -16.231  1.00 31.46           N  
ATOM   4806  CA  ALA C 984     -44.138 -11.743 -14.916  1.00 30.35           C  
ATOM   4807  C   ALA C 984     -45.356 -12.500 -14.378  1.00 29.74           C  
ATOM   4808  O   ALA C 984     -45.626 -12.455 -13.174  1.00 30.57           O  
ATOM   4809  CB  ALA C 984     -44.434 -10.250 -14.970  1.00 30.68           C  
ATOM   4810  N   ASP C 985     -46.085 -13.191 -15.254  1.00 27.43           N  
ATOM   4811  CA  ASP C 985     -47.318 -13.872 -14.853  1.00 25.58           C  
ATOM   4812  C   ASP C 985     -47.313 -15.398 -15.017  1.00 23.88           C  
ATOM   4813  O   ASP C 985     -48.125 -16.077 -14.386  1.00 23.80           O  
ATOM   4814  CB  ASP C 985     -48.504 -13.286 -15.626  1.00 25.69           C  
ATOM   4815  CG  ASP C 985     -48.683 -11.792 -15.394  0.00 25.37           C  
ATOM   4816  OD1 ASP C 985     -48.369 -11.307 -14.286  0.00 25.35           O  
ATOM   4817  OD2 ASP C 985     -49.145 -11.102 -16.327  0.00 25.37           O1-
ATOM   4818  N   VAL C 986     -46.427 -15.943 -15.856  1.00 22.21           N  
ATOM   4819  CA  VAL C 986     -46.533 -17.358 -16.247  1.00 19.87           C  
ATOM   4820  C   VAL C 986     -45.194 -18.062 -16.445  1.00 17.70           C  
ATOM   4821  O   VAL C 986     -44.252 -17.485 -16.986  1.00 18.98           O  
ATOM   4822  CB  VAL C 986     -47.340 -17.523 -17.567  1.00 20.62           C  
ATOM   4823  CG1 VAL C 986     -48.150 -18.798 -17.523  1.00 21.89           C  
ATOM   4824  CG2 VAL C 986     -48.269 -16.348 -17.814  1.00 22.25           C  
ATOM   4825  N   TYR C 987     -45.127 -19.314 -15.991  1.00 13.90           N  
ATOM   4826  CA  TYR C 987     -44.022 -20.218 -16.274  1.00 12.01           C  
ATOM   4827  C   TYR C 987     -44.516 -21.320 -17.214  1.00  9.84           C  
ATOM   4828  O   TYR C 987     -45.510 -21.975 -16.927  1.00  6.87           O  
ATOM   4829  CB  TYR C 987     -43.490 -20.855 -14.990  1.00 11.47           C  
ATOM   4830  CG  TYR C 987     -42.369 -21.853 -15.239  1.00 10.36           C  
ATOM   4831  CD1 TYR C 987     -41.048 -21.433 -15.384  1.00  9.83           C  
ATOM   4832  CD2 TYR C 987     -42.638 -23.216 -15.342  1.00  6.69           C  
ATOM   4833  CE1 TYR C 987     -40.044 -22.327 -15.621  1.00 11.49           C  
ATOM   4834  CE2 TYR C 987     -41.638 -24.125 -15.580  1.00  9.20           C  
ATOM   4835  CZ  TYR C 987     -40.336 -23.680 -15.736  1.00 11.65           C  
ATOM   4836  OH  TYR C 987     -39.325 -24.586 -15.977  1.00 11.54           O  
ATOM   4837  N   VAL C 988     -43.810 -21.529 -18.322  1.00  8.58           N  
ATOM   4838  CA  VAL C 988     -44.191 -22.561 -19.296  1.00  7.92           C  
ATOM   4839  C   VAL C 988     -43.310 -23.799 -19.108  1.00  7.26           C  
ATOM   4840  O   VAL C 988     -42.090 -23.724 -19.258  1.00  7.05           O  
ATOM   4841  CB  VAL C 988     -44.081 -22.030 -20.734  1.00  6.88           C  
ATOM   4842  CG1 VAL C 988     -44.599 -23.069 -21.736  1.00  7.13           C  
ATOM   4843  CG2 VAL C 988     -44.871 -20.723 -20.869  1.00  7.71           C  
ATOM   4844  N   PRO C 989     -43.908 -24.954 -18.750  1.00  8.46           N  
ATOM   4845  CA  PRO C 989     -43.057 -26.140 -18.549  1.00  8.15           C  
ATOM   4846  C   PRO C 989     -42.409 -26.626 -19.847  1.00  7.05           C  
ATOM   4847  O   PRO C 989     -43.058 -26.620 -20.886  1.00  5.89           O  
ATOM   4848  CB  PRO C 989     -44.042 -27.199 -18.039  1.00  9.73           C  
ATOM   4849  CG  PRO C 989     -45.333 -26.789 -18.526  1.00  9.85           C  
ATOM   4850  CD  PRO C 989     -45.326 -25.274 -18.524  1.00  8.93           C  
ATOM   4851  N   ASP C 990     -41.149 -27.042 -19.766  1.00  7.02           N  
ATOM   4852  CA  ASP C 990     -40.350 -27.316 -20.960  1.00  8.35           C  
ATOM   4853  C   ASP C 990     -39.463 -28.573 -20.811  1.00  8.21           C  
ATOM   4854  O   ASP C 990     -39.791 -29.498 -20.072  1.00  9.27           O  
ATOM   4855  CB  ASP C 990     -39.529 -26.058 -21.316  1.00  7.47           C  
ATOM   4856  CG  ASP C 990     -38.493 -25.696 -20.252  1.00 12.32           C  
ATOM   4857  OD1 ASP C 990     -38.298 -26.481 -19.290  1.00 10.81           O  
ATOM   4858  OD2 ASP C 990     -37.853 -24.619 -20.388  1.00 11.28           O1-
ATOM   4859  N   GLU C 991     -38.333 -28.599 -21.509  1.00  8.88           N  
ATOM   4860  CA  GLU C 991     -37.428 -29.750 -21.460  1.00  9.62           C  
ATOM   4861  C   GLU C 991     -36.785 -29.971 -20.093  1.00 10.84           C  
ATOM   4862  O   GLU C 991     -36.205 -31.020 -19.852  1.00 10.69           O  
ATOM   4863  CB  GLU C 991     -36.336 -29.616 -22.521  1.00 10.45           C  
ATOM   4864  CG  GLU C 991     -35.330 -28.514 -22.253  1.00 11.86           C  
ATOM   4865  CD  GLU C 991     -35.685 -27.187 -22.906  1.00 17.65           C  
ATOM   4866  OE1 GLU C 991     -36.884 -26.869 -23.042  1.00 15.20           O  
ATOM   4867  OE2 GLU C 991     -34.749 -26.449 -23.270  1.00 23.43           O1-
ATOM   4868  N   TRP C 992     -36.874 -28.980 -19.203  1.00 10.32           N  
ATOM   4869  CA  TRP C 992     -36.372 -29.123 -17.855  1.00  9.56           C  
ATOM   4870  C   TRP C 992     -37.368 -29.778 -16.888  1.00  9.67           C  
ATOM   4871  O   TRP C 992     -37.011 -30.099 -15.759  1.00 10.01           O  
ATOM   4872  CB  TRP C 992     -35.968 -27.754 -17.303  1.00  9.54           C  
ATOM   4873  CG  TRP C 992     -34.779 -27.154 -17.968  1.00 10.03           C  
ATOM   4874  CD1 TRP C 992     -34.771 -26.361 -19.076  1.00 12.12           C  
ATOM   4875  CD2 TRP C 992     -33.405 -27.286 -17.560  1.00 10.91           C  
ATOM   4876  CE2 TRP C 992     -32.627 -26.549 -18.478  1.00 11.37           C  
ATOM   4877  CE3 TRP C 992     -32.759 -27.970 -16.526  1.00 11.93           C  
ATOM   4878  NE1 TRP C 992     -33.490 -26.000 -19.394  1.00 12.28           N  
ATOM   4879  CZ2 TRP C 992     -31.242 -26.471 -18.390  1.00 11.77           C  
ATOM   4880  CZ3 TRP C 992     -31.382 -27.881 -16.427  1.00 11.84           C  
ATOM   4881  CH2 TRP C 992     -30.634 -27.144 -17.358  1.00 13.11           C  
ATOM   4882  N   GLU C 993     -38.614 -29.949 -17.316  1.00  8.91           N  
ATOM   4883  CA  GLU C 993     -39.629 -30.545 -16.478  1.00  9.27           C  
ATOM   4884  C   GLU C 993     -39.276 -32.001 -16.169  1.00  9.70           C  
ATOM   4885  O   GLU C 993     -38.933 -32.779 -17.080  1.00 11.09           O  
ATOM   4886  CB  GLU C 993     -41.011 -30.433 -17.139  1.00  7.45           C  
ATOM   4887  CG  GLU C 993     -42.189 -30.717 -16.211  1.00 10.24           C  
ATOM   4888  CD  GLU C 993     -42.472 -29.611 -15.179  1.00 10.36           C  
ATOM   4889  OE1 GLU C 993     -42.017 -28.455 -15.357  1.00 10.18           O  
ATOM   4890  OE2 GLU C 993     -43.167 -29.908 -14.178  1.00  9.43           O1-
ATOM   4891  N   VAL C 994     -39.342 -32.352 -14.883  1.00  8.55           N  
ATOM   4892  CA  VAL C 994     -39.087 -33.707 -14.415  1.00 10.22           C  
ATOM   4893  C   VAL C 994     -40.394 -34.271 -13.855  1.00 11.45           C  
ATOM   4894  O   VAL C 994     -41.101 -33.579 -13.127  1.00 11.16           O  
ATOM   4895  CB  VAL C 994     -38.003 -33.732 -13.328  1.00  9.78           C  
ATOM   4896  CG1 VAL C 994     -37.723 -35.160 -12.860  1.00 13.56           C  
ATOM   4897  CG2 VAL C 994     -36.705 -33.088 -13.850  1.00 12.51           C  
ATOM   4898  N   ALA C 995     -40.704 -35.520 -14.207  1.00 12.07           N  
ATOM   4899  CA  ALA C 995     -41.849 -36.223 -13.643  1.00 12.18           C  
ATOM   4900  C   ALA C 995     -41.711 -36.344 -12.129  1.00 12.97           C  
ATOM   4901  O   ALA C 995     -40.672 -36.772 -11.617  1.00 13.46           O  
ATOM   4902  CB  ALA C 995     -41.986 -37.597 -14.265  1.00 12.73           C  
ATOM   4903  N   ARG C 996     -42.760 -35.945 -11.413  1.00 13.21           N  
ATOM   4904  CA  ARG C 996     -42.748 -35.965  -9.949  1.00 13.09           C  
ATOM   4905  C   ARG C 996     -42.318 -37.334  -9.403  1.00 13.26           C  
ATOM   4906  O   ARG C 996     -41.570 -37.418  -8.434  1.00 14.23           O  
ATOM   4907  CB  ARG C 996     -44.134 -35.587  -9.409  1.00 13.46           C  
ATOM   4908  CG  ARG C 996     -44.172 -35.297  -7.921  1.00 13.95           C  
ATOM   4909  CD  ARG C 996     -45.533 -34.771  -7.482  1.00 14.23           C  
ATOM   4910  NE  ARG C 996     -45.865 -33.464  -8.052  1.00 13.78           N  
ATOM   4911  CZ  ARG C 996     -45.374 -32.295  -7.635  1.00 11.81           C  
ATOM   4912  NH1 ARG C 996     -44.495 -32.222  -6.637  1.00 10.88           N1+
ATOM   4913  NH2 ARG C 996     -45.764 -31.180  -8.230  1.00 12.80           N  
ATOM   4914  N   GLU C 997     -42.796 -38.395 -10.046  1.00 14.63           N  
ATOM   4915  CA  GLU C 997     -42.511 -39.780  -9.644  1.00 14.40           C  
ATOM   4916  C   GLU C 997     -41.028 -40.181  -9.693  1.00 14.24           C  
ATOM   4917  O   GLU C 997     -40.647 -41.199  -9.115  1.00 13.79           O  
ATOM   4918  CB  GLU C 997     -43.330 -40.767 -10.493  1.00 16.88           C  
ATOM   4919  CG  GLU C 997     -43.213 -40.585 -12.014  1.00 19.82           C  
ATOM   4920  CD  GLU C 997     -44.397 -39.825 -12.627  1.00 25.93           C  
ATOM   4921  OE1 GLU C 997     -44.795 -38.755 -12.081  1.00 23.10           O  
ATOM   4922  OE2 GLU C 997     -44.924 -40.307 -13.663  1.00 29.38           O1-
ATOM   4923  N   LYS C 998     -40.207 -39.394 -10.386  1.00 12.14           N  
ATOM   4924  CA  LYS C 998     -38.779 -39.675 -10.504  1.00 12.72           C  
ATOM   4925  C   LYS C 998     -37.967 -39.035  -9.370  1.00 10.82           C  
ATOM   4926  O   LYS C 998     -36.748 -39.204  -9.314  1.00 11.99           O  
ATOM   4927  CB  LYS C 998     -38.256 -39.176 -11.843  1.00 13.18           C  
ATOM   4928  CG  LYS C 998     -38.735 -39.966 -13.063  1.00 16.58           C  
ATOM   4929  CD  LYS C 998     -38.121 -39.349 -14.325  1.00 17.62           C  
ATOM   4930  CE  LYS C 998     -37.870 -40.345 -15.443  1.00 21.11           C  
ATOM   4931  NZ  LYS C 998     -36.681 -39.898 -16.277  1.00 24.09           N1+
ATOM   4932  N   ILE C 999     -38.650 -38.311  -8.486  1.00 10.30           N  
ATOM   4933  CA  ILE C 999     -38.019 -37.568  -7.382  1.00 11.98           C  
ATOM   4934  C   ILE C 999     -38.442 -38.162  -6.039  1.00 12.27           C  
ATOM   4935  O   ILE C 999     -39.638 -38.310  -5.775  1.00 11.40           O  
ATOM   4936  CB  ILE C 999     -38.450 -36.074  -7.381  1.00 13.00           C  
ATOM   4937  CG1 ILE C 999     -38.232 -35.409  -8.748  1.00 16.37           C
[truncated: 376,426 more chars]
