# Supplementary material for: Exploration of the molecular mechanism of melatonin against polycystic ovary syndrome based on a network pharmacology approach and experimental validation
Source: Front Endocrinol (Lausanne). 2025 Aug 5;16:1528518. doi: 10.3389/fendo.2025.1528518 (PMC12361247; doi:10.3389/fendo.2025.1528518)
Supplement: Supplementary file 1 [file DataSheet1.zip › Raw data/molecular docking/IGF1R-melatonin/lig.pdbqt_lizhenyu/lig.pdbqt_out.pdb]

MODEL 1
REMARK VINA RESULT:      -6.4      0.000      0.000
REMARK  4 active torsions:
REMARK  status: ('A' for Active; 'I' for Inactive)
REMARK    1  A    between atoms: O_1  and  C_13 
REMARK    2  A    between atoms: N_4  and  C_10 
REMARK       I    between atoms: N_4  and  C_15 
REMARK    3  A    between atoms: C_5  and  C_7 
REMARK    4  A    between atoms: C_7  and  C_10 
ROOT
ATOM      1  O   *** d   *     -11.496 -25.736   2.753  0.00  0.00    -0.356 OA
ATOM      2  C   *** d   *     -12.880 -25.881   2.535  0.00  0.00     0.210 C 
ENDROOT
BRANCH   1   3
ATOM      3  C   *** d   *     -10.648 -26.726   2.314  0.00  0.00     0.069 A 
ATOM      4  C   *** d   *      -9.942 -26.681   1.162  0.00  0.00     0.051 A 
ATOM      5  C   *** d   *      -9.142 -27.702   0.826  0.00  0.00     0.001 A 
ATOM      6  C   *** d   *      -8.347 -27.908  -0.237  0.00  0.00    -0.029 A 
ATOM      7  C   *** d   *      -9.025 -28.775   1.615  0.00  0.00     0.043 A 
ATOM      8  C   *** d   *      -7.787 -29.111  -0.032  0.00  0.00     0.096 A 
ATOM      9  N   *** d   *      -8.214 -29.581   1.068  0.00  0.00    -0.365 N 
ATOM     10  H   *** d   *      -7.939 -30.505   1.473  0.00  0.00     0.165 HD
ATOM     11  C   *** d   *      -9.704 -28.859   2.762  0.00  0.00     0.033 A 
ATOM     12  C   *** d   *     -10.502 -27.828   3.083  0.00  0.00     0.039 A 
BRANCH   6  13
ATOM     13  C   *** d   *      -8.145 -26.978  -1.400  0.00  0.00     0.060 C 
BRANCH  13  14
ATOM     14  C   *** d   *      -9.236 -27.059  -2.477  0.00  0.00     0.127 C 
BRANCH  14  15
ATOM     15  N   *** d   *      -8.989 -28.220  -3.339  0.00  0.00    -0.361 N 
ATOM     16  C   *** d   *      -9.989 -28.841  -4.032  0.00  0.00     0.213 C 
ATOM     17  O   *** d   *     -11.140 -28.482  -3.983  0.00  0.00    -0.274 OA
ATOM     18  C   *** d   *      -9.524 -30.020  -4.864  0.00  0.00     0.117 C 
ATOM     19  H   *** d   *      -8.037 -28.575  -3.425  0.00  0.00     0.162 HD
ENDBRANCH  14  15
ENDBRANCH  13  14
ENDBRANCH   6  13
ENDBRANCH   1   3
TORSDOF 4
ENDMDL
MODEL 2
REMARK VINA RESULT:      -6.3     76.843     79.727
REMARK  4 active torsions:
REMARK  status: ('A' for Active; 'I' for Inactive)
REMARK    1  A    between atoms: O_1  and  C_13 
REMARK    2  A    between atoms: N_4  and  C_10 
REMARK       I    between atoms: N_4  and  C_15 
REMARK    3  A    between atoms: C_5  and  C_7 
REMARK    4  A    between atoms: C_7  and  C_10 
ROOT
ATOM      1  O   *** d   *      17.609 -24.721 -71.577  0.00  0.00    -0.356 OA
ATOM      2  C   *** d   *      17.831 -26.069 -71.233  0.00  0.00     0.210 C 
ENDROOT
BRANCH   1   3
ATOM      3  C   *** d   *      18.299 -24.186 -72.640  0.00  0.00     0.069 A 
ATOM      4  C   *** d   *      18.085 -22.956 -73.158  0.00  0.00     0.051 A 
ATOM      5  C   *** d   *      18.815 -22.530 -74.198  0.00  0.00     0.001 A 
ATOM      6  C   *** d   *      18.807 -21.378 -74.888  0.00  0.00    -0.029 A 
ATOM      7  C   *** d   *      19.761 -23.304 -74.739  0.00  0.00     0.043 A 
ATOM      8  C   *** d   *      19.760 -21.520 -75.823  0.00  0.00     0.096 A 
ATOM      9  N   *** d   *      20.293 -22.666 -75.696  0.00  0.00    -0.365 N 
ATOM     10  H   *** d   *      21.065 -23.038 -76.295  0.00  0.00     0.165 HD
ATOM     11  C   *** d   *      20.005 -24.525 -74.258  0.00  0.00     0.033 A 
ATOM     12  C   *** d   *      19.264 -24.938 -73.216  0.00  0.00     0.039 A 
BRANCH   6  13
ATOM     13  C   *** d   *      17.911 -20.195 -74.650  0.00  0.00     0.060 C 
BRANCH  13  14
ATOM     14  C   *** d   *      18.242 -18.965 -75.506  0.00  0.00     0.127 C 
BRANCH  14  15
ATOM     15  N   *** d   *      18.177 -17.757 -74.677  0.00  0.00    -0.361 N 
ATOM     16  C   *** d   *      19.104 -16.758 -74.767  0.00  0.00     0.213 C 
ATOM     17  O   *** d   *      20.037 -16.798 -75.530  0.00  0.00    -0.274 OA
ATOM     18  C   *** d   *      18.855 -15.598 -73.823  0.00  0.00     0.117 C 
ATOM     19  H   *** d   *      17.412 -17.659 -74.009  0.00  0.00     0.162 HD
ENDBRANCH  14  15
ENDBRANCH  13  14
ENDBRANCH   6  13
ENDBRANCH   1   3
TORSDOF 4
ENDMDL
MODEL 3
REMARK VINA RESULT:      -6.0      2.641      3.567
REMARK  4 active torsions:
REMARK  status: ('A' for Active; 'I' for Inactive)
REMARK    1  A    between atoms: O_1  and  C_13 
REMARK    2  A    between atoms: N_4  and  C_10 
REMARK       I    between atoms: N_4  and  C_15 
REMARK    3  A    between atoms: C_5  and  C_7 
REMARK    4  A    between atoms: C_7  and  C_10 
ROOT
ATOM      1  O   *** d   *     -11.291 -25.780   2.432  0.00  0.00    -0.356 OA
ATOM      2  C   *** d   *     -12.687 -25.917   2.554  0.00  0.00     0.210 C 
ENDROOT
BRANCH   1   3
ATOM      3  C   *** d   *     -10.524 -26.912   2.276  0.00  0.00     0.069 A 
ATOM      4  C   *** d   *      -9.701 -27.147   1.230  0.00  0.00     0.051 A 
ATOM      5  C   *** d   *      -8.996 -28.286   1.176  0.00  0.00     0.001 A 
ATOM      6  C   *** d   *      -8.124 -28.759   0.271  0.00  0.00    -0.029 A 
ATOM      7  C   *** d   *      -9.091 -29.203   2.144  0.00  0.00     0.043 A 
ATOM      8  C   *** d   *      -7.735 -29.953   0.746  0.00  0.00     0.096 A 
ATOM      9  N   *** d   *      -8.328 -30.170   1.847  0.00  0.00    -0.365 N 
ATOM     10  H   *** d   *      -8.209 -31.027   2.434  0.00  0.00     0.165 HD
ATOM     11  C   *** d   *      -9.892 -29.009   3.194  0.00  0.00     0.033 A 
ATOM     12  C   *** d   *     -10.592 -27.863   3.234  0.00  0.00     0.039 A 
BRANCH   6  13
ATOM     13  C   *** d   *      -7.692 -28.081  -1.000  0.00  0.00     0.060 C 
BRANCH  13  14
ATOM     14  C   *** d   *      -6.305 -28.503  -1.505  0.00  0.00     0.127 C 
BRANCH  14  15
ATOM     15  N   *** d   *      -5.297 -28.191  -0.487  0.00  0.00    -0.361 N 
ATOM     16  C   *** d   *      -4.392 -27.179  -0.640  0.00  0.00     0.213 C 
ATOM     17  O   *** d   *      -4.358 -26.475  -1.619  0.00  0.00    -0.274 OA
ATOM     18  C   *** d   *      -3.437 -27.022   0.526  0.00  0.00     0.117 C 
ATOM     19  H   *** d   *      -5.270 -28.749   0.367  0.00  0.00     0.162 HD
ENDBRANCH  14  15
ENDBRANCH  13  14
ENDBRANCH   6  13
ENDBRANCH   1   3
TORSDOF 4
ENDMDL
MODEL 4
REMARK VINA RESULT:      -5.5     74.698     78.581
REMARK  4 active torsions:
REMARK  status: ('A' for Active; 'I' for Inactive)
REMARK    1  A    between atoms: O_1  and  C_13 
REMARK    2  A    between atoms: N_4  and  C_10 
REMARK       I    between atoms: N_4  and  C_15 
REMARK    3  A    between atoms: C_5  and  C_7 
REMARK    4  A    between atoms: C_7  and  C_10 
ROOT
ATOM      1  O   *** d   *      17.198 -24.193 -69.664  0.00  0.00    -0.356 OA
ATOM      2  C   *** d   *      17.573 -23.250 -68.686  0.00  0.00     0.210 C 
ENDROOT
BRANCH   1   3
ATOM      3  C   *** d   *      18.138 -24.612 -70.576  0.00  0.00     0.069 A 
ATOM      4  C   *** d   *      18.067 -24.401 -71.909  0.00  0.00     0.051 A 
ATOM      5  C   *** d   *      19.040 -24.853 -72.712  0.00  0.00     0.001 A 
ATOM      6  C   *** d   *      19.213 -24.780 -74.042  0.00  0.00    -0.029 A 
ATOM      7  C   *** d   *      20.091 -25.514 -72.217  0.00  0.00     0.043 A 
ATOM      8  C   *** d   *      20.373 -25.411 -74.283  0.00  0.00     0.096 A 
ATOM      9  N   *** d   *      20.852 -25.825 -73.182  0.00  0.00    -0.365 N 
ATOM     10  H   *** d   *      21.750 -26.350 -73.078  0.00  0.00     0.165 HD
ATOM     11  C   *** d   *      20.200 -25.745 -70.907  0.00  0.00     0.033 A 
ATOM     12  C   *** d   *      19.217 -25.286 -70.115  0.00  0.00     0.039 A 
BRANCH   6  13
ATOM     13  C   *** d   *      18.289 -24.127 -75.033  0.00  0.00     0.060 C 
BRANCH  13  14
ATOM     14  C   *** d   *      19.001 -23.393 -76.177  0.00  0.00     0.127 C 
BRANCH  14  15
ATOM     15  N   *** d   *      18.990 -21.950 -75.916  0.00  0.00    -0.361 N 
ATOM     16  C   *** d   *      20.092 -21.281 -75.465  0.00  0.00     0.213 C 
ATOM     17  O   *** d   *      21.146 -21.826 -75.249  0.00  0.00    -0.274 OA
ATOM     18  C   *** d   *      19.871 -19.795 -75.259  0.00  0.00     0.117 C 
ATOM     19  H   *** d   *      18.129 -21.427 -76.078  0.00  0.00     0.162 HD
ENDBRANCH  14  15
ENDBRANCH  13  14
ENDBRANCH   6  13
ENDBRANCH   1   3
TORSDOF 4
ENDMDL
MODEL 5
REMARK VINA RESULT:      -5.4     11.435     15.010
REMARK  4 active torsions:
REMARK  status: ('A' for Active; 'I' for Inactive)
REMARK    1  A    between atoms: O_1  and  C_13 
REMARK    2  A    between atoms: N_4  and  C_10 
REMARK       I    between atoms: N_4  and  C_15 
REMARK    3  A    between atoms: C_5  and  C_7 
REMARK    4  A    between atoms: C_7  and  C_10 
ROOT
ATOM      1  O   *** d   *      -9.677 -37.512 -14.270  0.00  0.00    -0.356 OA
ATOM      2  C   *** d   *      -9.024 -38.248 -13.262  0.00  0.00     0.210 C 
ENDROOT
BRANCH   1   3
ATOM      3  C   *** d   *      -9.748 -36.143 -14.151  0.00  0.00     0.069 A 
ATOM      4  C   *** d   *      -8.872 -35.383 -13.457  0.00  0.00     0.051 A 
ATOM      5  C   *** d   *      -9.032 -34.054 -13.405  0.00  0.00     0.001 A 
ATOM      6  C   *** d   *      -8.323 -33.087 -12.801  0.00  0.00    -0.029 A 
ATOM      7  C   *** d   *     -10.050 -33.457 -14.033  0.00  0.00     0.043 A 
ATOM      8  C   *** d   *      -8.960 -31.943 -13.099  0.00  0.00     0.096 A 
ATOM      9  N   *** d   *      -9.967 -32.210 -13.824  0.00  0.00    -0.365 N 
ATOM     10  H   *** d   *     -10.639 -31.503 -14.201  0.00  0.00     0.165 HD
ATOM     11  C   *** d   *     -10.938 -34.171 -14.730  0.00  0.00     0.033 A 
ATOM     12  C   *** d   *     -10.763 -35.502 -14.772  0.00  0.00     0.039 A 
BRANCH   6  13
ATOM     13  C   *** d   *      -7.083 -33.269 -11.970  0.00  0.00     0.060 C 
BRANCH  13  14
ATOM     14  C   *** d   *      -7.072 -32.468 -10.661  0.00  0.00     0.127 C 
BRANCH  14  15
ATOM     15  N   *** d   *      -5.690 -32.289 -10.207  0.00  0.00    -0.361 N 
ATOM     16  C   *** d   *      -5.267 -32.696  -8.973  0.00  0.00     0.213 C 
ATOM     17  O   *** d   *      -5.998 -33.226  -8.173  0.00  0.00    -0.274 OA
ATOM     18  C   *** d   *      -3.802 -32.419  -8.699  0.00  0.00     0.117 C 
ATOM     19  H   *** d   *      -5.018 -31.846 -10.834  0.00  0.00     0.162 HD
ENDBRANCH  14  15
ENDBRANCH  13  14
ENDBRANCH   6  13
ENDBRANCH   1   3
TORSDOF 4
ENDMDL
MODEL 6
REMARK VINA RESULT:      -5.3     13.524     15.243
REMARK  4 active torsions:
REMARK  status: ('A' for Active; 'I' for Inactive)
REMARK    1  A    between atoms: O_1  and  C_13 
REMARK    2  A    between atoms: N_4  and  C_10 
REMARK       I    between atoms: N_4  and  C_15 
REMARK    3  A    between atoms: C_5  and  C_7 
REMARK    4  A    between atoms: C_7  and  C_10 
ROOT
ATOM      1  O   *** d   *     -17.857 -40.092  -3.760  0.00  0.00    -0.356 OA
ATOM      2  C   *** d   *     -19.198 -39.818  -3.428  0.00  0.00     0.210 C 
ENDROOT
BRANCH   1   3
ATOM      3  C   *** d   *     -17.113 -40.883  -2.915  0.00  0.00     0.069 A 
ATOM      4  C   *** d   *     -15.764 -40.971  -2.929  0.00  0.00     0.051 A 
ATOM      5  C   *** d   *     -15.135 -41.774  -2.060  0.00  0.00     0.001 A 
ATOM      6  C   *** d   *     -13.834 -42.040  -1.863  0.00  0.00    -0.029 A 
ATOM      7  C   *** d   *     -15.822 -42.498  -1.170  0.00  0.00     0.043 A 
ATOM      8  C   *** d   *     -13.803 -42.924  -0.853  0.00  0.00     0.096 A 
ATOM      9  N   *** d   *     -14.993 -43.161  -0.478  0.00  0.00    -0.365 N 
ATOM     10  H   *** d   *     -15.260 -43.814   0.294  0.00  0.00     0.165 HD
ATOM     11  C   *** d   *     -17.155 -42.441  -1.122  0.00  0.00     0.033 A 
ATOM     12  C   *** d   *     -17.770 -41.631  -2.000  0.00  0.00     0.039 A 
BRANCH   6  13
ATOM     13  C   *** d   *     -12.674 -41.463  -2.626  0.00  0.00     0.060 C 
BRANCH  13  14
ATOM     14  C   *** d   *     -11.714 -40.617  -1.778  0.00  0.00     0.127 C 
BRANCH  14  15
ATOM     15  N   *** d   *     -10.466 -41.356  -1.566  0.00  0.00    -0.361 N 
ATOM     16  C   *** d   *     -10.149 -41.927  -0.366  0.00  0.00     0.213 C 
ATOM     17  O   *** d   *     -10.868 -41.862   0.600  0.00  0.00    -0.274 OA
ATOM     18  C   *** d   *      -8.814 -42.645  -0.357  0.00  0.00     0.117 C 
ATOM     19  H   *** d   *      -9.810 -41.449  -2.343  0.00  0.00     0.162 HD
ENDBRANCH  14  15
ENDBRANCH  13  14
ENDBRANCH   6  13
ENDBRANCH   1   3
TORSDOF 4
ENDMDL
MODEL 7
REMARK VINA RESULT:      -5.3     63.801     66.253
REMARK  4 active torsions:
REMARK  status: ('A' for Active; 'I' for Inactive)
REMARK    1  A    between atoms: O_1  and  C_13 
REMARK    2  A    between atoms: N_4  and  C_10 
REMARK       I    between atoms: N_4  and  C_15 
REMARK    3  A    between atoms: C_5  and  C_7 
REMARK    4  A    between atoms: C_7  and  C_10 
ROOT
ATOM      1  O   *** d   *      18.196 -45.785 -55.311  0.00  0.00    -0.356 OA
ATOM      2  C   *** d   *      17.741 -47.042 -55.755  0.00  0.00     0.210 C 
ENDROOT
BRANCH   1   3
ATOM      3  C   *** d   *      17.832 -44.661 -56.015  0.00  0.00     0.069 A 
ATOM      4  C   *** d   *      18.088 -44.457 -57.327  0.00  0.00     0.051 A 
ATOM      5  C   *** d   *      17.689 -43.323 -57.919  0.00  0.00     0.001 A 
ATOM      6  C   *** d   *      17.811 -42.877 -59.180  0.00  0.00    -0.029 A 
ATOM      7  C   *** d   *      17.035 -42.380 -57.233  0.00  0.00     0.043 A 
ATOM      8  C   *** d   *      17.218 -41.673 -59.188  0.00  0.00     0.096 A 
ATOM      9  N   *** d   *      16.778 -41.424 -58.024  0.00  0.00    -0.365 N 
ATOM     10  H   *** d   *      16.271 -40.551 -57.748  0.00  0.00     0.165 HD
ATOM     11  C   *** d   *      16.762 -42.541 -55.936  0.00  0.00     0.033 A 
ATOM     12  C   *** d   *      17.169 -43.683 -55.357  0.00  0.00     0.039 A 
BRANCH   6  13
ATOM     13  C   *** d   *      18.475 -43.591 -60.324  0.00  0.00     0.060 C 
BRANCH  13  14
ATOM     14  C   *** d   *      19.996 -43.744 -60.180  0.00  0.00     0.127 C 
BRANCH  14  15
ATOM     15  N   *** d   *      20.633 -42.427 -60.275  0.00  0.00    -0.361 N 
ATOM     16  C   *** d   *      21.274 -41.848 -59.216  0.00  0.00     0.213 C 
ATOM     17  O   *** d   *      21.359 -42.375 -58.135  0.00  0.00    -0.274 OA
ATOM     18  C   *** d   *      21.864 -40.485 -59.522  0.00  0.00     0.117 C 
ATOM     19  H   *** d   *      20.597 -41.925 -61.162  0.00  0.00     0.162 HD
ENDBRANCH  14  15
ENDBRANCH  13  14
ENDBRANCH   6  13
ENDBRANCH   1   3
TORSDOF 4
ENDMDL
MODEL 8
REMARK VINA RESULT:      -5.2     37.785     38.835
REMARK  4 active torsions:
REMARK  status: ('A' for Active; 'I' for Inactive)
REMARK    1  A    between atoms: O_1  and  C_13 
REMARK    2  A    between atoms: N_4  and  C_10 
REMARK       I    between atoms: N_4  and  C_15 
REMARK    3  A    between atoms: C_5  and  C_7 
REMARK    4  A    between atoms: C_7  and  C_10 
ROOT
ATOM      1  O   *** d   *     -21.306 -46.783 -31.972  0.00  0.00    -0.356 OA
ATOM      2  C   *** d   *     -22.506 -47.518 -32.052  0.00  0.00     0.210 C 
ENDROOT
BRANCH   1   3
ATOM      3  C   *** d   *     -20.164 -47.422 -31.549  0.00  0.00     0.069 A 
ATOM      4  C   *** d   *     -20.116 -48.691 -31.086  0.00  0.00     0.051 A 
ATOM      5  C   *** d   *     -18.948 -49.220 -30.699  0.00  0.00     0.001 A 
ATOM      6  C   *** d   *     -18.627 -50.430 -30.212  0.00  0.00    -0.029 A 
ATOM      7  C   *** d   *     -17.815 -48.512 -30.762  0.00  0.00     0.043 A 
ATOM      8  C   *** d   *     -17.302 -50.387 -30.003  0.00  0.00     0.096 A 
ATOM      9  N   *** d   *     -16.869 -49.242 -30.340  0.00  0.00    -0.365 N 
ATOM     10  H   *** d   *     -15.871 -48.936 -30.281  0.00  0.00     0.165 HD
ATOM     11  C   *** d   *     -17.818 -47.255 -31.213  0.00  0.00     0.033 A 
ATOM     12  C   *** d   *     -18.998 -46.740 -31.597  0.00  0.00     0.039 A 
BRANCH   6  13
ATOM     13  C   *** d   *     -19.569 -51.574 -29.960  0.00  0.00     0.060 C 
BRANCH  13  14
ATOM     14  C   *** d   *     -20.106 -51.652 -28.524  0.00  0.00     0.127 C 
BRANCH  14  15
ATOM     15  N   *** d   *     -19.974 -53.024 -28.024  0.00  0.00    -0.361 N 
ATOM     16  C   *** d   *     -21.057 -53.809 -27.751  0.00  0.00     0.213 C 
ATOM     17  O   *** d   *     -22.194 -53.432 -27.899  0.00  0.00    -0.274 OA
ATOM     18  C   *** d   *     -20.704 -55.194 -27.244  0.00  0.00     0.117 C 
ATOM     19  H   *** d   *     -19.040 -53.406 -27.876  0.00  0.00     0.162 HD
ENDBRANCH  14  15
ENDBRANCH  13  14
ENDBRANCH   6  13
ENDBRANCH   1   3
TORSDOF 4
ENDMDL
MODEL 9
REMARK VINA RESULT:      -5.1     74.364     76.179
REMARK  4 active torsions:
REMARK  status: ('A' for Active; 'I' for Inactive)
REMARK    1  A    between atoms: O_1  and  C_13 
REMARK    2  A    between atoms: N_4  and  C_10 
REMARK       I    between atoms: N_4  and  C_15 
REMARK    3  A    between atoms: C_5  and  C_7 
REMARK    4  A    between atoms: C_7  and  C_10 
ROOT
ATOM      1  O   *** d   *      18.439 -23.756 -69.912  0.00  0.00    -0.356 OA
ATOM      2  C   *** d   *      19.192 -23.722 -68.721  0.00  0.00     0.210 C 
ENDROOT
BRANCH   1   3
ATOM      3  C   *** d   *      18.570 -24.840 -70.749  0.00  0.00     0.069 A 
ATOM      4  C   *** d   *      18.030 -26.058 -70.523  0.00  0.00     0.051 A 
ATOM      5  C   *** d   *      18.219 -27.049 -71.406  0.00  0.00     0.001 A 
ATOM      6  C   *** d   *      17.803 -28.326 -71.425  0.00  0.00    -0.029 A 
ATOM      7  C   *** d   *      18.938 -26.855 -72.516  0.00  0.00     0.043 A 
ATOM      8  C   *** d   *      18.300 -28.842 -72.560  0.00  0.00     0.096 A 
ATOM      9  N   *** d   *      18.959 -27.942 -73.168  0.00  0.00    -0.365 N 
ATOM     10  H   *** d   *      19.452 -28.073 -74.080  0.00  0.00     0.165 HD
ATOM     11  C   *** d   *      19.489 -25.667 -72.777  0.00  0.00     0.033 A 
ATOM     12  C   *** d   *      19.290 -24.685 -71.883  0.00  0.00     0.039 A 
BRANCH   6  13
ATOM     13  C   *** d   *      16.962 -29.011 -70.385  0.00  0.00     0.060 C 
BRANCH  13  14
ATOM     14  C   *** d   *      16.514 -30.430 -70.764  0.00  0.00     0.127 C 
BRANCH  14  15
ATOM     15  N   *** d   *      17.076 -31.392 -69.811  0.00  0.00    -0.361 N 
ATOM     16  C   *** d   *      16.832 -32.734 -69.897  0.00  0.00     0.213 C 
ATOM     17  O   *** d   *      16.139 -33.219 -70.758  0.00  0.00    -0.274 OA
ATOM     18  C   *** d   *      17.505 -33.555 -68.816  0.00  0.00     0.117 C 
ATOM     19  H   *** d   *      17.670 -31.049 -69.056  0.00  0.00     0.162 HD
ENDBRANCH  14  15
ENDBRANCH  13  14
ENDBRANCH   6  13
ENDBRANCH   1   3
TORSDOF 4
ENDMDL
