# Supplementary material for: Exploration of the molecular mechanism of melatonin against polycystic ovary syndrome based on a network pharmacology approach and experimental validation
Source: Front Endocrinol (Lausanne). 2025 Aug 5;16:1528518. doi: 10.3389/fendo.2025.1528518 (PMC12361247; doi:10.3389/fendo.2025.1528518)
Supplement: Supplementary file 1 [file DataSheet1.zip › Raw data/molecular docking/MDM2-melatonin/111.gpf]

npts 86 94 88                        # num.grid points in xyz
gridfld 5oai_w.maps.fld              # grid_data_file
spacing 0.375                        # spacing(A)
receptor_types A C H HD N NA OA SA   # receptor atom types
ligand_types A C HD N NA OA SA       # ligand atom types
receptor 5oai_w.pdbqt                # macromolecule
gridcenter 59.098 6.143 14.412       # xyz-coordinates or auto
smooth 0.5                           # store minimum energy w/in rad(A)
map 5oai_w.A.map                     # atom-specific affinity map
map 5oai_w.C.map                     # atom-specific affinity map
map 5oai_w.HD.map                    # atom-specific affinity map
map 5oai_w.N.map                     # atom-specific affinity map
map 5oai_w.NA.map                    # atom-specific affinity map
map 5oai_w.OA.map                    # atom-specific affinity map
map 5oai_w.SA.map                    # atom-specific affinity map
elecmap 5oai_w.e.map                 # electrostatic potential map
dsolvmap 5oai_w.d.map              # desolvation potential map
dielectric -0.1465                   # <0, AD4 distance-dep.diel;>0, constant
