# Supplementary material for: Exploration of the molecular mechanism of melatonin against polycystic ovary syndrome based on a network pharmacology approach and experimental validation
Source: Front Endocrinol (Lausanne). 2025 Aug 5;16:1528518. doi: 10.3389/fendo.2025.1528518 (PMC12361247; doi:10.3389/fendo.2025.1528518)
Supplement: Supplementary file 1 [file DataSheet1.zip › Raw data/molecular docking/MDM2-melatonin/5oai.pdb]

HEADER    LIGASE                                  22-JUN-17   5OAI              
TITLE     STRUCTURE OF MDM2 WITH LOW MOLECULAR WEIGHT INHIBITOR                 
COMPND    MOL_ID: 1;                                                            
COMPND   2 MOLECULE: E3 UBIQUITIN-PROTEIN LIGASE MDM2;                          
COMPND   3 CHAIN: A;                                                            
COMPND   4 SYNONYM: DOUBLE MINUTE 2 PROTEIN,HDM2,ONCOPROTEIN MDM2,RING-TYPE E3  
COMPND   5 UBIQUITIN TRANSFERASE MDM2,P53-BINDING PROTEIN MDM2;                 
COMPND   6 EC: 2.3.2.27;                                                        
COMPND   7 ENGINEERED: YES;                                                     
COMPND   8 OTHER_DETAILS: MET 17 IS A TRANSLATION INITIATING MET.               
SOURCE    MOL_ID: 1;                                                            
SOURCE   2 ORGANISM_SCIENTIFIC: HOMO SAPIENS;                                   
SOURCE   3 ORGANISM_COMMON: HUMAN;                                              
SOURCE   4 ORGANISM_TAXID: 9606;                                                
SOURCE   5 GENE: MDM2;                                                          
SOURCE   6 EXPRESSION_SYSTEM: ESCHERICHIA COLI;                                 
SOURCE   7 EXPRESSION_SYSTEM_TAXID: 562                                         
KEYWDS    P53, MDM2, MDMX, PROTEIN-PROTEIN INTERACTION, CANCER, INHIBITOR,      
KEYWDS   2 LIGASE                                                               
EXPDTA    X-RAY DIFFRACTION                                                     
AUTHOR    A.TWARDA-CLAPA,C.G.NEOCHORITIS,P.GRUDNIK,G.DUBIN,A.DOMLING,T.A.HOLAK  
REVDAT   2   17-APR-19 5OAI    1       JRNL                                     
REVDAT   1   13-FEB-19 5OAI    0                                                
JRNL        AUTH   L.SKALNIAK,A.TWARDA-CLAPA,C.G.NEOCHORITIS,E.SURMIAK,         
JRNL        AUTH 2 M.MACHULA,A.WISNIEWSKA,B.LABUZEK,A.M.ALI,S.KRZANIK,G.DUBIN,  
JRNL        AUTH 3 M.GROVES,A.DOMLING,T.A.HOLAK                                 
JRNL        TITL   A FLUORINATED INDOLE-BASED MDM2 ANTAGONIST SELECTIVELY       
JRNL        TITL 2 INHIBITS THE GROWTH OF P53WTOSTEOSARCOMA CELLS.              
JRNL        REF    FEBS J.                       V. 286  1360 2019              
JRNL        REFN                   ISSN 1742-464X                               
JRNL        PMID   30715803                                                     
JRNL        DOI    10.1111/FEBS.14774                                           
REMARK   2                                                                      
REMARK   2 RESOLUTION.    2.00 ANGSTROMS.                                       
REMARK   3                                                                      
REMARK   3 REFINEMENT.                                                          
REMARK   3   PROGRAM     : PHENIX (1.11.1_2575: ???)                            
REMARK   3   AUTHORS     : PAUL ADAMS,PAVEL AFONINE,VINCENT CHEN,IAN            
REMARK   3               : DAVIS,KRESHNA GOPAL,RALF GROSSE-KUNSTLEVE,           
REMARK   3               : LI-WEI HUNG,ROBERT IMMORMINO,TOM IOERGER,            
REMARK   3               : AIRLIE MCCOY,ERIK MCKEE,NIGEL MORIARTY,              
REMARK   3               : REETAL PAI,RANDY READ,JANE RICHARDSON,               
REMARK   3               : DAVID RICHARDSON,TOD ROMO,JIM SACCHETTINI,           
REMARK   3               : NICHOLAS SAUTER,JACOB SMITH,LAURENT                  
REMARK   3               : STORONI,TOM TERWILLIGER,PETER ZWART                  
REMARK   3                                                                      
REMARK   3    REFINEMENT TARGET : ML                                            
REMARK   3                                                                      
REMARK   3  DATA USED IN REFINEMENT.                                            
REMARK   3   RESOLUTION RANGE HIGH (ANGSTROMS) : 2.00                           
REMARK   3   RESOLUTION RANGE LOW  (ANGSTROMS) : 42.78                          
REMARK   3   MIN(FOBS/SIGMA_FOBS)              : 1.340                          
REMARK   3   COMPLETENESS FOR RANGE        (%) : 99.2                           
REMARK   3   NUMBER OF REFLECTIONS             : 8621                           
REMARK   3                                                                      
REMARK   3  FIT TO DATA USED IN REFINEMENT.                                     
REMARK   3   R VALUE     (WORKING + TEST SET) : 0.216                           
REMARK   3   R VALUE            (WORKING SET) : 0.216                           
REMARK   3   FREE R VALUE                     : 0.227                           
REMARK   3   FREE R VALUE TEST SET SIZE   (%) : 4.710                           
REMARK   3   FREE R VALUE TEST SET COUNT      : 406                             
REMARK   3                                                                      
REMARK   3  FIT TO DATA USED IN REFINEMENT (IN BINS).                           
REMARK   3   BIN  RESOLUTION RANGE  COMPL.    NWORK NFREE   RWORK  RFREE        
REMARK   3     1 42.7897 -  2.8844    1.00     2853   124  0.1948 0.1965        
REMARK   3     2  2.8844 -  2.2895    0.99     2710   139  0.2491 0.2652        
REMARK   3     3  2.2895 -  2.0001    0.98     2652   143  0.2651 0.2816        
REMARK   3                                                                      
REMARK   3  BULK SOLVENT MODELLING.                                             
REMARK   3   METHOD USED        : FLAT BULK SOLVENT MODEL                       
REMARK   3   SOLVENT RADIUS     : 1.11                                          
REMARK   3   SHRINKAGE RADIUS   : 0.90                                          
REMARK   3   K_SOL              : NULL                                          
REMARK   3   B_SOL              : NULL                                          
REMARK   3                                                                      
REMARK   3  ERROR ESTIMATES.                                                    
REMARK   3   COORDINATE ERROR (MAXIMUM-LIKELIHOOD BASED)     : 0.130            
REMARK   3   PHASE ERROR (DEGREES, MAXIMUM-LIKELIHOOD BASED) : 30.560           
REMARK   3                                                                      
REMARK   3  B VALUES.                                                           
REMARK   3   FROM WILSON PLOT           (A**2) : NULL                           
REMARK   3   MEAN B VALUE      (OVERALL, A**2) : NULL                           
REMARK   3   OVERALL ANISOTROPIC B VALUE.                                       
REMARK   3    B11 (A**2) : NULL                                                 
REMARK   3    B22 (A**2) : NULL                                                 
REMARK   3    B33 (A**2) : NULL                                                 
REMARK   3    B12 (A**2) : NULL                                                 
REMARK   3    B13 (A**2) : NULL                                                 
REMARK   3    B23 (A**2) : NULL                                                 
REMARK   3                                                                      
REMARK   3  TWINNING INFORMATION.                                               
REMARK   3   FRACTION: NULL                                                     
REMARK   3   OPERATOR: NULL                                                     
REMARK   3                                                                      
REMARK   3  DEVIATIONS FROM IDEAL VALUES.                                       
REMARK   3                 RMSD          COUNT                                  
REMARK   3   BOND      :  0.003            850                                  
REMARK   3   ANGLE     :  1.051           1154                                  
REMARK   3   CHIRALITY :  0.087            128                                  
REMARK   3   PLANARITY :  0.003            142                                  
REMARK   3   DIHEDRAL  :  7.839            712                                  
REMARK   3                                                                      
REMARK   3  TLS DETAILS                                                         
REMARK   3   NUMBER OF TLS GROUPS  : 6                                          
REMARK   3   TLS GROUP : 1                                                      
REMARK   3    SELECTION: CHAIN 'A' AND (RESID 17 THROUGH 31 )                   
REMARK   3    ORIGIN FOR THE GROUP (A):  50.2633  12.0282  16.9740              
REMARK   3    T TENSOR                                                          
REMARK   3      T11:   0.3928 T22:   0.3195                                     
REMARK   3      T33:   0.5945 T12:  -0.0388                                     
REMARK   3      T13:  -0.0425 T23:  -0.0159                                     
REMARK   3    L TENSOR                                                          
REMARK   3      L11:   3.3310 L22:   2.6479                                     
REMARK   3      L33:   2.0446 L12:  -2.5641                                     
REMARK   3      L13:   1.4673 L23:  -0.1732                                     
REMARK   3    S TENSOR                                                          
REMARK   3      S11:  -0.1684 S12:  -0.1203 S13:  -0.0209                       
REMARK   3      S21:  -0.0131 S22:  -0.0104 S23:   0.8534                       
REMARK   3      S31:   0.1687 S32:  -0.4266 S33:  -0.4398                       
REMARK   3   TLS GROUP : 2                                                      
REMARK   3    SELECTION: CHAIN 'A' AND (RESID 32 THROUGH 49 )                   
REMARK   3    ORIGIN FOR THE GROUP (A):  56.7072   7.8836   4.2127              
REMARK   3    T TENSOR                                                          
REMARK   3      T11:   0.8044 T22:   0.5427                                     
REMARK   3      T33:   0.4727 T12:   0.1027                                     
REMARK   3      T13:  -0.0846 T23:   0.0055                                     
REMARK   3    L TENSOR                                                          
REMARK   3      L11:   2.2337 L22:   1.7870                                     
REMARK   3      L33:   1.1866 L12:  -0.7172                                     
REMARK   3      L13:   0.9525 L23:  -0.1615                                     
REMARK   3    S TENSOR                                                          
REMARK   3      S11:   0.7133 S12:   1.2958 S13:  -0.1828                       
REMARK   3      S21:  -1.6187 S22:  -0.3409 S23:   0.0718                       
REMARK   3      S31:   0.9768 S32:   0.4083 S33:  -0.2117                       
REMARK   3   TLS GROUP : 3                                                      
REMARK   3    SELECTION: CHAIN 'A' AND (RESID 50 THROUGH 63 )                   
REMARK   3    ORIGIN FOR THE GROUP (A):  56.0579   1.7548  11.6755              
REMARK   3    T TENSOR                                                          
REMARK   3      T11:   0.3208 T22:   0.3211                                     
REMARK   3      T33:   0.4673 T12:  -0.0452                                     
REMARK   3      T13:  -0.0498 T23:  -0.0290                                     
REMARK   3    L TENSOR                                                          
REMARK   3      L11:   3.3519 L22:   3.2763                                     
REMARK   3      L33:   3.1999 L12:   0.2992                                     
REMARK   3      L13:   0.6004 L23:   0.1285                                     
REMARK   3    S TENSOR                                                          
REMARK   3      S11:   0.3190 S12:   0.3844 S13:  -0.6160                       
REMARK   3      S21:  -0.4079 S22:  -0.2785 S23:   0.7419                       
REMARK   3      S31:   0.1403 S32:  -0.2216 S33:   0.0442                       
REMARK   3   TLS GROUP : 4                                                      
REMARK   3    SELECTION: CHAIN 'A' AND (RESID 64 THROUGH 80 )                   
REMARK   3    ORIGIN FOR THE GROUP (A):  67.9217  -4.5249  17.7641              
REMARK   3    T TENSOR                                                          
REMARK   3      T11:   0.3062 T22:   0.3281                                     
REMARK   3      T33:   0.3595 T12:   0.0360                                     
REMARK   3      T13:  -0.0007 T23:  -0.0241                                     
REMARK   3    L TENSOR                                                          
REMARK   3      L11:   1.4058 L22:   3.1345                                     
REMARK   3      L33:   3.6034 L12:  -0.2295                                     
REMARK   3      L13:   0.4464 L23:  -1.4884                                     
REMARK   3    S TENSOR                                                          
REMARK   3      S11:   0.1078 S12:   0.1359 S13:  -0.1885                       
REMARK   3      S21:  -0.2066 S22:  -0.2151 S23:  -0.1140                       
REMARK   3      S31:   0.3244 S32:   0.0213 S33:  -0.0076                       
REMARK   3   TLS GROUP : 5                                                      
REMARK   3    SELECTION: CHAIN 'A' AND (RESID 81 THROUGH 95 )                   
REMARK   3    ORIGIN FOR THE GROUP (A):  66.6214   5.2181  18.2647              
REMARK   3    T TENSOR                                                          
REMARK   3      T11:   0.3046 T22:   0.2530                                     
REMARK   3      T33:   0.3465 T12:   0.0304                                     
REMARK   3      T13:  -0.0395 T23:  -0.0123                                     
REMARK   3    L TENSOR                                                          
REMARK   3      L11:   4.0203 L22:   4.7031                                     
REMARK   3      L33:   1.7422 L12:   0.4645                                     
REMARK   3      L13:   0.3249 L23:   0.8905                                     
REMARK   3    S TENSOR                                                          
REMARK   3      S11:  -0.0719 S12:   0.0168 S13:   0.0170                       
REMARK   3      S21:   0.1794 S22:  -0.1166 S23:  -0.0210                       
REMARK   3      S31:  -0.5187 S32:   0.3060 S33:  -0.0184                       
REMARK   3   TLS GROUP : 6                                                      
REMARK   3    SELECTION: CHAIN 'A' AND (RESID 96 THROUGH 113 )                  
REMARK   3    ORIGIN FOR THE GROUP (A):  56.6277  14.5077  16.9595              
REMARK   3    T TENSOR                                                          
REMARK   3      T11:   0.2763 T22:   0.2246                                     
REMARK   3      T33:   0.3786 T12:   0.0049                                     
REMARK   3      T13:  -0.0263 T23:  -0.0281                                     
REMARK   3    L TENSOR                                                          
REMARK   3      L11:   2.1590 L22:   4.1109                                     
REMARK   3      L33:   6.1512 L12:   0.6768                                     
REMARK   3      L13:  -1.2808 L23:  -1.0433                                     
REMARK   3    S TENSOR                                                          
REMARK   3      S11:   0.0911 S12:   0.0791 S13:   0.1786                       
REMARK   3      S21:  -0.0083 S22:  -0.1495 S23:   0.5372                       
REMARK   3      S31:  -0.3121 S32:   0.1451 S33:   0.0466                       
REMARK   3                                                                      
REMARK   3  NCS DETAILS                                                         
REMARK   3   NUMBER OF NCS GROUPS : NULL                                        
REMARK   3                                                                      
REMARK   3  OTHER REFINEMENT REMARKS: NULL                                      
REMARK   4                                                                      
REMARK   4 5OAI COMPLIES WITH FORMAT V. 3.30, 13-JUL-11                         
REMARK 100                                                                      
REMARK 100 THIS ENTRY HAS BEEN PROCESSED BY PDBE ON 22-JUN-17.                  
REMARK 100 THE DEPOSITION ID IS D_1200005316.                                   
REMARK 200                                                                      
REMARK 200 EXPERIMENTAL DETAILS                                                 
REMARK 200  EXPERIMENT TYPE                : X-RAY DIFFRACTION                  
REMARK 200  DATE OF DATA COLLECTION        : 20-JAN-17                          
REMARK 200  TEMPERATURE           (KELVIN) : 277.0                              
REMARK 200  PH                             : 6.5                                
REMARK 200  NUMBER OF CRYSTALS USED        : 1                                  
REMARK 200                                                                      
REMARK 200  SYNCHROTRON              (Y/N) : Y                                  
REMARK 200  RADIATION SOURCE               : BESSY                              
REMARK 200  BEAMLINE                       : 14.1                               
REMARK 200  X-RAY GENERATOR MODEL          : NULL                               
REMARK 200  MONOCHROMATIC OR LAUE    (M/L) : M                                  
REMARK 200  WAVELENGTH OR RANGE        (A) : 0.9184                             
REMARK 200  MONOCHROMATOR                  : DOUBLE CRYSTAL                     
REMARK 200  OPTICS                         : NULL                               
REMARK 200                                                                      
REMARK 200  DETECTOR TYPE                  : PIXEL                              
REMARK 200  DETECTOR MANUFACTURER          : DECTRIS PILATUS3 6M                
REMARK 200  INTENSITY-INTEGRATION SOFTWARE : XDS                                
REMARK 200  DATA SCALING SOFTWARE          : SCALA 3.3.21                       
REMARK 200                                                                      
REMARK 200  NUMBER OF UNIQUE REFLECTIONS   : 8652                               
REMARK 200  RESOLUTION RANGE HIGH      (A) : 2.000                              
REMARK 200  RESOLUTION RANGE LOW       (A) : 42.780                             
REMARK 200  REJECTION CRITERIA  (SIGMA(I)) : NULL                               
REMARK 200                                                                      
REMARK 200 OVERALL.                                                             
REMARK 200  COMPLETENESS FOR RANGE     (%) : 99.2                               
REMARK 200  DATA REDUNDANCY                : 6.400                              
REMARK 200  R MERGE                    (I) : 0.05800                            
REMARK 200  R SYM                      (I) : NULL                               
REMARK 200  <I/SIGMA(I)> FOR THE DATA SET  : 16.0000                            
REMARK 200                                                                      
REMARK 200 IN THE HIGHEST RESOLUTION SHELL.                                     
REMARK 200  HIGHEST RESOLUTION SHELL, RANGE HIGH (A) : 2.00                     
REMARK 200  HIGHEST RESOLUTION SHELL, RANGE LOW  (A) : 2.07                     
REMARK 200  COMPLETENESS FOR SHELL     (%) : 98.4                               
REMARK 200  DATA REDUNDANCY IN SHELL       : NULL                               
REMARK 200  R MERGE FOR SHELL          (I) : 0.47700                            
REMARK 200  R SYM FOR SHELL            (I) : NULL                               
REMARK 200  <I/SIGMA(I)> FOR SHELL         : NULL                               
REMARK 200                                                                      
REMARK 200 DIFFRACTION PROTOCOL: SINGLE WAVELENGTH                              
REMARK 200 METHOD USED TO DETERMINE THE STRUCTURE: MOLECULAR REPLACEMENT        
REMARK 200 SOFTWARE USED: PHASER 2.5.5                                          
REMARK 200 STARTING MODEL: 3TJ2                                                 
REMARK 200                                                                      
REMARK 200 REMARK: NULL                                                         
REMARK 280                                                                      
REMARK 280 CRYSTAL                                                              
REMARK 280 SOLVENT CONTENT, VS   (%): 54.60                                     
REMARK 280 MATTHEWS COEFFICIENT, VM (ANGSTROMS**3/DA): 2.71                     
REMARK 280                                                                      
REMARK 280 CRYSTALLIZATION CONDITIONS: 0.1 M BIS-TRIS PH 6.5, 20% (W/V) PEG     
REMARK 280  5000 MME, VAPOR DIFFUSION, SITTING DROP, TEMPERATURE 277.15K        
REMARK 290                                                                      
REMARK 290 CRYSTALLOGRAPHIC SYMMETRY                                            
REMARK 290 SYMMETRY OPERATORS FOR SPACE GROUP: I 2 2 2                          
REMARK 290                                                                      
REMARK 290      SYMOP   SYMMETRY                                                
REMARK 290     NNNMMM   OPERATOR                                                
REMARK 290       1555   X,Y,Z                                                   
REMARK 290       2555   -X,-Y,Z                                                 
REMARK 290       3555   -X,Y,-Z                                                 
REMARK 290       4555   X,-Y,-Z                                                 
REMARK 290       5555   X+1/2,Y+1/2,Z+1/2                                       
REMARK 290       6555   -X+1/2,-Y+1/2,Z+1/2                                     
REMARK 290       7555   -X+1/2,Y+1/2,-Z+1/2                                     
REMARK 290       8555   X+1/2,-Y+1/2,-Z+1/2                                     
REMARK 290                                                                      
REMARK 290     WHERE NNN -> OPERATOR NUMBER                                     
REMARK 290           MMM -> TRANSLATION VECTOR                                  
REMARK 290                                                                      
REMARK 290 CRYSTALLOGRAPHIC SYMMETRY TRANSFORMATIONS                            
REMARK 290 THE FOLLOWING TRANSFORMATIONS OPERATE ON THE ATOM/HETATM             
REMARK 290 RECORDS IN THIS ENTRY TO PRODUCE CRYSTALLOGRAPHICALLY                
REMARK 290 RELATED MOLECULES.                                                   
REMARK 290   SMTRY1   1  1.000000  0.000000  0.000000        0.00000            
REMARK 290   SMTRY2   1  0.000000  1.000000  0.000000        0.00000            
REMARK 290   SMTRY3   1  0.000000  0.000000  1.000000        0.00000            
REMARK 290   SMTRY1   2 -1.000000  0.000000  0.000000        0.00000            
REMARK 290   SMTRY2   2  0.000000 -1.000000  0.000000        0.00000            
REMARK 290   SMTRY3   2  0.000000  0.000000  1.000000        0.00000            
REMARK 290   SMTRY1   3 -1.000000  0.000000  0.000000        0.00000            
REMARK 290   SMTRY2   3  0.000000  1.000000  0.000000        0.00000            
REMARK 290   SMTRY3   3  0.000000  0.000000 -1.000000        0.00000            
REMARK 290   SMTRY1   4  1.000000  0.000000  0.000000        0.00000            
REMARK 290   SMTRY2   4  0.000000 -1.000000  0.000000        0.00000            
REMARK 290   SMTRY3   4  0.000000  0.000000 -1.000000        0.00000            
REMARK 290   SMTRY1   5  1.000000  0.000000  0.000000       24.86550            
REMARK 290   SMTRY2   5  0.000000  1.000000  0.000000       29.60800            
REMARK 290   SMTRY3   5  0.000000  0.000000  1.000000       41.94850            
REMARK 290   SMTRY1   6 -1.000000  0.000000  0.000000       24.86550            
REMARK 290   SMTRY2   6  0.000000 -1.000000  0.000000       29.60800            
REMARK 290   SMTRY3   6  0.000000  0.000000  1.000000       41.94850            
REMARK 290   SMTRY1   7 -1.000000  0.000000  0.000000       24.86550            
REMARK 290   SMTRY2   7  0.000000  1.000000  0.000000       29.60800            
REMARK 290   SMTRY3   7  0.000000  0.000000 -1.000000       41.94850            
REMARK 290   SMTRY1   8  1.000000  0.000000  0.000000       24.86550            
REMARK 290   SMTRY2   8  0.000000 -1.000000  0.000000       29.60800            
REMARK 290   SMTRY3   8  0.000000  0.000000 -1.000000       41.94850            
REMARK 290                                                                      
REMARK 290 REMARK: NULL                                                         
REMARK 300                                                                      
REMARK 300 BIOMOLECULE: 1                                                       
REMARK 300 SEE REMARK 350 FOR THE AUTHOR PROVIDED AND/OR PROGRAM                
REMARK 300 GENERATED ASSEMBLY INFORMATION FOR THE STRUCTURE IN                  
REMARK 300 THIS ENTRY. THE REMARK MAY ALSO PROVIDE INFORMATION ON               
REMARK 300 BURIED SURFACE AREA.                                                 
REMARK 350                                                                      
REMARK 350 COORDINATES FOR A COMPLETE MULTIMER REPRESENTING THE KNOWN           
REMARK 350 BIOLOGICALLY SIGNIFICANT OLIGOMERIZATION STATE OF THE                
REMARK 350 MOLECULE CAN BE GENERATED BY APPLYING BIOMT TRANSFORMATIONS          
REMARK 350 GIVEN BELOW.  BOTH NON-CRYSTALLOGRAPHIC AND                          
REMARK 350 CRYSTALLOGRAPHIC OPERATIONS ARE GIVEN.                               
REMARK 350                                                                      
REMARK 350 BIOMOLECULE: 1                                                       
REMARK 350 AUTHOR DETERMINED BIOLOGICAL UNIT: MONOMERIC                         
REMARK 350 SOFTWARE DETERMINED QUATERNARY STRUCTURE: MONOMERIC                  
REMARK 350 SOFTWARE USED: PISA                                                  
REMARK 350 TOTAL BURIED SURFACE AREA: 0 ANGSTROM**2                             
REMARK 350 SURFACE AREA OF THE COMPLEX: 6040 ANGSTROM**2                        
REMARK 350 CHANGE IN SOLVENT FREE ENERGY: 0.0 KCAL/MOL                          
REMARK 350 APPLY THE FOLLOWING TO CHAINS: A                                     
REMARK 350   BIOMT1   1  1.000000  0.000000  0.000000        0.00000            
REMARK 350   BIOMT2   1  0.000000  1.000000  0.000000        0.00000            
REMARK 350   BIOMT3   1  0.000000  0.000000  1.000000        0.00000            
REMARK 470                                                                      
REMARK 470 MISSING ATOM                                                         
REMARK 470 THE FOLLOWING RESIDUES HAVE MISSING ATOMS (M=MODEL NUMBER;           
REMARK 470 RES=RESIDUE NAME; C=CHAIN IDENTIFIER; SSEQ=SEQUENCE NUMBER;          
REMARK 470 I=INSERTION CODE):                                                   
REMARK 470   M RES CSSEQI  ATOMS                                                
REMARK 470     MET A  17    CG   SD   CE                                        
REMARK 470     GLN A 113    CG   CD   OE1  NE2                                  
REMARK 500                                                                      
REMARK 500 GEOMETRY AND STEREOCHEMISTRY                                         
REMARK 500 SUBTOPIC: TORSION ANGLES                                             
REMARK 500                                                                      
REMARK 500 TORSION ANGLES OUTSIDE THE EXPECTED RAMACHANDRAN REGIONS:            
REMARK 500 (M=MODEL NUMBER; RES=RESIDUE NAME; C=CHAIN IDENTIFIER;               
REMARK 500 SSEQ=SEQUENCE NUMBER; I=INSERTION CODE).                             
REMARK 500                                                                      
REMARK 500 STANDARD TABLE:                                                      
REMARK 500 FORMAT:(10X,I3,1X,A3,1X,A1,I4,A1,4X,F7.2,3X,F7.2)                    
REMARK 500                                                                      
REMARK 500 EXPECTED VALUES: GJ KLEYWEGT AND TA JONES (1996). PHI/PSI-           
REMARK 500 CHOLOGY: RAMACHANDRAN REVISITED. STRUCTURE 4, 1395 - 1400            
REMARK 500                                                                      
REMARK 500  M RES CSSEQI        PSI       PHI                                   
REMARK 500    GLN A  18      109.95   -163.07                                   
REMARK 500                                                                      
REMARK 500 REMARK: NULL                                                         
REMARK 800                                                                      
REMARK 800 SITE                                                                 
REMARK 800 SITE_IDENTIFIER: AC1                                                 
REMARK 800 EVIDENCE_CODE: SOFTWARE                                              
REMARK 800 SITE_DESCRIPTION: binding site for residue B5K A 201                 
DBREF  5OAI A   18   113  UNP    Q00987   MDM2_HUMAN      18    113             
SEQADV 5OAI MET A   17  UNP  Q00987              INITIATING METHIONINE          
SEQRES   1 A   97  MET GLN ILE PRO ALA SER GLU GLN GLU THR LEU VAL ARG          
SEQRES   2 A   97  PRO LYS PRO LEU LEU LEU LYS LEU LEU LYS SER VAL GLY          
SEQRES   3 A   97  ALA GLN LYS ASP THR TYR THR MET LYS GLU VAL LEU PHE          
SEQRES   4 A   97  TYR LEU GLY GLN TYR ILE MET THR LYS ARG LEU TYR ASP          
SEQRES   5 A   97  GLU LYS GLN GLN HIS ILE VAL TYR CYS SER ASN ASP LEU          
SEQRES   6 A   97  LEU GLY ASP LEU PHE GLY VAL PRO SER PHE SER VAL LYS          
SEQRES   7 A   97  GLU HIS ARG LYS ILE TYR THR MET ILE TYR ARG ASN LEU          
SEQRES   8 A   97  VAL VAL VAL ASN GLN GLN                                      
HET    B5K  A 201      34                                                       
HETNAM     B5K 3-[(1~{R})-2-(~{TERT}-BUTYLAMINO)-1-[METHANOYL-[[3,4,5-          
HETNAM   2 B5K  TRIS(FLUORANYL)PHENYL]METHYL]AMINO]-2-OXIDANYLIDENE-            
HETNAM   3 B5K  ETHYL]-6-CHLORANYL-1~{H}-INDOLE-2-CARBOXYLIC ACID               
FORMUL   2  B5K    C23 H21 CL F3 N3 O4                                          
FORMUL   3  HOH   *41(H2 O)                                                     
HELIX    1 AA1 PRO A   20  GLU A   25  1                                   6    
HELIX    2 AA2 LYS A   31  SER A   40  1                                  10    
HELIX    3 AA3 MET A   50  LYS A   64  1                                  15    
HELIX    4 AA4 ASP A   80  GLY A   87  1                                   8    
HELIX    5 AA5 GLU A   95  ARG A  105  1                                  11    
SHEET    1 AA1 3 TYR A  48  THR A  49  0                                        
SHEET    2 AA1 3 LEU A  27  PRO A  30 -1  N  VAL A  28   O  TYR A  48           
SHEET    3 AA1 3 LEU A 107  VAL A 109 -1  O  VAL A 108   N  ARG A  29           
SHEET    1 AA2 2 ILE A  74  TYR A  76  0                                        
SHEET    2 AA2 2 SER A  90  SER A  92 -1  O  PHE A  91   N  VAL A  75           
SITE     1 AC1 15 LYS A  51  LEU A  54  GLY A  58  ILE A  61                    
SITE     2 AC1 15 MET A  62  VAL A  93  HIS A  96  ILE A  99                    
SITE     3 AC1 15 TYR A 100  HOH A 304  HOH A 308  HOH A 312                    
SITE     4 AC1 15 HOH A 315  HOH A 330  HOH A 333                               
CRYST1   49.731   59.216   83.897  90.00  90.00  90.00 I 2 2 2       8          
ORIGX1      1.000000  0.000000  0.000000        0.00000                         
ORIGX2      0.000000  1.000000  0.000000        0.00000                         
ORIGX3      0.000000  0.000000  1.000000        0.00000                         
SCALE1      0.020108  0.000000  0.000000        0.00000                         
SCALE2      0.000000  0.016887  0.000000        0.00000                         
SCALE3      0.000000  0.000000  0.011919        0.00000                         
ATOM      1  N   MET A  17      55.979   5.404  28.002  1.00 62.51           N  
ANISOU    1  N   MET A  17     8850   7086   7813    417   1518    306       N  
ATOM      2  CA  MET A  17      55.140   4.292  27.578  1.00 63.29           C  
ANISOU    2  CA  MET A  17     8868   7080   8098    191   1610    475       C  
ATOM      3  C   MET A  17      53.656   4.612  27.754  1.00 64.45           C  
ANISOU    3  C   MET A  17     8732   7287   8467    144   1735    567       C  
ATOM      4  O   MET A  17      52.861   3.732  28.098  1.00 68.80           O  
ANISOU    4  O   MET A  17     9190   7809   9143     50   1932    759       O  
ATOM      5  CB  MET A  17      55.508   3.021  28.349  1.00 65.19           C  
ANISOU    5  CB  MET A  17     9289   7284   8197    224   1808    622       C  
ATOM      6  N   GLN A  18      53.291   5.876  27.530  1.00 61.54           N  
ANISOU    6  N   GLN A  18     8219   7000   8166    213   1617    439       N  
ATOM      7  CA  GLN A  18      51.887   6.270  27.475  1.00 61.58           C  
ANISOU    7  CA  GLN A  18     7937   7062   8400    160   1683    494       C  
ATOM      8  C   GLN A  18      51.730   7.631  26.810  1.00 56.10           C  
ANISOU    8  C   GLN A  18     7134   6392   7790    193   1448    316       C  
ATOM      9  O   GLN A  18      52.106   8.662  27.375  1.00 55.03           O  
ANISOU    9  O   GLN A  18     7036   6356   7517    419   1404    190       O  
ATOM     10  CB  GLN A  18      51.261   6.292  28.869  1.00 66.47           C  
ANISOU   10  CB  GLN A  18     8468   7863   8924    371   1990    612       C  
ATOM     11  CG  GLN A  18      49.767   6.576  28.840  1.00 70.36           C  
ANISOU   11  CG  GLN A  18     8634   8436   9665    315   2090    697       C  
ATOM     12  CD  GLN A  18      48.943   5.310  28.717  1.00 73.97           C  
ANISOU   12  CD  GLN A  18     8945   8798  10363     74   2263    943       C  
ATOM     13  OE1 GLN A  18      49.188   4.324  29.412  1.00 76.08           O  
ANISOU   13  OE1 GLN A  18     9319   9050  10540     85   2479   1127       O  
ATOM     14  NE2 GLN A  18      47.961   5.329  27.823  1.00 75.06           N  
ANISOU   14  NE2 GLN A  18     8835   8854  10829   -144   2152    949       N  
ATOM     15  N   ILE A  19      51.167   7.640  25.609  1.00 51.61           N  
ANISOU   15  N   ILE A  19     6434   5720   7454    -17   1278    301       N  
ATOM     16  CA  ILE A  19      50.925   8.850  24.834  1.00 45.90           C  
ANISOU   16  CA  ILE A  19     5606   5000   6836     -8   1049    162       C  
ATOM     17  C   ILE A  19      49.428   9.102  24.815  1.00 45.74           C  
ANISOU   17  C   ILE A  19     5292   5037   7048    -49   1111    199       C  
ATOM     18  O   ILE A  19      48.662   8.157  24.561  1.00 46.41           O  
ANISOU   18  O   ILE A  19     5250   5062   7322   -229   1193    319       O  
ATOM     19  CB  ILE A  19      51.476   8.725  23.399  1.00 41.59           C  
ANISOU   19  CB  ILE A  19     5145   4315   6341   -173    791    111       C  
ATOM     20  CG1 ILE A  19      52.960   8.350  23.427  1.00 38.10           C  
ANISOU   20  CG1 ILE A  19     4970   3836   5669   -133    755     95       C  
ATOM     21  CG2 ILE A  19      51.262  10.011  22.614  1.00 38.68           C  
ANISOU   21  CG2 ILE A  19     4679   3949   6068   -147    566      0       C  
ATOM     22  CD1 ILE A  19      53.843   9.394  24.092  1.00 35.45           C  
ANISOU   22  CD1 ILE A  19     4728   3571   5169     74    718     -4       C  
ATOM     23  N   PRO A  20      48.955  10.315  25.091  1.00 44.57           N  
ANISOU   23  N   PRO A  20     5019   4996   6918    113   1065     98       N  
ATOM     24  CA  PRO A  20      47.513  10.577  25.043  1.00 46.26           C  
ANISOU   24  CA  PRO A  20     4937   5284   7354     88   1117    124       C  
ATOM     25  C   PRO A  20      46.944  10.255  23.668  1.00 45.68           C  
ANISOU   25  C   PRO A  20     4749   5070   7538   -162    927    119       C  
ATOM     26  O   PRO A  20      47.600  10.454  22.643  1.00 42.22           O  
ANISOU   26  O   PRO A  20     4444   4518   7081   -235    687     38       O  
ATOM     27  CB  PRO A  20      47.405  12.071  25.366  1.00 45.76           C  
ANISOU   27  CB  PRO A  20     4829   5325   7233    327   1006    -36       C  
ATOM     28  CG  PRO A  20      48.656  12.384  26.121  1.00 44.25           C  
ANISOU   28  CG  PRO A  20     4885   5155   6775    522   1005   -106       C  
ATOM     29  CD  PRO A  20      49.717  11.504  25.523  1.00 42.28           C  
ANISOU   29  CD  PRO A  20     4845   4759   6460    344    950    -52       C  
ATOM     30  N   ALA A  21      45.713   9.739  23.659  1.00 48.99           N  
ANISOU   30  N   ALA A  21     4908   5506   8199   -277   1035    213       N  
ATOM     31  CA  ALA A  21      45.089   9.340  22.402  1.00 50.60           C  
ANISOU   31  CA  ALA A  21     4987   5568   8671   -498    835    190       C  
ATOM     32  C   ALA A  21      44.929  10.520  21.454  1.00 50.93           C  
ANISOU   32  C   ALA A  21     4996   5602   8754   -445    552     19       C  
ATOM     33  O   ALA A  21      45.006  10.348  20.231  1.00 50.18           O  
ANISOU   33  O   ALA A  21     4942   5379   8745   -566    313    -42       O  
ATOM     34  CB  ALA A  21      43.733   8.686  22.671  1.00 53.96           C  
ANISOU   34  CB  ALA A  21     5092   6016   9395   -620    998    320       C  
ATOM     35  N   SER A  22      44.712  11.721  21.995  1.00 52.64           N  
ANISOU   35  N   SER A  22     5149   5952   8900   -242    564    -61       N  
ATOM     36  CA  SER A  22      44.568  12.900  21.148  1.00 53.12           C  
ANISOU   36  CA  SER A  22     5187   5989   9007   -180    293   -207       C  
ATOM     37  C   SER A  22      45.861  13.209  20.407  1.00 51.28           C  
ANISOU   37  C   SER A  22     5227   5645   8612   -185     91   -253       C  
ATOM     38  O   SER A  22      45.834  13.653  19.253  1.00 53.29           O  
ANISOU   38  O   SER A  22     5492   5822   8933   -228   -150   -312       O  
ATOM     39  CB  SER A  22      44.137  14.098  21.992  1.00 55.50           C  
ANISOU   39  CB  SER A  22     5384   6441   9263     62    337   -289       C  
ATOM     40  OG  SER A  22      45.228  14.606  22.743  1.00 55.97           O  
ANISOU   40  OG  SER A  22     5660   6527   9080    237    362   -327       O  
ATOM     41  N   GLU A  23      47.006  12.983  21.054  1.00 47.58           N  
ANISOU   41  N   GLU A  23     4971   5178   7928   -127    192   -216       N  
ATOM     42  CA  GLU A  23      48.282  13.242  20.396  1.00 42.69           C  
ANISOU   42  CA  GLU A  23     4582   4471   7169   -133     23   -235       C  
ATOM     43  C   GLU A  23      48.605  12.174  19.360  1.00 41.51           C  
ANISOU   43  C   GLU A  23     4525   4222   7027   -311    -53   -181       C  
ATOM     44  O   GLU A  23      49.309  12.455  18.380  1.00 38.48           O  
ANISOU   44  O   GLU A  23     4262   3781   6577   -325   -238   -191       O  
ATOM     45  CB  GLU A  23      49.394  13.358  21.443  1.00 40.11           C  
ANISOU   45  CB  GLU A  23     4433   4179   6626      0    136   -234       C  
ATOM     46  CG  GLU A  23      50.766  13.653  20.858  1.00 37.63           C  
ANISOU   46  CG  GLU A  23     4324   3785   6190     -6    -21   -238       C  
ATOM     47  CD  GLU A  23      51.863  13.763  21.906  1.00 36.19           C  
ANISOU   47  CD  GLU A  23     4299   3628   5822    131     63   -259       C  
ATOM     48  OE1 GLU A  23      51.563  13.622  23.111  1.00 37.30           O  
ANISOU   48  OE1 GLU A  23     4415   3859   5897    258    242   -279       O  
ATOM     49  OE2 GLU A  23      53.024  14.014  21.521  1.00 33.58           O  
ANISOU   49  OE2 GLU A  23     4108   3237   5412    127    -54   -254       O  
ATOM     50  N   GLN A  24      48.079  10.959  19.538  1.00 43.86           N  
ANISOU   50  N   GLN A  24     4758   4496   7412   -434     77   -115       N  
ATOM     51  CA  GLN A  24      48.316   9.905  18.560  1.00 45.20           C  
ANISOU   51  CA  GLN A  24     5016   4553   7606   -580    -36    -94       C  
ATOM     52  C   GLN A  24      47.676  10.228  17.214  1.00 45.88           C  
ANISOU   52  C   GLN A  24     5005   4589   7840   -622   -295   -172       C  
ATOM     53  O   GLN A  24      48.170   9.782  16.172  1.00 45.06           O  
ANISOU   53  O   GLN A  24     5029   4418   7672   -657   -466   -192       O  
ATOM     54  CB  GLN A  24      47.789   8.575  19.089  1.00 46.40           C  
ANISOU   54  CB  GLN A  24     5095   4652   7881   -708    135     -4       C  
ATOM     55  CG  GLN A  24      48.373   8.163  20.431  1.00 47.74           C  
ANISOU   55  CG  GLN A  24     5372   4880   7888   -645    406     93       C  
ATOM     56  CD  GLN A  24      48.073   6.718  20.776  1.00 51.35           C  
ANISOU   56  CD  GLN A  24     5809   5246   8457   -789    551    218       C  
ATOM     57  OE1 GLN A  24      47.769   6.391  21.924  1.00 53.98           O  
ANISOU   57  OE1 GLN A  24     6075   5643   8793   -760    816    341       O  
ATOM     58  NE2 GLN A  24      48.160   5.843  19.782  1.00 51.22           N  
ANISOU   58  NE2 GLN A  24     5853   5076   8533   -927    369    194       N  
ATOM     59  N   GLU A  25      46.586  10.992  17.211  1.00 44.86           N  
ANISOU   59  N   GLU A  25     4654   4504   7886   -591   -333   -225       N  
ATOM     60  CA AGLU A  25      45.906  11.337  15.971  0.51 46.03           C  
ANISOU   60  CA AGLU A  25     4705   4611   8173   -606   -587   -310       C  
ATOM     61  CA BGLU A  25      45.866  11.371  16.003  0.49 46.10           C  
ANISOU   61  CA BGLU A  25     4705   4623   8188   -604   -583   -311       C  
ATOM     62  C   GLU A  25      46.398  12.650  15.372  1.00 44.95           C  
ANISOU   62  C   GLU A  25     4659   4504   7916   -473   -753   -347       C  
ATOM     63  O   GLU A  25      45.806  13.136  14.402  1.00 45.12           O  
ANISOU   63  O   GLU A  25     4603   4509   8031   -444   -959   -411       O  
ATOM     64  CB AGLU A  25      44.391  11.389  16.197  0.51 48.36           C  
ANISOU   64  CB AGLU A  25     4691   4930   8753   -649   -560   -348       C  
ATOM     65  CB BGLU A  25      44.374  11.546  16.314  0.49 48.30           C  
ANISOU   65  CB BGLU A  25     4675   4939   8739   -631   -544   -349       C  
ATOM     66  CG AGLU A  25      43.798  10.092  16.747  0.51 50.96           C  
ANISOU   66  CG AGLU A  25     4882   5210   9270   -806   -395   -271       C  
ATOM     67  CG BGLU A  25      43.759  10.423  17.137  0.49 50.95           C  
ANISOU   67  CG BGLU A  25     4856   5261   9243   -760   -325   -260       C  
ATOM     68  CD AGLU A  25      43.830   8.942  15.749  0.51 50.91           C  
ANISOU   68  CD AGLU A  25     4932   5045   9366   -941   -581   -301       C  
ATOM     69  CD BGLU A  25      42.496  10.858  17.859  0.49 52.69           C  
ANISOU   69  CD BGLU A  25     4763   5590   9666   -731   -187   -251       C  
ATOM     70  OE1AGLU A  25      43.542   7.796  16.158  0.51 53.01           O  
ANISOU   70  OE1AGLU A  25     5126   5224   9792  -1083   -472   -222       O  
ATOM     71  OE1BGLU A  25      41.961  11.939  17.531  0.49 52.90           O  
ANISOU   71  OE1BGLU A  25     4684   5679   9737   -624   -318   -353       O  
ATOM     72  OE2AGLU A  25      44.133   9.176  14.559  0.51 50.38           O  
ANISOU   72  OE2AGLU A  25     4983   4938   9222   -888   -845   -398       O  
ATOM     73  OE2BGLU A  25      42.036  10.118  18.754  0.49 54.70           O  
ANISOU   73  OE2BGLU A  25     4874   5876  10035   -804     57   -130       O  
ATOM     74  N   THR A  26      47.477  13.216  15.909  1.00 44.49           N  
ANISOU   74  N   THR A  26     4759   4477   7670   -389   -681   -301       N  
ATOM     75  CA  THR A  26      48.039  14.445  15.365  1.00 43.62           C  
ANISOU   75  CA  THR A  26     4726   4363   7484   -284   -838   -299       C  
ATOM     76  C   THR A  26      48.490  14.228  13.927  1.00 42.85           C  
ANISOU   76  C   THR A  26     4745   4231   7306   -297  -1027   -265       C  
ATOM     77  O   THR A  26      49.169  13.246  13.616  1.00 41.33           O  
ANISOU   77  O   THR A  26     4689   4027   6987   -346  -1005   -226       O  
ATOM     78  CB  THR A  26      49.216  14.911  16.225  1.00 43.50           C  
ANISOU   78  CB  THR A  26     4851   4360   7317   -212   -739   -254       C  
ATOM     79  OG1 THR A  26      48.749  15.242  17.539  1.00 45.37           O  
ANISOU   79  OG1 THR A  26     4987   4650   7601   -137   -590   -307       O  
ATOM     80  CG2 THR A  26      49.888  16.132  15.613  1.00 43.75           C  
ANISOU   80  CG2 THR A  26     4951   4352   7319   -133   -912   -217       C  
ATOM     81  N   LEU A  27      48.099  15.145  13.046  1.00 43.84           N  
ANISOU   81  N   LEU A  27     4822   4349   7485   -225  -1217   -280       N  
ATOM     82  CA  LEU A  27      48.482  15.059  11.642  1.00 43.51           C  
ANISOU   82  CA  LEU A  27     4890   4306   7335   -184  -1396   -234       C  
ATOM     83  C   LEU A  27      49.874  15.648  11.445  1.00 40.52           C  
ANISOU   83  C   LEU A  27     4677   3942   6776   -126  -1388    -88       C  
ATOM     84  O   LEU A  27      50.162  16.753  11.916  1.00 38.03           O  
ANISOU   84  O   LEU A  27     4342   3601   6508    -83  -1382    -44       O  
ATOM     85  CB  LEU A  27      47.467  15.785  10.757  1.00 46.01           C  
ANISOU   85  CB  LEU A  27     5091   4616   7774   -109  -1601   -295       C  
ATOM     86  CG  LEU A  27      46.058  15.200  10.584  1.00 51.80           C  
ANISOU   86  CG  LEU A  27     5639   5335   8709   -155  -1675   -443       C  
ATOM     87  CD1 LEU A  27      46.127  13.760  10.092  1.00 51.68           C  
ANISOU   87  CD1 LEU A  27     5685   5293   8660   -225  -1711   -482       C  
ATOM     88  CD2 LEU A  27      45.169  15.321  11.830  1.00 56.45           C  
ANISOU   88  CD2 LEU A  27     6020   5933   9495   -213  -1521   -509       C  
ATOM     89  N   VAL A  28      50.736  14.914  10.743  1.00 38.86           N  
ANISOU   89  N   VAL A  28     4619   3770   6377   -116  -1401    -15       N  
ATOM     90  CA  VAL A  28      52.135  15.291  10.582  1.00 38.34           C  
ANISOU   90  CA  VAL A  28     4686   3738   6143    -72  -1362    145       C  
ATOM     91  C   VAL A  28      52.574  15.041   9.144  1.00 39.79           C  
ANISOU   91  C   VAL A  28     4975   4001   6141     28  -1483    240       C  
ATOM     92  O   VAL A  28      52.013  14.198   8.435  1.00 41.81           O  
ANISOU   92  O   VAL A  28     5251   4282   6354     60  -1582    145       O  
ATOM     93  CB  VAL A  28      53.046  14.522  11.565  1.00 37.04           C  
ANISOU   93  CB  VAL A  28     4614   3580   5879   -137  -1180    150       C  
ATOM     94  CG1 VAL A  28      52.762  14.943  13.002  1.00 36.29           C  
ANISOU   94  CG1 VAL A  28     4433   3434   5920   -176  -1059     79       C  
ATOM     95  CG2 VAL A  28      52.871  13.019  11.400  1.00 36.94           C  
ANISOU   95  CG2 VAL A  28     4667   3580   5787   -182  -1155     70       C  
ATOM     96  N   ARG A  29      53.587  15.784   8.713  1.00 39.25           N  
ANISOU   96  N   ARG A  29     4967   3976   5971     92  -1481    433       N  
ATOM     97  CA  ARG A  29      54.206  15.578   7.402  1.00 41.76           C  
ANISOU   97  CA  ARG A  29     5390   4415   6062    225  -1551    572       C  
ATOM     98  C   ARG A  29      55.683  15.278   7.587  1.00 40.50           C  
ANISOU   98  C   ARG A  29     5329   4330   5730    223  -1416    718       C  
ATOM     99  O   ARG A  29      56.449  16.181   7.982  1.00 40.05           O  
ANISOU   99  O   ARG A  29     5233   4240   5745    189  -1352    874       O  
ATOM    100  CB  ARG A  29      54.022  16.793   6.494  1.00 46.13           C  
ANISOU  100  CB  ARG A  29     5902   4981   6646    332  -1670    729       C  
ATOM    101  CG  ARG A  29      52.585  17.041   6.089  1.00 50.88           C  
ANISOU  101  CG  ARG A  29     6419   5535   7379    375  -1833    578       C  
ATOM    102  CD  ARG A  29      52.449  18.226   5.138  1.00 54.49           C  
ANISOU  102  CD  ARG A  29     6860   6005   7839    507  -1956    749       C  
ATOM    103  NE  ARG A  29      51.101  18.302   4.574  1.00 58.22           N  
ANISOU  103  NE  ARG A  29     7271   6459   8389    587  -2138    586       N  
ATOM    104  CZ  ARG A  29      50.284  19.341   4.725  1.00 62.87           C  
ANISOU  104  CZ  ARG A  29     7754   6953   9182    590  -2230    555       C  
ATOM    105  NH1 ARG A  29      50.681  20.396   5.422  1.00 64.12           N  
ANISOU  105  NH1 ARG A  29     7863   7009   9489    519  -2173    671       N  
ATOM    106  NH2 ARG A  29      49.071  19.329   4.183  1.00 65.26           N  
ANISOU  106  NH2 ARG A  29     7995   7253   9549    674  -2403    392       N  
ATOM    107  N   PRO A  30      56.138  14.055   7.324  1.00 40.23           N  
ANISOU  107  N   PRO A  30     5412   4384   5489    265  -1387    670       N  
ATOM    108  CA  PRO A  30      57.551  13.732   7.547  1.00 39.47           C  
ANISOU  108  CA  PRO A  30     5401   4372   5225    274  -1256    794       C  
ATOM    109  C   PRO A  30      58.466  14.500   6.603  1.00 41.91           C  
ANISOU  109  C   PRO A  30     5710   4810   5406    395  -1253   1073       C  
ATOM    110  O   PRO A  30      58.122  14.771   5.450  1.00 44.26           O  
ANISOU  110  O   PRO A  30     6016   5194   5607    539  -1358   1158       O  
ATOM    111  CB  PRO A  30      57.618  12.222   7.290  1.00 40.37           C  
ANISOU  111  CB  PRO A  30     5646   4549   5142    328  -1274    655       C  
ATOM    112  CG  PRO A  30      56.219  11.745   7.493  1.00 40.13           C  
ANISOU  112  CG  PRO A  30     5567   4398   5284    259  -1372    434       C  
ATOM    113  CD  PRO A  30      55.351  12.857   6.986  1.00 40.54           C  
ANISOU  113  CD  PRO A  30     5501   4421   5481    290  -1482    468       C  
ATOM    114  N   LYS A  31      59.644  14.848   7.114  1.00 42.14           N  
ANISOU  114  N   LYS A  31     5719   4852   5441    345  -1130   1225       N  
ATOM    115  CA  LYS A  31      60.679  15.478   6.316  1.00 44.13           C  
ANISOU  115  CA  LYS A  31     5943   5234   5591    439  -1088   1531       C  
ATOM    116  C   LYS A  31      61.283  14.441   5.367  1.00 44.15           C  
ANISOU  116  C   LYS A  31     6070   5470   5236    625  -1065   1578       C  
ATOM    117  O   LYS A  31      61.066  13.239   5.538  1.00 44.53           O  
ANISOU  117  O   LYS A  31     6231   5537   5151    648  -1086   1356       O  
ATOM    118  CB  LYS A  31      61.716  16.118   7.241  1.00 45.63           C  
ANISOU  118  CB  LYS A  31     6045   5342   5950    314   -986   1651       C  
ATOM    119  CG  LYS A  31      61.111  17.182   8.151  1.00 47.68           C  
ANISOU  119  CG  LYS A  31     6194   5371   6551    179  -1048   1580       C  
ATOM    120  CD  LYS A  31      62.124  18.236   8.572  1.00 49.85           C  
ANISOU  120  CD  LYS A  31     6351   5554   7038    104  -1026   1782       C  
ATOM    121  CE  LYS A  31      62.250  18.312  10.086  1.00 48.90           C  
ANISOU  121  CE  LYS A  31     6209   5271   7101     -6  -1017   1576       C  
ATOM    122  NZ  LYS A  31      63.351  19.224  10.505  1.00 51.17           N  
ANISOU  122  NZ  LYS A  31     6380   5457   7607    -69  -1029   1743       N  
ATOM    123  N   PRO A  32      62.039  14.879   4.343  1.00 51.72           N  
ANISOU  123  N   PRO A  32     6719   7182   5752   1281   1821   1726       N  
ATOM    124  CA  PRO A  32      62.403  13.954   3.249  1.00 54.81           C  
ANISOU  124  CA  PRO A  32     7508   7687   5632   1606   1820   1534       C  
ATOM    125  C   PRO A  32      63.024  12.634   3.681  1.00 55.11           C  
ANISOU  125  C   PRO A  32     7684   7611   5645   1750   1775   1209       C  
ATOM    126  O   PRO A  32      62.676  11.591   3.115  1.00 57.61           O  
ANISOU  126  O   PRO A  32     8373   7869   5645   1897   1522    949       O  
ATOM    127  CB  PRO A  32      63.388  14.786   2.416  1.00 57.20           C  
ANISOU  127  CB  PRO A  32     7723   8284   5727   1815   2258   1788       C  
ATOM    128  CG  PRO A  32      62.944  16.179   2.621  1.00 55.87           C  
ANISOU  128  CG  PRO A  32     7253   8140   5836   1577   2325   2127       C  
ATOM    129  CD  PRO A  32      62.500  16.251   4.055  1.00 51.93           C  
ANISOU  129  CD  PRO A  32     6476   7394   5862   1269   2155   2079       C  
ATOM    130  N   LEU A  33      63.931  12.641   4.659  1.00 53.10           N  
ANISOU  130  N   LEU A  33     7143   7314   5719   1718   1997   1209       N  
ATOM    131  CA  LEU A  33      64.617  11.404   5.025  1.00 53.95           C  
ANISOU  131  CA  LEU A  33     7380   7324   5794   1881   1974    912       C  
ATOM    132  C   LEU A  33      63.668  10.426   5.707  1.00 51.49           C  
ANISOU  132  C   LEU A  33     7221   6721   5623   1705   1528    666       C  
ATOM    133  O   LEU A  33      63.664   9.229   5.394  1.00 53.71           O  
ANISOU  133  O   LEU A  33     7824   6911   5673   1870   1331    381       O  
ATOM    134  CB  LEU A  33      65.818  11.709   5.919  1.00 52.45           C  
ANISOU  134  CB  LEU A  33     6830   7163   5937   1886   2315    988       C  
ATOM    135  CG  LEU A  33      67.058  12.304   5.249  1.00 54.97           C  
ANISOU  135  CG  LEU A  33     7028   7761   6097   2131   2781   1162       C  
ATOM    136  CD1 LEU A  33      68.236  12.321   6.216  1.00 53.21           C  
ANISOU  136  CD1 LEU A  33     6516   7448   6254   2025   2845   1117       C  
ATOM    137  CD2 LEU A  33      67.408  11.533   3.985  1.00 59.43           C  
ANISOU  137  CD2 LEU A  33     7980   8487   6114   2491   2823    995       C  
ATOM    138  N   LEU A  34      62.857  10.915   6.648  1.00 47.08           N  
ANISOU  138  N   LEU A  34     6428   6012   5450   1371   1362    774       N  
ATOM    139  CA  LEU A  34      61.862  10.056   7.282  1.00 44.68           C  
ANISOU  139  CA  LEU A  34     6246   5444   5287   1178    940    581       C  
ATOM    140  C   LEU A  34      60.821   9.589   6.274  1.00 46.71           C  
ANISOU  140  C   LEU A  34     6879   5666   5201   1218    599    470       C  
ATOM    141  O   LEU A  34      60.370   8.439   6.323  1.00 48.24           O  
ANISOU  141  O   LEU A  34     7332   5671   5326   1226    273    215       O  
ATOM    142  CB  LEU A  34      61.192  10.792   8.442  1.00 40.31           C  
ANISOU  142  CB  LEU A  34     5344   4779   5194    825    863    746       C  
ATOM    143  CG  LEU A  34      60.095  10.024   9.183  1.00 38.88           C  
ANISOU  143  CG  LEU A  34     5235   4341   5198    588    447    596       C  
ATOM    144  CD1 LEU A  34      60.650   8.743   9.785  1.00 38.99           C  
ANISOU  144  CD1 LEU A  34     5362   4191   5260    672    366    342       C  
ATOM    145  CD2 LEU A  34      59.450  10.891  10.252  1.00 36.00           C  
ANISOU  145  CD2 LEU A  34     4506   3916   5256    264    414    781       C  
ATOM    146  N   LEU A  35      60.432  10.473   5.352  1.00 46.87           N  
ANISOU  146  N   LEU A  35     6934   5859   5014   1243    657    662       N  
ATOM    147  CA  LEU A  35      59.471  10.101   4.316  1.00 48.63           C  
ANISOU  147  CA  LEU A  35     7518   6070   4888   1300    337    564       C  
ATOM    148  C   LEU A  35      59.990   8.939   3.481  1.00 52.61           C  
ANISOU  148  C   LEU A  35     8419   6597   4973   1634    282    278       C  
ATOM    149  O   LEU A  35      59.285   7.943   3.274  1.00 52.34           O  
ANISOU  149  O   LEU A  35     8683   6387   4819   1638   -106     34       O  
ATOM    150  CB  LEU A  35      59.166  11.310   3.430  1.00 48.67           C  
ANISOU  150  CB  LEU A  35     7484   6291   4719   1310    466    841       C  
ATOM    151  CG  LEU A  35      57.979  11.183   2.470  1.00 50.57           C  
ANISOU  151  CG  LEU A  35     8034   6516   4666   1305    107    796       C  
ATOM    152  CD1 LEU A  35      56.702  10.767   3.199  1.00 48.68           C  
ANISOU  152  CD1 LEU A  35     7780   6005   4713   1001   -332    695       C  
ATOM    153  CD2 LEU A  35      57.770  12.485   1.715  1.00 51.51           C  
ANISOU  153  CD2 LEU A  35     8065   6849   4657   1304    270   1109       C  
ATOM    154  N   LYS A  36      61.227   9.050   2.991  1.00 55.59           N  
ANISOU  154  N   LYS A  36     8799   7190   5133   1922    663    302       N  
ATOM    155  CA  LYS A  36      61.816   7.981   2.193  1.00 60.94           C  
ANISOU  155  CA  LYS A  36     9838   7914   5400   2275    646     22       C  
ATOM    156  C   LYS A  36      61.864   6.673   2.973  1.00 60.25           C  
ANISOU  156  C   LYS A  36     9856   7549   5485   2254    396   -288       C  
ATOM    157  O   LYS A  36      61.637   5.595   2.411  1.00 62.65           O  
ANISOU  157  O   LYS A  36    10532   7755   5517   2426    120   -577       O  
ATOM    158  CB  LYS A  36      63.218   8.384   1.731  1.00 64.40           C  
ANISOU  158  CB  LYS A  36    10181   8638   5650   2564   1145    127       C  
ATOM    159  CG  LYS A  36      63.953   7.322   0.927  1.00 70.26           C  
ANISOU  159  CG  LYS A  36    11268   9461   5965   2962   1179   -163       C  
ATOM    160  CD  LYS A  36      65.187   7.908   0.261  1.00 74.42           C  
ANISOU  160  CD  LYS A  36    11698  10328   6249   3248   1687     -3       C  
ATOM    161  CE  LYS A  36      66.065   8.624   1.275  1.00 72.82           C  
ANISOU  161  CE  LYS A  36    11029  10154   6486   3111   2050    215       C  
ATOM    162  NZ  LYS A  36      66.609   7.699   2.308  1.00 71.63           N  
ANISOU  162  NZ  LYS A  36    10806   9791   6619   3104   1995    -20       N  
ATOM    163  N   LEU A  37      62.155   6.753   4.273  1.00 57.04           N  
ANISOU  163  N   LEU A  37     9129   7010   5535   2047    477   -232       N  
ATOM    164  CA  LEU A  37      62.159   5.559   5.113  1.00 55.89           C  
ANISOU  164  CA  LEU A  37     9058   6589   5589   1996    233   -491       C  
ATOM    165  C   LEU A  37      60.777   4.922   5.163  1.00 55.68           C  
ANISOU  165  C   LEU A  37     9243   6312   5602   1793   -281   -623       C  
ATOM    166  O   LEU A  37      60.638   3.700   5.035  1.00 56.01           O  
ANISOU  166  O   LEU A  37     9579   6167   5536   1894   -571   -910       O  
ATOM    167  CB  LEU A  37      62.642   5.920   6.520  1.00 51.71           C  
ANISOU  167  CB  LEU A  37     8121   5985   5542   1788    417   -364       C  
ATOM    168  CG  LEU A  37      62.937   4.810   7.531  1.00 51.11           C  
ANISOU  168  CG  LEU A  37     8051   5659   5708   1751    265   -581       C  
ATOM    169  CD1 LEU A  37      64.019   5.264   8.497  1.00 49.23           C  
ANISOU  169  CD1 LEU A  37     7444   5481   5778   1733    620   -462       C  
ATOM    170  CD2 LEU A  37      61.685   4.409   8.299  1.00 49.32           C  
ANISOU  170  CD2 LEU A  37     7828   5160   5752   1420   -153   -614       C  
ATOM    171  N   LEU A  38      59.738   5.741   5.351  1.00 54.05           N  
ANISOU  171  N   LEU A  38     8879   6092   5566   1505   -405   -415       N  
ATOM    172  CA  LEU A  38      58.385   5.211   5.482  1.00 53.39           C  
ANISOU  172  CA  LEU A  38     8942   5773   5572   1279   -886   -511       C  
ATOM    173  C   LEU A  38      57.904   4.576   4.183  1.00 57.79           C  
ANISOU  173  C   LEU A  38     9942   6330   5686   1487  -1165   -712       C  
ATOM    174  O   LEU A  38      57.184   3.572   4.205  1.00 58.43           O  
ANISOU  174  O   LEU A  38    10254   6168   5777   1425  -1582   -929       O  
ATOM    175  CB  LEU A  38      57.429   6.322   5.917  1.00 49.67           C  
ANISOU  175  CB  LEU A  38     8182   5320   5369    950   -924   -235       C  
ATOM    176  CG  LEU A  38      57.610   6.873   7.332  1.00 46.26           C  
ANISOU  176  CG  LEU A  38     7321   4838   5417    693   -755    -66       C  
ATOM    177  CD1 LEU A  38      56.549   7.921   7.639  1.00 44.94           C  
ANISOU  177  CD1 LEU A  38     6909   4687   5478    394   -838    174       C  
ATOM    178  CD2 LEU A  38      57.569   5.751   8.353  1.00 45.78           C  
ANISOU  178  CD2 LEU A  38     7272   4514   5607    581   -968   -253       C  
ATOM    179  N   LYS A  39      58.291   5.146   3.039  1.00 61.16           N  
ANISOU  179  N   LYS A  39    10492   7026   5721   1737   -949   -640       N  
ATOM    180  CA  LYS A  39      57.820   4.624   1.763  1.00 66.70           C  
ANISOU  180  CA  LYS A  39    11619   7755   5970   1951  -1212   -825       C  
ATOM    181  C   LYS A  39      58.445   3.281   1.413  1.00 69.05           C  
ANISOU  181  C   LYS A  39    12252   7958   6027   2252  -1322  -1184       C  
ATOM    182  O   LYS A  39      57.878   2.541   0.602  1.00 71.50           O  
ANISOU  182  O   LYS A  39    12935   8181   6049   2381  -1672  -1414       O  
ATOM    183  CB  LYS A  39      58.082   5.636   0.648  1.00 70.58           C  
ANISOU  183  CB  LYS A  39    12145   8582   6092   2142   -932   -626       C  
ATOM    184  CG  LYS A  39      57.321   6.940   0.828  1.00 69.88           C  
ANISOU  184  CG  LYS A  39    11778   8567   6207   1859   -892   -289       C  
ATOM    185  CD  LYS A  39      56.775   7.456  -0.493  1.00 74.33           C  
ANISOU  185  CD  LYS A  39    12572   9318   6353   1990   -970   -205       C  
ATOM    186  CE  LYS A  39      56.806   8.975  -0.544  1.00 73.53           C  
ANISOU  186  CE  LYS A  39    12164   9431   6345   1876   -661    186       C  
ATOM    187  NZ  LYS A  39      58.200   9.499  -0.528  1.00 73.80           N  
ANISOU  187  NZ  LYS A  39    12006   9696   6337   2060   -132    336       N  
ATOM    188  N   SER A  40      59.586   2.944   2.013  1.00 68.25           N  
ANISOU  188  N   SER A  40    12025   7861   6047   2371  -1050  -1245       N  
ATOM    189  CA  SER A  40      60.230   1.666   1.744  1.00 70.81           C  
ANISOU  189  CA  SER A  40    12648   8084   6171   2666  -1148  -1592       C  
ATOM    190  C   SER A  40      59.505   0.488   2.382  1.00 70.74           C  
ANISOU  190  C   SER A  40    12784   7689   6407   2492  -1631  -1829       C  
ATOM    191  O   SER A  40      59.831  -0.659   2.060  1.00 73.27           O  
ANISOU  191  O   SER A  40    13407   7879   6553   2728  -1812  -2146       O  
ATOM    192  CB  SER A  40      61.680   1.705   2.227  1.00 69.64           C  
ANISOU  192  CB  SER A  40    12295   8058   6107   2841   -706  -1572       C  
ATOM    193  OG  SER A  40      61.747   1.622   3.640  1.00 65.81           O  
ANISOU  193  OG  SER A  40    11507   7372   6124   2565   -707  -1504       O  
ATOM    194  N   VAL A  41      58.534   0.732   3.263  1.00 68.64           N  
ANISOU  194  N   VAL A  41    12306   7236   6537   2093  -1845  -1682       N  
ATOM    195  CA  VAL A  41      57.850  -0.354   3.958  1.00 69.77           C  
ANISOU  195  CA  VAL A  41    12545   7012   6952   1896  -2283  -1863       C  
ATOM    196  C   VAL A  41      56.349  -0.315   3.691  1.00 71.28           C  
ANISOU  196  C   VAL A  41    12835   7065   7181   1649  -2715  -1835       C  
ATOM    197  O   VAL A  41      55.551  -0.785   4.510  1.00 70.01           O  
ANISOU  197  O   VAL A  41    12599   6632   7368   1350  -3027  -1842       O  
ATOM    198  CB  VAL A  41      58.141  -0.316   5.470  1.00 65.64           C  
ANISOU  198  CB  VAL A  41    11661   6360   6921   1640  -2156  -1734       C  
ATOM    199  CG1 VAL A  41      59.629  -0.497   5.726  1.00 65.79           C  
ANISOU  199  CG1 VAL A  41    11605   6484   6910   1899  -1778  -1799       C  
ATOM    200  CG2 VAL A  41      57.649   0.986   6.080  1.00 61.77           C  
ANISOU  200  CG2 VAL A  41    10777   5991   6701   1329  -1980  -1385       C  
ATOM    201  N   GLY A  42      55.950   0.236   2.545  1.00 73.85           N  
ANISOU  201  N   GLY A  42    13327   7581   7154   1771  -2737  -1796       N  
ATOM    202  CA  GLY A  42      54.578   0.151   2.093  1.00 75.25           C  
ANISOU  202  CA  GLY A  42    13661   7628   7302   1601  -3182  -1821       C  
ATOM    203  C   GLY A  42      53.744   1.401   2.278  1.00 73.23           C  
ANISOU  203  C   GLY A  42    13117   7489   7217   1312  -3126  -1494       C  
ATOM    204  O   GLY A  42      52.644   1.477   1.714  1.00 73.98           O  
ANISOU  204  O   GLY A  42    13348   7531   7230   1212  -3462  -1499       O  
ATOM    205  N   ALA A  43      54.212   2.372   3.057  1.00 70.64           N  
ANISOU  205  N   ALA A  43    12396   7305   7138   1178  -2735  -1222       N  
ATOM    206  CA  ALA A  43      53.510   3.641   3.169  1.00 69.50           C  
ANISOU  206  CA  ALA A  43    11978   7291   7137    941  -2653   -913       C  
ATOM    207  C   ALA A  43      53.738   4.462   1.908  1.00 72.06           C  
ANISOU  207  C   ALA A  43    12432   7915   7031   1183  -2456   -811       C  
ATOM    208  O   ALA A  43      54.846   4.500   1.370  1.00 73.63           O  
ANISOU  208  O   ALA A  43    12726   8311   6940   1494  -2135   -848       O  
ATOM    209  CB  ALA A  43      53.983   4.415   4.399  1.00 65.82           C  
ANISOU  209  CB  ALA A  43    11057   6877   7072    740  -2306   -672       C  
ATOM    210  N   GLN A  44      52.679   5.106   1.420  1.00 73.42           N  
ANISOU  210  N   GLN A  44    12611   8127   7159   1046  -2652   -677       N  
ATOM    211  CA  GLN A  44      52.780   5.931   0.226  1.00 77.37           C  
ANISOU  211  CA  GLN A  44    13234   8907   7256   1252  -2493   -550       C  
ATOM    212  C   GLN A  44      52.309   7.361   0.425  1.00 75.19           C  
ANISOU  212  C   GLN A  44    12629   8769   7172   1032  -2332   -194       C  
ATOM    213  O   GLN A  44      52.604   8.210  -0.423  1.00 76.93           O  
ANISOU  213  O   GLN A  44    12878   9246   7106   1195  -2102    -23       O  
ATOM    214  CB  GLN A  44      51.983   5.309  -0.932  1.00 82.78           C  
ANISOU  214  CB  GLN A  44    14348   9538   7567   1392  -2920   -762       C  
ATOM    215  CG  GLN A  44      52.548   3.986  -1.420  1.00 87.61           C  
ANISOU  215  CG  GLN A  44    15341  10061   7884   1695  -3058  -1128       C  
ATOM    216  CD  GLN A  44      53.660   4.158  -2.439  1.00 92.06           C  
ANISOU  216  CD  GLN A  44    16100  10930   7947   2114  -2707  -1158       C  
ATOM    217  OE1 GLN A  44      53.580   5.004  -3.330  1.00 94.06           O  
ANISOU  217  OE1 GLN A  44    16406  11436   7895   2230  -2574   -988       O  
ATOM    218  NE2 GLN A  44      54.709   3.354  -2.307  1.00 93.69           N  
ANISOU  218  NE2 GLN A  44    16409  11121   8068   2348  -2550  -1368       N  
ATOM    219  N   LYS A  45      51.601   7.651   1.510  1.00 71.82           N  
ANISOU  219  N   LYS A  45    11889   8184   7215    677  -2444    -74       N  
ATOM    220  CA  LYS A  45      51.096   8.990   1.758  1.00 69.61           C  
ANISOU  220  CA  LYS A  45    11288   8012   7149    464  -2322    244       C  
ATOM    221  C   LYS A  45      52.238   9.947   2.085  1.00 67.45           C  
ANISOU  221  C   LYS A  45    10727   7948   6953    536  -1795    470       C  
ATOM    222  O   LYS A  45      53.363   9.539   2.390  1.00 67.35           O  
ANISOU  222  O   LYS A  45    10699   7967   6924    690  -1532    386       O  
ATOM    223  CB  LYS A  45      50.094   8.969   2.912  1.00 66.83           C  
ANISOU  223  CB  LYS A  45    10669   7440   7286     83  -2569    287       C  
ATOM    224  CG  LYS A  45      49.237   7.717   2.947  1.00 68.21           C  
ANISOU  224  CG  LYS A  45    11080   7347   7488     -7  -3057     27       C  
ATOM    225  CD  LYS A  45      48.809   7.368   4.363  1.00 64.78           C  
ANISOU  225  CD  LYS A  45    10367   6697   7548   -325  -3170     32       C  
ATOM    226  CE  LYS A  45      47.784   8.352   4.900  1.00 62.60           C  
ANISOU  226  CE  LYS A  45     9759   6430   7596   -634  -3236    270       C  
ATOM    227  NZ  LYS A  45      46.868   7.707   5.882  1.00 61.59           N  
ANISOU  227  NZ  LYS A  45     9500   6058   7843   -938  -3550    213       N  
ATOM    228  N   ASP A  46      51.934  11.241   2.012  1.00 65.77           N  
ANISOU  228  N   ASP A  46    10278   7872   6838    421  -1652    762       N  
ATOM    229  CA  ASP A  46      52.838  12.281   2.479  1.00 63.69           C  
ANISOU  229  CA  ASP A  46     9676   7768   6754    416  -1195   1011       C  
ATOM    230  C   ASP A  46      52.389  12.896   3.797  1.00 58.41           C  
ANISOU  230  C   ASP A  46     8588   6985   6621     82  -1189   1156       C  
ATOM    231  O   ASP A  46      53.165  13.630   4.419  1.00 56.73           O  
ANISOU  231  O   ASP A  46     8068   6857   6632     53   -840   1321       O  
ATOM    232  CB  ASP A  46      52.977  13.385   1.422  1.00 66.78           C  
ANISOU  232  CB  ASP A  46    10091   8410   6870    554   -993   1260       C  
ATOM    233  CG  ASP A  46      53.930  13.007   0.302  1.00 71.54           C  
ANISOU  233  CG  ASP A  46    11005   9209   6968    929   -794   1179       C  
ATOM    234  OD1 ASP A  46      54.163  11.797   0.098  1.00 73.58           O  
ANISOU  234  OD1 ASP A  46    11550   9387   7020   1093   -937    884       O  
ATOM    235  OD2 ASP A  46      54.449  13.921  -0.373  1.00 73.44           O  
ANISOU  235  OD2 ASP A  46    11200   9685   7018   1065   -493   1415       O  
ATOM    236  N   THR A  47      51.164  12.612   4.233  1.00 55.68           N  
ANISOU  236  N   THR A  47     8217   6455   6484   -163  -1568   1094       N  
ATOM    237  CA  THR A  47      50.616  13.129   5.479  1.00 51.07           C  
ANISOU  237  CA  THR A  47     7248   5768   6387   -476  -1594   1212       C  
ATOM    238  C   THR A  47      50.089  11.961   6.296  1.00 50.01           C  
ANISOU  238  C   THR A  47     7155   5395   6452   -637  -1896    996       C  
ATOM    239  O   THR A  47      49.354  11.118   5.773  1.00 51.73           O  
ANISOU  239  O   THR A  47     7656   5492   6506   -632  -2259    825       O  
ATOM    240  CB  THR A  47      49.499  14.142   5.212  1.00 50.45           C  
ANISOU  240  CB  THR A  47     7041   5726   6402   -645  -1750   1410       C  
ATOM    241  OG1 THR A  47      50.008  15.206   4.399  1.00 51.67           O  
ANISOU  241  OG1 THR A  47     7176   6096   6361   -489  -1477   1627       O  
ATOM    242  CG2 THR A  47      48.972  14.713   6.517  1.00 46.87           C  
ANISOU  242  CG2 THR A  47     6176   5187   6446   -945  -1755   1524       C  
ATOM    243  N   TYR A  48      50.462  11.914   7.573  1.00 46.68           N  
ANISOU  243  N   TYR A  48     6451   4902   6385   -778  -1755   1008       N  
ATOM    244  CA  TYR A  48      50.129  10.789   8.432  1.00 45.29           C  
ANISOU  244  CA  TYR A  48     6297   4507   6403   -920  -1992    826       C  
ATOM    245  C   TYR A  48      49.631  11.294   9.776  1.00 42.53           C  
ANISOU  245  C   TYR A  48     5547   4101   6512  -1216  -1979    954       C  
ATOM    246  O   TYR A  48      49.799  12.464  10.128  1.00 41.72           O  
ANISOU  246  O   TYR A  48     5147   4179   6527  -1210  -1697   1128       O  
ATOM    247  CB  TYR A  48      51.339   9.873   8.672  1.00 45.40           C  
ANISOU  247  CB  TYR A  48     6437   4483   6331   -731  -1826    652       C  
ATOM    248  CG  TYR A  48      51.996   9.337   7.422  1.00 48.18           C  
ANISOU  248  CG  TYR A  48     7171   4909   6225   -402  -1792    504       C  
ATOM    249  CD1 TYR A  48      52.914  10.101   6.713  1.00 47.97           C  
ANISOU  249  CD1 TYR A  48     7144   5116   5966   -173  -1437    623       C  
ATOM    250  CD2 TYR A  48      51.717   8.056   6.965  1.00 49.83           C  
ANISOU  250  CD2 TYR A  48     7737   4957   6237   -314  -2115    246       C  
ATOM    251  CE1 TYR A  48      53.523   9.612   5.575  1.00 50.42           C  
ANISOU  251  CE1 TYR A  48     7798   5521   5837    143  -1389    489       C  
ATOM    252  CE2 TYR A  48      52.321   7.558   5.828  1.00 52.37           C  
ANISOU  252  CE2 TYR A  48     8414   5357   6126      8  -2088     90       C  
ATOM    253  CZ  TYR A  48      53.223   8.339   5.138  1.00 52.63           C  
ANISOU  253  CZ  TYR A  48     8439   5647   5912    241  -1716    212       C  
ATOM    254  OH  TYR A  48      53.827   7.847   4.003  1.00 55.95           O  
ANISOU  254  OH  TYR A  48     9208   6170   5879    577  -1673     59       O  
ATOM    255  N   THR A  49      49.010  10.390  10.523  1.00 42.59           N  
ANISOU  255  N   THR A  49     5548   4100   6533  -1167  -2044    813       N  
ATOM    256  CA  THR A  49      48.874  10.551  11.960  1.00 39.77           C  
ANISOU  256  CA  THR A  49     4919   3941   6252  -1040  -1707    802       C  
ATOM    257  C   THR A  49      50.110   9.970  12.637  1.00 38.62           C  
ANISOU  257  C   THR A  49     4739   3779   6154   -983  -1533    703       C  
ATOM    258  O   THR A  49      50.807   9.121  12.077  1.00 42.82           O  
ANISOU  258  O   THR A  49     5489   4106   6675  -1020  -1706    609       O  
ATOM    259  CB  THR A  49      47.612   9.858  12.480  1.00 40.12           C  
ANISOU  259  CB  THR A  49     5001   3982   6260  -1004  -1785    754       C  
ATOM    260  OG1 THR A  49      47.749   8.439  12.332  1.00 42.06           O  
ANISOU  260  OG1 THR A  49     5441   4061   6477  -1019  -1987    633       O  
ATOM    261  CG2 THR A  49      46.386  10.327  11.710  1.00 42.55           C  
ANISOU  261  CG2 THR A  49     5371   4259   6536  -1063  -1975    847       C  
ATOM    262  N   MET A  50      50.392  10.452  13.850  1.00 43.61           N  
ANISOU  262  N   MET A  50     4612   5134   6823     25    -91    -15       N  
ATOM    263  CA  MET A  50      51.513   9.899  14.605  1.00 40.27           C  
ANISOU  263  CA  MET A  50     4318   4720   6262   -163     88     51       C  
ATOM    264  C   MET A  50      51.315   8.407  14.849  1.00 38.92           C  
ANISOU  264  C   MET A  50     3982   4566   6241   -311     69      5       C  
ATOM    265  O   MET A  50      52.282   7.637  14.858  1.00 36.84           O  
ANISOU  265  O   MET A  50     3831   4303   5863   -412     80     41       O  
ATOM    266  CB  MET A  50      51.686  10.647  15.927  1.00 39.12           C  
ANISOU  266  CB  MET A  50     4220   4550   6094   -234    360    100       C  
ATOM    267  CG  MET A  50      52.322  12.027  15.793  1.00 38.58           C  
ANISOU  267  CG  MET A  50     4398   4428   5833   -146    398    165       C  
ATOM    268  SD  MET A  50      53.997  11.997  15.116  1.00 36.23           S  
ANISOU  268  SD  MET A  50     4391   4159   5218   -209    347    275       S  
ATOM    269  CE  MET A  50      54.927  11.345  16.500  1.00 34.33           C  
ANISOU  269  CE  MET A  50     4179   3956   4910   -445    573    327       C  
ATOM    270  N   LYS A  51      50.061   7.984  15.034  1.00 39.90           N  
ANISOU  270  N   LYS A  51     3828   4693   6639   -324     36    -75       N  
ATOM    271  CA  LYS A  51      49.747   6.563  15.139  1.00 41.86           C  
ANISOU  271  CA  LYS A  51     3913   4927   7064   -475    -17   -118       C  
ATOM    272  C   LYS A  51      50.250   5.794  13.923  1.00 39.73           C  
ANISOU  272  C   LYS A  51     3746   4641   6708   -437   -267   -180       C  
ATOM    273  O   LYS A  51      50.800   4.694  14.055  1.00 41.04           O  
ANISOU  273  O   LYS A  51     3949   4760   6883   -562   -270   -178       O  
ATOM    274  CB  LYS A  51      48.236   6.382  15.296  1.00 47.16           C  
ANISOU  274  CB  LYS A  51     4247   5619   8053   -482    -51   -202       C  
ATOM    275  CG  LYS A  51      47.815   5.123  16.024  1.00 51.11           C  
ANISOU  275  CG  LYS A  51     4554   6094   8770   -711     30   -199       C  
ATOM    276  CD  LYS A  51      46.352   5.210  16.432  1.00 57.44           C  
ANISOU  276  CD  LYS A  51     4999   6950   9875   -734     85   -258       C  
ATOM    277  CE  LYS A  51      46.079   4.420  17.698  1.00 58.28           C  
ANISOU  277  CE  LYS A  51     4962   7059  10122   -989    330   -185       C  
ATOM    278  NZ  LYS A  51      44.966   5.009  18.494  1.00 60.52           N  
ANISOU  278  NZ  LYS A  51     4966   7443  10585   -989    542   -209       N  
ATOM    279  N   GLU A  52      50.073   6.363  12.727  1.00 38.90           N  
ANISOU  279  N   GLU A  52     3700   4570   6510   -256   -481   -236       N  
ATOM    280  CA  GLU A  52      50.539   5.703  11.512  1.00 38.27           C  
ANISOU  280  CA  GLU A  52     3737   4500   6303   -206   -711   -317       C  
ATOM    281  C   GLU A  52      52.059   5.708  11.423  1.00 35.59           C  
ANISOU  281  C   GLU A  52     3673   4176   5675   -218   -613   -242       C  
ATOM    282  O   GLU A  52      52.664   4.713  11.007  1.00 34.79           O  
ANISOU  282  O   GLU A  52     3636   4059   5525   -256   -685   -305       O  
ATOM    283  CB  GLU A  52      49.931   6.379  10.284  1.00 40.97           C  
ANISOU  283  CB  GLU A  52     4085   4899   6583    -12   -965   -377       C  
ATOM    284  CG  GLU A  52      48.438   6.155  10.127  1.00 44.78           C  
ANISOU  284  CG  GLU A  52     4261   5386   7369     10  -1137   -482       C  
ATOM    285  CD  GLU A  52      47.848   6.963   8.989  1.00 48.01           C  
ANISOU  285  CD  GLU A  52     4682   5856   7706    222  -1402   -512       C  
ATOM    286  OE1 GLU A  52      48.112   8.182   8.930  1.00 46.92           O  
ANISOU  286  OE1 GLU A  52     4693   5724   7411    355  -1345   -402       O  
ATOM    287  OE2 GLU A  52      47.120   6.383   8.156  1.00 50.69           O  
ANISOU  287  OE2 GLU A  52     4889   6226   8145    249  -1683   -641       O  
ATOM    288  N   VAL A  53      52.693   6.820  11.800  1.00 34.17           N  
ANISOU  288  N   VAL A  53     3646   4021   5315   -184   -452   -119       N  
ATOM    289  CA  VAL A  53      54.151   6.896  11.744  1.00 30.96           C  
ANISOU  289  CA  VAL A  53     3467   3649   4649   -211   -352    -40       C  
ATOM    290  C   VAL A  53      54.774   5.842  12.650  1.00 28.53           C  
ANISOU  290  C   VAL A  53     3128   3300   4413   -370   -223    -17       C  
ATOM    291  O   VAL A  53      55.737   5.164  12.269  1.00 27.31           O  
ANISOU  291  O   VAL A  53     3071   3161   4144   -376   -248    -34       O  
ATOM    292  CB  VAL A  53      54.629   8.312  12.114  1.00 29.41           C  
ANISOU  292  CB  VAL A  53     3421   3465   4287   -183   -204     90       C  
ATOM    293  CG1 VAL A  53      56.153   8.366  12.152  1.00 28.02           C  
ANISOU  293  CG1 VAL A  53     3439   3339   3868   -244    -92    178       C  
ATOM    294  CG2 VAL A  53      54.073   9.337  11.132  1.00 29.38           C  
ANISOU  294  CG2 VAL A  53     3480   3475   4210    -11   -359     92       C  
ATOM    295  N   LEU A  54      54.228   5.680  13.858  1.00 29.06           N  
ANISOU  295  N   LEU A  54     3057   3317   4668   -493    -82     26       N  
ATOM    296  CA  LEU A  54      54.771   4.702  14.795  1.00 30.81           C  
ANISOU  296  CA  LEU A  54     3263   3491   4953   -652     31     84       C  
ATOM    297  C   LEU A  54      54.608   3.281  14.271  1.00 33.03           C  
ANISOU  297  C   LEU A  54     3468   3696   5387   -678   -133    -18       C  
ATOM    298  O   LEU A  54      55.503   2.444  14.436  1.00 33.84           O  
ANISOU  298  O   LEU A  54     3644   3754   5461   -727   -120      8       O  
ATOM    299  CB  LEU A  54      54.093   4.850  16.158  1.00 31.83           C  
ANISOU  299  CB  LEU A  54     3265   3600   5227   -785    218    155       C  
ATOM    300  CG  LEU A  54      54.769   5.762  17.182  1.00 32.21           C  
ANISOU  300  CG  LEU A  54     3439   3693   5104   -843    435    275       C  
ATOM    301  CD1 LEU A  54      56.153   5.233  17.517  1.00 32.23           C  
ANISOU  301  CD1 LEU A  54     3584   3702   4959   -921    475    369       C  
ATOM    302  CD2 LEU A  54      54.839   7.206  16.695  1.00 31.59           C  
ANISOU  302  CD2 LEU A  54     3474   3655   4875   -705    437    267       C  
ATOM    303  N   PHE A  55      53.468   2.990  13.638  1.00 34.95           N  
ANISOU  303  N   PHE A  55     3560   3912   5806   -642   -301   -142       N  
ATOM    304  CA  PHE A  55      53.240   1.653  13.099  1.00 36.26           C  
ANISOU  304  CA  PHE A  55     3661   3981   6134   -680   -480   -266       C  
ATOM    305  C   PHE A  55      54.235   1.331  11.993  1.00 36.04           C  
ANISOU  305  C   PHE A  55     3817   3976   5900   -554   -607   -359       C  
ATOM    306  O   PHE A  55      54.830   0.248  11.974  1.00 35.93           O  
ANISOU  306  O   PHE A  55     3847   3868   5935   -591   -641   -403       O  
ATOM    307  CB  PHE A  55      51.805   1.530  12.582  1.00 37.93           C  
ANISOU  307  CB  PHE A  55     3664   4182   6567   -671   -659   -391       C  
ATOM    308  CG  PHE A  55      51.579   0.334  11.693  1.00 39.18           C  
ANISOU  308  CG  PHE A  55     3792   4249   6845   -681   -904   -566       C  
ATOM    309  CD1 PHE A  55      51.358  -0.919  12.239  1.00 40.37           C  
ANISOU  309  CD1 PHE A  55     3847   4242   7250   -856   -910   -577       C  
ATOM    310  CD2 PHE A  55      51.580   0.465  10.312  1.00 39.79           C  
ANISOU  310  CD2 PHE A  55     3955   4389   6773   -522  -1134   -719       C  
ATOM    311  CE1 PHE A  55      51.152  -2.021  11.427  1.00 41.86           C  
ANISOU  311  CE1 PHE A  55     4026   4314   7566   -871  -1146   -758       C  
ATOM    312  CE2 PHE A  55      51.375  -0.632   9.495  1.00 42.03           C  
ANISOU  312  CE2 PHE A  55     4231   4588   7152   -531  -1366   -911       C  
ATOM    313  CZ  PHE A  55      51.159  -1.876  10.054  1.00 42.66           C  
ANISOU  313  CZ  PHE A  55     4213   4485   7510   -705  -1375   -941       C  
ATOM    314  N   TYR A  56      54.428   2.263  11.057  1.00 36.66           N  
ANISOU  314  N   TYR A  56     4007   4176   5746   -400   -673   -389       N  
ATOM    315  CA  TYR A  56      55.314   1.993   9.931  1.00 37.50           C  
ANISOU  315  CA  TYR A  56     4282   4341   5627   -280   -775   -488       C  
ATOM    316  C   TYR A  56      56.776   1.966  10.358  1.00 36.73           C  
ANISOU  316  C   TYR A  56     4318   4274   5362   -293   -595   -386       C  
ATOM    317  O   TYR A  56      57.567   1.202   9.793  1.00 36.90           O  
ANISOU  317  O   TYR A  56     4419   4294   5306   -234   -640   -483       O  
ATOM    318  CB  TYR A  56      55.089   3.024   8.826  1.00 39.25           C  
ANISOU  318  CB  TYR A  56     4595   4694   5623   -131   -890   -515       C  
ATOM    319  CG  TYR A  56      53.812   2.792   8.050  1.00 42.59           C  
ANISOU  319  CG  TYR A  56     4898   5106   6178    -82  -1149   -664       C  
ATOM    320  CD1 TYR A  56      53.618   1.620   7.331  1.00 45.37           C  
ANISOU  320  CD1 TYR A  56     5231   5405   6603    -79  -1347   -866       C  
ATOM    321  CD2 TYR A  56      52.798   3.742   8.041  1.00 43.63           C  
ANISOU  321  CD2 TYR A  56     4931   5273   6374    -33  -1210   -615       C  
ATOM    322  CE1 TYR A  56      52.451   1.399   6.623  1.00 47.32           C  
ANISOU  322  CE1 TYR A  56     5359   5649   6972    -53  -1611  -1012       C  
ATOM    323  CE2 TYR A  56      51.627   3.530   7.336  1.00 46.48           C  
ANISOU  323  CE2 TYR A  56     5152   5638   6870     14  -1471   -748       C  
ATOM    324  CZ  TYR A  56      51.459   2.357   6.629  1.00 48.09           C  
ANISOU  324  CZ  TYR A  56     5335   5803   7132     -8  -1677   -945       C  
ATOM    325  OH  TYR A  56      50.298   2.139   5.924  1.00 51.47           O  
ANISOU  325  OH  TYR A  56     5617   6245   7695     22  -1962  -1086       O  
ATOM    326  N   LEU A  57      57.155   2.778  11.349  1.00 34.65           N  
ANISOU  326  N   LEU A  57     4074   4043   5048   -363   -396   -206       N  
ATOM    327  CA  LEU A  57      58.511   2.693  11.882  1.00 33.34           C  
ANISOU  327  CA  LEU A  57     3999   3909   4758   -399   -243   -103       C  
ATOM    328  C   LEU A  57      58.751   1.351  12.559  1.00 32.72           C  
ANISOU  328  C   LEU A  57     3854   3697   4881   -484   -242   -109       C  
ATOM    329  O   LEU A  57      59.845   0.784  12.462  1.00 30.46           O  
ANISOU  329  O   LEU A  57     3627   3416   4528   -444   -221   -115       O  
ATOM    330  CB  LEU A  57      58.771   3.838  12.859  1.00 33.01           C  
ANISOU  330  CB  LEU A  57     3993   3918   4631   -479    -56     75       C  
ATOM    331  CG  LEU A  57      59.251   5.155  12.251  1.00 33.71           C  
ANISOU  331  CG  LEU A  57     4219   4128   4460   -404    -16    130       C  
ATOM    332  CD1 LEU A  57      59.176   6.265  13.279  1.00 34.77           C  
ANISOU  332  CD1 LEU A  57     4378   4258   4575   -493    140    267       C  
ATOM    333  CD2 LEU A  57      60.668   5.011  11.727  1.00 33.77           C  
ANISOU  333  CD2 LEU A  57     4332   4241   4259   -365     26    143       C  
ATOM    334  N   GLY A  58      57.742   0.830  13.260  1.00 33.58           N  
ANISOU  334  N   GLY A  58     3832   3682   5246   -601   -261    -99       N  
ATOM    335  CA  GLY A  58      57.871  -0.498  13.836  1.00 35.54           C  
ANISOU  335  CA  GLY A  58     4033   3769   5703   -692   -285    -89       C  
ATOM    336  C   GLY A  58      58.016  -1.573  12.776  1.00 37.93           C  
ANISOU  336  C   GLY A  58     4362   3979   6069   -591   -472   -288       C  
ATOM    337  O   GLY A  58      58.758  -2.543  12.957  1.00 38.69           O  
ANISOU  337  O   GLY A  58     4496   3965   6239   -583   -487   -293       O  
ATOM    338  N   GLN A  59      57.307  -1.417  11.655  1.00 39.38           N  
ANISOU  338  N   GLN A  59     4533   4202   6226   -503   -630   -462       N  
ATOM    339  CA  GLN A  59      57.461  -2.350  10.545  1.00 41.99           C  
ANISOU  339  CA  GLN A  59     4918   4467   6568   -396   -815   -689       C  
ATOM    340  C   GLN A  59      58.845  -2.233   9.920  1.00 40.08           C  
ANISOU  340  C   GLN A  59     4824   4347   6059   -239   -755   -730       C  
ATOM    341  O   GLN A  59      59.449  -3.243   9.542  1.00 40.88           O  
ANISOU  341  O   GLN A  59     4972   4355   6205   -162   -816   -865       O  
ATOM    342  CB  GLN A  59      56.376  -2.102   9.497  1.00 44.94           C  
ANISOU  342  CB  GLN A  59     5252   4890   6934   -343  -1012   -859       C  
ATOM    343  CG  GLN A  59      54.958  -2.312  10.007  1.00 46.83           C  
ANISOU  343  CG  GLN A  59     5298   5023   7474   -495  -1088   -848       C  
ATOM    344  CD  GLN A  59      54.641  -3.772  10.262  1.00 50.96           C  
ANISOU  344  CD  GLN A  59     5752   5303   8306   -616  -1194   -936       C  
ATOM    345  OE1 GLN A  59      54.579  -4.577   9.332  1.00 53.81           O  
ANISOU  345  OE1 GLN A  59     6160   5580   8706   -557  -1394  -1161       O  
ATOM    346  NE2 GLN A  59      54.443  -4.123  11.528  1.00 50.93           N  
ANISOU  346  NE2 GLN A  59     5654   5182   8517   -794  -1061   -760       N  
ATOM    347  N   TYR A  60      59.361  -1.008   9.806  1.00 36.19           N  
ANISOU  347  N   TYR A  60     4398   4055   5299   -190   -629   -619       N  
ATOM    348  CA  TYR A  60      60.707  -0.812   9.279  1.00 37.00           C  
ANISOU  348  CA  TYR A  60     4610   4302   5144    -69   -538   -630       C  
ATOM    349  C   TYR A  60      61.742  -1.495  10.164  1.00 37.33           C  
ANISOU  349  C   TYR A  60     4629   4269   5288    -97   -429   -539       C  
ATOM    350  O   TYR A  60      62.645  -2.179   9.670  1.00 38.05           O  
ANISOU  350  O   TYR A  60     4755   4368   5335     25   -435   -653       O  
ATOM    351  CB  TYR A  60      60.998   0.684   9.149  1.00 36.05           C  
ANISOU  351  CB  TYR A  60     4559   4383   4755    -63   -417   -487       C  
ATOM    352  CG  TYR A  60      62.420   1.029   8.761  1.00 35.68           C  
ANISOU  352  CG  TYR A  60     4597   4510   4449     14   -283   -451       C  
ATOM    353  CD1 TYR A  60      63.384   1.274   9.730  1.00 33.91           C  
ANISOU  353  CD1 TYR A  60     4346   4318   4221    -61   -117   -277       C  
ATOM    354  CD2 TYR A  60      62.792   1.128   7.427  1.00 36.79           C  
ANISOU  354  CD2 TYR A  60     4837   4803   4339    150   -322   -588       C  
ATOM    355  CE1 TYR A  60      64.684   1.597   9.381  1.00 32.89           C  
ANISOU  355  CE1 TYR A  60     4255   4364   3879     -6      7   -242       C  
ATOM    356  CE2 TYR A  60      64.090   1.453   7.069  1.00 36.08           C  
ANISOU  356  CE2 TYR A  60     4797   4896   4014    206   -172   -550       C  
ATOM    357  CZ  TYR A  60      65.030   1.686   8.049  1.00 33.49           C  
ANISOU  357  CZ  TYR A  60     4410   4593   3720    125     -8   -377       C  
ATOM    358  OH  TYR A  60      66.323   2.008   7.699  1.00 32.87           O  
ANISOU  358  OH  TYR A  60     4345   4713   3431    166    142   -338       O  
ATOM    359  N   ILE A  61      61.620  -1.318  11.482  1.00 36.09           N  
ANISOU  359  N   ILE A  61     4409   4044   5260   -247   -332   -336       N  
ATOM    360  CA  ILE A  61      62.541  -1.960  12.417  1.00 39.40           C  
ANISOU  360  CA  ILE A  61     4806   4388   5777   -283   -258   -218       C  
ATOM    361  C   ILE A  61      62.510  -3.473  12.243  1.00 44.14           C  
ANISOU  361  C   ILE A  61     5389   4766   6616   -231   -395   -356       C  
ATOM    362  O   ILE A  61      63.548  -4.143  12.310  1.00 45.83           O  
ANISOU  362  O   ILE A  61     5614   4942   6859   -138   -384   -367       O  
ATOM    363  CB  ILE A  61      62.203  -1.543  13.862  1.00 38.08           C  
ANISOU  363  CB  ILE A  61     4593   4185   5690   -472   -152     13       C  
ATOM    364  CG1 ILE A  61      62.501  -0.057  14.065  1.00 36.40           C  
ANISOU  364  CG1 ILE A  61     4422   4172   5236   -507    -11    134       C  
ATOM    365  CG2 ILE A  61      62.975  -2.393  14.866  1.00 38.68           C  
ANISOU  365  CG2 ILE A  61     4651   4152   5893   -521   -127    146       C  
ATOM    366  CD1 ILE A  61      62.060   0.485  15.408  1.00 35.19           C  
ANISOU  366  CD1 ILE A  61     4242   4003   5127   -682     99    316       C  
ATOM    367  N   MET A  62      61.323  -4.034  12.001  1.00 46.80           N  
ANISOU  367  N   MET A  62     5692   4943   7146   -287   -536   -471       N  
ATOM    368  CA  MET A  62      61.219  -5.470  11.765  1.00 51.75           C  
ANISOU  368  CA  MET A  62     6321   5321   8020   -252   -687   -622       C  
ATOM    369  C   MET A  62      61.861  -5.857  10.439  1.00 50.91           C  
ANISOU  369  C   MET A  62     6297   5266   7782    -32   -765   -889       C  
ATOM    370  O   MET A  62      62.622  -6.829  10.368  1.00 51.45           O  
ANISOU  370  O   MET A  62     6394   5200   7956     78   -799   -976       O  
ATOM    371  CB  MET A  62      59.753  -5.903  11.796  1.00 57.69           C  
ANISOU  371  CB  MET A  62     7002   5905   9013   -396   -823   -685       C  
ATOM    372  CG  MET A  62      59.132  -5.882  13.177  1.00 63.28           C  
ANISOU  372  CG  MET A  62     7620   6522   9903   -621   -736   -439       C  
ATOM    373  SD  MET A  62      57.566  -6.767  13.259  1.00 70.82           S  
ANISOU  373  SD  MET A  62     8457   7235  11216   -811   -894   -513       S  
ATOM    374  CE  MET A  62      58.067  -8.387  12.684  1.00 74.65           C  
ANISOU  374  CE  MET A  62     9035   7416  11914   -720  -1086   -711       C  
ATOM    375  N   THR A  63      61.563  -5.106   9.375  1.00 49.43           N  
ANISOU  375  N   THR A  63     6153   5272   7356     45   -794  -1023       N  
ATOM    376  CA  THR A  63      62.086  -5.447   8.056  1.00 50.81           C  
ANISOU  376  CA  THR A  63     6420   5526   7360    245   -859  -1292       C  
ATOM    377  C   THR A  63      63.606  -5.353   8.022  1.00 49.63           C  
ANISOU  377  C   THR A  63     6293   5522   7041    386   -694  -1257       C  
ATOM    378  O   THR A  63      64.279  -6.237   7.478  1.00 50.66           O  
ANISOU  378  O   THR A  63     6458   5592   7198    550   -725  -1457       O  
ATOM    379  CB  THR A  63      61.464  -4.536   6.997  1.00 52.96           C  
ANISOU  379  CB  THR A  63     6748   6006   7367    281   -920  -1388       C  
ATOM    380  OG1 THR A  63      60.097  -4.911   6.792  1.00 55.82           O  
ANISOU  380  OG1 THR A  63     7069   6222   7919    191  -1126  -1501       O  
ATOM    381  CG2 THR A  63      62.214  -4.654   5.676  1.00 56.45           C  
ANISOU  381  CG2 THR A  63     7307   6614   7528    484   -925  -1623       C  
ATOM    382  N   LYS A  64      64.167  -4.297   8.608  1.00 43.79           N  
ANISOU  382  N   LYS A  64     5975   5604   5060    572   -284   -701       N  
ATOM    383  CA  LYS A  64      65.613  -4.137   8.667  1.00 43.66           C  
ANISOU  383  CA  LYS A  64     5959   5576   5052    709   -104   -638       C  
ATOM    384  C   LYS A  64      66.254  -4.944   9.789  1.00 43.50           C  
ANISOU  384  C   LYS A  64     5892   5482   5152    698    -42   -618       C  
ATOM    385  O   LYS A  64      67.480  -4.893   9.939  1.00 41.33           O  
ANISOU  385  O   LYS A  64     5586   5210   4910    807     96   -546       O  
ATOM    386  CB  LYS A  64      65.972  -2.656   8.819  1.00 42.11           C  
ANISOU  386  CB  LYS A  64     5607   5489   4902    741    -43   -529       C  
ATOM    387  CG  LYS A  64      65.518  -1.790   7.656  1.00 42.93           C  
ANISOU  387  CG  LYS A  64     5772   5661   4881    780    -86   -526       C  
ATOM    388  CD  LYS A  64      66.243  -2.168   6.373  1.00 45.13           C  
ANISOU  388  CD  LYS A  64     6244   5914   4989    909      5   -546       C  
ATOM    389  CE  LYS A  64      67.717  -1.803   6.438  1.00 45.45           C  
ANISOU  389  CE  LYS A  64     6221   5984   5063   1020    203   -431       C  
ATOM    390  NZ  LYS A  64      67.935  -0.340   6.257  1.00 45.42           N  
ANISOU  390  NZ  LYS A  64     6114   6071   5071   1021    233   -314       N  
ATOM    391  N   ARG A  65      65.462  -5.686  10.564  1.00 45.14           N  
ANISOU  391  N   ARG A  65     6088   5634   5430    567   -143   -661       N  
ATOM    392  CA  ARG A  65      65.955  -6.539  11.647  1.00 46.50           C  
ANISOU  392  CA  ARG A  65     6240   5722   5704    546   -104   -639       C  
ATOM    393  C   ARG A  65      66.831  -5.757  12.623  1.00 42.95           C  
ANISOU  393  C   ARG A  65     5612   5342   5366    580    -11   -525       C  
ATOM    394  O   ARG A  65      67.915  -6.192  13.017  1.00 44.08           O  
ANISOU  394  O   ARG A  65     5750   5442   5555    660     77   -471       O  
ATOM    395  CB  ARG A  65      66.697  -7.761  11.097  1.00 52.89           C  
ANISOU  395  CB  ARG A  65     7262   6391   6442    659    -45   -692       C  
ATOM    396  CG  ARG A  65      66.219  -8.242   9.733  1.00 59.12           C  
ANISOU  396  CG  ARG A  65     8292   7112   7059    685   -108   -805       C  
ATOM    397  CD  ARG A  65      66.500  -9.721   9.566  1.00 65.09           C  
ANISOU  397  CD  ARG A  65     9300   7672   7760    732   -107   -886       C  
ATOM    398  NE  ARG A  65      66.212 -10.457  10.792  1.00 68.62           N  
ANISOU  398  NE  ARG A  65     9693   8038   8341    603   -167   -866       N  
ATOM    399  CZ  ARG A  65      66.871 -11.542  11.186  1.00 74.17           C  
ANISOU  399  CZ  ARG A  65    10525   8586   9069    678   -114   -871       C  
ATOM    400  NH1 ARG A  65      67.863 -12.019  10.448  1.00 77.53           N  
ANISOU  400  NH1 ARG A  65    11134   8927   9398    902     15   -898       N  
ATOM    401  NH2 ARG A  65      66.539 -12.146  12.319  1.00 76.68           N  
ANISOU  401  NH2 ARG A  65    10795   8837   9504    545   -177   -839       N  
ATOM    402  N   LEU A  66      66.339  -4.588  13.027  1.00 39.74           N  
ANISOU  402  N   LEU A  66     5065   5035   4998    519    -42   -483       N  
ATOM    403  CA  LEU A  66      67.068  -3.726  13.946  1.00 36.30           C  
ANISOU  403  CA  LEU A  66     4497   4649   4648    523     11   -383       C  
ATOM    404  C   LEU A  66      66.749  -3.998  15.410  1.00 34.99           C  
ANISOU  404  C   LEU A  66     4262   4461   4572    421    -26   -363       C  
ATOM    405  O   LEU A  66      67.486  -3.526  16.282  1.00 35.62           O  
ANISOU  405  O   LEU A  66     4269   4553   4712    417      2   -285       O  
ATOM    406  CB  LEU A  66      66.783  -2.254  13.632  1.00 34.88           C  
ANISOU  406  CB  LEU A  66     4251   4557   4445    526      0   -348       C  
ATOM    407  CG  LEU A  66      67.140  -1.795  12.220  1.00 34.13           C  
ANISOU  407  CG  LEU A  66     4222   4496   4250    623     44   -341       C  
ATOM    408  CD1 LEU A  66      66.845  -0.313  12.052  1.00 32.39           C  
ANISOU  408  CD1 LEU A  66     3947   4341   4017    618     22   -292       C  
ATOM    409  CD2 LEU A  66      68.597  -2.101  11.909  1.00 33.58           C  
ANISOU  409  CD2 LEU A  66     4161   4414   4182    724    166   -271       C  
ATOM    410  N   TYR A  67      65.681  -4.734  15.705  1.00 34.60           N  
ANISOU  410  N   TYR A  67     4238   4382   4527    328    -94   -422       N  
ATOM    411  CA  TYR A  67      65.381  -5.070  17.089  1.00 33.69           C  
ANISOU  411  CA  TYR A  67     4070   4250   4482    234   -109   -391       C  
ATOM    412  C   TYR A  67      66.390  -6.083  17.620  1.00 32.08           C  
ANISOU  412  C   TYR A  67     3923   3948   4318    261    -76   -356       C  
ATOM    413  O   TYR A  67      66.936  -6.900  16.875  1.00 34.91           O  
ANISOU  413  O   TYR A  67     4385   4229   4650    337    -54   -384       O  
ATOM    414  CB  TYR A  67      63.961  -5.623  17.220  1.00 34.88           C  
ANISOU  414  CB  TYR A  67     4210   4408   4634    114   -182   -435       C  
ATOM    415  CG  TYR A  67      63.562  -5.906  18.652  1.00 35.31           C  
ANISOU  415  CG  TYR A  67     4206   4464   4745     19   -175   -388       C  
ATOM    416  CD1 TYR A  67      63.540  -4.891  19.599  1.00 34.99           C  
ANISOU  416  CD1 TYR A  67     4084   4494   4716     30   -132   -338       C  
ATOM    417  CD2 TYR A  67      63.216  -7.190  19.058  1.00 36.54           C  
ANISOU  417  CD2 TYR A  67     4418   4537   4927    -83   -209   -390       C  
ATOM    418  CE1 TYR A  67      63.183  -5.143  20.911  1.00 35.52           C  
ANISOU  418  CE1 TYR A  67     4125   4565   4806    -43   -111   -295       C  
ATOM    419  CE2 TYR A  67      62.856  -7.452  20.369  1.00 37.06           C  
ANISOU  419  CE2 TYR A  67     4439   4610   5032   -171   -190   -332       C  
ATOM    420  CZ  TYR A  67      62.842  -6.425  21.290  1.00 37.53           C  
ANISOU  420  CZ  TYR A  67     4415   4756   5088   -144   -134   -285       C  
ATOM    421  OH  TYR A  67      62.485  -6.681  22.594  1.00 39.23           O  
ANISOU  421  OH  TYR A  67     4610   4981   5312   -219   -101   -227       O  
ATOM    422  N   ASP A  68      66.639  -6.011  18.927  1.00 28.80           N  
ANISOU  422  N   ASP A  68     3454   3531   3956    212    -73   -292       N  
ATOM    423  CA  ASP A  68      67.603  -6.894  19.573  1.00 28.07           C  
ANISOU  423  CA  ASP A  68     3400   3356   3911    240    -58   -236       C  
ATOM    424  C   ASP A  68      67.177  -8.348  19.426  1.00 28.24           C  
ANISOU  424  C   ASP A  68     3544   3258   3929    206    -84   -285       C  
ATOM    425  O   ASP A  68      66.069  -8.722  19.823  1.00 28.15           O  
ANISOU  425  O   ASP A  68     3544   3236   3916     78   -132   -312       O  
ATOM    426  CB  ASP A  68      67.731  -6.520  21.049  1.00 28.07           C  
ANISOU  426  CB  ASP A  68     3344   3378   3942    169    -76   -162       C  
ATOM    427  CG  ASP A  68      68.658  -7.444  21.816  1.00 29.60           C  
ANISOU  427  CG  ASP A  68     3572   3491   4183    190    -84    -88       C  
ATOM    428  OD1 ASP A  68      69.516  -8.103  21.190  1.00 30.99           O  
ANISOU  428  OD1 ASP A  68     3780   3612   4383    300    -54    -71       O  
ATOM    429  OD2 ASP A  68      68.522  -7.513  23.057  1.00 29.70           O  
ANISOU  429  OD2 ASP A  68     3587   3497   4201    110   -115    -40       O  
ATOM    430  N   GLU A  69      68.066  -9.167  18.854  1.00 29.90           N  
ANISOU  430  N   GLU A  69     3850   3374   4137    325    -49   -287       N  
ATOM    431  CA  GLU A  69      67.796 -10.597  18.743  1.00 32.59           C  
ANISOU  431  CA  GLU A  69     4357   3557   4467    305    -80   -334       C  
ATOM    432  C   GLU A  69      67.622 -11.241  20.112  1.00 31.82           C  
ANISOU  432  C   GLU A  69     4264   3400   4428    200   -118   -269       C  
ATOM    433  O   GLU A  69      66.921 -12.252  20.239  1.00 33.38           O  
ANISOU  433  O   GLU A  69     4580   3482   4621     97   -173   -301       O  
ATOM    434  CB  GLU A  69      68.925 -11.281  17.971  1.00 35.59           C  
ANISOU  434  CB  GLU A  69     4853   3842   4828    502     -8   -337       C  
ATOM    435  CG  GLU A  69      68.540 -12.611  17.341  1.00 40.01           C  
ANISOU  435  CG  GLU A  69     5659   4212   5329    510    -44   -432       C  
ATOM    436  CD  GLU A  69      69.622 -13.163  16.430  1.00 43.68           C  
ANISOU  436  CD  GLU A  69     6263   4589   5744    752     58   -449       C  
ATOM    437  OE1 GLU A  69      70.819 -13.006  16.753  1.00 44.20           O  
ANISOU  437  OE1 GLU A  69     6221   4704   5871    908    152   -343       O  
ATOM    438  OE2 GLU A  69      69.272 -13.755  15.387  1.00 46.20           O  
ANISOU  438  OE2 GLU A  69     6803   4794   5958    790     44   -563       O  
ATOM    439  N   LYS A  70      68.244 -10.671  21.142  1.00 30.87           N  
ANISOU  439  N   LYS A  70     4029   3350   4351    207   -102   -172       N  
ATOM    440  CA  LYS A  70      68.152 -11.179  22.504  1.00 31.02           C  
ANISOU  440  CA  LYS A  70     4060   3324   4402    116   -136    -98       C  
ATOM    441  C   LYS A  70      66.943 -10.635  23.258  1.00 29.18           C  
ANISOU  441  C   LYS A  70     3762   3178   4146    -48   -156   -101       C  
ATOM    442  O   LYS A  70      66.828 -10.868  24.466  1.00 29.28           O  
ANISOU  442  O   LYS A  70     3782   3180   4162   -125   -167    -31       O  
ATOM    443  CB  LYS A  70      69.439 -10.857  23.268  1.00 31.76           C  
ANISOU  443  CB  LYS A  70     4081   3449   4538    201   -129     16       C  
ATOM    444  CG  LYS A  70      70.691 -11.411  22.609  1.00 34.68           C  
ANISOU  444  CG  LYS A  70     4472   3758   4946    389    -87     53       C  
ATOM    445  CD  LYS A  70      71.892 -11.324  23.532  1.00 36.67           C  
ANISOU  445  CD  LYS A  70     4634   4039   5260    448   -111    197       C  
ATOM    446  CE  LYS A  70      73.043 -12.162  23.009  1.00 39.32           C  
ANISOU  446  CE  LYS A  70     4988   4304   5647    655    -58    257       C  
ATOM    447  NZ  LYS A  70      73.486 -11.702  21.666  1.00 40.86           N  
ANISOU  447  NZ  LYS A  70     5131   4565   5830    795     38    221       N  
ATOM    448  N   GLN A  71      66.059  -9.901  22.575  1.00 29.81           N  
ANISOU  448  N   GLN A  71     3778   3351   4196    -85   -152   -169       N  
ATOM    449  CA  GLN A  71      64.737  -9.526  23.089  1.00 31.38           C  
ANISOU  449  CA  GLN A  71     3904   3639   4379   -216   -154   -170       C  
ATOM    450  C   GLN A  71      64.808  -8.691  24.365  1.00 31.68           C  
ANISOU  450  C   GLN A  71     3881   3760   4396   -229   -118   -104       C  
ATOM    451  O   GLN A  71      63.950  -8.809  25.243  1.00 32.27           O  
ANISOU  451  O   GLN A  71     3934   3872   4453   -327    -96    -68       O  
ATOM    452  CB  GLN A  71      63.864 -10.764  23.319  1.00 33.55           C  
ANISOU  452  CB  GLN A  71     4245   3831   4673   -361   -193   -162       C  
ATOM    453  CG  GLN A  71      64.033 -11.841  22.264  1.00 35.39           C  
ANISOU  453  CG  GLN A  71     4623   3914   4910   -350   -250   -225       C  
ATOM    454  CD  GLN A  71      63.352 -11.480  20.964  1.00 37.07           C  
ANISOU  454  CD  GLN A  71     4815   4178   5092   -359   -291   -315       C  
ATOM    455  OE1 GLN A  71      63.880 -11.732  19.880  1.00 39.54           O  
ANISOU  455  OE1 GLN A  71     5241   4414   5369   -260   -306   -385       O  
ATOM    456  NE2 GLN A  71      62.174 -10.877  21.064  1.00 35.86           N  
ANISOU  456  NE2 GLN A  71     4519   4162   4943   -463   -306   -304       N  
ATOM    457  N   GLN A  72      65.809  -7.818  24.480  1.00 29.74           N  
ANISOU  457  N   GLN A  72     3615   3543   4142   -136   -113    -83       N  
ATOM    458  CA  GLN A  72      65.970  -6.985  25.666  1.00 28.99           C  
ANISOU  458  CA  GLN A  72     3512   3498   4003   -152   -104    -32       C  
ATOM    459  C   GLN A  72      65.385  -5.587  25.479  1.00 30.68           C  
ANISOU  459  C   GLN A  72     3671   3814   4173   -125    -74    -74       C  
ATOM    460  O   GLN A  72      65.878  -4.625  26.079  1.00 29.29           O  
ANISOU  460  O   GLN A  72     3521   3654   3955   -102    -85    -50       O  
ATOM    461  CB  GLN A  72      67.443  -6.904  26.068  1.00 27.76           C  
ANISOU  461  CB  GLN A  72     3381   3300   3868    -99   -151     39       C  
ATOM    462  CG  GLN A  72      68.082  -8.261  26.332  1.00 27.70           C  
ANISOU  462  CG  GLN A  72     3431   3187   3906    -92   -180     96       C  
ATOM    463  CD  GLN A  72      67.469  -8.967  27.524  1.00 28.91           C  
ANISOU  463  CD  GLN A  72     3659   3302   4024   -193   -182    141       C  
ATOM    464  OE1 GLN A  72      66.781  -9.979  27.375  1.00 31.82           O  
ANISOU  464  OE1 GLN A  72     4072   3609   4410   -251   -168    128       O  
ATOM    465  NE2 GLN A  72      67.706  -8.431  28.714  1.00 28.50           N  
ANISOU  465  NE2 GLN A  72     3639   3280   3910   -228   -206    200       N  
ATOM    466  N   HIS A  73      64.347  -5.460  24.648  1.00 32.30           N  
ANISOU  466  N   HIS A  73     3813   4076   4383   -127    -50   -131       N  
ATOM    467  CA  HIS A  73      63.575  -4.221  24.508  1.00 33.19           C  
ANISOU  467  CA  HIS A  73     3870   4286   4456    -85    -14   -161       C  
ATOM    468  C   HIS A  73      64.452  -3.049  24.076  1.00 33.92           C  
ANISOU  468  C   HIS A  73     3983   4373   4531     -1    -35   -171       C  
ATOM    469  O   HIS A  73      64.297  -1.926  24.557  1.00 32.26           O  
ANISOU  469  O   HIS A  73     3800   4189   4269     34    -17   -172       O  
ATOM    470  CB  HIS A  73      62.832  -3.889  25.803  1.00 33.39           C  
ANISOU  470  CB  HIS A  73     3904   4361   4421   -110     50   -128       C  
ATOM    471  CG  HIS A  73      62.136  -5.063  26.415  1.00 36.75           C  
ANISOU  471  CG  HIS A  73     4312   4789   4863   -214     78    -84       C  
ATOM    472  ND1 HIS A  73      60.902  -5.502  25.987  1.00 38.63           N  
ANISOU  472  ND1 HIS A  73     4438   5102   5139   -274    100    -81       N  
ATOM    473  CD2 HIS A  73      62.504  -5.894  27.419  1.00 38.13           C  
ANISOU  473  CD2 HIS A  73     4565   4900   5021   -283     77    -25       C  
ATOM    474  CE1 HIS A  73      60.538  -6.552  26.702  1.00 40.37           C  
ANISOU  474  CE1 HIS A  73     4668   5300   5371   -388    118    -20       C  
ATOM    475  NE2 HIS A  73      61.493  -6.811  27.578  1.00 39.89           N  
ANISOU  475  NE2 HIS A  73     4732   5151   5272   -387    110     13       N  
ATOM    476  N   ILE A  74      65.375  -3.307  23.156  1.00 34.99           N  
ANISOU  476  N   ILE A  74     4119   4470   4707     33    -68   -172       N  
ATOM    477  CA  ILE A  74      66.292  -2.284  22.670  1.00 33.49           C  
ANISOU  477  CA  ILE A  74     3929   4281   4515     91    -85   -153       C  
ATOM    478  C   ILE A  74      66.429  -2.427  21.160  1.00 33.36           C  
ANISOU  478  C   ILE A  74     3883   4277   4514    152    -77   -185       C  
ATOM    479  O   ILE A  74      66.542  -3.540  20.637  1.00 34.53           O  
ANISOU  479  O   ILE A  74     4047   4390   4684    159    -74   -204       O  
ATOM    480  CB  ILE A  74      67.662  -2.376  23.379  1.00 34.14           C  
ANISOU  480  CB  ILE A  74     4035   4313   4623     72   -127    -71       C  
ATOM    481  CG1 ILE A  74      68.651  -1.371  22.790  1.00 33.84           C  
ANISOU  481  CG1 ILE A  74     3971   4286   4602    104   -151    -25       C  
ATOM    482  CG2 ILE A  74      68.221  -3.788  23.307  1.00 37.75           C  
ANISOU  482  CG2 ILE A  74     4487   4721   5134     79   -127    -43       C  
ATOM    483  CD1 ILE A  74      69.949  -1.285  23.559  1.00 37.47           C  
ANISOU  483  CD1 ILE A  74     4423   4718   5095     60   -219     79       C  
ATOM    484  N   VAL A  75      66.384  -1.295  20.459  1.00 31.58           N  
ANISOU  484  N   VAL A  75     3646   4091   4263    200    -74   -193       N  
ATOM    485  CA  VAL A  75      66.579  -1.243  19.014  1.00 30.25           C  
ANISOU  485  CA  VAL A  75     3469   3942   4081    264    -62   -212       C  
ATOM    486  C   VAL A  75      67.991  -0.746  18.746  1.00 30.70           C  
ANISOU  486  C   VAL A  75     3514   3990   4162    297    -48   -131       C  
ATOM    487  O   VAL A  75      68.394   0.298  19.269  1.00 27.76           O  
ANISOU  487  O   VAL A  75     3141   3615   3792    267    -74    -78       O  
ATOM    488  CB  VAL A  75      65.543  -0.325  18.341  1.00 29.77           C  
ANISOU  488  CB  VAL A  75     3398   3938   3974    297    -72   -254       C  
ATOM    489  CG1 VAL A  75      65.964  -0.004  16.912  1.00 30.03           C  
ANISOU  489  CG1 VAL A  75     3449   3989   3973    366    -62   -252       C  
ATOM    490  CG2 VAL A  75      64.163  -0.960  18.365  1.00 30.21           C  
ANISOU  490  CG2 VAL A  75     3422   4032   4026    261    -91   -310       C  
ATOM    491  N   TYR A  76      68.742  -1.488  17.937  1.00 31.92           N  
ANISOU  491  N   TYR A  76     3662   4137   4328    358     -7   -113       N  
ATOM    492  CA  TYR A  76      70.113  -1.124  17.580  1.00 32.09           C  
ANISOU  492  CA  TYR A  76     3631   4179   4383    401     30     -9       C  
ATOM    493  C   TYR A  76      70.084  -0.474  16.202  1.00 32.64           C  
ANISOU  493  C   TYR A  76     3714   4295   4394    468     77    -12       C  
ATOM    494  O   TYR A  76      70.071  -1.162  15.178  1.00 33.90           O  
ANISOU  494  O   TYR A  76     3919   4457   4504    554    133    -54       O  
ATOM    495  CB  TYR A  76      71.021  -2.349  17.608  1.00 31.97           C  
ANISOU  495  CB  TYR A  76     3594   4137   4415    464     75     34       C  
ATOM    496  CG  TYR A  76      71.214  -2.926  18.991  1.00 32.83           C  
ANISOU  496  CG  TYR A  76     3692   4201   4582    399     20     67       C  
ATOM    497  CD1 TYR A  76      71.921  -2.229  19.961  1.00 33.35           C  
ANISOU  497  CD1 TYR A  76     3696   4282   4694    324    -43    168       C  
ATOM    498  CD2 TYR A  76      70.688  -4.167  19.328  1.00 32.93           C  
ANISOU  498  CD2 TYR A  76     3774   4146   4592    399     15      5       C  
ATOM    499  CE1 TYR A  76      72.102  -2.751  21.226  1.00 33.66           C  
ANISOU  499  CE1 TYR A  76     3745   4280   4764    265   -106    203       C  
ATOM    500  CE2 TYR A  76      70.864  -4.698  20.592  1.00 32.90           C  
ANISOU  500  CE2 TYR A  76     3773   4098   4628    341    -34     48       C  
ATOM    501  CZ  TYR A  76      71.571  -3.985  21.537  1.00 33.65           C  
ANISOU  501  CZ  TYR A  76     3808   4221   4758    281    -93    146       C  
ATOM    502  OH  TYR A  76      71.749  -4.505  22.799  1.00 34.70           O  
ANISOU  502  OH  TYR A  76     3964   4312   4910    223   -154    193       O  
ATOM    503  N   CYS A  77      70.083   0.858  16.177  1.00 33.19           N  
ANISOU  503  N   CYS A  77     3773   4385   4453    430     49     32       N  
ATOM    504  CA  CYS A  77      69.925   1.614  14.942  1.00 33.01           C  
ANISOU  504  CA  CYS A  77     3779   4399   4363    483     81     37       C  
ATOM    505  C   CYS A  77      71.209   2.278  14.465  1.00 33.93           C  
ANISOU  505  C   CYS A  77     3833   4552   4506    488    132    180       C  
ATOM    506  O   CYS A  77      71.167   3.026  13.483  1.00 33.23           O  
ANISOU  506  O   CYS A  77     3776   4493   4358    520    162    209       O  
ATOM    507  CB  CYS A  77      68.827   2.671  15.112  1.00 31.69           C  
ANISOU  507  CB  CYS A  77     3663   4221   4158    453     15    -11       C  
ATOM    508  SG  CYS A  77      68.956   3.647  16.627  1.00 32.21           S  
ANISOU  508  SG  CYS A  77     3743   4226   4269    353    -58     30       S  
ATOM    509  N   SER A  78      72.342   2.028  15.122  1.00 35.19           N  
ANISOU  509  N   SER A  78     3896   4720   4755    451    139    286       N  
ATOM    510  CA  SER A  78      73.614   2.574  14.662  1.00 39.19           C  
ANISOU  510  CA  SER A  78     4298   5286   5306    444    193    454       C  
ATOM    511  C   SER A  78      73.873   2.195  13.213  1.00 38.78           C  
ANISOU  511  C   SER A  78     4252   5299   5184    585    336    468       C  
ATOM    512  O   SER A  78      73.594   1.071  12.790  1.00 38.06           O  
ANISOU  512  O   SER A  78     4219   5199   5042    700    399    375       O  
ATOM    513  CB  SER A  78      74.770   2.065  15.523  1.00 45.62           C  
ANISOU  513  CB  SER A  78     4974   6123   6237    407    178    575       C  
ATOM    514  OG  SER A  78      74.956   2.869  16.667  1.00 50.72           O  
ANISOU  514  OG  SER A  78     5610   6723   6936    247     38    629       O  
ATOM    515  N   ASN A  79      74.420   3.147  12.459  1.00 38.21           N  
ANISOU  515  N   ASN A  79     4142   5280   5094    572    385    589       N  
ATOM    516  CA  ASN A  79      74.844   2.938  11.078  1.00 38.56           C  
ANISOU  516  CA  ASN A  79     4193   5401   5055    707    543    639       C  
ATOM    517  C   ASN A  79      73.692   2.520  10.170  1.00 37.21           C  
ANISOU  517  C   ASN A  79     4207   5200   4732    809    557    467       C  
ATOM    518  O   ASN A  79      73.916   1.936   9.107  1.00 37.77           O  
ANISOU  518  O   ASN A  79     4338   5310   4701    950    684    456       O  
ATOM    519  CB  ASN A  79      75.988   1.920  11.010  1.00 40.10           C  
ANISOU  519  CB  ASN A  79     4262   5665   5310    823    677    733       C  
ATOM    520  CG  ASN A  79      76.966   2.070  12.164  1.00 40.34           C  
ANISOU  520  CG  ASN A  79     4098   5721   5508    710    611    885       C  
ATOM    521  OD1 ASN A  79      77.610   3.111  12.310  1.00 41.27           O  
ANISOU  521  OD1 ASN A  79     4105   5881   5695    579    570   1047       O  
ATOM    522  ND2 ASN A  79      77.092   1.033  12.979  1.00 39.24           N  
ANISOU  522  ND2 ASN A  79     3927   5549   5433    748    584    844       N  
ATOM    523  N   ASP A  80      72.459   2.795  10.582  1.00 36.47           N  
ANISOU  523  N   ASP A  80     4203   5039   4614    743    424    338       N  
ATOM    524  CA  ASP A  80      71.281   2.661   9.740  1.00 37.39           C  
ANISOU  524  CA  ASP A  80     4467   5141   4599    800    392    204       C  
ATOM    525  C   ASP A  80      70.608   4.024   9.648  1.00 37.44           C  
ANISOU  525  C   ASP A  80     4509   5135   4581    737    305    222       C  
ATOM    526  O   ASP A  80      70.838   4.902  10.485  1.00 35.76           O  
ANISOU  526  O   ASP A  80     4243   4891   4455    639    249    292       O  
ATOM    527  CB  ASP A  80      70.311   1.600  10.293  1.00 36.59           C  
ANISOU  527  CB  ASP A  80     4417   4983   4502    791    313     47       C  
ATOM    528  CG  ASP A  80      69.064   1.436   9.440  1.00 37.06           C  
ANISOU  528  CG  ASP A  80     4605   5038   4438    821    246    -75       C  
ATOM    529  OD1 ASP A  80      68.079   2.166   9.674  1.00 35.78           O  
ANISOU  529  OD1 ASP A  80     4439   4876   4280    767    144   -106       O  
ATOM    530  OD2 ASP A  80      69.067   0.579   8.533  1.00 38.34           O  
ANISOU  530  OD2 ASP A  80     4880   5193   4494    906    290   -137       O  
ATOM    531  N   LEU A  81      69.785   4.204   8.609  1.00 39.48           N  
ANISOU  531  N   LEU A  81     4756   5390   4857    -41     29   -123       N  
ATOM    532  CA  LEU A  81      69.106   5.484   8.426  1.00 41.39           C  
ANISOU  532  CA  LEU A  81     5265   5505   4958    -68   -101     20       C  
ATOM    533  C   LEU A  81      68.312   5.876   9.665  1.00 39.34           C  
ANISOU  533  C   LEU A  81     5050   5042   4856     27   -244     36       C  
ATOM    534  O   LEU A  81      68.233   7.063  10.002  1.00 40.17           O  
ANISOU  534  O   LEU A  81     5321   5006   4937    -40   -325    156       O  
ATOM    535  CB  LEU A  81      68.190   5.431   7.201  1.00 44.39           C  
ANISOU  535  CB  LEU A  81     5786   5937   5141     12   -167     -9       C  
ATOM    536  CG  LEU A  81      67.258   6.624   6.954  1.00 47.31           C  
ANISOU  536  CG  LEU A  81     6422   6148   5406     38   -356    132       C  
ATOM    537  CD1 LEU A  81      68.025   7.948   6.902  1.00 47.94           C  
ANISOU  537  CD1 LEU A  81     6673   6156   5386   -157   -334    349       C  
ATOM    538  CD2 LEU A  81      66.436   6.417   5.686  1.00 49.91           C  
ANISOU  538  CD2 LEU A  81     6873   6559   5531    123   -455     95       C  
ATOM    539  N   LEU A  82      67.726   4.898  10.360  1.00 37.08           N  
ANISOU  539  N   LEU A  82     4622   4730   4738    175   -259    -89       N  
ATOM    540  CA  LEU A  82      66.987   5.200  11.582  1.00 35.06           C  
ANISOU  540  CA  LEU A  82     4406   4303   4612    254   -346    -90       C  
ATOM    541  C   LEU A  82      67.896   5.823  12.634  1.00 32.88           C  
ANISOU  541  C   LEU A  82     4145   3978   4371    128   -342     -9       C  
ATOM    542  O   LEU A  82      67.499   6.764  13.330  1.00 34.16           O  
ANISOU  542  O   LEU A  82     4446   3990   4543    119   -422     29       O  
ATOM    543  CB  LEU A  82      66.327   3.931  12.126  1.00 34.02           C  
ANISOU  543  CB  LEU A  82     4109   4168   4650    404   -320   -219       C  
ATOM    544  CG  LEU A  82      65.454   4.102  13.373  1.00 34.88           C  
ANISOU  544  CG  LEU A  82     4254   4119   4877    487   -362   -236       C  
ATOM    545  CD1 LEU A  82      64.358   5.129  13.131  1.00 35.69           C  
ANISOU  545  CD1 LEU A  82     4520   4082   4957    547   -467   -232       C  
ATOM    546  CD2 LEU A  82      64.859   2.768  13.788  1.00 35.49           C  
ANISOU  546  CD2 LEU A  82     4164   4196   5125    610   -304   -338       C  
ATOM    547  N   GLY A  83      69.120   5.312  12.764  1.00 30.63           N  
ANISOU  547  N   GLY A  83     3706   3811   4123     34   -261     -4       N  
ATOM    548  CA  GLY A  83      70.063   5.922  13.685  1.00 30.94           C  
ANISOU  548  CA  GLY A  83     3744   3812   4200    -98   -291     63       C  
ATOM    549  C   GLY A  83      70.475   7.314  13.251  1.00 32.21           C  
ANISOU  549  C   GLY A  83     4066   3909   4263   -259   -313    172       C  
ATOM    550  O   GLY A  83      70.704   8.192  14.087  1.00 31.34           O  
ANISOU  550  O   GLY A  83     4044   3683   4182   -340   -392    210       O  
ATOM    551  N   ASP A  84      70.579   7.534  11.937  1.00 34.83           N  
ANISOU  551  N   ASP A  84     4450   4312   4471   -317   -244    224       N  
ATOM    552  CA  ASP A  84      70.847   8.876  11.431  1.00 38.21           C  
ANISOU  552  CA  ASP A  84     5063   4652   4801   -472   -262    365       C  
ATOM    553  C   ASP A  84      69.708   9.825  11.778  1.00 38.15           C  
ANISOU  553  C   ASP A  84     5274   4426   4794   -390   -415    400       C  
ATOM    554  O   ASP A  84      69.943  10.973  12.177  1.00 37.83           O  
ANISOU  554  O   ASP A  84     5358   4227   4787   -500   -479    478       O  
ATOM    555  CB  ASP A  84      71.062   8.836   9.916  1.00 41.51           C  
ANISOU  555  CB  ASP A  84     5531   5205   5037   -541   -149    428       C  
ATOM    556  CG  ASP A  84      72.266   8.000   9.516  1.00 43.46           C  
ANISOU  556  CG  ASP A  84     5546   5663   5304   -637     42    369       C  
ATOM    557  OD1 ASP A  84      73.135   7.753  10.377  1.00 43.08           O  
ANISOU  557  OD1 ASP A  84     5311   5626   5433   -694     61    328       O  
ATOM    558  OD2 ASP A  84      72.342   7.591   8.337  1.00 44.48           O  
ANISOU  558  OD2 ASP A  84     5678   5947   5275   -652    166    350       O  
ATOM    559  N   LEU A  85      68.465   9.360  11.638  1.00 38.03           N  
ANISOU  559  N   LEU A  85     5288   4384   4779   -196   -477    324       N  
ATOM    560  CA  LEU A  85      67.314  10.210  11.922  1.00 39.53           C  
ANISOU  560  CA  LEU A  85     5647   4359   5016    -94   -618    331       C  
ATOM    561  C   LEU A  85      67.178  10.486  13.413  1.00 37.48           C  
ANISOU  561  C   LEU A  85     5376   3970   4893    -72   -651    247       C  
ATOM    562  O   LEU A  85      66.921  11.625  13.819  1.00 39.87           O  
ANISOU  562  O   LEU A  85     5826   4076   5247   -101   -736    273       O  
ATOM    563  CB  LEU A  85      66.039   9.556  11.392  1.00 41.71           C  
ANISOU  563  CB  LEU A  85     5906   4647   5296    106   -674    246       C  
ATOM    564  CG  LEU A  85      65.925   9.437   9.877  1.00 44.96           C  
ANISOU  564  CG  LEU A  85     6388   5167   5528    104   -694    314       C  
ATOM    565  CD1 LEU A  85      64.522   9.022   9.481  1.00 45.62           C  
ANISOU  565  CD1 LEU A  85     6469   5209   5656    309   -818    217       C  
ATOM    566  CD2 LEU A  85      66.295  10.758   9.240  1.00 49.04           C  
ANISOU  566  CD2 LEU A  85     7128   5584   5921    -39   -752    517       C  
ATOM    567  N   PHE A  86      67.337   9.454  14.240  1.00 34.13           N  
ANISOU  567  N   PHE A  86     4793   3649   4526    -20   -588    145       N  
ATOM    568  CA  PHE A  86      67.081   9.584  15.667  1.00 33.00           C  
ANISOU  568  CA  PHE A  86     4667   3414   4459     15   -611     60       C  
ATOM    569  C   PHE A  86      68.245  10.208  16.421  1.00 34.37           C  
ANISOU  569  C   PHE A  86     4862   3573   4624   -160   -639     92       C  
ATOM    570  O   PHE A  86      68.043  10.722  17.526  1.00 36.11           O  
ANISOU  570  O   PHE A  86     5167   3686   4866   -162   -687     21       O  
ATOM    571  CB  PHE A  86      66.747   8.212  16.256  1.00 33.25           C  
ANISOU  571  CB  PHE A  86     4545   3550   4537    134   -541    -28       C  
ATOM    572  CG  PHE A  86      65.302   7.818  16.097  1.00 31.46           C  
ANISOU  572  CG  PHE A  86     4311   3259   4384    315   -529   -115       C  
ATOM    573  CD1 PHE A  86      64.444   8.579  15.319  1.00 30.27           C  
ANISOU  573  CD1 PHE A  86     4262   2987   4250    379   -606   -111       C  
ATOM    574  CD2 PHE A  86      64.808   6.680  16.712  1.00 31.26           C  
ANISOU  574  CD2 PHE A  86     4164   3279   4434    418   -452   -191       C  
ATOM    575  CE1 PHE A  86      63.117   8.220  15.169  1.00 30.65           C  
ANISOU  575  CE1 PHE A  86     4267   2970   4408    547   -617   -207       C  
ATOM    576  CE2 PHE A  86      63.480   6.313  16.564  1.00 30.94           C  
ANISOU  576  CE2 PHE A  86     4084   3169   4502    570   -430   -282       C  
ATOM    577  CZ  PHE A  86      62.635   7.087  15.791  1.00 30.46           C  
ANISOU  577  CZ  PHE A  86     4099   2997   4477    637   -518   -303       C  
ATOM    578  N   GLY A  87      69.448  10.185  15.851  1.00 33.36           N  
ANISOU  578  N   GLY A  87     4653   3552   4471   -312   -606    178       N  
ATOM    579  CA  GLY A  87      70.601  10.740  16.529  1.00 33.17           C  
ANISOU  579  CA  GLY A  87     4609   3515   4480   -487   -650    196       C  
ATOM    580  C   GLY A  87      71.091   9.923  17.699  1.00 33.25           C  
ANISOU  580  C   GLY A  87     4494   3621   4519   -469   -679    126       C  
ATOM    581  O   GLY A  87      71.744  10.468  18.593  1.00 33.81           O  
ANISOU  581  O   GLY A  87     4591   3648   4607   -579   -771    101       O  
ATOM    582  N   VAL A  88      70.791   8.626  17.724  1.00 31.35           N  
ANISOU  582  N   VAL A  88     4125   3499   4287   -335   -622     97       N  
ATOM    583  CA  VAL A  88      71.191   7.760  18.835  1.00 30.74           C  
ANISOU  583  CA  VAL A  88     3947   3499   4233   -304   -666     66       C  
ATOM    584  C   VAL A  88      71.707   6.444  18.280  1.00 29.03           C  
ANISOU  584  C   VAL A  88     3497   3430   4101   -255   -596     87       C  
ATOM    585  O   VAL A  88      71.305   5.993  17.202  1.00 27.97           O  
ANISOU  585  O   VAL A  88     3308   3341   3980   -189   -494     79       O  
ATOM    586  CB  VAL A  88      70.016   7.489  19.803  1.00 30.15           C  
ANISOU  586  CB  VAL A  88     3991   3359   4105   -163   -664      0       C  
ATOM    587  CG1 VAL A  88      69.610   8.765  20.531  1.00 31.11           C  
ANISOU  587  CG1 VAL A  88     4327   3332   4160   -211   -728    -63       C  
ATOM    588  CG2 VAL A  88      68.831   6.897  19.054  1.00 28.72           C  
ANISOU  588  CG2 VAL A  88     3790   3165   3959     -7   -559    -26       C  
ATOM    589  N   PRO A  89      72.628   5.808  19.010  1.00 29.70           N  
ANISOU  589  N   PRO A  89     3440   3589   4256   -284   -667    103       N  
ATOM    590  CA  PRO A  89      73.086   4.479  18.579  1.00 30.89           C  
ANISOU  590  CA  PRO A  89     3350   3850   4539   -214   -608    105       C  
ATOM    591  C   PRO A  89      72.056   3.396  18.833  1.00 30.82           C  
ANISOU  591  C   PRO A  89     3341   3823   4547    -36   -561     86       C  
ATOM    592  O   PRO A  89      72.033   2.388  18.115  1.00 29.47           O  
ANISOU  592  O   PRO A  89     3004   3705   4488     46   -473     56       O  
ATOM    593  CB  PRO A  89      74.353   4.260  19.415  1.00 33.16           C  
ANISOU  593  CB  PRO A  89     3493   4183   4923   -293   -748    139       C  
ATOM    594  CG  PRO A  89      74.099   5.039  20.660  1.00 33.64           C  
ANISOU  594  CG  PRO A  89     3769   4167   4845   -335   -891    145       C  
ATOM    595  CD  PRO A  89      73.324   6.262  20.227  1.00 31.96           C  
ANISOU  595  CD  PRO A  89     3769   3855   4519   -379   -827    109       C  
ATOM    596  N   SER A  90      71.201   3.585  19.833  1.00 30.95           N  
ANISOU  596  N   SER A  90     3535   3760   4466     17   -600     88       N  
ATOM    597  CA  SER A  90      70.202   2.611  20.241  1.00 31.53           C  
ANISOU  597  CA  SER A  90     3615   3799   4566    162   -537     83       C  
ATOM    598  C   SER A  90      69.226   3.314  21.170  1.00 30.87           C  
ANISOU  598  C   SER A  90     3764   3626   4339    176   -534     56       C  
ATOM    599  O   SER A  90      69.494   4.418  21.653  1.00 31.95           O  
ANISOU  599  O   SER A  90     4045   3731   4364     80   -611     39       O  
ATOM    600  CB  SER A  90      70.842   1.404  20.933  1.00 33.01           C  
ANISOU  600  CB  SER A  90     3660   4027   4855    200   -598    159       C  
ATOM    601  OG  SER A  90      71.489   1.795  22.131  1.00 35.52           O  
ANISOU  601  OG  SER A  90     4074   4356   5068    121   -751    222       O  
ATOM    602  N   PHE A  91      68.087   2.670  21.409  1.00 28.94           N  
ANISOU  602  N   PHE A  91     3541   3331   4122    293   -431     33       N  
ATOM    603  CA  PHE A  91      67.096   3.231  22.316  1.00 30.25           C  
ANISOU  603  CA  PHE A  91     3902   3417   4173    314   -380    -16       C  
ATOM    604  C   PHE A  91      66.199   2.115  22.826  1.00 31.26           C  
ANISOU  604  C   PHE A  91     3997   3519   4362    417   -256      3       C  
ATOM    605  O   PHE A  91      66.138   1.025  22.249  1.00 31.13           O  
ANISOU  605  O   PHE A  91     3807   3514   4509    485   -212     30       O  
ATOM    606  CB  PHE A  91      66.265   4.337  21.644  1.00 30.26           C  
ANISOU  606  CB  PHE A  91     3993   3326   4179    333   -343   -120       C  
ATOM    607  CG  PHE A  91      65.485   3.875  20.440  1.00 31.00           C  
ANISOU  607  CG  PHE A  91     3964   3397   4417    437   -273   -164       C  
ATOM    608  CD1 PHE A  91      64.187   3.403  20.575  1.00 32.86           C  
ANISOU  608  CD1 PHE A  91     4176   3562   4747    553   -162   -234       C  
ATOM    609  CD2 PHE A  91      66.045   3.923  19.172  1.00 30.52           C  
ANISOU  609  CD2 PHE A  91     3812   3392   4393    410   -315   -147       C  
ATOM    610  CE1 PHE A  91      63.465   2.978  19.471  1.00 31.04           C  
ANISOU  610  CE1 PHE A  91     3825   3311   4659    647   -134   -294       C  
ATOM    611  CE2 PHE A  91      65.329   3.500  18.063  1.00 29.74           C  
ANISOU  611  CE2 PHE A  91     3624   3289   4387    503   -276   -203       C  
ATOM    612  CZ  PHE A  91      64.036   3.028  18.214  1.00 29.89           C  
ANISOU  612  CZ  PHE A  91     3613   3231   4513    626   -206   -281       C  
ATOM    613  N   SER A  92      65.506   2.405  23.924  1.00 32.04           N  
ANISOU  613  N   SER A  92     4265   3575   4333    416   -185    -22       N  
ATOM    614  CA  SER A  92      64.570   1.468  24.526  1.00 33.13           C  
ANISOU  614  CA  SER A  92     4397   3676   4513    487    -26      3       C  
ATOM    615  C   SER A  92      63.199   1.631  23.886  1.00 32.12           C  
ANISOU  615  C   SER A  92     4211   3451   4542    579    122   -133       C  
ATOM    616  O   SER A  92      62.725   2.756  23.694  1.00 30.24           O  
ANISOU  616  O   SER A  92     4058   3156   4277    582    123   -252       O  
ATOM    617  CB  SER A  92      64.477   1.694  26.035  1.00 35.37           C  
ANISOU  617  CB  SER A  92     4904   3982   4555    428     12     36       C  
ATOM    618  OG  SER A  92      63.416   0.940  26.598  1.00 36.47           O  
ANISOU  618  OG  SER A  92     5057   4074   4727    479    220     53       O  
ATOM    619  N   VAL A  93      62.567   0.502  23.551  1.00 31.37           N  
ANISOU  619  N   VAL A  93     3958   3319   4642    658    228   -120       N  
ATOM    620  CA  VAL A  93      61.208   0.538  23.016  1.00 31.81           C  
ANISOU  620  CA  VAL A  93     3926   3276   4883    749    354   -258       C  
ATOM    621  C   VAL A  93      60.174   0.795  24.095  1.00 33.49           C  
ANISOU  621  C   VAL A  93     4247   3424   5052    751    546   -319       C  
ATOM    622  O   VAL A  93      58.990   0.963  23.778  1.00 34.87           O  
ANISOU  622  O   VAL A  93     4338   3505   5406    826    657   -457       O  
ATOM    623  CB  VAL A  93      60.858  -0.774  22.289  1.00 34.06           C  
ANISOU  623  CB  VAL A  93     3985   3530   5424    821    399   -253       C  
ATOM    624  CG1 VAL A  93      61.850  -1.041  21.171  1.00 34.73           C  
ANISOU  624  CG1 VAL A  93     3957   3689   5549    821    243   -234       C  
ATOM    625  CG2 VAL A  93      60.832  -1.934  23.272  1.00 35.68           C  
ANISOU  625  CG2 VAL A  93     4180   3715   5660    801    519   -120       C  
ATOM    626  N   LYS A  94      60.586   0.833  25.360  1.00 34.46           N  
ANISOU  626  N   LYS A  94     4552   3602   4941    670    589   -231       N  
ATOM    627  CA  LYS A  94      59.679   1.092  26.468  1.00 39.63           C  
ANISOU  627  CA  LYS A  94     5340   4222   5497    653    809   -298       C  
ATOM    628  C   LYS A  94      59.464   2.576  26.736  1.00 41.85           C  
ANISOU  628  C   LYS A  94     5774   4475   5652    638    799   -469       C  
ATOM    629  O   LYS A  94      58.562   2.923  27.507  1.00 42.15           O  
ANISOU  629  O   LYS A  94     5893   4470   5652    642   1010   -590       O  
ATOM    630  CB  LYS A  94      60.206   0.430  27.744  1.00 43.32           C  
ANISOU  630  CB  LYS A  94     5972   4772   5717    566    856   -119       C  
ATOM    631  CG  LYS A  94      60.193  -1.085  27.717  1.00 46.59           C  
ANISOU  631  CG  LYS A  94     6253   5164   6287    583    915     59       C  
ATOM    632  CD  LYS A  94      60.389  -1.652  29.115  1.00 51.92           C  
ANISOU  632  CD  LYS A  94     7133   5892   6702    499   1005    247       C  
ATOM    633  CE  LYS A  94      61.111  -2.990  29.081  1.00 55.27           C  
ANISOU  633  CE  LYS A  94     7470   6307   7225    502    895    492       C  
ATOM    634  NZ  LYS A  94      62.174  -3.075  30.121  1.00 59.51           N  
ANISOU  634  NZ  LYS A  94     8229   6946   7434    422    726    693       N  
ATOM    635  N   GLU A  95      60.258   3.455  26.129  1.00 43.61           N  
ANISOU  635  N   GLU A  95     6032   4710   5829    616    580   -491       N  
ATOM    636  CA  GLU A  95      60.232   4.888  26.421  1.00 47.74           C  
ANISOU  636  CA  GLU A  95     6713   5182   6245    587    538   -638       C  
ATOM    637  C   GLU A  95      59.554   5.615  25.260  1.00 44.60           C  
ANISOU  637  C   GLU A  95     6198   4651   6097    682    487   -762       C  
ATOM    638  O   GLU A  95      60.207   6.152  24.364  1.00 42.36           O  
ANISOU  638  O   GLU A  95     5901   4358   5838    666    292   -723       O  
ATOM    639  CB  GLU A  95      61.657   5.393  26.674  1.00 52.56           C  
ANISOU  639  CB  GLU A  95     7458   5878   6634    471    319   -557       C  
ATOM    640  CG  GLU A  95      62.182   5.068  28.067  1.00 59.71           C  
ANISOU  640  CG  GLU A  95     8548   6897   7243    378    338   -486       C  
ATOM    641  CD  GLU A  95      63.689   4.903  28.108  1.00 66.14           C  
ANISOU  641  CD  GLU A  95     9380   7817   7932    286     86   -335       C  
ATOM    642  OE1 GLU A  95      64.390   5.642  27.385  1.00 69.01           O  
ANISOU  642  OE1 GLU A  95     9700   8157   8362    248    -84   -359       O  
ATOM    643  OE2 GLU A  95      64.172   4.041  28.872  1.00 70.93           O  
ANISOU  643  OE2 GLU A  95    10039   8522   8390    248     57   -186       O  
ATOM    644  N   HIS A  96      58.217   5.647  25.298  1.00 39.50           N  
ANISOU  644  N   HIS A  96     5352   4410   5248    204    504    -29       N  
ATOM    645  CA  HIS A  96      57.442   6.166  24.172  1.00 35.30           C  
ANISOU  645  CA  HIS A  96     4710   3792   4911    149    463   -155       C  
ATOM    646  C   HIS A  96      57.637   7.668  23.992  1.00 32.18           C  
ANISOU  646  C   HIS A  96     4194   3509   4525     65    376   -197       C  
ATOM    647  O   HIS A  96      57.739   8.151  22.858  1.00 30.00           O  
ANISOU  647  O   HIS A  96     3828   3262   4311     88    276   -221       O  
ATOM    648  CB  HIS A  96      55.957   5.853  24.358  1.00 34.90           C  
ANISOU  648  CB  HIS A  96     4680   3536   5045     38    585   -266       C  
ATOM    649  CG  HIS A  96      55.620   4.398  24.250  1.00 35.57           C  
ANISOU  649  CG  HIS A  96     4909   3461   5144     65    668   -251       C  
ATOM    650  ND1 HIS A  96      54.335   3.952  24.030  1.00 36.82           N  
ANISOU  650  ND1 HIS A  96     5055   3458   5479    -69    744   -351       N  
ATOM    651  CD2 HIS A  96      56.391   3.289  24.353  1.00 36.50           C  
ANISOU  651  CD2 HIS A  96     5205   3546   5118    203    700   -143       C  
ATOM    652  CE1 HIS A  96      54.330   2.632  23.989  1.00 37.51           C  
ANISOU  652  CE1 HIS A  96     5341   3394   5518    -56    819   -321       C  
ATOM    653  NE2 HIS A  96      55.565   2.204  24.184  1.00 37.93           N  
ANISOU  653  NE2 HIS A  96     5532   3502   5379    134    805   -193       N  
ATOM    654  N   ARG A  97      57.675   8.424  25.092  1.00 32.54           N  
ANISOU  654  N   ARG A  97     4281   3593   4490    -46    423   -209       N  
ATOM    655  CA  ARG A  97      57.841   9.872  24.986  1.00 32.81           C  
ANISOU  655  CA  ARG A  97     4273   3678   4517   -150    368   -260       C  
ATOM    656  C   ARG A  97      59.155  10.235  24.298  1.00 33.31           C  
ANISOU  656  C   ARG A  97     4255   3951   4452   -134    213   -170       C  
ATOM    657  O   ARG A  97      59.191  11.142  23.457  1.00 35.37           O  
ANISOU  657  O   ARG A  97     4462   4209   4770   -171    149   -204       O  
ATOM    658  CB  ARG A  97      57.756  10.510  26.373  1.00 34.08           C  
ANISOU  658  CB  ARG A  97     4565   3827   4559   -291    465   -298       C  
ATOM    659  CG  ARG A  97      58.057  12.005  26.406  1.00 34.47           C  
ANISOU  659  CG  ARG A  97     4654   3894   4550   -429    429   -354       C  
ATOM    660  CD  ARG A  97      57.206  12.787  25.414  1.00 33.14           C  
ANISOU  660  CD  ARG A  97     4419   3566   4608   -381    444   -437       C  
ATOM    661  NE  ARG A  97      55.778  12.564  25.619  1.00 34.26           N  
ANISOU  661  NE  ARG A  97     4537   3521   4959   -315    604   -517       N  
ATOM    662  CZ  ARG A  97      54.835  12.948  24.765  1.00 35.07           C  
ANISOU  662  CZ  ARG A  97     4523   3513   5291   -227    608   -560       C  
ATOM    663  NH1 ARG A  97      55.170  13.577  23.647  1.00 34.79           N  
ANISOU  663  NH1 ARG A  97     4435   3501   5283   -191    465   -533       N  
ATOM    664  NH2 ARG A  97      53.559  12.702  25.027  1.00 35.84           N  
ANISOU  664  NH2 ARG A  97     4542   3494   5581   -179    754   -616       N  
ATOM    665  N   LYS A  98      60.245   9.540  24.635  1.00 33.15           N  
ANISOU  665  N   LYS A  98     4216   4125   4257    -68    161    -38       N  
ATOM    666  CA  LYS A  98      61.523   9.819  23.986  1.00 35.30           C  
ANISOU  666  CA  LYS A  98     4354   4643   4416    -46     37     66       C  
ATOM    667  C   LYS A  98      61.495   9.415  22.516  1.00 31.35           C  
ANISOU  667  C   LYS A  98     3787   4099   4027    105     19     66       C  
ATOM    668  O   LYS A  98      62.118  10.074  21.676  1.00 29.18           O  
ANISOU  668  O   LYS A  98     3418   3944   3724     74    -51     92       O  
ATOM    669  CB  LYS A  98      62.644   9.111  24.744  1.00 40.62           C  
ANISOU  669  CB  LYS A  98     4978   5566   4888     30    -11    235       C  
ATOM    670  CG  LYS A  98      62.770   9.652  26.160  1.00 46.73           C  
ANISOU  670  CG  LYS A  98     5839   6421   5496   -170    -32    235       C  
ATOM    671  CD  LYS A  98      63.033   8.540  27.169  1.00 54.57           C  
ANISOU  671  CD  LYS A  98     6900   7484   6349    -46    -14    366       C  
ATOM    672  CE  LYS A  98      63.323   9.042  28.593  1.00 59.61           C  
ANISOU  672  CE  LYS A  98     7640   8257   6754   -258    -67    388       C  
ATOM    673  NZ  LYS A  98      64.353   8.247  29.337  1.00 60.81           N  
ANISOU  673  NZ  LYS A  98     7733   8694   6679   -144   -177    612       N  
ATOM    674  N   ILE A  99      60.762   8.349  22.184  1.00 29.15           N  
ANISOU  674  N   ILE A  99     3584   3638   3854    238     90     31       N  
ATOM    675  CA  ILE A  99      60.614   7.957  20.786  1.00 28.32           C  
ANISOU  675  CA  ILE A  99     3473   3462   3826    346     72      3       C  
ATOM    676  C   ILE A  99      59.787   8.990  20.029  1.00 28.57           C  
ANISOU  676  C   ILE A  99     3478   3389   3990    231     16   -107       C  
ATOM    677  O   ILE A  99      60.124   9.368  18.901  1.00 29.37           O  
ANISOU  677  O   ILE A  99     3541   3541   4076    254    -50    -97       O  
ATOM    678  CB  ILE A  99      60.001   6.548  20.693  1.00 27.35           C  
ANISOU  678  CB  ILE A  99     3488   3147   3757    461    160    -23       C  
ATOM    679  CG1 ILE A  99      60.999   5.499  21.188  1.00 27.01           C  
ANISOU  679  CG1 ILE A  99     3498   3197   3567    653    220    124       C  
ATOM    680  CG2 ILE A  99      59.577   6.240  19.266  1.00 28.68           C  
ANISOU  680  CG2 ILE A  99     3700   3201   3995    500    130    -98       C  
ATOM    681  CD1 ILE A  99      60.400   4.110  21.357  1.00 27.19           C  
ANISOU  681  CD1 ILE A  99     3733   2977   3620    743    340    108       C  
ATOM    682  N   TYR A 100      58.695   9.467  20.636  1.00 27.56           N  
ANISOU  682  N   TYR A 100     3369   3115   3986    126     55   -198       N  
ATOM    683  CA  TYR A 100      57.901  10.518  20.005  1.00 29.02           C  
ANISOU  683  CA  TYR A 100     3516   3206   4303     64      7   -272       C  
ATOM    684  C   TYR A 100      58.734  11.772  19.777  1.00 29.51           C  
ANISOU  684  C   TYR A 100     3567   3376   4268    -12    -54   -231       C  
ATOM    685  O   TYR A 100      58.648  12.396  18.713  1.00 31.21           O  
ANISOU  685  O   TYR A 100     3771   3568   4518     -4   -128   -230       O  
ATOM    686  CB  TYR A 100      56.675  10.840  20.861  1.00 31.09           C  
ANISOU  686  CB  TYR A 100     3781   3319   4714      3    104   -356       C  
ATOM    687  CG  TYR A 100      55.408  10.154  20.399  1.00 33.56           C  
ANISOU  687  CG  TYR A 100     4033   3508   5210     29    112   -419       C  
ATOM    688  CD1 TYR A 100      55.292   8.771  20.433  1.00 34.76           C  
ANISOU  688  CD1 TYR A 100     4233   3623   5350     46    149   -420       C  
ATOM    689  CD2 TYR A 100      54.331  10.890  19.921  1.00 33.59           C  
ANISOU  689  CD2 TYR A 100     3932   3436   5394     31     79   -466       C  
ATOM    690  CE1 TYR A 100      54.137   8.138  20.010  1.00 35.17           C  
ANISOU  690  CE1 TYR A 100     4233   3574   5555      2    146   -484       C  
ATOM    691  CE2 TYR A 100      53.172  10.266  19.493  1.00 33.64           C  
ANISOU  691  CE2 TYR A 100     3831   3387   5565     20     57   -510       C  
ATOM    692  CZ  TYR A 100      53.080   8.892  19.540  1.00 34.59           C  
ANISOU  692  CZ  TYR A 100     4002   3479   5660    -25     87   -529       C  
ATOM    693  OH  TYR A 100      51.927   8.268  19.116  1.00 34.62           O  
ANISOU  693  OH  TYR A 100     3902   3437   5813   -102     55   -581       O  
ATOM    694  N   THR A 101      59.551  12.151  20.762  1.00 27.98           N  
ANISOU  694  N   THR A 101     3395   3302   3934   -111    -29   -190       N  
ATOM    695  CA  THR A 101      60.396  13.335  20.625  1.00 28.66           C  
ANISOU  695  CA  THR A 101     3488   3494   3908   -252    -83   -156       C  
ATOM    696  C   THR A 101      61.371  13.184  19.464  1.00 27.45           C  
ANISOU  696  C   THR A 101     3243   3513   3674   -201   -157    -63       C  
ATOM    697  O   THR A 101      61.561  14.114  18.671  1.00 27.55           O  
ANISOU  697  O   THR A 101     3277   3515   3676   -275   -198    -54       O  
ATOM    698  CB  THR A 101      61.154  13.587  21.929  1.00 31.02           C  
ANISOU  698  CB  THR A 101     3818   3933   4033   -409    -70   -127       C  
ATOM    699  OG1 THR A 101      60.221  13.845  22.986  1.00 33.94           O  
ANISOU  699  OG1 THR A 101     4321   4120   4455   -466     34   -226       O  
ATOM    700  CG2 THR A 101      62.103  14.772  21.782  1.00 30.85           C  
ANISOU  700  CG2 THR A 101     3807   4039   3874   -622   -133    -93       C  
ATOM    701  N   MET A 102      62.001  12.012  19.351  1.00 27.57           N  
ANISOU  701  N   MET A 102     3178   3674   3624    -59   -151     15       N  
ATOM    702  CA  MET A 102      62.940  11.773  18.259  1.00 27.13           C  
ANISOU  702  CA  MET A 102     3036   3787   3487     28   -173    104       C  
ATOM    703  C   MET A 102      62.237  11.832  16.908  1.00 26.80           C  
ANISOU  703  C   MET A 102     3070   3581   3533     95   -195     44       C  
ATOM    704  O   MET A 102      62.792  12.347  15.930  1.00 27.01           O  
ANISOU  704  O   MET A 102     3080   3691   3492     70   -218     90       O  
ATOM    705  CB  MET A 102      63.623  10.421  18.458  1.00 27.83           C  
ANISOU  705  CB  MET A 102     3058   4014   3502    231   -123    199       C  
ATOM    706  CG  MET A 102      64.567  10.380  19.650  1.00 29.75           C  
ANISOU  706  CG  MET A 102     3182   4506   3614    183   -142    311       C  
ATOM    707  SD  MET A 102      65.626   8.919  19.678  1.00 31.50           S  
ANISOU  707  SD  MET A 102     3287   4943   3737    495    -83    487       S  
ATOM    708  CE  MET A 102      64.436   7.655  20.131  1.00 30.74           C  
ANISOU  708  CE  MET A 102     3429   4509   3742    652      5    405       C  
ATOM    709  N   ILE A 103      61.007  11.318  16.840  1.00 25.93           N  
ANISOU  709  N   ILE A 103     3038   3255   3559    159   -194    -51       N  
ATOM    710  CA  ILE A 103      60.237  11.383  15.602  1.00 27.42           C  
ANISOU  710  CA  ILE A 103     3288   3313   3817    195   -258   -103       C  
ATOM    711  C   ILE A 103      59.793  12.814  15.322  1.00 30.04           C  
ANISOU  711  C   ILE A 103     3641   3569   4206     89   -322   -115       C  
ATOM    712  O   ILE A 103      59.781  13.262  14.169  1.00 32.08           O  
ANISOU  712  O   ILE A 103     3946   3813   4430     98   -391    -91       O  
ATOM    713  CB  ILE A 103      59.037  10.421  15.675  1.00 27.48           C  
ANISOU  713  CB  ILE A 103     3339   3149   3953    246   -257   -194       C  
ATOM    714  CG1 ILE A 103      59.512   8.975  15.820  1.00 28.14           C  
ANISOU  714  CG1 ILE A 103     3482   3250   3960    362   -173   -177       C  
ATOM    715  CG2 ILE A 103      58.154  10.567  14.445  1.00 27.83           C  
ANISOU  715  CG2 ILE A 103     3421   3095   4057    245   -370   -244       C  
ATOM    716  CD1 ILE A 103      58.427   8.024  16.293  1.00 25.93           C  
ANISOU  716  CD1 ILE A 103     3264   2794   3794    348   -135   -259       C  
ATOM    717  N   TYR A 104      59.428  13.558  16.372  1.00 29.65           N  
ANISOU  717  N   TYR A 104     3594   3448   4224     -2   -285   -146       N  
ATOM    718  CA  TYR A 104      58.922  14.915  16.188  1.00 31.34           C  
ANISOU  718  CA  TYR A 104     3876   3529   4502    -65   -310   -157       C  
ATOM    719  C   TYR A 104      59.945  15.820  15.511  1.00 29.87           C  
ANISOU  719  C   TYR A 104     3750   3430   4170   -167   -337    -77       C  
ATOM    720  O   TYR A 104      59.570  16.711  14.740  1.00 27.81           O  
ANISOU  720  O   TYR A 104     3581   3049   3935   -165   -384    -54       O  
ATOM    721  CB  TYR A 104      58.508  15.507  17.535  1.00 34.09           C  
ANISOU  721  CB  TYR A 104     4269   3774   4911   -144   -215   -215       C  
ATOM    722  CG  TYR A 104      57.087  15.191  17.936  1.00 35.62           C  
ANISOU  722  CG  TYR A 104     4417   3813   5304    -46   -170   -289       C  
ATOM    723  CD1 TYR A 104      56.046  15.310  17.026  1.00 37.20           C  
ANISOU  723  CD1 TYR A 104     4561   3919   5654     67   -248   -291       C  
ATOM    724  CD2 TYR A 104      56.786  14.773  19.226  1.00 34.99           C  
ANISOU  724  CD2 TYR A 104     4334   3708   5253    -76    -52   -345       C  
ATOM    725  CE1 TYR A 104      54.746  15.022  17.388  1.00 37.58           C  
ANISOU  725  CE1 TYR A 104     4504   3877   5898    140   -208   -344       C  
ATOM    726  CE2 TYR A 104      55.490  14.480  19.596  1.00 34.55           C  
ANISOU  726  CE2 TYR A 104     4210   3532   5384     -4     20   -407       C  
ATOM    727  CZ  TYR A 104      54.474  14.608  18.674  1.00 36.38           C  
ANISOU  727  CZ  TYR A 104     4338   3698   5786    101    -57   -404       C  
ATOM    728  OH  TYR A 104      53.181  14.321  19.039  1.00 37.36           O  
ANISOU  728  OH  TYR A 104     4333   3752   6110    158     13   -450       O  
ATOM    729  N   ARG A 105      61.235  15.611  15.782  1.00 29.45           N  
ANISOU  729  N   ARG A 105     3636   3594   3961   -256   -306    -17       N  
ATOM    730  CA  ARG A 105      62.272  16.409  15.139  1.00 32.30           C  
ANISOU  730  CA  ARG A 105     4018   4076   4180   -392   -313     68       C  
ATOM    731  C   ARG A 105      62.390  16.138  13.646  1.00 32.01           C  
ANISOU  731  C   ARG A 105     3998   4069   4096   -284   -347    119       C  
ATOM    732  O   ARG A 105      63.101  16.876  12.957  1.00 32.32           O  
ANISOU  732  O   ARG A 105     4081   4176   4021   -396   -337    194       O  
ATOM    733  CB  ARG A 105      63.630  16.153  15.796  1.00 35.96           C  
ANISOU  733  CB  ARG A 105     4337   4832   4495   -510   -280    139       C  
ATOM    734  CG  ARG A 105      63.660  16.316  17.300  1.00 39.62           C  
ANISOU  734  CG  ARG A 105     4800   5313   4943   -642   -267     97       C  
ATOM    735  CD  ARG A 105      65.089  16.202  17.804  1.00 44.26           C  
ANISOU  735  CD  ARG A 105     5212   6248   5357   -788   -282    200       C  
ATOM    736  NE  ARG A 105      65.224  16.618  19.196  1.00 48.51           N  
ANISOU  736  NE  ARG A 105     5795   6819   5818   -996   -300    163       N  
ATOM    737  CZ  ARG A 105      65.520  15.793  20.195  1.00 52.87           C  
ANISOU  737  CZ  ARG A 105     6240   7539   6310   -947   -321    197       C  
ATOM    738  NH1 ARG A 105      65.626  16.260  21.431  1.00 58.24           N  
ANISOU  738  NH1 ARG A 105     7002   8244   6881  -1168   -346    157       N  
ATOM    739  NH2 ARG A 105      65.712  14.501  19.958  1.00 52.15           N  
ANISOU  739  NH2 ARG A 105     5996   7571   6246   -675   -309    274       N  
ATOM    740  N   ASN A 106      61.726  15.103  13.130  1.00 32.67           N  
ANISOU  740  N   ASN A 106     4073   4099   4240    -99   -379     77       N  
ATOM    741  CA  ASN A 106      61.840  14.710  11.732  1.00 32.24           C  
ANISOU  741  CA  ASN A 106     4079   4072   4100     -6   -408    107       C  
ATOM    742  C   ASN A 106      60.549  14.944  10.954  1.00 32.77           C  
ANISOU  742  C   ASN A 106     4256   3941   4254     55   -533     65       C  
ATOM    743  O   ASN A 106      60.306  14.287   9.940  1.00 33.15           O  
ANISOU  743  O   ASN A 106     4371   3986   4240    139   -587     51       O  
ATOM    744  CB  ASN A 106      62.257  13.246  11.624  1.00 32.12           C  
ANISOU  744  CB  ASN A 106     4010   4165   4029    142   -343     94       C  
ATOM    745  CG  ASN A 106      63.701  13.027  12.004  1.00 32.41           C  
ANISOU  745  CG  ASN A 106     3906   4461   3946    138   -230    189       C  
ATOM    746  OD1 ASN A 106      64.592  13.099  11.159  1.00 33.12           O  
ANISOU  746  OD1 ASN A 106     3980   4702   3902    150   -164    266       O  
ATOM    747  ND2 ASN A 106      63.943  12.760  13.283  1.00 32.95           N  
ANISOU  747  ND2 ASN A 106     3858   4607   4056    122   -204    197       N  
ATOM    748  N   LEU A 107      59.714  15.876  11.406  1.00 32.96           N  
ANISOU  748  N   LEU A 107     4305   3807   4411     21   -578     51       N  
ATOM    749  CA  LEU A 107      58.449  16.124  10.729  1.00 34.49           C  
ANISOU  749  CA  LEU A 107     4543   3854   4707    111   -713     44       C  
ATOM    750  C   LEU A 107      57.989  17.545  11.020  1.00 35.82           C  
ANISOU  750  C   LEU A 107     4787   3859   4963     93   -713     87       C  
ATOM    751  O   LEU A 107      58.550  18.246  11.866  1.00 33.88           O  
ANISOU  751  O   LEU A 107     4586   3583   4703    -19   -601     88       O  
ATOM    752  CB  LEU A 107      57.380  15.108  11.149  1.00 35.22           C  
ANISOU  752  CB  LEU A 107     4518   3908   4955    187   -755    -50       C  
ATOM    753  CG  LEU A 107      57.145  14.854  12.643  1.00 34.45           C  
ANISOU  753  CG  LEU A 107     4317   3779   4992    165   -640   -117       C  
ATOM    754  CD1 LEU A 107      56.265  15.927  13.279  1.00 35.56           C  
ANISOU  754  CD1 LEU A 107     4441   3770   5298    186   -618   -120       C  
ATOM    755  CD2 LEU A 107      56.531  13.481  12.841  1.00 33.35           C  
ANISOU  755  CD2 LEU A 107     4100   3648   4925    199   -647   -198       C  
ATOM    756  N   VAL A 108      56.946  17.951  10.303  1.00 37.46           N  
ANISOU  756  N   VAL A 108     5024   3958   5251    209   -845    128       N  
ATOM    757  CA  VAL A 108      56.253  19.210  10.531  1.00 37.62           C  
ANISOU  757  CA  VAL A 108     5120   3784   5391    279   -840    182       C  
ATOM    758  C   VAL A 108      54.819  18.884  10.917  1.00 37.54           C  
ANISOU  758  C   VAL A 108     4923   3725   5615    432   -898    140       C  
ATOM    759  O   VAL A 108      54.140  18.124  10.216  1.00 36.74           O  
ANISOU  759  O   VAL A 108     4700   3716   5542    493  -1058    139       O  
ATOM    760  CB  VAL A 108      56.289  20.116   9.286  1.00 39.38           C  
ANISOU  760  CB  VAL A 108     5531   3932   5497    322   -943    320       C  
ATOM    761  CG1 VAL A 108      55.447  21.367   9.511  1.00 41.92           C  
ANISOU  761  CG1 VAL A 108     5949   4017   5961    461   -930    393       C  
ATOM    762  CG2 VAL A 108      57.723  20.479   8.936  1.00 39.76           C  
ANISOU  762  CG2 VAL A 108     5749   4042   5318    135   -850    367       C  
ATOM    763  N   VAL A 109      54.364  19.444  12.037  1.00 39.15           N  
ANISOU  763  N   VAL A 109     5105   3794   5974    473   -758    101       N  
ATOM    764  CA  VAL A 109      52.969  19.287  12.426  1.00 40.40           C  
ANISOU  764  CA  VAL A 109     5059   3915   6374    635   -773     81       C  
ATOM    765  C   VAL A 109      52.097  20.091  11.473  1.00 43.01           C  
ANISOU  765  C   VAL A 109     5385   4176   6782    838   -924    219       C  
ATOM    766  O   VAL A 109      52.342  21.281  11.236  1.00 43.55           O  
ANISOU  766  O   VAL A 109     5676   4073   6798    901   -883    313       O  
ATOM    767  CB  VAL A 109      52.759  19.728  13.881  1.00 38.72           C  
ANISOU  767  CB  VAL A 109     4863   3566   6282    641   -539      3       C  
ATOM    768  CG1 VAL A 109      51.274  19.797  14.206  1.00 38.50           C  
ANISOU  768  CG1 VAL A 109     4615   3494   6520    848   -514     11       C  
ATOM    769  CG2 VAL A 109      53.476  18.778  14.822  1.00 35.15           C  
ANISOU  769  CG2 VAL A 109     4383   3222   5751    460   -432   -112       C  
ATOM    770  N   VAL A 110      51.078  19.439  10.912  1.00 44.27           N  
ANISOU  770  N   VAL A 110     5300   4469   7050    928  -1109    244       N  
ATOM    771  CA  VAL A 110      50.183  20.110   9.979  1.00 49.24           C  
ANISOU  771  CA  VAL A 110     5871   5090   7747   1137  -1301    403       C  
ATOM    772  C   VAL A 110      49.367  21.153  10.727  1.00 56.20           C  
ANISOU  772  C   VAL A 110     6702   5793   8858   1380  -1146    463       C  
ATOM    773  O   VAL A 110      48.668  20.838  11.699  1.00 55.83           O  
ANISOU  773  O   VAL A 110     6432   5763   9017   1427  -1008    385       O  
ATOM    774  CB  VAL A 110      49.268  19.095   9.281  1.00 49.18           C  
ANISOU  774  CB  VAL A 110     5579   5314   7793   1125  -1558    407       C  
ATOM    775  CG1 VAL A 110      48.300  19.807   8.342  1.00 52.82           C  
ANISOU  775  CG1 VAL A 110     5936   5815   8318   1355  -1795    600       C  
ATOM    776  CG2 VAL A 110      50.091  18.058   8.544  1.00 48.46           C  
ANISOU  776  CG2 VAL A 110     5613   5348   7452    899  -1668    330       C  
ATOM    777  N   ASN A 111      49.450  22.399  10.273  1.00 63.91           N  
ANISOU  777  N   ASN A 111     7913   6580   9791   1544  -1142    607       N  
ATOM    778  CA  ASN A 111      48.649  23.462  10.856  1.00 71.42           C  
ANISOU  778  CA  ASN A 111     8869   7319  10950   1834   -978    684       C  
ATOM    779  C   ASN A 111      47.170  23.168  10.643  1.00 76.68           C  
ANISOU  779  C   ASN A 111     9100   8164  11869   2087  -1127    779       C  
ATOM    780  O   ASN A 111      46.760  22.615   9.621  1.00 78.40           O  
ANISOU  780  O   ASN A 111     9122   8619  12049   2080  -1437    864       O  
ATOM    781  CB  ASN A 111      49.037  24.806  10.232  1.00 76.40           C  
ANISOU  781  CB  ASN A 111     9884   7688  11458   1964   -965    845       C  
ATOM    782  CG  ASN A 111      48.238  25.988  10.783  1.00 84.08           C  
ANISOU  782  CG  ASN A 111    10939   8377  12631   2313   -763    938       C  
ATOM    783  OD1 ASN A 111      47.130  25.849  11.312  1.00 88.97           O  
ANISOU  783  OD1 ASN A 111    11236   9058  13512   2549   -701    946       O  
ATOM    784  ND2 ASN A 111      48.818  27.171  10.654  1.00 85.97           N  
ANISOU  784  ND2 ASN A 111    11633   8290  12743   2345   -634   1013       N  
ATOM    785  N   GLN A 112      46.367  23.568  11.619  1.00 80.67           N  
ANISOU  785  N   GLN A 112     9460   8569  12623   2301   -897    767       N  
ATOM    786  CA  GLN A 112      44.920  23.346  11.613  1.00 86.15           C  
ANISOU  786  CA  GLN A 112     9678   9461  13595   2550   -976    861       C  
ATOM    787  C   GLN A 112      44.264  24.660  11.187  1.00 90.72           C  
ANISOU  787  C   GLN A 112    10371   9938  14158   2926   -942   1056       C  
ATOM    788  O   GLN A 112      43.940  25.515  12.016  1.00 92.84           O  
ANISOU  788  O   GLN A 112    10779   9997  14499   3135   -643   1030       O  
ATOM    789  CB  GLN A 112      44.439  22.879  12.987  1.00 87.64           C  
ANISOU  789  CB  GLN A 112     9657   9675  13967   2510   -677    700       C  
ATOM    790  CG  GLN A 112      43.056  22.246  13.005  1.00 92.62           C  
ANISOU  790  CG  GLN A 112     9773  10650  14769   2578   -750    735       C  
ATOM    791  CD  GLN A 112      42.917  21.263  14.150  1.00 92.89           C  
ANISOU  791  CD  GLN A 112     9610  10752  14933   2369   -543    550       C  
ATOM    792  OE1 GLN A 112      43.704  21.273  15.092  1.00 90.50           O  
ANISOU  792  OE1 GLN A 112     9566  10221  14597   2256   -288    405       O  
ATOM    793  NE2 GLN A 112      41.940  20.370  14.045  1.00 95.54           N  
ANISOU  793  NE2 GLN A 112     9503  11409  15390   2282   -662    557       N  
ATOM    794  N   GLN A 113      44.069  24.816   9.875  1.00 92.57           N  
ANISOU  794  N   GLN A 113    10585  10319  14269   3011  -1259   1240       N  
ATOM    795  CA  GLN A 113      43.493  26.025   9.278  1.00 96.51           C  
ANISOU  795  CA  GLN A 113    11220  10733  14717   3389  -1288   1445       C  
ATOM    796  C   GLN A 113      44.254  27.297   9.660  1.00 96.34           C  
ANISOU  796  C   GLN A 113    11763  10230  14612   3493  -1035   1437       C  
ATOM    797  O   GLN A 113      45.100  27.780   8.906  1.00 95.73           O  
ANISOU  797  O   GLN A 113    12063   9975  14334   3429  -1116   1541       O  
ATOM    798  CB  GLN A 113      42.021  26.165   9.670  1.00100.98           C  
ANISOU  798  CB  GLN A 113    11384  11496  15487   3688  -1246   1470       C  
TER     799      GLN A 113                                                      
HETATM  800  N   B5K A 201      56.181   1.033  16.510  1.00 38.98           N  
HETATM  801  C   B5K A 201      59.978   1.755  18.020  1.00 38.39           C  
HETATM  802  O   B5K A 201      58.369  -3.097  20.158  1.00 40.01           O  
HETATM  803  C1  B5K A 201      59.546   2.573  16.976  1.00 37.89           C  
HETATM  804  C10 B5K A 201      56.667  -0.289  21.500  1.00 41.99           C  
HETATM  805  C11 B5K A 201      56.105   1.078  21.175  1.00 41.00           C  
HETATM  806  C12 B5K A 201      56.919   2.206  21.311  1.00 40.42           C  
HETATM  807  C13 B5K A 201      56.436   3.483  21.035  1.00 39.84           C  
HETATM  808  C14 B5K A 201      55.031   3.635  20.597  1.00 39.58           C  
HETATM  809  C15 B5K A 201      54.204   2.414  20.473  1.00 39.67           C  
HETATM  810  C16 B5K A 201      54.775   1.183  20.771  1.00 40.85           C  
HETATM  811  C17 B5K A 201      59.508  -3.727  17.602  1.00 34.01           C  
HETATM  812  C18 B5K A 201      59.585  -3.956  16.101  1.00 32.95           C  
HETATM  813  C19 B5K A 201      59.561  -5.093  18.283  1.00 34.92           C  
HETATM  814  C2  B5K A 201      58.289   2.431  16.382  1.00 38.25           C  
HETATM  815  C20 B5K A 201      60.720  -2.904  18.024  1.00 34.60           C  
HETATM  816  C21 B5K A 201      54.428  -0.678  17.159  1.00 41.24           C  
HETATM  817  C22 B5K A 201      55.397  -2.104  20.588  1.00 43.24           C  
HETATM  818  C3  B5K A 201      57.430   1.443  16.841  1.00 39.42           C  
HETATM  819  C4  B5K A 201      57.922   0.600  17.946  1.00 39.95           C  
HETATM  820  C5  B5K A 201      59.168   0.751  18.522  1.00 39.51           C  
HETATM  821  C6  B5K A 201      55.755  -0.004  17.273  1.00 40.11           C  
HETATM  822  C7  B5K A 201      56.859  -0.359  18.225  1.00 41.26           C  
HETATM  823  C8  B5K A 201      57.287  -1.220  19.371  1.00 41.65           C  
HETATM  824  C9  B5K A 201      58.018  -2.524  19.141  1.00 37.56           C  
HETATM  825  F   B5K A 201      54.522   4.848  20.320  1.00 39.87           F  
HETATM  826  F1  B5K A 201      52.923   2.499  20.078  1.00 40.05           F  
HETATM  827  F2  B5K A 201      57.219   4.570  21.160  1.00 38.52           F  
HETATM  828  N1  B5K A 201      56.342  -1.277  20.481  1.00 42.58           N  
HETATM  829  N2  B5K A 201      58.288  -2.978  17.912  1.00 34.22           N  
HETATM  830  O1  B5K A 201      53.753  -0.478  16.124  1.00 41.08           O  
HETATM  831  O2  B5K A 201      53.999  -1.397  18.081  1.00 41.72           O  
HETATM  832  O3  B5K A 201      54.757  -2.159  21.626  1.00 43.54           O  
HETATM  833 CL   B5K A 201      60.659   3.844  16.390  1.00 36.18          CL  
HETATM  834  O   HOH A 301      75.902   4.920  16.028  0.73 45.26           O  
HETATM  835  O   HOH A 302      56.972   7.534  27.976  1.00 48.31           O  
HETATM  836  O   HOH A 303      73.197  -3.410  24.294  1.00 57.15           O  
HETATM  837  O   HOH A 304      58.038  -4.171  22.248  1.00 41.80           O  
HETATM  838  O   HOH A 305      69.703  -4.324   8.974  1.00 49.95           O  
HETATM  839  O   HOH A 306      70.573  -6.868  24.420  1.00 43.59           O  
HETATM  840  O   HOH A 307      51.065   2.771  26.534  1.00 40.98           O  
HETATM  841  O   HOH A 308      51.653   5.822  19.866  1.00 42.30           O  
HETATM  842  O   HOH A 309      69.148   6.465  23.194  0.79 37.95           O  
HETATM  843  O   HOH A 310      70.711  -1.479   8.376  1.00 45.20           O  
HETATM  844  O   HOH A 311      51.231  22.901   8.383  1.00 50.18           O  
HETATM  845  O   HOH A 312      54.632  -1.627  13.887  1.00 35.79           O  
HETATM  846  O   HOH A 313      61.112  -8.981  22.649  0.74 44.52           O  
HETATM  847  O   HOH A 314      45.619   6.940  12.981  1.00 46.55           O  
HETATM  848  O   HOH A 315      53.460  -0.487  23.460  1.00 62.81           O  
HETATM  849  O   HOH A 316      72.302  -8.195  20.866  1.00 36.09           O  
HETATM  850  O   HOH A 317      57.526  14.579  22.467  1.00 32.19           O  
HETATM  851  O   HOH A 318      75.000   6.066   9.072  1.00 50.88           O  
HETATM  852  O   HOH A 319      65.960   5.185  25.050  0.98 38.76           O  
HETATM  853  O   HOH A 320      63.422 -10.256  27.721  1.00 41.70           O  
HETATM  854  O   HOH A 321      76.125 -12.865  21.222  1.00 52.77           O  
HETATM  855  O   HOH A 322      73.846   6.373  12.848  1.00 56.51           O  
HETATM  856  O   HOH A 323      65.605  12.895  16.480  1.00 46.73           O  
HETATM  857  O   HOH A 324      63.550  13.430   8.443  1.00 43.57           O  
HETATM  858  O   HOH A 325      70.285  -8.268  17.142  1.00 32.16           O  
HETATM  859  O   HOH A 326      69.634  -5.966  16.150  1.00 45.55           O  
HETATM  860  O   HOH A 327      43.870  15.605  18.247  1.00 54.20           O  
HETATM  861  O   HOH A 328      56.444  -0.597  24.594  1.00 52.93           O  
HETATM  862  O   HOH A 329      55.164  12.129  28.515  0.93 37.66           O  
HETATM  863  O   HOH A 330      56.218  -3.242  15.743  1.00 35.16           O  
HETATM  864  O   HOH A 331      64.371  11.648  22.983  1.00 38.17           O  
HETATM  865  O   HOH A 332      43.634  12.352  24.815  1.00 52.84           O  
HETATM  866  O   HOH A 333      51.601  -1.524  20.031  1.00 55.10           O  
HETATM  867  O   HOH A 334      52.792  11.714  27.911  0.80 37.82           O  
HETATM  868  O   HOH A 335      69.781   2.259  24.730  1.00 61.26           O  
HETATM  869  O   HOH A 336      65.159  -9.207  15.473  1.00 55.71           O  
HETATM  870  O   HOH A 337      41.918  22.393  17.654  0.72 36.65           O  
HETATM  871  O   HOH A 338      59.843   8.092  27.763  1.00 44.30           O  
HETATM  872  O   HOH A 339      55.615  -0.087  27.693  1.00 59.69           O  
HETATM  873  O   HOH A 340      76.539   7.573  18.067  1.00 49.18           O  
HETATM  874  O   HOH A 341      41.517  19.808  18.733  0.89 42.07           O  
CONECT  800  818  821                                                           
CONECT  801  803  820                                                           
CONECT  802  824                                                                
CONECT  803  801  814  833                                                      
CONECT  804  805  828                                                           
CONECT  805  804  806  810                                                      
CONECT  806  805  807                                                           
CONECT  807  806  808  827                                                      
CONECT  808  807  809  825                                                      
CONECT  809  808  810  826                                                      
CONECT  810  805  809                                                           
CONECT  811  812  813  815  829                                                 
CONECT  812  811                                                                
CONECT  813  811                                                                
CONECT  814  803  818                                                           
CONECT  815  811                                                                
CONECT  816  821  830  831                                                      
CONECT  817  828  832                                                           
CONECT  818  800  814  819                                                      
CONECT  819  818  820  822                                                      
CONECT  820  801  819                                                           
CONECT  821  800  816  822                                                      
CONECT  822  819  821  823                                                      
CONECT  823  822  824  828                                                      
CONECT  824  802  823  829                                                      
CONECT  825  808                                                                
CONECT  826  809                                                                
CONECT  827  807                                                                
CONECT  828  804  817  823                                                      
CONECT  829  811  824                                                           
CONECT  830  816                                                                
CONECT  831  816                                                                
CONECT  832  817                                                                
CONECT  833  803                                                                
MASTER      331    0    1    5    5    0    4    6  867    1   34    8          
END                                                                             
