# Supplementary material for: Exploration of the molecular mechanism of melatonin against polycystic ovary syndrome based on a network pharmacology approach and experimental validation
Source: Front Endocrinol (Lausanne). 2025 Aug 5;16:1528518. doi: 10.3389/fendo.2025.1528518 (PMC12361247; doi:10.3389/fendo.2025.1528518)
Supplement: Supplementary file 1 [file DataSheet1.zip › Raw data/molecular docking/MDM2-melatonin/5oai_w.pdb]

CRYST1   49.731   59.216   83.897  90.00  90.00  90.00 I 2 2 2       1
ATOM      1  N   MET A  17      55.979   5.404  28.002  1.00 62.51           N  
ANISOU    1  N   MET A  17     8850   7086   7813    417   1518    306       N  
ATOM      2  CA  MET A  17      55.140   4.292  27.578  1.00 63.29           C  
ANISOU    2  CA  MET A  17     8868   7080   8098    191   1610    475       C  
ATOM      3  C   MET A  17      53.656   4.612  27.754  1.00 64.45           C  
ANISOU    3  C   MET A  17     8732   7287   8467    144   1735    567       C  
ATOM      4  O   MET A  17      52.861   3.732  28.098  1.00 68.80           O  
ANISOU    4  O   MET A  17     9190   7809   9143     50   1932    759       O  
ATOM      5  CB  MET A  17      55.508   3.021  28.349  1.00 65.19           C  
ANISOU    5  CB  MET A  17     9289   7284   8197    224   1808    622       C  
ATOM      6  N   GLN A  18      53.291   5.876  27.530  1.00 61.54           N  
ANISOU    6  N   GLN A  18     8219   7000   8166    213   1617    439       N  
ATOM      7  CA  GLN A  18      51.887   6.270  27.475  1.00 61.58           C  
ANISOU    7  CA  GLN A  18     7937   7062   8400    160   1683    494       C  
ATOM      8  C   GLN A  18      51.730   7.631  26.810  1.00 56.10           C  
ANISOU    8  C   GLN A  18     7134   6392   7790    193   1448    316       C  
ATOM      9  O   GLN A  18      52.106   8.662  27.375  1.00 55.03           O  
ANISOU    9  O   GLN A  18     7036   6356   7517    419   1404    190       O  
ATOM     10  CB  GLN A  18      51.261   6.292  28.869  1.00 66.47           C  
ANISOU   10  CB  GLN A  18     8468   7863   8924    371   1990    612       C  
ATOM     11  CG  GLN A  18      49.767   6.576  28.840  1.00 70.36           C  
ANISOU   11  CG  GLN A  18     8634   8436   9665    315   2090    697       C  
ATOM     12  CD  GLN A  18      48.943   5.310  28.717  1.00 73.97           C  
ANISOU   12  CD  GLN A  18     8945   8798  10363     74   2263    943       C  
ATOM     13  NE2 GLN A  18      47.961   5.329  27.823  1.00 75.06           N  
ANISOU   13  NE2 GLN A  18     8835   8854  10829   -144   2152    949       N  
ATOM     14  OE1 GLN A  18      49.188   4.324  29.412  1.00 76.08           O  
ANISOU   14  OE1 GLN A  18     9319   9050  10540     85   2479   1127       O  
ATOM     15  N   ILE A  19      51.167   7.640  25.609  1.00 51.61           N  
ANISOU   15  N   ILE A  19     6434   5720   7454    -17   1278    301       N  
ATOM     16  CA  ILE A  19      50.925   8.850  24.834  1.00 45.90           C  
ANISOU   16  CA  ILE A  19     5606   5000   6836     -8   1049    162       C  
ATOM     17  C   ILE A  19      49.428   9.102  24.815  1.00 45.74           C  
ANISOU   17  C   ILE A  19     5292   5037   7048    -49   1111    199       C  
ATOM     18  O   ILE A  19      48.662   8.157  24.561  1.00 46.41           O  
ANISOU   18  O   ILE A  19     5250   5062   7322   -229   1193    319       O  
ATOM     19  CB  ILE A  19      51.476   8.725  23.399  1.00 41.59           C  
ANISOU   19  CB  ILE A  19     5145   4315   6341   -173    791    111       C  
ATOM     20  CG1 ILE A  19      52.960   8.350  23.427  1.00 38.10           C  
ANISOU   20  CG1 ILE A  19     4970   3836   5669   -133    755     95       C  
ATOM     21  CG2 ILE A  19      51.262  10.011  22.614  1.00 38.68           C  
ANISOU   21  CG2 ILE A  19     4679   3949   6068   -147    566      0       C  
ATOM     22  CD1 ILE A  19      53.843   9.394  24.092  1.00 35.45           C  
ANISOU   22  CD1 ILE A  19     4728   3571   5169     74    718     -4       C  
ATOM     23  N   PRO A  20      48.955  10.315  25.091  1.00 44.57           N  
ANISOU   23  N   PRO A  20     5019   4996   6918    113   1065     98       N  
ATOM     24  CA  PRO A  20      47.513  10.577  25.043  1.00 46.26           C  
ANISOU   24  CA  PRO A  20     4937   5284   7354     88   1117    124       C  
ATOM     25  C   PRO A  20      46.944  10.255  23.668  1.00 45.68           C  
ANISOU   25  C   PRO A  20     4749   5070   7538   -162    927    119       C  
ATOM     26  O   PRO A  20      47.600  10.454  22.643  1.00 42.22           O  
ANISOU   26  O   PRO A  20     4444   4518   7081   -235    687     38       O  
ATOM     27  CB  PRO A  20      47.405  12.071  25.366  1.00 45.76           C  
ANISOU   27  CB  PRO A  20     4829   5325   7233    327   1006    -36       C  
ATOM     28  CG  PRO A  20      48.656  12.384  26.121  1.00 44.25           C  
ANISOU   28  CG  PRO A  20     4885   5155   6775    522   1005   -106       C  
ATOM     29  CD  PRO A  20      49.717  11.504  25.523  1.00 42.28           C  
ANISOU   29  CD  PRO A  20     4845   4759   6460    344    950    -52       C  
ATOM     30  N   ALA A  21      45.713   9.739  23.659  1.00 48.99           N  
ANISOU   30  N   ALA A  21     4908   5506   8199   -277   1035    213       N  
ATOM     31  CA  ALA A  21      45.089   9.340  22.402  1.00 50.60           C  
ANISOU   31  CA  ALA A  21     4987   5568   8671   -498    835    190       C  
ATOM     32  C   ALA A  21      44.929  10.520  21.454  1.00 50.93           C  
ANISOU   32  C   ALA A  21     4996   5602   8754   -445    552     19       C  
ATOM     33  O   ALA A  21      45.006  10.348  20.231  1.00 50.18           O  
ANISOU   33  O   ALA A  21     4942   5379   8745   -566    313    -42       O  
ATOM     34  CB  ALA A  21      43.733   8.686  22.671  1.00 53.96           C  
ANISOU   34  CB  ALA A  21     5092   6016   9395   -620    998    320       C  
ATOM     35  N   SER A  22      44.712  11.721  21.995  1.00 52.64           N  
ANISOU   35  N   SER A  22     5149   5952   8900   -242    564    -61       N  
ATOM     36  CA  SER A  22      44.568  12.900  21.148  1.00 53.12           C  
ANISOU   36  CA  SER A  22     5187   5989   9007   -180    293   -207       C  
ATOM     37  C   SER A  22      45.861  13.209  20.407  1.00 51.28           C  
ANISOU   37  C   SER A  22     5227   5645   8612   -185     91   -253       C  
ATOM     38  O   SER A  22      45.834  13.653  19.253  1.00 53.29           O  
ANISOU   38  O   SER A  22     5492   5822   8933   -228   -150   -312       O  
ATOM     39  CB  SER A  22      44.137  14.098  21.992  1.00 55.50           C  
ANISOU   39  CB  SER A  22     5384   6441   9263     62    337   -289       C  
ATOM     40  OG  SER A  22      45.228  14.606  22.743  1.00 55.97           O  
ANISOU   40  OG  SER A  22     5660   6527   9080    237    362   -327       O  
ATOM     41  N   GLU A  23      47.006  12.983  21.054  1.00 47.58           N  
ANISOU   41  N   GLU A  23     4971   5178   7928   -127    192   -216       N  
ATOM     42  CA  GLU A  23      48.282  13.242  20.396  1.00 42.69           C  
ANISOU   42  CA  GLU A  23     4582   4471   7169   -133     23   -235       C  
ATOM     43  C   GLU A  23      48.605  12.174  19.360  1.00 41.51           C  
ANISOU   43  C   GLU A  23     4525   4222   7027   -311    -53   -181       C  
ATOM     44  O   GLU A  23      49.309  12.455  18.380  1.00 38.48           O  
ANISOU   44  O   GLU A  23     4262   3781   6577   -325   -238   -191       O  
ATOM     45  CB  GLU A  23      49.394  13.358  21.443  1.00 40.11           C  
ANISOU   45  CB  GLU A  23     4433   4179   6626      0    136   -234       C  
ATOM     46  CG  GLU A  23      50.766  13.653  20.858  1.00 37.63           C  
ANISOU   46  CG  GLU A  23     4324   3785   6190     -6    -21   -238       C  
ATOM     47  CD  GLU A  23      51.863  13.763  21.906  1.00 36.19           C  
ANISOU   47  CD  GLU A  23     4299   3628   5822    131     63   -259       C  
ATOM     48  OE1 GLU A  23      51.563  13.622  23.111  1.00 37.30           O  
ANISOU   48  OE1 GLU A  23     4415   3859   5897    258    242   -279       O  
ATOM     49  OE2 GLU A  23      53.024  14.014  21.521  1.00 33.58           O1-
ANISOU   49  OE2 GLU A  23     4108   3237   5412    127    -54   -254       O1-
ATOM     50  N   GLN A  24      48.079  10.959  19.538  1.00 43.86           N  
ANISOU   50  N   GLN A  24     4758   4496   7412   -434     77   -115       N  
ATOM     51  CA  GLN A  24      48.316   9.905  18.560  1.00 45.20           C  
ANISOU   51  CA  GLN A  24     5016   4553   7606   -580    -36    -94       C  
ATOM     52  C   GLN A  24      47.676  10.228  17.214  1.00 45.88           C  
ANISOU   52  C   GLN A  24     5005   4589   7840   -622   -295   -172       C  
ATOM     53  O   GLN A  24      48.170   9.782  16.172  1.00 45.06           O  
ANISOU   53  O   GLN A  24     5029   4418   7672   -657   -466   -192       O  
ATOM     54  CB  GLN A  24      47.789   8.575  19.089  1.00 46.40           C  
ANISOU   54  CB  GLN A  24     5095   4652   7881   -708    135     -4       C  
ATOM     55  CG  GLN A  24      48.373   8.163  20.431  1.00 47.74           C  
ANISOU   55  CG  GLN A  24     5372   4880   7888   -645    406     93       C  
ATOM     56  CD  GLN A  24      48.073   6.718  20.776  1.00 51.35           C  
ANISOU   56  CD  GLN A  24     5809   5246   8457   -789    551    218       C  
ATOM     57  NE2 GLN A  24      48.160   5.843  19.782  1.00 51.22           N  
ANISOU   57  NE2 GLN A  24     5853   5076   8533   -927    369    194       N  
ATOM     58  OE1 GLN A  24      47.769   6.391  21.924  1.00 53.98           O  
ANISOU   58  OE1 GLN A  24     6075   5643   8793   -760    816    341       O  
ATOM     59  N   GLU A  25      46.586  10.992  17.211  1.00 44.86           N  
ANISOU   59  N   GLU A  25     4654   4504   7886   -591   -333   -225       N  
ATOM     60  CA AGLU A  25      45.906  11.337  15.971  0.51 46.03           C  
ANISOU   60  CA AGLU A  25     4705   4611   8173   -606   -587   -310       C  
ATOM     61  CA BGLU A  25      45.866  11.371  16.003  0.49 46.10           C  
ANISOU   61  CA BGLU A  25     4705   4623   8188   -604   -583   -311       C  
ATOM     62  C   GLU A  25      46.398  12.650  15.372  1.00 44.95           C  
ANISOU   62  C   GLU A  25     4659   4504   7916   -473   -753   -347       C  
ATOM     63  O   GLU A  25      45.806  13.136  14.402  1.00 45.12           O  
ANISOU   63  O   GLU A  25     4603   4509   8031   -444   -959   -411       O  
ATOM     64  CB AGLU A  25      44.391  11.389  16.197  0.51 48.36           C  
ANISOU   64  CB AGLU A  25     4691   4930   8753   -649   -560   -348       C  
ATOM     65  CB BGLU A  25      44.374  11.546  16.314  0.49 48.30           C  
ANISOU   65  CB BGLU A  25     4675   4939   8739   -631   -544   -349       C  
ATOM     66  CG AGLU A  25      43.798  10.092  16.747  0.51 50.96           C  
ANISOU   66  CG AGLU A  25     4882   5210   9270   -806   -395   -271       C  
ATOM     67  CG BGLU A  25      43.759  10.423  17.137  0.49 50.95           C  
ANISOU   67  CG BGLU A  25     4856   5261   9243   -760   -325   -260       C  
ATOM     68  CD AGLU A  25      43.830   8.942  15.749  0.51 50.91           C  
ANISOU   68  CD AGLU A  25     4932   5045   9366   -941   -581   -301       C  
ATOM     69  CD BGLU A  25      42.496  10.858  17.859  0.49 52.69           C  
ANISOU   69  CD BGLU A  25     4763   5590   9666   -731   -187   -251       C  
ATOM     70  OE1AGLU A  25      43.542   7.796  16.158  0.51 53.01           O  
ANISOU   70  OE1AGLU A  25     5126   5224   9792  -1083   -472   -222       O  
ATOM     71  OE1BGLU A  25      41.961  11.939  17.531  0.49 52.90           O  
ANISOU   71  OE1BGLU A  25     4684   5679   9737   -624   -318   -353       O  
ATOM     72  OE2AGLU A  25      44.133   9.176  14.559  0.51 50.38           O1-
ANISOU   72  OE2AGLU A  25     4983   4938   9222   -888   -845   -398       O1-
ATOM     73  OE2BGLU A  25      42.036  10.118  18.754  0.49 54.70           O1-
ANISOU   73  OE2BGLU A  25     4874   5876  10035   -804     57   -130       O1-
ATOM     74  N   THR A  26      47.477  13.216  15.909  1.00 44.49           N  
ANISOU   74  N   THR A  26     4759   4477   7670   -389   -681   -301       N  
ATOM     75  CA  THR A  26      48.039  14.445  15.365  1.00 43.62           C  
ANISOU   75  CA  THR A  26     4726   4363   7484   -284   -838   -299       C  
ATOM     76  C   THR A  26      48.490  14.228  13.927  1.00 42.85           C  
ANISOU   76  C   THR A  26     4745   4231   7306   -297  -1027   -265       C  
ATOM     77  O   THR A  26      49.169  13.246  13.616  1.00 41.33           O  
ANISOU   77  O   THR A  26     4689   4027   6987   -346  -1005   -226       O  
ATOM     78  CB  THR A  26      49.216  14.911  16.225  1.00 43.50           C  
ANISOU   78  CB  THR A  26     4851   4360   7317   -212   -739   -254       C  
ATOM     79  CG2 THR A  26      49.888  16.132  15.613  1.00 43.75           C  
ANISOU   79  CG2 THR A  26     4951   4352   7319   -133   -912   -217       C  
ATOM     80  OG1 THR A  26      48.749  15.242  17.539  1.00 45.37           O  
ANISOU   80  OG1 THR A  26     4987   4650   7601   -137   -590   -307       O  
ATOM     81  N   LEU A  27      48.099  15.145  13.046  1.00 43.84           N  
ANISOU   81  N   LEU A  27     4822   4349   7485   -225  -1217   -280       N  
ATOM     82  CA  LEU A  27      48.482  15.059  11.642  1.00 43.51           C  
ANISOU   82  CA  LEU A  27     4890   4306   7335   -184  -1396   -234       C  
ATOM     83  C   LEU A  27      49.874  15.648  11.445  1.00 40.52           C  
ANISOU   83  C   LEU A  27     4677   3942   6776   -126  -1388    -88       C  
ATOM     84  O   LEU A  27      50.162  16.753  11.916  1.00 38.03           O  
ANISOU   84  O   LEU A  27     4342   3601   6508    -83  -1382    -44       O  
ATOM     85  CB  LEU A  27      47.467  15.785  10.757  1.00 46.01           C  
ANISOU   85  CB  LEU A  27     5091   4616   7774   -109  -1601   -295       C  
ATOM     86  CG  LEU A  27      46.058  15.200  10.584  1.00 51.80           C  
ANISOU   86  CG  LEU A  27     5639   5335   8709   -155  -1675   -443       C  
ATOM     87  CD1 LEU A  27      46.127  13.760  10.092  1.00 51.68           C  
ANISOU   87  CD1 LEU A  27     5685   5293   8660   -225  -1711   -482       C  
ATOM     88  CD2 LEU A  27      45.169  15.321  11.830  1.00 56.45           C  
ANISOU   88  CD2 LEU A  27     6020   5933   9495   -213  -1521   -509       C  
ATOM     89  N   VAL A  28      50.736  14.914  10.743  1.00 38.86           N  
ANISOU   89  N   VAL A  28     4619   3770   6377   -116  -1401    -15       N  
ATOM     90  CA  VAL A  28      52.135  15.291  10.582  1.00 38.34           C  
ANISOU   90  CA  VAL A  28     4686   3738   6143    -72  -1362    145       C  
ATOM     91  C   VAL A  28      52.574  15.041   9.144  1.00 39.79           C  
ANISOU   91  C   VAL A  28     4975   4001   6141     28  -1483    240       C  
ATOM     92  O   VAL A  28      52.013  14.198   8.435  1.00 41.81           O  
ANISOU   92  O   VAL A  28     5251   4282   6354     60  -1582    145       O  
ATOM     93  CB  VAL A  28      53.046  14.522  11.565  1.00 37.04           C  
ANISOU   93  CB  VAL A  28     4614   3580   5879   -137  -1180    150       C  
ATOM     94  CG1 VAL A  28      52.762  14.943  13.002  1.00 36.29           C  
ANISOU   94  CG1 VAL A  28     4433   3434   5920   -176  -1059     79       C  
ATOM     95  CG2 VAL A  28      52.871  13.019  11.400  1.00 36.94           C  
ANISOU   95  CG2 VAL A  28     4667   3580   5787   -182  -1155     70       C  
ATOM     96  N   ARG A  29      53.587  15.784   8.713  1.00 39.25           N  
ANISOU   96  N   ARG A  29     4967   3976   5971     92  -1481    433       N  
ATOM     97  CA  ARG A  29      54.206  15.578   7.402  1.00 41.76           C  
ANISOU   97  CA  ARG A  29     5390   4415   6062    225  -1551    572       C  
ATOM     98  C   ARG A  29      55.683  15.278   7.587  1.00 40.50           C  
ANISOU   98  C   ARG A  29     5329   4330   5730    223  -1416    718       C  
ATOM     99  O   ARG A  29      56.449  16.181   7.982  1.00 40.05           O  
ANISOU   99  O   ARG A  29     5233   4240   5745    189  -1352    874       O  
ATOM    100  CB  ARG A  29      54.022  16.793   6.494  1.00 46.13           C  
ANISOU  100  CB  ARG A  29     5902   4981   6646    332  -1670    729       C  
ATOM    101  CG  ARG A  29      52.585  17.041   6.089  1.00 50.88           C  
ANISOU  101  CG  ARG A  29     6419   5535   7379    375  -1833    578       C  
ATOM    102  CD  ARG A  29      52.449  18.226   5.138  1.00 54.49           C  
ANISOU  102  CD  ARG A  29     6860   6005   7839    507  -1956    749       C  
ATOM    103  NE  ARG A  29      51.101  18.302   4.574  1.00 58.22           N  
ANISOU  103  NE  ARG A  29     7271   6459   8389    587  -2138    586       N  
ATOM    104  CZ  ARG A  29      50.284  19.341   4.725  1.00 62.87           C  
ANISOU  104  CZ  ARG A  29     7754   6953   9182    590  -2230    555       C  
ATOM    105  NH1 ARG A  29      50.681  20.396   5.422  1.00 64.12           N1+
ANISOU  105  NH1 ARG A  29     7863   7009   9489    519  -2173    671       N1+
ATOM    106  NH2 ARG A  29      49.071  19.329   4.183  1.00 65.26           N  
ANISOU  106  NH2 ARG A  29     7995   7253   9549    674  -2403    392       N  
ATOM    107  N   PRO A  30      56.138  14.055   7.324  1.00 40.23           N  
ANISOU  107  N   PRO A  30     5412   4384   5489    265  -1387    670       N  
ATOM    108  CA  PRO A  30      57.551  13.732   7.547  1.00 39.47           C  
ANISOU  108  CA  PRO A  30     5401   4372   5225    274  -1256    794       C  
ATOM    109  C   PRO A  30      58.466  14.500   6.603  1.00 41.91           C  
ANISOU  109  C   PRO A  30     5710   4810   5406    395  -1253   1073       C  
ATOM    110  O   PRO A  30      58.122  14.771   5.450  1.00 44.26           O  
ANISOU  110  O   PRO A  30     6016   5194   5607    539  -1358   1158       O  
ATOM    111  CB  PRO A  30      57.618  12.222   7.290  1.00 40.37           C  
ANISOU  111  CB  PRO A  30     5646   4549   5142    328  -1274    655       C  
ATOM    112  CG  PRO A  30      56.219  11.745   7.493  1.00 40.13           C  
ANISOU  112  CG  PRO A  30     5567   4398   5284    259  -1372    434       C  
ATOM    113  CD  PRO A  30      55.351  12.857   6.986  1.00 40.54           C  
ANISOU  113  CD  PRO A  30     5501   4421   5481    290  -1482    468       C  
ATOM    114  N   LYS A  31      59.644  14.848   7.114  1.00 42.14           N  
ANISOU  114  N   LYS A  31     5719   4852   5441    345  -1130   1225       N  
ATOM    115  CA  LYS A  31      60.679  15.478   6.316  1.00 44.13           C  
ANISOU  115  CA  LYS A  31     5943   5234   5591    439  -1088   1531       C  
ATOM    116  C   LYS A  31      61.283  14.441   5.367  1.00 44.15           C  
ANISOU  116  C   LYS A  31     6070   5470   5236    625  -1065   1578       C  
ATOM    117  O   LYS A  31      61.066  13.239   5.538  1.00 44.53           O  
ANISOU  117  O   LYS A  31     6231   5537   5151    648  -1086   1356       O  
ATOM    118  CB  LYS A  31      61.716  16.118   7.241  1.00 45.63           C  
ANISOU  118  CB  LYS A  31     6045   5342   5950    314   -986   1651       C  
ATOM    119  CG  LYS A  31      61.111  17.182   8.151  1.00 47.68           C  
ANISOU  119  CG  LYS A  31     6194   5371   6551    179  -1048   1580       C  
ATOM    120  CD  LYS A  31      62.124  18.236   8.572  1.00 49.85           C  
ANISOU  120  CD  LYS A  31     6351   5554   7038    104  -1026   1782       C  
ATOM    121  CE  LYS A  31      62.250  18.312  10.086  1.00 48.90           C  
ANISOU  121  CE  LYS A  31     6209   5271   7101     -6  -1017   1576       C  
ATOM    122  NZ  LYS A  31      63.351  19.224  10.505  1.00 51.17           N1+
ANISOU  122  NZ  LYS A  31     6380   5457   7607    -69  -1029   1743       N1+
ATOM    123  N   PRO A  32      62.039  14.879   4.343  1.00 51.72           N  
ANISOU  123  N   PRO A  32     6719   7182   5752   1281   1821   1726       N  
ATOM    124  CA  PRO A  32      62.403  13.954   3.249  1.00 54.81           C  
ANISOU  124  CA  PRO A  32     7508   7687   5632   1606   1820   1534       C  
ATOM    125  C   PRO A  32      63.024  12.634   3.681  1.00 55.11           C  
ANISOU  125  C   PRO A  32     7684   7611   5645   1750   1775   1209       C  
ATOM    126  O   PRO A  32      62.676  11.591   3.115  1.00 57.61           O  
ANISOU  126  O   PRO A  32     8373   7869   5645   1897   1522    949       O  
ATOM    127  CB  PRO A  32      63.388  14.786   2.416  1.00 57.20           C  
ANISOU  127  CB  PRO A  32     7723   8284   5727   1815   2258   1788       C  
ATOM    128  CG  PRO A  32      62.944  16.179   2.621  1.00 55.87           C  
ANISOU  128  CG  PRO A  32     7253   8140   5836   1577   2325   2127       C  
ATOM    129  CD  PRO A  32      62.500  16.251   4.055  1.00 51.93           C  
ANISOU  129  CD  PRO A  32     6476   7394   5862   1269   2155   2079       C  
ATOM    130  N   LEU A  33      63.931  12.641   4.659  1.00 53.10           N  
ANISOU  130  N   LEU A  33     7143   7314   5719   1718   1997   1209       N  
ATOM    131  CA  LEU A  33      64.617  11.404   5.025  1.00 53.95           C  
ANISOU  131  CA  LEU A  33     7380   7324   5794   1881   1974    912       C  
ATOM    132  C   LEU A  33      63.668  10.426   5.707  1.00 51.49           C  
ANISOU  132  C   LEU A  33     7221   6721   5623   1705   1528    666       C  
ATOM    133  O   LEU A  33      63.664   9.229   5.394  1.00 53.71           O  
ANISOU  133  O   LEU A  33     7824   6911   5673   1870   1331    381       O  
ATOM    134  CB  LEU A  33      65.818  11.709   5.919  1.00 52.45           C  
ANISOU  134  CB  LEU A  33     6830   7163   5937   1886   2315    988       C  
ATOM    135  CG  LEU A  33      67.058  12.304   5.249  1.00 54.97           C  
ANISOU  135  CG  LEU A  33     7028   7761   6097   2131   2781   1162       C  
ATOM    136  CD1 LEU A  33      68.236  12.321   6.216  1.00 53.21           C  
ANISOU  136  CD1 LEU A  33     6516   7448   6254   2025   2845   1117       C  
ATOM    137  CD2 LEU A  33      67.408  11.533   3.985  1.00 59.43           C  
ANISOU  137  CD2 LEU A  33     7980   8487   6114   2491   2823    995       C  
ATOM    138  N   LEU A  34      62.857  10.915   6.648  1.00 47.08           N  
ANISOU  138  N   LEU A  34     6428   6012   5450   1371   1362    774       N  
ATOM    139  CA  LEU A  34      61.862  10.056   7.282  1.00 44.68           C  
ANISOU  139  CA  LEU A  34     6246   5444   5287   1178    940    581       C  
ATOM    140  C   LEU A  34      60.821   9.589   6.274  1.00 46.71           C  
ANISOU  140  C   LEU A  34     6879   5666   5201   1218    599    470       C  
ATOM    141  O   LEU A  34      60.370   8.439   6.323  1.00 48.24           O  
ANISOU  141  O   LEU A  34     7332   5671   5326   1226    273    215       O  
ATOM    142  CB  LEU A  34      61.192  10.792   8.442  1.00 40.31           C  
ANISOU  142  CB  LEU A  34     5344   4779   5194    825    863    746       C  
ATOM    143  CG  LEU A  34      60.095  10.024   9.183  1.00 38.88           C  
ANISOU  143  CG  LEU A  34     5235   4341   5198    588    447    596       C  
ATOM    144  CD1 LEU A  34      60.650   8.743   9.785  1.00 38.99           C  
ANISOU  144  CD1 LEU A  34     5362   4191   5260    672    366    342       C  
ATOM    145  CD2 LEU A  34      59.450  10.891  10.252  1.00 36.00           C  
ANISOU  145  CD2 LEU A  34     4506   3916   5256    264    414    781       C  
ATOM    146  N   LEU A  35      60.432  10.473   5.352  1.00 46.87           N  
ANISOU  146  N   LEU A  35     6934   5859   5014   1243    657    662       N  
ATOM    147  CA  LEU A  35      59.471  10.101   4.316  1.00 48.63           C  
ANISOU  147  CA  LEU A  35     7518   6070   4888   1300    337    564       C  
ATOM    148  C   LEU A  35      59.990   8.939   3.481  1.00 52.61           C  
ANISOU  148  C   LEU A  35     8419   6597   4973   1634    282    278       C  
ATOM    149  O   LEU A  35      59.285   7.943   3.274  1.00 52.34           O  
ANISOU  149  O   LEU A  35     8683   6387   4819   1638   -106     34       O  
ATOM    150  CB  LEU A  35      59.166  11.310   3.430  1.00 48.67           C  
ANISOU  150  CB  LEU A  35     7484   6291   4719   1310    466    841       C  
ATOM    151  CG  LEU A  35      57.979  11.183   2.470  1.00 50.57           C  
ANISOU  151  CG  LEU A  35     8034   6516   4666   1305    107    796       C  
ATOM    152  CD1 LEU A  35      56.702  10.767   3.199  1.00 48.68           C  
ANISOU  152  CD1 LEU A  35     7780   6005   4713   1001   -332    695       C  
ATOM    153  CD2 LEU A  35      57.770  12.485   1.715  1.00 51.51           C  
ANISOU  153  CD2 LEU A  35     8065   6849   4657   1304    270   1109       C  
ATOM    154  N   LYS A  36      61.227   9.050   2.991  1.00 55.59           N  
ANISOU  154  N   LYS A  36     8799   7190   5133   1922    663    302       N  
ATOM    155  CA  LYS A  36      61.816   7.981   2.193  1.00 60.94           C  
ANISOU  155  CA  LYS A  36     9838   7914   5400   2275    646     22       C  
ATOM    156  C   LYS A  36      61.864   6.673   2.973  1.00 60.25           C  
ANISOU  156  C   LYS A  36     9856   7549   5485   2254    396   -288       C  
ATOM    157  O   LYS A  36      61.637   5.595   2.411  1.00 62.65           O  
ANISOU  157  O   LYS A  36    10532   7755   5517   2426    120   -577       O  
ATOM    158  CB  LYS A  36      63.218   8.384   1.731  1.00 64.40           C  
ANISOU  158  CB  LYS A  36    10181   8638   5650   2564   1145    127       C  
ATOM    159  CG  LYS A  36      63.953   7.322   0.927  1.00 70.26           C  
ANISOU  159  CG  LYS A  36    11268   9461   5965   2962   1179   -163       C  
ATOM    160  CD  LYS A  36      65.187   7.908   0.261  1.00 74.42           C  
ANISOU  160  CD  LYS A  36    11698  10328   6249   3248   1687     -3       C  
ATOM    161  CE  LYS A  36      66.065   8.624   1.275  1.00 72.82           C  
ANISOU  161  CE  LYS A  36    11029  10154   6486   3111   2050    215       C  
ATOM    162  NZ  LYS A  36      66.609   7.699   2.308  1.00 71.63           N1+
ANISOU  162  NZ  LYS A  36    10806   9791   6619   3104   1995    -20       N1+
ATOM    163  N   LEU A  37      62.155   6.753   4.273  1.00 57.04           N  
ANISOU  163  N   LEU A  37     9129   7010   5535   2047    477   -232       N  
ATOM    164  CA  LEU A  37      62.159   5.559   5.113  1.00 55.89           C  
ANISOU  164  CA  LEU A  37     9058   6589   5589   1996    233   -491       C  
ATOM    165  C   LEU A  37      60.777   4.922   5.163  1.00 55.68           C  
ANISOU  165  C   LEU A  37     9243   6312   5602   1793   -281   -623       C  
ATOM    166  O   LEU A  37      60.638   3.700   5.035  1.00 56.01           O  
ANISOU  166  O   LEU A  37     9579   6167   5536   1894   -571   -910       O  
ATOM    167  CB  LEU A  37      62.642   5.920   6.520  1.00 51.71           C  
ANISOU  167  CB  LEU A  37     8121   5985   5542   1788    417   -364       C  
ATOM    168  CG  LEU A  37      62.937   4.810   7.531  1.00 51.11           C  
ANISOU  168  CG  LEU A  37     8051   5659   5708   1751    265   -581       C  
ATOM    169  CD1 LEU A  37      64.019   5.264   8.497  1.00 49.23           C  
ANISOU  169  CD1 LEU A  37     7444   5481   5778   1733    620   -462       C  
ATOM    170  CD2 LEU A  37      61.685   4.409   8.299  1.00 49.32           C  
ANISOU  170  CD2 LEU A  37     7828   5160   5752   1420   -153   -614       C  
ATOM    171  N   LEU A  38      59.738   5.741   5.351  1.00 54.05           N  
ANISOU  171  N   LEU A  38     8879   6092   5566   1505   -405   -415       N  
ATOM    172  CA  LEU A  38      58.385   5.211   5.482  1.00 53.39           C  
ANISOU  172  CA  LEU A  38     8942   5773   5572   1279   -886   -511       C  
ATOM    173  C   LEU A  38      57.904   4.576   4.183  1.00 57.79           C  
ANISOU  173  C   LEU A  38     9942   6330   5686   1487  -1165   -712       C  
ATOM    174  O   LEU A  38      57.184   3.572   4.205  1.00 58.43           O  
ANISOU  174  O   LEU A  38    10254   6168   5777   1425  -1582   -929       O  
ATOM    175  CB  LEU A  38      57.429   6.322   5.917  1.00 49.67           C  
ANISOU  175  CB  LEU A  38     8182   5320   5369    950   -924   -235       C  
ATOM    176  CG  LEU A  38      57.610   6.873   7.332  1.00 46.26           C  
ANISOU  176  CG  LEU A  38     7321   4838   5417    693   -755    -66       C  
ATOM    177  CD1 LEU A  38      56.549   7.921   7.639  1.00 44.94           C  
ANISOU  177  CD1 LEU A  38     6909   4687   5478    394   -838    174       C  
ATOM    178  CD2 LEU A  38      57.569   5.751   8.353  1.00 45.78           C  
ANISOU  178  CD2 LEU A  38     7272   4514   5607    581   -968   -253       C  
ATOM    179  N   LYS A  39      58.291   5.146   3.039  1.00 61.16           N  
ANISOU  179  N   LYS A  39    10492   7026   5721   1737   -949   -640       N  
ATOM    180  CA  LYS A  39      57.820   4.624   1.763  1.00 66.70           C  
ANISOU  180  CA  LYS A  39    11619   7755   5970   1951  -1212   -825       C  
ATOM    181  C   LYS A  39      58.445   3.281   1.413  1.00 69.05           C  
ANISOU  181  C   LYS A  39    12252   7958   6027   2252  -1322  -1184       C  
ATOM    182  O   LYS A  39      57.878   2.541   0.602  1.00 71.50           O  
ANISOU  182  O   LYS A  39    12935   8181   6049   2381  -1672  -1414       O  
ATOM    183  CB  LYS A  39      58.082   5.636   0.648  1.00 70.58           C  
ANISOU  183  CB  LYS A  39    12145   8582   6092   2142   -932   -626       C  
ATOM    184  CG  LYS A  39      57.321   6.940   0.828  1.00 69.88           C  
ANISOU  184  CG  LYS A  39    11778   8567   6207   1859   -892   -289       C  
ATOM    185  CD  LYS A  39      56.775   7.456  -0.493  1.00 74.33           C  
ANISOU  185  CD  LYS A  39    12572   9318   6353   1990   -970   -205       C  
ATOM    186  CE  LYS A  39      56.806   8.975  -0.544  1.00 73.53           C  
ANISOU  186  CE  LYS A  39    12164   9431   6345   1876   -661    186       C  
ATOM    187  NZ  LYS A  39      58.200   9.499  -0.528  1.00 73.80           N1+
ANISOU  187  NZ  LYS A  39    12006   9696   6337   2060   -132    336       N1+
ATOM    188  N   SER A  40      59.586   2.944   2.013  1.00 68.25           N  
ANISOU  188  N   SER A  40    12025   7861   6047   2371  -1050  -1245       N  
ATOM    189  CA  SER A  40      60.230   1.666   1.744  1.00 70.81           C  
ANISOU  189  CA  SER A  40    12648   8084   6171   2666  -1148  -1592       C  
ATOM    190  C   SER A  40      59.505   0.488   2.382  1.00 70.74           C  
ANISOU  190  C   SER A  40    12784   7689   6407   2492  -1631  -1829       C  
ATOM    191  O   SER A  40      59.831  -0.659   2.060  1.00 73.27           O  
ANISOU  191  O   SER A  40    13407   7879   6553   2728  -1812  -2146       O  
ATOM    192  CB  SER A  40      61.680   1.705   2.227  1.00 69.64           C  
ANISOU  192  CB  SER A  40    12295   8058   6107   2841   -706  -1572       C  
ATOM    193  OG  SER A  40      61.747   1.622   3.640  1.00 65.81           O  
ANISOU  193  OG  SER A  40    11507   7372   6124   2565   -707  -1504       O  
ATOM    194  N   VAL A  41      58.534   0.732   3.263  1.00 68.64           N  
ANISOU  194  N   VAL A  41    12306   7236   6537   2093  -1845  -1682       N  
ATOM    195  CA  VAL A  41      57.850  -0.354   3.958  1.00 69.77           C  
ANISOU  195  CA  VAL A  41    12545   7012   6952   1896  -2283  -1863       C  
ATOM    196  C   VAL A  41      56.349  -0.315   3.691  1.00 71.28           C  
ANISOU  196  C   VAL A  41    12835   7065   7181   1649  -2715  -1835       C  
ATOM    197  O   VAL A  41      55.551  -0.785   4.510  1.00 70.01           O  
ANISOU  197  O   VAL A  41    12599   6632   7368   1350  -3027  -1842       O  
ATOM    198  CB  VAL A  41      58.141  -0.316   5.470  1.00 65.64           C  
ANISOU  198  CB  VAL A  41    11661   6360   6921   1640  -2156  -1734       C  
ATOM    199  CG1 VAL A  41      59.629  -0.497   5.726  1.00 65.79           C  
ANISOU  199  CG1 VAL A  41    11605   6484   6910   1899  -1778  -1799       C  
ATOM    200  CG2 VAL A  41      57.649   0.986   6.080  1.00 61.77           C  
ANISOU  200  CG2 VAL A  41    10777   5991   6701   1329  -1980  -1385       C  
ATOM    201  N   GLY A  42      55.950   0.236   2.545  1.00 73.85           N  
ANISOU  201  N   GLY A  42    13327   7581   7154   1771  -2737  -1796       N  
ATOM    202  CA  GLY A  42      54.578   0.151   2.093  1.00 75.25           C  
ANISOU  202  CA  GLY A  42    13661   7628   7302   1601  -3182  -1821       C  
ATOM    203  C   GLY A  42      53.744   1.401   2.278  1.00 73.23           C  
ANISOU  203  C   GLY A  42    13117   7489   7217   1312  -3126  -1494       C  
ATOM    204  O   GLY A  42      52.644   1.477   1.714  1.00 73.98           O  
ANISOU  204  O   GLY A  42    13348   7531   7230   1212  -3462  -1499       O  
ATOM    205  N   ALA A  43      54.212   2.372   3.057  1.00 70.64           N  
ANISOU  205  N   ALA A  43    12396   7305   7138   1178  -2735  -1222       N  
ATOM    206  CA  ALA A  43      53.510   3.641   3.169  1.00 69.50           C  
ANISOU  206  CA  ALA A  43    11978   7291   7137    941  -2653   -913       C  
ATOM    207  C   ALA A  43      53.738   4.462   1.908  1.00 72.06           C  
ANISOU  207  C   ALA A  43    12432   7915   7031   1183  -2456   -811       C  
ATOM    208  O   ALA A  43      54.846   4.500   1.370  1.00 73.63           O  
ANISOU  208  O   ALA A  43    12726   8311   6940   1494  -2135   -848       O  
ATOM    209  CB  ALA A  43      53.983   4.415   4.399  1.00 65.82           C  
ANISOU  209  CB  ALA A  43    11057   6877   7072    740  -2306   -672       C  
ATOM    210  N   GLN A  44      52.679   5.106   1.420  1.00 73.42           N  
ANISOU  210  N   GLN A  44    12611   8127   7159   1046  -2652   -677       N  
ATOM    211  CA  GLN A  44      52.780   5.931   0.226  1.00 77.37           C  
ANISOU  211  CA  GLN A  44    13234   8907   7256   1252  -2493   -550       C  
ATOM    212  C   GLN A  44      52.309   7.361   0.425  1.00 75.19           C  
ANISOU  212  C   GLN A  44    12629   8769   7172   1032  -2332   -194       C  
ATOM    213  O   GLN A  44      52.604   8.210  -0.423  1.00 76.93           O  
ANISOU  213  O   GLN A  44    12878   9246   7106   1195  -2102    -23       O  
ATOM    214  CB  GLN A  44      51.983   5.309  -0.932  1.00 82.78           C  
ANISOU  214  CB  GLN A  44    14348   9538   7567   1392  -2920   -762       C  
ATOM    215  CG  GLN A  44      52.548   3.986  -1.420  1.00 87.61           C  
ANISOU  215  CG  GLN A  44    15341  10061   7884   1695  -3058  -1128       C  
ATOM    216  CD  GLN A  44      53.660   4.158  -2.439  1.00 92.06           C  
ANISOU  216  CD  GLN A  44    16100  10930   7947   2114  -2707  -1158       C  
ATOM    217  NE2 GLN A  44      54.709   3.354  -2.307  1.00 93.69           N  
ANISOU  217  NE2 GLN A  44    16409  11121   8068   2348  -2550  -1368       N  
ATOM    218  OE1 GLN A  44      53.580   5.004  -3.330  1.00 94.06           O  
ANISOU  218  OE1 GLN A  44    16406  11436   7895   2230  -2574   -988       O  
ATOM    219  N   LYS A  45      51.601   7.651   1.510  1.00 71.82           N  
ANISOU  219  N   LYS A  45    11889   8184   7215    677  -2444    -74       N  
ATOM    220  CA  LYS A  45      51.096   8.990   1.758  1.00 69.61           C  
ANISOU  220  CA  LYS A  45    11288   8012   7149    464  -2322    244       C  
ATOM    221  C   LYS A  45      52.238   9.947   2.085  1.00 67.45           C  
ANISOU  221  C   LYS A  45    10727   7948   6953    536  -1795    470       C  
ATOM    222  O   LYS A  45      53.363   9.539   2.390  1.00 67.35           O  
ANISOU  222  O   LYS A  45    10699   7967   6924    690  -1532    386       O  
ATOM    223  CB  LYS A  45      50.094   8.969   2.912  1.00 66.83           C  
ANISOU  223  CB  LYS A  45    10669   7440   7286     83  -2569    287       C  
ATOM    224  CG  LYS A  45      49.237   7.717   2.947  1.00 68.21           C  
ANISOU  224  CG  LYS A  45    11080   7347   7488     -7  -3057     27       C  
ATOM    225  CD  LYS A  45      48.809   7.368   4.363  1.00 64.78           C  
ANISOU  225  CD  LYS A  45    10367   6697   7548   -325  -3170     32       C  
ATOM    226  CE  LYS A  45      47.784   8.352   4.900  1.00 62.60           C  
ANISOU  226  CE  LYS A  45     9759   6430   7596   -634  -3236    270       C  
ATOM    227  NZ  LYS A  45      46.868   7.707   5.882  1.00 61.59           N1+
ANISOU  227  NZ  LYS A  45     9500   6058   7843   -938  -3550    213       N1+
ATOM    228  N   ASP A  46      51.934  11.241   2.012  1.00 65.77           N  
ANISOU  228  N   ASP A  46    10278   7872   6838    421  -1652    762       N  
ATOM    229  CA  ASP A  46      52.838  12.281   2.479  1.00 63.69           C  
ANISOU  229  CA  ASP A  46     9676   7768   6754    416  -1195   1011       C  
ATOM    230  C   ASP A  46      52.389  12.896   3.797  1.00 58.41           C  
ANISOU  230  C   ASP A  46     8588   6985   6621     82  -1189   1156       C  
ATOM    231  O   ASP A  46      53.165  13.630   4.419  1.00 56.73           O  
ANISOU  231  O   ASP A  46     8068   6857   6632     53   -840   1321       O  
ATOM    232  CB  ASP A  46      52.977  13.385   1.422  1.00 66.78           C  
ANISOU  232  CB  ASP A  46    10091   8410   6870    554   -993   1260       C  
ATOM    233  CG  ASP A  46      53.930  13.007   0.302  1.00 71.54           C  
ANISOU  233  CG  ASP A  46    11005   9209   6968    929   -794   1179       C  
ATOM    234  OD1 ASP A  46      54.163  11.797   0.098  1.00 73.58           O  
ANISOU  234  OD1 ASP A  46    11550   9387   7020   1093   -937    884       O  
ATOM    235  OD2 ASP A  46      54.449  13.921  -0.373  1.00 73.44           O1-
ANISOU  235  OD2 ASP A  46    11200   9685   7018   1065   -493   1415       O1-
ATOM    236  N   THR A  47      51.164  12.612   4.233  1.00 55.68           N  
ANISOU  236  N   THR A  47     8217   6455   6484   -163  -1568   1094       N  
ATOM    237  CA  THR A  47      50.616  13.129   5.479  1.00 51.07           C  
ANISOU  237  CA  THR A  47     7248   5768   6387   -476  -1594   1212       C  
ATOM    238  C   THR A  47      50.089  11.961   6.296  1.00 50.01           C  
ANISOU  238  C   THR A  47     7155   5395   6452   -637  -1896    996       C  
ATOM    239  O   THR A  47      49.354  11.118   5.773  1.00 51.73           O  
ANISOU  239  O   THR A  47     7656   5492   6506   -632  -2259    825       O  
ATOM    240  CB  THR A  47      49.499  14.142   5.212  1.00 50.45           C  
ANISOU  240  CB  THR A  47     7041   5726   6402   -645  -1750   1410       C  
ATOM    241  CG2 THR A  47      48.972  14.713   6.517  1.00 46.87           C  
ANISOU  241  CG2 THR A  47     6176   5187   6446   -945  -1755   1524       C  
ATOM    242  OG1 THR A  47      50.008  15.206   4.399  1.00 51.67           O  
ANISOU  242  OG1 THR A  47     7176   6096   6361   -489  -1477   1627       O  
ATOM    243  N   TYR A  48      50.462  11.914   7.573  1.00 46.68           N  
ANISOU  243  N   TYR A  48     6451   4902   6385   -778  -1755   1008       N  
ATOM    244  CA  TYR A  48      50.129  10.789   8.432  1.00 45.29           C  
ANISOU  244  CA  TYR A  48     6297   4507   6403   -920  -1992    826       C  
ATOM    245  C   TYR A  48      49.631  11.294   9.776  1.00 42.53           C  
ANISOU  245  C   TYR A  48     5547   4101   6512  -1216  -1979    954       C  
ATOM    246  O   TYR A  48      49.799  12.464  10.128  1.00 41.72           O  
ANISOU  246  O   TYR A  48     5147   4179   6527  -1210  -1697   1128       O  
ATOM    247  CB  TYR A  48      51.339   9.873   8.672  1.00 45.40           C  
ANISOU  247  CB  TYR A  48     6437   4483   6331   -731  -1826    652       C  
ATOM    248  CG  TYR A  48      51.996   9.337   7.422  1.00 48.18           C  
ANISOU  248  CG  TYR A  48     7171   4909   6225   -402  -1792    504       C  
ATOM    249  CD1 TYR A  48      52.914  10.101   6.713  1.00 47.97           C  
ANISOU  249  CD1 TYR A  48     7144   5116   5966   -173  -1437    623       C  
ATOM    250  CD2 TYR A  48      51.717   8.056   6.965  1.00 49.83           C  
ANISOU  250  CD2 TYR A  48     7737   4957   6237   -314  -2115    246       C  
ATOM    251  CE1 TYR A  48      53.523   9.612   5.575  1.00 50.42           C  
ANISOU  251  CE1 TYR A  48     7798   5521   5837    143  -1389    489       C  
ATOM    252  CE2 TYR A  48      52.321   7.558   5.828  1.00 52.37           C  
ANISOU  252  CE2 TYR A  48     8414   5357   6126      8  -2088     90       C  
ATOM    253  CZ  TYR A  48      53.223   8.339   5.138  1.00 52.63           C  
ANISOU  253  CZ  TYR A  48     8439   5647   5912    241  -1716    212       C  
ATOM    254  OH  TYR A  48      53.827   7.847   4.003  1.00 55.95           O  
ANISOU  254  OH  TYR A  48     9208   6170   5879    577  -1673     59       O  
ATOM    255  N   THR A  49      49.010  10.390  10.523  1.00 42.59           N  
ANISOU  255  N   THR A  49     5548   4100   6533  -1167  -2044    813       N  
ATOM    256  CA  THR A  49      48.874  10.551  11.960  1.00 39.77           C  
ANISOU  256  CA  THR A  49     4919   3941   6252  -1040  -1707    802       C  
ATOM    257  C   THR A  49      50.110   9.970  12.637  1.00 38.62           C  
ANISOU  257  C   THR A  49     4739   3779   6154   -983  -1533    703       C  
ATOM    258  O   THR A  49      50.807   9.121  12.077  1.00 42.82           O  
ANISOU  258  O   THR A  49     5489   4106   6675  -1020  -1706    609       O  
ATOM    259  CB  THR A  49      47.612   9.858  12.480  1.00 40.12           C  
ANISOU  259  CB  THR A  49     5001   3982   6260  -1004  -1785    754       C  
ATOM    260  CG2 THR A  49      46.386  10.327  11.710  1.00 42.55           C  
ANISOU  260  CG2 THR A  49     5371   4259   6536  -1063  -1975    847       C  
ATOM    261  OG1 THR A  49      47.749   8.439  12.332  1.00 42.06           O  
ANISOU  261  OG1 THR A  49     5441   4061   6477  -1019  -1987    633       O  
ATOM    262  N   MET A  50      50.392  10.452  13.850  1.00 43.61           N  
ANISOU  262  N   MET A  50     4612   5134   6823     25    -91    -15       N  
ATOM    263  CA  MET A  50      51.513   9.899  14.605  1.00 40.27           C  
ANISOU  263  CA  MET A  50     4318   4720   6262   -163     88     51       C  
ATOM    264  C   MET A  50      51.315   8.407  14.849  1.00 38.92           C  
ANISOU  264  C   MET A  50     3982   4566   6241   -311     69      5       C  
ATOM    265  O   MET A  50      52.282   7.637  14.858  1.00 36.84           O  
ANISOU  265  O   MET A  50     3831   4303   5863   -412     80     41       O  
ATOM    266  CB  MET A  50      51.686  10.647  15.927  1.00 39.12           C  
ANISOU  266  CB  MET A  50     4220   4550   6094   -234    360    100       C  
ATOM    267  CG  MET A  50      52.322  12.027  15.793  1.00 38.58           C  
ANISOU  267  CG  MET A  50     4398   4428   5833   -146    398    165       C  
ATOM    268  SD  MET A  50      53.997  11.997  15.116  1.00 36.23           S  
ANISOU  268  SD  MET A  50     4391   4159   5218   -209    347    275       S  
ATOM    269  CE  MET A  50      54.927  11.345  16.500  1.00 34.33           C  
ANISOU  269  CE  MET A  50     4179   3956   4910   -445    573    327       C  
ATOM    270  N   LYS A  51      50.061   7.984  15.034  1.00 39.90           N  
ANISOU  270  N   LYS A  51     3828   4693   6639   -324     36    -75       N  
ATOM    271  CA  LYS A  51      49.747   6.563  15.139  1.00 41.86           C  
ANISOU  271  CA  LYS A  51     3913   4927   7064   -475    -17   -118       C  
ATOM    272  C   LYS A  51      50.250   5.794  13.923  1.00 39.73           C  
ANISOU  272  C   LYS A  51     3746   4641   6708   -437   -267   -180       C  
ATOM    273  O   LYS A  51      50.800   4.694  14.055  1.00 41.04           O  
ANISOU  273  O   LYS A  51     3949   4760   6883   -562   -270   -178       O  
ATOM    274  CB  LYS A  51      48.236   6.382  15.296  1.00 47.16           C  
ANISOU  274  CB  LYS A  51     4247   5619   8053   -482    -51   -202       C  
ATOM    275  CG  LYS A  51      47.815   5.123  16.024  1.00 51.11           C  
ANISOU  275  CG  LYS A  51     4554   6094   8770   -711     30   -199       C  
ATOM    276  CD  LYS A  51      46.352   5.210  16.432  1.00 57.44           C  
ANISOU  276  CD  LYS A  51     4999   6950   9875   -734     85   -258       C  
ATOM    277  CE  LYS A  51      46.079   4.420  17.698  1.00 58.28           C  
ANISOU  277  CE  LYS A  51     4962   7059  10122   -989    330   -185       C  
ATOM    278  NZ  LYS A  51      44.966   5.009  18.494  1.00 60.52           N1+
ANISOU  278  NZ  LYS A  51     4966   7443  10585   -989    542   -209       N1+
ATOM    279  N   GLU A  52      50.073   6.363  12.727  1.00 38.90           N  
ANISOU  279  N   GLU A  52     3700   4570   6510   -256   -481   -236       N  
ATOM    280  CA  GLU A  52      50.539   5.703  11.512  1.00 38.27           C  
ANISOU  280  CA  GLU A  52     3737   4500   6303   -206   -711   -317       C  
ATOM    281  C   GLU A  52      52.059   5.708  11.423  1.00 35.59           C  
ANISOU  281  C   GLU A  52     3673   4176   5675   -218   -613   -242       C  
ATOM    282  O   GLU A  52      52.664   4.713  11.007  1.00 34.79           O  
ANISOU  282  O   GLU A  52     3636   4059   5525   -256   -685   -305       O  
ATOM    283  CB  GLU A  52      49.931   6.379  10.284  1.00 40.97           C  
ANISOU  283  CB  GLU A  52     4085   4899   6583    -12   -965   -377       C  
ATOM    284  CG  GLU A  52      48.438   6.155  10.127  1.00 44.78           C  
ANISOU  284  CG  GLU A  52     4261   5386   7369     10  -1137   -482       C  
ATOM    285  CD  GLU A  52      47.848   6.963   8.989  1.00 48.01           C  
ANISOU  285  CD  GLU A  52     4682   5856   7706    222  -1402   -512       C  
ATOM    286  OE1 GLU A  52      48.112   8.182   8.930  1.00 46.92           O  
ANISOU  286  OE1 GLU A  52     4693   5724   7411    355  -1345   -402       O  
ATOM    287  OE2 GLU A  52      47.120   6.383   8.156  1.00 50.69           O1-
ANISOU  287  OE2 GLU A  52     4889   6226   8145    249  -1683   -641       O1-
ATOM    288  N   VAL A  53      52.693   6.820  11.800  1.00 34.17           N  
ANISOU  288  N   VAL A  53     3646   4021   5315   -184   -452   -119       N  
ATOM    289  CA  VAL A  53      54.151   6.896  11.744  1.00 30.96           C  
ANISOU  289  CA  VAL A  53     3467   3649   4649   -211   -352    -40       C  
ATOM    290  C   VAL A  53      54.774   5.842  12.650  1.00 28.53           C  
ANISOU  290  C   VAL A  53     3128   3300   4413   -370   -223    -17       C  
ATOM    291  O   VAL A  53      55.737   5.164  12.269  1.00 27.31           O  
ANISOU  291  O   VAL A  53     3071   3161   4144   -376   -248    -34       O  
ATOM    292  CB  VAL A  53      54.629   8.312  12.114  1.00 29.41           C  
ANISOU  292  CB  VAL A  53     3421   3465   4287   -183   -204     90       C  
ATOM    293  CG1 VAL A  53      56.153   8.366  12.152  1.00 28.02           C  
ANISOU  293  CG1 VAL A  53     3439   3339   3868   -244    -92    178       C  
ATOM    294  CG2 VAL A  53      54.073   9.337  11.132  1.00 29.38           C  
ANISOU  294  CG2 VAL A  53     3480   3475   4210    -11   -359     92       C  
ATOM    295  N   LEU A  54      54.228   5.680  13.858  1.00 29.06           N  
ANISOU  295  N   LEU A  54     3057   3317   4668   -493    -82     26       N  
ATOM    296  CA  LEU A  54      54.771   4.702  14.795  1.00 30.81           C  
ANISOU  296  CA  LEU A  54     3263   3491   4953   -652     31     84       C  
ATOM    297  C   LEU A  54      54.608   3.281  14.271  1.00 33.03           C  
ANISOU  297  C   LEU A  54     3468   3696   5387   -678   -133    -18       C  
ATOM    298  O   LEU A  54      55.503   2.444  14.436  1.00 33.84           O  
ANISOU  298  O   LEU A  54     3644   3754   5461   -727   -120      8       O  
ATOM    299  CB  LEU A  54      54.093   4.850  16.158  1.00 31.83           C  
ANISOU  299  CB  LEU A  54     3265   3600   5227   -785    218    155       C  
ATOM    300  CG  LEU A  54      54.769   5.762  17.182  1.00 32.21           C  
ANISOU  300  CG  LEU A  54     3439   3693   5104   -843    435    275       C  
ATOM    301  CD1 LEU A  54      56.153   5.233  17.517  1.00 32.23           C  
ANISOU  301  CD1 LEU A  54     3584   3702   4959   -921    475    369       C  
ATOM    302  CD2 LEU A  54      54.839   7.206  16.695  1.00 31.59           C  
ANISOU  302  CD2 LEU A  54     3474   3655   4875   -705    437    267       C  
ATOM    303  N   PHE A  55      53.468   2.990  13.638  1.00 34.95           N  
ANISOU  303  N   PHE A  55     3560   3912   5806   -642   -301   -142       N  
ATOM    304  CA  PHE A  55      53.240   1.653  13.099  1.00 36.26           C  
ANISOU  304  CA  PHE A  55     3661   3981   6134   -680   -480   -266       C  
ATOM    305  C   PHE A  55      54.235   1.331  11.993  1.00 36.04           C  
ANISOU  305  C   PHE A  55     3817   3976   5900   -554   -607   -359       C  
ATOM    306  O   PHE A  55      54.830   0.248  11.974  1.00 35.93           O  
ANISOU  306  O   PHE A  55     3847   3868   5935   -591   -641   -403       O  
ATOM    307  CB  PHE A  55      51.805   1.530  12.582  1.00 37.93           C  
ANISOU  307  CB  PHE A  55     3664   4182   6567   -671   -659   -391       C  
ATOM    308  CG  PHE A  55      51.579   0.334  11.693  1.00 39.18           C  
ANISOU  308  CG  PHE A  55     3792   4249   6845   -681   -904   -566       C  
ATOM    309  CD1 PHE A  55      51.358  -0.919  12.239  1.00 40.37           C  
ANISOU  309  CD1 PHE A  55     3847   4242   7250   -856   -910   -577       C  
ATOM    310  CD2 PHE A  55      51.580   0.465  10.312  1.00 39.79           C  
ANISOU  310  CD2 PHE A  55     3955   4389   6773   -522  -1134   -719       C  
ATOM    311  CE1 PHE A  55      51.152  -2.021  11.427  1.00 41.86           C  
ANISOU  311  CE1 PHE A  55     4026   4314   7566   -871  -1146   -758       C  
ATOM    312  CE2 PHE A  55      51.375  -0.632   9.495  1.00 42.03           C  
ANISOU  312  CE2 PHE A  55     4231   4588   7152   -531  -1366   -911       C  
ATOM    313  CZ  PHE A  55      51.159  -1.876  10.054  1.00 42.66           C  
ANISOU  313  CZ  PHE A  55     4213   4485   7510   -705  -1375   -941       C  
ATOM    314  N   TYR A  56      54.428   2.263  11.057  1.00 36.66           N  
ANISOU  314  N   TYR A  56     4007   4176   5746   -400   -673   -389       N  
ATOM    315  CA  TYR A  56      55.314   1.993   9.931  1.00 37.50           C  
ANISOU  315  CA  TYR A  56     4282   4341   5627   -280   -775   -488       C  
ATOM    316  C   TYR A  56      56.776   1.966  10.358  1.00 36.73           C  
ANISOU  316  C   TYR A  56     4318   4274   5362   -293   -595   -386       C  
ATOM    317  O   TYR A  56      57.567   1.202   9.793  1.00 36.90           O  
ANISOU  317  O   TYR A  56     4419   4294   5306   -234   -640   -483       O  
ATOM    318  CB  TYR A  56      55.089   3.024   8.826  1.00 39.25           C  
ANISOU  318  CB  TYR A  56     4595   4694   5623   -131   -890   -515       C  
ATOM    319  CG  TYR A  56      53.812   2.792   8.050  1.00 42.59           C  
ANISOU  319  CG  TYR A  56     4898   5106   6178    -82  -1149   -664       C  
ATOM    320  CD1 TYR A  56      53.618   1.620   7.331  1.00 45.37           C  
ANISOU  320  CD1 TYR A  56     5231   5405   6603    -79  -1347   -866       C  
ATOM    321  CD2 TYR A  56      52.798   3.742   8.041  1.00 43.63           C  
ANISOU  321  CD2 TYR A  56     4931   5273   6374    -33  -1210   -615       C  
ATOM    322  CE1 TYR A  56      52.451   1.399   6.623  1.00 47.32           C  
ANISOU  322  CE1 TYR A  56     5359   5649   6972    -53  -1611  -1012       C  
ATOM    323  CE2 TYR A  56      51.627   3.530   7.336  1.00 46.48           C  
ANISOU  323  CE2 TYR A  56     5152   5638   6870     14  -1471   -748       C  
ATOM    324  CZ  TYR A  56      51.459   2.357   6.629  1.00 48.09           C  
ANISOU  324  CZ  TYR A  56     5335   5803   7132     -8  -1677   -945       C  
ATOM    325  OH  TYR A  56      50.298   2.139   5.924  1.00 51.47           O  
ANISOU  325  OH  TYR A  56     5617   6245   7695     22  -1962  -1086       O  
ATOM    326  N   LEU A  57      57.155   2.778  11.349  1.00 34.65           N  
ANISOU  326  N   LEU A  57     4074   4043   5048   -363   -396   -206       N  
ATOM    327  CA  LEU A  57      58.511   2.693  11.882  1.00 33.34           C  
ANISOU  327  CA  LEU A  57     3999   3909   4758   -399   -243   -103       C  
ATOM    328  C   LEU A  57      58.751   1.351  12.559  1.00 32.72           C  
ANISOU  328  C   LEU A  57     3854   3697   4881   -484   -242   -109       C  
ATOM    329  O   LEU A  57      59.845   0.784  12.462  1.00 30.46           O  
ANISOU  329  O   LEU A  57     3627   3416   4528   -444   -221   -115       O  
ATOM    330  CB  LEU A  57      58.771   3.838  12.859  1.00 33.01           C  
ANISOU  330  CB  LEU A  57     3993   3918   4631   -479    -56     75       C  
ATOM    331  CG  LEU A  57      59.251   5.155  12.251  1.00 33.71           C  
ANISOU  331  CG  LEU A  57     4219   4128   4460   -404    -16    130       C  
ATOM    332  CD1 LEU A  57      59.176   6.265  13.279  1.00 34.77           C  
ANISOU  332  CD1 LEU A  57     4378   4258   4575   -493    140    267       C  
ATOM    333  CD2 LEU A  57      60.668   5.011  11.727  1.00 33.77           C  
ANISOU  333  CD2 LEU A  57     4332   4241   4259   -365     26    143       C  
ATOM    334  N   GLY A  58      57.742   0.830  13.260  1.00 33.58           N  
ANISOU  334  N   GLY A  58     3832   3682   5246   -601   -261    -99       N  
ATOM    335  CA  GLY A  58      57.871  -0.498  13.836  1.00 35.54           C  
ANISOU  335  CA  GLY A  58     4033   3769   5703   -692   -285    -89       C  
ATOM    336  C   GLY A  58      58.016  -1.573  12.776  1.00 37.93           C  
ANISOU  336  C   GLY A  58     4362   3979   6069   -591   -472   -288       C  
ATOM    337  O   GLY A  58      58.758  -2.543  12.957  1.00 38.69           O  
ANISOU  337  O   GLY A  58     4496   3965   6239   -583   -487   -293       O  
ATOM    338  N   GLN A  59      57.307  -1.417  11.655  1.00 39.38           N  
ANISOU  338  N   GLN A  59     4533   4202   6226   -503   -630   -462       N  
ATOM    339  CA  GLN A  59      57.461  -2.350  10.545  1.00 41.99           C  
ANISOU  339  CA  GLN A  59     4918   4467   6568   -396   -815   -689       C  
ATOM    340  C   GLN A  59      58.845  -2.233   9.920  1.00 40.08           C  
ANISOU  340  C   GLN A  59     4824   4347   6059   -239   -755   -730       C  
ATOM    341  O   GLN A  59      59.449  -3.243   9.542  1.00 40.88           O  
ANISOU  341  O   GLN A  59     4972   4355   6205   -162   -816   -865       O  
ATOM    342  CB  GLN A  59      56.376  -2.102   9.497  1.00 44.94           C  
ANISOU  342  CB  GLN A  59     5252   4890   6934   -343  -1012   -859       C  
ATOM    343  CG  GLN A  59      54.958  -2.312  10.007  1.00 46.83           C  
ANISOU  343  CG  GLN A  59     5298   5023   7474   -495  -1088   -848       C  
ATOM    344  CD  GLN A  59      54.641  -3.772  10.262  1.00 50.96           C  
ANISOU  344  CD  GLN A  59     5752   5303   8306   -616  -1194   -936       C  
ATOM    345  NE2 GLN A  59      54.443  -4.123  11.528  1.00 50.93           N  
ANISOU  345  NE2 GLN A  59     5654   5182   8517   -794  -1061   -760       N  
ATOM    346  OE1 GLN A  59      54.579  -4.577   9.332  1.00 53.81           O  
ANISOU  346  OE1 GLN A  59     6160   5580   8706   -557  -1394  -1161       O  
ATOM    347  N   TYR A  60      59.361  -1.008   9.806  1.00 36.19           N  
ANISOU  347  N   TYR A  60     4398   4055   5299   -190   -629   -619       N  
ATOM    348  CA  TYR A  60      60.707  -0.812   9.279  1.00 37.00           C  
ANISOU  348  CA  TYR A  60     4610   4302   5144    -69   -538   -630       C  
ATOM    349  C   TYR A  60      61.742  -1.495  10.164  1.00 37.33           C  
ANISOU  349  C   TYR A  60     4629   4269   5288    -97   -429   -539       C  
ATOM    350  O   TYR A  60      62.645  -2.179   9.670  1.00 38.05           O  
ANISOU  350  O   TYR A  60     4755   4368   5335     25   -435   -653       O  
ATOM    351  CB  TYR A  60      60.998   0.684   9.149  1.00 36.05           C  
ANISOU  351  CB  TYR A  60     4559   4383   4755    -63   -417   -487       C  
ATOM    352  CG  TYR A  60      62.420   1.029   8.761  1.00 35.68           C  
ANISOU  352  CG  TYR A  60     4597   4510   4449     14   -283   -451       C  
ATOM    353  CD1 TYR A  60      63.384   1.274   9.730  1.00 33.91           C  
ANISOU  353  CD1 TYR A  60     4346   4318   4221    -61   -117   -277       C  
ATOM    354  CD2 TYR A  60      62.792   1.128   7.427  1.00 36.79           C  
ANISOU  354  CD2 TYR A  60     4837   4803   4339    150   -322   -588       C  
ATOM    355  CE1 TYR A  60      64.684   1.597   9.381  1.00 32.89           C  
ANISOU  355  CE1 TYR A  60     4255   4364   3879     -6      7   -242       C  
ATOM    356  CE2 TYR A  60      64.090   1.453   7.069  1.00 36.08           C  
ANISOU  356  CE2 TYR A  60     4797   4896   4014    206   -172   -550       C  
ATOM    357  CZ  TYR A  60      65.030   1.686   8.049  1.00 33.49           C  
ANISOU  357  CZ  TYR A  60     4410   4593   3720    125     -8   -377       C  
ATOM    358  OH  TYR A  60      66.323   2.008   7.699  1.00 32.87           O  
ANISOU  358  OH  TYR A  60     4345   4713   3431    166    142   -338       O  
ATOM    359  N   ILE A  61      61.620  -1.318  11.482  1.00 36.09           N  
ANISOU  359  N   ILE A  61     4409   4044   5260   -247   -332   -336       N  
ATOM    360  CA  ILE A  61      62.541  -1.960  12.417  1.00 39.40           C  
ANISOU  360  CA  ILE A  61     4806   4388   5777   -283   -258   -218       C  
ATOM    361  C   ILE A  61      62.510  -3.473  12.243  1.00 44.14           C  
ANISOU  361  C   ILE A  61     5389   4766   6616   -231   -395   -356       C  
ATOM    362  O   ILE A  61      63.548  -4.143  12.310  1.00 45.83           O  
ANISOU  362  O   ILE A  61     5614   4942   6859   -138   -384   -367       O  
ATOM    363  CB  ILE A  61      62.203  -1.543  13.862  1.00 38.08           C  
ANISOU  363  CB  ILE A  61     4593   4185   5690   -472   -152     13       C  
ATOM    364  CG1 ILE A  61      62.501  -0.057  14.065  1.00 36.40           C  
ANISOU  364  CG1 ILE A  61     4422   4172   5236   -507    -11    134       C  
ATOM    365  CG2 ILE A  61      62.975  -2.393  14.866  1.00 38.68           C  
ANISOU  365  CG2 ILE A  61     4651   4152   5893   -521   -127    146       C  
ATOM    366  CD1 ILE A  61      62.060   0.485  15.408  1.00 35.19           C  
ANISOU  366  CD1 ILE A  61     4242   4003   5127   -682     99    316       C  
ATOM    367  N   MET A  62      61.323  -4.034  12.001  1.00 46.80           N  
ANISOU  367  N   MET A  62     5692   4943   7146   -287   -536   -471       N  
ATOM    368  CA  MET A  62      61.219  -5.470  11.765  1.00 51.75           C  
ANISOU  368  CA  MET A  62     6321   5321   8020   -252   -687   -622       C  
ATOM    369  C   MET A  62      61.861  -5.857  10.439  1.00 50.91           C  
ANISOU  369  C   MET A  62     6297   5266   7782    -32   -765   -889       C  
ATOM    370  O   MET A  62      62.622  -6.829  10.368  1.00 51.45           O  
ANISOU  370  O   MET A  62     6394   5200   7956     78   -799   -976       O  
ATOM    371  CB  MET A  62      59.753  -5.903  11.796  1.00 57.69           C  
ANISOU  371  CB  MET A  62     7002   5905   9013   -396   -823   -685       C  
ATOM    372  CG  MET A  62      59.132  -5.882  13.177  1.00 63.28           C  
ANISOU  372  CG  MET A  62     7620   6522   9903   -621   -736   -439       C  
ATOM    373  SD  MET A  62      57.566  -6.767  13.259  1.00 70.82           S  
ANISOU  373  SD  MET A  62     8457   7235  11216   -811   -894   -513       S  
ATOM    374  CE  MET A  62      58.067  -8.387  12.684  1.00 74.65           C  
ANISOU  374  CE  MET A  62     9035   7416  11914   -720  -1086   -711       C  
ATOM    375  N   THR A  63      61.563  -5.106   9.375  1.00 49.43           N  
ANISOU  375  N   THR A  63     6153   5272   7356     45   -794  -1023       N  
ATOM    376  CA  THR A  63      62.086  -5.447   8.056  1.00 50.81           C  
ANISOU  376  CA  THR A  63     6420   5526   7360    245   -859  -1292       C  
ATOM    377  C   THR A  63      63.606  -5.353   8.022  1.00 49.63           C  
ANISOU  377  C   THR A  63     6293   5522   7041    386   -694  -1257       C  
ATOM    378  O   THR A  63      64.279  -6.237   7.478  1.00 50.66           O  
ANISOU  378  O   THR A  63     6458   5592   7198    550   -725  -1457       O  
ATOM    379  CB  THR A  63      61.464  -4.536   6.997  1.00 52.96           C  
ANISOU  379  CB  THR A  63     6748   6006   7367    281   -920  -1388       C  
ATOM    380  CG2 THR A  63      62.214  -4.654   5.676  1.00 56.45           C  
ANISOU  380  CG2 THR A  63     7307   6614   7528    484   -925  -1623       C  
ATOM    381  OG1 THR A  63      60.097  -4.911   6.792  1.00 55.82           O  
ANISOU  381  OG1 THR A  63     7069   6222   7919    191  -1126  -1501       O  
ATOM    382  N   LYS A  64      64.167  -4.297   8.608  1.00 43.79           N  
ANISOU  382  N   LYS A  64     5975   5604   5060    572   -284   -701       N  
ATOM    383  CA  LYS A  64      65.613  -4.137   8.667  1.00 43.66           C  
ANISOU  383  CA  LYS A  64     5959   5576   5052    709   -104   -638       C  
ATOM    384  C   LYS A  64      66.254  -4.944   9.789  1.00 43.50           C  
ANISOU  384  C   LYS A  64     5892   5482   5152    698    -42   -618       C  
ATOM    385  O   LYS A  64      67.480  -4.893   9.939  1.00 41.33           O  
ANISOU  385  O   LYS A  64     5586   5210   4910    807     96   -546       O  
ATOM    386  CB  LYS A  64      65.972  -2.656   8.819  1.00 42.11           C  
ANISOU  386  CB  LYS A  64     5607   5489   4902    741    -43   -529       C  
ATOM    387  CG  LYS A  64      65.518  -1.790   7.656  1.00 42.93           C  
ANISOU  387  CG  LYS A  64     5772   5661   4881    780    -86   -526       C  
ATOM    388  CD  LYS A  64      66.243  -2.168   6.373  1.00 45.13           C  
ANISOU  388  CD  LYS A  64     6244   5914   4989    909      5   -546       C  
ATOM    389  CE  LYS A  64      67.717  -1.803   6.438  1.00 45.45           C  
ANISOU  389  CE  LYS A  64     6221   5984   5063   1020    203   -431       C  
ATOM    390  NZ  LYS A  64      67.935  -0.340   6.257  1.00 45.42           N1+
ANISOU  390  NZ  LYS A  64     6114   6071   5071   1021    233   -314       N1+
ATOM    391  N   ARG A  65      65.462  -5.686  10.564  1.00 45.14           N  
ANISOU  391  N   ARG A  65     6088   5634   5430    567   -143   -661       N  
ATOM    392  CA  ARG A  65      65.955  -6.539  11.647  1.00 46.50           C  
ANISOU  392  CA  ARG A  65     6240   5722   5704    546   -104   -639       C  
ATOM    393  C   ARG A  65      66.831  -5.757  12.623  1.00 42.95           C  
ANISOU  393  C   ARG A  65     5612   5342   5366    580    -11   -525       C  
ATOM    394  O   ARG A  65      67.915  -6.192  13.017  1.00 44.08           O  
ANISOU  394  O   ARG A  65     5750   5442   5555    660     77   -471       O  
ATOM    395  CB  ARG A  65      66.697  -7.761  11.097  1.00 52.89           C  
ANISOU  395  CB  ARG A  65     7262   6391   6442    659    -45   -692       C  
ATOM    396  CG  ARG A  65      66.219  -8.242   9.733  1.00 59.12           C  
ANISOU  396  CG  ARG A  65     8292   7112   7059    685   -108   -805       C  
ATOM    397  CD  ARG A  65      66.500  -9.721   9.566  1.00 65.09           C  
ANISOU  397  CD  ARG A  65     9300   7672   7760    732   -107   -886       C  
ATOM    398  NE  ARG A  65      66.212 -10.457  10.792  1.00 68.62           N  
ANISOU  398  NE  ARG A  65     9693   8038   8341    603   -167   -866       N  
ATOM    399  CZ  ARG A  65      66.871 -11.542  11.186  1.00 74.17           C  
ANISOU  399  CZ  ARG A  65    10525   8586   9069    678   -114   -871       C  
ATOM    400  NH1 ARG A  65      67.863 -12.019  10.448  1.00 77.53           N1+
ANISOU  400  NH1 ARG A  65    11134   8927   9398    902     15   -898       N1+
ATOM    401  NH2 ARG A  65      66.539 -12.146  12.319  1.00 76.68           N  
ANISOU  401  NH2 ARG A  65    10795   8837   9504    545   -177   -839       N  
ATOM    402  N   LEU A  66      66.339  -4.588  13.027  1.00 39.74           N  
ANISOU  402  N   LEU A  66     5065   5035   4998    519    -42   -483       N  
ATOM    403  CA  LEU A  66      67.068  -3.726  13.946  1.00 36.30           C  
ANISOU  403  CA  LEU A  66     4497   4649   4648    523     11   -383       C  
ATOM    404  C   LEU A  66      66.749  -3.998  15.410  1.00 34.99           C  
ANISOU  404  C   LEU A  66     4262   4461   4572    421    -26   -363       C  
ATOM    405  O   LEU A  66      67.486  -3.526  16.282  1.00 35.62           O  
ANISOU  405  O   LEU A  66     4269   4553   4712    417      2   -285       O  
ATOM    406  CB  LEU A  66      66.783  -2.254  13.632  1.00 34.88           C  
ANISOU  406  CB  LEU A  66     4251   4557   4445    526      0   -348       C  
ATOM    407  CG  LEU A  66      67.140  -1.795  12.220  1.00 34.13           C  
ANISOU  407  CG  LEU A  66     4222   4496   4250    623     44   -341       C  
ATOM    408  CD1 LEU A  66      66.845  -0.313  12.052  1.00 32.39           C  
ANISOU  408  CD1 LEU A  66     3947   4341   4017    618     22   -292       C  
ATOM    409  CD2 LEU A  66      68.597  -2.101  11.909  1.00 33.58           C  
ANISOU  409  CD2 LEU A  66     4161   4414   4182    724    166   -271       C  
ATOM    410  N   TYR A  67      65.681  -4.734  15.705  1.00 34.60           N  
ANISOU  410  N   TYR A  67     4238   4382   4527    328    -94   -422       N  
ATOM    411  CA  TYR A  67      65.381  -5.070  17.089  1.00 33.69           C  
ANISOU  411  CA  TYR A  67     4070   4250   4482    234   -109   -391       C  
ATOM    412  C   TYR A  67      66.390  -6.083  17.620  1.00 32.08           C  
ANISOU  412  C   TYR A  67     3923   3948   4318    261    -76   -356       C  
ATOM    413  O   TYR A  67      66.936  -6.900  16.875  1.00 34.91           O  
ANISOU  413  O   TYR A  67     4385   4229   4650    337    -54   -384       O  
ATOM    414  CB  TYR A  67      63.961  -5.623  17.220  1.00 34.88           C  
ANISOU  414  CB  TYR A  67     4210   4408   4634    114   -182   -435       C  
ATOM    415  CG  TYR A  67      63.562  -5.906  18.652  1.00 35.31           C  
ANISOU  415  CG  TYR A  67     4206   4464   4745     19   -175   -388       C  
ATOM    416  CD1 TYR A  67      63.540  -4.891  19.599  1.00 34.99           C  
ANISOU  416  CD1 TYR A  67     4084   4494   4716     30   -132   -338       C  
ATOM    417  CD2 TYR A  67      63.216  -7.190  19.058  1.00 36.54           C  
ANISOU  417  CD2 TYR A  67     4418   4537   4927    -83   -209   -390       C  
ATOM    418  CE1 TYR A  67      63.183  -5.143  20.911  1.00 35.52           C  
ANISOU  418  CE1 TYR A  67     4125   4565   4806    -43   -111   -295       C  
ATOM    419  CE2 TYR A  67      62.856  -7.452  20.369  1.00 37.06           C  
ANISOU  419  CE2 TYR A  67     4439   4610   5032   -171   -190   -332       C  
ATOM    420  CZ  TYR A  67      62.842  -6.425  21.290  1.00 37.53           C  
ANISOU  420  CZ  TYR A  67     4415   4756   5088   -144   -134   -285       C  
ATOM    421  OH  TYR A  67      62.485  -6.681  22.594  1.00 39.23           O  
ANISOU  421  OH  TYR A  67     4610   4981   5312   -219   -101   -227       O  
ATOM    422  N   ASP A  68      66.639  -6.011  18.927  1.00 28.80           N  
ANISOU  422  N   ASP A  68     3454   3531   3956    212    -73   -292       N  
ATOM    423  CA  ASP A  68      67.603  -6.894  19.573  1.00 28.07           C  
ANISOU  423  CA  ASP A  68     3400   3356   3911    240    -58   -236       C  
ATOM    424  C   ASP A  68      67.177  -8.348  19.426  1.00 28.24           C  
ANISOU  424  C   ASP A  68     3544   3258   3929    206    -84   -285       C  
ATOM    425  O   ASP A  68      66.069  -8.722  19.823  1.00 28.15           O  
ANISOU  425  O   ASP A  68     3544   3236   3916     78   -132   -312       O  
ATOM    426  CB  ASP A  68      67.731  -6.520  21.049  1.00 28.07           C  
ANISOU  426  CB  ASP A  68     3344   3378   3942    169    -76   -162       C  
ATOM    427  CG  ASP A  68      68.658  -7.444  21.816  1.00 29.60           C  
ANISOU  427  CG  ASP A  68     3572   3491   4183    190    -84    -88       C  
ATOM    428  OD1 ASP A  68      69.516  -8.103  21.190  1.00 30.99           O  
ANISOU  428  OD1 ASP A  68     3780   3612   4383    300    -54    -71       O  
ATOM    429  OD2 ASP A  68      68.522  -7.513  23.057  1.00 29.70           O1-
ANISOU  429  OD2 ASP A  68     3587   3497   4201    110   -115    -40       O1-
ATOM    430  N   GLU A  69      68.066  -9.167  18.854  1.00 29.90           N  
ANISOU  430  N   GLU A  69     3850   3374   4137    325    -49   -287       N  
ATOM    431  CA  GLU A  69      67.796 -10.597  18.743  1.00 32.59           C  
ANISOU  431  CA  GLU A  69     4357   3557   4467    305    -80   -334       C  
ATOM    432  C   GLU A  69      67.622 -11.241  20.112  1.00 31.82           C  
ANISOU  432  C   GLU A  69     4264   3400   4428    200   -118   -269       C  
ATOM    433  O   GLU A  69      66.921 -12.252  20.239  1.00 33.38           O  
ANISOU  433  O   GLU A  69     4580   3482   4621     97   -173   -301       O  
ATOM    434  CB  GLU A  69      68.925 -11.281  17.971  1.00 35.59           C  
ANISOU  434  CB  GLU A  69     4853   3842   4828    502     -8   -337       C  
ATOM    435  CG  GLU A  69      68.540 -12.611  17.341  1.00 40.01           C  
ANISOU  435  CG  GLU A  69     5659   4212   5329    510    -44   -432       C  
ATOM    436  CD  GLU A  69      69.622 -13.163  16.430  1.00 43.68           C  
ANISOU  436  CD  GLU A  69     6263   4589   5744    752     58   -449       C  
ATOM    437  OE1 GLU A  69      70.819 -13.006  16.753  1.00 44.20           O  
ANISOU  437  OE1 GLU A  69     6221   4704   5871    908    152   -343       O  
ATOM    438  OE2 GLU A  69      69.272 -13.755  15.387  1.00 46.20           O1-
ANISOU  438  OE2 GLU A  69     6803   4794   5958    790     44   -563       O1-
ATOM    439  N   LYS A  70      68.244 -10.671  21.142  1.00 30.87           N  
ANISOU  439  N   LYS A  70     4029   3350   4351    207   -102   -172       N  
ATOM    440  CA  LYS A  70      68.152 -11.179  22.504  1.00 31.02           C  
ANISOU  440  CA  LYS A  70     4060   3324   4402    116   -136    -98       C  
ATOM    441  C   LYS A  70      66.943 -10.635  23.258  1.00 29.18           C  
ANISOU  441  C   LYS A  70     3762   3178   4146    -48   -156   -101       C  
ATOM    442  O   LYS A  70      66.828 -10.868  24.466  1.00 29.28           O  
ANISOU  442  O   LYS A  70     3782   3180   4162   -125   -167    -31       O  
ATOM    443  CB  LYS A  70      69.439 -10.857  23.268  1.00 31.76           C  
ANISOU  443  CB  LYS A  70     4081   3449   4538    201   -129     16       C  
ATOM    444  CG  LYS A  70      70.691 -11.411  22.609  1.00 34.68           C  
ANISOU  444  CG  LYS A  70     4472   3758   4946    389    -87     53       C  
ATOM    445  CD  LYS A  70      71.892 -11.324  23.532  1.00 36.67           C  
ANISOU  445  CD  LYS A  70     4634   4039   5260    448   -111    197       C  
ATOM    446  CE  LYS A  70      73.043 -12.162  23.009  1.00 39.32           C  
ANISOU  446  CE  LYS A  70     4988   4304   5647    655    -58    257       C  
ATOM    447  NZ  LYS A  70      73.486 -11.702  21.666  1.00 40.86           N1+
ANISOU  447  NZ  LYS A  70     5131   4565   5830    795     38    221       N1+
ATOM    448  N   GLN A  71      66.059  -9.901  22.575  1.00 29.81           N  
ANISOU  448  N   GLN A  71     3778   3351   4196    -85   -152   -169       N  
ATOM    449  CA  GLN A  71      64.737  -9.526  23.089  1.00 31.38           C  
ANISOU  449  CA  GLN A  71     3904   3639   4379   -216   -154   -170       C  
ATOM    450  C   GLN A  71      64.808  -8.691  24.365  1.00 31.68           C  
ANISOU  450  C   GLN A  71     3881   3760   4396   -229   -118   -104       C  
ATOM    451  O   GLN A  71      63.950  -8.809  25.243  1.00 32.27           O  
ANISOU  451  O   GLN A  71     3934   3872   4453   -327    -96    -68       O  
ATOM    452  CB  GLN A  71      63.864 -10.764  23.319  1.00 33.55           C  
ANISOU  452  CB  GLN A  71     4245   3831   4673   -361   -193   -162       C  
ATOM    453  CG  GLN A  71      64.033 -11.841  22.264  1.00 35.39           C  
ANISOU  453  CG  GLN A  71     4623   3914   4910   -350   -250   -225       C  
ATOM    454  CD  GLN A  71      63.352 -11.480  20.964  1.00 37.07           C  
ANISOU  454  CD  GLN A  71     4815   4178   5092   -359   -291   -315       C  
ATOM    455  NE2 GLN A  71      62.174 -10.877  21.064  1.00 35.86           N  
ANISOU  455  NE2 GLN A  71     4519   4162   4943   -463   -306   -304       N  
ATOM    456  OE1 GLN A  71      63.880 -11.732  19.880  1.00 39.54           O  
ANISOU  456  OE1 GLN A  71     5241   4414   5369   -260   -306   -385       O  
ATOM    457  N   GLN A  72      65.809  -7.818  24.480  1.00 29.74           N  
ANISOU  457  N   GLN A  72     3615   3543   4142   -136   -113    -83       N  
ATOM    458  CA  GLN A  72      65.970  -6.985  25.666  1.00 28.99           C  
ANISOU  458  CA  GLN A  72     3512   3498   4003   -152   -104    -32       C  
ATOM    459  C   GLN A  72      65.385  -5.587  25.479  1.00 30.68           C  
ANISOU  459  C   GLN A  72     3671   3814   4173   -125    -74    -74       C  
ATOM    460  O   GLN A  72      65.878  -4.625  26.079  1.00 29.29           O  
ANISOU  460  O   GLN A  72     3521   3654   3955   -102    -85    -50       O  
ATOM    461  CB  GLN A  72      67.443  -6.904  26.068  1.00 27.76           C  
ANISOU  461  CB  GLN A  72     3381   3300   3868    -99   -151     39       C  
ATOM    462  CG  GLN A  72      68.082  -8.261  26.332  1.00 27.70           C  
ANISOU  462  CG  GLN A  72     3431   3187   3906    -92   -180     96       C  
ATOM    463  CD  GLN A  72      67.469  -8.967  27.524  1.00 28.91           C  
ANISOU  463  CD  GLN A  72     3659   3302   4024   -193   -182    141       C  
ATOM    464  NE2 GLN A  72      67.706  -8.431  28.714  1.00 28.50           N  
ANISOU  464  NE2 GLN A  72     3639   3280   3910   -228   -206    200       N  
ATOM    465  OE1 GLN A  72      66.781  -9.979  27.375  1.00 31.82           O  
ANISOU  465  OE1 GLN A  72     4072   3609   4410   -251   -168    128       O  
ATOM    466  N   HIS A  73      64.347  -5.460  24.648  1.00 32.30           N  
ANISOU  466  N   HIS A  73     3813   4076   4383   -127    -50   -131       N  
ATOM    467  CA  HIS A  73      63.575  -4.221  24.508  1.00 33.19           C  
ANISOU  467  CA  HIS A  73     3870   4286   4456    -85    -14   -161       C  
ATOM    468  C   HIS A  73      64.452  -3.049  24.076  1.00 33.92           C  
ANISOU  468  C   HIS A  73     3983   4373   4531     -1    -35   -171       C  
ATOM    469  O   HIS A  73      64.297  -1.926  24.557  1.00 32.26           O  
ANISOU  469  O   HIS A  73     3800   4189   4269     34    -17   -172       O  
ATOM    470  CB  HIS A  73      62.832  -3.889  25.803  1.00 33.39           C  
ANISOU  470  CB  HIS A  73     3904   4361   4421   -110     50   -128       C  
ATOM    471  CG  HIS A  73      62.136  -5.063  26.415  1.00 36.75           C  
ANISOU  471  CG  HIS A  73     4312   4789   4863   -214     78    -84       C  
ATOM    472  CD2 HIS A  73      62.504  -5.894  27.419  1.00 38.13           C  
ANISOU  472  CD2 HIS A  73     4565   4900   5021   -283     77    -25       C  
ATOM    473  ND1 HIS A  73      60.902  -5.502  25.987  1.00 38.63           N  
ANISOU  473  ND1 HIS A  73     4438   5102   5139   -274    100    -81       N  
ATOM    474  CE1 HIS A  73      60.538  -6.552  26.702  1.00 40.37           C  
ANISOU  474  CE1 HIS A  73     4668   5300   5371   -388    118    -20       C  
ATOM    475  NE2 HIS A  73      61.493  -6.811  27.578  1.00 39.89           N  
ANISOU  475  NE2 HIS A  73     4732   5151   5272   -387    110     13       N  
ATOM    476  N   ILE A  74      65.375  -3.307  23.156  1.00 34.99           N  
ANISOU  476  N   ILE A  74     4119   4470   4707     33    -68   -172       N  
ATOM    477  CA  ILE A  74      66.292  -2.284  22.670  1.00 33.49           C  
ANISOU  477  CA  ILE A  74     3929   4281   4515     91    -85   -153       C  
ATOM    478  C   ILE A  74      66.429  -2.427  21.160  1.00 33.36           C  
ANISOU  478  C   ILE A  74     3883   4277   4514    152    -77   -185       C  
ATOM    479  O   ILE A  74      66.542  -3.540  20.637  1.00 34.53           O  
ANISOU  479  O   ILE A  74     4047   4390   4684    159    -74   -204       O  
ATOM    480  CB  ILE A  74      67.662  -2.376  23.379  1.00 34.14           C  
ANISOU  480  CB  ILE A  74     4035   4313   4623     72   -127    -71       C  
ATOM    481  CG1 ILE A  74      68.651  -1.371  22.790  1.00 33.84           C  
ANISOU  481  CG1 ILE A  74     3971   4286   4602    104   -151    -25       C  
ATOM    482  CG2 ILE A  74      68.221  -3.788  23.307  1.00 37.75           C  
ANISOU  482  CG2 ILE A  74     4487   4721   5134     79   -127    -43       C  
ATOM    483  CD1 ILE A  74      69.949  -1.285  23.559  1.00 37.47           C  
ANISOU  483  CD1 ILE A  74     4423   4718   5095     60   -219     79       C  
ATOM    484  N   VAL A  75      66.384  -1.295  20.459  1.00 31.58           N  
ANISOU  484  N   VAL A  75     3646   4091   4263    200    -74   -193       N  
ATOM    485  CA  VAL A  75      66.579  -1.243  19.014  1.00 30.25           C  
ANISOU  485  CA  VAL A  75     3469   3942   4081    264    -62   -212       C  
ATOM    486  C   VAL A  75      67.991  -0.746  18.746  1.00 30.70           C  
ANISOU  486  C   VAL A  75     3514   3990   4162    297    -48   -131       C  
ATOM    487  O   VAL A  75      68.394   0.298  19.269  1.00 27.76           O  
ANISOU  487  O   VAL A  75     3141   3615   3792    267    -74    -78       O  
ATOM    488  CB  VAL A  75      65.543  -0.325  18.341  1.00 29.77           C  
ANISOU  488  CB  VAL A  75     3398   3938   3974    297    -72   -254       C  
ATOM    489  CG1 VAL A  75      65.964  -0.004  16.912  1.00 30.03           C  
ANISOU  489  CG1 VAL A  75     3449   3989   3973    366    -62   -252       C  
ATOM    490  CG2 VAL A  75      64.163  -0.960  18.365  1.00 30.21           C  
ANISOU  490  CG2 VAL A  75     3422   4032   4026    261    -91   -310       C  
ATOM    491  N   TYR A  76      68.742  -1.488  17.937  1.00 31.92           N  
ANISOU  491  N   TYR A  76     3662   4137   4328    358     -7   -113       N  
ATOM    492  CA  TYR A  76      70.113  -1.124  17.580  1.00 32.09           C  
ANISOU  492  CA  TYR A  76     3631   4179   4383    401     30     -9       C  
ATOM    493  C   TYR A  76      70.084  -0.474  16.202  1.00 32.64           C  
ANISOU  493  C   TYR A  76     3714   4295   4394    468     77    -12       C  
ATOM    494  O   TYR A  76      70.071  -1.162  15.178  1.00 33.90           O  
ANISOU  494  O   TYR A  76     3919   4457   4504    554    133    -54       O  
ATOM    495  CB  TYR A  76      71.021  -2.349  17.608  1.00 31.97           C  
ANISOU  495  CB  TYR A  76     3594   4137   4415    464     75     34       C  
ATOM    496  CG  TYR A  76      71.214  -2.926  18.991  1.00 32.83           C  
ANISOU  496  CG  TYR A  76     3692   4201   4582    399     20     67       C  
ATOM    497  CD1 TYR A  76      71.921  -2.229  19.961  1.00 33.35           C  
ANISOU  497  CD1 TYR A  76     3696   4282   4694    324    -43    168       C  
ATOM    498  CD2 TYR A  76      70.688  -4.167  19.328  1.00 32.93           C  
ANISOU  498  CD2 TYR A  76     3774   4146   4592    399     15      5       C  
ATOM    499  CE1 TYR A  76      72.102  -2.751  21.226  1.00 33.66           C  
ANISOU  499  CE1 TYR A  76     3745   4280   4764    265   -106    203       C  
ATOM    500  CE2 TYR A  76      70.864  -4.698  20.592  1.00 32.90           C  
ANISOU  500  CE2 TYR A  76     3773   4098   4628    341    -34     48       C  
ATOM    501  CZ  TYR A  76      71.571  -3.985  21.537  1.00 33.65           C  
ANISOU  501  CZ  TYR A  76     3808   4221   4758    281    -93    146       C  
ATOM    502  OH  TYR A  76      71.749  -4.505  22.799  1.00 34.70           O  
ANISOU  502  OH  TYR A  76     3964   4312   4910    223   -154    193       O  
ATOM    503  N   CYS A  77      70.083   0.858  16.177  1.00 33.19           N  
ANISOU  503  N   CYS A  77     3773   4385   4453    430     49     32       N  
ATOM    504  CA  CYS A  77      69.925   1.614  14.942  1.00 33.01           C  
ANISOU  504  CA  CYS A  77     3779   4399   4363    483     81     37       C  
ATOM    505  C   CYS A  77      71.209   2.278  14.465  1.00 33.93           C  
ANISOU  505  C   CYS A  77     3833   4552   4506    488    132    180       C  
ATOM    506  O   CYS A  77      71.167   3.026  13.483  1.00 33.23           O  
ANISOU  506  O   CYS A  77     3776   4493   4358    520    162    209       O  
ATOM    507  CB  CYS A  77      68.827   2.671  15.112  1.00 31.69           C  
ANISOU  507  CB  CYS A  77     3663   4221   4158    453     15    -11       C  
ATOM    508  SG  CYS A  77      68.956   3.647  16.627  1.00 32.21           S  
ANISOU  508  SG  CYS A  77     3743   4226   4269    353    -58     30       S  
ATOM    509  N   SER A  78      72.342   2.028  15.122  1.00 35.19           N  
ANISOU  509  N   SER A  78     3896   4720   4755    451    139    286       N  
ATOM    510  CA  SER A  78      73.614   2.574  14.662  1.00 39.19           C  
ANISOU  510  CA  SER A  78     4298   5286   5306    444    193    454       C  
ATOM    511  C   SER A  78      73.873   2.195  13.213  1.00 38.78           C  
ANISOU  511  C   SER A  78     4252   5299   5184    585    336    468       C  
ATOM    512  O   SER A  78      73.594   1.071  12.790  1.00 38.06           O  
ANISOU  512  O   SER A  78     4219   5199   5042    700    399    375       O  
ATOM    513  CB  SER A  78      74.770   2.065  15.523  1.00 45.62           C  
ANISOU  513  CB  SER A  78     4974   6123   6237    407    178    575       C  
ATOM    514  OG  SER A  78      74.956   2.869  16.667  1.00 50.72           O  
ANISOU  514  OG  SER A  78     5610   6723   6936    247     38    629       O  
ATOM    515  N   ASN A  79      74.420   3.147  12.459  1.00 38.21           N  
ANISOU  515  N   ASN A  79     4142   5280   5094    572    385    589       N  
ATOM    516  CA  ASN A  79      74.844   2.938  11.078  1.00 38.56           C  
ANISOU  516  CA  ASN A  79     4193   5401   5055    707    543    639       C  
ATOM    517  C   ASN A  79      73.692   2.520  10.170  1.00 37.21           C  
ANISOU  517  C   ASN A  79     4207   5200   4732    809    557    467       C  
ATOM    518  O   ASN A  79      73.916   1.936   9.107  1.00 37.77           O  
ANISOU  518  O   ASN A  79     4338   5310   4701    950    684    456       O  
ATOM    519  CB  ASN A  79      75.988   1.920  11.010  1.00 40.10           C  
ANISOU  519  CB  ASN A  79     4262   5665   5310    823    677    733       C  
ATOM    520  CG  ASN A  79      76.966   2.070  12.164  1.00 40.34           C  
ANISOU  520  CG  ASN A  79     4098   5721   5508    710    611    885       C  
ATOM    521  ND2 ASN A  79      77.092   1.033  12.979  1.00 39.24           N  
ANISOU  521  ND2 ASN A  79     3927   5549   5433    748    584    844       N  
ATOM    522  OD1 ASN A  79      77.610   3.111  12.310  1.00 41.27           O  
ANISOU  522  OD1 ASN A  79     4105   5881   5695    579    570   1047       O  
ATOM    523  N   ASP A  80      72.459   2.795  10.582  1.00 36.47           N  
ANISOU  523  N   ASP A  80     4203   5039   4614    743    424    338       N  
ATOM    524  CA  ASP A  80      71.281   2.661   9.740  1.00 37.39           C  
ANISOU  524  CA  ASP A  80     4467   5141   4599    800    392    204       C  
ATOM    525  C   ASP A  80      70.608   4.024   9.648  1.00 37.44           C  
ANISOU  525  C   ASP A  80     4509   5135   4581    737    305    222       C  
ATOM    526  O   ASP A  80      70.838   4.902  10.485  1.00 35.76           O  
ANISOU  526  O   ASP A  80     4243   4891   4455    639    249    292       O  
ATOM    527  CB  ASP A  80      70.311   1.600  10.293  1.00 36.59           C  
ANISOU  527  CB  ASP A  80     4417   4983   4502    791    313     47       C  
ATOM    528  CG  ASP A  80      69.064   1.436   9.440  1.00 37.06           C  
ANISOU  528  CG  ASP A  80     4605   5038   4438    821    246    -75       C  
ATOM    529  OD1 ASP A  80      68.079   2.166   9.674  1.00 35.78           O  
ANISOU  529  OD1 ASP A  80     4439   4876   4280    767    144   -106       O  
ATOM    530  OD2 ASP A  80      69.067   0.579   8.533  1.00 38.34           O1-
ANISOU  530  OD2 ASP A  80     4880   5193   4494    906    290   -137       O1-
ATOM    531  N   LEU A  81      69.785   4.204   8.609  1.00 39.48           N  
ANISOU  531  N   LEU A  81     4756   5390   4857    -41     29   -123       N  
ATOM    532  CA  LEU A  81      69.106   5.484   8.426  1.00 41.39           C  
ANISOU  532  CA  LEU A  81     5265   5505   4958    -68   -101     20       C  
ATOM    533  C   LEU A  81      68.312   5.876   9.665  1.00 39.34           C  
ANISOU  533  C   LEU A  81     5050   5042   4856     27   -244     36       C  
ATOM    534  O   LEU A  81      68.233   7.063  10.002  1.00 40.17           O  
ANISOU  534  O   LEU A  81     5321   5006   4937    -40   -325    156       O  
ATOM    535  CB  LEU A  81      68.190   5.431   7.201  1.00 44.39           C  
ANISOU  535  CB  LEU A  81     5786   5937   5141     12   -167     -9       C  
ATOM    536  CG  LEU A  81      67.258   6.624   6.954  1.00 47.31           C  
ANISOU  536  CG  LEU A  81     6422   6148   5406     38   -356    132       C  
ATOM    537  CD1 LEU A  81      68.025   7.948   6.902  1.00 47.94           C  
ANISOU  537  CD1 LEU A  81     6673   6156   5386   -157   -334    349       C  
ATOM    538  CD2 LEU A  81      66.436   6.417   5.686  1.00 49.91           C  
ANISOU  538  CD2 LEU A  81     6873   6559   5531    123   -455     95       C  
ATOM    539  N   LEU A  82      67.726   4.898  10.360  1.00 37.08           N  
ANISOU  539  N   LEU A  82     4622   4730   4738    175   -259    -89       N  
ATOM    540  CA  LEU A  82      66.987   5.200  11.582  1.00 35.06           C  
ANISOU  540  CA  LEU A  82     4406   4303   4612    254   -346    -90       C  
ATOM    541  C   LEU A  82      67.896   5.823  12.634  1.00 32.88           C  
ANISOU  541  C   LEU A  82     4145   3978   4371    128   -342     -9       C  
ATOM    542  O   LEU A  82      67.499   6.764  13.330  1.00 34.16           O  
ANISOU  542  O   LEU A  82     4446   3990   4543    119   -422     29       O  
ATOM    543  CB  LEU A  82      66.327   3.931  12.126  1.00 34.02           C  
ANISOU  543  CB  LEU A  82     4109   4168   4650    404   -320   -219       C  
ATOM    544  CG  LEU A  82      65.454   4.102  13.373  1.00 34.88           C  
ANISOU  544  CG  LEU A  82     4254   4119   4877    487   -362   -236       C  
ATOM    545  CD1 LEU A  82      64.358   5.129  13.131  1.00 35.69           C  
ANISOU  545  CD1 LEU A  82     4520   4082   4957    547   -467   -232       C  
ATOM    546  CD2 LEU A  82      64.859   2.768  13.788  1.00 35.49           C  
ANISOU  546  CD2 LEU A  82     4164   4196   5125    610   -304   -338       C  
ATOM    547  N   GLY A  83      69.120   5.312  12.764  1.00 30.63           N  
ANISOU  547  N   GLY A  83     3706   3811   4123     34   -261     -4       N  
ATOM    548  CA  GLY A  83      70.063   5.922  13.685  1.00 30.94           C  
ANISOU  548  CA  GLY A  83     3744   3812   4200    -98   -291     63       C  
ATOM    549  C   GLY A  83      70.475   7.314  13.251  1.00 32.21           C  
ANISOU  549  C   GLY A  83     4066   3909   4263   -259   -313    172       C  
ATOM    550  O   GLY A  83      70.704   8.192  14.087  1.00 31.34           O  
ANISOU  550  O   GLY A  83     4044   3683   4182   -340   -392    210       O  
ATOM    551  N   ASP A  84      70.579   7.534  11.937  1.00 34.83           N  
ANISOU  551  N   ASP A  84     4450   4312   4471   -317   -244    224       N  
ATOM    552  CA  ASP A  84      70.847   8.876  11.431  1.00 38.21           C  
ANISOU  552  CA  ASP A  84     5063   4652   4801   -472   -262    365       C  
ATOM    553  C   ASP A  84      69.708   9.825  11.778  1.00 38.15           C  
ANISOU  553  C   ASP A  84     5274   4426   4794   -390   -415    400       C  
ATOM    554  O   ASP A  84      69.943  10.973  12.177  1.00 37.83           O  
ANISOU  554  O   ASP A  84     5358   4227   4787   -500   -479    478       O  
ATOM    555  CB  ASP A  84      71.062   8.836   9.916  1.00 41.51           C  
ANISOU  555  CB  ASP A  84     5531   5205   5037   -541   -149    428       C  
ATOM    556  CG  ASP A  84      72.266   8.000   9.516  1.00 43.46           C  
ANISOU  556  CG  ASP A  84     5546   5663   5304   -637     42    369       C  
ATOM    557  OD1 ASP A  84      73.135   7.753  10.377  1.00 43.08           O  
ANISOU  557  OD1 ASP A  84     5311   5626   5433   -694     61    328       O  
ATOM    558  OD2 ASP A  84      72.342   7.591   8.337  1.00 44.48           O1-
ANISOU  558  OD2 ASP A  84     5678   5947   5275   -652    166    350       O1-
ATOM    559  N   LEU A  85      68.465   9.360  11.638  1.00 38.03           N  
ANISOU  559  N   LEU A  85     5288   4384   4779   -196   -477    324       N  
ATOM    560  CA  LEU A  85      67.314  10.210  11.922  1.00 39.53           C  
ANISOU  560  CA  LEU A  85     5647   4359   5016    -94   -618    331       C  
ATOM    561  C   LEU A  85      67.178  10.486  13.413  1.00 37.48           C  
ANISOU  561  C   LEU A  85     5376   3970   4893    -72   -651    247       C  
ATOM    562  O   LEU A  85      66.921  11.625  13.819  1.00 39.87           O  
ANISOU  562  O   LEU A  85     5826   4076   5247   -101   -736    273       O  
ATOM    563  CB  LEU A  85      66.039   9.556  11.392  1.00 41.71           C  
ANISOU  563  CB  LEU A  85     5906   4647   5296    106   -674    246       C  
ATOM    564  CG  LEU A  85      65.925   9.437   9.877  1.00 44.96           C  
ANISOU  564  CG  LEU A  85     6388   5167   5528    104   -694    314       C  
ATOM    565  CD1 LEU A  85      64.522   9.022   9.481  1.00 45.62           C  
ANISOU  565  CD1 LEU A  85     6469   5209   5656    309   -818    217       C  
ATOM    566  CD2 LEU A  85      66.295  10.758   9.240  1.00 49.04           C  
ANISOU  566  CD2 LEU A  85     7128   5584   5921    -39   -752    517       C  
ATOM    567  N   PHE A  86      67.337   9.454  14.240  1.00 34.13           N  
ANISOU  567  N   PHE A  86     4793   3649   4526    -20   -588    145       N  
ATOM    568  CA  PHE A  86      67.081   9.584  15.667  1.00 33.00           C  
ANISOU  568  CA  PHE A  86     4667   3414   4459     15   -611     60       C  
ATOM    569  C   PHE A  86      68.245  10.208  16.421  1.00 34.37           C  
ANISOU  569  C   PHE A  86     4862   3573   4624   -160   -639     92       C  
ATOM    570  O   PHE A  86      68.043  10.722  17.526  1.00 36.11           O  
ANISOU  570  O   PHE A  86     5167   3686   4866   -162   -687     21       O  
ATOM    571  CB  PHE A  86      66.747   8.212  16.256  1.00 33.25           C  
ANISOU  571  CB  PHE A  86     4545   3550   4537    134   -541    -28       C  
ATOM    572  CG  PHE A  86      65.302   7.818  16.097  1.00 31.46           C  
ANISOU  572  CG  PHE A  86     4311   3259   4384    315   -529   -115       C  
ATOM    573  CD1 PHE A  86      64.444   8.579  15.319  1.00 30.27           C  
ANISOU  573  CD1 PHE A  86     4262   2987   4250    379   -606   -111       C  
ATOM    574  CD2 PHE A  86      64.808   6.680  16.712  1.00 31.26           C  
ANISOU  574  CD2 PHE A  86     4164   3279   4434    418   -452   -191       C  
ATOM    575  CE1 PHE A  86      63.117   8.220  15.169  1.00 30.65           C  
ANISOU  575  CE1 PHE A  86     4267   2970   4408    547   -617   -207       C  
ATOM    576  CE2 PHE A  86      63.480   6.313  16.564  1.00 30.94           C  
ANISOU  576  CE2 PHE A  86     4084   3169   4502    570   -430   -282       C  
ATOM    577  CZ  PHE A  86      62.635   7.087  15.791  1.00 30.46           C  
ANISOU  577  CZ  PHE A  86     4099   2997   4477    637   -518   -303       C  
ATOM    578  N   GLY A  87      69.448  10.185  15.851  1.00 33.36           N  
ANISOU  578  N   GLY A  87     4653   3552   4471   -312   -606    178       N  
ATOM    579  CA  GLY A  87      70.601  10.740  16.529  1.00 33.17           C  
ANISOU  579  CA  GLY A  87     4609   3515   4480   -487   -650    196       C  
ATOM    580  C   GLY A  87      71.091   9.923  17.699  1.00 33.25           C  
ANISOU  580  C   GLY A  87     4494   3621   4519   -469   -679    126       C  
ATOM    581  O   GLY A  87      71.744  10.468  18.593  1.00 33.81           O  
ANISOU  581  O   GLY A  87     4591   3648   4607   -579   -771    101       O  
ATOM    582  N   VAL A  88      70.791   8.626  17.724  1.00 31.35           N  
ANISOU  582  N   VAL A  88     4125   3499   4287   -335   -622     97       N  
ATOM    583  CA  VAL A  88      71.191   7.760  18.835  1.00 30.74           C  
ANISOU  583  CA  VAL A  88     3947   3499   4233   -304   -666     66       C  
ATOM    584  C   VAL A  88      71.707   6.444  18.280  1.00 29.03           C  
ANISOU  584  C   VAL A  88     3497   3430   4101   -255   -596     87       C  
ATOM    585  O   VAL A  88      71.305   5.993  17.202  1.00 27.97           O  
ANISOU  585  O   VAL A  88     3308   3341   3980   -189   -494     79       O  
ATOM    586  CB  VAL A  88      70.016   7.489  19.803  1.00 30.15           C  
ANISOU  586  CB  VAL A  88     3991   3359   4105   -163   -664      0       C  
ATOM    587  CG1 VAL A  88      69.610   8.765  20.531  1.00 31.11           C  
ANISOU  587  CG1 VAL A  88     4327   3332   4160   -211   -728    -63       C  
ATOM    588  CG2 VAL A  88      68.831   6.897  19.054  1.00 28.72           C  
ANISOU  588  CG2 VAL A  88     3790   3165   3959     -7   -559    -26       C  
ATOM    589  N   PRO A  89      72.628   5.808  19.010  1.00 29.70           N  
ANISOU  589  N   PRO A  89     3440   3589   4256   -284   -667    103       N  
ATOM    590  CA  PRO A  89      73.086   4.479  18.579  1.00 30.89           C  
ANISOU  590  CA  PRO A  89     3350   3850   4539   -214   -608    105       C  
ATOM    591  C   PRO A  89      72.056   3.396  18.833  1.00 30.82           C  
ANISOU  591  C   PRO A  89     3341   3823   4547    -36   -561     86       C  
ATOM    592  O   PRO A  89      72.033   2.388  18.115  1.00 29.47           O  
ANISOU  592  O   PRO A  89     3004   3705   4488     46   -473     56       O  
ATOM    593  CB  PRO A  89      74.353   4.260  19.415  1.00 33.16           C  
ANISOU  593  CB  PRO A  89     3493   4183   4923   -293   -748    139       C  
ATOM    594  CG  PRO A  89      74.099   5.039  20.660  1.00 33.64           C  
ANISOU  594  CG  PRO A  89     3769   4167   4845   -335   -891    145       C  
ATOM    595  CD  PRO A  89      73.324   6.262  20.227  1.00 31.96           C  
ANISOU  595  CD  PRO A  89     3769   3855   4519   -379   -827    109       C  
ATOM    596  N   SER A  90      71.201   3.585  19.833  1.00 30.95           N  
ANISOU  596  N   SER A  90     3535   3760   4466     17   -600     88       N  
ATOM    597  CA  SER A  90      70.202   2.611  20.241  1.00 31.53           C  
ANISOU  597  CA  SER A  90     3615   3799   4566    162   -537     83       C  
ATOM    598  C   SER A  90      69.226   3.314  21.170  1.00 30.87           C  
ANISOU  598  C   SER A  90     3764   3626   4339    176   -534     56       C  
ATOM    599  O   SER A  90      69.494   4.418  21.653  1.00 31.95           O  
ANISOU  599  O   SER A  90     4045   3731   4364     80   -611     39       O  
ATOM    600  CB  SER A  90      70.842   1.404  20.933  1.00 33.01           C  
ANISOU  600  CB  SER A  90     3660   4027   4855    200   -598    159       C  
ATOM    601  OG  SER A  90      71.489   1.795  22.131  1.00 35.52           O  
ANISOU  601  OG  SER A  90     4074   4356   5068    121   -751    222       O  
ATOM    602  N   PHE A  91      68.087   2.670  21.409  1.00 28.94           N  
ANISOU  602  N   PHE A  91     3541   3331   4122    293   -431     33       N  
ATOM    603  CA  PHE A  91      67.096   3.231  22.316  1.00 30.25           C  
ANISOU  603  CA  PHE A  91     3902   3417   4173    314   -380    -16       C  
ATOM    604  C   PHE A  91      66.199   2.115  22.826  1.00 31.26           C  
ANISOU  604  C   PHE A  91     3997   3519   4362    417   -256      3       C  
ATOM    605  O   PHE A  91      66.138   1.025  22.249  1.00 31.13           O  
ANISOU  605  O   PHE A  91     3807   3514   4509    485   -212     30       O  
ATOM    606  CB  PHE A  91      66.265   4.337  21.644  1.00 30.26           C  
ANISOU  606  CB  PHE A  91     3993   3326   4179    333   -343   -120       C  
ATOM    607  CG  PHE A  91      65.485   3.875  20.440  1.00 31.00           C  
ANISOU  607  CG  PHE A  91     3964   3397   4417    437   -273   -164       C  
ATOM    608  CD1 PHE A  91      64.187   3.403  20.575  1.00 32.86           C  
ANISOU  608  CD1 PHE A  91     4176   3562   4747    553   -162   -234       C  
ATOM    609  CD2 PHE A  91      66.045   3.923  19.172  1.00 30.52           C  
ANISOU  609  CD2 PHE A  91     3812   3392   4393    410   -315   -147       C  
ATOM    610  CE1 PHE A  91      63.465   2.978  19.471  1.00 31.04           C  
ANISOU  610  CE1 PHE A  91     3825   3311   4659    647   -134   -294       C  
ATOM    611  CE2 PHE A  91      65.329   3.500  18.063  1.00 29.74           C  
ANISOU  611  CE2 PHE A  91     3624   3289   4387    503   -276   -203       C  
ATOM    612  CZ  PHE A  91      64.036   3.028  18.214  1.00 29.89           C  
ANISOU  612  CZ  PHE A  91     3613   3231   4513    626   -206   -281       C  
ATOM    613  N   SER A  92      65.506   2.405  23.924  1.00 32.04           N  
ANISOU  613  N   SER A  92     4265   3575   4333    416   -185    -22       N  
ATOM    614  CA  SER A  92      64.570   1.468  24.526  1.00 33.13           C  
ANISOU  614  CA  SER A  92     4397   3676   4513    487    -26      3       C  
ATOM    615  C   SER A  92      63.199   1.631  23.886  1.00 32.12           C  
ANISOU  615  C   SER A  92     4211   3451   4542    579    122   -133       C  
ATOM    616  O   SER A  92      62.725   2.756  23.694  1.00 30.24           O  
ANISOU  616  O   SER A  92     4058   3156   4277    582    123   -252       O  
ATOM    617  CB  SER A  92      64.477   1.694  26.035  1.00 35.37           C  
ANISOU  617  CB  SER A  92     4904   3982   4555    428     12     36       C  
ATOM    618  OG  SER A  92      63.416   0.940  26.598  1.00 36.47           O  
ANISOU  618  OG  SER A  92     5057   4074   4727    479    220     53       O  
ATOM    619  N   VAL A  93      62.567   0.502  23.551  1.00 31.37           N  
ANISOU  619  N   VAL A  93     3958   3319   4642    658    228   -120       N  
ATOM    620  CA  VAL A  93      61.208   0.538  23.016  1.00 31.81           C  
ANISOU  620  CA  VAL A  93     3926   3276   4883    749    354   -258       C  
ATOM    621  C   VAL A  93      60.174   0.795  24.095  1.00 33.49           C  
ANISOU  621  C   VAL A  93     4247   3424   5052    751    546   -319       C  
ATOM    622  O   VAL A  93      58.990   0.963  23.778  1.00 34.87           O  
ANISOU  622  O   VAL A  93     4338   3505   5406    826    657   -457       O  
ATOM    623  CB  VAL A  93      60.858  -0.774  22.289  1.00 34.06           C  
ANISOU  623  CB  VAL A  93     3985   3530   5424    821    399   -253       C  
ATOM    624  CG1 VAL A  93      61.850  -1.041  21.171  1.00 34.73           C  
ANISOU  624  CG1 VAL A  93     3957   3689   5549    821    243   -234       C  
ATOM    625  CG2 VAL A  93      60.832  -1.934  23.272  1.00 35.68           C  
ANISOU  625  CG2 VAL A  93     4180   3715   5660    801    519   -120       C  
ATOM    626  N   LYS A  94      60.586   0.833  25.360  1.00 34.46           N  
ANISOU  626  N   LYS A  94     4552   3602   4941    670    589   -231       N  
ATOM    627  CA  LYS A  94      59.679   1.092  26.468  1.00 39.63           C  
ANISOU  627  CA  LYS A  94     5340   4222   5497    653    809   -298       C  
ATOM    628  C   LYS A  94      59.464   2.576  26.736  1.00 41.85           C  
ANISOU  628  C   LYS A  94     5774   4475   5652    638    799   -469       C  
ATOM    629  O   LYS A  94      58.562   2.923  27.507  1.00 42.15           O  
ANISOU  629  O   LYS A  94     5893   4470   5652    642   1010   -590       O  
ATOM    630  CB  LYS A  94      60.206   0.430  27.744  1.00 43.32           C  
ANISOU  630  CB  LYS A  94     5972   4772   5717    566    856   -119       C  
ATOM    631  CG  LYS A  94      60.193  -1.085  27.717  1.00 46.59           C  
ANISOU  631  CG  LYS A  94     6253   5164   6287    583    915     59       C  
ATOM    632  CD  LYS A  94      60.389  -1.652  29.115  1.00 51.92           C  
ANISOU  632  CD  LYS A  94     7133   5892   6702    499   1005    247       C  
ATOM    633  CE  LYS A  94      61.111  -2.990  29.081  1.00 55.27           C  
ANISOU  633  CE  LYS A  94     7470   6307   7225    502    895    492       C  
ATOM    634  NZ  LYS A  94      62.174  -3.075  30.121  1.00 59.51           N1+
ANISOU  634  NZ  LYS A  94     8229   6946   7434    422    726    693       N1+
ATOM    635  N   GLU A  95      60.258   3.455  26.129  1.00 43.61           N  
ANISOU  635  N   GLU A  95     6032   4710   5829    616    580   -491       N  
ATOM    636  CA  GLU A  95      60.232   4.888  26.421  1.00 47.74           C  
ANISOU  636  CA  GLU A  95     6713   5182   6245    587    538   -638       C  
ATOM    637  C   GLU A  95      59.554   5.615  25.260  1.00 44.60           C  
ANISOU  637  C   GLU A  95     6198   4651   6097    682    487   -762       C  
ATOM    638  O   GLU A  95      60.207   6.152  24.364  1.00 42.36           O  
ANISOU  638  O   GLU A  95     5901   4358   5838    666    292   -723       O  
ATOM    639  CB  GLU A  95      61.657   5.393  26.674  1.00 52.56           C  
ANISOU  639  CB  GLU A  95     7458   5878   6634    471    319   -557       C  
ATOM    640  CG  GLU A  95      62.182   5.068  28.067  1.00 59.71           C  
ANISOU  640  CG  GLU A  95     8548   6897   7243    378    338   -486       C  
ATOM    641  CD  GLU A  95      63.689   4.903  28.108  1.00 66.14           C  
ANISOU  641  CD  GLU A  95     9380   7817   7932    286     86   -335       C  
ATOM    642  OE1 GLU A  95      64.390   5.642  27.385  1.00 69.01           O  
ANISOU  642  OE1 GLU A  95     9700   8157   8362    248    -84   -359       O  
ATOM    643  OE2 GLU A  95      64.172   4.041  28.872  1.00 70.93           O1-
ANISOU  643  OE2 GLU A  95    10039   8522   8390    248     57   -186       O1-
ATOM    644  N   HIS A  96      58.217   5.647  25.298  1.00 39.50           N  
ANISOU  644  N   HIS A  96     5352   4410   5248    204    504    -29       N  
ATOM    645  CA  HIS A  96      57.442   6.166  24.172  1.00 35.30           C  
ANISOU  645  CA  HIS A  96     4710   3792   4911    149    463   -155       C  
ATOM    646  C   HIS A  96      57.637   7.668  23.992  1.00 32.18           C  
ANISOU  646  C   HIS A  96     4194   3509   4525     65    376   -197       C  
ATOM    647  O   HIS A  96      57.739   8.151  22.858  1.00 30.00           O  
ANISOU  647  O   HIS A  96     3828   3262   4311     88    276   -221       O  
ATOM    648  CB  HIS A  96      55.957   5.853  24.358  1.00 34.90           C  
ANISOU  648  CB  HIS A  96     4680   3536   5045     38    585   -266       C  
ATOM    649  CG  HIS A  96      55.620   4.398  24.250  1.00 35.57           C  
ANISOU  649  CG  HIS A  96     4909   3461   5144     65    668   -251       C  
ATOM    650  CD2 HIS A  96      56.391   3.289  24.353  1.00 36.50           C  
ANISOU  650  CD2 HIS A  96     5205   3546   5118    203    700   -143       C  
ATOM    651  ND1 HIS A  96      54.335   3.952  24.030  1.00 36.82           N  
ANISOU  651  ND1 HIS A  96     5055   3458   5479    -69    744   -351       N  
ATOM    652  CE1 HIS A  96      54.330   2.632  23.989  1.00 37.51           C  
ANISOU  652  CE1 HIS A  96     5341   3394   5518    -56    819   -321       C  
ATOM    653  NE2 HIS A  96      55.565   2.204  24.184  1.00 37.93           N  
ANISOU  653  NE2 HIS A  96     5532   3502   5379    134    805   -193       N  
ATOM    654  N   ARG A  97      57.675   8.424  25.092  1.00 32.54           N  
ANISOU  654  N   ARG A  97     4281   3593   4490    -46    423   -209       N  
ATOM    655  CA  ARG A  97      57.841   9.872  24.986  1.00 32.81           C  
ANISOU  655  CA  ARG A  97     4273   3678   4517   -150    368   -260       C  
ATOM    656  C   ARG A  97      59.155  10.235  24.298  1.00 33.31           C  
ANISOU  656  C   ARG A  97     4255   3951   4452   -134    213   -170       C  
ATOM    657  O   ARG A  97      59.191  11.142  23.457  1.00 35.37           O  
ANISOU  657  O   ARG A  97     4462   4209   4770   -171    149   -204       O  
ATOM    658  CB  ARG A  97      57.756  10.510  26.373  1.00 34.08           C  
ANISOU  658  CB  ARG A  97     4565   3827   4559   -291    465   -298       C  
ATOM    659  CG  ARG A  97      58.057  12.005  26.406  1.00 34.47           C  
ANISOU  659  CG  ARG A  97     4654   3894   4550   -429    429   -354       C  
ATOM    660  CD  ARG A  97      57.206  12.787  25.414  1.00 33.14           C  
ANISOU  660  CD  ARG A  97     4419   3566   4608   -381    444   -437       C  
ATOM    661  NE  ARG A  97      55.778  12.564  25.619  1.00 34.26           N  
ANISOU  661  NE  ARG A  97     4537   3521   4959   -315    604   -517       N  
ATOM    662  CZ  ARG A  97      54.835  12.948  24.765  1.00 35.07           C  
ANISOU  662  CZ  ARG A  97     4523   3513   5291   -227    608   -560       C  
ATOM    663  NH1 ARG A  97      55.170  13.577  23.647  1.00 34.79           N1+
ANISOU  663  NH1 ARG A  97     4435   3501   5283   -191    465   -533       N1+
ATOM    664  NH2 ARG A  97      53.559  12.702  25.027  1.00 35.84           N  
ANISOU  664  NH2 ARG A  97     4542   3494   5581   -179    754   -616       N  
ATOM    665  N   LYS A  98      60.245   9.540  24.635  1.00 33.15           N  
ANISOU  665  N   LYS A  98     4216   4125   4257    -68    161    -38       N  
ATOM    666  CA  LYS A  98      61.523   9.819  23.986  1.00 35.30           C  
ANISOU  666  CA  LYS A  98     4354   4643   4416    -46     37     66       C  
ATOM    667  C   LYS A  98      61.495   9.415  22.516  1.00 31.35           C  
ANISOU  667  C   LYS A  98     3787   4099   4027    105     19     66       C  
ATOM    668  O   LYS A  98      62.118  10.074  21.676  1.00 29.18           O  
ANISOU  668  O   LYS A  98     3418   3944   3724     74    -51     92       O  
ATOM    669  CB  LYS A  98      62.644   9.111  24.744  1.00 40.62           C  
ANISOU  669  CB  LYS A  98     4978   5566   4888     30    -11    235       C  
ATOM    670  CG  LYS A  98      62.770   9.652  26.160  1.00 46.73           C  
ANISOU  670  CG  LYS A  98     5839   6421   5496   -170    -32    235       C  
ATOM    671  CD  LYS A  98      63.033   8.540  27.169  1.00 54.57           C  
ANISOU  671  CD  LYS A  98     6900   7484   6349    -46    -14    366       C  
ATOM    672  CE  LYS A  98      63.323   9.042  28.593  1.00 59.61           C  
ANISOU  672  CE  LYS A  98     7640   8257   6754   -258    -67    388       C  
ATOM    673  NZ  LYS A  98      64.353   8.247  29.337  1.00 60.81           N1+
ANISOU  673  NZ  LYS A  98     7733   8694   6679   -144   -177    612       N1+
ATOM    674  N   ILE A  99      60.762   8.349  22.184  1.00 29.15           N  
ANISOU  674  N   ILE A  99     3584   3638   3854    238     90     31       N  
ATOM    675  CA  ILE A  99      60.614   7.957  20.786  1.00 28.32           C  
ANISOU  675  CA  ILE A  99     3473   3462   3826    346     72      3       C  
ATOM    676  C   ILE A  99      59.787   8.990  20.029  1.00 28.57           C  
ANISOU  676  C   ILE A  99     3478   3389   3990    231     16   -107       C  
ATOM    677  O   ILE A  99      60.124   9.368  18.901  1.00 29.37           O  
ANISOU  677  O   ILE A  99     3541   3541   4076    254    -50    -97       O  
ATOM    678  CB  ILE A  99      60.001   6.548  20.693  1.00 27.35           C  
ANISOU  678  CB  ILE A  99     3488   3147   3757    461    160    -23       C  
ATOM    679  CG1 ILE A  99      60.999   5.499  21.188  1.00 27.01           C  
ANISOU  679  CG1 ILE A  99     3498   3197   3567    653    220    124       C  
ATOM    680  CG2 ILE A  99      59.577   6.240  19.266  1.00 28.68           C  
ANISOU  680  CG2 ILE A  99     3700   3201   3995    500    130    -98       C  
ATOM    681  CD1 ILE A  99      60.400   4.110  21.357  1.00 27.19           C  
ANISOU  681  CD1 ILE A  99     3733   2977   3620    743    340    108       C  
ATOM    682  N   TYR A 100      58.695   9.467  20.636  1.00 27.56           N  
ANISOU  682  N   TYR A 100     3369   3115   3986    126     55   -198       N  
ATOM    683  CA  TYR A 100      57.901  10.518  20.005  1.00 29.02           C  
ANISOU  683  CA  TYR A 100     3516   3206   4303     64      7   -272       C  
ATOM    684  C   TYR A 100      58.734  11.772  19.777  1.00 29.51           C  
ANISOU  684  C   TYR A 100     3567   3376   4268    -12    -54   -231       C  
ATOM    685  O   TYR A 100      58.648  12.396  18.713  1.00 31.21           O  
ANISOU  685  O   TYR A 100     3771   3568   4518     -4   -128   -230       O  
ATOM    686  CB  TYR A 100      56.675  10.840  20.861  1.00 31.09           C  
ANISOU  686  CB  TYR A 100     3781   3319   4714      3    104   -356       C  
ATOM    687  CG  TYR A 100      55.408  10.154  20.399  1.00 33.56           C  
ANISOU  687  CG  TYR A 100     4033   3508   5210     29    112   -419       C  
ATOM    688  CD1 TYR A 100      55.292   8.771  20.433  1.00 34.76           C  
ANISOU  688  CD1 TYR A 100     4233   3623   5350     46    149   -420       C  
ATOM    689  CD2 TYR A 100      54.331  10.890  19.921  1.00 33.59           C  
ANISOU  689  CD2 TYR A 100     3932   3436   5394     31     79   -466       C  
ATOM    690  CE1 TYR A 100      54.137   8.138  20.010  1.00 35.17           C  
ANISOU  690  CE1 TYR A 100     4233   3574   5555      2    146   -484       C  
ATOM    691  CE2 TYR A 100      53.172  10.266  19.493  1.00 33.64           C  
ANISOU  691  CE2 TYR A 100     3831   3387   5565     20     57   -510       C  
ATOM    692  CZ  TYR A 100      53.080   8.892  19.540  1.00 34.59           C  
ANISOU  692  CZ  TYR A 100     4002   3479   5660    -25     87   -529       C  
ATOM    693  OH  TYR A 100      51.927   8.268  19.116  1.00 34.62           O  
ANISOU  693  OH  TYR A 100     3902   3437   5813   -102     55   -581       O  
ATOM    694  N   THR A 101      59.551  12.151  20.762  1.00 27.98           N  
ANISOU  694  N   THR A 101     3395   3302   3934   -111    -29   -190       N  
ATOM    695  CA  THR A 101      60.396  13.335  20.625  1.00 28.66           C  
ANISOU  695  CA  THR A 101     3488   3494   3908   -252    -83   -156       C  
ATOM    696  C   THR A 101      61.371  13.184  19.464  1.00 27.45           C  
ANISOU  696  C   THR A 101     3243   3513   3674   -201   -157    -63       C  
ATOM    697  O   THR A 101      61.561  14.114  18.671  1.00 27.55           O  
ANISOU  697  O   THR A 101     3277   3515   3676   -275   -198    -54       O  
ATOM    698  CB  THR A 101      61.154  13.587  21.929  1.00 31.02           C  
ANISOU  698  CB  THR A 101     3818   3933   4033   -409    -70   -127       C  
ATOM    699  CG2 THR A 101      62.103  14.772  21.782  1.00 30.85           C  
ANISOU  699  CG2 THR A 101     3807   4039   3874   -622   -133    -93       C  
ATOM    700  OG1 THR A 101      60.221  13.845  22.986  1.00 33.94           O  
ANISOU  700  OG1 THR A 101     4321   4120   4455   -466     34   -226       O  
ATOM    701  N   MET A 102      62.001  12.012  19.351  1.00 27.57           N  
ANISOU  701  N   MET A 102     3178   3674   3624    -59   -151     15       N  
ATOM    702  CA  MET A 102      62.940  11.773  18.259  1.00 27.13           C  
ANISOU  702  CA  MET A 102     3036   3787   3487     28   -173    104       C  
ATOM    703  C   MET A 102      62.237  11.832  16.908  1.00 26.80           C  
ANISOU  703  C   MET A 102     3070   3581   3533     95   -195     44       C  
ATOM    704  O   MET A 102      62.792  12.347  15.930  1.00 27.01           O  
ANISOU  704  O   MET A 102     3080   3691   3492     70   -218     90       O  
ATOM    705  CB  MET A 102      63.623  10.421  18.458  1.00 27.83           C  
ANISOU  705  CB  MET A 102     3058   4014   3502    231   -123    199       C  
ATOM    706  CG  MET A 102      64.567  10.380  19.650  1.00 29.75           C  
ANISOU  706  CG  MET A 102     3182   4506   3614    183   -142    311       C  
ATOM    707  SD  MET A 102      65.626   8.919  19.678  1.00 31.50           S  
ANISOU  707  SD  MET A 102     3287   4943   3737    495    -83    487       S  
ATOM    708  CE  MET A 102      64.436   7.655  20.131  1.00 30.74           C  
ANISOU  708  CE  MET A 102     3429   4509   3742    652      5    405       C  
ATOM    709  N   ILE A 103      61.007  11.318  16.840  1.00 25.93           N  
ANISOU  709  N   ILE A 103     3038   3255   3559    159   -194    -51       N  
ATOM    710  CA  ILE A 103      60.237  11.383  15.602  1.00 27.42           C  
ANISOU  710  CA  ILE A 103     3288   3313   3817    195   -258   -103       C  
ATOM    711  C   ILE A 103      59.793  12.814  15.322  1.00 30.04           C  
ANISOU  711  C   ILE A 103     3641   3569   4206     89   -322   -115       C  
ATOM    712  O   ILE A 103      59.781  13.262  14.169  1.00 32.08           O  
ANISOU  712  O   ILE A 103     3946   3813   4430     98   -391    -91       O  
ATOM    713  CB  ILE A 103      59.037  10.421  15.675  1.00 27.48           C  
ANISOU  713  CB  ILE A 103     3339   3149   3953    246   -257   -194       C  
ATOM    714  CG1 ILE A 103      59.512   8.975  15.820  1.00 28.14           C  
ANISOU  714  CG1 ILE A 103     3482   3250   3960    362   -173   -177       C  
ATOM    715  CG2 ILE A 103      58.154  10.567  14.445  1.00 27.83           C  
ANISOU  715  CG2 ILE A 103     3421   3095   4057    245   -370   -244       C  
ATOM    716  CD1 ILE A 103      58.427   8.024  16.293  1.00 25.93           C  
ANISOU  716  CD1 ILE A 103     3264   2794   3794    348   -135   -259       C  
ATOM    717  N   TYR A 104      59.428  13.558  16.372  1.00 29.65           N  
ANISOU  717  N   TYR A 104     3594   3448   4224     -2   -285   -146       N  
ATOM    718  CA  TYR A 104      58.922  14.915  16.188  1.00 31.34           C  
ANISOU  718  CA  TYR A 104     3876   3529   4502    -65   -310   -157       C  
ATOM    719  C   TYR A 104      59.945  15.820  15.511  1.00 29.87           C  
ANISOU  719  C   TYR A 104     3750   3430   4170   -167   -337    -77       C  
ATOM    720  O   TYR A 104      59.570  16.711  14.740  1.00 27.81           O  
ANISOU  720  O   TYR A 104     3581   3049   3935   -165   -384    -54       O  
ATOM    721  CB  TYR A 104      58.508  15.507  17.535  1.00 34.09           C  
ANISOU  721  CB  TYR A 104     4269   3774   4911   -144   -215   -215       C  
ATOM    722  CG  TYR A 104      57.087  15.191  17.936  1.00 35.62           C  
ANISOU  722  CG  TYR A 104     4417   3813   5304    -46   -170   -289       C  
ATOM    723  CD1 TYR A 104      56.046  15.310  17.026  1.00 37.20           C  
ANISOU  723  CD1 TYR A 104     4561   3919   5654     67   -248   -291       C  
ATOM    724  CD2 TYR A 104      56.786  14.773  19.226  1.00 34.99           C  
ANISOU  724  CD2 TYR A 104     4334   3708   5253    -76    -52   -345       C  
ATOM    725  CE1 TYR A 104      54.746  15.022  17.388  1.00 37.58           C  
ANISOU  725  CE1 TYR A 104     4504   3877   5898    140   -208   -344       C  
ATOM    726  CE2 TYR A 104      55.490  14.480  19.596  1.00 34.55           C  
ANISOU  726  CE2 TYR A 104     4210   3532   5384     -4     20   -407       C  
ATOM    727  CZ  TYR A 104      54.474  14.608  18.674  1.00 36.38           C  
ANISOU  727  CZ  TYR A 104     4338   3698   5786    101    -57   -404       C  
ATOM    728  OH  TYR A 104      53.181  14.321  19.039  1.00 37.36           O  
ANISOU  728  OH  TYR A 104     4333   3752   6110    158     13   -450       O  
ATOM    729  N   ARG A 105      61.235  15.611  15.782  1.00 29.45           N  
ANISOU  729  N   ARG A 105     3636   3594   3961   -256   -306    -17       N  
ATOM    730  CA  ARG A 105      62.272  16.409  15.139  1.00 32.30           C  
ANISOU  730  CA  ARG A 105     4018   4076   4180   -392   -313     68       C  
ATOM    731  C   ARG A 105      62.390  16.138  13.646  1.00 32.01           C  
ANISOU  731  C   ARG A 105     3998   4069   4096   -284   -347    119       C  
ATOM    732  O   ARG A 105      63.101  16.876  12.957  1.00 32.32           O  
ANISOU  732  O   ARG A 105     4081   4176   4021   -396   -337    194       O  
ATOM    733  CB  ARG A 105      63.630  16.153  15.796  1.00 35.96           C  
ANISOU  733  CB  ARG A 105     4337   4832   4495   -510   -280    139       C  
ATOM    734  CG  ARG A 105      63.660  16.316  17.300  1.00 39.62           C  
ANISOU  734  CG  ARG A 105     4800   5313   4943   -642   -267     97       C  
ATOM    735  CD  ARG A 105      65.089  16.202  17.804  1.00 44.26           C  
ANISOU  735  CD  ARG A 105     5212   6248   5357   -788   -282    200       C  
ATOM    736  NE  ARG A 105      65.224  16.618  19.196  1.00 48.51           N  
ANISOU  736  NE  ARG A 105     5795   6819   5818   -996   -300    163       N  
ATOM    737  CZ  ARG A 105      65.520  15.793  20.195  1.00 52.87           C  
ANISOU  737  CZ  ARG A 105     6240   7539   6310   -947   -321    197       C  
ATOM    738  NH1 ARG A 105      65.626  16.260  21.431  1.00 58.24           N1+
ANISOU  738  NH1 ARG A 105     7002   8244   6881  -1168   -346    157       N1+
ATOM    739  NH2 ARG A 105      65.712  14.501  19.958  1.00 52.15           N  
ANISOU  739  NH2 ARG A 105     5996   7571   6246   -675   -309    274       N  
ATOM    740  N   ASN A 106      61.726  15.103  13.130  1.00 32.67           N  
ANISOU  740  N   ASN A 106     4073   4099   4240    -99   -379     77       N  
ATOM    741  CA  ASN A 106      61.840  14.710  11.732  1.00 32.24           C  
ANISOU  741  CA  ASN A 106     4079   4072   4100     -6   -408    107       C  
ATOM    742  C   ASN A 106      60.549  14.944  10.954  1.00 32.77           C  
ANISOU  742  C   ASN A 106     4256   3941   4254     55   -533     65       C  
ATOM    743  O   ASN A 106      60.306  14.287   9.940  1.00 33.15           O  
ANISOU  743  O   ASN A 106     4371   3986   4240    139   -587     51       O  
ATOM    744  CB  ASN A 106      62.257  13.246  11.624  1.00 32.12           C  
ANISOU  744  CB  ASN A 106     4010   4165   4029    142   -343     94       C  
ATOM    745  CG  ASN A 106      63.701  13.027  12.004  1.00 32.41           C  
ANISOU  745  CG  ASN A 106     3906   4461   3946    138   -230    189       C  
ATOM    746  ND2 ASN A 106      63.943  12.760  13.283  1.00 32.95           N  
ANISOU  746  ND2 ASN A 106     3858   4607   4056    122   -204    197       N  
ATOM    747  OD1 ASN A 106      64.592  13.099  11.159  1.00 33.12           O  
ANISOU  747  OD1 ASN A 106     3980   4702   3902    150   -164    266       O  
ATOM    748  N   LEU A 107      59.714  15.876  11.406  1.00 32.96           N  
ANISOU  748  N   LEU A 107     4305   3807   4411     21   -578     51       N  
ATOM    749  CA  LEU A 107      58.449  16.124  10.729  1.00 34.49           C  
ANISOU  749  CA  LEU A 107     4543   3854   4707    111   -713     44       C  
ATOM    750  C   LEU A 107      57.989  17.545  11.020  1.00 35.82           C  
ANISOU  750  C   LEU A 107     4787   3859   4963     93   -713     87       C  
ATOM    751  O   LEU A 107      58.550  18.246  11.866  1.00 33.88           O  
ANISOU  751  O   LEU A 107     4586   3583   4703    -19   -601     88       O  
ATOM    752  CB  LEU A 107      57.380  15.108  11.149  1.00 35.22           C  
ANISOU  752  CB  LEU A 107     4518   3908   4955    187   -755    -50       C  
ATOM    753  CG  LEU A 107      57.145  14.854  12.643  1.00 34.45           C  
ANISOU  753  CG  LEU A 107     4317   3779   4992    165   -640   -117       C  
ATOM    754  CD1 LEU A 107      56.265  15.927  13.279  1.00 35.56           C  
ANISOU  754  CD1 LEU A 107     4441   3770   5298    186   -618   -120       C  
ATOM    755  CD2 LEU A 107      56.531  13.481  12.841  1.00 33.35           C  
ANISOU  755  CD2 LEU A 107     4100   3648   4925    199   -647   -198       C  
ATOM    756  N   VAL A 108      56.946  17.951  10.303  1.00 37.46           N  
ANISOU  756  N   VAL A 108     5024   3958   5251    209   -845    128       N  
ATOM    757  CA  VAL A 108      56.253  19.210  10.531  1.00 37.62           C  
ANISOU  757  CA  VAL A 108     5120   3784   5391    279   -840    182       C  
ATOM    758  C   VAL A 108      54.819  18.884  10.917  1.00 37.54           C  
ANISOU  758  C   VAL A 108     4923   3725   5615    432   -898    140       C  
ATOM    759  O   VAL A 108      54.140  18.124  10.216  1.00 36.74           O  
ANISOU  759  O   VAL A 108     4700   3716   5542    493  -1058    139       O  
ATOM    760  CB  VAL A 108      56.289  20.116   9.286  1.00 39.38           C  
ANISOU  760  CB  VAL A 108     5531   3932   5497    322   -943    320       C  
ATOM    761  CG1 VAL A 108      55.447  21.367   9.511  1.00 41.92           C  
ANISOU  761  CG1 VAL A 108     5949   4017   5961    461   -930    393       C  
ATOM    762  CG2 VAL A 108      57.723  20.479   8.936  1.00 39.76           C  
ANISOU  762  CG2 VAL A 108     5749   4042   5318    135   -850    367       C  
ATOM    763  N   VAL A 109      54.364  19.444  12.037  1.00 39.15           N  
ANISOU  763  N   VAL A 109     5105   3794   5974    473   -758    101       N  
ATOM    764  CA  VAL A 109      52.969  19.287  12.426  1.00 40.40           C  
ANISOU  764  CA  VAL A 109     5059   3915   6374    635   -773     81       C  
ATOM    765  C   VAL A 109      52.097  20.091  11.473  1.00 43.01           C  
ANISOU  765  C   VAL A 109     5385   4176   6782    838   -924    219       C  
ATOM    766  O   VAL A 109      52.342  21.281  11.236  1.00 43.55           O  
ANISOU  766  O   VAL A 109     5676   4073   6798    901   -883    313       O  
ATOM    767  CB  VAL A 109      52.759  19.728  13.881  1.00 38.72           C  
ANISOU  767  CB  VAL A 109     4863   3566   6282    641   -539      3       C  
ATOM    768  CG1 VAL A 109      51.274  19.797  14.206  1.00 38.50           C  
ANISOU  768  CG1 VAL A 109     4615   3494   6520    848   -514     11       C  
ATOM    769  CG2 VAL A 109      53.476  18.778  14.822  1.00 35.15           C  
ANISOU  769  CG2 VAL A 109     4383   3222   5751    460   -432   -112       C  
ATOM    770  N   VAL A 110      51.078  19.439  10.912  1.00 44.27           N  
ANISOU  770  N   VAL A 110     5300   4469   7050    928  -1109    244       N  
ATOM    771  CA  VAL A 110      50.183  20.110   9.979  1.00 49.24           C  
ANISOU  771  CA  VAL A 110     5871   5090   7747   1137  -1301    403       C  
ATOM    772  C   VAL A 110      49.367  21.153  10.727  1.00 56.20           C  
ANISOU  772  C   VAL A 110     6702   5793   8858   1380  -1146    463       C  
ATOM    773  O   VAL A 110      48.668  20.838  11.699  1.00 55.83           O  
ANISOU  773  O   VAL A 110     6432   5763   9017   1427  -1008    385       O  
ATOM    774  CB  VAL A 110      49.268  19.095   9.281  1.00 49.18           C  
ANISOU  774  CB  VAL A 110     5579   5314   7793   1125  -1558    407       C  
ATOM    775  CG1 VAL A 110      48.300  19.807   8.342  1.00 52.82           C  
ANISOU  775  CG1 VAL A 110     5936   5815   8318   1355  -1795    600       C  
ATOM    776  CG2 VAL A 110      50.091  18.058   8.544  1.00 48.46           C  
ANISOU  776  CG2 VAL A 110     5613   5348   7452    899  -1668    330       C  
ATOM    777  N   ASN A 111      49.450  22.399  10.273  1.00 63.91           N  
ANISOU  777  N   ASN A 111     7913   6580   9791   1544  -1142    607       N  
ATOM    778  CA  ASN A 111      48.649  23.462  10.856  1.00 71.42           C  
ANISOU  778  CA  ASN A 111     8869   7319  10950   1834   -978    684       C  
ATOM    779  C   ASN A 111      47.170  23.168  10.643  1.00 76.68           C  
ANISOU  779  C   ASN A 111     9100   8164  11869   2087  -1127    779       C  
ATOM    780  O   ASN A 111      46.760  22.615   9.621  1.00 78.40           O  
ANISOU  780  O   ASN A 111     9122   8619  12049   2080  -1437    864       O  
ATOM    781  CB  ASN A 111      49.037  24.806  10.232  1.00 76.40           C  
ANISOU  781  CB  ASN A 111     9884   7688  11458   1964   -965    845       C  
ATOM    782  CG  ASN A 111      48.238  25.988  10.783  1.00 84.08           C  
ANISOU  782  CG  ASN A 111    10939   8377  12631   2313   -763    938       C  
ATOM    783  ND2 ASN A 111      48.818  27.171  10.654  1.00 85.97           N  
ANISOU  783  ND2 ASN A 111    11633   8290  12743   2345   -634   1013       N  
ATOM    784  OD1 ASN A 111      47.130  25.849  11.312  1.00 88.97           O  
ANISOU  784  OD1 ASN A 111    11236   9058  13512   2549   -701    946       O  
ATOM    785  N   GLN A 112      46.367  23.568  11.619  1.00 80.67           N  
ANISOU  785  N   GLN A 112     9460   8569  12623   2301   -897    767       N  
ATOM    786  CA  GLN A 112      44.920  23.346  11.613  1.00 86.15           C  
ANISOU  786  CA  GLN A 112     9678   9461  13595   2550   -976    861       C  
ATOM    787  C   GLN A 112      44.264  24.660  11.187  1.00 90.72           C  
ANISOU  787  C   GLN A 112    10371   9938  14158   2926   -942   1056       C  
ATOM    788  O   GLN A 112      43.940  25.515  12.016  1.00 92.84           O  
ANISOU  788  O   GLN A 112    10779   9997  14499   3135   -643   1030       O  
ATOM    789  CB  GLN A 112      44.439  22.879  12.987  1.00 87.64           C  
ANISOU  789  CB  GLN A 112     9657   9675  13967   2510   -677    700       C  
ATOM    790  CG  GLN A 112      43.056  22.246  13.005  1.00 92.62           C  
ANISOU  790  CG  GLN A 112     9773  10650  14769   2578   -750    735       C  
ATOM    791  CD  GLN A 112      42.917  21.263  14.150  1.00 92.89           C  
ANISOU  791  CD  GLN A 112     9610  10752  14933   2369   -543    550       C  
ATOM    792  NE2 GLN A 112      41.940  20.370  14.045  1.00 95.54           N  
ANISOU  792  NE2 GLN A 112     9503  11409  15390   2282   -662    557       N  
ATOM    793  OE1 GLN A 112      43.704  21.273  15.092  1.00 90.50           O  
ANISOU  793  OE1 GLN A 112     9566  10221  14597   2256   -288    405       O  
ATOM    794  N   GLN A 113      44.069  24.816   9.875  1.00 92.57           N  
ANISOU  794  N   GLN A 113    10585  10319  14269   3011  -1259   1240       N  
ATOM    795  CA  GLN A 113      43.493  26.025   9.278  1.00 96.51           C  
ANISOU  795  CA  GLN A 113    11220  10733  14717   3389  -1288   1445       C  
ATOM    796  C   GLN A 113      44.254  27.297   9.660  1.00 96.34           C  
ANISOU  796  C   GLN A 113    11763  10230  14612   3493  -1035   1437       C  
ATOM    797  O   GLN A 113      45.100  27.780   8.906  1.00 95.73           O  
ANISOU  797  O   GLN A 113    12063   9975  14334   3429  -1116   1541       O  
ATOM    798  CB  GLN A 113      42.021  26.165   9.670  1.00100.98           C  
ANISOU  798  CB  GLN A 113    11384  11496  15487   3688  -1246   1470       C  
TER   
END
