# Supplementary material for: Exploration of the molecular mechanism of melatonin against polycystic ovary syndrome based on a network pharmacology approach and experimental validation
Source: Front Endocrinol (Lausanne). 2025 Aug 5;16:1528518. doi: 10.3389/fendo.2025.1528518 (PMC12361247; doi:10.3389/fendo.2025.1528518)
Supplement: Supplementary file 1 [file DataSheet1.zip › Raw data/molecular docking/MDM2-melatonin/5oai_w.pdbqt]

REMARK   4 XXXX COMPLIES WITH FORMAT V. 2.0
ATOM      1  N   MET A  17      55.979   5.404  28.002  1.00 62.51    -0.067 N 
ATOM      2  HN1 MET A  17      55.734   6.251  27.488  1.00  0.00     0.275 HD
ATOM      3  HN2 MET A  17      56.972   5.184  27.920  1.00  0.00     0.275 HD
ATOM      4  HN3 MET A  17      55.939   5.547  29.011  1.00  0.00     0.275 HD
ATOM      5  CA  MET A  17      55.140   4.292  27.578  1.00 63.29     0.270 C 
ATOM      6  C   MET A  17      53.656   4.612  27.754  1.00 64.45     0.248 C 
ATOM      7  O   MET A  17      52.861   3.732  28.098  1.00 68.80    -0.271 OA
ATOM      8  CB  MET A  17      55.508   3.021  28.349  1.00 65.19     0.050 C 
ATOM      9  N   GLN A  18      53.291   5.876  27.530  1.00 61.54    -0.346 N 
ATOM     10  HN  GLN A  18      54.012   6.585  27.394  1.00  0.00     0.163 HD
ATOM     11  CA  GLN A  18      51.887   6.270  27.475  1.00 61.58     0.177 C 
ATOM     12  C   GLN A  18      51.730   7.631  26.810  1.00 56.10     0.241 C 
ATOM     13  O   GLN A  18      52.106   8.662  27.375  1.00 55.03    -0.271 OA
ATOM     14  CB  GLN A  18      51.261   6.292  28.869  1.00 66.47     0.044 C 
ATOM     15  CG  GLN A  18      49.767   6.576  28.840  1.00 70.36     0.105 C 
ATOM     16  CD  GLN A  18      48.943   5.310  28.717  1.00 73.97     0.215 C 
ATOM     17  NE2 GLN A  18      47.961   5.329  27.823  1.00 75.06    -0.370 N 
ATOM     18 1HE2 GLN A  18      47.758   6.146  27.247  1.00  0.00     0.159 HD
ATOM     19 2HE2 GLN A  18      47.406   4.477  27.740  1.00  0.00     0.159 HD
ATOM     20  OE1 GLN A  18      49.188   4.324  29.412  1.00 76.08    -0.274 OA
ATOM     21  N   ILE A  19      51.167   7.640  25.609  1.00 51.61    -0.346 N 
ATOM     22  HN  ILE A  19      50.887   6.747  25.204  1.00  0.00     0.163 HD
ATOM     23  CA  ILE A  19      50.925   8.850  24.834  1.00 45.90     0.180 C 
ATOM     24  C   ILE A  19      49.428   9.102  24.815  1.00 45.74     0.243 C 
ATOM     25  O   ILE A  19      48.662   8.157  24.561  1.00 46.41    -0.271 OA
ATOM     26  CB  ILE A  19      51.476   8.725  23.399  1.00 41.59     0.013 C 
ATOM     27  CG1 ILE A  19      52.960   8.350  23.427  1.00 38.10     0.002 C 
ATOM     28  CG2 ILE A  19      51.262  10.011  22.614  1.00 38.68     0.012 C 
ATOM     29  CD1 ILE A  19      53.843   9.394  24.092  1.00 35.45     0.005 C 
ATOM     30  N   PRO A  20      48.955  10.315  25.091  1.00 44.57    -0.337 N 
ATOM     31  CA  PRO A  20      47.513  10.577  25.043  1.00 46.26     0.179 C 
ATOM     32  C   PRO A  20      46.944  10.255  23.668  1.00 45.68     0.241 C 
ATOM     33  O   PRO A  20      47.600  10.454  22.643  1.00 42.22    -0.271 OA
ATOM     34  CB  PRO A  20      47.405  12.071  25.366  1.00 45.76     0.037 C 
ATOM     35  CG  PRO A  20      48.656  12.384  26.121  1.00 44.25     0.022 C 
ATOM     36  CD  PRO A  20      49.717  11.504  25.523  1.00 42.28     0.127 C 
ATOM     37  N   ALA A  21      45.713   9.739  23.659  1.00 48.99    -0.346 N 
ATOM     38  HN  ALA A  21      45.206   9.623  24.536  1.00  0.00     0.163 HD
ATOM     39  CA  ALA A  21      45.089   9.340  22.402  1.00 50.60     0.172 C 
ATOM     40  C   ALA A  21      44.929  10.520  21.454  1.00 50.93     0.240 C 
ATOM     41  O   ALA A  21      45.006  10.348  20.231  1.00 50.18    -0.271 OA
ATOM     42  CB  ALA A  21      43.733   8.686  22.671  1.00 53.96     0.042 C 
ATOM     43  N   SER A  22      44.712  11.721  21.995  1.00 52.64    -0.344 N 
ATOM     44  HN  SER A  22      44.646  11.815  23.009  1.00  0.00     0.163 HD
ATOM     45  CA  SER A  22      44.568  12.900  21.148  1.00 53.12     0.200 C 
ATOM     46  C   SER A  22      45.861  13.209  20.407  1.00 51.28     0.243 C 
ATOM     47  O   SER A  22      45.834  13.653  19.253  1.00 53.29    -0.271 OA
ATOM     48  CB  SER A  22      44.137  14.098  21.992  1.00 55.50     0.199 C 
ATOM     49  OG  SER A  22      45.228  14.606  22.743  1.00 55.97    -0.398 OA
ATOM     50  HG  SER A  22      44.960  15.351  23.268  1.00  0.00     0.209 HD
ATOM     51  N   GLU A  23      47.006  12.983  21.054  1.00 47.58    -0.346 N 
ATOM     52  HN  GLU A  23      46.989  12.629  22.010  1.00  0.00     0.163 HD
ATOM     53  CA  GLU A  23      48.282  13.242  20.396  1.00 42.69     0.177 C 
ATOM     54  C   GLU A  23      48.605  12.174  19.360  1.00 41.51     0.241 C 
ATOM     55  O   GLU A  23      49.309  12.455  18.380  1.00 38.48    -0.271 OA
ATOM     56  CB  GLU A  23      49.394  13.358  21.443  1.00 40.11     0.045 C 
ATOM     57  CG  GLU A  23      50.766  13.653  20.858  1.00 37.63     0.116 C 
ATOM     58  CD  GLU A  23      51.863  13.763  21.906  1.00 36.19     0.172 C 
ATOM     59  OE1 GLU A  23      51.563  13.622  23.111  1.00 37.30    -0.648 OA
ATOM     60  OE2 GLU A  23      53.024  14.014  21.521  1.00 33.58    -0.648 OA
ATOM     61  N   GLN A  24      48.079  10.959  19.538  1.00 43.86    -0.346 N 
ATOM     62  HN  GLN A  24      47.509  10.768  20.362  1.00  0.00     0.163 HD
ATOM     63  CA  GLN A  24      48.316   9.905  18.560  1.00 45.20     0.171 C 
ATOM     64  C   GLN A  24      47.676  10.228  17.214  1.00 45.88     0.224 C 
ATOM     65  O   GLN A  24      48.170   9.782  16.172  1.00 45.06    -0.277 OA
ATOM     66  CB  GLN A  24      47.789   8.575  19.089  1.00 46.40     0.043 C 
ATOM     67  CG  GLN A  24      48.373   8.163  20.431  1.00 47.74     0.105 C 
ATOM     68  CD  GLN A  24      48.073   6.718  20.776  1.00 51.35     0.215 C 
ATOM     69  NE2 GLN A  24      48.160   5.843  19.782  1.00 51.22    -0.370 N 
ATOM     70 1HE2 GLN A  24      48.412   6.114  18.831  1.00  0.00     0.159 HD
ATOM     71 2HE2 GLN A  24      47.958   4.871  20.014  1.00  0.00     0.159 HD
ATOM     72  OE1 GLN A  24      47.769   6.391  21.924  1.00 53.98    -0.274 OA
ATOM     73  N   GLU A  25      46.586  10.992  17.211  1.00 44.86    -0.225 NA
ATOM     74  CA AGLU A  25      45.906  11.337  15.971  0.51 46.03     0.151 C 
ATOM     75  CA BGLU A  25      45.866  11.371  16.003  0.49 46.10     0.151 C 
ATOM     76  C   GLU A  25      46.398  12.650  15.372  1.00 44.95     0.178 C 
ATOM     77  O   GLU A  25      45.806  13.136  14.402  1.00 45.12    -0.280 OA
ATOM     78  CB AGLU A  25      44.391  11.389  16.197  0.51 48.36     0.040 C 
ATOM     79  CB BGLU A  25      44.374  11.546  16.314  0.49 48.30     0.040 C 
ATOM     80  CG AGLU A  25      43.798  10.092  16.747  0.51 50.96     0.115 C 
ATOM     81  CG BGLU A  25      43.759  10.423  17.137  0.49 50.95     0.115 C 
ATOM     82  CD AGLU A  25      43.830   8.942  15.749  0.51 50.91     0.172 C 
ATOM     83  CD BGLU A  25      42.496  10.858  17.859  0.49 52.69     0.172 C 
ATOM     84  OE1AGLU A  25      43.542   7.796  16.158  0.51 53.01    -0.648 OA
ATOM     85  OE1BGLU A  25      41.961  11.939  17.531  0.49 52.90    -0.648 OA
ATOM     86  OE2AGLU A  25      44.133   9.176  14.559  0.51 50.38    -0.648 OA
ATOM     87  OE2BGLU A  25      42.036  10.118  18.754  0.49 54.70    -0.648 OA
ATOM     88  N   THR A  26      47.477  13.216  15.909  1.00 44.49    -0.350 N 
ATOM     89  HN  THR A  26      47.919  12.780  16.718  1.00  0.00     0.163 HD
ATOM     90  CA  THR A  26      48.039  14.445  15.365  1.00 43.62     0.204 C 
ATOM     91  C   THR A  26      48.490  14.228  13.927  1.00 42.85     0.243 C 
ATOM     92  O   THR A  26      49.169  13.246  13.616  1.00 41.33    -0.271 OA
ATOM     93  CB  THR A  26      49.216  14.911  16.225  1.00 43.50     0.146 C 
ATOM     94  CG2 THR A  26      49.888  16.132  15.613  1.00 43.75     0.042 C 
ATOM     95  OG1 THR A  26      48.749  15.242  17.539  1.00 45.37    -0.393 OA
ATOM     96  HG1 THR A  26      49.480  15.531  18.073  1.00  0.00     0.210 HD
ATOM     97  N   LEU A  27      48.099  15.145  13.046  1.00 43.84    -0.346 N 
ATOM     98  HN  LEU A  27      47.520  15.924  13.359  1.00  0.00     0.163 HD
ATOM     99  CA  LEU A  27      48.482  15.059  11.642  1.00 43.51     0.177 C 
ATOM    100  C   LEU A  27      49.874  15.648  11.445  1.00 40.52     0.241 C 
ATOM    101  O   LEU A  27      50.162  16.753  11.916  1.00 38.03    -0.271 OA
ATOM    102  CB  LEU A  27      47.467  15.785  10.757  1.00 46.01     0.038 C 
ATOM    103  CG  LEU A  27      46.058  15.200  10.584  1.00 51.80    -0.020 C 
ATOM    104  CD1 LEU A  27      46.127  13.760  10.092  1.00 51.68     0.009 C 
ATOM    105  CD2 LEU A  27      45.169  15.321  11.830  1.00 56.45     0.009 C 
ATOM    106  N   VAL A  28      50.736  14.914  10.743  1.00 38.86    -0.346 N 
ATOM    107  HN  VAL A  28      50.405  14.056  10.302  1.00  0.00     0.163 HD
ATOM    108  CA  VAL A  28      52.135  15.291  10.582  1.00 38.34     0.180 C 
ATOM    109  C   VAL A  28      52.574  15.041   9.144  1.00 39.79     0.241 C 
ATOM    110  O   VAL A  28      52.013  14.198   8.435  1.00 41.81    -0.271 OA
ATOM    111  CB  VAL A  28      53.046  14.522  11.565  1.00 37.04     0.009 C 
ATOM    112  CG1 VAL A  28      52.762  14.943  13.002  1.00 36.29     0.012 C 
ATOM    113  CG2 VAL A  28      52.871  13.019  11.400  1.00 36.94     0.012 C 
ATOM    114  N   ARG A  29      53.587  15.784   8.713  1.00 39.25    -0.346 N 
ATOM    115  HN  ARG A  29      53.946  16.524   9.316  1.00  0.00     0.163 HD
ATOM    116  CA  ARG A  29      54.206  15.578   7.402  1.00 41.76     0.176 C 
ATOM    117  C   ARG A  29      55.683  15.278   7.587  1.00 40.50     0.243 C 
ATOM    118  O   ARG A  29      56.449  16.181   7.982  1.00 40.05    -0.271 OA
ATOM    119  CB  ARG A  29      54.022  16.793   6.494  1.00 46.13     0.036 C 
ATOM    120  CG  ARG A  29      52.585  17.041   6.089  1.00 50.88     0.023 C 
ATOM    121  CD  ARG A  29      52.449  18.226   5.138  1.00 54.49     0.138 C 
ATOM    122  NE  ARG A  29      51.101  18.302   4.574  1.00 58.22    -0.227 N 
ATOM    123  HE  ARG A  29      50.766  17.507   4.030  1.00  0.00     0.177 HD
ATOM    124  CZ  ARG A  29      50.284  19.341   4.725  1.00 62.87     0.665 C 
ATOM    125  NH1 ARG A  29      50.681  20.396   5.422  1.00 64.12    -0.235 N 
ATOM    126 1HH1 ARG A  29      50.055  21.193   5.538  1.00  0.00     0.174 HD
ATOM    127 2HH1 ARG A  29      51.612  20.405   5.838  1.00  0.00     0.174 HD
ATOM    128  NH2 ARG A  29      49.071  19.329   4.183  1.00 65.26    -0.235 N 
ATOM    129 1HH2 ARG A  29      48.445  20.126   4.299  1.00  0.00     0.174 HD
ATOM    130 2HH2 ARG A  29      48.765  18.517   3.647  1.00  0.00     0.174 HD
ATOM    131  N   PRO A  30      56.138  14.055   7.324  1.00 40.23    -0.337 N 
ATOM    132  CA  PRO A  30      57.551  13.732   7.547  1.00 39.47     0.179 C 
ATOM    133  C   PRO A  30      58.466  14.500   6.603  1.00 41.91     0.241 C 
ATOM    134  O   PRO A  30      58.122  14.771   5.450  1.00 44.26    -0.271 OA
ATOM    135  CB  PRO A  30      57.618  12.222   7.290  1.00 40.37     0.037 C 
ATOM    136  CG  PRO A  30      56.219  11.745   7.493  1.00 40.13     0.022 C 
ATOM    137  CD  PRO A  30      55.351  12.857   6.986  1.00 40.54     0.127 C 
ATOM    138  N   LYS A  31      59.644  14.848   7.114  1.00 42.14    -0.346 N 
ATOM    139  HN  LYS A  31      59.826  14.666   8.101  1.00  0.00     0.163 HD
ATOM    140  CA  LYS A  31      60.679  15.478   6.316  1.00 44.13     0.176 C 
ATOM    141  C   LYS A  31      61.283  14.441   5.367  1.00 44.15     0.243 C 
ATOM    142  O   LYS A  31      61.066  13.239   5.538  1.00 44.53    -0.271 OA
ATOM    143  CB  LYS A  31      61.716  16.118   7.241  1.00 45.63     0.035 C 
ATOM    144  CG  LYS A  31      61.111  17.182   8.151  1.00 47.68     0.004 C 
ATOM    145  CD  LYS A  31      62.124  18.236   8.572  1.00 49.85     0.027 C 
ATOM    146  CE  LYS A  31      62.250  18.312  10.086  1.00 48.90     0.229 C 
ATOM    147  NZ  LYS A  31      63.351  19.224  10.505  1.00 51.17    -0.079 N 
ATOM    148  HZ1 LYS A  31      63.435  19.275  11.520  1.00  0.00     0.274 HD
ATOM    149  HZ2 LYS A  31      63.241  20.151  10.095  1.00  0.00     0.274 HD
ATOM    150  HZ3 LYS A  31      64.236  18.961  10.072  1.00  0.00     0.274 HD
ATOM    151  N   PRO A  32      62.039  14.879   4.343  1.00 51.72    -0.337 N 
ATOM    152  CA  PRO A  32      62.403  13.954   3.249  1.00 54.81     0.179 C 
ATOM    153  C   PRO A  32      63.024  12.634   3.681  1.00 55.11     0.241 C 
ATOM    154  O   PRO A  32      62.676  11.591   3.115  1.00 57.61    -0.271 OA
ATOM    155  CB  PRO A  32      63.388  14.786   2.416  1.00 57.20     0.037 C 
ATOM    156  CG  PRO A  32      62.944  16.179   2.621  1.00 55.87     0.022 C 
ATOM    157  CD  PRO A  32      62.500  16.251   4.055  1.00 51.93     0.127 C 
ATOM    158  N   LEU A  33      63.931  12.641   4.659  1.00 53.10    -0.346 N 
ATOM    159  HN  LEU A  33      64.145  13.509   5.151  1.00  0.00     0.163 HD
ATOM    160  CA  LEU A  33      64.617  11.404   5.025  1.00 53.95     0.177 C 
ATOM    161  C   LEU A  33      63.668  10.426   5.707  1.00 51.49     0.241 C 
ATOM    162  O   LEU A  33      63.664   9.229   5.394  1.00 53.71    -0.271 OA
ATOM    163  CB  LEU A  33      65.818  11.709   5.919  1.00 52.45     0.038 C 
ATOM    164  CG  LEU A  33      67.058  12.304   5.249  1.00 54.97    -0.020 C 
ATOM    165  CD1 LEU A  33      68.236  12.321   6.216  1.00 53.21     0.009 C 
ATOM    166  CD2 LEU A  33      67.408  11.533   3.985  1.00 59.43     0.009 C 
ATOM    167  N   LEU A  34      62.857  10.915   6.648  1.00 47.08    -0.346 N 
ATOM    168  HN  LEU A  34      62.933  11.894   6.925  1.00  0.00     0.163 HD
ATOM    169  CA  LEU A  34      61.862  10.056   7.282  1.00 44.68     0.177 C 
ATOM    170  C   LEU A  34      60.821   9.589   6.274  1.00 46.71     0.241 C 
ATOM    171  O   LEU A  34      60.370   8.439   6.323  1.00 48.24    -0.271 OA
ATOM    172  CB  LEU A  34      61.192  10.792   8.442  1.00 40.31     0.038 C 
ATOM    173  CG  LEU A  34      60.095  10.024   9.183  1.00 38.88    -0.020 C 
ATOM    174  CD1 LEU A  34      60.650   8.743   9.785  1.00 38.99     0.009 C 
ATOM    175  CD2 LEU A  34      59.450  10.891  10.252  1.00 36.00     0.009 C 
ATOM    176  N   LEU A  35      60.432  10.473   5.352  1.00 46.87    -0.346 N 
ATOM    177  HN  LEU A  35      60.810  11.420   5.371  1.00  0.00     0.163 HD
ATOM    178  CA  LEU A  35      59.471  10.101   4.316  1.00 48.63     0.177 C 
ATOM    179  C   LEU A  35      59.990   8.939   3.481  1.00 52.61     0.241 C 
ATOM    180  O   LEU A  35      59.285   7.943   3.274  1.00 52.34    -0.271 OA
ATOM    181  CB  LEU A  35      59.166  11.310   3.430  1.00 48.67     0.038 C 
ATOM    182  CG  LEU A  35      57.979  11.183   2.470  1.00 50.57    -0.020 C 
ATOM    183  CD1 LEU A  35      56.702  10.767   3.199  1.00 48.68     0.009 C 
ATOM    184  CD2 LEU A  35      57.770  12.485   1.715  1.00 51.51     0.009 C 
ATOM    185  N   LYS A  36      61.227   9.050   2.991  1.00 55.59    -0.346 N 
ATOM    186  HN  LYS A  36      61.768   9.895   3.177  1.00  0.00     0.163 HD
ATOM    187  CA  LYS A  36      61.816   7.981   2.193  1.00 60.94     0.176 C 
ATOM    188  C   LYS A  36      61.864   6.673   2.973  1.00 60.25     0.241 C 
ATOM    189  O   LYS A  36      61.637   5.595   2.411  1.00 62.65    -0.271 OA
ATOM    190  CB  LYS A  36      63.218   8.384   1.731  1.00 64.40     0.035 C 
ATOM    191  CG  LYS A  36      63.953   7.322   0.927  1.00 70.26     0.004 C 
ATOM    192  CD  LYS A  36      65.187   7.908   0.261  1.00 74.42     0.027 C 
ATOM    193  CE  LYS A  36      66.065   8.624   1.275  1.00 72.82     0.229 C 
ATOM    194  NZ  LYS A  36      66.609   7.699   2.308  1.00 71.63    -0.079 N 
ATOM    195  HZ1 LYS A  36      67.198   8.179   2.988  1.00  0.00     0.274 HD
ATOM    196  HZ2 LYS A  36      67.105   6.918   1.878  1.00  0.00     0.274 HD
ATOM    197  HZ3 LYS A  36      65.861   7.182   2.770  1.00  0.00     0.274 HD
ATOM    198  N   LEU A  37      62.155   6.753   4.273  1.00 57.04    -0.346 N 
ATOM    199  HN  LEU A  37      62.377   7.659   4.685  1.00  0.00     0.163 HD
ATOM    200  CA  LEU A  37      62.159   5.559   5.113  1.00 55.89     0.177 C 
ATOM    201  C   LEU A  37      60.777   4.922   5.163  1.00 55.68     0.241 C 
ATOM    202  O   LEU A  37      60.638   3.700   5.035  1.00 56.01    -0.271 OA
ATOM    203  CB  LEU A  37      62.642   5.920   6.520  1.00 51.71     0.038 C 
ATOM    204  CG  LEU A  37      62.937   4.810   7.531  1.00 51.11    -0.020 C 
ATOM    205  CD1 LEU A  37      64.019   5.264   8.497  1.00 49.23     0.009 C 
ATOM    206  CD2 LEU A  37      61.685   4.409   8.299  1.00 49.32     0.009 C 
ATOM    207  N   LEU A  38      59.738   5.741   5.351  1.00 54.05    -0.346 N 
ATOM    208  HN  LEU A  38      59.893   6.748   5.404  1.00  0.00     0.163 HD
ATOM    209  CA  LEU A  38      58.385   5.211   5.482  1.00 53.39     0.177 C 
ATOM    210  C   LEU A  38      57.904   4.576   4.183  1.00 57.79     0.241 C 
ATOM    211  O   LEU A  38      57.184   3.572   4.205  1.00 58.43    -0.271 OA
ATOM    212  CB  LEU A  38      57.429   6.322   5.917  1.00 49.67     0.038 C 
ATOM    213  CG  LEU A  38      57.610   6.873   7.332  1.00 46.26    -0.020 C 
ATOM    214  CD1 LEU A  38      56.549   7.921   7.639  1.00 44.94     0.009 C 
ATOM    215  CD2 LEU A  38      57.569   5.751   8.353  1.00 45.78     0.009 C 
ATOM    216  N   LYS A  39      58.291   5.146   3.039  1.00 61.16    -0.346 N 
ATOM    217  HN  LYS A  39      58.919   5.950   3.059  1.00  0.00     0.163 HD
ATOM    218  CA  LYS A  39      57.820   4.624   1.763  1.00 66.70     0.176 C 
ATOM    219  C   LYS A  39      58.445   3.281   1.413  1.00 69.05     0.241 C 
ATOM    220  O   LYS A  39      57.878   2.541   0.602  1.00 71.50    -0.271 OA
ATOM    221  CB  LYS A  39      58.082   5.636   0.648  1.00 70.58     0.035 C 
ATOM    222  CG  LYS A  39      57.321   6.940   0.828  1.00 69.88     0.004 C 
ATOM    223  CD  LYS A  39      56.775   7.456  -0.493  1.00 74.33     0.027 C 
ATOM    224  CE  LYS A  39      56.806   8.975  -0.544  1.00 73.53     0.229 C 
ATOM    225  NZ  LYS A  39      58.200   9.499  -0.528  1.00 73.80    -0.079 N 
ATOM    226  HZ1 LYS A  39      58.221  10.518  -0.562  1.00  0.00     0.274 HD
ATOM    227  HZ2 LYS A  39      58.759   9.090  -1.277  1.00  0.00     0.274 HD
ATOM    228  HZ3 LYS A  39      58.722   9.143   0.273  1.00  0.00     0.274 HD
ATOM    229  N   SER A  40      59.586   2.944   2.013  1.00 68.25    -0.344 N 
ATOM    230  HN  SER A  40      60.016   3.593   2.672  1.00  0.00     0.163 HD
ATOM    231  CA  SER A  40      60.230   1.666   1.744  1.00 70.81     0.200 C 
ATOM    232  C   SER A  40      59.505   0.488   2.382  1.00 70.74     0.243 C 
ATOM    233  O   SER A  40      59.831  -0.659   2.060  1.00 73.27    -0.271 OA
ATOM    234  CB  SER A  40      61.680   1.705   2.227  1.00 69.64     0.199 C 
ATOM    235  OG  SER A  40      61.747   1.622   3.640  1.00 65.81    -0.398 OA
ATOM    236  HG  SER A  40      62.648   1.646   3.940  1.00  0.00     0.209 HD
ATOM    237  N   VAL A  41      58.534   0.732   3.263  1.00 68.64    -0.346 N 
ATOM    238  HN  VAL A  41      58.264   1.697   3.455  1.00  0.00     0.163 HD
ATOM    239  CA  VAL A  41      57.850  -0.354   3.958  1.00 69.77     0.180 C 
ATOM    240  C   VAL A  41      56.349  -0.315   3.691  1.00 71.28     0.241 C 
ATOM    241  O   VAL A  41      55.551  -0.785   4.510  1.00 70.01    -0.271 OA
ATOM    242  CB  VAL A  41      58.141  -0.316   5.470  1.00 65.64     0.009 C 
ATOM    243  CG1 VAL A  41      59.629  -0.497   5.726  1.00 65.79     0.012 C 
ATOM    244  CG2 VAL A  41      57.649   0.986   6.080  1.00 61.77     0.012 C 
ATOM    245  N   GLY A  42      55.950   0.236   2.545  1.00 73.85    -0.351 N 
ATOM    246  HN  GLY A  42      56.631   0.732   1.970  1.00  0.00     0.163 HD
ATOM    247  CA  GLY A  42      54.578   0.151   2.093  1.00 75.25     0.225 C 
ATOM    248  C   GLY A  42      53.744   1.401   2.278  1.00 73.23     0.236 C 
ATOM    249  O   GLY A  42      52.644   1.477   1.714  1.00 73.98    -0.272 OA
ATOM    250  N   ALA A  43      54.212   2.372   3.057  1.00 70.64    -0.347 N 
ATOM    251  HN  ALA A  43      55.074   2.225   3.582  1.00  0.00     0.163 HD
ATOM    252  CA  ALA A  43      53.510   3.641   3.169  1.00 69.50     0.172 C 
ATOM    253  C   ALA A  43      53.738   4.462   1.908  1.00 72.06     0.240 C 
ATOM    254  O   ALA A  43      54.846   4.500   1.370  1.00 73.63    -0.271 OA
ATOM    255  CB  ALA A  43      53.983   4.415   4.399  1.00 65.82     0.042 C 
ATOM    256  N   GLN A  44      52.679   5.106   1.420  1.00 73.42    -0.346 N 
ATOM    257  HN  GLN A  44      51.779   5.019   1.893  1.00  0.00     0.163 HD
ATOM    258  CA  GLN A  44      52.780   5.931   0.226  1.00 77.37     0.177 C 
ATOM    259  C   GLN A  44      52.309   7.361   0.425  1.00 75.19     0.241 C 
ATOM    260  O   GLN A  44      52.604   8.210  -0.423  1.00 76.93    -0.271 OA
ATOM    261  CB  GLN A  44      51.983   5.309  -0.932  1.00 82.78     0.044 C 
ATOM    262  CG  GLN A  44      52.548   3.986  -1.420  1.00 87.61     0.105 C 
ATOM    263  CD  GLN A  44      53.660   4.158  -2.439  1.00 92.06     0.215 C 
ATOM    264  NE2 GLN A  44      54.709   3.354  -2.307  1.00 93.69    -0.370 N 
ATOM    265 1HE2 GLN A  44      55.456   3.470  -2.992  1.00  0.00     0.159 HD
ATOM    266 2HE2 GLN A  44      54.775   2.653  -1.569  1.00  0.00     0.159 HD
ATOM    267  OE1 GLN A  44      53.580   5.004  -3.330  1.00 94.06    -0.274 OA
ATOM    268  N   LYS A  45      51.601   7.651   1.510  1.00 71.82    -0.346 N 
ATOM    269  HN  LYS A  45      51.407   6.914   2.188  1.00  0.00     0.163 HD
ATOM    270  CA  LYS A  45      51.096   8.990   1.758  1.00 69.61     0.176 C 
ATOM    271  C   LYS A  45      52.238   9.947   2.085  1.00 67.45     0.241 C 
ATOM    272  O   LYS A  45      53.363   9.539   2.390  1.00 67.35    -0.271 OA
ATOM    273  CB  LYS A  45      50.094   8.969   2.912  1.00 66.83     0.035 C 
ATOM    274  CG  LYS A  45      49.237   7.717   2.947  1.00 68.21     0.004 C 
ATOM    275  CD  LYS A  45      48.809   7.368   4.363  1.00 64.78     0.027 C 
ATOM    276  CE  LYS A  45      47.784   8.352   4.900  1.00 62.60     0.229 C 
ATOM    277  NZ  LYS A  45      46.868   7.707   5.882  1.00 61.59    -0.079 N 
ATOM    278  HZ1 LYS A  45      46.180   8.368   6.243  1.00  0.00     0.274 HD
ATOM    279  HZ2 LYS A  45      47.387   7.260   6.638  1.00  0.00     0.274 HD
ATOM    280  HZ3 LYS A  45      46.420   6.880   5.487  1.00  0.00     0.274 HD
ATOM    281  N   ASP A  46      51.934  11.241   2.012  1.00 65.77    -0.346 N 
ATOM    282  HN  ASP A  46      51.035  11.513   1.614  1.00  0.00     0.163 HD
ATOM    283  CA  ASP A  46      52.838  12.281   2.479  1.00 63.69     0.186 C 
ATOM    284  C   ASP A  46      52.389  12.896   3.797  1.00 58.41     0.241 C 
ATOM    285  O   ASP A  46      53.165  13.630   4.419  1.00 56.73    -0.271 OA
ATOM    286  CB  ASP A  46      52.977  13.385   1.422  1.00 66.78     0.147 C 
ATOM    287  CG  ASP A  46      53.930  13.007   0.302  1.00 71.54     0.175 C 
ATOM    288  OD1 ASP A  46      54.163  11.797   0.098  1.00 73.58    -0.648 OA
ATOM    289  OD2 ASP A  46      54.449  13.921  -0.373  1.00 73.44    -0.648 OA
ATOM    290  N   THR A  47      51.164  12.612   4.233  1.00 55.68    -0.344 N 
ATOM    291  HN  THR A  47      50.578  12.000   3.665  1.00  0.00     0.163 HD
ATOM    292  CA  THR A  47      50.616  13.129   5.479  1.00 51.07     0.205 C 
ATOM    293  C   THR A  47      50.089  11.961   6.296  1.00 50.01     0.243 C 
ATOM    294  O   THR A  47      49.354  11.118   5.773  1.00 51.73    -0.271 OA
ATOM    295  CB  THR A  47      49.499  14.142   5.212  1.00 50.45     0.146 C 
ATOM    296  CG2 THR A  47      48.972  14.713   6.517  1.00 46.87     0.042 C 
ATOM    297  OG1 THR A  47      50.008  15.206   4.399  1.00 51.67    -0.393 OA
ATOM    298  HG1 THR A  47      49.315  15.834   4.233  1.00  0.00     0.210 HD
ATOM    299  N   TYR A  48      50.462  11.914   7.573  1.00 46.68    -0.346 N 
ATOM    300  HN  TYR A  48      50.998  12.691   7.961  1.00  0.00     0.163 HD
ATOM    301  CA  TYR A  48      50.129  10.789   8.432  1.00 45.29     0.180 C 
ATOM    302  C   TYR A  48      49.631  11.294   9.776  1.00 42.53     0.241 C 
ATOM    303  O   TYR A  48      49.799  12.464  10.128  1.00 41.72    -0.271 OA
ATOM    304  CB  TYR A  48      51.339   9.873   8.672  1.00 45.40     0.073 C 
ATOM    305  CG  TYR A  48      51.996   9.337   7.422  1.00 48.18    -0.056 A 
ATOM    306  CD1 TYR A  48      52.914  10.101   6.713  1.00 47.97     0.010 A 
ATOM    307  CD2 TYR A  48      51.717   8.056   6.965  1.00 49.83     0.010 A 
ATOM    308  CE1 TYR A  48      53.523   9.612   5.575  1.00 50.42     0.037 A 
ATOM    309  CE2 TYR A  48      52.321   7.558   5.828  1.00 52.37     0.037 A 
ATOM    310  CZ  TYR A  48      53.223   8.339   5.138  1.00 52.63     0.065 A 
ATOM    311  OH  TYR A  48      53.827   7.847   4.003  1.00 55.95    -0.361 OA
ATOM    312  HH  TYR A  48      53.620   6.970   3.702  1.00  0.00     0.217 HD
ATOM    313  N   THR A  49      49.010  10.390  10.523  1.00 42.59    -0.344 N 
ATOM    314  HN  THR A  49      48.618   9.561  10.077  1.00  0.00     0.163 HD
ATOM    315  CA  THR A  49      48.874  10.551  11.960  1.00 39.77     0.205 C 
ATOM    316  C   THR A  49      50.110   9.970  12.637  1.00 38.62     0.243 C 
ATOM    317  O   THR A  49      50.807   9.121  12.077  1.00 42.82    -0.271 OA
ATOM    318  CB  THR A  49      47.612   9.858  12.480  1.00 40.12     0.146 C 
ATOM    319  CG2 THR A  49      46.386  10.327  11.710  1.00 42.55     0.042 C 
ATOM    320  OG1 THR A  49      47.749   8.439  12.332  1.00 42.06    -0.393 OA
ATOM    321  HG1 THR A  49      46.966   8.009  12.655  1.00  0.00     0.210 HD
ATOM    322  N   MET A  50      50.392  10.452  13.850  1.00 43.61    -0.346 N 
ATOM    323  HN  MET A  50      49.827  11.203  14.247  1.00  0.00     0.163 HD
ATOM    324  CA  MET A  50      51.513   9.899  14.605  1.00 40.27     0.177 C 
ATOM    325  C   MET A  50      51.315   8.407  14.849  1.00 38.92     0.241 C 
ATOM    326  O   MET A  50      52.282   7.637  14.858  1.00 36.84    -0.271 OA
ATOM    327  CB  MET A  50      51.686  10.647  15.927  1.00 39.12     0.045 C 
ATOM    328  CG  MET A  50      52.322  12.027  15.793  1.00 38.58     0.076 C 
ATOM    329  SD  MET A  50      53.997  11.997  15.116  1.00 36.23    -0.173 SA
ATOM    330  CE  MET A  50      54.927  11.345  16.500  1.00 34.33     0.089 C 
ATOM    331  N   LYS A  51      50.061   7.984  15.034  1.00 39.90    -0.346 N 
ATOM    332  HN  LYS A  51      49.308   8.668  15.103  1.00  0.00     0.163 HD
ATOM    333  CA  LYS A  51      49.747   6.563  15.139  1.00 41.86     0.176 C 
ATOM    334  C   LYS A  51      50.250   5.794  13.923  1.00 39.73     0.241 C 
ATOM    335  O   LYS A  51      50.800   4.694  14.055  1.00 41.04    -0.271 OA
ATOM    336  CB  LYS A  51      48.236   6.382  15.296  1.00 47.16     0.035 C 
ATOM    337  CG  LYS A  51      47.815   5.123  16.024  1.00 51.11     0.004 C 
ATOM    338  CD  LYS A  51      46.352   5.210  16.432  1.00 57.44     0.027 C 
ATOM    339  CE  LYS A  51      46.079   4.420  17.698  1.00 58.28     0.229 C 
ATOM    340  NZ  LYS A  51      44.966   5.009  18.494  1.00 60.52    -0.079 N 
ATOM    341  HZ1 LYS A  51      44.782   4.478  19.345  1.00  0.00     0.274 HD
ATOM    342  HZ2 LYS A  51      44.121   5.110  17.931  1.00  0.00     0.274 HD
ATOM    343  HZ3 LYS A  51      45.139   5.993  18.702  1.00  0.00     0.274 HD
ATOM    344  N   GLU A  52      50.073   6.363  12.727  1.00 38.90    -0.346 N 
ATOM    345  HN  GLU A  52      49.607   7.268  12.663  1.00  0.00     0.163 HD
ATOM    346  CA  GLU A  52      50.539   5.703  11.512  1.00 38.27     0.177 C 
ATOM    347  C   GLU A  52      52.059   5.708  11.423  1.00 35.59     0.241 C 
ATOM    348  O   GLU A  52      52.664   4.713  11.007  1.00 34.79    -0.271 OA
ATOM    349  CB  GLU A  52      49.931   6.379  10.284  1.00 40.97     0.045 C 
ATOM    350  CG  GLU A  52      48.438   6.155  10.127  1.00 44.78     0.116 C 
ATOM    351  CD  GLU A  52      47.848   6.963   8.989  1.00 48.01     0.172 C 
ATOM    352  OE1 GLU A  52      48.112   8.182   8.930  1.00 46.92    -0.648 OA
ATOM    353  OE2 GLU A  52      47.120   6.383   8.156  1.00 50.69    -0.648 OA
ATOM    354  N   VAL A  53      52.693   6.820  11.800  1.00 34.17    -0.346 N 
ATOM    355  HN  VAL A  53      52.156   7.622  12.129  1.00  0.00     0.163 HD
ATOM    356  CA  VAL A  53      54.151   6.896  11.744  1.00 30.96     0.180 C 
ATOM    357  C   VAL A  53      54.774   5.842  12.650  1.00 28.53     0.241 C 
ATOM    358  O   VAL A  53      55.737   5.164  12.269  1.00 27.31    -0.271 OA
ATOM    359  CB  VAL A  53      54.629   8.312  12.114  1.00 29.41     0.009 C 
ATOM    360  CG1 VAL A  53      56.153   8.366  12.152  1.00 28.02     0.012 C 
ATOM    361  CG2 VAL A  53      54.073   9.337  11.132  1.00 29.38     0.012 C 
ATOM    362  N   LEU A  54      54.228   5.680  13.858  1.00 29.06    -0.346 N 
ATOM    363  HN  LEU A  54      53.423   6.246  14.128  1.00  0.00     0.163 HD
ATOM    364  CA  LEU A  54      54.771   4.702  14.795  1.00 30.81     0.177 C 
ATOM    365  C   LEU A  54      54.608   3.281  14.271  1.00 33.03     0.241 C 
ATOM    366  O   LEU A  54      55.503   2.444  14.436  1.00 33.84    -0.271 OA
ATOM    367  CB  LEU A  54      54.093   4.850  16.158  1.00 31.83     0.038 C 
ATOM    368  CG  LEU A  54      54.769   5.762  17.182  1.00 32.21    -0.020 C 
ATOM    369  CD1 LEU A  54      56.153   5.233  17.517  1.00 32.23     0.009 C 
ATOM    370  CD2 LEU A  54      54.839   7.206  16.695  1.00 31.59     0.009 C 
ATOM    371  N   PHE A  55      53.468   2.990  13.638  1.00 34.95    -0.346 N 
ATOM    372  HN  PHE A  55      52.751   3.708  13.531  1.00  0.00     0.163 HD
ATOM    373  CA  PHE A  55      53.240   1.653  13.099  1.00 36.26     0.180 C 
ATOM    374  C   PHE A  55      54.235   1.331  11.993  1.00 36.04     0.241 C 
ATOM    375  O   PHE A  55      54.830   0.248  11.974  1.00 35.93    -0.271 OA
ATOM    376  CB  PHE A  55      51.805   1.530  12.582  1.00 37.93     0.073 C 
ATOM    377  CG  PHE A  55      51.579   0.334  11.693  1.00 39.18    -0.056 A 
ATOM    378  CD1 PHE A  55      51.358  -0.919  12.239  1.00 40.37     0.007 A 
ATOM    379  CD2 PHE A  55      51.580   0.465  10.312  1.00 39.79     0.007 A 
ATOM    380  CE1 PHE A  55      51.152  -2.021  11.427  1.00 41.86     0.001 A 
ATOM    381  CE2 PHE A  55      51.375  -0.632   9.495  1.00 42.03     0.001 A 
ATOM    382  CZ  PHE A  55      51.159  -1.876  10.054  1.00 42.66     0.000 A 
ATOM    383  N   TYR A  56      54.428   2.263  11.057  1.00 36.66    -0.346 N 
ATOM    384  HN  TYR A  56      53.956   3.164  11.130  1.00  0.00     0.163 HD
ATOM    385  CA  TYR A  56      55.314   1.993   9.931  1.00 37.50     0.180 C 
ATOM    386  C   TYR A  56      56.776   1.966  10.358  1.00 36.73     0.241 C 
ATOM    387  O   TYR A  56      57.567   1.202   9.793  1.00 36.90    -0.271 OA
ATOM    388  CB  TYR A  56      55.089   3.024   8.826  1.00 39.25     0.073 C 
ATOM    389  CG  TYR A  56      53.812   2.792   8.050  1.00 42.59    -0.056 A 
ATOM    390  CD1 TYR A  56      53.618   1.620   7.331  1.00 45.37     0.010 A 
ATOM    391  CD2 TYR A  56      52.798   3.742   8.041  1.00 43.63     0.010 A 
ATOM    392  CE1 TYR A  56      52.451   1.399   6.623  1.00 47.32     0.037 A 
ATOM    393  CE2 TYR A  56      51.627   3.530   7.336  1.00 46.48     0.037 A 
ATOM    394  CZ  TYR A  56      51.459   2.357   6.629  1.00 48.09     0.065 A 
ATOM    395  OH  TYR A  56      50.298   2.139   5.924  1.00 51.47    -0.361 OA
ATOM    396  HH  TYR A  56      49.615   2.799   5.928  1.00  0.00     0.217 HD
ATOM    397  N   LEU A  57      57.155   2.778  11.349  1.00 34.65    -0.346 N 
ATOM    398  HN  LEU A  57      56.497   3.457  11.733  1.00  0.00     0.163 HD
ATOM    399  CA  LEU A  57      58.511   2.693  11.882  1.00 33.34     0.177 C 
ATOM    400  C   LEU A  57      58.751   1.351  12.559  1.00 32.72     0.240 C 
ATOM    401  O   LEU A  57      59.845   0.784  12.462  1.00 30.46    -0.271 OA
ATOM    402  CB  LEU A  57      58.771   3.838  12.859  1.00 33.01     0.038 C 
ATOM    403  CG  LEU A  57      59.251   5.155  12.251  1.00 33.71    -0.020 C 
ATOM    404  CD1 LEU A  57      59.176   6.265  13.279  1.00 34.77     0.009 C 
ATOM    405  CD2 LEU A  57      60.668   5.011  11.727  1.00 33.77     0.009 C 
ATOM    406  N   GLY A  58      57.742   0.830  13.260  1.00 33.58    -0.351 N 
ATOM    407  HN  GLY A  58      56.882   1.363  13.391  1.00  0.00     0.163 HD
ATOM    408  CA  GLY A  58      57.871  -0.498  13.836  1.00 35.54     0.225 C 
ATOM    409  C   GLY A  58      58.016  -1.573  12.776  1.00 37.93     0.236 C 
ATOM    410  O   GLY A  58      58.758  -2.543  12.957  1.00 38.69    -0.272 OA
ATOM    411  N   GLN A  59      57.307  -1.417  11.655  1.00 39.38    -0.346 N 
ATOM    412  HN  GLN A  59      56.652  -0.639  11.575  1.00  0.00     0.163 HD
ATOM    413  CA  GLN A  59      57.461  -2.350  10.545  1.00 41.99     0.177 C 
ATOM    414  C   GLN A  59      58.845  -2.233   9.920  1.00 40.08     0.241 C 
ATOM    415  O   GLN A  59      59.449  -3.243   9.542  1.00 40.88    -0.271 OA
ATOM    416  CB  GLN A  59      56.376  -2.102   9.497  1.00 44.94     0.044 C 
ATOM    417  CG  GLN A  59      54.958  -2.312  10.007  1.00 46.83     0.105 C 
ATOM    418  CD  GLN A  59      54.641  -3.772  10.262  1.00 50.96     0.215 C 
ATOM    419  NE2 GLN A  59      54.443  -4.123  11.528  1.00 50.93    -0.370 N 
ATOM    420 1HE2 GLN A  59      54.494  -3.456  12.298  1.00  0.00     0.159 HD
ATOM    421 2HE2 GLN A  59      54.230  -5.106  11.700  1.00  0.00     0.159 HD
ATOM    422  OE1 GLN A  59      54.579  -4.577   9.332  1.00 53.81    -0.274 OA
ATOM    423  N   TYR A  60      59.361  -1.008   9.806  1.00 36.19    -0.346 N 
ATOM    424  HN  TYR A  60      58.808  -0.199  10.091  1.00  0.00     0.163 HD
ATOM    425  CA  TYR A  60      60.707  -0.812   9.279  1.00 37.00     0.180 C 
ATOM    426  C   TYR A  60      61.742  -1.495  10.164  1.00 37.33     0.241 C 
ATOM    427  O   TYR A  60      62.645  -2.179   9.670  1.00 38.05    -0.271 OA
ATOM    428  CB  TYR A  60      60.998   0.684   9.149  1.00 36.05     0.073 C 
ATOM    429  CG  TYR A  60      62.420   1.029   8.761  1.00 35.68    -0.056 A 
ATOM    430  CD1 TYR A  60      63.384   1.274   9.730  1.00 33.91     0.010 A 
ATOM    431  CD2 TYR A  60      62.792   1.128   7.427  1.00 36.79     0.010 A 
ATOM    432  CE1 TYR A  60      64.684   1.597   9.381  1.00 32.89     0.037 A 
ATOM    433  CE2 TYR A  60      64.090   1.453   7.069  1.00 36.08     0.037 A 
ATOM    434  CZ  TYR A  60      65.030   1.686   8.049  1.00 33.49     0.065 A 
ATOM    435  OH  TYR A  60      66.323   2.008   7.699  1.00 32.87    -0.361 OA
ATOM    436  HH  TYR A  60      66.561   2.069   6.781  1.00  0.00     0.217 HD
ATOM    437  N   ILE A  61      61.620  -1.318  11.482  1.00 36.09    -0.346 N 
ATOM    438  HN  ILE A  61      60.872  -0.725  11.842  1.00  0.00     0.163 HD
ATOM    439  CA  ILE A  61      62.541  -1.960  12.417  1.00 39.40     0.180 C 
ATOM    440  C   ILE A  61      62.510  -3.473  12.243  1.00 44.14     0.241 C 
ATOM    441  O   ILE A  61      63.548  -4.143  12.310  1.00 45.83    -0.271 OA
ATOM    442  CB  ILE A  61      62.203  -1.543  13.862  1.00 38.08     0.013 C 
ATOM    443  CG1 ILE A  61      62.501  -0.057  14.065  1.00 36.40     0.002 C 
ATOM    444  CG2 ILE A  61      62.975  -2.393  14.866  1.00 38.68     0.012 C 
ATOM    445  CD1 ILE A  61      62.060   0.485  15.408  1.00 35.19     0.005 C 
ATOM    446  N   MET A  62      61.323  -4.034  12.001  1.00 46.80    -0.346 N 
ATOM    447  HN  MET A  62      60.483  -3.455  11.981  1.00  0.00     0.163 HD
ATOM    448  CA  MET A  62      61.219  -5.470  11.765  1.00 51.75     0.177 C 
ATOM    449  C   MET A  62      61.861  -5.857  10.439  1.00 50.91     0.241 C 
ATOM    450  O   MET A  62      62.622  -6.829  10.368  1.00 51.45    -0.271 OA
ATOM    451  CB  MET A  62      59.753  -5.903  11.796  1.00 57.69     0.045 C 
ATOM    452  CG  MET A  62      59.132  -5.882  13.177  1.00 63.28     0.076 C 
ATOM    453  SD  MET A  62      57.566  -6.767  13.259  1.00 70.82    -0.173 SA
ATOM    454  CE  MET A  62      58.067  -8.387  12.684  1.00 74.65     0.089 C 
ATOM    455  N   THR A  63      61.563  -5.106   9.375  1.00 49.43    -0.344 N 
ATOM    456  HN  THR A  63      60.965  -4.287   9.486  1.00  0.00     0.163 HD
ATOM    457  CA  THR A  63      62.086  -5.447   8.056  1.00 50.81     0.205 C 
ATOM    458  C   THR A  63      63.606  -5.353   8.022  1.00 49.63     0.243 C 
ATOM    459  O   THR A  63      64.279  -6.237   7.478  1.00 50.66    -0.271 OA
ATOM    460  CB  THR A  63      61.464  -4.536   6.997  1.00 52.96     0.146 C 
ATOM    461  CG2 THR A  63      62.214  -4.654   5.676  1.00 56.45     0.042 C 
ATOM    462  OG1 THR A  63      60.097  -4.911   6.792  1.00 55.82    -0.393 OA
ATOM    463  HG1 THR A  63      59.711  -4.345   6.134  1.00  0.00     0.210 HD
ATOM    464  N   LYS A  64      64.167  -4.297   8.608  1.00 43.79    -0.346 N 
ATOM    465  HN  LYS A  64      63.570  -3.583   9.025  1.00  0.00     0.163 HD
ATOM    466  CA  LYS A  64      65.613  -4.137   8.667  1.00 43.66     0.176 C 
ATOM    467  C   LYS A  64      66.254  -4.944   9.789  1.00 43.50     0.241 C 
ATOM    468  O   LYS A  64      67.480  -4.893   9.939  1.00 41.33    -0.271 OA
ATOM    469  CB  LYS A  64      65.972  -2.656   8.819  1.00 42.11     0.035 C 
ATOM    470  CG  LYS A  64      65.518  -1.790   7.656  1.00 42.93     0.004 C 
ATOM    471  CD  LYS A  64      66.243  -2.168   6.373  1.00 45.13     0.027 C 
ATOM    472  CE  LYS A  64      67.717  -1.803   6.438  1.00 45.45     0.229 C 
ATOM    473  NZ  LYS A  64      67.935  -0.340   6.257  1.00 45.42    -0.079 N 
ATOM    474  HZ1 LYS A  64      68.924  -0.095   6.301  1.00  0.00     0.274 HD
ATOM    475  HZ2 LYS A  64      67.389   0.202   6.926  1.00  0.00     0.274 HD
ATOM    476  HZ3 LYS A  64      67.508  -0.005   5.393  1.00  0.00     0.274 HD
ATOM    477  N   ARG A  65      65.462  -5.686  10.564  1.00 45.14    -0.346 N 
ATOM    478  HN  ARG A  65      64.457  -5.658  10.393  1.00  0.00     0.163 HD
ATOM    479  CA  ARG A  65      65.955  -6.539  11.647  1.00 46.50     0.176 C 
ATOM    480  C   ARG A  65      66.831  -5.757  12.623  1.00 42.95     0.241 C 
ATOM    481  O   ARG A  65      67.915  -6.192  13.017  1.00 44.08    -0.271 OA
ATOM    482  CB  ARG A  65      66.697  -7.761  11.097  1.00 52.89     0.036 C 
ATOM    483  CG  ARG A  65      66.219  -8.242   9.733  1.00 59.12     0.023 C 
ATOM    484  CD  ARG A  65      66.500  -9.721   9.566  1.00 65.09     0.138 C 
ATOM    485  NE  ARG A  65      66.212 -10.457  10.792  1.00 68.62    -0.227 N 
ATOM    486  HE  ARG A  65      65.456 -10.117  11.386  1.00  0.00     0.177 HD
ATOM    487  CZ  ARG A  65      66.871 -11.542  11.186  1.00 74.17     0.665 C 
ATOM    488  NH1 ARG A  65      67.863 -12.019  10.448  1.00 77.53    -0.235 N 
ATOM    489 1HH1 ARG A  65      68.118 -11.554   9.577  1.00  0.00     0.174 HD
ATOM    490 2HH1 ARG A  65      68.369 -12.852  10.750  1.00  0.00     0.174 HD
ATOM    491  NH2 ARG A  65      66.539 -12.146  12.319  1.00 76.68    -0.235 N 
ATOM    492 1HH2 ARG A  65      65.775 -11.779  12.887  1.00  0.00     0.174 HD
ATOM    493 2HH2 ARG A  65      67.045 -12.979  12.621  1.00  0.00     0.174 HD
ATOM    494  N   LEU A  66      66.339  -4.588  13.027  1.00 39.74    -0.346 N 
ATOM    495  HN  LEU A  66      65.427  -4.288  12.683  1.00  0.00     0.163 HD
ATOM    496  CA  LEU A  66      67.068  -3.726  13.946  1.00 36.30     0.177 C 
ATOM    497  C   LEU A  66      66.749  -3.998  15.410  1.00 34.99     0.241 C 
ATOM    498  O   LEU A  66      67.486  -3.526  16.282  1.00 35.62    -0.271 OA
ATOM    499  CB  LEU A  66      66.783  -2.254  13.632  1.00 34.88     0.038 C 
ATOM    500  CG  LEU A  66      67.140  -1.795  12.220  1.00 34.13    -0.020 C 
ATOM    501  CD1 LEU A  66      66.845  -0.313  12.052  1.00 32.39     0.009 C 
ATOM    502  CD2 LEU A  66      68.597  -2.101  11.909  1.00 33.58     0.009 C 
ATOM    503  N   TYR A  67      65.681  -4.734  15.705  1.00 34.60    -0.346 N 
ATOM    504  HN  TYR A  67      65.070  -5.064  14.958  1.00  0.00     0.163 HD
ATOM    505  CA  TYR A  67      65.381  -5.070  17.089  1.00 33.69     0.180 C 
ATOM    506  C   TYR A  67      66.390  -6.083  17.620  1.00 32.08     0.241 C 
ATOM    507  O   TYR A  67      66.936  -6.900  16.875  1.00 34.91    -0.271 OA
ATOM    508  CB  TYR A  67      63.961  -5.623  17.220  1.00 34.88     0.073 C 
ATOM    509  CG  TYR A  67      63.562  -5.906  18.652  1.00 35.31    -0.056 A 
ATOM    510  CD1 TYR A  67      63.540  -4.891  19.599  1.00 34.99     0.010 A 
ATOM    511  CD2 TYR A  67      63.216  -7.190  19.058  1.00 36.54     0.010 A 
ATOM    512  CE1 TYR A  67      63.183  -5.143  20.911  1.00 35.52     0.037 A 
ATOM    513  CE2 TYR A  67      62.856  -7.452  20.369  1.00 37.06     0.037 A 
ATOM    514  CZ  TYR A  67      62.842  -6.425  21.290  1.00 37.53     0.065 A 
ATOM    515  OH  TYR A  67      62.485  -6.681  22.594  1.00 39.23    -0.361 OA
ATOM    516  HH  TYR A  67      62.475  -5.974  23.228  1.00  0.00     0.217 HD
ATOM    517  N   ASP A  68      66.639  -6.011  18.927  1.00 28.80    -0.345 N 
ATOM    518  HN  ASP A  68      66.143  -5.320  19.490  1.00  0.00     0.163 HD
ATOM    519  CA  ASP A  68      67.603  -6.894  19.573  1.00 28.07     0.186 C 
ATOM    520  C   ASP A  68      67.177  -8.348  19.426  1.00 28.24     0.241 C 
ATOM    521  O   ASP A  68      66.069  -8.722  19.823  1.00 28.15    -0.271 OA
ATOM    522  CB  ASP A  68      67.731  -6.520  21.049  1.00 28.07     0.147 C 
ATOM    523  CG  ASP A  68      68.658  -7.444  21.816  1.00 29.60     0.175 C 
ATOM    524  OD1 ASP A  68      69.516  -8.103  21.190  1.00 30.99    -0.648 OA
ATOM    525  OD2 ASP A  68      68.522  -7.513  23.057  1.00 29.70    -0.648 OA
ATOM    526  N   GLU A  69      68.066  -9.167  18.854  1.00 29.90    -0.346 N 
ATOM    527  HN  GLU A  69      68.941  -8.789  18.492  1.00  0.00     0.163 HD
ATOM    528  CA  GLU A  69      67.796 -10.597  18.743  1.00 32.59     0.177 C 
ATOM    529  C   GLU A  69      67.622 -11.241  20.112  1.00 31.82     0.241 C 
ATOM    530  O   GLU A  69      66.921 -12.252  20.239  1.00 33.38    -0.271 OA
ATOM    531  CB  GLU A  69      68.925 -11.281  17.971  1.00 35.59     0.045 C 
ATOM    532  CG  GLU A  69      68.540 -12.611  17.341  1.00 40.01     0.116 C 
ATOM    533  CD  GLU A  69      69.622 -13.163  16.430  1.00 43.68     0.172 C 
ATOM    534  OE1 GLU A  69      70.819 -13.006  16.753  1.00 44.20    -0.648 OA
ATOM    535  OE2 GLU A  69      69.272 -13.755  15.387  1.00 46.20    -0.648 OA
ATOM    536  N   LYS A  70      68.244 -10.671  21.142  1.00 30.87    -0.346 N 
ATOM    537  HN  LYS A  70      68.811  -9.841  20.969  1.00  0.00     0.163 HD
ATOM    538  CA  LYS A  70      68.152 -11.179  22.504  1.00 31.02     0.176 C 
ATOM    539  C   LYS A  70      66.943 -10.635  23.258  1.00 29.18     0.241 C 
ATOM    540  O   LYS A  70      66.828 -10.868  24.466  1.00 29.28    -0.271 OA
ATOM    541  CB  LYS A  70      69.439 -10.857  23.268  1.00 31.76     0.035 C 
ATOM    542  CG  LYS A  70      70.691 -11.411  22.609  1.00 34.68     0.004 C 
ATOM    543  CD  LYS A  70      71.892 -11.324  23.532  1.00 36.67     0.027 C 
ATOM    544  CE  LYS A  70      73.043 -12.162  23.009  1.00 39.32     0.229 C 
ATOM    545  NZ  LYS A  70      73.486 -11.702  21.666  1.00 40.86    -0.079 N 
ATOM    546  HZ1 LYS A  70      74.260 -12.266  21.314  1.00  0.00     0.274 HD
ATOM    547  HZ2 LYS A  70      73.719 -10.709  21.670  1.00  0.00     0.274 HD
ATOM    548  HZ3 LYS A  70      72.710 -11.680  21.004  1.00  0.00     0.274 HD
ATOM    549  N   GLN A  71      66.059  -9.901  22.575  1.00 29.81    -0.346 N 
ATOM    550  HN  GLN A  71      66.319  -9.583  21.641  1.00  0.00     0.163 HD
ATOM    551  CA  GLN A  71      64.737  -9.526  23.089  1.00 31.38     0.177 C 
ATOM    552  C   GLN A  71      64.808  -8.691  24.365  1.00 31.68     0.241 C 
ATOM    553  O   GLN A  71      63.950  -8.809  25.243  1.00 32.27    -0.271 OA
ATOM    554  CB  GLN A  71      63.864 -10.764  23.319  1.00 33.55     0.044 C 
ATOM    555  CG  GLN A  71      64.033 -11.841  22.264  1.00 35.39     0.105 C 
ATOM    556  CD  GLN A  71      63.352 -11.480  20.964  1.00 37.07     0.215 C 
ATOM    557  NE2 GLN A  71      62.174 -10.877  21.064  1.00 35.86    -0.370 N 
ATOM    558 1HE2 GLN A  71      61.737 -10.668  21.962  1.00  0.00     0.159 HD
ATOM    559 2HE2 GLN A  71      61.714 -10.633  20.187  1.00  0.00     0.159 HD
ATOM    560  OE1 GLN A  71      63.880 -11.732  19.880  1.00 39.54    -0.274 OA
ATOM    561  N   GLN A  72      65.809  -7.818  24.480  1.00 29.74    -0.346 N 
ATOM    562  HN  GLN A  72      66.481  -7.730  23.717  1.00  0.00     0.163 HD
ATOM    563  CA  GLN A  72      65.970  -6.985  25.666  1.00 28.99     0.177 C 
ATOM    564  C   GLN A  72      65.385  -5.587  25.479  1.00 30.68     0.241 C 
ATOM    565  O   GLN A  72      65.878  -4.625  26.079  1.00 29.29    -0.271 OA
ATOM    566  CB  GLN A  72      67.443  -6.904  26.068  1.00 27.76     0.044 C 
ATOM    567  CG  GLN A  72      68.082  -8.261  26.332  1.00 27.70     0.105 C 
ATOM    568  CD  GLN A  72      67.469  -8.967  27.524  1.00 28.91     0.215 C 
ATOM    569  NE2 GLN A  72      67.706  -8.431  28.714  1.00 28.50    -0.370 N 
ATOM    570 1HE2 GLN A  72      67.293  -8.906  29.517  1.00  0.00     0.159 HD
ATOM    571 2HE2 GLN A  72      68.275  -7.594  28.837  1.00  0.00     0.159 HD
ATOM    572  OE1 GLN A  72      66.781  -9.979  27.375  1.00 31.82    -0.274 OA
ATOM    573  N   HIS A  73      64.347  -5.460  24.648  1.00 32.30    -0.346 N 
ATOM    574  HN  HIS A  73      64.078  -6.265  24.082  1.00  0.00     0.163 HD
ATOM    575  CA  HIS A  73      63.575  -4.221  24.508  1.00 33.19     0.182 C 
ATOM    576  C   HIS A  73      64.452  -3.049  24.076  1.00 33.92     0.241 C 
ATOM    577  O   HIS A  73      64.297  -1.926  24.557  1.00 32.26    -0.271 OA
ATOM    578  CB  HIS A  73      62.832  -3.889  25.803  1.00 33.39     0.093 C 
ATOM    579  CG  HIS A  73      62.136  -5.063  26.415  1.00 36.75     0.028 A 
ATOM    580  CD2 HIS A  73      62.504  -5.894  27.419  1.00 38.13     0.114 A 
ATOM    581  ND1 HIS A  73      60.902  -5.502  25.987  1.00 38.63    -0.354 N 
ATOM    582  HD1 HIS A  73      60.355  -5.082  25.236  1.00  0.00     0.166 HD
ATOM    583  CE1 HIS A  73      60.538  -6.552  26.702  1.00 40.37     0.180 A 
ATOM    584  NE2 HIS A  73      61.493  -6.811  27.578  1.00 39.89    -0.360 N 
ATOM    585  HE2 HIS A  73      61.482  -7.568  28.261  1.00  0.00     0.166 HD
ATOM    586  N   ILE A  74      65.375  -3.307  23.156  1.00 34.99    -0.346 N 
ATOM    587  HN  ILE A  74      65.444  -4.252  22.778  1.00  0.00     0.163 HD
ATOM    588  CA  ILE A  74      66.292  -2.284  22.670  1.00 33.49     0.180 C 
ATOM    589  C   ILE A  74      66.429  -2.427  21.160  1.00 33.36     0.241 C 
ATOM    590  O   ILE A  74      66.542  -3.540  20.637  1.00 34.53    -0.271 OA
ATOM    591  CB  ILE A  74      67.662  -2.376  23.379  1.00 34.14     0.013 C 
ATOM    592  CG1 ILE A  74      68.651  -1.371  22.790  1.00 33.84     0.002 C 
ATOM    593  CG2 ILE A  74      68.221  -3.788  23.307  1.00 37.75     0.012 C 
ATOM    594  CD1 ILE A  74      69.949  -1.285  23.559  1.00 37.47     0.005 C 
ATOM    595  N   VAL A  75      66.384  -1.295  20.459  1.00 31.58    -0.346 N 
ATOM    596  HN  VAL A  75      66.205  -0.423  20.956  1.00  0.00     0.163 HD
ATOM    597  CA  VAL A  75      66.579  -1.243  19.014  1.00 30.25     0.180 C 
ATOM    598  C   VAL A  75      67.991  -0.746  18.746  1.00 30.70     0.241 C 
ATOM    599  O   VAL A  75      68.394   0.298  19.269  1.00 27.76    -0.271 OA
ATOM    600  CB  VAL A  75      65.543  -0.325  18.341  1.00 29.77     0.009 C 
ATOM    601  CG1 VAL A  75      65.964  -0.004  16.912  1.00 30.03     0.012 C 
ATOM    602  CG2 VAL A  75      64.163  -0.960  18.365  1.00 30.21     0.012 C 
ATOM    603  N   TYR A  76      68.742  -1.488  17.937  1.00 31.92    -0.346 N 
ATOM    604  HN  TYR A  76      68.346  -2.345  17.550  1.00  0.00     0.163 HD
ATOM    605  CA  TYR A  76      70.113  -1.124  17.580  1.00 32.09     0.180 C 
ATOM    606  C   TYR A  76      70.084  -0.474  16.202  1.00 32.64     0.241 C 
ATOM    607  O   TYR A  76      70.071  -1.162  15.178  1.00 33.90    -0.271 OA
ATOM    608  CB  TYR A  76      71.021  -2.349  17.608  1.00 31.97     0.073 C 
ATOM    609  CG  TYR A  76      71.214  -2.926  18.991  1.00 32.83    -0.056 A 
ATOM    610  CD1 TYR A  76      71.921  -2.229  19.961  1.00 33.35     0.010 A 
ATOM    611  CD2 TYR A  76      70.688  -4.167  19.328  1.00 32.93     0.010 A 
ATOM    612  CE1 TYR A  76      72.102  -2.751  21.226  1.00 33.66     0.037 A 
ATOM    613  CE2 TYR A  76      70.864  -4.698  20.592  1.00 32.90     0.037 A 
ATOM    614  CZ  TYR A  76      71.571  -3.985  21.537  1.00 33.65     0.065 A 
ATOM    615  OH  TYR A  76      71.749  -4.505  22.799  1.00 34.70    -0.361 OA
ATOM    616  HH  TYR A  76      72.236  -4.014  23.450  1.00  0.00     0.217 HD
ATOM    617  N   CYS A  77      70.083   0.858  16.177  1.00 33.19    -0.345 N 
ATOM    618  HN  CYS A  77      70.197   1.367  17.054  1.00  0.00     0.163 HD
ATOM    619  CA  CYS A  77      69.925   1.614  14.942  1.00 33.01     0.186 C 
ATOM    620  C   CYS A  77      71.209   2.278  14.465  1.00 33.93     0.242 C 
ATOM    621  O   CYS A  77      71.167   3.026  13.483  1.00 33.23    -0.271 OA
ATOM    622  CB  CYS A  77      68.827   2.671  15.112  1.00 31.69     0.121 C 
ATOM    623  SG  CYS A  77      68.956   3.647  16.627  1.00 32.21    -0.095 SA
ATOM    624  N   SER A  78      72.342   2.028  15.122  1.00 35.19    -0.344 N 
ATOM    625  HN  SER A  78      72.319   1.446  15.959  1.00  0.00     0.163 HD
ATOM    626  CA  SER A  78      73.614   2.574  14.662  1.00 39.19     0.200 C 
ATOM    627  C   SER A  78      73.873   2.195  13.213  1.00 38.78     0.243 C 
ATOM    628  O   SER A  78      73.594   1.071  12.790  1.00 38.06    -0.271 OA
ATOM    629  CB  SER A  78      74.770   2.065  15.523  1.00 45.62     0.199 C 
ATOM    630  OG  SER A  78      74.956   2.869  16.667  1.00 50.72    -0.398 OA
ATOM    631  HG  SER A  78      75.674   2.553  17.202  1.00  0.00     0.209 HD
ATOM    632  N   ASN A  79      74.420   3.147  12.459  1.00 38.21    -0.345 N 
ATOM    633  HN  ASN A  79      74.550   4.072  12.869  1.00  0.00     0.163 HD
ATOM    634  CA  ASN A  79      74.844   2.938  11.078  1.00 38.56     0.185 C 
ATOM    635  C   ASN A  79      73.692   2.520  10.170  1.00 37.21     0.241 C 
ATOM    636  O   ASN A  79      73.916   1.936   9.107  1.00 37.77    -0.271 OA
ATOM    637  CB  ASN A  79      75.988   1.920  11.010  1.00 40.10     0.137 C 
ATOM    638  CG  ASN A  79      76.966   2.070  12.164  1.00 40.34     0.217 C 
ATOM    639  ND2 ASN A  79      77.092   1.033  12.979  1.00 39.24    -0.370 N 
ATOM    640 1HD2 ASN A  79      77.748   1.134  13.753  1.00  0.00     0.159 HD
ATOM    641 2HD2 ASN A  79      76.559   0.172  12.858  1.00  0.00     0.159 HD
ATOM    642  OD1 ASN A  79      77.610   3.111  12.310  1.00 41.27    -0.274 OA
ATOM    643  N   ASP A  80      72.459   2.795  10.582  1.00 36.47    -0.345 N 
ATOM    644  HN  ASP A  80      72.332   3.118  11.541  1.00  0.00     0.163 HD
ATOM    645  CA  ASP A  80      71.281   2.661   9.740  1.00 37.39     0.186 C 
ATOM    646  C   ASP A  80      70.608   4.024   9.648  1.00 37.44     0.241 C 
ATOM    647  O   ASP A  80      70.838   4.902  10.485  1.00 35.76    -0.271 OA
ATOM    648  CB  ASP A  80      70.311   1.600  10.293  1.00 36.59     0.147 C 
ATOM    649  CG  ASP A  80      69.064   1.436   9.440  1.00 37.06     0.175 C 
ATOM    650  OD1 ASP A  80      68.079   2.166   9.674  1.00 35.78    -0.648 OA
ATOM    651  OD2 ASP A  80      69.067   0.579   8.533  1.00 38.34    -0.648 OA
ATOM    652  N   LEU A  81      69.785   4.204   8.609  1.00 39.48    -0.346 N 
ATOM    653  HN  LEU A  81      69.631   3.446   7.944  1.00  0.00     0.163 HD
ATOM    654  CA  LEU A  81      69.106   5.484   8.426  1.00 41.39     0.177 C 
ATOM    655  C   LEU A  81      68.312   5.876   9.665  1.00 39.34     0.241 C 
ATOM    656  O   LEU A  81      68.233   7.063  10.002  1.00 40.17    -0.271 OA
ATOM    657  CB  LEU A  81      68.190   5.431   7.201  1.00 44.39     0.038 C 
ATOM    658  CG  LEU A  81      67.258   6.624   6.954  1.00 47.31    -0.020 C 
ATOM    659  CD1 LEU A  81      68.025   7.948   6.902  1.00 47.94     0.009 C 
ATOM    660  CD2 LEU A  81      66.436   6.417   5.686  1.00 49.91     0.009 C 
ATOM    661  N   LEU A  82      67.726   4.898  10.360  1.00 37.08    -0.346 N 
ATOM    662  HN  LEU A  82      67.795   3.934  10.035  1.00  0.00     0.163 HD
ATOM    663  CA  LEU A  82      66.987   5.200  11.582  1.00 35.06     0.177 C 
ATOM    664  C   LEU A  82      67.896   5.823  12.634  1.00 32.88     0.240 C 
ATOM    665  O   LEU A  82      67.499   6.764  13.330  1.00 34.16    -0.271 OA
ATOM    666  CB  LEU A  82      66.327   3.931  12.126  1.00 34.02     0.038 C 
ATOM    667  CG  LEU A  82      65.454   4.102  13.373  1.00 34.88    -0.020 C 
ATOM    668  CD1 LEU A  82      64.358   5.129  13.131  1.00 35.69     0.009 C 
ATOM    669  CD2 LEU A  82      64.859   2.768  13.788  1.00 35.49     0.009 C 
ATOM    670  N   GLY A  83      69.120   5.312  12.764  1.00 30.63    -0.351 N 
ATOM    671  HN  GLY A  83      69.394   4.495  12.218  1.00  0.00     0.163 HD
ATOM    672  CA  GLY A  83      70.063   5.922  13.685  1.00 30.94     0.225 C 
ATOM    673  C   GLY A  83      70.475   7.314  13.251  1.00 32.21     0.236 C 
ATOM    674  O   GLY A  83      70.704   8.192  14.087  1.00 31.34    -0.272 OA
ATOM    675  N   ASP A  84      70.579   7.534  11.937  1.00 34.83    -0.346 N 
ATOM    676  HN  ASP A  84      70.470   6.759  11.283  1.00  0.00     0.163 HD
ATOM    677  CA  ASP A  84      70.847   8.876  11.431  1.00 38.21     0.186 C 
ATOM    678  C   ASP A  84      69.708   9.825  11.778  1.00 38.15     0.241 C 
ATOM    679  O   ASP A  84      69.943  10.973  12.177  1.00 37.83    -0.271 OA
ATOM    680  CB  ASP A  84      71.062   8.836   9.916  1.00 41.51     0.147 C 
ATOM    681  CG  ASP A  84      72.266   8.000   9.516  1.00 43.46     0.175 C 
ATOM    682  OD1 ASP A  84      73.135   7.753  10.377  1.00 43.08    -0.648 OA
ATOM    683  OD2 ASP A  84      72.342   7.591   8.337  1.00 44.48    -0.648 OA
ATOM    684  N   LEU A  85      68.465   9.360  11.638  1.00 38.03    -0.346 N 
ATOM    685  HN  LEU A  85      68.318   8.399  11.329  1.00  0.00     0.163 HD
ATOM    686  CA  LEU A  85      67.314  10.210  11.922  1.00 39.53     0.177 C 
ATOM    687  C   LEU A  85      67.178  10.486  13.413  1.00 37.48     0.241 C 
ATOM    688  O   LEU A  85      66.921  11.625  13.819  1.00 39.87    -0.271 OA
ATOM    689  CB  LEU A  85      66.039   9.556  11.392  1.00 41.71     0.038 C 
ATOM    690  CG  LEU A  85      65.925   9.437   9.877  1.00 44.96    -0.020 C 
ATOM    691  CD1 LEU A  85      64.522   9.022   9.481  1.00 45.62     0.009 C 
ATOM    692  CD2 LEU A  85      66.295  10.758   9.240  1.00 49.04     0.009 C 
ATOM    693  N   PHE A  86      67.337   9.454  14.240  1.00 34.13    -0.346 N 
ATOM    694  HN  PHE A  86      67.644   8.556  13.866  1.00  0.00     0.163 HD
ATOM    695  CA  PHE A  86      67.081   9.584  15.667  1.00 33.00     0.180 C 
ATOM    696  C   PHE A  86      68.245  10.208  16.421  1.00 34.37     0.241 C 
ATOM    697  O   PHE A  86      68.043  10.722  17.526  1.00 36.11    -0.271 OA
ATOM    698  CB  PHE A  86      66.747   8.212  16.256  1.00 33.25     0.073 C 
ATOM    699  CG  PHE A  86      65.302   7.818  16.097  1.00 31.46    -0.056 A 
ATOM    700  CD1 PHE A  86      64.444   8.579  15.319  1.00 30.27     0.007 A 
ATOM    701  CD2 PHE A  86      64.808   6.680  16.712  1.00 31.26     0.007 A 
ATOM    702  CE1 PHE A  86      63.117   8.220  15.169  1.00 30.65     0.001 A 
ATOM    703  CE2 PHE A  86      63.480   6.313  16.564  1.00 30.94     0.001 A 
ATOM    704  CZ  PHE A  86      62.635   7.087  15.791  1.00 30.46     0.000 A 
ATOM    705  N   GLY A  87      69.448  10.185  15.851  1.00 33.36    -0.351 N 
ATOM    706  HN  GLY A  87      69.559   9.771  14.925  1.00  0.00     0.163 HD
ATOM    707  CA  GLY A  87      70.601  10.740  16.529  1.00 33.17     0.225 C 
ATOM    708  C   GLY A  87      71.091   9.923  17.699  1.00 33.25     0.236 C 
ATOM    709  O   GLY A  87      71.744  10.468  18.593  1.00 33.81    -0.272 OA
ATOM    710  N   VAL A  88      70.791   8.626  17.724  1.00 31.35    -0.346 N 
ATOM    711  HN  VAL A  88      70.267   8.224  16.947  1.00  0.00     0.163 HD
ATOM    712  CA  VAL A  88      71.191   7.760  18.835  1.00 30.74     0.180 C 
ATOM    713  C   VAL A  88      71.707   6.444  18.280  1.00 29.03     0.243 C 
ATOM    714  O   VAL A  88      71.305   5.993  17.202  1.00 27.97    -0.271 OA
ATOM    715  CB  VAL A  88      70.016   7.489  19.803  1.00 30.15     0.009 C 
ATOM    716  CG1 VAL A  88      69.610   8.765  20.531  1.00 31.11     0.012 C 
ATOM    717  CG2 VAL A  88      68.831   6.897  19.054  1.00 28.72     0.012 C 
ATOM    718  N   PRO A  89      72.628   5.808  19.010  1.00 29.70    -0.337 N 
ATOM    719  CA  PRO A  89      73.086   4.479  18.579  1.00 30.89     0.179 C 
ATOM    720  C   PRO A  89      72.056   3.396  18.833  1.00 30.82     0.241 C 
ATOM    721  O   PRO A  89      72.033   2.388  18.115  1.00 29.47    -0.271 OA
ATOM    722  CB  PRO A  89      74.353   4.260  19.415  1.00 33.16     0.037 C 
ATOM    723  CG  PRO A  89      74.099   5.039  20.660  1.00 33.64     0.022 C 
ATOM    724  CD  PRO A  89      73.324   6.262  20.227  1.00 31.96     0.127 C 
ATOM    725  N   SER A  90      71.201   3.585  19.833  1.00 30.95    -0.344 N 
ATOM    726  HN  SER A  90      71.249   4.466  20.345  1.00  0.00     0.163 HD
ATOM    727  CA  SER A  90      70.202   2.611  20.241  1.00 31.53     0.200 C 
ATOM    728  C   SER A  90      69.226   3.314  21.170  1.00 30.87     0.243 C 
ATOM    729  O   SER A  90      69.494   4.418  21.653  1.00 31.95    -0.271 OA
ATOM    730  CB  SER A  90      70.842   1.404  20.933  1.00 33.01     0.199 C 
ATOM    731  OG  SER A  90      71.489   1.795  22.131  1.00 35.52    -0.398 OA
ATOM    732  HG  SER A  90      71.886   1.046  22.560  1.00  0.00     0.209 HD
ATOM    733  N   PHE A  91      68.087   2.670  21.409  1.00 28.94    -0.346 N 
ATOM    734  HN  PHE A  91      67.906   1.776  20.953  1.00  0.00     0.163 HD
ATOM    735  CA  PHE A  91      67.096   3.231  22.316  1.00 30.25     0.180 C 
ATOM    736  C   PHE A  91      66.199   2.115  22.826  1.00 31.26     0.241 C 
ATOM    737  O   PHE A  91      66.138   1.025  22.249  1.00 31.13    -0.271 OA
ATOM    738  CB  PHE A  91      66.265   4.337  21.644  1.00 30.26     0.073 C 
ATOM    739  CG  PHE A  91      65.485   3.875  20.440  1.00 31.00    -0.056 A 
ATOM    740  CD1 PHE A  91      64.187   3.403  20.575  1.00 32.86     0.007 A 
ATOM    741  CD2 PHE A  91      66.045   3.923  19.172  1.00 30.52     0.007 A 
ATOM    742  CE1 PHE A  91      63.465   2.978  19.471  1.00 31.04     0.001 A 
ATOM    743  CE2 PHE A  91      65.329   3.500  18.063  1.00 29.74     0.001 A 
ATOM    744  CZ  PHE A  91      64.036   3.028  18.214  1.00 29.89     0.000 A 
ATOM    745  N   SER A  92      65.506   2.405  23.924  1.00 32.04    -0.344 N 
ATOM    746  HN  SER A  92      65.636   3.318  24.360  1.00  0.00     0.163 HD
ATOM    747  CA  SER A  92      64.570   1.468  24.526  1.00 33.13     0.200 C 
ATOM    748  C   SER A  92      63.199   1.631  23.886  1.00 32.12     0.243 C 
ATOM    749  O   SER A  92      62.725   2.756  23.694  1.00 30.24    -0.271 OA
ATOM    750  CB  SER A  92      64.477   1.694  26.035  1.00 35.37     0.199 C 
ATOM    751  OG  SER A  92      63.416   0.940  26.598  1.00 36.47    -0.398 OA
ATOM    752  HG  SER A  92      63.358   1.080  27.536  1.00  0.00     0.209 HD
ATOM    753  N   VAL A  93      62.567   0.502  23.551  1.00 31.37    -0.346 N 
ATOM    754  HN  VAL A  93      63.039  -0.395  23.670  1.00  0.00     0.163 HD
ATOM    755  CA  VAL A  93      61.208   0.538  23.016  1.00 31.81     0.180 C 
ATOM    756  C   VAL A  93      60.174   0.795  24.095  1.00 33.49     0.241 C 
ATOM    757  O   VAL A  93      58.990   0.963  23.778  1.00 34.87    -0.271 OA
ATOM    758  CB  VAL A  93      60.858  -0.774  22.289  1.00 34.06     0.009 C 
ATOM    759  CG1 VAL A  93      61.850  -1.041  21.171  1.00 34.73     0.012 C 
ATOM    760  CG2 VAL A  93      60.832  -1.934  23.272  1.00 35.68     0.012 C 
ATOM    761  N   LYS A  94      60.586   0.833  25.360  1.00 34.46    -0.346 N 
ATOM    762  HN  LYS A  94      61.574   0.675  25.560  1.00  0.00     0.163 HD
ATOM    763  CA  LYS A  94      59.679   1.092  26.468  1.00 39.63     0.176 C 
ATOM    764  C   LYS A  94      59.464   2.576  26.736  1.00 41.85     0.241 C 
ATOM    765  O   LYS A  94      58.562   2.923  27.507  1.00 42.15    -0.271 OA
ATOM    766  CB  LYS A  94      60.206   0.430  27.744  1.00 43.32     0.035 C 
ATOM    767  CG  LYS A  94      60.193  -1.085  27.717  1.00 46.59     0.004 C 
ATOM    768  CD  LYS A  94      60.389  -1.652  29.115  1.00 51.92     0.027 C 
ATOM    769  CE  LYS A  94      61.111  -2.990  29.081  1.00 55.27     0.229 C 
ATOM    770  NZ  LYS A  94      62.174  -3.075  30.121  1.00 59.51    -0.079 N 
ATOM    771  HZ1 LYS A  94      62.658  -3.972  30.098  1.00  0.00     0.274 HD
ATOM    772  HZ2 LYS A  94      61.800  -2.879  31.050  1.00  0.00     0.274 HD
ATOM    773  HZ3 LYS A  94      62.830  -2.298  30.045  1.00  0.00     0.274 HD
ATOM    774  N   GLU A  95      60.258   3.455  26.129  1.00 43.61    -0.346 N 
ATOM    775  HN  GLU A  95      60.915   3.113  25.428  1.00  0.00     0.163 HD
ATOM    776  CA  GLU A  95      60.232   4.888  26.421  1.00 47.74     0.177 C 
ATOM    777  C   GLU A  95      59.554   5.615  25.260  1.00 44.60     0.241 C 
ATOM    778  O   GLU A  95      60.207   6.152  24.364  1.00 42.36    -0.271 OA
ATOM    779  CB  GLU A  95      61.657   5.393  26.674  1.00 52.56     0.045 C 
ATOM    780  CG  GLU A  95      62.182   5.068  28.067  1.00 59.71     0.116 C 
ATOM    781  CD  GLU A  95      63.689   4.903  28.108  1.00 66.14     0.172 C 
ATOM    782  OE1 GLU A  95      64.390   5.642  27.385  1.00 69.01    -0.648 OA
ATOM    783  OE2 GLU A  95      64.172   4.041  28.872  1.00 70.93    -0.648 OA
ATOM    784  N   HIS A  96      58.217   5.647  25.298  1.00 39.50    -0.346 N 
ATOM    785  HN  HIS A  96      57.730   5.304  26.126  1.00  0.00     0.163 HD
ATOM    786  CA  HIS A  96      57.442   6.166  24.172  1.00 35.30     0.182 C 
ATOM    787  C   HIS A  96      57.637   7.668  23.992  1.00 32.18     0.241 C 
ATOM    788  O   HIS A  96      57.739   8.151  22.858  1.00 30.00    -0.271 OA
ATOM    789  CB  HIS A  96      55.957   5.853  24.358  1.00 34.90     0.093 C 
ATOM    790  CG  HIS A  96      55.620   4.398  24.250  1.00 35.57     0.028 A 
ATOM    791  CD2 HIS A  96      56.391   3.289  24.353  1.00 36.50     0.114 A 
ATOM    792  ND1 HIS A  96      54.335   3.952  24.030  1.00 36.82    -0.354 N 
ATOM    793  HD1 HIS A  96      53.515   4.548  23.916  1.00  0.00     0.166 HD
ATOM    794  CE1 HIS A  96      54.330   2.632  23.989  1.00 37.51     0.180 A 
ATOM    795  NE2 HIS A  96      55.565   2.204  24.184  1.00 37.93    -0.360 N 
ATOM    796  HE2 HIS A  96      55.857   1.227  24.206  1.00  0.00     0.166 HD
ATOM    797  N   ARG A  97      57.675   8.424  25.092  1.00 32.54    -0.346 N 
ATOM    798  HN  ARG A  97      57.588   7.989  26.010  1.00  0.00     0.163 HD
ATOM    799  CA  ARG A  97      57.841   9.872  24.986  1.00 32.81     0.176 C 
ATOM    800  C   ARG A  97      59.155  10.235  24.298  1.00 33.31     0.241 C 
ATOM    801  O   ARG A  97      59.191  11.142  23.457  1.00 35.37    -0.271 OA
ATOM    802  CB  ARG A  97      57.756  10.510  26.373  1.00 34.08     0.036 C 
ATOM    803  CG  ARG A  97      58.057  12.005  26.406  1.00 34.47     0.023 C 
ATOM    804  CD  ARG A  97      57.206  12.787  25.414  1.00 33.14     0.138 C 
ATOM    805  NE  ARG A  97      55.778  12.564  25.619  1.00 34.26    -0.227 N 
ATOM    806  HE  ARG A  97      55.486  12.084  26.470  1.00  0.00     0.177 HD
ATOM    807  CZ  ARG A  97      54.835  12.948  24.765  1.00 35.07     0.665 C 
ATOM    808  NH1 ARG A  97      55.170  13.577  23.647  1.00 34.79    -0.235 N 
ATOM    809 1HH1 ARG A  97      56.152  13.766  23.445  1.00  0.00     0.174 HD
ATOM    810 2HH1 ARG A  97      54.446  13.872  22.992  1.00  0.00     0.174 HD
ATOM    811  NH2 ARG A  97      53.559  12.702  25.027  1.00 35.84    -0.235 N 
ATOM    812 1HH2 ARG A  97      53.301  12.218  25.887  1.00  0.00     0.174 HD
ATOM    813 2HH2 ARG A  97      52.835  12.997  24.372  1.00  0.00     0.174 HD
ATOM    814  N   LYS A  98      60.245   9.540  24.635  1.00 33.15    -0.346 N 
ATOM    815  HN  LYS A  98      60.184   8.813  25.347  1.00  0.00     0.163 HD
ATOM    816  CA  LYS A  98      61.523   9.819  23.986  1.00 35.30     0.176 C 
ATOM    817  C   LYS A  98      61.495   9.415  22.516  1.00 31.35     0.241 C 
ATOM    818  O   LYS A  98      62.118  10.074  21.676  1.00 29.18    -0.271 OA
ATOM    819  CB  LYS A  98      62.644   9.111  24.744  1.00 40.62     0.035 C 
ATOM    820  CG  LYS A  98      62.770   9.652  26.160  1.00 46.73     0.004 C 
ATOM    821  CD  LYS A  98      63.033   8.540  27.169  1.00 54.57     0.027 C 
ATOM    822  CE  LYS A  98      63.323   9.042  28.593  1.00 59.61     0.229 C 
ATOM    823  NZ  LYS A  98      64.353   8.247  29.337  1.00 60.81    -0.079 N 
ATOM    824  HZ1 LYS A  98      64.545   8.580  30.282  1.00  0.00     0.274 HD
ATOM    825  HZ2 LYS A  98      65.217   8.193  28.797  1.00  0.00     0.274 HD
ATOM    826  HZ3 LYS A  98      64.095   7.260  29.355  1.00  0.00     0.274 HD
ATOM    827  N   ILE A  99      60.762   8.349  22.184  1.00 29.15    -0.346 N 
ATOM    828  HN  ILE A  99      60.302   7.804  22.913  1.00  0.00     0.163 HD
ATOM    829  CA  ILE A  99      60.614   7.957  20.786  1.00 28.32     0.180 C 
ATOM    830  C   ILE A  99      59.787   8.990  20.029  1.00 28.57     0.241 C 
ATOM    831  O   ILE A  99      60.124   9.368  18.901  1.00 29.37    -0.271 OA
ATOM    832  CB  ILE A  99      60.001   6.548  20.693  1.00 27.35     0.013 C 
ATOM    833  CG1 ILE A  99      60.999   5.499  21.188  1.00 27.01     0.002 C 
ATOM    834  CG2 ILE A  99      59.577   6.240  19.266  1.00 28.68     0.012 C 
ATOM    835  CD1 ILE A  99      60.400   4.110  21.357  1.00 27.19     0.005 C 
ATOM    836  N   TYR A 100      58.695   9.467  20.636  1.00 27.56    -0.346 N 
ATOM    837  HN  TYR A 100      58.415   9.095  21.544  1.00  0.00     0.163 HD
ATOM    838  CA  TYR A 100      57.901  10.518  20.005  1.00 29.02     0.180 C 
ATOM    839  C   TYR A 100      58.734  11.772  19.777  1.00 29.51     0.241 C 
ATOM    840  O   TYR A 100      58.648  12.396  18.713  1.00 31.21    -0.271 OA
ATOM    841  CB  TYR A 100      56.675  10.840  20.861  1.00 31.09     0.073 C 
ATOM    842  CG  TYR A 100      55.408  10.154  20.399  1.00 33.56    -0.056 A 
ATOM    843  CD1 TYR A 100      55.292   8.771  20.433  1.00 34.76     0.010 A 
ATOM    844  CD2 TYR A 100      54.331  10.890  19.921  1.00 33.59     0.010 A 
ATOM    845  CE1 TYR A 100      54.137   8.138  20.010  1.00 35.17     0.037 A 
ATOM    846  CE2 TYR A 100      53.172  10.266  19.493  1.00 33.64     0.037 A 
ATOM    847  CZ  TYR A 100      53.080   8.892  19.540  1.00 34.59     0.065 A 
ATOM    848  OH  TYR A 100      51.927   8.268  19.116  1.00 34.62    -0.361 OA
ATOM    849  HH  TYR A 100      51.864   7.321  19.148  1.00  0.00     0.217 HD
ATOM    850  N   THR A 101      59.551  12.151  20.762  1.00 27.98    -0.344 N 
ATOM    851  HN  THR A 101      59.586  11.606  21.623  1.00  0.00     0.163 HD
ATOM    852  CA  THR A 101      60.396  13.335  20.625  1.00 28.66     0.205 C 
ATOM    853  C   THR A 101      61.371  13.184  19.464  1.00 27.45     0.243 C 
ATOM    854  O   THR A 101      61.561  14.114  18.671  1.00 27.55    -0.271 OA
ATOM    855  CB  THR A 101      61.154  13.587  21.929  1.00 31.02     0.146 C 
ATOM    856  CG2 THR A 101      62.103  14.772  21.782  1.00 30.85     0.042 C 
ATOM    857  OG1 THR A 101      60.221  13.845  22.986  1.00 33.94    -0.393 OA
ATOM    858  HG1 THR A 101      59.630  13.107  23.078  1.00  0.00     0.210 HD
ATOM    859  N   MET A 102      62.001  12.012  19.351  1.00 27.57    -0.346 N 
ATOM    860  HN  MET A 102      61.824  11.276  20.035  1.00  0.00     0.163 HD
ATOM    861  CA  MET A 102      62.940  11.773  18.259  1.00 27.13     0.177 C 
ATOM    862  C   MET A 102      62.237  11.832  16.908  1.00 26.80     0.241 C 
ATOM    863  O   MET A 102      62.792  12.347  15.930  1.00 27.01    -0.271 OA
ATOM    864  CB  MET A 102      63.623  10.421  18.458  1.00 27.83     0.045 C 
ATOM    865  CG  MET A 102      64.567  10.380  19.650  1.00 29.75     0.076 C 
ATOM    866  SD  MET A 102      65.626   8.919  19.678  1.00 31.50    -0.173 SA
ATOM    867  CE  MET A 102      64.436   7.655  20.131  1.00 30.74     0.089 C 
ATOM    868  N   ILE A 103      61.007  11.318  16.840  1.00 25.93    -0.346 N 
ATOM    869  HN  ILE A 103      60.600  10.874  17.663  1.00  0.00     0.163 HD
ATOM    870  CA  ILE A 103      60.237  11.383  15.602  1.00 27.42     0.180 C 
ATOM    871  C   ILE A 103      59.793  12.814  15.322  1.00 30.04     0.241 C 
ATOM    872  O   ILE A 103      59.781  13.262  14.169  1.00 32.08    -0.271 OA
ATOM    873  CB  ILE A 103      59.037  10.421  15.675  1.00 27.48     0.013 C 
ATOM    874  CG1 ILE A 103      59.512   8.975  15.820  1.00 28.14     0.002 C 
ATOM    875  CG2 ILE A 103      58.154  10.567  14.445  1.00 27.83     0.012 C 
ATOM    876  CD1 ILE A 103      58.427   8.024  16.293  1.00 25.93     0.005 C 
ATOM    877  N   TYR A 104      59.428  13.558  16.372  1.00 29.65    -0.346 N 
ATOM    878  HN  TYR A 104      59.504  13.172  17.313  1.00  0.00     0.163 HD
ATOM    879  CA  TYR A 104      58.922  14.915  16.188  1.00 31.34     0.180 C 
ATOM    880  C   TYR A 104      59.945  15.820  15.511  1.00 29.87     0.241 C 
ATOM    881  O   TYR A 104      59.570  16.711  14.740  1.00 27.81    -0.271 OA
ATOM    882  CB  TYR A 104      58.508  15.507  17.535  1.00 34.09     0.073 C 
ATOM    883  CG  TYR A 104      57.087  15.191  17.936  1.00 35.62    -0.056 A 
ATOM    884  CD1 TYR A 104      56.046  15.310  17.026  1.00 37.20     0.010 A 
ATOM    885  CD2 TYR A 104      56.786  14.773  19.226  1.00 34.99     0.010 A 
ATOM    886  CE1 TYR A 104      54.746  15.022  17.388  1.00 37.58     0.037 A 
ATOM    887  CE2 TYR A 104      55.490  14.480  19.596  1.00 34.55     0.037 A 
ATOM    888  CZ  TYR A 104      54.474  14.608  18.674  1.00 36.38     0.065 A 
ATOM    889  OH  TYR A 104      53.181  14.321  19.039  1.00 37.36    -0.361 OA
ATOM    890  HH  TYR A 104      52.993  14.036  19.926  1.00  0.00     0.217 HD
ATOM    891  N   ARG A 105      61.235  15.611  15.782  1.00 29.45    -0.346 N 
ATOM    892  HN  ARG A 105      61.499  14.884  16.447  1.00  0.00     0.163 HD
ATOM    893  CA  ARG A 105      62.272  16.409  15.139  1.00 32.30     0.176 C 
ATOM    894  C   ARG A 105      62.390  16.138  13.646  1.00 32.01     0.241 C 
ATOM    895  O   ARG A 105      63.101  16.876  12.957  1.00 32.32    -0.271 OA
ATOM    896  CB  ARG A 105      63.630  16.153  15.796  1.00 35.96     0.036 C 
ATOM    897  CG  ARG A 105      63.660  16.316  17.300  1.00 39.62     0.023 C 
ATOM    898  CD  ARG A 105      65.089  16.202  17.804  1.00 44.26     0.138 C 
ATOM    899  NE  ARG A 105      65.224  16.618  19.196  1.00 48.51    -0.227 N 
ATOM    900  HE  ARG A 105      65.082  17.604  19.416  1.00  0.00     0.177 HD
ATOM    901  CZ  ARG A 105      65.520  15.793  20.195  1.00 52.87     0.665 C 
ATOM    902  NH1 ARG A 105      65.626  16.260  21.431  1.00 58.24    -0.235 N 
ATOM    903 1HH1 ARG A 105      65.853  15.627  22.198  1.00  0.00     0.174 HD
ATOM    904 2HH1 ARG A 105      65.478  17.253  21.613  1.00  0.00     0.174 HD
ATOM    905  NH2 ARG A 105      65.712  14.501  19.958  1.00 52.15    -0.235 N 
ATOM    906 1HH2 ARG A 105      65.939  13.868  20.725  1.00  0.00     0.174 HD
ATOM    907 2HH2 ARG A 105      65.630  14.142  19.007  1.00  0.00     0.174 HD
ATOM    908  N   ASN A 106      61.726  15.103  13.130  1.00 32.67    -0.346 N 
ATOM    909  HN  ASN A 106      61.112  14.564  13.740  1.00  0.00     0.163 HD
ATOM    910  CA  ASN A 106      61.840  14.710  11.732  1.00 32.24     0.185 C 
ATOM    911  C   ASN A 106      60.549  14.944  10.954  1.00 32.77     0.241 C 
ATOM    912  O   ASN A 106      60.306  14.287   9.940  1.00 33.15    -0.271 OA
ATOM    913  CB  ASN A 106      62.257  13.246  11.624  1.00 32.12     0.137 C 
ATOM    914  CG  ASN A 106      63.701  13.027  12.004  1.00 32.41     0.217 C 
ATOM    915  ND2 ASN A 106      63.943  12.760  13.283  1.00 32.95    -0.370 N 
ATOM    916 1HD2 ASN A 106      63.204  12.700  13.984  1.00  0.00     0.159 HD
ATOM    917 2HD2 ASN A 106      64.919  12.612  13.540  1.00  0.00     0.159 HD
ATOM    918  OD1 ASN A 106      64.592  13.099  11.159  1.00 33.12    -0.274 OA
ATOM    919  N   LEU A 107      59.714  15.876  11.406  1.00 32.96    -0.346 N 
ATOM    920  HN  LEU A 107      59.962  16.420  12.232  1.00  0.00     0.163 HD
ATOM    921  CA  LEU A 107      58.449  16.124  10.729  1.00 34.49     0.177 C 
ATOM    922  C   LEU A 107      57.989  17.545  11.020  1.00 35.82     0.241 C 
ATOM    923  O   LEU A 107      58.550  18.246  11.866  1.00 33.88    -0.271 OA
ATOM    924  CB  LEU A 107      57.380  15.108  11.149  1.00 35.22     0.038 C 
ATOM    925  CG  LEU A 107      57.145  14.854  12.643  1.00 34.45    -0.020 C 
ATOM    926  CD1 LEU A 107      56.265  15.927  13.279  1.00 35.56     0.009 C 
ATOM    927  CD2 LEU A 107      56.531  13.481  12.841  1.00 33.35     0.009 C 
ATOM    928  N   VAL A 108      56.946  17.951  10.303  1.00 37.46    -0.346 N 
ATOM    929  HN  VAL A 108      56.613  17.347   9.552  1.00  0.00     0.163 HD
ATOM    930  CA  VAL A 108      56.253  19.210  10.531  1.00 37.62     0.180 C 
ATOM    931  C   VAL A 108      54.819  18.884  10.917  1.00 37.54     0.241 C 
ATOM    932  O   VAL A 108      54.140  18.124  10.216  1.00 36.74    -0.271 OA
ATOM    933  CB  VAL A 108      56.289  20.116   9.286  1.00 39.38     0.009 C 
ATOM    934  CG1 VAL A 108      55.447  21.367   9.511  1.00 41.92     0.012 C 
ATOM    935  CG2 VAL A 108      57.723  20.479   8.936  1.00 39.76     0.012 C 
ATOM    936  N   VAL A 109      54.364  19.444  12.037  1.00 39.15    -0.346 N 
ATOM    937  HN  VAL A 109      54.996  19.986  12.626  1.00  0.00     0.163 HD
ATOM    938  CA  VAL A 109      52.969  19.287  12.426  1.00 40.40     0.180 C 
ATOM    939  C   VAL A 109      52.097  20.091  11.473  1.00 43.01     0.241 C 
ATOM    940  O   VAL A 109      52.342  21.281  11.236  1.00 43.55    -0.271 OA
ATOM    941  CB  VAL A 109      52.759  19.728  13.881  1.00 38.72     0.009 C 
ATOM    942  CG1 VAL A 109      51.274  19.797  14.206  1.00 38.50     0.012 C 
ATOM    943  CG2 VAL A 109      53.476  18.778  14.822  1.00 35.15     0.012 C 
ATOM    944  N   VAL A 110      51.078  19.439  10.912  1.00 44.27    -0.346 N 
ATOM    945  HN  VAL A 110      50.923  18.457  11.139  1.00  0.00     0.163 HD
ATOM    946  CA  VAL A 110      50.183  20.110   9.979  1.00 49.24     0.180 C 
ATOM    947  C   VAL A 110      49.367  21.153  10.727  1.00 56.20     0.241 C 
ATOM    948  O   VAL A 110      48.668  20.838  11.699  1.00 55.83    -0.271 OA
ATOM    949  CB  VAL A 110      49.268  19.095   9.281  1.00 49.18     0.009 C 
ATOM    950  CG1 VAL A 110      48.300  19.807   8.342  1.00 52.82     0.012 C 
ATOM    951  CG2 VAL A 110      50.091  18.058   8.544  1.00 48.46     0.012 C 
ATOM    952  N   ASN A 111      49.450  22.399  10.273  1.00 63.91    -0.346 N 
ATOM    953  HN  ASN A 111      50.085  22.612   9.504  1.00  0.00     0.163 HD
ATOM    954  CA  ASN A 111      48.649  23.462  10.856  1.00 71.42     0.185 C 
ATOM    955  C   ASN A 111      47.170  23.168  10.643  1.00 76.68     0.241 C 
ATOM    956  O   ASN A 111      46.760  22.615   9.621  1.00 78.40    -0.271 OA
ATOM    957  CB  ASN A 111      49.037  24.806  10.232  1.00 76.40     0.137 C 
ATOM    958  CG  ASN A 111      48.238  25.988  10.783  1.00 84.08     0.217 C 
ATOM    959  ND2 ASN A 111      48.818  27.171  10.654  1.00 85.97    -0.370 N 
ATOM    960 1HD2 ASN A 111      49.733  27.286  10.217  1.00  0.00     0.159 HD
ATOM    961 2HD2 ASN A 111      48.285  27.959  11.021  1.00  0.00     0.159 HD
ATOM    962  OD1 ASN A 111      47.130  25.849  11.312  1.00 88.97    -0.274 OA
ATOM    963  N   GLN A 112      46.367  23.568  11.619  1.00 80.67    -0.346 N 
ATOM    964  HN  GLN A 112      46.778  24.055  12.415  1.00  0.00     0.163 HD
ATOM    965  CA  GLN A 112      44.920  23.346  11.613  1.00 86.15     0.177 C 
ATOM    966  C   GLN A 112      44.264  24.660  11.187  1.00 90.72     0.241 C 
ATOM    967  O   GLN A 112      43.940  25.515  12.016  1.00 92.84    -0.271 OA
ATOM    968  CB  GLN A 112      44.439  22.879  12.987  1.00 87.64     0.044 C 
ATOM    969  CG  GLN A 112      43.056  22.246  13.005  1.00 92.62     0.105 C 
ATOM    970  CD  GLN A 112      42.917  21.263  14.150  1.00 92.89     0.215 C 
ATOM    971  NE2 GLN A 112      41.940  20.370  14.045  1.00 95.54    -0.370 N 
ATOM    972 1HE2 GLN A 112      41.846  19.708  14.816  1.00  0.00     0.159 HD
ATOM    973 2HE2 GLN A 112      41.286  20.362  13.262  1.00  0.00     0.159 HD
ATOM    974  OE1 GLN A 112      43.704  21.273  15.092  1.00 90.50    -0.274 OA
ATOM    975  N   GLN A 113      44.069  24.816   9.875  1.00 92.57    -0.349 N 
ATOM    976  HN  GLN A 113      44.335  24.052   9.254  1.00  0.00     0.163 HD
ATOM    977  CA  GLN A 113      43.493  26.025   9.278  1.00 96.51     0.142 C 
ATOM    978  C   GLN A 113      44.254  27.297   9.660  1.00 96.34     0.255 C 
ATOM    979  O   GLN A 113      45.100  27.780   8.906  1.00 95.73    -0.305 OA
ATOM    980  CB  GLN A 113      42.021  26.165   9.670  1.00100.98     0.039 C 
TER     981      GLN A 113 
