# Supplementary material for: Exploration of the molecular mechanism of melatonin against polycystic ovary syndrome based on a network pharmacology approach and experimental validation
Source: Front Endocrinol (Lausanne). 2025 Aug 5;16:1528518. doi: 10.3389/fendo.2025.1528518 (PMC12361247; doi:10.3389/fendo.2025.1528518)
Supplement: Supplementary file 1 [file DataSheet1.zip › Raw data/molecular docking/MDM2-melatonin/conf.txt]

receptor =5oai_w.pdbqt

center_x =59.098
center_y = 6.143
center_z = 14.412

size_x =32.25
size_y =35.25
size_z =33
