# Supplementary material for: Exploration of the molecular mechanism of melatonin against polycystic ovary syndrome based on a network pharmacology approach and experimental validation
Source: Front Endocrinol (Lausanne). 2025 Aug 5;16:1528518. doi: 10.3389/fendo.2025.1528518 (PMC12361247; doi:10.3389/fendo.2025.1528518)
Supplement: Supplementary file 1 [file DataSheet1.zip › Raw data/molecular docking/MDM2-melatonin/lig.pdbqt_lizhenyu/lig.pdbqt_out.pdb]

MODEL 1
REMARK VINA RESULT:      -6.1      0.000      0.000
REMARK  4 active torsions:
REMARK  status: ('A' for Active; 'I' for Inactive)
REMARK    1  A    between atoms: O_1  and  C_13 
REMARK    2  A    between atoms: N_4  and  C_10 
REMARK       I    between atoms: N_4  and  C_15 
REMARK    3  A    between atoms: C_5  and  C_7 
REMARK    4  A    between atoms: C_7  and  C_10 
ROOT
ATOM      1  O   *** d   *      52.897   5.051  21.537  0.00  0.00    -0.356 OA
ATOM      2  C   *** d   *      51.568   5.044  22.004  0.00  0.00     0.210 C 
ENDROOT
BRANCH   1   3
ATOM      3  C   *** d   *      53.273   4.123  20.593  0.00  0.00     0.069 A 
ATOM      4  C   *** d   *      54.535   3.676  20.412  0.00  0.00     0.051 A 
ATOM      5  C   *** d   *      54.795   2.768  19.461  0.00  0.00     0.001 A 
ATOM      6  C   *** d   *      55.934   2.168  19.079  0.00  0.00    -0.029 A 
ATOM      7  C   *** d   *      53.821   2.290  18.680  0.00  0.00     0.043 A 
ATOM      8  C   *** d   *      55.583   1.350  18.074  0.00  0.00     0.096 A 
ATOM      9  N   *** d   *      54.333   1.456  17.876  0.00  0.00    -0.365 N 
ATOM     10  H   *** d   *      53.794   0.929  17.150  0.00  0.00     0.165 HD
ATOM     11  C   *** d   *      52.560   2.705  18.826  0.00  0.00     0.033 A 
ATOM     12  C   *** d   *      52.317   3.616  19.783  0.00  0.00     0.039 A 
BRANCH   6  13
ATOM     13  C   *** d   *      57.302   2.383  19.666  0.00  0.00     0.060 C 
BRANCH  13  14
ATOM     14  C   *** d   *      58.439   1.705  18.890  0.00  0.00     0.127 C 
BRANCH  14  15
ATOM     15  N   *** d   *      59.222   2.720  18.179  0.00  0.00    -0.361 N 
ATOM     16  C   *** d   *      59.139   2.892  16.826  0.00  0.00     0.213 C 
ATOM     17  O   *** d   *      58.422   2.222  16.124  0.00  0.00    -0.274 OA
ATOM     18  C   *** d   *      60.029   3.995  16.287  0.00  0.00     0.117 C 
ATOM     19  H   *** d   *      59.850   3.322  18.712  0.00  0.00     0.162 HD
ENDBRANCH  14  15
ENDBRANCH  13  14
ENDBRANCH   6  13
ENDBRANCH   1   3
TORSDOF 4
ENDMDL
MODEL 2
REMARK VINA RESULT:      -6.0      6.256      8.517
REMARK  4 active torsions:
REMARK  status: ('A' for Active; 'I' for Inactive)
REMARK    1  A    between atoms: O_1  and  C_13 
REMARK    2  A    between atoms: N_4  and  C_10 
REMARK       I    between atoms: N_4  and  C_15 
REMARK    3  A    between atoms: C_5  and  C_7 
REMARK    4  A    between atoms: C_7  and  C_10 
ROOT
ATOM      1  O   *** d   *      59.226  -4.913  22.208  0.00  0.00    -0.356 OA
ATOM      2  C   *** d   *      58.884  -6.061  22.949  0.00  0.00     0.210 C 
ENDROOT
BRANCH   1   3
ATOM      3  C   *** d   *      59.463  -5.040  20.859  0.00  0.00     0.069 A 
ATOM      4  C   *** d   *      59.808  -4.024  20.037  0.00  0.00     0.051 A 
ATOM      5  C   *** d   *      60.017  -4.257  18.734  0.00  0.00     0.001 A 
ATOM      6  C   *** d   *      60.361  -3.445  17.721  0.00  0.00    -0.029 A 
ATOM      7  C   *** d   *      59.891  -5.486  18.225  0.00  0.00     0.043 A 
ATOM      8  C   *** d   *      60.425  -4.238  16.639  0.00  0.00     0.096 A 
ATOM      9  N   *** d   *      60.142  -5.427  16.984  0.00  0.00    -0.365 N 
ATOM     10  H   *** d   *      60.117  -6.249  16.338  0.00  0.00     0.165 HD
ATOM     11  C   *** d   *      59.553  -6.518  19.001  0.00  0.00     0.033 A 
ATOM     12  C   *** d   *      59.347  -6.268  20.305  0.00  0.00     0.039 A 
BRANCH   6  13
ATOM     13  C   *** d   *      60.615  -1.966  17.803  0.00  0.00     0.060 C 
BRANCH  13  14
ATOM     14  C   *** d   *      59.354  -1.098  17.696  0.00  0.00     0.127 C 
BRANCH  14  15
ATOM     15  N   *** d   *      59.662   0.270  18.124  0.00  0.00    -0.361 N 
ATOM     16  C   *** d   *      59.201   1.367  17.452  0.00  0.00     0.213 C 
ATOM     17  O   *** d   *      58.513   1.289  16.465  0.00  0.00    -0.274 OA
ATOM     18  C   *** d   *      59.634   2.689  18.058  0.00  0.00     0.117 C 
ATOM     19  H   *** d   *      60.241   0.409  18.952  0.00  0.00     0.162 HD
ENDBRANCH  14  15
ENDBRANCH  13  14
ENDBRANCH   6  13
ENDBRANCH   1   3
TORSDOF 4
ENDMDL
MODEL 3
REMARK VINA RESULT:      -5.8      1.617      6.467
REMARK  4 active torsions:
REMARK  status: ('A' for Active; 'I' for Inactive)
REMARK    1  A    between atoms: O_1  and  C_13 
REMARK    2  A    between atoms: N_4  and  C_10 
REMARK       I    between atoms: N_4  and  C_15 
REMARK    3  A    between atoms: C_5  and  C_7 
REMARK    4  A    between atoms: C_7  and  C_10 
ROOT
ATOM      1  O   *** d   *      59.601   2.918  16.120  0.00  0.00    -0.356 OA
ATOM      2  C   *** d   *      60.593   3.919  16.099  0.00  0.00     0.210 C 
ENDROOT
BRANCH   1   3
ATOM      3  C   *** d   *      59.224   2.383  17.330  0.00  0.00     0.069 A 
ATOM      4  C   *** d   *      57.952   2.321  17.782  0.00  0.00     0.051 A 
ATOM      5  C   *** d   *      57.692   1.778  18.979  0.00  0.00     0.001 A 
ATOM      6  C   *** d   *      56.544   1.593  19.652  0.00  0.00    -0.029 A 
ATOM      7  C   *** d   *      58.675   1.291  19.743  0.00  0.00     0.043 A 
ATOM      8  C   *** d   *      56.900   0.999  20.802  0.00  0.00     0.096 A 
ATOM      9  N   *** d   *      58.160   0.841  20.810  0.00  0.00    -0.365 N 
ATOM     10  H   *** d   *      58.704   0.402  21.588  0.00  0.00     0.165 HD
ATOM     11  C   *** d   *      59.945   1.333  19.335  0.00  0.00     0.033 A 
ATOM     12  C   *** d   *      60.189   1.880  18.132  0.00  0.00     0.039 A 
BRANCH   6  13
ATOM     13  C   *** d   *      55.165   1.980  19.196  0.00  0.00     0.060 C 
BRANCH  13  14
ATOM     14  C   *** d   *      54.112   2.013  20.313  0.00  0.00     0.127 C 
BRANCH  14  15
ATOM     15  N   *** d   *      53.049   2.958  19.956  0.00  0.00    -0.361 N 
ATOM     16  C   *** d   *      53.043   4.251  20.396  0.00  0.00     0.213 C 
ATOM     17  O   *** d   *      53.907   4.706  21.105  0.00  0.00    -0.274 OA
ATOM     18  C   *** d   *      51.856   5.062  19.914  0.00  0.00     0.117 C 
ATOM     19  H   *** d   *      52.286   2.638  19.359  0.00  0.00     0.162 HD
ENDBRANCH  14  15
ENDBRANCH  13  14
ENDBRANCH   6  13
ENDBRANCH   1   3
TORSDOF 4
ENDMDL
MODEL 4
REMARK VINA RESULT:      -5.8      5.392      7.860
REMARK  4 active torsions:
REMARK  status: ('A' for Active; 'I' for Inactive)
REMARK    1  A    between atoms: O_1  and  C_13 
REMARK    2  A    between atoms: N_4  and  C_10 
REMARK       I    between atoms: N_4  and  C_15 
REMARK    3  A    between atoms: C_5  and  C_7 
REMARK    4  A    between atoms: C_7  and  C_10 
ROOT
ATOM      1  O   *** d   *      59.713  -5.077  21.641  0.00  0.00    -0.356 OA
ATOM      2  C   *** d   *      58.475  -5.279  22.284  0.00  0.00     0.210 C 
ENDROOT
BRANCH   1   3
ATOM      3  C   *** d   *      59.720  -4.719  20.313  0.00  0.00     0.069 A 
ATOM      4  C   *** d   *      59.730  -3.447  19.857  0.00  0.00     0.051 A 
ATOM      5  C   *** d   *      59.736  -3.207  18.538  0.00  0.00     0.001 A 
ATOM      6  C   *** d   *      59.746  -2.064  17.833  0.00  0.00    -0.029 A 
ATOM      7  C   *** d   *      59.734  -4.211  17.655  0.00  0.00     0.043 A 
ATOM      8  C   *** d   *      59.748  -2.443  16.545  0.00  0.00     0.096 A 
ATOM      9  N   *** d   *      59.741  -3.712  16.491  0.00  0.00    -0.365 N 
ATOM     10  H   *** d   *      59.741  -4.274  15.608  0.00  0.00     0.165 HD
ATOM     11  C   *** d   *      59.724  -5.482  18.063  0.00  0.00     0.033 A 
ATOM     12  C   *** d   *      59.717  -5.705  19.388  0.00  0.00     0.039 A 
BRANCH   6  13
ATOM     13  C   *** d   *      59.753  -0.667  18.389  0.00  0.00     0.060 C 
BRANCH  13  14
ATOM     14  C   *** d   *      58.861   0.323  17.627  0.00  0.00     0.127 C 
BRANCH  14  15
ATOM     15  N   *** d   *      59.570   1.597  17.465  0.00  0.00    -0.361 N 
ATOM     16  C   *** d   *      59.145   2.564  16.599  0.00  0.00     0.213 C 
ATOM     17  O   *** d   *      58.164   2.440  15.909  0.00  0.00    -0.274 OA
ATOM     18  C   *** d   *      60.018   3.804  16.582  0.00  0.00     0.117 C 
ATOM     19  H   *** d   *      60.410   1.767  18.019  0.00  0.00     0.162 HD
ENDBRANCH  14  15
ENDBRANCH  13  14
ENDBRANCH   6  13
ENDBRANCH   1   3
TORSDOF 4
ENDMDL
MODEL 5
REMARK VINA RESULT:      -5.6      1.893      2.777
REMARK  4 active torsions:
REMARK  status: ('A' for Active; 'I' for Inactive)
REMARK    1  A    between atoms: O_1  and  C_13 
REMARK    2  A    between atoms: N_4  and  C_10 
REMARK       I    between atoms: N_4  and  C_15 
REMARK    3  A    between atoms: C_5  and  C_7 
REMARK    4  A    between atoms: C_7  and  C_10 
ROOT
ATOM      1  O   *** d   *      50.638   2.765  17.967  0.00  0.00    -0.356 OA
ATOM      2  C   *** d   *      50.825   2.331  16.639  0.00  0.00     0.210 C 
ENDROOT
BRANCH   1   3
ATOM      3  C   *** d   *      51.735   3.161  18.696  0.00  0.00     0.069 A 
ATOM      4  C   *** d   *      52.896   2.474  18.778  0.00  0.00     0.051 A 
ATOM      5  C   *** d   *      53.906   2.951  19.518  0.00  0.00     0.001 A 
ATOM      6  C   *** d   *      55.139   2.479  19.765  0.00  0.00    -0.029 A 
ATOM      7  C   *** d   *      53.789   4.104  20.184  0.00  0.00     0.043 A 
ATOM      8  C   *** d   *      55.707   3.383  20.578  0.00  0.00     0.096 A 
ATOM      9  N   *** d   *      54.877   4.319  20.796  0.00  0.00    -0.365 N 
ATOM     10  H   *** d   *      55.060   5.155  21.397  0.00  0.00     0.165 HD
ATOM     11  C   *** d   *      52.659   4.814  20.131  0.00  0.00     0.033 A 
ATOM     12  C   *** d   *      51.656   4.322  19.384  0.00  0.00     0.039 A 
BRANCH   6  13
ATOM     13  C   *** d   *      55.736   1.205  19.234  0.00  0.00     0.060 C 
BRANCH  13  14
ATOM     14  C   *** d   *      56.501   1.364  17.913  0.00  0.00     0.127 C 
BRANCH  14  15
ATOM     15  N   *** d   *      57.837   1.906  18.182  0.00  0.00    -0.361 N 
ATOM     16  C   *** d   *      58.675   2.315  17.184  0.00  0.00     0.213 C 
ATOM     17  O   *** d   *      58.377   2.258  16.016  0.00  0.00    -0.274 OA
ATOM     18  C   *** d   *      60.009   2.843  17.674  0.00  0.00     0.117 C 
ATOM     19  H   *** d   *      58.152   1.981  19.150  0.00  0.00     0.162 HD
ENDBRANCH  14  15
ENDBRANCH  13  14
ENDBRANCH   6  13
ENDBRANCH   1   3
TORSDOF 4
ENDMDL
MODEL 6
REMARK VINA RESULT:      -5.4      1.960      2.225
REMARK  4 active torsions:
REMARK  status: ('A' for Active; 'I' for Inactive)
REMARK    1  A    between atoms: O_1  and  C_13 
REMARK    2  A    between atoms: N_4  and  C_10 
REMARK       I    between atoms: N_4  and  C_15 
REMARK    3  A    between atoms: C_5  and  C_7 
REMARK    4  A    between atoms: C_7  and  C_10 
ROOT
ATOM      1  O   *** d   *      53.061   4.809  21.459  0.00  0.00    -0.356 OA
ATOM      2  C   *** d   *      51.719   5.237  21.469  0.00  0.00     0.210 C 
ENDROOT
BRANCH   1   3
ATOM      3  C   *** d   *      53.455   3.884  20.520  0.00  0.00     0.069 A 
ATOM      4  C   *** d   *      54.724   3.452  20.349  0.00  0.00     0.051 A 
ATOM      5  C   *** d   *      55.002   2.545  19.402  0.00  0.00     0.001 A 
ATOM      6  C   *** d   *      56.151   1.959  19.030  0.00  0.00    -0.029 A 
ATOM      7  C   *** d   *      54.039   2.053  18.616  0.00  0.00     0.043 A 
ATOM      8  C   *** d   *      55.817   1.134  18.024  0.00  0.00     0.096 A 
ATOM      9  N   *** d   *      54.568   1.223  17.817  0.00  0.00    -0.365 N 
ATOM     10  H   *** d   *      54.041   0.688  17.089  0.00  0.00     0.165 HD
ATOM     11  C   *** d   *      52.772   2.452  18.752  0.00  0.00     0.033 A 
ATOM     12  C   *** d   *      52.511   3.362  19.705  0.00  0.00     0.039 A 
BRANCH   6  13
ATOM     13  C   *** d   *      57.512   2.193  19.624  0.00  0.00     0.060 C 
BRANCH  13  14
ATOM     14  C   *** d   *      58.144   0.953  20.272  0.00  0.00     0.127 C 
BRANCH  14  15
ATOM     15  N   *** d   *      59.090   0.338  19.336  0.00  0.00    -0.361 N 
ATOM     16  C   *** d   *      58.894  -0.908  18.812  0.00  0.00     0.213 C 
ATOM     17  O   *** d   *      57.935  -1.588  19.083  0.00  0.00    -0.274 OA
ATOM     18  C   *** d   *      59.988  -1.359  17.865  0.00  0.00     0.117 C 
ATOM     19  H   *** d   *      59.923   0.860  19.065  0.00  0.00     0.162 HD
ENDBRANCH  14  15
ENDBRANCH  13  14
ENDBRANCH   6  13
ENDBRANCH   1   3
TORSDOF 4
ENDMDL
MODEL 7
REMARK VINA RESULT:      -5.2      3.174      6.893
REMARK  4 active torsions:
REMARK  status: ('A' for Active; 'I' for Inactive)
REMARK    1  A    between atoms: O_1  and  C_13 
REMARK    2  A    between atoms: N_4  and  C_10 
REMARK       I    between atoms: N_4  and  C_15 
REMARK    3  A    between atoms: C_5  and  C_7 
REMARK    4  A    between atoms: C_7  and  C_10 
ROOT
ATOM      1  O   *** d   *      56.905  -2.812  16.772  0.00  0.00    -0.356 OA
ATOM      2  C   *** d   *      57.271  -3.880  15.930  0.00  0.00     0.210 C 
ENDROOT
BRANCH   1   3
ATOM      3  C   *** d   *      57.887  -1.968  17.238  0.00  0.00     0.069 A 
ATOM      4  C   *** d   *      57.672  -0.717  17.701  0.00  0.00     0.051 A 
ATOM      5  C   *** d   *      58.701   0.024  18.134  0.00  0.00     0.001 A 
ATOM      6  C   *** d   *      58.764   1.269  18.633  0.00  0.00    -0.029 A 
ATOM      7  C   *** d   *      59.950  -0.454  18.118  0.00  0.00     0.043 A 
ATOM      8  C   *** d   *      60.065   1.479  18.894  0.00  0.00     0.096 A 
ATOM      9  N   *** d   *      60.721   0.440  18.576  0.00  0.00    -0.365 N 
ATOM     10  H   *** d   *      61.757   0.331  18.675  0.00  0.00     0.165 HD
ATOM     11  C   *** d   *      60.206  -1.686  17.668  0.00  0.00     0.033 A 
ATOM     12  C   *** d   *      59.163  -2.415  17.238  0.00  0.00     0.039 A 
BRANCH   6  13
ATOM     13  C   *** d   *      57.612   2.210  18.845  0.00  0.00     0.060 C 
BRANCH  13  14
ATOM     14  C   *** d   *      57.164   2.348  20.307  0.00  0.00     0.127 C 
BRANCH  14  15
ATOM     15  N   *** d   *      55.796   2.874  20.353  0.00  0.00    -0.361 N 
ATOM     16  C   *** d   *      55.523   4.172  20.678  0.00  0.00     0.213 C 
ATOM     17  O   *** d   *      56.383   4.973  20.950  0.00  0.00    -0.274 OA
ATOM     18  C   *** d   *      54.046   4.514  20.668  0.00  0.00     0.117 C 
ATOM     19  H   *** d   *      55.020   2.248  20.134  0.00  0.00     0.162 HD
ENDBRANCH  14  15
ENDBRANCH  13  14
ENDBRANCH   6  13
ENDBRANCH   1   3
TORSDOF 4
ENDMDL
MODEL 8
REMARK VINA RESULT:      -5.2      4.393      7.760
REMARK  4 active torsions:
REMARK  status: ('A' for Active; 'I' for Inactive)
REMARK    1  A    between atoms: O_1  and  C_13 
REMARK    2  A    between atoms: N_4  and  C_10 
REMARK       I    between atoms: N_4  and  C_15 
REMARK    3  A    between atoms: C_5  and  C_7 
REMARK    4  A    between atoms: C_7  and  C_10 
ROOT
ATOM      1  O   *** d   *      60.121  -5.242  19.057  0.00  0.00    -0.356 OA
ATOM      2  C   *** d   *      59.340  -5.853  20.057  0.00  0.00     0.210 C 
ENDROOT
BRANCH   1   3
ATOM      3  C   *** d   *      59.953  -3.899  18.812  0.00  0.00     0.069 A 
ATOM      4  C   *** d   *      59.002  -3.125  19.380  0.00  0.00     0.051 A 
ATOM      5  C   *** d   *      58.925  -1.823  19.073  0.00  0.00     0.001 A 
ATOM      6  C   *** d   *      58.096  -0.850  19.484  0.00  0.00    -0.029 A 
ATOM      7  C   *** d   *      59.780  -1.267  18.207  0.00  0.00     0.043 A 
ATOM      8  C   *** d   *      58.497   0.255  18.835  0.00  0.00     0.096 A 
ATOM      9  N   *** d   *      59.488  -0.039  18.098  0.00  0.00    -0.365 N 
ATOM     10  H   *** d   *      59.999   0.635  17.483  0.00  0.00     0.165 HD
ATOM     11  C   *** d   *      60.734  -1.996  17.624  0.00  0.00     0.033 A 
ATOM     12  C   *** d   *      60.797  -3.300  17.943  0.00  0.00     0.039 A 
BRANCH   6  13
ATOM     13  C   *** d   *      56.963  -0.991  20.462  0.00  0.00     0.060 C 
BRANCH  13  14
ATOM     14  C   *** d   *      56.716   0.250  21.331  0.00  0.00     0.127 C 
BRANCH  14  15
ATOM     15  N   *** d   *      55.609   1.030  20.770  0.00  0.00    -0.361 N 
ATOM     16  C   *** d   *      55.692   2.380  20.574  0.00  0.00     0.213 C 
ATOM     17  O   *** d   *      56.676   3.022  20.850  0.00  0.00    -0.274 OA
ATOM     18  C   *** d   *      54.440   2.997  19.983  0.00  0.00     0.117 C 
ATOM     19  H   *** d   *      54.746   0.549  20.515  0.00  0.00     0.162 HD
ENDBRANCH  14  15
ENDBRANCH  13  14
ENDBRANCH   6  13
ENDBRANCH   1   3
TORSDOF 4
ENDMDL
MODEL 9
REMARK VINA RESULT:      -5.0      5.852      8.515
REMARK  4 active torsions:
REMARK  status: ('A' for Active; 'I' for Inactive)
REMARK    1  A    between atoms: O_1  and  C_13 
REMARK    2  A    between atoms: N_4  and  C_10 
REMARK       I    between atoms: N_4  and  C_15 
REMARK    3  A    between atoms: C_5  and  C_7 
REMARK    4  A    between atoms: C_7  and  C_10 
ROOT
ATOM      1  O   *** d   *      59.698  -5.338  21.426  0.00  0.00    -0.356 OA
ATOM      2  C   *** d   *      59.078  -6.549  21.795  0.00  0.00     0.210 C 
ENDROOT
BRANCH   1   3
ATOM      3  C   *** d   *      59.718  -4.981  20.098  0.00  0.00     0.069 A 
ATOM      4  C   *** d   *      59.733  -3.709  19.641  0.00  0.00     0.051 A 
ATOM      5  C   *** d   *      59.753  -3.471  18.323  0.00  0.00     0.001 A 
ATOM      6  C   *** d   *      59.770  -2.328  17.617  0.00  0.00    -0.029 A 
ATOM      7  C   *** d   *      59.759  -4.475  17.440  0.00  0.00     0.043 A 
ATOM      8  C   *** d   *      59.785  -2.708  16.330  0.00  0.00     0.096 A 
ATOM      9  N   *** d   *      59.779  -3.977  16.276  0.00  0.00    -0.365 N 
ATOM     10  H   *** d   *      59.788  -4.540  15.394  0.00  0.00     0.165 HD
ATOM     11  C   *** d   *      59.746  -5.746  17.849  0.00  0.00     0.033 A 
ATOM     12  C   *** d   *      59.725  -5.968  19.174  0.00  0.00     0.039 A 
BRANCH   6  13
ATOM     13  C   *** d   *      59.771  -0.931  18.172  0.00  0.00     0.060 C 
BRANCH  13  14
ATOM     14  C   *** d   *      58.747   0.011  17.523  0.00  0.00     0.127 C 
BRANCH  14  15
ATOM     15  N   *** d   *      57.488  -0.041  18.273  0.00  0.00    -0.361 N 
ATOM     16  C   *** d   *      56.422  -0.789  17.860  0.00  0.00     0.213 C 
ATOM     17  O   *** d   *      56.439  -1.453  16.854  0.00  0.00    -0.274 OA
ATOM     18  C   *** d   *      55.217  -0.706  18.777  0.00  0.00     0.117 C 
ATOM     19  H   *** d   *      57.406   0.499  19.135  0.00  0.00     0.162 HD
ENDBRANCH  14  15
ENDBRANCH  13  14
ENDBRANCH   6  13
ENDBRANCH   1   3
TORSDOF 4
ENDMDL
