# Supplementary material for: Exploration of the molecular mechanism of melatonin against polycystic ovary syndrome based on a network pharmacology approach and experimental validation
Source: Front Endocrinol (Lausanne). 2025 Aug 5;16:1528518. doi: 10.3389/fendo.2025.1528518 (PMC12361247; doi:10.3389/fendo.2025.1528518)
Supplement: Supplementary file 1 [file DataSheet1.zip › Raw data/molecular docking/NR3C1-melatonin/3k22.pdb]

HEADER    TRANSCRIPTION                           29-SEP-09   3K22              
TITLE     GLUCOCORTICOID RECEPTOR WITH BOUND ALANINAMIDE 10 WITH TIF2 PEPTIDE   
CAVEAT     3K22    JZR A 1731 HAS WRONG CHIRALITY AT ATOM C1 JZR B 1731 HAS     
CAVEAT   2 3K22    WRONG CHIRALITY AT ATOM C1                                   
COMPND    MOL_ID: 1;                                                            
COMPND   2 MOLECULE: GLUCOCORTICOID RECEPTOR;                                   
COMPND   3 CHAIN: A, B;                                                         
COMPND   4 SYNONYM: GR, NUCLEAR RECEPTOR SUBFAMILY 3 GROUP C MEMBER 1;          
COMPND   5 ENGINEERED: YES;                                                     
COMPND   6 MUTATION: YES;                                                       
COMPND   7 MOL_ID: 2;                                                           
COMPND   8 MOLECULE: TRANSCRIPTIONAL INTERMEDIARY FACTOR 2;                     
COMPND   9 CHAIN: H, D;                                                         
COMPND  10 ENGINEERED: YES                                                      
SOURCE    MOL_ID: 1;                                                            
SOURCE   2 ORGANISM_SCIENTIFIC: HOMO SAPIENS;                                   
SOURCE   3 ORGANISM_COMMON: HUMAN;                                              
SOURCE   4 ORGANISM_TAXID: 9606;                                                
SOURCE   5 GENE: GRL, NR3C1, PGR;                                               
SOURCE   6 EXPRESSION_SYSTEM: ESCHERICHIA COLI;                                 
SOURCE   7 EXPRESSION_SYSTEM_TAXID: 562;                                        
SOURCE   8 EXPRESSION_SYSTEM_STRAIN: BL21(DE3);                                 
SOURCE   9 EXPRESSION_SYSTEM_VECTOR_TYPE: PLASMID;                              
SOURCE  10 EXPRESSION_SYSTEM_PLASMID: PHIS GST;                                 
SOURCE  11 MOL_ID: 2;                                                           
SOURCE  12 SYNTHETIC: YES;                                                      
SOURCE  13 OTHER_DETAILS: PURCHASED                                             
KEYWDS    GLUCOCORTICOID RECEPTOR, STEROID HORMONE RECEPTOR, NUCLEAR RECEPTOR,  
KEYWDS   2 GR, GLUCOCORTICOIDS, ALPHA HELICAL SANDWICH, META-CHANNEL,           
KEYWDS   3 ALTERNATIVE INITIATION, CHROMATIN REGULATOR, DISEASE MUTATION, DNA-  
KEYWDS   4 BINDING, ISOPEPTIDE BOND, LIPID-BINDING, METAL-BINDING, NUCLEUS,     
KEYWDS   5 PHOSPHOPROTEIN, PSEUDOHERMAPHRODITISM, RECEPTOR, STEROID-BINDING,    
KEYWDS   6 TRANSCRIPTION, TRANSCRIPTION REGULATION, ZINC-FINGER                 
EXPDTA    X-RAY DIFFRACTION                                                     
AUTHOR    K.B.BIGGADIKE,I.M.MCLAY,K.P.MADAUSS,S.P.WILLIAMS,R.K.BLEDSOE          
REVDAT   5   13-OCT-21 3K22    1       SEQADV HETSYN                            
REVDAT   4   29-JUL-20 3K22    1       CAVEAT REMARK SEQADV SITE                
REVDAT   3   01-NOV-17 3K22    1       REMARK                                   
REVDAT   2   25-SEP-13 3K22    1       REMARK VERSN                             
REVDAT   1   11-AUG-10 3K22    0                                                
JRNL        AUTH   K.BIGGADIKE,R.K.BLEDSOE,D.M.COE,T.W.COOPER,D.HOUSE,          
JRNL        AUTH 2 M.A.IANNONE,S.J.MACDONALD,K.P.MADAUSS,I.M.MCLAY,T.J.SHIPLEY, 
JRNL        AUTH 3 S.J.TAYLOR,T.B.TRAN,I.J.UINGS,V.WELLER,S.P.WILLIAMS          
JRNL        TITL   DESIGN AND X-RAY CRYSTAL STRUCTURES OF HIGH-POTENCY          
JRNL        TITL 2 NONSTEROIDAL GLUCOCORTICOID AGONISTS EXPLOITING A NOVEL      
JRNL        TITL 3 BINDING SITE ON THE RECEPTOR.                                
JRNL        REF    PROC.NATL.ACAD.SCI.USA        V. 106 18114 2009              
JRNL        REFN                   ISSN 0027-8424                               
JRNL        PMID   19822747                                                     
JRNL        DOI    10.1073/PNAS.0909125106                                      
REMARK   2                                                                      
REMARK   2 RESOLUTION.    2.10 ANGSTROMS.                                       
REMARK   3                                                                      
REMARK   3 REFINEMENT.                                                          
REMARK   3   PROGRAM     : REFMAC                                               
REMARK   3   AUTHORS     : MURSHUDOV,SKUBAK,LEBEDEV,PANNU,STEINER,              
REMARK   3               : NICHOLLS,WINN,LONG,VAGIN                             
REMARK   3                                                                      
REMARK   3    REFINEMENT TARGET : MAXIMUM LIKELIHOOD                            
REMARK   3                                                                      
REMARK   3  DATA USED IN REFINEMENT.                                            
REMARK   3   RESOLUTION RANGE HIGH (ANGSTROMS) : 2.10                           
REMARK   3   RESOLUTION RANGE LOW  (ANGSTROMS) : 19.85                          
REMARK   3   DATA CUTOFF            (SIGMA(F)) : 0.000                          
REMARK   3   COMPLETENESS FOR RANGE        (%) : 100.0                          
REMARK   3   NUMBER OF REFLECTIONS             : 41085                          
REMARK   3                                                                      
REMARK   3  FIT TO DATA USED IN REFINEMENT.                                     
REMARK   3   CROSS-VALIDATION METHOD          : THROUGHOUT                      
REMARK   3   FREE R VALUE TEST SET SELECTION  : RANDOM                          
REMARK   3   R VALUE     (WORKING + TEST SET) : 0.214                           
REMARK   3   R VALUE            (WORKING SET) : 0.211                           
REMARK   3   FREE R VALUE                     : 0.255                           
REMARK   3   FREE R VALUE TEST SET SIZE   (%) : 7.000                           
REMARK   3   FREE R VALUE TEST SET COUNT      : 2889                            
REMARK   3                                                                      
REMARK   3  FIT IN THE HIGHEST RESOLUTION BIN.                                  
REMARK   3   TOTAL NUMBER OF BINS USED           : 20                           
REMARK   3   BIN RESOLUTION RANGE HIGH       (A) : 2.10                         
REMARK   3   BIN RESOLUTION RANGE LOW        (A) : 2.15                         
REMARK   3   REFLECTION IN BIN     (WORKING SET) : 2831                         
REMARK   3   BIN COMPLETENESS (WORKING+TEST) (%) : 100.0                        
REMARK   3   BIN R VALUE           (WORKING SET) : 0.3160                       
REMARK   3   BIN FREE R VALUE SET COUNT          : 200                          
REMARK   3   BIN FREE R VALUE                    : 0.3320                       
REMARK   3                                                                      
REMARK   3  NUMBER OF NON-HYDROGEN ATOMS USED IN REFINEMENT.                    
REMARK   3   PROTEIN ATOMS            : 4182                                    
REMARK   3   NUCLEIC ACID ATOMS       : 0                                       
REMARK   3   HETEROGEN ATOMS          : 126                                     
REMARK   3   SOLVENT ATOMS            : 44                                      
REMARK   3                                                                      
REMARK   3  B VALUES.                                                           
REMARK   3   FROM WILSON PLOT           (A**2) : NULL                           
REMARK   3   MEAN B VALUE      (OVERALL, A**2) : 58.66                          
REMARK   3   OVERALL ANISOTROPIC B VALUE.                                       
REMARK   3    B11 (A**2) : -4.01000                                             
REMARK   3    B22 (A**2) : -4.01000                                             
REMARK   3    B33 (A**2) : 6.02000                                              
REMARK   3    B12 (A**2) : -2.01000                                             
REMARK   3    B13 (A**2) : 0.00000                                              
REMARK   3    B23 (A**2) : 0.00000                                              
REMARK   3                                                                      
REMARK   3  ESTIMATED OVERALL COORDINATE ERROR.                                 
REMARK   3   ESU BASED ON R VALUE                            (A): 0.220         
REMARK   3   ESU BASED ON FREE R VALUE                       (A): 0.191         
REMARK   3   ESU BASED ON MAXIMUM LIKELIHOOD                 (A): 0.221         
REMARK   3   ESU FOR B VALUES BASED ON MAXIMUM LIKELIHOOD (A**2): 16.499        
REMARK   3                                                                      
REMARK   3 CORRELATION COEFFICIENTS.                                            
REMARK   3   CORRELATION COEFFICIENT FO-FC      : 0.957                         
REMARK   3   CORRELATION COEFFICIENT FO-FC FREE : 0.933                         
REMARK   3                                                                      
REMARK   3  RMS DEVIATIONS FROM IDEAL VALUES        COUNT    RMS    WEIGHT      
REMARK   3   BOND LENGTHS REFINED ATOMS        (A):  4428 ; 0.007 ; 0.022       
REMARK   3   BOND LENGTHS OTHERS               (A):  2980 ; 0.001 ; 0.020       
REMARK   3   BOND ANGLES REFINED ATOMS   (DEGREES):  6004 ; 1.197 ; 2.004       
REMARK   3   BOND ANGLES OTHERS          (DEGREES):  7267 ; 1.148 ; 3.000       
REMARK   3   TORSION ANGLES, PERIOD 1    (DEGREES):   519 ; 4.675 ; 5.000       
REMARK   3   TORSION ANGLES, PERIOD 2    (DEGREES):   184 ;32.922 ;23.804       
REMARK   3   TORSION ANGLES, PERIOD 3    (DEGREES):   771 ;14.165 ;15.000       
REMARK   3   TORSION ANGLES, PERIOD 4    (DEGREES):    24 ;14.090 ;15.000       
REMARK   3   CHIRAL-CENTER RESTRAINTS       (A**3):   680 ; 0.087 ; 0.200       
REMARK   3   GENERAL PLANES REFINED ATOMS      (A):  4738 ; 0.003 ; 0.020       
REMARK   3   GENERAL PLANES OTHERS             (A):   888 ; 0.001 ; 0.020       
REMARK   3   NON-BONDED CONTACTS REFINED ATOMS (A):  1045 ; 0.177 ; 0.200       
REMARK   3   NON-BONDED CONTACTS OTHERS        (A):  2983 ; 0.164 ; 0.200       
REMARK   3   NON-BONDED TORSION REFINED ATOMS  (A):  2169 ; 0.174 ; 0.200       
REMARK   3   NON-BONDED TORSION OTHERS         (A):  2171 ; 0.082 ; 0.200       
REMARK   3   H-BOND (X...Y) REFINED ATOMS      (A):   206 ; 0.128 ; 0.200       
REMARK   3   H-BOND (X...Y) OTHERS             (A):  NULL ;  NULL ;  NULL       
REMARK   3   POTENTIAL METAL-ION REFINED ATOMS (A):  NULL ;  NULL ;  NULL       
REMARK   3   POTENTIAL METAL-ION OTHERS        (A):  NULL ;  NULL ;  NULL       
REMARK   3   SYMMETRY VDW REFINED ATOMS        (A):     9 ; 0.121 ; 0.200       
REMARK   3   SYMMETRY VDW OTHERS               (A):    47 ; 0.163 ; 0.200       
REMARK   3   SYMMETRY H-BOND REFINED ATOMS     (A):     8 ; 0.158 ; 0.200       
REMARK   3   SYMMETRY H-BOND OTHERS            (A):  NULL ;  NULL ;  NULL       
REMARK   3   SYMMETRY METAL-ION REFINED ATOMS  (A):  NULL ;  NULL ;  NULL       
REMARK   3   SYMMETRY METAL-ION OTHERS         (A):  NULL ;  NULL ;  NULL       
REMARK   3                                                                      
REMARK   3  ISOTROPIC THERMAL FACTOR RESTRAINTS.     COUNT   RMS    WEIGHT      
REMARK   3   MAIN-CHAIN BOND REFINED ATOMS  (A**2):  2700 ; 0.348 ; 1.500       
REMARK   3   MAIN-CHAIN BOND OTHER ATOMS    (A**2):  1048 ; 0.053 ; 1.500       
REMARK   3   MAIN-CHAIN ANGLE REFINED ATOMS (A**2):  4214 ; 0.583 ; 2.000       
REMARK   3   MAIN-CHAIN ANGLE OTHER ATOMS   (A**2):  NULL ;  NULL ;  NULL       
REMARK   3   SIDE-CHAIN BOND REFINED ATOMS  (A**2):  2025 ; 0.740 ; 3.000       
REMARK   3   SIDE-CHAIN BOND OTHER ATOMS    (A**2):  NULL ;  NULL ;  NULL       
REMARK   3   SIDE-CHAIN ANGLE REFINED ATOMS (A**2):  1790 ; 1.126 ; 4.500       
REMARK   3   SIDE-CHAIN ANGLE OTHER ATOMS   (A**2):  NULL ;  NULL ;  NULL       
REMARK   3   LONG RANGE B REFINED ATOMS     (A**2):  NULL ;  NULL ;  NULL       
REMARK   3   LONG RANGE B OTHER ATOMS       (A**2):  NULL ;  NULL ;  NULL       
REMARK   3                                                                      
REMARK   3 ANISOTROPIC THERMAL FACTOR RESTRAINTS.    COUNT   RMS   WEIGHT       
REMARK   3   RIGID-BOND RESTRAINTS          (A**2):  NULL ;  NULL ;  NULL       
REMARK   3   SPHERICITY; FREE ATOMS         (A**2):  NULL ;  NULL ;  NULL       
REMARK   3   SPHERICITY; BONDED ATOMS       (A**2):  NULL ;  NULL ;  NULL       
REMARK   3                                                                      
REMARK   3  NCS RESTRAINTS STATISTICS                                           
REMARK   3   NUMBER OF DIFFERENT NCS GROUPS : NULL                              
REMARK   3                                                                      
REMARK   3  TLS DETAILS                                                         
REMARK   3   NUMBER OF TLS GROUPS  : 2                                          
REMARK   3                                                                      
REMARK   3   TLS GROUP : 1                                                      
REMARK   3    NUMBER OF COMPONENTS GROUP : 1                                    
REMARK   3    COMPONENTS        C SSSEQI   TO  C SSSEQI                         
REMARK   3    RESIDUE RANGE :   A     1        A  1000                          
REMARK   3    ORIGIN FOR THE GROUP (A): -24.7058  34.9062  17.7335              
REMARK   3    T TENSOR                                                          
REMARK   3      T11:  -0.2139 T22:  -0.2275                                     
REMARK   3      T33:  -0.2886 T12:  -0.0313                                     
REMARK   3      T13:   0.0545 T23:  -0.0421                                     
REMARK   3    L TENSOR                                                          
REMARK   3      L11:   5.7200 L22:   5.0537                                     
REMARK   3      L33:   1.2508 L12:  -0.5824                                     
REMARK   3      L13:  -0.9383 L23:   0.0483                                     
REMARK   3    S TENSOR                                                          
REMARK   3      S11:  -0.0861 S12:  -0.1831 S13:  -0.7369                       
REMARK   3      S21:  -0.0025 S22:  -0.0742 S23:  -0.4937                       
REMARK   3      S31:   0.0067 S32:  -0.0434 S33:   0.1603                       
REMARK   3                                                                      
REMARK   3   TLS GROUP : 2                                                      
REMARK   3    NUMBER OF COMPONENTS GROUP : 1                                    
REMARK   3    COMPONENTS        C SSSEQI   TO  C SSSEQI                         
REMARK   3    RESIDUE RANGE :   B     1        B  1000                          
REMARK   3    ORIGIN FOR THE GROUP (A): -13.6298  40.2810 -18.3109              
REMARK   3    T TENSOR                                                          
REMARK   3      T11:  -0.2733 T22:  -0.2126                                     
REMARK   3      T33:  -0.2622 T12:   0.0029                                     
REMARK   3      T13:   0.0131 T23:   0.0719                                     
REMARK   3    L TENSOR                                                          
REMARK   3      L11:   5.4108 L22:   6.7692                                     
REMARK   3      L33:   1.5253 L12:   0.2488                                     
REMARK   3      L13:  -0.7833 L23:  -1.1108                                     
REMARK   3    S TENSOR                                                          
REMARK   3      S11:  -0.0666 S12:  -0.1526 S13:  -0.5541                       
REMARK   3      S21:  -0.0917 S22:  -0.0671 S23:  -0.4154                       
REMARK   3      S31:  -0.0096 S32:   0.0821 S33:   0.1337                       
REMARK   3                                                                      
REMARK   3  BULK SOLVENT MODELLING.                                             
REMARK   3   METHOD USED : MASK                                                 
REMARK   3   PARAMETERS FOR MASK CALCULATION                                    
REMARK   3   VDW PROBE RADIUS   : 1.20                                          
REMARK   3   ION PROBE RADIUS   : 0.80                                          
REMARK   3   SHRINKAGE RADIUS   : 0.80                                          
REMARK   3                                                                      
REMARK   3  OTHER REFINEMENT REMARKS: HYDROGENS HAVE BEEN ADDED IN THE RIDING   
REMARK   3  POSITIONS                                                           
REMARK   4                                                                      
REMARK   4 3K22 COMPLIES WITH FORMAT V. 3.30, 13-JUL-11                         
REMARK 100                                                                      
REMARK 100 THIS ENTRY HAS BEEN PROCESSED BY RCSB ON 12-NOV-09.                  
REMARK 100 THE DEPOSITION ID IS D_1000055447.                                   
REMARK 200                                                                      
REMARK 200 EXPERIMENTAL DETAILS                                                 
REMARK 200  EXPERIMENT TYPE                : X-RAY DIFFRACTION                  
REMARK 200  DATE OF DATA COLLECTION        : 15-DEC-06                          
REMARK 200  TEMPERATURE           (KELVIN) : 100                                
REMARK 200  PH                             : NULL                               
REMARK 200  NUMBER OF CRYSTALS USED        : 1                                  
REMARK 200                                                                      
REMARK 200  SYNCHROTRON              (Y/N) : Y                                  
REMARK 200  RADIATION SOURCE               : APS                                
REMARK 200  BEAMLINE                       : 17-ID                              
REMARK 200  X-RAY GENERATOR MODEL          : NULL                               
REMARK 200  MONOCHROMATIC OR LAUE    (M/L) : M                                  
REMARK 200  WAVELENGTH OR RANGE        (A) : 1.0                                
REMARK 200  MONOCHROMATOR                  : SI(111)                            
REMARK 200  OPTICS                         : NULL                               
REMARK 200                                                                      
REMARK 200  DETECTOR TYPE                  : CCD                                
REMARK 200  DETECTOR MANUFACTURER          : ADSC QUANTUM 210                   
REMARK 200  INTENSITY-INTEGRATION SOFTWARE : DENZO                              
REMARK 200  DATA SCALING SOFTWARE          : SCALEPACK                          
REMARK 200                                                                      
REMARK 200  NUMBER OF UNIQUE REFLECTIONS   : 41085                              
REMARK 200  RESOLUTION RANGE HIGH      (A) : 1.800                              
REMARK 200  RESOLUTION RANGE LOW       (A) : 50.000                             
REMARK 200  REJECTION CRITERIA  (SIGMA(I)) : NULL                               
REMARK 200                                                                      
REMARK 200 OVERALL.                                                             
REMARK 200  COMPLETENESS FOR RANGE     (%) : 95.2                               
REMARK 200  DATA REDUNDANCY                : 2.000                              
REMARK 200  R MERGE                    (I) : 0.03900                            
REMARK 200  R SYM                      (I) : NULL                               
REMARK 200  <I/SIGMA(I)> FOR THE DATA SET  : 14.8000                            
REMARK 200                                                                      
REMARK 200 IN THE HIGHEST RESOLUTION SHELL.                                     
REMARK 200  HIGHEST RESOLUTION SHELL, RANGE HIGH (A) : 1.80                     
REMARK 200  HIGHEST RESOLUTION SHELL, RANGE LOW  (A) : 1.86                     
REMARK 200  COMPLETENESS FOR SHELL     (%) : 87.8                               
REMARK 200  DATA REDUNDANCY IN SHELL       : 1.80                               
REMARK 200  R MERGE FOR SHELL          (I) : 0.76900                            
REMARK 200  R SYM FOR SHELL            (I) : NULL                               
REMARK 200  <I/SIGMA(I)> FOR SHELL         : NULL                               
REMARK 200                                                                      
REMARK 200 DIFFRACTION PROTOCOL: SINGLE WAVELENGTH                              
REMARK 200 METHOD USED TO DETERMINE THE STRUCTURE: MOLECULAR REPLACEMENT        
REMARK 200 SOFTWARE USED: MOLREP                                                
REMARK 200 STARTING MODEL: NULL                                                 
REMARK 200                                                                      
REMARK 200 REMARK: NULL                                                         
REMARK 280                                                                      
REMARK 280 CRYSTAL                                                              
REMARK 280 SOLVENT CONTENT, VS   (%): 57.90                                     
REMARK 280 MATTHEWS COEFFICIENT, VM (ANGSTROMS**3/DA): 2.92                     
REMARK 280                                                                      
REMARK 280 CRYSTALLIZATION CONDITIONS: NULL                                     
REMARK 290                                                                      
REMARK 290 CRYSTALLOGRAPHIC SYMMETRY                                            
REMARK 290 SYMMETRY OPERATORS FOR SPACE GROUP: P 61                             
REMARK 290                                                                      
REMARK 290      SYMOP   SYMMETRY                                                
REMARK 290     NNNMMM   OPERATOR                                                
REMARK 290       1555   X,Y,Z                                                   
REMARK 290       2555   -Y,X-Y,Z+1/3                                            
REMARK 290       3555   -X+Y,-X,Z+2/3                                           
REMARK 290       4555   -X,-Y,Z+1/2                                             
REMARK 290       5555   Y,-X+Y,Z+5/6                                            
REMARK 290       6555   X-Y,X,Z+1/6                                             
REMARK 290                                                                      
REMARK 290     WHERE NNN -> OPERATOR NUMBER                                     
REMARK 290           MMM -> TRANSLATION VECTOR                                  
REMARK 290                                                                      
REMARK 290 CRYSTALLOGRAPHIC SYMMETRY TRANSFORMATIONS                            
REMARK 290 THE FOLLOWING TRANSFORMATIONS OPERATE ON THE ATOM/HETATM             
REMARK 290 RECORDS IN THIS ENTRY TO PRODUCE CRYSTALLOGRAPHICALLY                
REMARK 290 RELATED MOLECULES.                                                   
REMARK 290   SMTRY1   1  1.000000  0.000000  0.000000        0.00000            
REMARK 290   SMTRY2   1  0.000000  1.000000  0.000000        0.00000            
REMARK 290   SMTRY3   1  0.000000  0.000000  1.000000        0.00000            
REMARK 290   SMTRY1   2 -0.500000 -0.866025  0.000000        0.00000            
REMARK 290   SMTRY2   2  0.866025 -0.500000  0.000000        0.00000            
REMARK 290   SMTRY3   2  0.000000  0.000000  1.000000       26.07667            
REMARK 290   SMTRY1   3 -0.500000  0.866025  0.000000        0.00000            
REMARK 290   SMTRY2   3 -0.866025 -0.500000  0.000000        0.00000            
REMARK 290   SMTRY3   3  0.000000  0.000000  1.000000       52.15333            
REMARK 290   SMTRY1   4 -1.000000  0.000000  0.000000        0.00000            
REMARK 290   SMTRY2   4  0.000000 -1.000000  0.000000        0.00000            
REMARK 290   SMTRY3   4  0.000000  0.000000  1.000000       39.11500            
REMARK 290   SMTRY1   5  0.500000  0.866025  0.000000        0.00000            
REMARK 290   SMTRY2   5 -0.866025  0.500000  0.000000        0.00000            
REMARK 290   SMTRY3   5  0.000000  0.000000  1.000000       65.19167            
REMARK 290   SMTRY1   6  0.500000 -0.866025  0.000000        0.00000            
REMARK 290   SMTRY2   6  0.866025  0.500000  0.000000        0.00000            
REMARK 290   SMTRY3   6  0.000000  0.000000  1.000000       13.03833            
REMARK 290                                                                      
REMARK 290 REMARK: NULL                                                         
REMARK 300                                                                      
REMARK 300 BIOMOLECULE: 1, 2                                                    
REMARK 300 SEE REMARK 350 FOR THE AUTHOR PROVIDED AND/OR PROGRAM                
REMARK 300 GENERATED ASSEMBLY INFORMATION FOR THE STRUCTURE IN                  
REMARK 300 THIS ENTRY. THE REMARK MAY ALSO PROVIDE INFORMATION ON               
REMARK 300 BURIED SURFACE AREA.                                                 
REMARK 350                                                                      
REMARK 350 COORDINATES FOR A COMPLETE MULTIMER REPRESENTING THE KNOWN           
REMARK 350 BIOLOGICALLY SIGNIFICANT OLIGOMERIZATION STATE OF THE                
REMARK 350 MOLECULE CAN BE GENERATED BY APPLYING BIOMT TRANSFORMATIONS          
REMARK 350 GIVEN BELOW.  BOTH NON-CRYSTALLOGRAPHIC AND                          
REMARK 350 CRYSTALLOGRAPHIC OPERATIONS ARE GIVEN.                               
REMARK 350                                                                      
REMARK 350 BIOMOLECULE: 1                                                       
REMARK 350 AUTHOR DETERMINED BIOLOGICAL UNIT: DIMERIC                           
REMARK 350 SOFTWARE DETERMINED QUATERNARY STRUCTURE: DIMERIC                    
REMARK 350 SOFTWARE USED: PISA                                                  
REMARK 350 TOTAL BURIED SURFACE AREA: 1140 ANGSTROM**2                          
REMARK 350 SURFACE AREA OF THE COMPLEX: 12990 ANGSTROM**2                       
REMARK 350 CHANGE IN SOLVENT FREE ENERGY: -9.0 KCAL/MOL                         
REMARK 350 APPLY THE FOLLOWING TO CHAINS: A, H                                  
REMARK 350   BIOMT1   1  1.000000  0.000000  0.000000        0.00000            
REMARK 350   BIOMT2   1  0.000000  1.000000  0.000000        0.00000            
REMARK 350   BIOMT3   1  0.000000  0.000000  1.000000        0.00000            
REMARK 350                                                                      
REMARK 350 BIOMOLECULE: 2                                                       
REMARK 350 AUTHOR DETERMINED BIOLOGICAL UNIT: DIMERIC                           
REMARK 350 SOFTWARE DETERMINED QUATERNARY STRUCTURE: DIMERIC                    
REMARK 350 SOFTWARE USED: PISA                                                  
REMARK 350 TOTAL BURIED SURFACE AREA: 1080 ANGSTROM**2                          
REMARK 350 SURFACE AREA OF THE COMPLEX: 12840 ANGSTROM**2                       
REMARK 350 CHANGE IN SOLVENT FREE ENERGY: -10.0 KCAL/MOL                        
REMARK 350 APPLY THE FOLLOWING TO CHAINS: B, D                                  
REMARK 350   BIOMT1   1  1.000000  0.000000  0.000000        0.00000            
REMARK 350   BIOMT2   1  0.000000  1.000000  0.000000        0.00000            
REMARK 350   BIOMT3   1  0.000000  0.000000  1.000000        0.00000            
REMARK 465                                                                      
REMARK 465 MISSING RESIDUES                                                     
REMARK 465 THE FOLLOWING RESIDUES WERE NOT LOCATED IN THE                       
REMARK 465 EXPERIMENT. (M=MODEL NUMBER; RES=RESIDUE NAME; C=CHAIN               
REMARK 465 IDENTIFIER; SSSEQ=SEQUENCE NUMBER; I=INSERTION CODE.)                
REMARK 465                                                                      
REMARK 465   M RES C SSSEQI                                                     
REMARK 465     GLY A   519                                                      
REMARK 465     SER A   520                                                      
REMARK 465     VAL A   521                                                      
REMARK 465     PRO A   522                                                      
REMARK 465     ALA A   523                                                      
REMARK 465     THR A   524                                                      
REMARK 465     LEU A   525                                                      
REMARK 465     SER A   617                                                      
REMARK 465     LYS A   777                                                      
REMARK 465     LYS H   740                                                      
REMARK 465     GLY B   519                                                      
REMARK 465     SER B   520                                                      
REMARK 465     VAL B   521                                                      
REMARK 465     PRO B   522                                                      
REMARK 465     ALA B   523                                                      
REMARK 465     SER B   617                                                      
REMARK 465     GLY B   706                                                      
REMARK 465     SER B   708                                                      
REMARK 465     LYS B   777                                                      
REMARK 470                                                                      
REMARK 470 MISSING ATOM                                                         
REMARK 470 THE FOLLOWING RESIDUES HAVE MISSING ATOMS (M=MODEL NUMBER;           
REMARK 470 RES=RESIDUE NAME; C=CHAIN IDENTIFIER; SSEQ=SEQUENCE NUMBER;          
REMARK 470 I=INSERTION CODE):                                                   
REMARK 470   M RES CSSEQI  ATOMS                                                
REMARK 470     GLN A 527    CG   CD   OE1  NE2                                  
REMARK 470     GLU A 705    CG   CD   OE1  OE2                                  
REMARK 470     GLN A 738    CD   OE1  NE2                                       
REMARK 470     MET A 745    CB   SD   CE                                        
REMARK 470     SER A 746    OG                                                  
REMARK 470     ILE A 747    CG1  CG2  CD1                                       
REMARK 470     SER A 765    OG                                                  
REMARK 470     ASN A 766    CG   OD1  ND2                                       
REMARK 470     ASN A 768    CG   OD1  ND2                                       
REMARK 470     GLU H 741    N                                                   
REMARK 470     LYS H 751    CG   CD   CE   NZ                                   
REMARK 470     THR B 524    OG1  CG2                                            
REMARK 470     LEU B 525    CG   CD1  CD2                                       
REMARK 470     GLN B 527    CG   CD   OE1  NE2                                  
REMARK 470     GLU B 542    CG   CD   OE1  OE2                                  
REMARK 470     ARG B 585    CG   CD   NE   CZ   NH1  NH2                        
REMARK 470     ASN B 586    CG   OD1  ND2                                       
REMARK 470     SER B 616    OG                                                  
REMARK 470     GLU B 631    CG   CD   OE1  OE2                                  
REMARK 470     LYS B 677    CG   CD   CE   NZ                                   
REMARK 470     ASP B 678    CG   OD1  OD2                                       
REMARK 470     LYS B 703    CG   CD   CE   NZ                                   
REMARK 470     GLU B 705    CG   CD   OE1  OE2                                  
REMARK 470     ASN B 707    CG   OD1  ND2                                       
REMARK 470     SER B 709    OG                                                  
REMARK 470     GLN B 713    CD   OE1  NE2                                       
REMARK 470     SER B 746    OG                                                  
REMARK 470     ILE B 747    CG1  CG2  CD1                                       
REMARK 470     GLU B 748    CG   CD   OE1  OE2                                  
REMARK 470     GLU B 755    CG   CD   OE1  OE2                                  
REMARK 470     SER B 765    OG                                                  
REMARK 470     ASN B 766    CG   OD1  ND2                                       
REMARK 470     ASN B 768    CG   OD1  ND2                                       
REMARK 470     LYS D 740    CG   CD   CE   NZ                                   
REMARK 470     GLU D 741    CG   CD   OE1  OE2                                  
REMARK 500                                                                      
REMARK 500 GEOMETRY AND STEREOCHEMISTRY                                         
REMARK 500 SUBTOPIC: CLOSE CONTACTS                                             
REMARK 500                                                                      
REMARK 500 THE FOLLOWING ATOMS THAT ARE RELATED BY CRYSTALLOGRAPHIC             
REMARK 500 SYMMETRY ARE IN CLOSE CONTACT.  AN ATOM LOCATED WITHIN 0.15          
REMARK 500 ANGSTROMS OF A SYMMETRY RELATED ATOM IS ASSUMED TO BE ON A           
REMARK 500 SPECIAL POSITION AND IS, THEREFORE, LISTED IN REMARK 375             
REMARK 500 INSTEAD OF REMARK 500.  ATOMS WITH NON-BLANK ALTERNATE               
REMARK 500 LOCATION INDICATORS ARE NOT INCLUDED IN THE CALCULATIONS.            
REMARK 500                                                                      
REMARK 500 DISTANCE CUTOFF:                                                     
REMARK 500 2.2 ANGSTROMS FOR CONTACTS NOT INVOLVING HYDROGEN ATOMS              
REMARK 500 1.6 ANGSTROMS FOR CONTACTS INVOLVING HYDROGEN ATOMS                  
REMARK 500                                                                      
REMARK 500  ATM1  RES C  SSEQI   ATM2  RES C  SSEQI  SSYMOP   DISTANCE          
REMARK 500   NE1  TRP A   712     O    PHE B   774     4565     2.13            
REMARK 500                                                                      
REMARK 500 REMARK: NULL                                                         
REMARK 500                                                                      
REMARK 500 GEOMETRY AND STEREOCHEMISTRY                                         
REMARK 500 SUBTOPIC: TORSION ANGLES                                             
REMARK 500                                                                      
REMARK 500 TORSION ANGLES OUTSIDE THE EXPECTED RAMACHANDRAN REGIONS:            
REMARK 500 (M=MODEL NUMBER; RES=RESIDUE NAME; C=CHAIN IDENTIFIER;               
REMARK 500 SSEQ=SEQUENCE NUMBER; I=INSERTION CODE).                             
REMARK 500                                                                      
REMARK 500 STANDARD TABLE:                                                      
REMARK 500 FORMAT:(10X,I3,1X,A3,1X,A1,I4,A1,4X,F7.2,3X,F7.2)                    
REMARK 500                                                                      
REMARK 500 EXPECTED VALUES: GJ KLEYWEGT AND TA JONES (1996). PHI/PSI-           
REMARK 500 CHOLOGY: RAMACHANDRAN REVISITED. STRUCTURE 4, 1395 - 1400            
REMARK 500                                                                      
REMARK 500  M RES CSSEQI        PSI       PHI                                   
REMARK 500    LEU A 627       89.34   -154.67                                   
REMARK 500    SER A 682       45.45   -105.40                                   
REMARK 500    ASN A 766      -70.27    -60.38                                   
REMARK 500    SER B 682       44.77   -105.40                                   
REMARK 500    ASN D 742      109.29    -57.03                                   
REMARK 500                                                                      
REMARK 500 REMARK: NULL                                                         
REMARK 900                                                                      
REMARK 900 RELATED ENTRIES                                                      
REMARK 900 RELATED ID: 3K23   RELATED DB: PDB                                   
DBREF  3K22 A  521   777  UNP    P04150   GCR_HUMAN      521    777             
DBREF  3K22 B  521   777  UNP    P04150   GCR_HUMAN      521    777             
DBREF  3K22 H  740   751  PDB    3K22     3K22           740    751             
DBREF  3K22 D  740   751  PDB    3K22     3K22           740    751             
SEQADV 3K22 GLY A  519  UNP  P04150              EXPRESSION TAG                 
SEQADV 3K22 SER A  520  UNP  P04150              EXPRESSION TAG                 
SEQADV 3K22 TYR A  602  UNP  P04150    PHE   602 ENGINEERED MUTATION            
SEQADV 3K22 GLY A  638  UNP  P04150    CYS   638 ENGINEERED MUTATION            
SEQADV 3K22 GLY B  519  UNP  P04150              EXPRESSION TAG                 
SEQADV 3K22 SER B  520  UNP  P04150              EXPRESSION TAG                 
SEQADV 3K22 TYR B  602  UNP  P04150    PHE   602 ENGINEERED MUTATION            
SEQADV 3K22 GLY B  638  UNP  P04150    CYS   638 ENGINEERED MUTATION            
SEQRES   1 A  259  GLY SER VAL PRO ALA THR LEU PRO GLN LEU THR PRO THR          
SEQRES   2 A  259  LEU VAL SER LEU LEU GLU VAL ILE GLU PRO GLU VAL LEU          
SEQRES   3 A  259  TYR ALA GLY TYR ASP SER SER VAL PRO ASP SER THR TRP          
SEQRES   4 A  259  ARG ILE MET THR THR LEU ASN MET LEU GLY GLY ARG GLN          
SEQRES   5 A  259  VAL ILE ALA ALA VAL LYS TRP ALA LYS ALA ILE PRO GLY          
SEQRES   6 A  259  PHE ARG ASN LEU HIS LEU ASP ASP GLN MET THR LEU LEU          
SEQRES   7 A  259  GLN TYR SER TRP MET TYR LEU MET ALA PHE ALA LEU GLY          
SEQRES   8 A  259  TRP ARG SER TYR ARG GLN SER SER ALA ASN LEU LEU CYS          
SEQRES   9 A  259  PHE ALA PRO ASP LEU ILE ILE ASN GLU GLN ARG MET THR          
SEQRES  10 A  259  LEU PRO GLY MET TYR ASP GLN CYS LYS HIS MET LEU TYR          
SEQRES  11 A  259  VAL SER SER GLU LEU HIS ARG LEU GLN VAL SER TYR GLU          
SEQRES  12 A  259  GLU TYR LEU CYS MET LYS THR LEU LEU LEU LEU SER SER          
SEQRES  13 A  259  VAL PRO LYS ASP GLY LEU LYS SER GLN GLU LEU PHE ASP          
SEQRES  14 A  259  GLU ILE ARG MET THR TYR ILE LYS GLU LEU GLY LYS ALA          
SEQRES  15 A  259  ILE VAL LYS ARG GLU GLY ASN SER SER GLN ASN TRP GLN          
SEQRES  16 A  259  ARG PHE TYR GLN LEU THR LYS LEU LEU ASP SER MET HIS          
SEQRES  17 A  259  GLU VAL VAL GLU ASN LEU LEU ASN TYR CYS PHE GLN THR          
SEQRES  18 A  259  PHE LEU ASP LYS THR MET SER ILE GLU PHE PRO GLU MET          
SEQRES  19 A  259  LEU ALA GLU ILE ILE THR ASN GLN ILE PRO LYS TYR SER          
SEQRES  20 A  259  ASN GLY ASN ILE LYS LYS LEU LEU PHE HIS GLN LYS              
SEQRES   1 H   12  LYS GLU ASN ALA LEU LEU ARG TYR LEU LEU ASP LYS              
SEQRES   1 B  259  GLY SER VAL PRO ALA THR LEU PRO GLN LEU THR PRO THR          
SEQRES   2 B  259  LEU VAL SER LEU LEU GLU VAL ILE GLU PRO GLU VAL LEU          
SEQRES   3 B  259  TYR ALA GLY TYR ASP SER SER VAL PRO ASP SER THR TRP          
SEQRES   4 B  259  ARG ILE MET THR THR LEU ASN MET LEU GLY GLY ARG GLN          
SEQRES   5 B  259  VAL ILE ALA ALA VAL LYS TRP ALA LYS ALA ILE PRO GLY          
SEQRES   6 B  259  PHE ARG ASN LEU HIS LEU ASP ASP GLN MET THR LEU LEU          
SEQRES   7 B  259  GLN TYR SER TRP MET TYR LEU MET ALA PHE ALA LEU GLY          
SEQRES   8 B  259  TRP ARG SER TYR ARG GLN SER SER ALA ASN LEU LEU CYS          
SEQRES   9 B  259  PHE ALA PRO ASP LEU ILE ILE ASN GLU GLN ARG MET THR          
SEQRES  10 B  259  LEU PRO GLY MET TYR ASP GLN CYS LYS HIS MET LEU TYR          
SEQRES  11 B  259  VAL SER SER GLU LEU HIS ARG LEU GLN VAL SER TYR GLU          
SEQRES  12 B  259  GLU TYR LEU CYS MET LYS THR LEU LEU LEU LEU SER SER          
SEQRES  13 B  259  VAL PRO LYS ASP GLY LEU LYS SER GLN GLU LEU PHE ASP          
SEQRES  14 B  259  GLU ILE ARG MET THR TYR ILE LYS GLU LEU GLY LYS ALA          
SEQRES  15 B  259  ILE VAL LYS ARG GLU GLY ASN SER SER GLN ASN TRP GLN          
SEQRES  16 B  259  ARG PHE TYR GLN LEU THR LYS LEU LEU ASP SER MET HIS          
SEQRES  17 B  259  GLU VAL VAL GLU ASN LEU LEU ASN TYR CYS PHE GLN THR          
SEQRES  18 B  259  PHE LEU ASP LYS THR MET SER ILE GLU PHE PRO GLU MET          
SEQRES  19 B  259  LEU ALA GLU ILE ILE THR ASN GLN ILE PRO LYS TYR SER          
SEQRES  20 B  259  ASN GLY ASN ILE LYS LYS LEU LEU PHE HIS GLN LYS              
SEQRES   1 D   12  LYS GLU ASN ALA LEU LEU ARG TYR LEU LEU ASP LYS              
HET    JZS  A   1      36                                                       
HET    JZR  A1731      18                                                       
HET    JZS  B   1      36                                                       
HET    JZR  B1731      18                                                       
HET    JZR  B 778      18                                                       
HETNAM     JZS N-[(1R)-2-AMINO-1-METHYL-2-OXOETHYL]-3-(6-METHYL-4-{[3,          
HETNAM   2 JZS  3,3-TRIFLUORO-2-HYDROXY-2-(TRIFLUOROMETHYL)                     
HETNAM   3 JZS  PROPYL]AMINO}-1H-INDAZOL-1-YL)BENZAMIDE                         
HETNAM     JZR HEXYL BETA-D-GLUCOPYRANOSIDE                                     
HETSYN     JZR HEXYL BETA-D-GLUCOSIDE; HEXYL D-GLUCOSIDE; HEXYL                 
HETSYN   2 JZR  GLUCOSIDE                                                       
FORMUL   5  JZS    2(C22 H21 F6 N5 O3)                                          
FORMUL   6  JZR    3(C12 H24 O6)                                                
FORMUL  10  HOH   *44(H2 O)                                                     
HELIX    1   1 THR A  531  ILE A  539  1                                   9    
HELIX    2   2 SER A  555  ILE A  581  1                                  27    
HELIX    3   3 HIS A  588  SER A  616  1                                  29    
HELIX    4   4 ASN A  630  THR A  635  1                                   6    
HELIX    5   5 GLY A  638  GLN A  657  1                                  20    
HELIX    6   6 SER A  659  LEU A  672  1                                  14    
HELIX    7   7 SER A  682  ARG A  704  1                                  23    
HELIX    8   8 ASN A  707  SER A  709  5                                   3    
HELIX    9   9 GLN A  710  ASP A  742  1                                  33    
HELIX   10  10 PRO A  750  GLY A  767  1                                  18    
HELIX   11  11 ASN H  742  LYS H  751  1                                  10    
HELIX   12  12 THR B  524  THR B  529  1                                   6    
HELIX   13  13 THR B  531  GLU B  540  1                                  10    
HELIX   14  14 SER B  555  ALA B  580  1                                  26    
HELIX   15  15 HIS B  588  ARG B  614  1                                  27    
HELIX   16  16 ASN B  630  THR B  635  1                                   6    
HELIX   17  17 GLY B  638  GLN B  657  1                                  20    
HELIX   18  18 SER B  659  LEU B  672  1                                  14    
HELIX   19  19 SER B  682  GLU B  705  1                                  24    
HELIX   20  20 SER B  709  ASP B  742  1                                  34    
HELIX   21  21 PRO B  750  GLY B  767  1                                  18    
HELIX   22  22 ASN D  742  LYS D  751  1                                  10    
SHEET    1   A 2 LEU A 621  ALA A 624  0                                        
SHEET    2   A 2 LEU A 627  ILE A 629 -1  O  ILE A 629   N  LEU A 621           
SHEET    1   B 2 SER A 674  PRO A 676  0                                        
SHEET    2   B 2 ILE A 769  LYS A 771 -1  O  LYS A 770   N  VAL A 675           
SHEET    1   C 2 LEU B 621  ALA B 624  0                                        
SHEET    2   C 2 LEU B 627  ILE B 629 -1  O  ILE B 629   N  LEU B 621           
SHEET    1   D 2 SER B 674  PRO B 676  0                                        
SHEET    2   D 2 ILE B 769  LYS B 771 -1  O  LYS B 770   N  VAL B 675           
CRYST1  127.597  127.597   78.230  90.00  90.00 120.00 P 61         12          
ORIGX1      1.000000  0.000000  0.000000        0.00000                         
ORIGX2      0.000000  1.000000  0.000000        0.00000                         
ORIGX3      0.000000  0.000000  1.000000        0.00000                         
SCALE1      0.007837  0.004525  0.000000        0.00000                         
SCALE2      0.000000  0.009050  0.000000        0.00000                         
SCALE3      0.000000  0.000000  0.012783        0.00000                         
ATOM      1  N   PRO A 526     -35.721  49.363  -9.858  1.00 79.97           N  
ATOM      2  CA  PRO A 526     -36.319  49.914  -8.644  1.00 79.87           C  
ATOM      3  C   PRO A 526     -35.306  50.640  -7.748  1.00 79.57           C  
ATOM      4  O   PRO A 526     -35.439  51.847  -7.528  1.00 79.76           O  
ATOM      5  CB  PRO A 526     -36.914  48.672  -7.945  1.00 79.96           C  
ATOM      6  CG  PRO A 526     -36.979  47.574  -9.022  1.00 80.07           C  
ATOM      7  CD  PRO A 526     -36.431  48.154 -10.310  1.00 80.05           C  
ATOM      8  N   GLN A 527     -34.309  49.913  -7.244  1.00 79.08           N  
ATOM      9  CA  GLN A 527     -33.279  50.489  -6.378  1.00 78.58           C  
ATOM     10  C   GLN A 527     -31.897  50.041  -6.857  1.00 78.05           C  
ATOM     11  O   GLN A 527     -31.541  48.866  -6.728  1.00 78.21           O  
ATOM     12  CB  GLN A 527     -33.506  50.078  -4.921  1.00 78.55           C  
ATOM     13  N   LEU A 528     -31.140  50.983  -7.423  1.00 77.19           N  
ATOM     14  CA  LEU A 528     -29.767  50.746  -7.872  1.00 76.31           C  
ATOM     15  C   LEU A 528     -28.738  51.174  -6.825  1.00 75.54           C  
ATOM     16  O   LEU A 528     -27.555  50.894  -6.982  1.00 75.63           O  
ATOM     17  CB  LEU A 528     -29.502  51.494  -9.179  1.00 76.28           C  
ATOM     18  CG  LEU A 528     -30.358  51.049 -10.361  1.00 76.24           C  
ATOM     19  CD1 LEU A 528     -30.237  52.027 -11.524  1.00 75.95           C  
ATOM     20  CD2 LEU A 528     -29.955  49.647 -10.783  1.00 76.39           C  
ATOM     21  N   THR A 529     -29.177  51.868  -5.776  1.00 74.60           N  
ATOM     22  CA  THR A 529     -28.301  52.183  -4.642  1.00 73.84           C  
ATOM     23  C   THR A 529     -28.541  51.144  -3.541  1.00 72.73           C  
ATOM     24  O   THR A 529     -29.681  50.723  -3.337  1.00 72.88           O  
ATOM     25  CB  THR A 529     -28.527  53.621  -4.089  1.00 73.97           C  
ATOM     26  OG1 THR A 529     -29.804  53.706  -3.442  1.00 74.50           O  
ATOM     27  CG2 THR A 529     -28.442  54.664  -5.213  1.00 73.94           C  
ATOM     28  N   PRO A 530     -27.475  50.727  -2.830  1.00 71.27           N  
ATOM     29  CA  PRO A 530     -27.630  49.632  -1.873  1.00 70.19           C  
ATOM     30  C   PRO A 530     -28.292  50.034  -0.566  1.00 68.90           C  
ATOM     31  O   PRO A 530     -27.921  51.036   0.033  1.00 68.88           O  
ATOM     32  CB  PRO A 530     -26.186  49.195  -1.581  1.00 70.27           C  
ATOM     33  CG  PRO A 530     -25.305  50.017  -2.468  1.00 70.82           C  
ATOM     34  CD  PRO A 530     -26.090  51.222  -2.850  1.00 71.31           C  
ATOM     35  N   THR A 531     -29.255  49.235  -0.127  1.00 67.48           N  
ATOM     36  CA  THR A 531     -29.773  49.329   1.229  1.00 66.22           C  
ATOM     37  C   THR A 531     -28.738  48.745   2.181  1.00 65.07           C  
ATOM     38  O   THR A 531     -27.762  48.127   1.751  1.00 64.90           O  
ATOM     39  CB  THR A 531     -31.087  48.540   1.391  1.00 66.19           C  
ATOM     40  OG1 THR A 531     -30.831  47.137   1.241  1.00 66.03           O  
ATOM     41  CG2 THR A 531     -32.114  48.983   0.355  1.00 66.11           C  
ATOM     42  N   LEU A 532     -28.965  48.924   3.475  1.00 63.69           N  
ATOM     43  CA  LEU A 532     -28.066  48.387   4.489  1.00 62.57           C  
ATOM     44  C   LEU A 532     -28.265  46.875   4.637  1.00 61.57           C  
ATOM     45  O   LEU A 532     -27.296  46.134   4.793  1.00 61.38           O  
ATOM     46  CB  LEU A 532     -28.283  49.101   5.828  1.00 62.49           C  
ATOM     47  CG  LEU A 532     -27.054  49.410   6.684  1.00 62.67           C  
ATOM     48  CD1 LEU A 532     -25.910  49.923   5.837  1.00 62.70           C  
ATOM     49  CD2 LEU A 532     -27.409  50.431   7.763  1.00 62.67           C  
ATOM     50  N   VAL A 533     -29.515  46.419   4.571  1.00 60.34           N  
ATOM     51  CA  VAL A 533     -29.817  44.992   4.699  1.00 59.41           C  
ATOM     52  C   VAL A 533     -29.257  44.179   3.534  1.00 58.77           C  
ATOM     53  O   VAL A 533     -28.818  43.042   3.721  1.00 58.89           O  
ATOM     54  CB  VAL A 533     -31.335  44.726   4.818  1.00 59.30           C  
ATOM     55  CG1 VAL A 533     -32.037  44.974   3.492  1.00 59.24           C  
ATOM     56  CG2 VAL A 533     -31.583  43.318   5.288  1.00 58.60           C  
ATOM     57  N   SER A 534     -29.264  44.755   2.336  1.00 57.94           N  
ATOM     58  CA  SER A 534     -28.756  44.053   1.157  1.00 57.45           C  
ATOM     59  C   SER A 534     -27.241  43.828   1.243  1.00 57.02           C  
ATOM     60  O   SER A 534     -26.721  42.861   0.687  1.00 56.95           O  
ATOM     61  CB  SER A 534     -29.114  44.811  -0.121  1.00 57.30           C  
ATOM     62  OG  SER A 534     -28.459  46.062  -0.166  1.00 57.43           O  
ATOM     63  N   LEU A 535     -26.546  44.721   1.944  1.00 56.47           N  
ATOM     64  CA  LEU A 535     -25.119  44.564   2.204  1.00 56.11           C  
ATOM     65  C   LEU A 535     -24.882  43.513   3.288  1.00 55.61           C  
ATOM     66  O   LEU A 535     -24.060  42.615   3.114  1.00 55.60           O  
ATOM     67  CB  LEU A 535     -24.498  45.906   2.599  1.00 56.31           C  
ATOM     68  CG  LEU A 535     -22.974  45.990   2.478  1.00 56.87           C  
ATOM     69  CD1 LEU A 535     -22.542  47.347   1.928  1.00 56.69           C  
ATOM     70  CD2 LEU A 535     -22.307  45.693   3.825  1.00 57.65           C  
ATOM     71  N   LEU A 536     -25.622  43.602   4.393  1.00 55.04           N  
ATOM     72  CA  LEU A 536     -25.589  42.554   5.426  1.00 54.66           C  
ATOM     73  C   LEU A 536     -25.799  41.146   4.858  1.00 54.42           C  
ATOM     74  O   LEU A 536     -25.305  40.167   5.423  1.00 54.24           O  
ATOM     75  CB  LEU A 536     -26.640  42.815   6.505  1.00 54.50           C  
ATOM     76  CG  LEU A 536     -26.327  43.921   7.510  1.00 54.27           C  
ATOM     77  CD1 LEU A 536     -27.507  44.122   8.451  1.00 53.69           C  
ATOM     78  CD2 LEU A 536     -25.064  43.595   8.292  1.00 53.57           C  
ATOM     79  N   GLU A 537     -26.543  41.055   3.755  1.00 54.20           N  
ATOM     80  CA  GLU A 537     -26.800  39.783   3.086  1.00 53.98           C  
ATOM     81  C   GLU A 537     -25.561  39.246   2.389  1.00 53.61           C  
ATOM     82  O   GLU A 537     -25.209  38.078   2.555  1.00 53.56           O  
ATOM     83  CB  GLU A 537     -27.928  39.941   2.074  1.00 54.15           C  
ATOM     84  CG  GLU A 537     -28.311  38.649   1.367  1.00 54.89           C  
ATOM     85  CD  GLU A 537     -29.742  38.650   0.833  1.00 56.30           C  
ATOM     86  OE1 GLU A 537     -30.175  37.599   0.308  1.00 58.22           O  
ATOM     87  OE2 GLU A 537     -30.438  39.687   0.935  1.00 56.17           O  
ATOM     88  N   VAL A 538     -24.900  40.097   1.609  1.00 53.11           N  
ATOM     89  CA  VAL A 538     -23.702  39.682   0.882  1.00 52.62           C  
ATOM     90  C   VAL A 538     -22.516  39.358   1.805  1.00 52.42           C  
ATOM     91  O   VAL A 538     -21.716  38.486   1.477  1.00 52.38           O  
ATOM     92  CB  VAL A 538     -23.280  40.710  -0.191  1.00 52.52           C  
ATOM     93  CG1 VAL A 538     -24.296  40.747  -1.309  1.00 51.88           C  
ATOM     94  CG2 VAL A 538     -23.103  42.086   0.413  1.00 52.69           C  
ATOM     95  N   ILE A 539     -22.415  40.031   2.955  1.00 52.16           N  
ATOM     96  CA  ILE A 539     -21.320  39.769   3.904  1.00 51.94           C  
ATOM     97  C   ILE A 539     -21.594  38.619   4.888  1.00 52.15           C  
ATOM     98  O   ILE A 539     -20.719  38.271   5.685  1.00 52.03           O  
ATOM     99  CB  ILE A 539     -20.898  41.044   4.702  1.00 51.86           C  
ATOM    100  CG1 ILE A 539     -22.062  41.620   5.518  1.00 51.51           C  
ATOM    101  CG2 ILE A 539     -20.337  42.093   3.764  1.00 51.29           C  
ATOM    102  CD1 ILE A 539     -21.635  42.280   6.818  1.00 50.86           C  
ATOM    103  N   GLU A 540     -22.786  38.022   4.824  1.00 52.46           N  
ATOM    104  CA  GLU A 540     -23.151  36.901   5.703  1.00 52.69           C  
ATOM    105  C   GLU A 540     -22.203  35.737   5.468  1.00 53.15           C  
ATOM    106  O   GLU A 540     -22.110  35.257   4.340  1.00 53.41           O  
ATOM    107  CB  GLU A 540     -24.595  36.454   5.443  1.00 52.71           C  
ATOM    108  CG  GLU A 540     -25.109  35.319   6.332  1.00 52.53           C  
ATOM    109  CD  GLU A 540     -25.058  35.632   7.825  1.00 52.37           C  
ATOM    110  OE1 GLU A 540     -25.130  36.815   8.215  1.00 50.42           O  
ATOM    111  OE2 GLU A 540     -24.947  34.673   8.617  1.00 53.48           O  
ATOM    112  N   PRO A 541     -21.495  35.283   6.524  1.00 53.54           N  
ATOM    113  CA  PRO A 541     -20.471  34.247   6.375  1.00 54.09           C  
ATOM    114  C   PRO A 541     -20.940  32.940   5.730  1.00 54.70           C  
ATOM    115  O   PRO A 541     -22.093  32.533   5.893  1.00 54.40           O  
ATOM    116  CB  PRO A 541     -20.034  33.975   7.821  1.00 54.08           C  
ATOM    117  CG  PRO A 541     -20.364  35.199   8.558  1.00 53.66           C  
ATOM    118  CD  PRO A 541     -21.604  35.725   7.926  1.00 53.48           C  
ATOM    119  N   GLU A 542     -20.028  32.297   5.004  1.00 55.45           N  
ATOM    120  CA  GLU A 542     -20.279  30.974   4.442  1.00 56.06           C  
ATOM    121  C   GLU A 542     -20.534  29.958   5.556  1.00 55.92           C  
ATOM    122  O   GLU A 542     -19.956  30.054   6.634  1.00 55.93           O  
ATOM    123  CB  GLU A 542     -19.093  30.510   3.576  1.00 56.38           C  
ATOM    124  CG  GLU A 542     -19.314  30.641   2.058  1.00 57.93           C  
ATOM    125  CD  GLU A 542     -18.680  31.884   1.458  1.00 59.86           C  
ATOM    126  OE1 GLU A 542     -17.445  32.057   1.595  1.00 61.45           O  
ATOM    127  OE2 GLU A 542     -19.412  32.675   0.826  1.00 60.98           O  
ATOM    128  N   VAL A 543     -21.408  28.991   5.295  1.00 55.92           N  
ATOM    129  CA  VAL A 543     -21.638  27.899   6.245  1.00 55.84           C  
ATOM    130  C   VAL A 543     -20.409  26.976   6.233  1.00 55.71           C  
ATOM    131  O   VAL A 543     -19.984  26.523   5.177  1.00 55.82           O  
ATOM    132  CB  VAL A 543     -22.953  27.124   5.930  1.00 55.85           C  
ATOM    133  CG1 VAL A 543     -23.072  26.842   4.446  1.00 56.38           C  
ATOM    134  CG2 VAL A 543     -23.036  25.828   6.728  1.00 55.23           C  
ATOM    135  N   LEU A 544     -19.828  26.734   7.406  1.00 55.65           N  
ATOM    136  CA  LEU A 544     -18.601  25.942   7.531  1.00 55.57           C  
ATOM    137  C   LEU A 544     -18.878  24.484   7.910  1.00 55.91           C  
ATOM    138  O   LEU A 544     -19.927  24.160   8.472  1.00 55.51           O  
ATOM    139  CB  LEU A 544     -17.671  26.559   8.584  1.00 55.39           C  
ATOM    140  CG  LEU A 544     -17.155  27.988   8.371  1.00 54.85           C  
ATOM    141  CD1 LEU A 544     -16.202  28.385   9.502  1.00 53.26           C  
ATOM    142  CD2 LEU A 544     -16.477  28.137   7.013  1.00 53.91           C  
ATOM    143  N   TYR A 545     -17.906  23.622   7.607  1.00 56.45           N  
ATOM    144  CA  TYR A 545     -17.997  22.192   7.876  1.00 56.87           C  
ATOM    145  C   TYR A 545     -17.232  21.812   9.136  1.00 57.45           C  
ATOM    146  O   TYR A 545     -16.189  22.388   9.444  1.00 57.37           O  
ATOM    147  CB  TYR A 545     -17.438  21.393   6.704  1.00 56.91           C  
ATOM    148  CG  TYR A 545     -18.330  21.380   5.497  1.00 56.88           C  
ATOM    149  CD1 TYR A 545     -18.268  22.394   4.548  1.00 56.79           C  
ATOM    150  CD2 TYR A 545     -19.232  20.343   5.295  1.00 57.00           C  
ATOM    151  CE1 TYR A 545     -19.085  22.375   3.431  1.00 56.87           C  
ATOM    152  CE2 TYR A 545     -20.054  20.316   4.184  1.00 57.21           C  
ATOM    153  CZ  TYR A 545     -19.978  21.331   3.259  1.00 57.06           C  
ATOM    154  OH  TYR A 545     -20.798  21.291   2.162  1.00 57.36           O  
ATOM    155  N   ALA A 546     -17.752  20.818   9.847  1.00 58.10           N  
ATOM    156  CA  ALA A 546     -17.152  20.353  11.083  1.00 58.67           C  
ATOM    157  C   ALA A 546     -15.979  19.428  10.810  1.00 59.33           C  
ATOM    158  O   ALA A 546     -15.071  19.316  11.631  1.00 59.08           O  
ATOM    159  CB  ALA A 546     -18.193  19.626  11.922  1.00 58.68           C  
ATOM    160  N   GLY A 547     -16.005  18.758   9.660  1.00 60.38           N  
ATOM    161  CA  GLY A 547     -15.081  17.658   9.395  1.00 61.16           C  
ATOM    162  C   GLY A 547     -15.285  16.564  10.430  1.00 61.99           C  
ATOM    163  O   GLY A 547     -14.338  16.140  11.096  1.00 62.28           O  
ATOM    164  N   TYR A 548     -16.534  16.134  10.586  1.00 62.84           N  
ATOM    165  CA  TYR A 548     -16.889  15.106  11.562  1.00 63.54           C  
ATOM    166  C   TYR A 548     -17.094  13.788  10.829  1.00 64.27           C  
ATOM    167  O   TYR A 548     -17.924  13.710   9.919  1.00 64.20           O  
ATOM    168  CB  TYR A 548     -18.173  15.491  12.309  1.00 63.39           C  
ATOM    169  CG  TYR A 548     -18.540  14.564  13.456  1.00 63.12           C  
ATOM    170  CD1 TYR A 548     -18.096  14.818  14.749  1.00 62.98           C  
ATOM    171  CD2 TYR A 548     -19.338  13.442  13.249  1.00 62.79           C  
ATOM    172  CE1 TYR A 548     -18.432  13.979  15.804  1.00 62.86           C  
ATOM    173  CE2 TYR A 548     -19.673  12.596  14.294  1.00 62.62           C  
ATOM    174  CZ  TYR A 548     -19.219  12.870  15.570  1.00 62.94           C  
ATOM    175  OH  TYR A 548     -19.549  12.038  16.618  1.00 62.99           O  
ATOM    176  N   ASP A 549     -16.343  12.762  11.225  1.00 65.23           N  
ATOM    177  CA  ASP A 549     -16.478  11.437  10.618  1.00 66.11           C  
ATOM    178  C   ASP A 549     -17.612  10.631  11.255  1.00 66.43           C  
ATOM    179  O   ASP A 549     -17.480  10.159  12.383  1.00 66.25           O  
ATOM    180  CB  ASP A 549     -15.172  10.650  10.738  1.00 66.35           C  
ATOM    181  CG  ASP A 549     -15.309   9.225  10.223  1.00 67.06           C  
ATOM    182  OD1 ASP A 549     -15.855   9.047   9.103  1.00 67.22           O  
ATOM    183  OD2 ASP A 549     -14.888   8.293  10.949  1.00 68.11           O  
ATOM    184  N   SER A 550     -18.708  10.462  10.519  1.00 67.02           N  
ATOM    185  CA  SER A 550     -19.870   9.723  11.024  1.00 67.68           C  
ATOM    186  C   SER A 550     -19.619   8.219  11.171  1.00 68.21           C  
ATOM    187  O   SER A 550     -19.991   7.630  12.186  1.00 68.50           O  
ATOM    188  CB  SER A 550     -21.093   9.961  10.141  1.00 67.59           C  
ATOM    189  OG  SER A 550     -21.700  11.197  10.475  1.00 68.06           O  
ATOM    190  N   SER A 551     -18.994   7.601  10.171  1.00 68.62           N  
ATOM    191  CA  SER A 551     -18.746   6.157  10.204  1.00 68.98           C  
ATOM    192  C   SER A 551     -18.342   5.690  11.614  1.00 69.19           C  
ATOM    193  O   SER A 551     -19.048   4.880  12.224  1.00 69.54           O  
ATOM    194  CB  SER A 551     -17.706   5.750   9.153  1.00 68.94           C  
ATOM    195  OG  SER A 551     -16.550   6.564   9.226  1.00 69.13           O  
ATOM    196  N   VAL A 552     -17.240   6.223  12.141  1.00 69.20           N  
ATOM    197  CA  VAL A 552     -16.840   5.949  13.527  1.00 69.14           C  
ATOM    198  C   VAL A 552     -17.993   6.297  14.496  1.00 68.96           C  
ATOM    199  O   VAL A 552     -18.658   7.317  14.316  1.00 68.95           O  
ATOM    200  CB  VAL A 552     -15.559   6.740  13.908  1.00 69.26           C  
ATOM    201  CG1 VAL A 552     -15.354   6.771  15.421  1.00 69.46           C  
ATOM    202  CG2 VAL A 552     -14.339   6.140  13.217  1.00 69.41           C  
ATOM    203  N   PRO A 553     -18.243   5.441  15.514  1.00 68.65           N  
ATOM    204  CA  PRO A 553     -19.321   5.687  16.483  1.00 68.24           C  
ATOM    205  C   PRO A 553     -19.255   7.064  17.151  1.00 67.68           C  
ATOM    206  O   PRO A 553     -18.165   7.534  17.482  1.00 67.43           O  
ATOM    207  CB  PRO A 553     -19.100   4.596  17.543  1.00 68.31           C  
ATOM    208  CG  PRO A 553     -18.388   3.517  16.842  1.00 68.54           C  
ATOM    209  CD  PRO A 553     -17.526   4.185  15.812  1.00 68.77           C  
ATOM    210  N   ASP A 554     -20.419   7.681  17.362  1.00 66.90           N  
ATOM    211  CA  ASP A 554     -20.494   8.969  18.045  1.00 66.33           C  
ATOM    212  C   ASP A 554     -19.927   8.872  19.450  1.00 65.81           C  
ATOM    213  O   ASP A 554     -19.773   7.791  20.004  1.00 65.57           O  
ATOM    214  CB  ASP A 554     -21.940   9.481  18.117  1.00 66.25           C  
ATOM    215  CG  ASP A 554     -22.501   9.863  16.755  1.00 66.58           C  
ATOM    216  OD1 ASP A 554     -21.717  10.243  15.864  1.00 67.78           O  
ATOM    217  OD2 ASP A 554     -23.734   9.791  16.569  1.00 66.51           O  
ATOM    218  N   SER A 555     -19.624  10.031  20.013  1.00 65.50           N  
ATOM    219  CA  SER A 555     -19.078  10.141  21.358  1.00 65.16           C  
ATOM    220  C   SER A 555     -19.218  11.611  21.786  1.00 64.74           C  
ATOM    221  O   SER A 555     -19.131  12.504  20.945  1.00 64.67           O  
ATOM    222  CB  SER A 555     -17.614   9.688  21.351  1.00 65.12           C  
ATOM    223  OG  SER A 555     -16.856  10.287  22.386  1.00 65.41           O  
ATOM    224  N   THR A 556     -19.457  11.857  23.074  1.00 64.22           N  
ATOM    225  CA  THR A 556     -19.612  13.231  23.567  1.00 63.93           C  
ATOM    226  C   THR A 556     -18.268  13.964  23.500  1.00 63.39           C  
ATOM    227  O   THR A 556     -18.190  15.058  22.956  1.00 63.38           O  
ATOM    228  CB  THR A 556     -20.213  13.294  25.005  1.00 63.93           C  
ATOM    229  OG1 THR A 556     -21.488  12.637  25.027  1.00 64.21           O  
ATOM    230  CG2 THR A 556     -20.406  14.738  25.455  1.00 63.91           C  
ATOM    231  N   TRP A 557     -17.215  13.352  24.031  1.00 62.85           N  
ATOM    232  CA  TRP A 557     -15.868  13.911  23.924  1.00 62.38           C  
ATOM    233  C   TRP A 557     -15.549  14.294  22.477  1.00 61.89           C  
ATOM    234  O   TRP A 557     -15.036  15.380  22.212  1.00 61.66           O  
ATOM    235  CB  TRP A 557     -14.832  12.908  24.447  1.00 62.64           C  
ATOM    236  CG  TRP A 557     -13.428  13.438  24.455  1.00 62.77           C  
ATOM    237  CD1 TRP A 557     -12.809  14.102  25.474  1.00 63.04           C  
ATOM    238  CD2 TRP A 557     -12.474  13.359  23.387  1.00 62.78           C  
ATOM    239  NE1 TRP A 557     -11.528  14.442  25.109  1.00 63.23           N  
ATOM    240  CE2 TRP A 557     -11.297  13.997  23.832  1.00 63.34           C  
ATOM    241  CE3 TRP A 557     -12.501  12.811  22.095  1.00 63.05           C  
ATOM    242  CZ2 TRP A 557     -10.149  14.102  23.030  1.00 63.44           C  
ATOM    243  CZ3 TRP A 557     -11.362  12.912  21.297  1.00 63.01           C  
ATOM    244  CH2 TRP A 557     -10.203  13.553  21.769  1.00 63.22           C  
ATOM    245  N   ARG A 558     -15.869  13.397  21.548  1.00 61.34           N  
ATOM    246  CA  ARG A 558     -15.574  13.602  20.133  1.00 60.94           C  
ATOM    247  C   ARG A 558     -16.340  14.798  19.567  1.00 60.78           C  
ATOM    248  O   ARG A 558     -15.798  15.575  18.775  1.00 60.92           O  
ATOM    249  CB  ARG A 558     -15.900  12.334  19.339  1.00 60.90           C  
ATOM    250  CG  ARG A 558     -15.062  12.149  18.085  1.00 60.73           C  
ATOM    251  CD  ARG A 558     -14.930  10.681  17.723  1.00 60.67           C  
ATOM    252  NE  ARG A 558     -16.159  10.169  17.134  1.00 60.53           N  
ATOM    253  CZ  ARG A 558     -16.520  10.345  15.863  1.00 60.74           C  
ATOM    254  NH1 ARG A 558     -15.752  11.022  15.016  1.00 60.70           N  
ATOM    255  NH2 ARG A 558     -17.665   9.837  15.431  1.00 61.22           N  
ATOM    256  N   ILE A 559     -17.596  14.950  19.982  1.00 60.28           N  
ATOM    257  CA  ILE A 559     -18.405  16.096  19.577  1.00 59.86           C  
ATOM    258  C   ILE A 559     -17.932  17.386  20.266  1.00 59.76           C  
ATOM    259  O   ILE A 559     -17.810  18.421  19.616  1.00 59.51           O  
ATOM    260  CB  ILE A 559     -19.897  15.848  19.857  1.00 59.78           C  
ATOM    261  CG1 ILE A 559     -20.424  14.774  18.906  1.00 59.51           C  
ATOM    262  CG2 ILE A 559     -20.702  17.132  19.689  1.00 59.29           C  
ATOM    263  CD1 ILE A 559     -21.801  14.284  19.251  1.00 59.17           C  
ATOM    264  N   MET A 560     -17.665  17.312  21.569  1.00 59.58           N  
ATOM    265  CA  MET A 560     -17.110  18.435  22.325  1.00 59.68           C  
ATOM    266  C   MET A 560     -15.886  19.017  21.613  1.00 59.23           C  
ATOM    267  O   MET A 560     -15.790  20.228  21.404  1.00 59.07           O  
ATOM    268  CB  MET A 560     -16.721  17.993  23.746  1.00 59.65           C  
ATOM    269  CG  MET A 560     -17.903  17.766  24.703  1.00 60.35           C  
ATOM    270  SD  MET A 560     -17.449  17.314  26.416  1.00 61.27           S  
ATOM    271  CE  MET A 560     -17.487  15.520  26.403  1.00 61.29           C  
ATOM    272  N   THR A 561     -14.961  18.144  21.225  1.00 58.87           N  
ATOM    273  CA  THR A 561     -13.715  18.575  20.597  1.00 58.49           C  
ATOM    274  C   THR A 561     -13.972  19.211  19.234  1.00 57.89           C  
ATOM    275  O   THR A 561     -13.394  20.253  18.925  1.00 57.96           O  
ATOM    276  CB  THR A 561     -12.709  17.405  20.445  1.00 58.65           C  
ATOM    277  OG1 THR A 561     -12.478  16.800  21.724  1.00 58.81           O  
ATOM    278  CG2 THR A 561     -11.374  17.901  19.880  1.00 58.88           C  
ATOM    279  N   THR A 562     -14.838  18.597  18.430  1.00 57.02           N  
ATOM    280  CA  THR A 562     -15.160  19.130  17.099  1.00 56.55           C  
ATOM    281  C   THR A 562     -15.783  20.530  17.170  1.00 56.08           C  
ATOM    282  O   THR A 562     -15.431  21.421  16.386  1.00 55.98           O  
ATOM    283  CB  THR A 562     -16.136  18.213  16.348  1.00 56.50           C  
ATOM    284  OG1 THR A 562     -15.653  16.868  16.387  1.00 57.14           O  
ATOM    285  CG2 THR A 562     -16.295  18.649  14.900  1.00 56.17           C  
ATOM    286  N   LEU A 563     -16.704  20.708  18.117  1.00 55.47           N  
ATOM    287  CA  LEU A 563     -17.455  21.959  18.264  1.00 54.93           C  
ATOM    288  C   LEU A 563     -16.584  23.095  18.792  1.00 54.49           C  
ATOM    289  O   LEU A 563     -16.812  24.255  18.458  1.00 54.30           O  
ATOM    290  CB  LEU A 563     -18.674  21.757  19.174  1.00 54.74           C  
ATOM    291  CG  LEU A 563     -19.799  20.909  18.580  1.00 54.49           C  
ATOM    292  CD1 LEU A 563     -20.831  20.535  19.640  1.00 53.72           C  
ATOM    293  CD2 LEU A 563     -20.449  21.647  17.429  1.00 54.27           C  
ATOM    294  N   ASN A 564     -15.606  22.758  19.627  1.00 54.21           N  
ATOM    295  CA  ASN A 564     -14.576  23.715  20.028  1.00 53.87           C  
ATOM    296  C   ASN A 564     -13.811  24.212  18.816  1.00 53.59           C  
ATOM    297  O   ASN A 564     -13.620  25.413  18.652  1.00 53.48           O  
ATOM    298  CB  ASN A 564     -13.593  23.086  21.017  1.00 53.81           C  
ATOM    299  CG  ASN A 564     -14.172  22.943  22.406  1.00 53.62           C  
ATOM    300  OD1 ASN A 564     -15.327  23.281  22.649  1.00 53.76           O  
ATOM    301  ND2 ASN A 564     -13.363  22.452  23.332  1.00 53.50           N  
ATOM    302  N   MET A 565     -13.386  23.280  17.967  1.00 53.29           N  
ATOM    303  CA  MET A 565     -12.615  23.627  16.779  1.00 53.11           C  
ATOM    304  C   MET A 565     -13.447  24.420  15.778  1.00 52.80           C  
ATOM    305  O   MET A 565     -12.986  25.439  15.257  1.00 53.00           O  
ATOM    306  CB  MET A 565     -12.045  22.368  16.109  1.00 53.20           C  
ATOM    307  CG  MET A 565     -11.036  21.622  16.955  1.00 53.30           C  
ATOM    308  SD  MET A 565      -9.734  22.690  17.593  1.00 54.20           S  
ATOM    309  CE  MET A 565      -9.131  21.728  18.979  1.00 54.31           C  
ATOM    310  N   LEU A 566     -14.664  23.953  15.510  1.00 52.31           N  
ATOM    311  CA  LEU A 566     -15.565  24.649  14.595  1.00 51.94           C  
ATOM    312  C   LEU A 566     -15.848  26.050  15.121  1.00 51.67           C  
ATOM    313  O   LEU A 566     -15.892  27.012  14.358  1.00 51.63           O  
ATOM    314  CB  LEU A 566     -16.876  23.865  14.421  1.00 51.78           C  
ATOM    315  CG  LEU A 566     -17.947  24.439  13.482  1.00 51.78           C  
ATOM    316  CD1 LEU A 566     -17.420  24.656  12.065  1.00 51.06           C  
ATOM    317  CD2 LEU A 566     -19.178  23.532  13.458  1.00 51.93           C  
ATOM    318  N   GLY A 567     -16.030  26.147  16.434  1.00 51.60           N  
ATOM    319  CA  GLY A 567     -16.312  27.409  17.097  1.00 51.58           C  
ATOM    320  C   GLY A 567     -15.215  28.429  16.887  1.00 51.71           C  
ATOM    321  O   GLY A 567     -15.491  29.616  16.742  1.00 51.58           O  
ATOM    322  N   GLY A 568     -13.971  27.957  16.873  1.00 51.80           N  
ATOM    323  CA  GLY A 568     -12.824  28.802  16.596  1.00 51.94           C  
ATOM    324  C   GLY A 568     -12.848  29.363  15.187  1.00 52.03           C  
ATOM    325  O   GLY A 568     -12.595  30.552  14.980  1.00 52.24           O  
ATOM    326  N   ARG A 569     -13.165  28.518  14.214  1.00 51.91           N  
ATOM    327  CA  ARG A 569     -13.131  28.943  12.824  1.00 52.07           C  
ATOM    328  C   ARG A 569     -14.275  29.887  12.472  1.00 51.88           C  
ATOM    329  O   ARG A 569     -14.149  30.707  11.560  1.00 51.98           O  
ATOM    330  CB  ARG A 569     -13.133  27.732  11.900  1.00 52.31           C  
ATOM    331  CG  ARG A 569     -11.884  26.880  12.059  1.00 53.69           C  
ATOM    332  CD  ARG A 569     -11.579  26.092  10.808  1.00 55.28           C  
ATOM    333  NE  ARG A 569     -12.714  25.253  10.446  1.00 56.48           N  
ATOM    334  CZ  ARG A 569     -13.307  25.217   9.252  1.00 57.63           C  
ATOM    335  NH1 ARG A 569     -12.880  25.958   8.228  1.00 57.47           N  
ATOM    336  NH2 ARG A 569     -14.344  24.406   9.083  1.00 58.00           N  
ATOM    337  N   GLN A 570     -15.362  29.804  13.219  1.00 51.53           N  
ATOM    338  CA  GLN A 570     -16.512  30.635  12.946  1.00 51.29           C  
ATOM    339  C   GLN A 570     -16.427  31.987  13.621  1.00 50.94           C  
ATOM    340  O   GLN A 570     -16.961  32.962  13.123  1.00 50.80           O  
ATOM    341  CB  GLN A 570     -17.801  29.921  13.329  1.00 51.44           C  
ATOM    342  CG  GLN A 570     -18.713  29.695  12.152  1.00 51.63           C  
ATOM    343  CD  GLN A 570     -19.420  28.385  12.229  1.00 53.03           C  
ATOM    344  OE1 GLN A 570     -20.109  27.982  11.303  1.00 55.41           O  
ATOM    345  NE2 GLN A 570     -19.254  27.705  13.339  1.00 54.19           N  
ATOM    346  N   VAL A 571     -15.743  32.046  14.751  1.00 50.45           N  
ATOM    347  CA  VAL A 571     -15.404  33.330  15.362  1.00 50.08           C  
ATOM    348  C   VAL A 571     -14.455  34.116  14.445  1.00 50.04           C  
ATOM    349  O   VAL A 571     -14.556  35.338  14.340  1.00 49.81           O  
ATOM    350  CB  VAL A 571     -14.775  33.160  16.763  1.00 49.92           C  
ATOM    351  CG1 VAL A 571     -14.224  34.484  17.271  1.00 49.26           C  
ATOM    352  CG2 VAL A 571     -15.802  32.608  17.736  1.00 49.43           C  
ATOM    353  N   ILE A 572     -13.544  33.404  13.784  1.00 49.97           N  
ATOM    354  CA  ILE A 572     -12.667  34.013  12.784  1.00 49.76           C  
ATOM    355  C   ILE A 572     -13.514  34.513  11.626  1.00 49.64           C  
ATOM    356  O   ILE A 572     -13.296  35.610  11.122  1.00 49.93           O  
ATOM    357  CB  ILE A 572     -11.618  33.008  12.256  1.00 49.76           C  
ATOM    358  CG1 ILE A 572     -10.610  32.664  13.359  1.00 49.61           C  
ATOM    359  CG2 ILE A 572     -10.913  33.560  11.014  1.00 48.96           C  
ATOM    360  CD1 ILE A 572      -9.886  31.349  13.138  1.00 48.87           C  
ATOM    361  N   ALA A 573     -14.484  33.707  11.211  1.00 49.34           N  
ATOM    362  CA  ALA A 573     -15.433  34.121  10.183  1.00 49.24           C  
ATOM    363  C   ALA A 573     -16.191  35.372  10.616  1.00 49.13           C  
ATOM    364  O   ALA A 573     -16.408  36.279   9.819  1.00 49.39           O  
ATOM    365  CB  ALA A 573     -16.396  33.010   9.896  1.00 49.18           C  
ATOM    366  N   ALA A 574     -16.573  35.416  11.888  1.00 49.02           N  
ATOM    367  CA  ALA A 574     -17.308  36.547  12.451  1.00 49.01           C  
ATOM    368  C   ALA A 574     -16.491  37.833  12.451  1.00 49.06           C  
ATOM    369  O   ALA A 574     -17.047  38.916  12.253  1.00 49.18           O  
ATOM    370  CB  ALA A 574     -17.775  36.225  13.866  1.00 48.88           C  
ATOM    371  N   VAL A 575     -15.180  37.724  12.677  1.00 49.10           N  
ATOM    372  CA  VAL A 575     -14.297  38.900  12.642  1.00 49.00           C  
ATOM    373  C   VAL A 575     -14.337  39.533  11.249  1.00 49.22           C  
ATOM    374  O   VAL A 575     -14.650  40.718  11.102  1.00 49.17           O  
ATOM    375  CB  VAL A 575     -12.841  38.550  13.018  1.00 48.93           C  
ATOM    376  CG1 VAL A 575     -11.930  39.751  12.815  1.00 48.38           C  
ATOM    377  CG2 VAL A 575     -12.758  38.048  14.459  1.00 48.43           C  
ATOM    378  N   LYS A 576     -14.042  38.723  10.236  1.00 49.36           N  
ATOM    379  CA  LYS A 576     -14.158  39.133   8.834  1.00 49.73           C  
ATOM    380  C   LYS A 576     -15.506  39.810   8.562  1.00 49.64           C  
ATOM    381  O   LYS A 576     -15.568  40.892   7.968  1.00 50.00           O  
ATOM    382  CB  LYS A 576     -14.000  37.907   7.933  1.00 49.75           C  
ATOM    383  CG  LYS A 576     -13.951  38.197   6.439  1.00 50.40           C  
ATOM    384  CD  LYS A 576     -13.599  36.929   5.659  1.00 50.98           C  
ATOM    385  CE  LYS A 576     -12.834  37.229   4.373  1.00 52.89           C  
ATOM    386  NZ  LYS A 576     -12.285  35.963   3.772  1.00 54.14           N  
ATOM    387  N   TRP A 577     -16.579  39.171   9.019  1.00 49.16           N  
ATOM    388  CA  TRP A 577     -17.930  39.704   8.858  1.00 48.79           C  
ATOM    389  C   TRP A 577     -18.087  41.060   9.542  1.00 48.79           C  
ATOM    390  O   TRP A 577     -18.563  42.018   8.927  1.00 48.83           O  
ATOM    391  CB  TRP A 577     -18.945  38.688   9.400  1.00 48.39           C  
ATOM    392  CG  TRP A 577     -20.339  39.192   9.615  1.00 47.76           C  
ATOM    393  CD1 TRP A 577     -21.294  39.392   8.668  1.00 47.39           C  
ATOM    394  CD2 TRP A 577     -20.943  39.513  10.868  1.00 47.01           C  
ATOM    395  NE1 TRP A 577     -22.453  39.830   9.249  1.00 47.35           N  
ATOM    396  CE2 TRP A 577     -22.264  39.914  10.603  1.00 47.20           C  
ATOM    397  CE3 TRP A 577     -20.491  39.512  12.190  1.00 47.21           C  
ATOM    398  CZ2 TRP A 577     -23.142  40.311  11.612  1.00 47.44           C  
ATOM    399  CZ3 TRP A 577     -21.364  39.909  13.193  1.00 47.50           C  
ATOM    400  CH2 TRP A 577     -22.675  40.299  12.897  1.00 47.48           C  
ATOM    401  N   ALA A 578     -17.666  41.143  10.801  1.00 48.89           N  
ATOM    402  CA  ALA A 578     -17.773  42.380  11.569  1.00 49.12           C  
ATOM    403  C   ALA A 578     -17.085  43.554  10.861  1.00 49.73           C  
ATOM    404  O   ALA A 578     -17.642  44.648  10.792  1.00 49.74           O  
ATOM    405  CB  ALA A 578     -17.211  42.187  12.961  1.00 49.00           C  
ATOM    406  N   LYS A 579     -15.891  43.323  10.313  1.00 50.39           N  
ATOM    407  CA  LYS A 579     -15.181  44.363   9.554  1.00 50.87           C  
ATOM    408  C   LYS A 579     -16.021  44.954   8.429  1.00 50.75           C  
ATOM    409  O   LYS A 579     -15.967  46.155   8.179  1.00 50.96           O  
ATOM    410  CB  LYS A 579     -13.903  43.812   8.933  1.00 51.04           C  
ATOM    411  CG  LYS A 579     -12.816  43.527   9.908  1.00 52.20           C  
ATOM    412  CD  LYS A 579     -11.676  42.765   9.241  1.00 54.12           C  
ATOM    413  CE  LYS A 579     -10.893  43.611   8.236  1.00 54.38           C  
ATOM    414  NZ  LYS A 579      -9.499  43.087   8.054  1.00 55.41           N  
ATOM    415  N   ALA A 580     -16.778  44.108   7.741  1.00 50.83           N  
ATOM    416  CA  ALA A 580     -17.525  44.539   6.557  1.00 51.02           C  
ATOM    417  C   ALA A 580     -18.880  45.171   6.901  1.00 51.13           C  
ATOM    418  O   ALA A 580     -19.566  45.685   6.014  1.00 50.95           O  
ATOM    419  CB  ALA A 580     -17.703  43.371   5.581  1.00 50.76           C  
ATOM    420  N   ILE A 581     -19.263  45.124   8.178  1.00 51.45           N  
ATOM    421  CA  ILE A 581     -20.473  45.800   8.640  1.00 51.69           C  
ATOM    422  C   ILE A 581     -20.242  47.313   8.575  1.00 52.03           C  
ATOM    423  O   ILE A 581     -19.350  47.828   9.258  1.00 52.05           O  
ATOM    424  CB  ILE A 581     -20.851  45.409  10.086  1.00 51.74           C  
ATOM    425  CG1 ILE A 581     -21.258  43.934  10.162  1.00 51.62           C  
ATOM    426  CG2 ILE A 581     -21.996  46.280  10.599  1.00 51.46           C  
ATOM    427  CD1 ILE A 581     -21.414  43.421  11.584  1.00 51.36           C  
ATOM    428  N   PRO A 582     -21.037  48.028   7.749  1.00 52.33           N  
ATOM    429  CA  PRO A 582     -20.859  49.475   7.607  1.00 52.69           C  
ATOM    430  C   PRO A 582     -20.894  50.192   8.958  1.00 53.04           C  
ATOM    431  O   PRO A 582     -21.819  49.983   9.747  1.00 53.29           O  
ATOM    432  CB  PRO A 582     -22.055  49.894   6.741  1.00 52.71           C  
ATOM    433  CG  PRO A 582     -22.443  48.664   6.003  1.00 52.30           C  
ATOM    434  CD  PRO A 582     -22.146  47.528   6.913  1.00 52.12           C  
ATOM    435  N   GLY A 583     -19.875  51.004   9.221  1.00 53.46           N  
ATOM    436  CA  GLY A 583     -19.746  51.713  10.494  1.00 53.63           C  
ATOM    437  C   GLY A 583     -18.767  51.072  11.462  1.00 53.75           C  
ATOM    438  O   GLY A 583     -18.107  51.775  12.221  1.00 53.55           O  
ATOM    439  N   PHE A 584     -18.664  49.742  11.433  1.00 54.03           N  
ATOM    440  CA  PHE A 584     -17.869  49.008  12.423  1.00 54.21           C  
ATOM    441  C   PHE A 584     -16.371  49.326  12.349  1.00 54.64           C  
ATOM    442  O   PHE A 584     -15.742  49.541  13.381  1.00 54.52           O  
ATOM    443  CB  PHE A 584     -18.104  47.499  12.287  1.00 54.04           C  
ATOM    444  CG  PHE A 584     -17.558  46.694  13.437  1.00 53.61           C  
ATOM    445  CD1 PHE A 584     -18.281  46.562  14.610  1.00 53.09           C  
ATOM    446  CD2 PHE A 584     -16.324  46.066  13.342  1.00 53.45           C  
ATOM    447  CE1 PHE A 584     -17.785  45.824  15.671  1.00 53.43           C  
ATOM    448  CE2 PHE A 584     -15.820  45.327  14.400  1.00 53.33           C  
ATOM    449  CZ  PHE A 584     -16.550  45.206  15.565  1.00 53.45           C  
ATOM    450  N   ARG A 585     -15.816  49.350  11.135  1.00 55.40           N  
ATOM    451  CA  ARG A 585     -14.404  49.721  10.899  1.00 56.00           C  
ATOM    452  C   ARG A 585     -14.020  51.081  11.487  1.00 56.13           C  
ATOM    453  O   ARG A 585     -12.908  51.264  11.978  1.00 55.86           O  
ATOM    454  CB  ARG A 585     -14.107  49.763   9.398  1.00 56.23           C  
ATOM    455  CG  ARG A 585     -13.617  48.457   8.823  1.00 58.06           C  
ATOM    456  CD  ARG A 585     -13.455  48.551   7.306  1.00 60.40           C  
ATOM    457  NE  ARG A 585     -12.711  47.419   6.747  1.00 61.19           N  
ATOM    458  CZ  ARG A 585     -11.387  47.254   6.824  1.00 62.21           C  
ATOM    459  NH1 ARG A 585     -10.612  48.134   7.461  1.00 62.49           N  
ATOM    460  NH2 ARG A 585     -10.829  46.184   6.262  1.00 62.98           N  
ATOM    461  N   ASN A 586     -14.948  52.031  11.413  1.00 56.34           N  
ATOM    462  CA  ASN A 586     -14.712  53.392  11.889  1.00 56.48           C  
ATOM    463  C   ASN A 586     -14.626  53.520  13.409  1.00 56.47           C  
ATOM    464  O   ASN A 586     -14.164  54.546  13.908  1.00 56.48           O  
ATOM    465  CB  ASN A 586     -15.789  54.325  11.342  1.00 56.47           C  
ATOM    466  CG  ASN A 586     -15.712  54.464   9.838  1.00 57.22           C  
ATOM    467  OD1 ASN A 586     -14.692  54.900   9.306  1.00 59.58           O  
ATOM    468  ND2 ASN A 586     -16.780  54.086   9.141  1.00 57.48           N  
ATOM    469  N   LEU A 587     -15.069  52.496  14.141  1.00 56.37           N  
ATOM    470  CA  LEU A 587     -14.884  52.465  15.589  1.00 56.42           C  
ATOM    471  C   LEU A 587     -13.401  52.322  15.888  1.00 56.64           C  
ATOM    472  O   LEU A 587     -12.618  51.934  15.020  1.00 56.84           O  
ATOM    473  CB  LEU A 587     -15.647  51.296  16.231  1.00 56.43           C  
ATOM    474  CG  LEU A 587     -17.183  51.293  16.215  1.00 56.04           C  
ATOM    475  CD1 LEU A 587     -17.711  49.986  16.801  1.00 55.19           C  
ATOM    476  CD2 LEU A 587     -17.753  52.472  16.974  1.00 55.43           C  
ATOM    477  N   HIS A 588     -13.012  52.632  17.119  1.00 56.80           N  
ATOM    478  CA  HIS A 588     -11.633  52.434  17.543  1.00 56.98           C  
ATOM    479  C   HIS A 588     -11.328  50.931  17.576  1.00 56.83           C  
ATOM    480  O   HIS A 588     -12.218  50.117  17.813  1.00 56.65           O  
ATOM    481  CB  HIS A 588     -11.391  53.077  18.912  1.00 57.25           C  
ATOM    482  CG  HIS A 588      -9.950  53.106  19.313  1.00 58.38           C  
ATOM    483  ND1 HIS A 588      -9.479  52.480  20.447  1.00 59.92           N  
ATOM    484  CD2 HIS A 588      -8.870  53.661  18.712  1.00 59.48           C  
ATOM    485  CE1 HIS A 588      -8.172  52.658  20.535  1.00 59.70           C  
ATOM    486  NE2 HIS A 588      -7.777  53.370  19.494  1.00 59.83           N  
ATOM    487  N   LEU A 589     -10.073  50.565  17.329  1.00 56.57           N  
ATOM    488  CA  LEU A 589      -9.689  49.150  17.271  1.00 56.23           C  
ATOM    489  C   LEU A 589      -9.986  48.435  18.597  1.00 55.91           C  
ATOM    490  O   LEU A 589     -10.544  47.341  18.602  1.00 55.68           O  
ATOM    491  CB  LEU A 589      -8.207  49.010  16.891  1.00 56.33           C  
ATOM    492  CG  LEU A 589      -7.713  47.661  16.354  1.00 56.36           C  
ATOM    493  CD1 LEU A 589      -8.375  47.322  15.027  1.00 55.69           C  
ATOM    494  CD2 LEU A 589      -6.187  47.686  16.205  1.00 56.14           C  
ATOM    495  N   ASP A 590      -9.643  49.065  19.719  1.00 55.69           N  
ATOM    496  CA  ASP A 590      -9.925  48.486  21.041  1.00 55.55           C  
ATOM    497  C   ASP A 590     -11.419  48.269  21.264  1.00 55.25           C  
ATOM    498  O   ASP A 590     -11.812  47.375  22.011  1.00 55.22           O  
ATOM    499  CB  ASP A 590      -9.376  49.374  22.157  1.00 55.66           C  
ATOM    500  CG  ASP A 590      -7.872  49.476  22.132  1.00 56.08           C  
ATOM    501  OD1 ASP A 590      -7.269  49.135  21.092  1.00 56.88           O  
ATOM    502  OD2 ASP A 590      -7.295  49.900  23.152  1.00 56.25           O  
ATOM    503  N   ASP A 591     -12.243  49.103  20.633  1.00 54.89           N  
ATOM    504  CA  ASP A 591     -13.692  48.904  20.636  1.00 54.66           C  
ATOM    505  C   ASP A 591     -14.091  47.709  19.765  1.00 54.19           C  
ATOM    506  O   ASP A 591     -14.832  46.835  20.216  1.00 54.26           O  
ATOM    507  CB  ASP A 591     -14.419  50.167  20.168  1.00 54.61           C  
ATOM    508  CG  ASP A 591     -14.301  51.303  21.156  1.00 55.02           C  
ATOM    509  OD1 ASP A 591     -13.960  51.042  22.331  1.00 54.85           O  
ATOM    510  OD2 ASP A 591     -14.565  52.459  20.758  1.00 56.53           O  
ATOM    511  N   GLN A 592     -13.588  47.673  18.532  1.00 53.47           N  
ATOM    512  CA  GLN A 592     -13.835  46.556  17.627  1.00 53.02           C  
ATOM    513  C   GLN A 592     -13.462  45.213  18.267  1.00 52.87           C  
ATOM    514  O   GLN A 592     -14.145  44.209  18.057  1.00 52.72           O  
ATOM    515  CB  GLN A 592     -13.056  46.735  16.323  1.00 52.96           C  
ATOM    516  CG  GLN A 592     -13.501  47.907  15.481  1.00 52.49           C  
ATOM    517  CD  GLN A 592     -12.728  48.027  14.184  1.00 52.79           C  
ATOM    518  OE1 GLN A 592     -12.337  47.027  13.586  1.00 52.86           O  
ATOM    519  NE2 GLN A 592     -12.509  49.257  13.736  1.00 52.62           N  
ATOM    520  N   MET A 593     -12.383  45.206  19.046  1.00 52.77           N  
ATOM    521  CA  MET A 593     -11.930  43.997  19.735  1.00 52.88           C  
ATOM    522  C   MET A 593     -12.837  43.621  20.903  1.00 52.38           C  
ATOM    523  O   MET A 593     -13.160  42.448  21.091  1.00 52.19           O  
ATOM    524  CB  MET A 593     -10.505  44.180  20.249  1.00 52.72           C  
ATOM    525  CG  MET A 593      -9.456  44.117  19.160  1.00 53.57           C  
ATOM    526  SD  MET A 593      -7.773  44.032  19.811  1.00 54.50           S  
ATOM    527  CE  MET A 593      -7.790  42.432  20.616  1.00 53.38           C  
ATOM    528  N   THR A 594     -13.222  44.623  21.691  1.00 51.98           N  
ATOM    529  CA  THR A 594     -14.111  44.435  22.840  1.00 51.75           C  
ATOM    530  C   THR A 594     -15.467  43.840  22.441  1.00 51.44           C  
ATOM    531  O   THR A 594     -15.980  42.947  23.121  1.00 51.48           O  
ATOM    532  CB  THR A 594     -14.366  45.779  23.567  1.00 51.77           C  
ATOM    533  OG1 THR A 594     -13.127  46.306  24.060  1.00 51.60           O  
ATOM    534  CG2 THR A 594     -15.331  45.592  24.723  1.00 51.71           C  
ATOM    535  N   LEU A 595     -16.037  44.339  21.343  1.00 50.91           N  
ATOM    536  CA  LEU A 595     -17.354  43.903  20.893  1.00 50.56           C  
ATOM    537  C   LEU A 595     -17.359  42.441  20.440  1.00 50.47           C  
ATOM    538  O   LEU A 595     -18.315  41.714  20.708  1.00 50.58           O  
ATOM    539  CB  LEU A 595     -17.876  44.815  19.782  1.00 50.48           C  
ATOM    540  CG  LEU A 595     -18.210  46.262  20.182  1.00 50.29           C  
ATOM    541  CD1 LEU A 595     -18.693  47.056  18.967  1.00 49.00           C  
ATOM    542  CD2 LEU A 595     -19.239  46.318  21.310  1.00 49.20           C  
ATOM    543  N   LEU A 596     -16.295  42.007  19.774  1.00 50.25           N  
ATOM    544  CA  LEU A 596     -16.149  40.596  19.406  1.00 50.13           C  
ATOM    545  C   LEU A 596     -15.825  39.724  20.618  1.00 50.08           C  
ATOM    546  O   LEU A 596     -16.268  38.586  20.706  1.00 49.97           O  
ATOM    547  CB  LEU A 596     -15.097  40.423  18.313  1.00 49.98           C  
ATOM    548  CG  LEU A 596     -15.587  40.930  16.953  1.00 50.13           C  
ATOM    549  CD1 LEU A 596     -14.424  41.319  16.061  1.00 50.39           C  
ATOM    550  CD2 LEU A 596     -16.476  39.895  16.267  1.00 49.42           C  
ATOM    551  N   GLN A 597     -15.067  40.260  21.561  1.00 50.42           N  
ATOM    552  CA  GLN A 597     -14.758  39.525  22.786  1.00 50.71           C  
ATOM    553  C   GLN A 597     -16.018  39.277  23.605  1.00 50.46           C  
ATOM    554  O   GLN A 597     -16.176  38.208  24.194  1.00 50.69           O  
ATOM    555  CB  GLN A 597     -13.732  40.275  23.630  1.00 50.67           C  
ATOM    556  CG  GLN A 597     -12.316  40.189  23.086  1.00 52.02           C  
ATOM    557  CD  GLN A 597     -11.403  41.312  23.583  1.00 53.69           C  
ATOM    558  OE1 GLN A 597     -11.818  42.187  24.358  1.00 54.88           O  
ATOM    559  NE2 GLN A 597     -10.150  41.286  23.137  1.00 53.99           N  
ATOM    560  N   TYR A 598     -16.903  40.269  23.643  1.00 50.25           N  
ATOM    561  CA  TYR A 598     -18.155  40.158  24.391  1.00 49.98           C  
ATOM    562  C   TYR A 598     -19.208  39.338  23.652  1.00 49.00           C  
ATOM    563  O   TYR A 598     -19.930  38.558  24.269  1.00 48.76           O  
ATOM    564  CB  TYR A 598     -18.748  41.544  24.688  1.00 50.61           C  
ATOM    565  CG  TYR A 598     -18.043  42.389  25.734  1.00 51.32           C  
ATOM    566  CD1 TYR A 598     -17.114  41.850  26.620  1.00 52.76           C  
ATOM    567  CD2 TYR A 598     -18.347  43.734  25.862  1.00 52.29           C  
ATOM    568  CE1 TYR A 598     -16.486  42.645  27.582  1.00 52.67           C  
ATOM    569  CE2 TYR A 598     -17.734  44.526  26.820  1.00 52.44           C  
ATOM    570  CZ  TYR A 598     -16.810  43.979  27.673  1.00 52.24           C  
ATOM    571  OH  TYR A 598     -16.208  44.779  28.614  1.00 52.65           O  
ATOM    572  N   SER A 599     -19.295  39.510  22.338  1.00 47.94           N  
ATOM    573  CA  SER A 599     -20.454  39.028  21.605  1.00 47.46           C  
ATOM    574  C   SER A 599     -20.309  37.674  20.895  1.00 46.65           C  
ATOM    575  O   SER A 599     -21.289  37.183  20.360  1.00 46.12           O  
ATOM    576  CB  SER A 599     -20.887  40.084  20.584  1.00 47.61           C  
ATOM    577  OG  SER A 599     -19.954  40.166  19.517  1.00 47.98           O  
ATOM    578  N   TRP A 600     -19.126  37.062  20.878  1.00 46.07           N  
ATOM    579  CA  TRP A 600     -18.916  35.901  19.988  1.00 45.55           C  
ATOM    580  C   TRP A 600     -19.944  34.771  20.202  1.00 45.34           C  
ATOM    581  O   TRP A 600     -20.474  34.221  19.228  1.00 44.50           O  
ATOM    582  CB  TRP A 600     -17.469  35.381  20.037  1.00 45.38           C  
ATOM    583  CG  TRP A 600     -17.033  34.888  21.363  1.00 45.43           C  
ATOM    584  CD1 TRP A 600     -16.531  35.633  22.383  1.00 45.37           C  
ATOM    585  CD2 TRP A 600     -17.050  33.531  21.825  1.00 45.08           C  
ATOM    586  NE1 TRP A 600     -16.240  34.828  23.459  1.00 45.38           N  
ATOM    587  CE2 TRP A 600     -16.552  33.533  23.143  1.00 44.95           C  
ATOM    588  CE3 TRP A 600     -17.436  32.315  21.252  1.00 45.15           C  
ATOM    589  CZ2 TRP A 600     -16.432  32.365  23.904  1.00 45.13           C  
ATOM    590  CZ3 TRP A 600     -17.317  31.152  22.013  1.00 45.38           C  
ATOM    591  CH2 TRP A 600     -16.821  31.190  23.324  1.00 45.01           C  
ATOM    592  N   MET A 601     -20.254  34.459  21.461  1.00 45.31           N  
ATOM    593  CA  MET A 601     -21.210  33.384  21.766  1.00 45.62           C  
ATOM    594  C   MET A 601     -22.642  33.766  21.397  1.00 45.63           C  
ATOM    595  O   MET A 601     -23.422  32.903  20.999  1.00 45.51           O  
ATOM    596  CB  MET A 601     -21.142  32.981  23.243  1.00 45.76           C  
ATOM    597  CG  MET A 601     -21.975  31.743  23.604  1.00 46.28           C  
ATOM    598  SD  MET A 601     -21.458  30.213  22.775  1.00 47.74           S  
ATOM    599  CE  MET A 601     -20.015  29.769  23.749  1.00 46.52           C  
ATOM    600  N   TYR A 602     -22.977  35.052  21.540  1.00 45.74           N  
ATOM    601  CA  TYR A 602     -24.264  35.595  21.081  1.00 45.68           C  
ATOM    602  C   TYR A 602     -24.457  35.321  19.598  1.00 45.72           C  
ATOM    603  O   TYR A 602     -25.523  34.883  19.176  1.00 45.97           O  
ATOM    604  CB  TYR A 602     -24.349  37.109  21.310  1.00 45.72           C  
ATOM    605  CG  TYR A 602     -24.532  37.542  22.752  1.00 45.83           C  
ATOM    606  CD1 TYR A 602     -23.442  37.709  23.594  1.00 45.85           C  
ATOM    607  CD2 TYR A 602     -25.797  37.808  23.262  1.00 46.04           C  
ATOM    608  CE1 TYR A 602     -23.607  38.116  24.902  1.00 46.00           C  
ATOM    609  CE2 TYR A 602     -25.972  38.210  24.570  1.00 46.08           C  
ATOM    610  CZ  TYR A 602     -24.874  38.363  25.386  1.00 46.22           C  
ATOM    611  OH  TYR A 602     -25.041  38.766  26.691  1.00 46.57           O  
ATOM    612  N   LEU A 603     -23.413  35.566  18.814  1.00 45.68           N  
ATOM    613  CA  LEU A 603     -23.480  35.398  17.362  1.00 45.77           C  
ATOM    614  C   LEU A 603     -23.577  33.925  16.986  1.00 45.94           C  
ATOM    615  O   LEU A 603     -24.356  33.558  16.108  1.00 45.94           O  
ATOM    616  CB  LEU A 603     -22.256  36.019  16.679  1.00 45.64           C  
ATOM    617  CG  LEU A 603     -21.998  37.504  16.937  1.00 45.63           C  
ATOM    618  CD1 LEU A 603     -20.630  37.891  16.378  1.00 45.63           C  
ATOM    619  CD2 LEU A 603     -23.114  38.374  16.359  1.00 44.05           C  
ATOM    620  N   MET A 604     -22.775  33.088  17.644  1.00 46.04           N  
ATOM    621  CA  MET A 604     -22.808  31.647  17.395  1.00 45.94           C  
ATOM    622  C   MET A 604     -24.155  31.052  17.795  1.00 45.74           C  
ATOM    623  O   MET A 604     -24.758  30.316  17.022  1.00 45.63           O  
ATOM    624  CB  MET A 604     -21.693  30.930  18.145  1.00 45.96           C  
ATOM    625  CG  MET A 604     -20.301  31.379  17.782  1.00 46.31           C  
ATOM    626  SD  MET A 604     -19.086  30.070  17.994  1.00 46.30           S  
ATOM    627  CE  MET A 604     -18.841  29.653  16.274  1.00 46.81           C  
ATOM    628  N   ALA A 605     -24.618  31.376  19.000  1.00 45.65           N  
ATOM    629  CA  ALA A 605     -25.945  30.953  19.463  1.00 45.54           C  
ATOM    630  C   ALA A 605     -27.065  31.341  18.491  1.00 45.56           C  
ATOM    631  O   ALA A 605     -27.945  30.534  18.192  1.00 45.39           O  
ATOM    632  CB  ALA A 605     -26.230  31.528  20.833  1.00 45.28           C  
ATOM    633  N   PHE A 606     -27.024  32.569  17.986  1.00 45.94           N  
ATOM    634  CA  PHE A 606     -28.106  33.070  17.137  1.00 46.20           C  
ATOM    635  C   PHE A 606     -28.055  32.460  15.733  1.00 46.63           C  
ATOM    636  O   PHE A 606     -29.091  32.111  15.162  1.00 46.78           O  
ATOM    637  CB  PHE A 606     -28.079  34.598  17.070  1.00 45.89           C  
ATOM    638  CG  PHE A 606     -29.358  35.205  16.563  1.00 45.75           C  
ATOM    639  CD1 PHE A 606     -30.543  35.048  17.270  1.00 45.46           C  
ATOM    640  CD2 PHE A 606     -29.380  35.941  15.387  1.00 45.54           C  
ATOM    641  CE1 PHE A 606     -31.728  35.614  16.806  1.00 45.54           C  
ATOM    642  CE2 PHE A 606     -30.562  36.507  14.918  1.00 45.44           C  
ATOM    643  CZ  PHE A 606     -31.735  36.343  15.626  1.00 45.32           C  
ATOM    644  N   ALA A 607     -26.849  32.314  15.192  1.00 47.16           N  
ATOM    645  CA  ALA A 607     -26.665  31.733  13.860  1.00 47.45           C  
ATOM    646  C   ALA A 607     -26.987  30.246  13.871  1.00 47.80           C  
ATOM    647  O   ALA A 607     -27.481  29.708  12.884  1.00 47.86           O  
ATOM    648  CB  ALA A 607     -25.246  31.961  13.379  1.00 47.33           C  
ATOM    649  N   LEU A 608     -26.697  29.593  14.994  1.00 48.39           N  
ATOM    650  CA  LEU A 608     -27.004  28.180  15.178  1.00 48.81           C  
ATOM    651  C   LEU A 608     -28.515  27.982  15.273  1.00 49.44           C  
ATOM    652  O   LEU A 608     -29.064  27.058  14.671  1.00 49.33           O  
ATOM    653  CB  LEU A 608     -26.329  27.632  16.440  1.00 48.62           C  
ATOM    654  CG  LEU A 608     -26.664  26.172  16.763  1.00 48.80           C  
ATOM    655  CD1 LEU A 608     -26.168  25.254  15.636  1.00 47.98           C  
ATOM    656  CD2 LEU A 608     -26.101  25.759  18.123  1.00 48.64           C  
ATOM    657  N   GLY A 609     -29.176  28.844  16.042  1.00 50.11           N  
ATOM    658  CA  GLY A 609     -30.628  28.833  16.124  1.00 50.72           C  
ATOM    659  C   GLY A 609     -31.257  29.019  14.757  1.00 51.33           C  
ATOM    660  O   GLY A 609     -32.188  28.310  14.394  1.00 51.41           O  
ATOM    661  N   TRP A 610     -30.737  29.965  13.988  1.00 52.26           N  
ATOM    662  CA  TRP A 610     -31.284  30.246  12.668  1.00 53.05           C  
ATOM    663  C   TRP A 610     -31.154  29.040  11.759  1.00 54.07           C  
ATOM    664  O   TRP A 610     -32.149  28.604  11.195  1.00 54.32           O  
ATOM    665  CB  TRP A 610     -30.610  31.469  12.035  1.00 52.87           C  
ATOM    666  CG  TRP A 610     -31.089  31.787  10.645  1.00 52.29           C  
ATOM    667  CD1 TRP A 610     -30.401  31.609   9.480  1.00 52.18           C  
ATOM    668  CD2 TRP A 610     -32.357  32.334  10.282  1.00 51.94           C  
ATOM    669  NE1 TRP A 610     -31.164  32.010   8.412  1.00 52.21           N  
ATOM    670  CE2 TRP A 610     -32.369  32.465   8.878  1.00 52.00           C  
ATOM    671  CE3 TRP A 610     -33.487  32.729  11.008  1.00 52.17           C  
ATOM    672  CZ2 TRP A 610     -33.468  32.978   8.183  1.00 52.40           C  
ATOM    673  CZ3 TRP A 610     -34.579  33.234  10.322  1.00 52.12           C  
ATOM    674  CH2 TRP A 610     -34.564  33.350   8.921  1.00 52.48           C  
ATOM    675  N   ARG A 611     -29.944  28.494  11.623  1.00 55.34           N  
ATOM    676  CA  ARG A 611     -29.729  27.358  10.719  1.00 56.41           C  
ATOM    677  C   ARG A 611     -30.570  26.152  11.101  1.00 56.88           C  
ATOM    678  O   ARG A 611     -31.051  25.438  10.226  1.00 56.85           O  
ATOM    679  CB  ARG A 611     -28.252  26.949  10.630  1.00 56.75           C  
ATOM    680  CG  ARG A 611     -27.519  27.563   9.440  1.00 58.81           C  
ATOM    681  CD  ARG A 611     -26.683  26.533   8.658  1.00 61.57           C  
ATOM    682  NE  ARG A 611     -25.423  26.173   9.316  1.00 62.76           N  
ATOM    683  CZ  ARG A 611     -24.370  26.986   9.449  1.00 63.73           C  
ATOM    684  NH1 ARG A 611     -23.273  26.549  10.057  1.00 64.20           N  
ATOM    685  NH2 ARG A 611     -24.398  28.236   8.990  1.00 64.09           N  
ATOM    686  N   SER A 612     -30.740  25.930  12.401  1.00 57.69           N  
ATOM    687  CA  SER A 612     -31.545  24.819  12.895  1.00 58.46           C  
ATOM    688  C   SER A 612     -33.004  25.008  12.507  1.00 59.53           C  
ATOM    689  O   SER A 612     -33.643  24.092  11.997  1.00 59.63           O  
ATOM    690  CB  SER A 612     -31.418  24.705  14.410  1.00 58.36           C  
ATOM    691  OG  SER A 612     -30.086  24.417  14.780  1.00 57.68           O  
ATOM    692  N   TYR A 613     -33.518  26.210  12.743  1.00 60.90           N  
ATOM    693  CA  TYR A 613     -34.876  26.580  12.336  1.00 62.08           C  
ATOM    694  C   TYR A 613     -35.076  26.427  10.830  1.00 63.13           C  
ATOM    695  O   TYR A 613     -36.157  26.055  10.386  1.00 63.42           O  
ATOM    696  CB  TYR A 613     -35.183  28.016  12.791  1.00 62.20           C  
ATOM    697  CG  TYR A 613     -36.288  28.730  12.046  1.00 62.26           C  
ATOM    698  CD1 TYR A 613     -37.592  28.245  12.058  1.00 62.34           C  
ATOM    699  CD2 TYR A 613     -36.034  29.916  11.356  1.00 62.62           C  
ATOM    700  CE1 TYR A 613     -38.611  28.907  11.381  1.00 62.49           C  
ATOM    701  CE2 TYR A 613     -37.050  30.588  10.679  1.00 62.78           C  
ATOM    702  CZ  TYR A 613     -38.338  30.078  10.698  1.00 62.72           C  
ATOM    703  OH  TYR A 613     -39.350  30.732  10.028  1.00 62.65           O  
ATOM    704  N   ARG A 614     -34.024  26.686  10.059  1.00 64.46           N  
ATOM    705  CA  ARG A 614     -34.082  26.651   8.593  1.00 65.65           C  
ATOM    706  C   ARG A 614     -33.961  25.253   7.951  1.00 66.53           C  
ATOM    707  O   ARG A 614     -34.506  25.032   6.864  1.00 66.45           O  
ATOM    708  CB  ARG A 614     -32.999  27.573   8.022  1.00 65.80           C  
ATOM    709  CG  ARG A 614     -33.200  29.050   8.362  1.00 66.75           C  
ATOM    710  CD  ARG A 614     -33.955  29.792   7.271  1.00 68.18           C  
ATOM    711  NE  ARG A 614     -35.375  29.464   7.222  1.00 68.71           N  
ATOM    712  CZ  ARG A 614     -36.209  29.916   6.288  1.00 69.50           C  
ATOM    713  NH1 ARG A 614     -37.488  29.561   6.316  1.00 69.62           N  
ATOM    714  NH2 ARG A 614     -35.772  30.728   5.327  1.00 69.95           N  
ATOM    715  N   GLN A 615     -33.247  24.324   8.595  1.00 67.59           N  
ATOM    716  CA  GLN A 615     -33.088  22.967   8.043  1.00 68.55           C  
ATOM    717  C   GLN A 615     -34.146  21.976   8.533  1.00 68.92           C  
ATOM    718  O   GLN A 615     -34.313  20.921   7.927  1.00 69.28           O  
ATOM    719  CB  GLN A 615     -31.687  22.394   8.303  1.00 68.80           C  
ATOM    720  CG  GLN A 615     -30.483  23.248   7.834  1.00 69.98           C  
ATOM    721  CD  GLN A 615     -30.688  23.987   6.503  1.00 71.51           C  
ATOM    722  OE1 GLN A 615     -31.359  23.498   5.592  1.00 72.58           O  
ATOM    723  NE2 GLN A 615     -30.088  25.171   6.391  1.00 71.91           N  
ATOM    724  N   SER A 616     -34.841  22.296   9.624  1.00 69.32           N  
ATOM    725  CA  SER A 616     -36.073  21.580   9.992  1.00 69.44           C  
ATOM    726  C   SER A 616     -36.890  22.333  11.048  1.00 69.48           C  
ATOM    727  O   SER A 616     -36.417  22.588  12.160  1.00 69.41           O  
ATOM    728  CB  SER A 616     -35.777  20.160  10.483  1.00 69.50           C  
ATOM    729  OG  SER A 616     -36.943  19.355  10.371  1.00 70.01           O  
ATOM    730  N   ALA A 618     -37.822  19.580  13.034  1.00 67.63           N  
ATOM    731  CA  ALA A 618     -37.790  19.002  14.379  1.00 67.63           C  
ATOM    732  C   ALA A 618     -36.896  19.820  15.322  1.00 67.46           C  
ATOM    733  O   ALA A 618     -36.306  20.821  14.910  1.00 67.65           O  
ATOM    734  CB  ALA A 618     -37.313  17.552  14.312  1.00 67.65           C  
ATOM    735  N   ASN A 619     -36.812  19.395  16.586  1.00 67.17           N  
ATOM    736  CA  ASN A 619     -35.889  20.003  17.565  1.00 66.76           C  
ATOM    737  C   ASN A 619     -34.459  19.459  17.370  1.00 66.10           C  
ATOM    738  O   ASN A 619     -33.990  18.603  18.141  1.00 66.26           O  
ATOM    739  CB  ASN A 619     -36.358  19.749  19.014  1.00 66.85           C  
ATOM    740  CG  ASN A 619     -37.650  20.489  19.369  1.00 67.64           C  
ATOM    741  OD1 ASN A 619     -38.504  20.726  18.513  1.00 69.65           O  
ATOM    742  ND2 ASN A 619     -37.806  20.832  20.647  1.00 67.94           N  
ATOM    743  N   LEU A 620     -33.777  19.954  16.336  1.00 64.94           N  
ATOM    744  CA  LEU A 620     -32.432  19.491  15.999  1.00 64.01           C  
ATOM    745  C   LEU A 620     -31.486  20.671  15.769  1.00 62.91           C  
ATOM    746  O   LEU A 620     -31.776  21.551  14.963  1.00 62.89           O  
ATOM    747  CB  LEU A 620     -32.475  18.631  14.735  1.00 64.16           C  
ATOM    748  CG  LEU A 620     -33.424  17.427  14.709  1.00 64.73           C  
ATOM    749  CD1 LEU A 620     -33.223  16.644  13.407  1.00 64.74           C  
ATOM    750  CD2 LEU A 620     -33.236  16.518  15.933  1.00 64.66           C  
ATOM    751  N   LEU A 621     -30.354  20.676  16.469  1.00 61.42           N  
ATOM    752  CA  LEU A 621     -29.326  21.697  16.275  1.00 60.15           C  
ATOM    753  C   LEU A 621     -28.436  21.355  15.071  1.00 59.20           C  
ATOM    754  O   LEU A 621     -27.808  20.299  15.049  1.00 59.13           O  
ATOM    755  CB  LEU A 621     -28.486  21.845  17.545  1.00 59.86           C  
ATOM    756  CG  LEU A 621     -29.281  22.303  18.767  1.00 59.28           C  
ATOM    757  CD1 LEU A 621     -28.426  22.269  20.020  1.00 58.72           C  
ATOM    758  CD2 LEU A 621     -29.849  23.695  18.540  1.00 58.90           C  
ATOM    759  N   CYS A 622     -28.395  22.244  14.076  1.00 58.06           N  
ATOM    760  CA  CYS A 622     -27.588  22.038  12.868  1.00 57.39           C  
ATOM    761  C   CYS A 622     -26.289  22.838  12.916  1.00 56.90           C  
ATOM    762  O   CYS A 622     -26.206  23.930  12.361  1.00 57.09           O  
ATOM    763  CB  CYS A 622     -28.372  22.435  11.616  1.00 57.33           C  
ATOM    764  SG  CYS A 622     -29.832  21.452  11.317  0.50 56.66           S  
ATOM    765  N   PHE A 623     -25.275  22.285  13.571  1.00 56.26           N  
ATOM    766  CA  PHE A 623     -23.989  22.957  13.700  1.00 55.82           C  
ATOM    767  C   PHE A 623     -23.294  23.123  12.356  1.00 55.58           C  
ATOM    768  O   PHE A 623     -22.684  24.158  12.088  1.00 55.65           O  
ATOM    769  CB  PHE A 623     -23.091  22.206  14.671  1.00 55.68           C  
ATOM    770  CG  PHE A 623     -23.455  22.421  16.100  1.00 55.45           C  
ATOM    771  CD1 PHE A 623     -24.266  21.521  16.766  1.00 55.51           C  
ATOM    772  CD2 PHE A 623     -22.995  23.538  16.780  1.00 55.38           C  
ATOM    773  CE1 PHE A 623     -24.604  21.722  18.100  1.00 55.75           C  
ATOM    774  CE2 PHE A 623     -23.322  23.749  18.108  1.00 55.61           C  
ATOM    775  CZ  PHE A 623     -24.129  22.837  18.773  1.00 55.87           C  
ATOM    776  N   ALA A 624     -23.389  22.103  11.518  1.00 55.30           N  
ATOM    777  CA  ALA A 624     -22.874  22.169  10.155  1.00 55.12           C  
ATOM    778  C   ALA A 624     -23.555  21.071   9.355  1.00 55.01           C  
ATOM    779  O   ALA A 624     -24.225  20.220   9.941  1.00 54.92           O  
ATOM    780  CB  ALA A 624     -21.367  21.982  10.149  1.00 54.99           C  
ATOM    781  N   PRO A 625     -23.402  21.087   8.019  1.00 54.94           N  
ATOM    782  CA  PRO A 625     -23.996  20.014   7.203  1.00 54.80           C  
ATOM    783  C   PRO A 625     -23.592  18.616   7.686  1.00 54.64           C  
ATOM    784  O   PRO A 625     -24.438  17.744   7.831  1.00 54.92           O  
ATOM    785  CB  PRO A 625     -23.447  20.289   5.799  1.00 54.76           C  
ATOM    786  CG  PRO A 625     -23.126  21.755   5.794  1.00 54.94           C  
ATOM    787  CD  PRO A 625     -22.695  22.088   7.197  1.00 54.87           C  
ATOM    788  N   ASP A 626     -22.313  18.433   7.980  1.00 54.40           N  
ATOM    789  CA  ASP A 626     -21.785  17.133   8.380  1.00 54.17           C  
ATOM    790  C   ASP A 626     -21.836  16.886   9.891  1.00 54.17           C  
ATOM    791  O   ASP A 626     -21.179  15.966  10.382  1.00 54.27           O  
ATOM    792  CB  ASP A 626     -20.337  16.981   7.878  1.00 54.03           C  
ATOM    793  CG  ASP A 626     -19.397  18.020   8.466  1.00 53.86           C  
ATOM    794  OD1 ASP A 626     -19.867  19.133   8.778  1.00 53.03           O  
ATOM    795  OD2 ASP A 626     -18.190  17.733   8.613  1.00 53.85           O  
ATOM    796  N   LEU A 627     -22.587  17.697  10.635  1.00 54.09           N  
ATOM    797  CA  LEU A 627     -22.703  17.497  12.086  1.00 54.05           C  
ATOM    798  C   LEU A 627     -24.010  18.072  12.635  1.00 54.15           C  
ATOM    799  O   LEU A 627     -24.081  19.239  13.024  1.00 53.96           O  
ATOM    800  CB  LEU A 627     -21.486  18.088  12.808  1.00 53.94           C  
ATOM    801  CG  LEU A 627     -21.443  18.048  14.345  1.00 53.96           C  
ATOM    802  CD1 LEU A 627     -21.990  16.757  14.927  1.00 53.41           C  
ATOM    803  CD2 LEU A 627     -20.012  18.277  14.837  1.00 53.94           C  
ATOM    804  N   ILE A 628     -25.045  17.235  12.638  1.00 54.38           N  
ATOM    805  CA  ILE A 628     -26.356  17.603  13.162  1.00 54.48           C  
ATOM    806  C   ILE A 628     -26.598  16.842  14.446  1.00 54.80           C  
ATOM    807  O   ILE A 628     -26.435  15.628  14.476  1.00 54.92           O  
ATOM    808  CB  ILE A 628     -27.469  17.239  12.185  1.00 54.21           C  
ATOM    809  CG1 ILE A 628     -27.269  17.975  10.858  1.00 54.14           C  
ATOM    810  CG2 ILE A 628     -28.816  17.571  12.793  1.00 54.31           C  
ATOM    811  CD1 ILE A 628     -28.447  17.874   9.901  1.00 53.48           C  
ATOM    812  N   ILE A 629     -26.982  17.541  15.509  1.00 55.20           N  
ATOM    813  CA  ILE A 629     -27.359  16.858  16.742  1.00 55.59           C  
ATOM    814  C   ILE A 629     -28.785  16.330  16.564  1.00 56.00           C  
ATOM    815  O   ILE A 629     -29.771  16.990  16.914  1.00 55.90           O  
ATOM    816  CB  ILE A 629     -27.240  17.754  17.994  1.00 55.61           C  
ATOM    817  CG1 ILE A 629     -25.842  18.370  18.090  1.00 55.63           C  
ATOM    818  CG2 ILE A 629     -27.526  16.940  19.260  1.00 55.29           C  
ATOM    819  CD1 ILE A 629     -24.722  17.350  18.134  1.00 55.49           C  
ATOM    820  N   ASN A 630     -28.869  15.137  15.980  1.00 56.60           N  
ATOM    821  CA  ASN A 630     -30.146  14.449  15.761  1.00 57.00           C  
ATOM    822  C   ASN A 630     -30.710  13.878  17.061  1.00 57.67           C  
ATOM    823  O   ASN A 630     -30.052  13.915  18.112  1.00 57.56           O  
ATOM    824  CB  ASN A 630     -30.007  13.342  14.694  1.00 56.79           C  
ATOM    825  CG  ASN A 630     -28.912  12.331  15.019  0.50 55.91           C  
ATOM    826  OD1 ASN A 630     -28.625  12.050  16.182  0.50 54.48           O  
ATOM    827  ND2 ASN A 630     -28.296  11.785  13.983  0.50 54.85           N  
ATOM    828  N   GLU A 631     -31.932  13.359  16.969  1.00 58.59           N  
ATOM    829  CA  GLU A 631     -32.655  12.786  18.112  1.00 59.38           C  
ATOM    830  C   GLU A 631     -31.809  11.771  18.885  1.00 59.47           C  
ATOM    831  O   GLU A 631     -31.805  11.768  20.123  1.00 59.43           O  
ATOM    832  CB  GLU A 631     -33.953  12.125  17.621  1.00 59.44           C  
ATOM    833  CG  GLU A 631     -34.910  11.679  18.730  1.00 60.15           C  
ATOM    834  CD  GLU A 631     -36.200  11.060  18.189  1.00 60.19           C  
ATOM    835  OE1 GLU A 631     -36.243  10.671  16.992  1.00 60.58           O  
ATOM    836  OE2 GLU A 631     -37.170  10.959  18.972  1.00 60.17           O  
ATOM    837  N   GLN A 632     -31.091  10.924  18.150  1.00 59.76           N  
ATOM    838  CA  GLN A 632     -30.204   9.936  18.762  1.00 60.14           C  
ATOM    839  C   GLN A 632     -29.086  10.610  19.548  1.00 59.77           C  
ATOM    840  O   GLN A 632     -28.946  10.382  20.750  1.00 59.50           O  
ATOM    841  CB  GLN A 632     -29.619   9.000  17.702  1.00 60.45           C  
ATOM    842  CG  GLN A 632     -28.820   7.839  18.288  1.00 62.06           C  
ATOM    843  CD  GLN A 632     -28.998   6.553  17.494  1.00 64.43           C  
ATOM    844  OE1 GLN A 632     -28.897   6.546  16.261  1.00 66.20           O  
ATOM    845  NE2 GLN A 632     -29.273   5.459  18.196  1.00 65.21           N  
ATOM    846  N   ARG A 633     -28.316  11.455  18.861  1.00 59.64           N  
ATOM    847  CA  ARG A 633     -27.226  12.226  19.477  1.00 59.45           C  
ATOM    848  C   ARG A 633     -27.693  13.089  20.652  1.00 59.29           C  
ATOM    849  O   ARG A 633     -26.930  13.349  21.580  1.00 59.03           O  
ATOM    850  CB  ARG A 633     -26.547  13.113  18.428  1.00 59.45           C  
ATOM    851  CG  ARG A 633     -25.589  12.367  17.501  1.00 59.64           C  
ATOM    852  CD  ARG A 633     -25.368  13.113  16.179  1.00 59.74           C  
ATOM    853  NE  ARG A 633     -24.230  12.579  15.431  1.00 59.38           N  
ATOM    854  CZ  ARG A 633     -24.049  12.701  14.116  1.00 59.58           C  
ATOM    855  NH1 ARG A 633     -24.917  13.349  13.350  1.00 59.66           N  
ATOM    856  NH2 ARG A 633     -22.975  12.163  13.552  1.00 60.31           N  
ATOM    857  N   MET A 634     -28.949  13.524  20.608  1.00 59.21           N  
ATOM    858  CA  MET A 634     -29.523  14.369  21.657  1.00 59.34           C  
ATOM    859  C   MET A 634     -29.541  13.686  23.041  1.00 59.27           C  
ATOM    860  O   MET A 634     -29.415  14.349  24.082  1.00 59.31           O  
ATOM    861  CB  MET A 634     -30.942  14.797  21.250  1.00 59.38           C  
ATOM    862  CG  MET A 634     -31.447  16.069  21.911  1.00 59.75           C  
ATOM    863  SD  MET A 634     -30.431  17.514  21.538  1.00 60.26           S  
ATOM    864  CE  MET A 634     -29.351  17.513  22.958  1.00 60.68           C  
ATOM    865  N   THR A 635     -29.681  12.362  23.042  1.00 59.21           N  
ATOM    866  CA  THR A 635     -29.685  11.571  24.278  1.00 59.07           C  
ATOM    867  C   THR A 635     -28.287  11.147  24.762  1.00 58.85           C  
ATOM    868  O   THR A 635     -28.178  10.483  25.793  1.00 58.73           O  
ATOM    869  CB  THR A 635     -30.540  10.298  24.106  1.00 59.10           C  
ATOM    870  OG1 THR A 635     -30.031   9.543  23.003  1.00 59.47           O  
ATOM    871  CG2 THR A 635     -32.008  10.657  23.847  1.00 58.63           C  
ATOM    872  N   LEU A 636     -27.228  11.516  24.037  1.00 58.61           N  
ATOM    873  CA  LEU A 636     -25.857  11.291  24.520  1.00 58.53           C  
ATOM    874  C   LEU A 636     -25.636  12.037  25.839  1.00 58.49           C  
ATOM    875  O   LEU A 636     -26.268  13.066  26.079  1.00 58.71           O  
ATOM    876  CB  LEU A 636     -24.814  11.738  23.488  1.00 58.40           C  
ATOM    877  CG  LEU A 636     -24.555  10.799  22.308  1.00 58.26           C  
ATOM    878  CD1 LEU A 636     -23.747  11.517  21.230  1.00 58.01           C  
ATOM    879  CD2 LEU A 636     -23.848   9.516  22.757  1.00 57.45           C  
ATOM    880  N   PRO A 637     -24.728  11.530  26.692  1.00 58.46           N  
ATOM    881  CA  PRO A 637     -24.593  12.085  28.042  1.00 58.44           C  
ATOM    882  C   PRO A 637     -24.117  13.538  28.040  1.00 58.49           C  
ATOM    883  O   PRO A 637     -23.174  13.881  27.318  1.00 58.51           O  
ATOM    884  CB  PRO A 637     -23.554  11.169  28.698  1.00 58.36           C  
ATOM    885  CG  PRO A 637     -22.789  10.591  27.570  1.00 58.40           C  
ATOM    886  CD  PRO A 637     -23.766  10.439  26.450  1.00 58.37           C  
ATOM    887  N   GLY A 638     -24.794  14.377  28.826  1.00 58.31           N  
ATOM    888  CA  GLY A 638     -24.474  15.798  28.940  1.00 58.05           C  
ATOM    889  C   GLY A 638     -24.985  16.665  27.802  1.00 57.87           C  
ATOM    890  O   GLY A 638     -24.990  17.888  27.919  1.00 57.92           O  
ATOM    891  N   MET A 639     -25.430  16.043  26.713  1.00 57.65           N  
ATOM    892  CA  MET A 639     -25.745  16.766  25.487  1.00 57.62           C  
ATOM    893  C   MET A 639     -26.927  17.704  25.662  1.00 57.52           C  
ATOM    894  O   MET A 639     -26.821  18.902  25.387  1.00 57.70           O  
ATOM    895  CB  MET A 639     -26.050  15.788  24.354  1.00 57.68           C  
ATOM    896  CG  MET A 639     -25.966  16.415  22.975  1.00 57.97           C  
ATOM    897  SD  MET A 639     -24.277  16.883  22.564  1.00 58.76           S  
ATOM    898  CE  MET A 639     -23.414  15.316  22.679  1.00 58.89           C  
ATOM    899  N   TYR A 640     -28.051  17.157  26.119  1.00 57.36           N  
ATOM    900  CA  TYR A 640     -29.266  17.949  26.277  1.00 57.22           C  
ATOM    901  C   TYR A 640     -29.122  19.068  27.302  1.00 57.24           C  
ATOM    902  O   TYR A 640     -29.729  20.124  27.145  1.00 57.15           O  
ATOM    903  CB  TYR A 640     -30.477  17.083  26.644  1.00 56.99           C  
ATOM    904  CG  TYR A 640     -31.733  17.919  26.713  1.00 56.75           C  
ATOM    905  CD1 TYR A 640     -32.377  18.324  25.550  1.00 56.63           C  
ATOM    906  CD2 TYR A 640     -32.238  18.361  27.932  1.00 56.34           C  
ATOM    907  CE1 TYR A 640     -33.512  19.121  25.601  1.00 56.71           C  
ATOM    908  CE2 TYR A 640     -33.374  19.159  27.992  1.00 56.22           C  
ATOM    909  CZ  TYR A 640     -34.006  19.531  26.823  1.00 56.33           C  
ATOM    910  OH  TYR A 640     -35.130  20.318  26.861  1.00 56.56           O  
ATOM    911  N   ASP A 641     -28.327  18.845  28.345  1.00 57.42           N  
ATOM    912  CA  ASP A 641     -28.174  19.854  29.390  1.00 57.61           C  
ATOM    913  C   ASP A 641     -27.621  21.163  28.821  1.00 57.27           C  
ATOM    914  O   ASP A 641     -27.942  22.232  29.327  1.00 57.59           O  
ATOM    915  CB  ASP A 641     -27.294  19.350  30.548  1.00 57.79           C  
ATOM    916  CG  ASP A 641     -27.525  20.129  31.856  1.00 58.64           C  
ATOM    917  OD1 ASP A 641     -28.341  21.078  31.876  1.00 59.28           O  
ATOM    918  OD2 ASP A 641     -26.890  19.786  32.877  1.00 60.15           O  
ATOM    919  N   GLN A 642     -26.809  21.080  27.770  1.00 56.74           N  
ATOM    920  CA  GLN A 642     -26.282  22.272  27.119  1.00 56.43           C  
ATOM    921  C   GLN A 642     -27.099  22.676  25.902  1.00 56.27           C  
ATOM    922  O   GLN A 642     -27.332  23.868  25.676  1.00 56.45           O  
ATOM    923  CB  GLN A 642     -24.827  22.058  26.711  1.00 56.36           C  
ATOM    924  CG  GLN A 642     -23.930  21.663  27.862  1.00 56.30           C  
ATOM    925  CD  GLN A 642     -24.074  22.579  29.064  1.00 56.29           C  
ATOM    926  OE1 GLN A 642     -24.220  23.794  28.919  1.00 56.55           O  
ATOM    927  NE2 GLN A 642     -24.030  22.000  30.259  1.00 56.05           N  
ATOM    928  N   CYS A 643     -27.538  21.692  25.121  1.00 55.81           N  
ATOM    929  CA  CYS A 643     -28.258  21.975  23.883  1.00 55.53           C  
ATOM    930  C   CYS A 643     -29.620  22.621  24.090  1.00 55.53           C  
ATOM    931  O   CYS A 643     -30.125  23.292  23.189  1.00 55.53           O  
ATOM    932  CB  CYS A 643     -28.442  20.700  23.075  1.00 55.66           C  
ATOM    933  SG  CYS A 643     -26.939  20.111  22.338  1.00 54.70           S  
ATOM    934  N   LYS A 644     -30.223  22.414  25.258  1.00 55.53           N  
ATOM    935  CA  LYS A 644     -31.547  22.985  25.531  1.00 55.71           C  
ATOM    936  C   LYS A 644     -31.575  24.507  25.356  1.00 55.66           C  
ATOM    937  O   LYS A 644     -32.566  25.071  24.890  1.00 55.81           O  
ATOM    938  CB  LYS A 644     -32.057  22.588  26.922  1.00 55.64           C  
ATOM    939  CG  LYS A 644     -31.159  22.937  28.091  1.00 56.13           C  
ATOM    940  CD  LYS A 644     -31.964  22.983  29.386  1.00 57.20           C  
ATOM    941  CE  LYS A 644     -31.147  22.583  30.606  1.00 57.97           C  
ATOM    942  NZ  LYS A 644     -31.207  21.106  30.841  1.00 58.77           N  
ATOM    943  N   HIS A 645     -30.471  25.159  25.700  1.00 55.68           N  
ATOM    944  CA  HIS A 645     -30.359  26.609  25.594  1.00 55.54           C  
ATOM    945  C   HIS A 645     -30.384  27.070  24.145  1.00 55.39           C  
ATOM    946  O   HIS A 645     -31.020  28.070  23.808  1.00 55.43           O  
ATOM    947  CB  HIS A 645     -29.076  27.073  26.272  1.00 55.58           C  
ATOM    948  CG  HIS A 645     -28.992  26.676  27.711  1.00 55.68           C  
ATOM    949  ND1 HIS A 645     -29.945  27.043  28.638  1.00 55.49           N  
ATOM    950  CD2 HIS A 645     -28.083  25.927  28.379  1.00 55.27           C  
ATOM    951  CE1 HIS A 645     -29.621  26.545  29.817  1.00 55.63           C  
ATOM    952  NE2 HIS A 645     -28.496  25.864  29.687  1.00 55.49           N  
ATOM    953  N   MET A 646     -29.708  26.321  23.288  1.00 55.17           N  
ATOM    954  CA  MET A 646     -29.625  26.661  21.878  1.00 55.18           C  
ATOM    955  C   MET A 646     -30.931  26.280  21.188  1.00 54.74           C  
ATOM    956  O   MET A 646     -31.349  26.945  20.245  1.00 54.29           O  
ATOM    957  CB  MET A 646     -28.436  25.950  21.237  1.00 55.23           C  
ATOM    958  CG  MET A 646     -27.104  26.194  21.959  1.00 55.66           C  
ATOM    959  SD  MET A 646     -25.858  24.935  21.591  1.00 56.68           S  
ATOM    960  CE  MET A 646     -25.138  24.642  23.210  1.00 56.70           C  
ATOM    961  N   LEU A 647     -31.574  25.215  21.676  1.00 54.54           N  
ATOM    962  CA  LEU A 647     -32.865  24.765  21.143  1.00 54.28           C  
ATOM    963  C   LEU A 647     -33.970  25.781  21.423  1.00 53.98           C  
ATOM    964  O   LEU A 647     -34.901  25.924  20.622  1.00 53.60           O  
ATOM    965  CB  LEU A 647     -33.261  23.410  21.736  1.00 54.38           C  
ATOM    966  CG  LEU A 647     -32.511  22.186  21.214  1.00 54.63           C  
ATOM    967  CD1 LEU A 647     -32.685  21.032  22.183  1.00 55.32           C  
ATOM    968  CD2 LEU A 647     -32.988  21.798  19.825  1.00 54.42           C  
ATOM    969  N   TYR A 648     -33.867  26.466  22.564  1.00 53.62           N  
ATOM    970  CA  TYR A 648     -34.766  27.572  22.887  1.00 53.48           C  
ATOM    971  C   TYR A 648     -34.720  28.634  21.798  1.00 53.05           C  
ATOM    972  O   TYR A 648     -35.763  29.078  21.314  1.00 53.30           O  
ATOM    973  CB  TYR A 648     -34.401  28.197  24.234  1.00 53.81           C  
ATOM    974  CG  TYR A 648     -35.070  29.533  24.499  1.00 54.42           C  
ATOM    975  CD1 TYR A 648     -34.348  30.718  24.442  1.00 55.01           C  
ATOM    976  CD2 TYR A 648     -36.425  29.610  24.808  1.00 55.27           C  
ATOM    977  CE1 TYR A 648     -34.956  31.946  24.690  1.00 55.24           C  
ATOM    978  CE2 TYR A 648     -37.044  30.836  25.057  1.00 55.09           C  
ATOM    979  CZ  TYR A 648     -36.302  31.998  24.995  1.00 55.08           C  
ATOM    980  OH  TYR A 648     -36.904  33.216  25.233  1.00 55.03           O  
ATOM    981  N   VAL A 649     -33.510  29.023  21.409  1.00 52.38           N  
ATOM    982  CA  VAL A 649     -33.322  30.017  20.360  1.00 51.97           C  
ATOM    983  C   VAL A 649     -33.967  29.535  19.074  1.00 51.72           C  
ATOM    984  O   VAL A 649     -34.623  30.297  18.377  1.00 51.45           O  
ATOM    985  CB  VAL A 649     -31.820  30.297  20.084  1.00 51.90           C  
ATOM    986  CG1 VAL A 649     -31.667  31.336  18.983  1.00 51.55           C  
ATOM    987  CG2 VAL A 649     -31.109  30.747  21.348  1.00 51.43           C  
ATOM    988  N   SER A 650     -33.770  28.259  18.772  1.00 51.84           N  
ATOM    989  CA  SER A 650     -34.354  27.635  17.582  1.00 51.88           C  
ATOM    990  C   SER A 650     -35.887  27.696  17.572  1.00 51.68           C  
ATOM    991  O   SER A 650     -36.488  28.051  16.554  1.00 51.69           O  
ATOM    992  CB  SER A 650     -33.896  26.174  17.473  1.00 51.79           C  
ATOM    993  OG  SER A 650     -34.080  25.691  16.155  1.00 52.25           O  
ATOM    994  N   SER A 651     -36.518  27.349  18.692  1.00 51.54           N  
ATOM    995  CA  SER A 651     -37.983  27.319  18.738  1.00 51.69           C  
ATOM    996  C   SER A 651     -38.563  28.731  18.670  1.00 51.49           C  
ATOM    997  O   SER A 651     -39.584  28.944  18.024  1.00 51.18           O  
ATOM    998  CB  SER A 651     -38.518  26.537  19.955  1.00 51.64           C  
ATOM    999  OG  SER A 651     -37.766  26.780  21.129  1.00 52.64           O  
ATOM   1000  N   GLU A 652     -37.889  29.694  19.298  1.00 51.52           N  
ATOM   1001  CA  GLU A 652     -38.336  31.086  19.271  1.00 51.44           C  
ATOM   1002  C   GLU A 652     -38.345  31.652  17.860  1.00 51.33           C  
ATOM   1003  O   GLU A 652     -39.263  32.385  17.488  1.00 51.53           O  
ATOM   1004  CB  GLU A 652     -37.467  31.963  20.166  1.00 51.59           C  
ATOM   1005  CG  GLU A 652     -37.707  31.781  21.654  1.00 52.46           C  
ATOM   1006  CD  GLU A 652     -39.034  32.365  22.116  1.00 53.51           C  
ATOM   1007  OE1 GLU A 652     -40.077  31.733  21.869  1.00 53.83           O  
ATOM   1008  OE2 GLU A 652     -39.033  33.447  22.742  1.00 55.07           O  
ATOM   1009  N   LEU A 653     -37.331  31.316  17.073  1.00 51.08           N  
ATOM   1010  CA  LEU A 653     -37.289  31.762  15.682  1.00 50.97           C  
ATOM   1011  C   LEU A 653     -38.423  31.115  14.888  1.00 50.89           C  
ATOM   1012  O   LEU A 653     -38.986  31.741  13.990  1.00 50.60           O  
ATOM   1013  CB  LEU A 653     -35.926  31.467  15.035  1.00 50.81           C  
ATOM   1014  CG  LEU A 653     -34.720  32.256  15.570  1.00 50.73           C  
ATOM   1015  CD1 LEU A 653     -33.417  31.759  14.952  1.00 50.55           C  
ATOM   1016  CD2 LEU A 653     -34.870  33.752  15.331  1.00 50.44           C  
ATOM   1017  N   HIS A 654     -38.755  29.869  15.230  1.00 50.99           N  
ATOM   1018  CA  HIS A 654     -39.866  29.158  14.586  1.00 50.97           C  
ATOM   1019  C   HIS A 654     -41.202  29.775  14.973  1.00 50.60           C  
ATOM   1020  O   HIS A 654     -41.995  30.126  14.104  1.00 50.59           O  
ATOM   1021  CB  HIS A 654     -39.855  27.668  14.945  1.00 51.20           C  
ATOM   1022  CG  HIS A 654     -40.890  26.867  14.218  1.00 51.73           C  
ATOM   1023  ND1 HIS A 654     -42.095  26.516  14.788  1.00 52.36           N  
ATOM   1024  CD2 HIS A 654     -40.906  26.358  12.962  1.00 52.15           C  
ATOM   1025  CE1 HIS A 654     -42.804  25.819  13.916  1.00 52.31           C  
ATOM   1026  NE2 HIS A 654     -42.106  25.710  12.800  1.00 52.17           N  
ATOM   1027  N   ARG A 655     -41.433  29.921  16.274  1.00 50.28           N  
ATOM   1028  CA  ARG A 655     -42.655  30.537  16.785  1.00 50.24           C  
ATOM   1029  C   ARG A 655     -42.947  31.882  16.121  1.00 50.28           C  
ATOM   1030  O   ARG A 655     -44.081  32.147  15.698  1.00 50.14           O  
ATOM   1031  CB  ARG A 655     -42.558  30.737  18.301  1.00 50.29           C  
ATOM   1032  CG  ARG A 655     -43.793  31.381  18.894  1.00 50.70           C  
ATOM   1033  CD  ARG A 655     -43.835  31.293  20.413  1.00 51.68           C  
ATOM   1034  NE  ARG A 655     -42.897  32.209  21.049  1.00 52.24           N  
ATOM   1035  CZ  ARG A 655     -43.027  33.538  21.071  1.00 52.85           C  
ATOM   1036  NH1 ARG A 655     -44.064  34.144  20.502  1.00 52.59           N  
ATOM   1037  NH2 ARG A 655     -42.100  34.275  21.675  1.00 53.43           N  
ATOM   1038  N   LEU A 656     -41.915  32.723  16.035  1.00 50.13           N  
ATOM   1039  CA  LEU A 656     -42.053  34.071  15.498  1.00 50.09           C  
ATOM   1040  C   LEU A 656     -41.974  34.144  13.965  1.00 50.19           C  
ATOM   1041  O   LEU A 656     -42.309  35.165  13.385  1.00 50.22           O  
ATOM   1042  CB  LEU A 656     -41.016  35.000  16.145  1.00 49.94           C  
ATOM   1043  CG  LEU A 656     -41.185  35.186  17.661  1.00 49.53           C  
ATOM   1044  CD1 LEU A 656     -39.996  35.892  18.292  1.00 48.10           C  
ATOM   1045  CD2 LEU A 656     -42.465  35.944  17.954  1.00 49.09           C  
ATOM   1046  N   GLN A 657     -41.566  33.063  13.310  1.00 50.52           N  
ATOM   1047  CA  GLN A 657     -41.425  33.044  11.847  1.00 50.79           C  
ATOM   1048  C   GLN A 657     -40.564  34.220  11.382  1.00 50.80           C  
ATOM   1049  O   GLN A 657     -40.960  35.001  10.511  1.00 50.67           O  
ATOM   1050  CB  GLN A 657     -42.790  33.057  11.146  1.00 50.83           C  
ATOM   1051  CG  GLN A 657     -43.717  31.907  11.530  1.00 51.85           C  
ATOM   1052  CD  GLN A 657     -43.186  30.530  11.134  1.00 53.31           C  
ATOM   1053  OE1 GLN A 657     -42.535  30.369  10.100  1.00 53.29           O  
ATOM   1054  NE2 GLN A 657     -43.485  29.524  11.955  1.00 55.01           N  
ATOM   1055  N   VAL A 658     -39.381  34.328  11.985  1.00 50.83           N  
ATOM   1056  CA  VAL A 658     -38.443  35.402  11.692  1.00 50.70           C  
ATOM   1057  C   VAL A 658     -37.991  35.267  10.247  1.00 50.90           C  
ATOM   1058  O   VAL A 658     -37.641  34.176   9.820  1.00 50.98           O  
ATOM   1059  CB  VAL A 658     -37.209  35.357  12.638  1.00 50.65           C  
ATOM   1060  CG1 VAL A 658     -36.217  36.462  12.292  1.00 49.58           C  
ATOM   1061  CG2 VAL A 658     -37.645  35.465  14.104  1.00 49.83           C  
ATOM   1062  N   SER A 659     -38.027  36.363   9.492  1.00 51.19           N  
ATOM   1063  CA  SER A 659     -37.558  36.337   8.110  1.00 51.50           C  
ATOM   1064  C   SER A 659     -36.040  36.491   8.061  1.00 51.61           C  
ATOM   1065  O   SER A 659     -35.399  36.758   9.078  1.00 51.68           O  
ATOM   1066  CB  SER A 659     -38.252  37.412   7.265  1.00 51.62           C  
ATOM   1067  OG  SER A 659     -37.966  38.721   7.724  1.00 52.53           O  
ATOM   1068  N   TYR A 660     -35.472  36.310   6.873  1.00 51.80           N  
ATOM   1069  CA  TYR A 660     -34.020  36.368   6.681  1.00 51.72           C  
ATOM   1070  C   TYR A 660     -33.454  37.771   6.938  1.00 51.74           C  
ATOM   1071  O   TYR A 660     -32.475  37.924   7.668  1.00 52.00           O  
ATOM   1072  CB  TYR A 660     -33.660  35.890   5.269  1.00 51.63           C  
ATOM   1073  CG  TYR A 660     -32.178  35.749   5.001  1.00 51.28           C  
ATOM   1074  CD1 TYR A 660     -31.348  35.071   5.891  1.00 50.94           C  
ATOM   1075  CD2 TYR A 660     -31.610  36.273   3.843  1.00 51.50           C  
ATOM   1076  CE1 TYR A 660     -29.989  34.931   5.646  1.00 51.19           C  
ATOM   1077  CE2 TYR A 660     -30.248  36.139   3.585  1.00 51.97           C  
ATOM   1078  CZ  TYR A 660     -29.442  35.464   4.491  1.00 51.53           C  
ATOM   1079  OH  TYR A 660     -28.091  35.331   4.245  1.00 51.61           O  
ATOM   1080  N   GLU A 661     -34.068  38.789   6.349  1.00 51.62           N  
ATOM   1081  CA  GLU A 661     -33.644  40.171   6.595  1.00 52.09           C  
ATOM   1082  C   GLU A 661     -33.767  40.564   8.080  1.00 51.34           C  
ATOM   1083  O   GLU A 661     -32.894  41.243   8.616  1.00 51.04           O  
ATOM   1084  CB  GLU A 661     -34.413  41.149   5.691  1.00 52.10           C  
ATOM   1085  CG  GLU A 661     -34.051  40.997   4.204  1.00 53.24           C  
ATOM   1086  CD  GLU A 661     -34.584  42.118   3.316  1.00 53.97           C  
ATOM   1087  OE1 GLU A 661     -35.541  42.818   3.721  1.00 56.54           O  
ATOM   1088  OE2 GLU A 661     -34.037  42.302   2.200  1.00 57.16           O  
ATOM   1089  N   GLU A 662     -34.836  40.121   8.742  1.00 50.83           N  
ATOM   1090  CA  GLU A 662     -34.975  40.323  10.188  1.00 50.32           C  
ATOM   1091  C   GLU A 662     -33.831  39.665  10.937  1.00 49.76           C  
ATOM   1092  O   GLU A 662     -33.267  40.250  11.858  1.00 50.33           O  
ATOM   1093  CB  GLU A 662     -36.291  39.750  10.704  1.00 50.28           C  
ATOM   1094  CG  GLU A 662     -37.507  40.574  10.341  1.00 50.83           C  
ATOM   1095  CD  GLU A 662     -38.799  39.898  10.737  1.00 51.62           C  
ATOM   1096  OE1 GLU A 662     -38.823  38.644  10.760  1.00 51.86           O  
ATOM   1097  OE2 GLU A 662     -39.781  40.620  11.027  1.00 51.13           O  
ATOM   1098  N   TYR A 663     -33.501  38.443  10.540  1.00 48.72           N  
ATOM   1099  CA  TYR A 663     -32.394  37.706  11.140  1.00 47.89           C  
ATOM   1100  C   TYR A 663     -31.057  38.436  11.001  1.00 47.33           C  
ATOM   1101  O   TYR A 663     -30.273  38.481  11.950  1.00 47.20           O  
ATOM   1102  CB  TYR A 663     -32.307  36.311  10.518  1.00 47.67           C  
ATOM   1103  CG  TYR A 663     -30.960  35.650  10.623  1.00 47.52           C  
ATOM   1104  CD1 TYR A 663     -30.493  35.164  11.838  1.00 47.40           C  
ATOM   1105  CD2 TYR A 663     -30.156  35.491   9.500  1.00 47.37           C  
ATOM   1106  CE1 TYR A 663     -29.256  34.548  11.934  1.00 47.10           C  
ATOM   1107  CE2 TYR A 663     -28.927  34.875   9.585  1.00 47.17           C  
ATOM   1108  CZ  TYR A 663     -28.485  34.404  10.802  1.00 47.08           C  
ATOM   1109  OH  TYR A 663     -27.267  33.789  10.878  1.00 47.42           O  
ATOM   1110  N   LEU A 664     -30.800  39.004   9.826  1.00 46.68           N  
ATOM   1111  CA  LEU A 664     -29.529  39.683   9.570  1.00 46.22           C  
ATOM   1112  C   LEU A 664     -29.377  40.945  10.418  1.00 46.07           C  
ATOM   1113  O   LEU A 664     -28.286  41.222  10.938  1.00 45.76           O  
ATOM   1114  CB  LEU A 664     -29.378  40.022   8.083  1.00 46.25           C  
ATOM   1115  CG  LEU A 664     -29.293  38.846   7.095  1.00 46.25           C  
ATOM   1116  CD1 LEU A 664     -29.169  39.353   5.661  1.00 45.95           C  
ATOM   1117  CD2 LEU A 664     -28.145  37.911   7.435  1.00 45.07           C  
ATOM   1118  N   CYS A 665     -30.466  41.701  10.564  1.00 45.82           N  
ATOM   1119  CA  CYS A 665     -30.469  42.878  11.435  1.00 45.84           C  
ATOM   1120  C   CYS A 665     -30.309  42.491  12.901  1.00 45.49           C  
ATOM   1121  O   CYS A 665     -29.633  43.189  13.662  1.00 45.66           O  
ATOM   1122  CB  CYS A 665     -31.752  43.679  11.261  1.00 45.89           C  
ATOM   1123  SG  CYS A 665     -31.975  44.311   9.594  1.00 46.97           S  
ATOM   1124  N   MET A 666     -30.925  41.376  13.282  1.00 44.83           N  
ATOM   1125  CA  MET A 666     -30.863  40.895  14.659  1.00 44.59           C  
ATOM   1126  C   MET A 666     -29.484  40.341  15.032  1.00 44.35           C  
ATOM   1127  O   MET A 666     -29.046  40.504  16.171  1.00 44.75           O  
ATOM   1128  CB  MET A 666     -31.944  39.832  14.916  1.00 44.52           C  
ATOM   1129  CG  MET A 666     -33.349  40.393  14.990  1.00 44.17           C  
ATOM   1130  SD  MET A 666     -34.607  39.116  14.902  1.00 44.47           S  
ATOM   1131  CE  MET A 666     -34.728  38.640  16.625  1.00 41.85           C  
ATOM   1132  N   LYS A 667     -28.805  39.679  14.099  1.00 43.70           N  
ATOM   1133  CA  LYS A 667     -27.450  39.213  14.379  1.00 43.36           C  
ATOM   1134  C   LYS A 667     -26.496  40.413  14.474  1.00 43.16           C  
ATOM   1135  O   LYS A 667     -25.643  40.457  15.365  1.00 43.09           O  
ATOM   1136  CB  LYS A 667     -26.968  38.195  13.342  1.00 43.12           C  
ATOM   1137  CG  LYS A 667     -25.628  37.552  13.708  1.00 42.50           C  
ATOM   1138  CD  LYS A 667     -25.401  36.202  13.025  1.00 41.11           C  
ATOM   1139  CE  LYS A 667     -25.393  36.287  11.500  1.00 40.07           C  
ATOM   1140  NZ  LYS A 667     -24.323  37.148  10.965  1.00 39.23           N  
ATOM   1141  N   THR A 668     -26.671  41.391  13.583  1.00 42.84           N  
ATOM   1142  CA  THR A 668     -25.897  42.630  13.638  1.00 42.64           C  
ATOM   1143  C   THR A 668     -26.070  43.326  14.990  1.00 42.73           C  
ATOM   1144  O   THR A 668     -25.101  43.797  15.573  1.00 42.70           O  
ATOM   1145  CB  THR A 668     -26.297  43.602  12.507  1.00 42.64           C  
ATOM   1146  OG1 THR A 668     -26.076  42.983  11.232  1.00 42.49           O  
ATOM   1147  CG2 THR A 668     -25.492  44.881  12.586  1.00 41.86           C  
ATOM   1148  N   LEU A 669     -27.303  43.372  15.488  1.00 43.00           N  
ATOM   1149  CA  LEU A 669     -27.590  43.993  16.787  1.00 43.14           C  
ATOM   1150  C   LEU A 669     -26.992  43.223  17.977  1.00 43.53           C  
ATOM   1151  O   LEU A 669     -26.727  43.815  19.026  1.00 43.58           O  
ATOM   1152  CB  LEU A 669     -29.108  44.182  16.985  1.00 42.90           C  
ATOM   1153  CG  LEU A 669     -29.751  45.358  16.235  1.00 42.28           C  
ATOM   1154  CD1 LEU A 669     -31.273  45.331  16.353  1.00 41.23           C  
ATOM   1155  CD2 LEU A 669     -29.209  46.690  16.728  1.00 41.40           C  
ATOM   1156  N   LEU A 670     -26.783  41.916  17.824  1.00 43.82           N  
ATOM   1157  CA  LEU A 670     -26.178  41.112  18.896  1.00 44.29           C  
ATOM   1158  C   LEU A 670     -24.667  41.355  19.052  1.00 44.56           C  
ATOM   1159  O   LEU A 670     -24.134  41.289  20.159  1.00 44.08           O  
ATOM   1160  CB  LEU A 670     -26.459  39.623  18.685  1.00 44.18           C  
ATOM   1161  CG  LEU A 670     -27.895  39.195  18.984  1.00 44.60           C  
ATOM   1162  CD1 LEU A 670     -28.069  37.722  18.681  1.00 43.82           C  
ATOM   1163  CD2 LEU A 670     -28.278  39.502  20.432  1.00 44.99           C  
ATOM   1164  N   LEU A 671     -23.989  41.637  17.942  1.00 45.25           N  
ATOM   1165  CA  LEU A 671     -22.600  42.107  17.980  1.00 45.86           C  
ATOM   1166  C   LEU A 671     -22.494  43.330  18.892  1.00 46.40           C  
ATOM   1167  O   LEU A 671     -21.477  43.526  19.564  1.00 46.33           O  
ATOM   1168  CB  LEU A 671     -22.111  42.460  16.566  1.00 45.73           C  
ATOM   1169  CG  LEU A 671     -20.736  43.127  16.413  1.00 45.89           C  
ATOM   1170  CD1 LEU A 671     -19.615  42.271  16.983  1.00 45.52           C  
ATOM   1171  CD2 LEU A 671     -20.462  43.439  14.950  1.00 45.95           C  
ATOM   1172  N   LEU A 672     -23.564  44.128  18.911  1.00 47.03           N  
ATOM   1173  CA  LEU A 672     -23.619  45.389  19.643  1.00 47.57           C  
ATOM   1174  C   LEU A 672     -24.468  45.279  20.915  1.00 48.56           C  
ATOM   1175  O   LEU A 672     -25.090  46.253  21.329  1.00 48.79           O  
ATOM   1176  CB  LEU A 672     -24.205  46.476  18.729  1.00 47.21           C  
ATOM   1177  CG  LEU A 672     -23.703  46.493  17.282  1.00 46.31           C  
ATOM   1178  CD1 LEU A 672     -24.494  47.472  16.437  1.00 44.93           C  
ATOM   1179  CD2 LEU A 672     -22.221  46.806  17.237  1.00 45.03           C  
ATOM   1180  N   SER A 673     -24.482  44.109  21.544  1.00 49.81           N  
ATOM   1181  CA  SER A 673     -25.384  43.847  22.672  1.00 50.87           C  
ATOM   1182  C   SER A 673     -24.742  44.074  24.041  1.00 51.80           C  
ATOM   1183  O   SER A 673     -25.430  44.024  25.062  1.00 52.08           O  
ATOM   1184  CB  SER A 673     -25.892  42.403  22.612  1.00 50.98           C  
ATOM   1185  OG  SER A 673     -24.819  41.485  22.760  1.00 50.59           O  
ATOM   1186  N   SER A 674     -23.431  44.288  24.067  1.00 52.83           N  
ATOM   1187  CA  SER A 674     -22.706  44.481  25.319  1.00 53.62           C  
ATOM   1188  C   SER A 674     -21.609  45.515  25.138  1.00 54.46           C  
ATOM   1189  O   SER A 674     -20.965  45.576  24.087  1.00 54.38           O  
ATOM   1190  CB  SER A 674     -22.075  43.171  25.786  1.00 53.69           C  
ATOM   1191  OG  SER A 674     -23.040  42.149  25.912  1.00 53.51           O  
ATOM   1192  N   VAL A 675     -21.417  46.327  26.175  1.00 55.57           N  
ATOM   1193  CA  VAL A 675     -20.331  47.301  26.244  1.00 56.27           C  
ATOM   1194  C   VAL A 675     -19.782  47.298  27.669  1.00 57.14           C  
ATOM   1195  O   VAL A 675     -20.473  46.865  28.591  1.00 57.23           O  
ATOM   1196  CB  VAL A 675     -20.819  48.713  25.893  1.00 56.27           C  
ATOM   1197  CG1 VAL A 675     -21.412  48.734  24.497  1.00 56.18           C  
ATOM   1198  CG2 VAL A 675     -21.838  49.205  26.925  1.00 56.10           C  
ATOM   1199  N   PRO A 676     -18.539  47.767  27.863  1.00 58.36           N  
ATOM   1200  CA  PRO A 676     -17.999  47.782  29.224  1.00 59.12           C  
ATOM   1201  C   PRO A 676     -18.620  48.901  30.060  1.00 59.99           C  
ATOM   1202  O   PRO A 676     -18.964  49.954  29.513  1.00 59.86           O  
ATOM   1203  CB  PRO A 676     -16.496  48.024  29.013  1.00 59.15           C  
ATOM   1204  CG  PRO A 676     -16.264  47.979  27.524  1.00 58.88           C  
ATOM   1205  CD  PRO A 676     -17.570  48.292  26.887  1.00 58.49           C  
ATOM   1206  N   LYS A 677     -18.762  48.666  31.366  1.00 61.05           N  
ATOM   1207  CA  LYS A 677     -19.404  49.630  32.274  1.00 62.09           C  
ATOM   1208  C   LYS A 677     -18.849  51.042  32.082  1.00 62.40           C  
ATOM   1209  O   LYS A 677     -19.592  51.982  31.802  1.00 62.44           O  
ATOM   1210  CB  LYS A 677     -19.211  49.199  33.731  1.00 62.46           C  
ATOM   1211  CG  LYS A 677     -20.084  48.025  34.163  1.00 63.68           C  
ATOM   1212  CD  LYS A 677     -21.526  48.469  34.415  1.00 65.01           C  
ATOM   1213  CE  LYS A 677     -22.331  47.384  35.109  1.00 65.52           C  
ATOM   1214  NZ  LYS A 677     -23.786  47.675  35.033  1.00 66.60           N  
ATOM   1215  N   ASP A 678     -17.534  51.168  32.232  1.00 62.91           N  
ATOM   1216  CA  ASP A 678     -16.817  52.418  31.942  1.00 63.28           C  
ATOM   1217  C   ASP A 678     -17.214  53.035  30.592  1.00 63.12           C  
ATOM   1218  O   ASP A 678     -17.275  54.260  30.468  1.00 63.13           O  
ATOM   1219  CB  ASP A 678     -15.290  52.200  32.006  1.00 63.51           C  
ATOM   1220  CG  ASP A 678     -14.852  50.823  31.472  1.00 64.83           C  
ATOM   1221  OD1 ASP A 678     -15.335  49.792  32.007  1.00 66.22           O  
ATOM   1222  OD2 ASP A 678     -14.015  50.770  30.536  1.00 65.80           O  
ATOM   1223  N   GLY A 679     -17.476  52.185  29.597  1.00 62.94           N  
ATOM   1224  CA  GLY A 679     -17.937  52.621  28.272  1.00 62.75           C  
ATOM   1225  C   GLY A 679     -16.882  52.394  27.203  1.00 62.55           C  
ATOM   1226  O   GLY A 679     -15.743  52.066  27.518  1.00 62.80           O  
ATOM   1227  N   LEU A 680     -17.262  52.559  25.938  1.00 62.21           N  
ATOM   1228  CA  LEU A 680     -16.316  52.450  24.820  1.00 61.85           C  
ATOM   1229  C   LEU A 680     -15.558  53.755  24.588  1.00 61.48           C  
ATOM   1230  O   LEU A 680     -15.945  54.812  25.083  1.00 61.58           O  
ATOM   1231  CB  LEU A 680     -17.042  52.062  23.528  1.00 61.84           C  
ATOM   1232  CG  LEU A 680     -17.654  50.662  23.483  1.00 61.99           C  
ATOM   1233  CD1 LEU A 680     -18.521  50.503  22.236  1.00 61.52           C  
ATOM   1234  CD2 LEU A 680     -16.563  49.586  23.540  1.00 62.05           C  
ATOM   1235  N   LYS A 681     -14.474  53.670  23.826  1.00 60.96           N  
ATOM   1236  CA  LYS A 681     -13.723  54.853  23.425  1.00 60.54           C  
ATOM   1237  C   LYS A 681     -14.481  55.634  22.369  1.00 59.95           C  
ATOM   1238  O   LYS A 681     -14.446  56.857  22.370  1.00 60.45           O  
ATOM   1239  CB  LYS A 681     -12.330  54.472  22.910  1.00 60.72           C  
ATOM   1240  CG  LYS A 681     -11.328  54.195  24.029  1.00 61.08           C  
ATOM   1241  CD  LYS A 681     -10.226  53.233  23.607  1.00 61.64           C  
ATOM   1242  CE  LYS A 681      -9.323  52.872  24.787  1.00 61.88           C  
ATOM   1243  NZ  LYS A 681      -8.750  51.508  24.642  1.00 62.17           N  
ATOM   1244  N   SER A 682     -15.162  54.931  21.470  1.00 59.19           N  
ATOM   1245  CA  SER A 682     -15.993  55.574  20.451  1.00 58.57           C  
ATOM   1246  C   SER A 682     -17.482  55.425  20.793  1.00 58.12           C  
ATOM   1247  O   SER A 682     -18.296  55.119  19.922  1.00 58.00           O  
ATOM   1248  CB  SER A 682     -15.706  54.961  19.081  1.00 58.51           C  
ATOM   1249  OG  SER A 682     -14.321  54.917  18.827  1.00 57.90           O  
ATOM   1250  N   GLN A 683     -17.828  55.672  22.054  1.00 57.54           N  
ATOM   1251  CA  GLN A 683     -19.169  55.388  22.571  1.00 57.30           C  
ATOM   1252  C   GLN A 683     -20.305  56.035  21.773  1.00 57.04           C  
ATOM   1253  O   GLN A 683     -21.343  55.410  21.570  1.00 56.94           O  
ATOM   1254  CB  GLN A 683     -19.269  55.804  24.042  1.00 57.22           C  
ATOM   1255  CG  GLN A 683     -20.553  55.373  24.746  1.00 57.55           C  
ATOM   1256  CD  GLN A 683     -20.750  53.860  24.764  1.00 58.17           C  
ATOM   1257  OE1 GLN A 683     -19.855  53.107  25.145  1.00 58.60           O  
ATOM   1258  NE2 GLN A 683     -21.928  53.414  24.349  1.00 58.33           N  
ATOM   1259  N   GLU A 684     -20.116  57.276  21.327  1.00 56.87           N  
ATOM   1260  CA  GLU A 684     -21.165  57.982  20.577  1.00 56.84           C  
ATOM   1261  C   GLU A 684     -21.366  57.387  19.190  1.00 56.21           C  
ATOM   1262  O   GLU A 684     -22.501  57.214  18.747  1.00 56.00           O  
ATOM   1263  CB  GLU A 684     -20.890  59.494  20.476  1.00 56.82           C  
ATOM   1264  CG  GLU A 684     -21.571  60.310  21.586  1.00 57.50           C  
ATOM   1265  CD  GLU A 684     -21.486  61.817  21.369  1.00 57.85           C  
ATOM   1266  OE1 GLU A 684     -20.392  62.304  20.982  1.00 59.44           O  
ATOM   1267  OE2 GLU A 684     -22.510  62.513  21.595  1.00 57.96           O  
ATOM   1268  N   LEU A 685     -20.268  57.077  18.508  1.00 55.64           N  
ATOM   1269  CA  LEU A 685     -20.347  56.429  17.201  1.00 55.33           C  
ATOM   1270  C   LEU A 685     -21.011  55.052  17.327  1.00 54.95           C  
ATOM   1271  O   LEU A 685     -21.714  54.608  16.416  1.00 54.81           O  
ATOM   1272  CB  LEU A 685     -18.957  56.302  16.577  1.00 55.34           C  
ATOM   1273  CG  LEU A 685     -18.875  55.652  15.191  1.00 55.63           C  
ATOM   1274  CD1 LEU A 685     -19.689  56.435  14.170  1.00 55.56           C  
ATOM   1275  CD2 LEU A 685     -17.413  55.522  14.749  1.00 55.44           C  
ATOM   1276  N   PHE A 686     -20.792  54.393  18.462  1.00 54.38           N  
ATOM   1277  CA  PHE A 686     -21.413  53.105  18.733  1.00 54.17           C  
ATOM   1278  C   PHE A 686     -22.924  53.249  18.866  1.00 54.12           C  
ATOM   1279  O   PHE A 686     -23.673  52.478  18.276  1.00 53.94           O  
ATOM   1280  CB  PHE A 686     -20.826  52.478  19.996  1.00 53.91           C  
ATOM   1281  CG  PHE A 686     -21.540  51.247  20.439  1.00 53.71           C  
ATOM   1282  CD1 PHE A 686     -21.213  50.008  19.903  1.00 53.94           C  
ATOM   1283  CD2 PHE A 686     -22.546  51.319  21.390  1.00 53.53           C  
ATOM   1284  CE1 PHE A 686     -21.883  48.858  20.308  1.00 53.63           C  
ATOM   1285  CE2 PHE A 686     -23.215  50.173  21.806  1.00 53.27           C  
ATOM   1286  CZ  PHE A 686     -22.883  48.942  21.261  1.00 53.29           C  
ATOM   1287  N   ASP A 687     -23.366  54.245  19.630  1.00 54.26           N  
ATOM   1288  CA  ASP A 687     -24.797  54.489  19.822  1.00 54.45           C  
ATOM   1289  C   ASP A 687     -25.502  54.851  18.509  1.00 54.16           C  
ATOM   1290  O   ASP A 687     -26.662  54.499  18.309  1.00 54.33           O  
ATOM   1291  CB  ASP A 687     -25.034  55.577  20.878  1.00 54.67           C  
ATOM   1292  CG  ASP A 687     -24.536  55.173  22.271  1.00 55.98           C  
ATOM   1293  OD1 ASP A 687     -24.446  53.960  22.563  1.00 56.21           O  
ATOM   1294  OD2 ASP A 687     -24.236  56.081  23.080  1.00 58.03           O  
ATOM   1295  N   GLU A 688     -24.803  55.539  17.613  1.00 53.86           N  
ATOM   1296  CA  GLU A 688     -25.356  55.861  16.300  1.00 53.66           C  
ATOM   1297  C   GLU A 688     -25.529  54.578  15.488  1.00 53.03           C  
ATOM   1298  O   GLU A 688     -26.609  54.320  14.947  1.00 52.94           O  
ATOM   1299  CB  GLU A 688     -24.448  56.853  15.561  1.00 53.63           C  
ATOM   1300  CG  GLU A 688     -25.022  57.405  14.243  1.00 54.32           C  
ATOM   1301  CD  GLU A 688     -23.994  58.194  13.431  1.00 54.73           C  
ATOM   1302  OE1 GLU A 688     -23.018  58.697  14.038  1.00 56.21           O  
ATOM   1303  OE2 GLU A 688     -24.157  58.303  12.189  1.00 55.66           O  
ATOM   1304  N   ILE A 689     -24.463  53.777  15.429  1.00 52.36           N  
ATOM   1305  CA  ILE A 689     -24.455  52.502  14.703  1.00 51.73           C  
ATOM   1306  C   ILE A 689     -25.572  51.580  15.203  1.00 51.33           C  
ATOM   1307  O   ILE A 689     -26.352  51.045  14.418  1.00 51.04           O  
ATOM   1308  CB  ILE A 689     -23.086  51.770  14.846  1.00 51.68           C  
ATOM   1309  CG1 ILE A 689     -21.984  52.513  14.088  1.00 51.89           C  
ATOM   1310  CG2 ILE A 689     -23.165  50.341  14.317  1.00 50.97           C  
ATOM   1311  CD1 ILE A 689     -20.585  52.127  14.525  1.00 51.27           C  
ATOM   1312  N   ARG A 690     -25.655  51.411  16.512  1.00 50.90           N  
ATOM   1313  CA  ARG A 690     -26.668  50.547  17.079  1.00 50.93           C  
ATOM   1314  C   ARG A 690     -28.068  51.018  16.689  1.00 50.97           C  
ATOM   1315  O   ARG A 690     -28.887  50.225  16.225  1.00 51.18           O  
ATOM   1316  CB  ARG A 690     -26.529  50.496  18.594  1.00 50.91           C  
ATOM   1317  CG  ARG A 690     -27.403  49.453  19.243  1.00 51.09           C  
ATOM   1318  CD  ARG A 690     -26.773  48.957  20.513  1.00 51.72           C  
ATOM   1319  NE  ARG A 690     -27.605  47.959  21.170  1.00 52.23           N  
ATOM   1320  CZ  ARG A 690     -28.668  48.238  21.919  1.00 52.72           C  
ATOM   1321  NH1 ARG A 690     -29.057  49.497  22.115  1.00 52.94           N  
ATOM   1322  NH2 ARG A 690     -29.352  47.245  22.475  1.00 52.86           N  
ATOM   1323  N   MET A 691     -28.324  52.314  16.847  1.00 50.94           N  
ATOM   1324  CA  MET A 691     -29.631  52.885  16.533  1.00 50.94           C  
ATOM   1325  C   MET A 691     -29.992  52.690  15.073  1.00 50.55           C  
ATOM   1326  O   MET A 691     -31.143  52.401  14.757  1.00 50.53           O  
ATOM   1327  CB  MET A 691     -29.665  54.376  16.881  1.00 51.32           C  
ATOM   1328  CG  MET A 691     -31.063  54.983  16.965  1.00 51.84           C  
ATOM   1329  SD  MET A 691     -32.098  54.180  18.211  1.00 54.01           S  
ATOM   1330  CE  MET A 691     -31.183  54.455  19.734  1.00 53.12           C  
ATOM   1331  N   THR A 692     -29.009  52.841  14.191  1.00 50.31           N  
ATOM   1332  CA  THR A 692     -29.201  52.585  12.762  1.00 50.22           C  
ATOM   1333  C   THR A 692     -29.705  51.166  12.509  1.00 50.24           C  
ATOM   1334  O   THR A 692     -30.614  50.960  11.700  1.00 50.19           O  
ATOM   1335  CB  THR A 692     -27.896  52.776  11.964  1.00 50.24           C  
ATOM   1336  OG1 THR A 692     -27.315  54.045  12.286  1.00 50.09           O  
ATOM   1337  CG2 THR A 692     -28.168  52.700  10.465  1.00 49.92           C  
ATOM   1338  N   TYR A 693     -29.124  50.192  13.200  1.00 50.27           N  
ATOM   1339  CA  TYR A 693     -29.536  48.798  13.007  1.00 50.72           C  
ATOM   1340  C   TYR A 693     -30.819  48.436  13.754  1.00 51.02           C  
ATOM   1341  O   TYR A 693     -31.465  47.449  13.417  1.00 51.15           O  
ATOM   1342  CB  TYR A 693     -28.390  47.833  13.329  1.00 50.52           C  
ATOM   1343  CG  TYR A 693     -27.290  47.955  12.314  1.00 50.04           C  
ATOM   1344  CD1 TYR A 693     -27.499  47.564  11.000  1.00 49.70           C  
ATOM   1345  CD2 TYR A 693     -26.058  48.499  12.651  1.00 49.70           C  
ATOM   1346  CE1 TYR A 693     -26.508  47.692  10.052  1.00 49.86           C  
ATOM   1347  CE2 TYR A 693     -25.059  48.630  11.712  1.00 49.48           C  
ATOM   1348  CZ  TYR A 693     -25.293  48.226  10.413  1.00 49.89           C  
ATOM   1349  OH  TYR A 693     -24.308  48.361   9.466  1.00 51.02           O  
ATOM   1350  N   ILE A 694     -31.191  49.233  14.753  1.00 51.35           N  
ATOM   1351  CA  ILE A 694     -32.520  49.130  15.342  1.00 51.37           C  
ATOM   1352  C   ILE A 694     -33.546  49.580  14.304  1.00 51.80           C  
ATOM   1353  O   ILE A 694     -34.555  48.913  14.090  1.00 52.05           O  
ATOM   1354  CB  ILE A 694     -32.651  49.966  16.632  1.00 51.36           C  
ATOM   1355  CG1 ILE A 694     -31.802  49.341  17.744  1.00 51.08           C  
ATOM   1356  CG2 ILE A 694     -34.095  50.037  17.070  1.00 50.61           C  
ATOM   1357  CD1 ILE A 694     -31.829  50.098  19.064  1.00 51.04           C  
ATOM   1358  N   LYS A 695     -33.275  50.703  13.646  1.00 52.24           N  
ATOM   1359  CA  LYS A 695     -34.150  51.187  12.572  1.00 52.39           C  
ATOM   1360  C   LYS A 695     -34.164  50.217  11.388  1.00 52.31           C  
ATOM   1361  O   LYS A 695     -35.208  49.996  10.768  1.00 52.46           O  
ATOM   1362  CB  LYS A 695     -33.722  52.582  12.105  1.00 52.35           C  
ATOM   1363  CG  LYS A 695     -33.977  53.681  13.117  1.00 52.79           C  
ATOM   1364  CD  LYS A 695     -33.595  55.044  12.546  1.00 53.74           C  
ATOM   1365  CE  LYS A 695     -33.908  56.173  13.518  1.00 54.57           C  
ATOM   1366  NZ  LYS A 695     -33.411  57.508  13.036  1.00 55.15           N  
ATOM   1367  N   GLU A 696     -33.010  49.633  11.086  1.00 52.32           N  
ATOM   1368  CA  GLU A 696     -32.907  48.694   9.975  1.00 52.42           C  
ATOM   1369  C   GLU A 696     -33.743  47.438  10.255  1.00 52.12           C  
ATOM   1370  O   GLU A 696     -34.373  46.895   9.347  1.00 51.54           O  
ATOM   1371  CB  GLU A 696     -31.440  48.346   9.700  1.00 52.58           C  
ATOM   1372  CG  GLU A 696     -31.180  47.698   8.332  1.00 53.63           C  
ATOM   1373  CD  GLU A 696     -31.494  48.607   7.144  1.00 55.16           C  
ATOM   1374  OE1 GLU A 696     -31.448  49.847   7.296  1.00 56.09           O  
ATOM   1375  OE2 GLU A 696     -31.775  48.070   6.047  1.00 56.53           O  
ATOM   1376  N   LEU A 697     -33.758  47.001  11.513  1.00 52.16           N  
ATOM   1377  CA  LEU A 697     -34.667  45.944  11.957  1.00 52.34           C  
ATOM   1378  C   LEU A 697     -36.127  46.395  11.810  1.00 52.96           C  
ATOM   1379  O   LEU A 697     -36.984  45.606  11.401  1.00 52.84           O  
ATOM   1380  CB  LEU A 697     -34.378  45.544  13.412  1.00 52.15           C  
ATOM   1381  CG  LEU A 697     -35.283  44.468  14.034  1.00 51.85           C  
ATOM   1382  CD1 LEU A 697     -35.191  43.156  13.275  1.00 51.19           C  
ATOM   1383  CD2 LEU A 697     -34.962  44.253  15.507  1.00 51.79           C  
ATOM   1384  N   GLY A 698     -36.401  47.658  12.150  1.00 53.53           N  
ATOM   1385  CA  GLY A 698     -37.721  48.257  11.940  1.00 53.81           C  
ATOM   1386  C   GLY A 698     -38.165  48.189  10.486  1.00 54.25           C  
ATOM   1387  O   GLY A 698     -39.267  47.734  10.184  1.00 53.77           O  
ATOM   1388  N   LYS A 699     -37.292  48.626   9.580  1.00 55.02           N  
ATOM   1389  CA  LYS A 699     -37.574  48.555   8.141  1.00 55.58           C  
ATOM   1390  C   LYS A 699     -37.748  47.122   7.641  1.00 55.86           C  
ATOM   1391  O   LYS A 699     -38.473  46.893   6.681  1.00 56.37           O  
ATOM   1392  CB  LYS A 699     -36.466  49.227   7.332  1.00 55.68           C  
ATOM   1393  CG  LYS A 699     -36.322  50.705   7.580  1.00 56.31           C  
ATOM   1394  CD  LYS A 699     -35.213  51.288   6.739  1.00 57.38           C  
ATOM   1395  CE  LYS A 699     -34.825  52.654   7.248  1.00 58.30           C  
ATOM   1396  NZ  LYS A 699     -34.028  53.410   6.251  1.00 59.46           N  
ATOM   1397  N   ALA A 700     -37.081  46.162   8.274  1.00 56.13           N  
ATOM   1398  CA  ALA A 700     -37.209  44.766   7.867  1.00 56.43           C  
ATOM   1399  C   ALA A 700     -38.621  44.265   8.139  1.00 56.78           C  
ATOM   1400  O   ALA A 700     -39.241  43.641   7.283  1.00 56.84           O  
ATOM   1401  CB  ALA A 700     -36.188  43.898   8.583  1.00 56.33           C  
ATOM   1402  N   ILE A 701     -39.126  44.565   9.331  1.00 57.33           N  
ATOM   1403  CA  ILE A 701     -40.454  44.124   9.753  1.00 57.72           C  
ATOM   1404  C   ILE A 701     -41.551  44.674   8.829  1.00 58.51           C  
ATOM   1405  O   ILE A 701     -42.408  43.921   8.358  1.00 58.63           O  
ATOM   1406  CB  ILE A 701     -40.753  44.556  11.205  1.00 57.55           C  
ATOM   1407  CG1 ILE A 701     -39.767  43.903  12.172  1.00 56.94           C  
ATOM   1408  CG2 ILE A 701     -42.189  44.185  11.596  1.00 57.03           C  
ATOM   1409  CD1 ILE A 701     -39.773  44.533  13.536  1.00 56.50           C  
ATOM   1410  N   VAL A 702     -41.510  45.981   8.571  1.00 59.16           N  
ATOM   1411  CA  VAL A 702     -42.486  46.643   7.694  1.00 59.61           C  
ATOM   1412  C   VAL A 702     -42.512  46.012   6.301  1.00 60.30           C  
ATOM   1413  O   VAL A 702     -43.579  45.826   5.716  1.00 60.56           O  
ATOM   1414  CB  VAL A 702     -42.171  48.145   7.531  1.00 59.53           C  
ATOM   1415  CG1 VAL A 702     -43.123  48.786   6.532  1.00 59.35           C  
ATOM   1416  CG2 VAL A 702     -42.235  48.859   8.876  1.00 59.16           C  
ATOM   1417  N   LYS A 703     -41.328  45.686   5.785  1.00 61.04           N  
ATOM   1418  CA  LYS A 703     -41.172  45.090   4.458  1.00 61.49           C  
ATOM   1419  C   LYS A 703     -41.683  43.645   4.411  1.00 61.59           C  
ATOM   1420  O   LYS A 703     -42.117  43.168   3.361  1.00 61.54           O  
ATOM   1421  CB  LYS A 703     -39.696  45.131   4.050  1.00 61.69           C  
ATOM   1422  CG  LYS A 703     -39.416  44.836   2.578  1.00 62.62           C  
ATOM   1423  CD  LYS A 703     -37.937  44.521   2.374  1.00 63.64           C  
ATOM   1424  CE  LYS A 703     -37.547  44.437   0.901  1.00 64.19           C  
ATOM   1425  NZ  LYS A 703     -36.067  44.311   0.742  1.00 63.61           N  
ATOM   1426  N   ARG A 704     -41.633  42.953   5.544  1.00 61.78           N  
ATOM   1427  CA  ARG A 704     -42.088  41.565   5.616  1.00 62.12           C  
ATOM   1428  C   ARG A 704     -43.566  41.441   5.227  1.00 62.59           C  
ATOM   1429  O   ARG A 704     -44.373  42.318   5.540  1.00 62.45           O  
ATOM   1430  CB  ARG A 704     -41.862  41.015   7.024  1.00 61.97           C  
ATOM   1431  CG  ARG A 704     -42.155  39.539   7.209  1.00 61.64           C  
ATOM   1432  CD  ARG A 704     -41.544  39.068   8.512  1.00 61.59           C  
ATOM   1433  NE  ARG A 704     -42.157  37.858   9.057  1.00 61.57           N  
ATOM   1434  CZ  ARG A 704     -43.324  37.812   9.699  1.00 61.31           C  
ATOM   1435  NH1 ARG A 704     -43.770  36.656  10.172  1.00 61.32           N  
ATOM   1436  NH2 ARG A 704     -44.053  38.909   9.870  1.00 61.44           N  
ATOM   1437  N   GLU A 705     -43.903  40.353   4.534  1.00 63.34           N  
ATOM   1438  CA  GLU A 705     -45.277  40.110   4.087  1.00 63.84           C  
ATOM   1439  C   GLU A 705     -46.167  39.779   5.281  1.00 64.23           C  
ATOM   1440  O   GLU A 705     -45.763  39.038   6.185  1.00 64.22           O  
ATOM   1441  CB  GLU A 705     -45.324  38.975   3.056  1.00 63.83           C  
ATOM   1442  N   GLY A 706     -47.371  40.345   5.288  1.00 64.68           N  
ATOM   1443  CA  GLY A 706     -48.329  40.091   6.359  1.00 64.95           C  
ATOM   1444  C   GLY A 706     -49.103  41.324   6.778  1.00 65.11           C  
ATOM   1445  O   GLY A 706     -49.245  42.278   6.011  1.00 65.07           O  
ATOM   1446  N   ASN A 707     -49.605  41.283   8.008  1.00 65.39           N  
ATOM   1447  CA  ASN A 707     -50.456  42.332   8.549  1.00 65.66           C  
ATOM   1448  C   ASN A 707     -49.609  43.462   9.130  1.00 65.45           C  
ATOM   1449  O   ASN A 707     -48.981  43.296  10.180  1.00 65.50           O  
ATOM   1450  CB  ASN A 707     -51.378  41.738   9.628  1.00 65.97           C  
ATOM   1451  CG  ASN A 707     -52.475  42.707  10.080  1.00 66.97           C  
ATOM   1452  OD1 ASN A 707     -52.657  43.785   9.505  1.00 67.92           O  
ATOM   1453  ND2 ASN A 707     -53.210  42.317  11.123  1.00 67.99           N  
ATOM   1454  N   SER A 708     -49.601  44.607   8.447  1.00 65.11           N  
ATOM   1455  CA  SER A 708     -48.845  45.782   8.895  1.00 64.93           C  
ATOM   1456  C   SER A 708     -49.356  46.349  10.227  1.00 64.72           C  
ATOM   1457  O   SER A 708     -48.655  47.114  10.896  1.00 64.75           O  
ATOM   1458  CB  SER A 708     -48.871  46.874   7.822  1.00 64.92           C  
ATOM   1459  OG  SER A 708     -50.164  47.435   7.700  1.00 65.00           O  
ATOM   1460  N   SER A 709     -50.581  45.980  10.597  1.00 64.44           N  
ATOM   1461  CA  SER A 709     -51.150  46.316  11.904  1.00 64.27           C  
ATOM   1462  C   SER A 709     -50.389  45.671  13.063  1.00 63.88           C  
ATOM   1463  O   SER A 709     -50.491  46.126  14.204  1.00 63.78           O  
ATOM   1464  CB  SER A 709     -52.614  45.870  11.967  1.00 64.35           C  
ATOM   1465  OG  SER A 709     -53.138  46.030  13.272  1.00 65.02           O  
ATOM   1466  N   GLN A 710     -49.644  44.607  12.761  1.00 63.45           N  
ATOM   1467  CA  GLN A 710     -48.903  43.839  13.764  1.00 62.94           C  
ATOM   1468  C   GLN A 710     -47.444  44.319  13.925  1.00 61.81           C  
ATOM   1469  O   GLN A 710     -46.728  43.843  14.806  1.00 61.80           O  
ATOM   1470  CB  GLN A 710     -48.918  42.352  13.372  1.00 63.26           C  
ATOM   1471  CG  GLN A 710     -49.467  41.416  14.447  1.00 64.73           C  
ATOM   1472  CD  GLN A 710     -50.982  41.500  14.589  1.00 66.54           C  
ATOM   1473  OE1 GLN A 710     -51.706  41.715  13.607  1.00 67.73           O  
ATOM   1474  NE2 GLN A 710     -51.470  41.321  15.817  1.00 67.14           N  
ATOM   1475  N   ASN A 711     -47.013  45.260  13.088  1.00 60.39           N  
ATOM   1476  CA  ASN A 711     -45.606  45.659  13.032  1.00 59.35           C  
ATOM   1477  C   ASN A 711     -45.006  46.069  14.373  1.00 58.33           C  
ATOM   1478  O   ASN A 711     -43.945  45.568  14.751  1.00 58.15           O  
ATOM   1479  CB  ASN A 711     -45.398  46.784  12.011  1.00 59.34           C  
ATOM   1480  CG  ASN A 711     -45.537  46.308  10.569  1.00 59.78           C  
ATOM   1481  OD1 ASN A 711     -45.560  45.105  10.292  1.00 60.64           O  
ATOM   1482  ND2 ASN A 711     -45.631  47.256   9.641  1.00 59.88           N  
ATOM   1483  N   TRP A 712     -45.670  46.975  15.087  1.00 57.00           N  
ATOM   1484  CA  TRP A 712     -45.142  47.453  16.370  1.00 56.10           C  
ATOM   1485  C   TRP A 712     -45.090  46.351  17.419  1.00 55.52           C  
ATOM   1486  O   TRP A 712     -44.147  46.286  18.199  1.00 55.43           O  
ATOM   1487  CB  TRP A 712     -45.929  48.660  16.898  1.00 55.80           C  
ATOM   1488  CG  TRP A 712     -45.513  49.949  16.260  1.00 55.46           C  
ATOM   1489  CD1 TRP A 712     -46.159  50.612  15.264  1.00 55.20           C  
ATOM   1490  CD2 TRP A 712     -44.345  50.720  16.564  1.00 55.05           C  
ATOM   1491  NE1 TRP A 712     -45.474  51.751  14.933  1.00 55.17           N  
ATOM   1492  CE2 TRP A 712     -44.356  51.844  15.715  1.00 55.18           C  
ATOM   1493  CE3 TRP A 712     -43.295  50.575  17.475  1.00 55.19           C  
ATOM   1494  CZ2 TRP A 712     -43.355  52.818  15.744  1.00 55.51           C  
ATOM   1495  CZ3 TRP A 712     -42.299  51.545  17.507  1.00 55.36           C  
ATOM   1496  CH2 TRP A 712     -42.337  52.652  16.646  1.00 55.34           C  
ATOM   1497  N   GLN A 713     -46.093  45.483  17.435  1.00 55.09           N  
ATOM   1498  CA  GLN A 713     -46.076  44.327  18.333  1.00 54.86           C  
ATOM   1499  C   GLN A 713     -44.915  43.404  17.997  1.00 54.24           C  
ATOM   1500  O   GLN A 713     -44.183  42.967  18.878  1.00 53.94           O  
ATOM   1501  CB  GLN A 713     -47.379  43.531  18.243  1.00 54.89           C  
ATOM   1502  CG  GLN A 713     -47.461  42.416  19.272  1.00 55.29           C  
ATOM   1503  CD  GLN A 713     -48.790  41.698  19.260  1.00 56.07           C  
ATOM   1504  OE1 GLN A 713     -49.520  41.722  18.263  1.00 57.05           O  
ATOM   1505  NE2 GLN A 713     -49.113  41.046  20.373  1.00 55.24           N  
ATOM   1506  N   ARG A 714     -44.769  43.110  16.712  1.00 53.77           N  
ATOM   1507  CA  ARG A 714     -43.707  42.242  16.232  1.00 53.57           C  
ATOM   1508  C   ARG A 714     -42.344  42.806  16.607  1.00 53.11           C  
ATOM   1509  O   ARG A 714     -41.440  42.065  16.996  1.00 52.83           O  
ATOM   1510  CB  ARG A 714     -43.825  42.075  14.719  1.00 53.63           C  
ATOM   1511  CG  ARG A 714     -42.756  41.208  14.107  1.00 54.51           C  
ATOM   1512  CD  ARG A 714     -43.185  40.642  12.763  1.00 55.44           C  
ATOM   1513  NE  ARG A 714     -42.225  39.650  12.291  1.00 56.00           N  
ATOM   1514  CZ  ARG A 714     -42.121  38.413  12.772  1.00 56.14           C  
ATOM   1515  NH1 ARG A 714     -42.928  37.983  13.732  1.00 55.41           N  
ATOM   1516  NH2 ARG A 714     -41.200  37.596  12.278  1.00 56.98           N  
ATOM   1517  N   PHE A 715     -42.220  44.126  16.508  1.00 52.81           N  
ATOM   1518  CA  PHE A 715     -40.992  44.828  16.859  1.00 52.70           C  
ATOM   1519  C   PHE A 715     -40.718  44.698  18.360  1.00 52.03           C  
ATOM   1520  O   PHE A 715     -39.573  44.511  18.778  1.00 51.81           O  
ATOM   1521  CB  PHE A 715     -41.098  46.297  16.418  1.00 53.22           C  
ATOM   1522  CG  PHE A 715     -39.831  47.096  16.587  1.00 53.89           C  
ATOM   1523  CD1 PHE A 715     -38.595  46.581  16.206  1.00 54.82           C  
ATOM   1524  CD2 PHE A 715     -39.882  48.386  17.099  1.00 54.98           C  
ATOM   1525  CE1 PHE A 715     -37.431  47.327  16.352  1.00 54.88           C  
ATOM   1526  CE2 PHE A 715     -38.724  49.145  17.245  1.00 55.30           C  
ATOM   1527  CZ  PHE A 715     -37.494  48.614  16.871  1.00 54.99           C  
ATOM   1528  N   TYR A 716     -41.775  44.773  19.163  1.00 51.26           N  
ATOM   1529  CA  TYR A 716     -41.669  44.496  20.594  1.00 50.78           C  
ATOM   1530  C   TYR A 716     -41.212  43.049  20.838  1.00 50.51           C  
ATOM   1531  O   TYR A 716     -40.305  42.802  21.636  1.00 50.45           O  
ATOM   1532  CB  TYR A 716     -43.010  44.753  21.287  1.00 50.58           C  
ATOM   1533  CG  TYR A 716     -43.014  44.402  22.752  1.00 50.28           C  
ATOM   1534  CD1 TYR A 716     -42.453  45.263  23.695  1.00 49.89           C  
ATOM   1535  CD2 TYR A 716     -43.574  43.210  23.197  1.00 49.55           C  
ATOM   1536  CE1 TYR A 716     -42.452  44.945  25.045  1.00 50.02           C  
ATOM   1537  CE2 TYR A 716     -43.576  42.878  24.545  1.00 49.62           C  
ATOM   1538  CZ  TYR A 716     -43.015  43.746  25.462  1.00 50.25           C  
ATOM   1539  OH  TYR A 716     -43.016  43.417  26.795  1.00 50.68           O  
ATOM   1540  N   GLN A 717     -41.844  42.107  20.140  1.00 50.02           N  
ATOM   1541  CA  GLN A 717     -41.544  40.685  20.291  1.00 49.72           C  
ATOM   1542  C   GLN A 717     -40.107  40.333  19.892  1.00 49.05           C  
ATOM   1543  O   GLN A 717     -39.419  39.622  20.615  1.00 48.83           O  
ATOM   1544  CB  GLN A 717     -42.527  39.837  19.468  1.00 49.90           C  
ATOM   1545  CG  GLN A 717     -43.968  39.846  19.973  1.00 50.13           C  
ATOM   1546  CD  GLN A 717     -44.881  38.960  19.140  1.00 50.34           C  
ATOM   1547  OE1 GLN A 717     -45.369  39.366  18.082  1.00 50.42           O  
ATOM   1548  NE2 GLN A 717     -45.114  37.738  19.614  1.00 51.38           N  
ATOM   1549  N   LEU A 718     -39.661  40.831  18.743  1.00 48.44           N  
ATOM   1550  CA  LEU A 718     -38.330  40.507  18.244  1.00 47.92           C  
ATOM   1551  C   LEU A 718     -37.222  41.076  19.138  1.00 47.87           C  
ATOM   1552  O   LEU A 718     -36.187  40.433  19.334  1.00 48.18           O  
ATOM   1553  CB  LEU A 718     -38.158  40.988  16.796  1.00 47.69           C  
ATOM   1554  CG  LEU A 718     -38.997  40.264  15.739  1.00 47.19           C  
ATOM   1555  CD1 LEU A 718     -38.775  40.862  14.357  1.00 45.99           C  
ATOM   1556  CD2 LEU A 718     -38.713  38.761  15.730  1.00 45.86           C  
ATOM   1557  N   THR A 719     -37.432  42.271  19.683  1.00 47.57           N  
ATOM   1558  CA  THR A 719     -36.448  42.875  20.590  1.00 47.29           C  
ATOM   1559  C   THR A 719     -36.481  42.209  21.966  1.00 47.29           C  
ATOM   1560  O   THR A 719     -35.487  42.202  22.679  1.00 47.49           O  
ATOM   1561  CB  THR A 719     -36.656  44.394  20.735  1.00 47.10           C  
ATOM   1562  OG1 THR A 719     -38.035  44.672  21.005  1.00 46.72           O  
ATOM   1563  CG2 THR A 719     -36.238  45.107  19.464  1.00 46.74           C  
ATOM   1564  N   LYS A 720     -37.626  41.644  22.329  1.00 47.29           N  
ATOM   1565  CA  LYS A 720     -37.745  40.860  23.554  1.00 47.29           C  
ATOM   1566  C   LYS A 720     -36.951  39.549  23.425  1.00 46.90           C  
ATOM   1567  O   LYS A 720     -36.368  39.062  24.397  1.00 46.65           O  
ATOM   1568  CB  LYS A 720     -39.221  40.577  23.859  1.00 47.52           C  
ATOM   1569  CG  LYS A 720     -39.541  40.468  25.338  1.00 48.63           C  
ATOM   1570  CD  LYS A 720     -39.599  41.844  26.015  1.00 49.38           C  
ATOM   1571  CE  LYS A 720     -39.626  41.717  27.549  1.00 49.84           C  
ATOM   1572  NZ  LYS A 720     -40.009  42.998  28.230  1.00 50.16           N  
ATOM   1573  N   LEU A 721     -36.919  38.994  22.216  1.00 46.57           N  
ATOM   1574  CA  LEU A 721     -36.103  37.813  21.936  1.00 46.34           C  
ATOM   1575  C   LEU A 721     -34.605  38.129  22.035  1.00 46.38           C  
ATOM   1576  O   LEU A 721     -33.844  37.326  22.577  1.00 46.48           O  
ATOM   1577  CB  LEU A 721     -36.441  37.231  20.556  1.00 46.26           C  
ATOM   1578  CG  LEU A 721     -35.594  36.054  20.054  1.00 45.80           C  
ATOM   1579  CD1 LEU A 721     -35.424  34.991  21.119  1.00 45.21           C  
ATOM   1580  CD2 LEU A 721     -36.215  35.464  18.795  1.00 45.78           C  
ATOM   1581  N   LEU A 722     -34.184  39.287  21.521  1.00 46.26           N  
ATOM   1582  CA  LEU A 722     -32.777  39.698  21.612  1.00 46.01           C  
ATOM   1583  C   LEU A 722     -32.352  39.864  23.069  1.00 46.22           C  
ATOM   1584  O   LEU A 722     -31.242  39.495  23.436  1.00 46.16           O  
ATOM   1585  CB  LEU A 722     -32.524  40.997  20.851  1.00 45.79           C  
ATOM   1586  CG  LEU A 722     -32.723  40.987  19.337  1.00 45.47           C  
ATOM   1587  CD1 LEU A 722     -32.633  42.392  18.780  1.00 45.03           C  
ATOM   1588  CD2 LEU A 722     -31.708  40.100  18.663  1.00 46.15           C  
ATOM   1589  N   ASP A 723     -33.237  40.415  23.896  1.00 46.63           N  
ATOM   1590  CA  ASP A 723     -32.988  40.517  25.336  1.00 47.03           C  
ATOM   1591  C   ASP A 723     -32.803  39.148  25.967  1.00 47.37           C  
ATOM   1592  O   ASP A 723     -31.940  38.967  26.825  1.00 47.34           O  
ATOM   1593  CB  ASP A 723     -34.150  41.220  26.047  1.00 47.16           C  
ATOM   1594  CG  ASP A 723     -34.163  42.713  25.826  1.00 47.38           C  
ATOM   1595  OD1 ASP A 723     -33.174  43.263  25.293  1.00 48.10           O  
ATOM   1596  OD2 ASP A 723     -35.177  43.341  26.196  1.00 48.49           O  
ATOM   1597  N   SER A 724     -33.625  38.188  25.546  1.00 47.95           N  
ATOM   1598  CA  SER A 724     -33.570  36.838  26.099  1.00 48.37           C  
ATOM   1599  C   SER A 724     -32.276  36.082  25.735  1.00 48.59           C  
ATOM   1600  O   SER A 724     -31.991  35.042  26.328  1.00 48.40           O  
ATOM   1601  CB  SER A 724     -34.805  36.032  25.682  1.00 48.43           C  
ATOM   1602  OG  SER A 724     -34.713  35.608  24.332  1.00 49.30           O  
ATOM   1603  N   MET A 725     -31.498  36.604  24.781  1.00 49.05           N  
ATOM   1604  CA  MET A 725     -30.223  35.985  24.393  1.00 49.49           C  
ATOM   1605  C   MET A 725     -29.137  36.146  25.453  1.00 50.14           C  
ATOM   1606  O   MET A 725     -28.225  35.330  25.526  1.00 50.38           O  
ATOM   1607  CB  MET A 725     -29.724  36.540  23.060  1.00 49.33           C  
ATOM   1608  CG  MET A 725     -30.558  36.120  21.851  1.00 49.39           C  
ATOM   1609  SD  MET A 725     -30.484  34.350  21.457  1.00 50.27           S  
ATOM   1610  CE  MET A 725     -28.732  33.999  21.591  1.00 48.86           C  
ATOM   1611  N   HIS A 726     -29.236  37.183  26.278  1.00 50.91           N  
ATOM   1612  CA  HIS A 726     -28.310  37.356  27.392  1.00 51.44           C  
ATOM   1613  C   HIS A 726     -28.325  36.137  28.324  1.00 52.24           C  
ATOM   1614  O   HIS A 726     -27.272  35.613  28.680  1.00 52.29           O  
ATOM   1615  CB  HIS A 726     -28.656  38.615  28.184  1.00 51.42           C  
ATOM   1616  CG  HIS A 726     -28.350  39.891  27.464  1.00 51.35           C  
ATOM   1617  ND1 HIS A 726     -27.082  40.220  27.036  1.00 51.61           N  
ATOM   1618  CD2 HIS A 726     -29.143  40.932  27.121  1.00 51.31           C  
ATOM   1619  CE1 HIS A 726     -27.111  41.402  26.448  1.00 51.72           C  
ATOM   1620  NE2 HIS A 726     -28.350  41.857  26.488  1.00 51.14           N  
ATOM   1621  N   GLU A 727     -29.520  35.689  28.708  1.00 53.25           N  
ATOM   1622  CA  GLU A 727     -29.669  34.527  29.587  1.00 54.16           C  
ATOM   1623  C   GLU A 727     -29.171  33.253  28.910  1.00 54.20           C  
ATOM   1624  O   GLU A 727     -28.478  32.452  29.528  1.00 54.52           O  
ATOM   1625  CB  GLU A 727     -31.129  34.346  30.022  1.00 54.18           C  
ATOM   1626  CG  GLU A 727     -31.332  33.196  31.015  1.00 55.20           C  
ATOM   1627  CD  GLU A 727     -32.736  33.148  31.615  1.00 55.94           C  
ATOM   1628  OE1 GLU A 727     -33.263  34.207  32.036  1.00 58.58           O  
ATOM   1629  OE2 GLU A 727     -33.314  32.034  31.682  1.00 59.21           O  
ATOM   1630  N   VAL A 728     -29.528  33.068  27.644  1.00 54.36           N  
ATOM   1631  CA  VAL A 728     -29.034  31.938  26.868  1.00 54.30           C  
ATOM   1632  C   VAL A 728     -27.514  31.913  26.885  1.00 54.62           C  
ATOM   1633  O   VAL A 728     -26.908  30.914  27.259  1.00 54.90           O  
ATOM   1634  CB  VAL A 728     -29.513  32.003  25.411  1.00 54.31           C  
ATOM   1635  CG1 VAL A 728     -28.742  31.022  24.553  1.00 53.78           C  
ATOM   1636  CG2 VAL A 728     -31.018  31.734  25.333  1.00 53.91           C  
ATOM   1637  N   VAL A 729     -26.905  33.027  26.493  1.00 54.89           N  
ATOM   1638  CA  VAL A 729     -25.450  33.117  26.373  1.00 54.88           C  
ATOM   1639  C   VAL A 729     -24.752  32.969  27.726  1.00 55.40           C  
ATOM   1640  O   VAL A 729     -23.736  32.277  27.830  1.00 55.48           O  
ATOM   1641  CB  VAL A 729     -25.032  34.431  25.681  1.00 54.76           C  
ATOM   1642  CG1 VAL A 729     -23.562  34.743  25.930  1.00 54.46           C  
ATOM   1643  CG2 VAL A 729     -25.326  34.344  24.189  1.00 54.14           C  
ATOM   1644  N   GLU A 730     -25.303  33.605  28.756  1.00 55.77           N  
ATOM   1645  CA  GLU A 730     -24.795  33.466  30.126  1.00 56.30           C  
ATOM   1646  C   GLU A 730     -24.675  31.989  30.532  1.00 55.97           C  
ATOM   1647  O   GLU A 730     -23.698  31.600  31.170  1.00 55.82           O  
ATOM   1648  CB  GLU A 730     -25.717  34.217  31.088  1.00 56.37           C  
ATOM   1649  CG  GLU A 730     -25.243  34.326  32.532  1.00 57.49           C  
ATOM   1650  CD  GLU A 730     -26.346  34.874  33.440  1.00 58.25           C  
ATOM   1651  OE1 GLU A 730     -26.948  35.918  33.078  1.00 60.99           O  
ATOM   1652  OE2 GLU A 730     -26.627  34.254  34.501  1.00 60.72           O  
ATOM   1653  N   ASN A 731     -25.668  31.179  30.147  1.00 55.87           N  
ATOM   1654  CA  ASN A 731     -25.632  29.718  30.345  1.00 55.64           C  
ATOM   1655  C   ASN A 731     -24.505  29.049  29.561  1.00 55.45           C  
ATOM   1656  O   ASN A 731     -23.697  28.298  30.122  1.00 55.35           O  
ATOM   1657  CB  ASN A 731     -26.959  29.076  29.918  1.00 55.69           C  
ATOM   1658  CG  ASN A 731     -28.052  29.246  30.947  1.00 55.68           C  
ATOM   1659  OD1 ASN A 731     -27.888  28.869  32.108  1.00 56.14           O  
ATOM   1660  ND2 ASN A 731     -29.190  29.783  30.519  1.00 54.43           N  
ATOM   1661  N   LEU A 732     -24.468  29.330  28.260  1.00 55.15           N  
ATOM   1662  CA  LEU A 732     -23.466  28.762  27.358  1.00 55.02           C  
ATOM   1663  C   LEU A 732     -22.035  29.119  27.762  1.00 55.09           C  
ATOM   1664  O   LEU A 732     -21.140  28.284  27.694  1.00 55.01           O  
ATOM   1665  CB  LEU A 732     -23.719  29.229  25.924  1.00 54.88           C  
ATOM   1666  CG  LEU A 732     -25.042  28.796  25.294  1.00 54.37           C  
ATOM   1667  CD1 LEU A 732     -25.244  29.489  23.967  1.00 53.71           C  
ATOM   1668  CD2 LEU A 732     -25.086  27.291  25.132  1.00 54.44           C  
ATOM   1669  N   LEU A 733     -21.825  30.361  28.180  1.00 55.42           N  
ATOM   1670  CA  LEU A 733     -20.504  30.808  28.607  1.00 55.69           C  
ATOM   1671  C   LEU A 733     -20.056  30.123  29.895  1.00 55.96           C  
ATOM   1672  O   LEU A 733     -18.906  29.709  30.003  1.00 55.84           O  
ATOM   1673  CB  LEU A 733     -20.471  32.333  28.778  1.00 55.69           C  
ATOM   1674  CG  LEU A 733     -20.296  33.145  27.491  1.00 55.59           C  
ATOM   1675  CD1 LEU A 733     -20.435  34.628  27.779  1.00 54.97           C  
ATOM   1676  CD2 LEU A 733     -18.954  32.847  26.841  1.00 54.69           C  
ATOM   1677  N   ASN A 734     -20.953  30.005  30.870  1.00 56.41           N  
ATOM   1678  CA  ASN A 734     -20.604  29.337  32.129  1.00 56.98           C  
ATOM   1679  C   ASN A 734     -20.167  27.888  31.899  1.00 57.09           C  
ATOM   1680  O   ASN A 734     -19.243  27.410  32.552  1.00 57.20           O  
ATOM   1681  CB  ASN A 734     -21.757  29.403  33.146  1.00 57.14           C  
ATOM   1682  CG  ASN A 734     -21.965  30.812  33.714  1.00 58.46           C  
ATOM   1683  OD1 ASN A 734     -21.002  31.524  34.030  1.00 59.64           O  
ATOM   1684  ND2 ASN A 734     -23.232  31.220  33.843  1.00 59.82           N  
ATOM   1685  N   TYR A 735     -20.821  27.200  30.965  1.00 57.24           N  
ATOM   1686  CA  TYR A 735     -20.402  25.857  30.577  1.00 57.36           C  
ATOM   1687  C   TYR A 735     -19.039  25.884  29.902  1.00 57.56           C  
ATOM   1688  O   TYR A 735     -18.137  25.125  30.268  1.00 57.59           O  
ATOM   1689  CB  TYR A 735     -21.407  25.203  29.624  1.00 57.39           C  
ATOM   1690  CG  TYR A 735     -20.847  23.950  28.995  1.00 57.21           C  
ATOM   1691  CD1 TYR A 735     -20.711  22.780  29.743  1.00 57.19           C  
ATOM   1692  CD2 TYR A 735     -20.414  23.943  27.669  1.00 56.98           C  
ATOM   1693  CE1 TYR A 735     -20.184  21.623  29.180  1.00 57.30           C  
ATOM   1694  CE2 TYR A 735     -19.879  22.794  27.094  1.00 57.42           C  
ATOM   1695  CZ  TYR A 735     -19.765  21.638  27.856  1.00 57.52           C  
ATOM   1696  OH  TYR A 735     -19.234  20.506  27.296  1.00 57.55           O  
ATOM   1697  N   CYS A 736     -18.912  26.745  28.897  1.00 57.80           N  
ATOM   1698  CA  CYS A 736     -17.678  26.878  28.133  1.00 57.97           C  
ATOM   1699  C   CYS A 736     -16.477  27.171  29.032  1.00 58.04           C  
ATOM   1700  O   CYS A 736     -15.410  26.582  28.869  1.00 57.83           O  
ATOM   1701  CB  CYS A 736     -17.826  27.988  27.098  1.00 58.04           C  
ATOM   1702  SG  CYS A 736     -16.322  28.318  26.167  1.00 58.43           S  
ATOM   1703  N   PHE A 737     -16.661  28.076  29.985  1.00 58.25           N  
ATOM   1704  CA  PHE A 737     -15.580  28.449  30.889  1.00 58.58           C  
ATOM   1705  C   PHE A 737     -15.252  27.320  31.856  1.00 58.80           C  
ATOM   1706  O   PHE A 737     -14.086  26.993  32.049  1.00 58.77           O  
ATOM   1707  CB  PHE A 737     -15.923  29.733  31.657  1.00 58.50           C  
ATOM   1708  CG  PHE A 737     -16.088  30.949  30.781  1.00 58.39           C  
ATOM   1709  CD1 PHE A 737     -16.899  31.991  31.188  1.00 58.42           C  
ATOM   1710  CD2 PHE A 737     -15.440  31.054  29.550  1.00 58.66           C  
ATOM   1711  CE1 PHE A 737     -17.056  33.120  30.398  1.00 58.72           C  
ATOM   1712  CE2 PHE A 737     -15.597  32.179  28.754  1.00 58.44           C  
ATOM   1713  CZ  PHE A 737     -16.405  33.212  29.177  1.00 58.60           C  
ATOM   1714  N   GLN A 738     -16.284  26.728  32.448  1.00 59.27           N  
ATOM   1715  CA  GLN A 738     -16.124  25.589  33.354  1.00 59.71           C  
ATOM   1716  C   GLN A 738     -15.370  24.449  32.661  1.00 60.09           C  
ATOM   1717  O   GLN A 738     -14.485  23.835  33.257  1.00 60.13           O  
ATOM   1718  CB  GLN A 738     -17.499  25.107  33.848  1.00 59.84           C  
ATOM   1719  CG  GLN A 738     -17.470  23.895  34.774  1.00 59.74           C  
ATOM   1720  N   THR A 739     -15.725  24.184  31.403  1.00 60.48           N  
ATOM   1721  CA  THR A 739     -15.027  23.198  30.578  1.00 60.71           C  
ATOM   1722  C   THR A 739     -13.569  23.601  30.378  1.00 61.26           C  
ATOM   1723  O   THR A 739     -12.665  22.771  30.481  1.00 61.19           O  
ATOM   1724  CB  THR A 739     -15.702  23.049  29.194  1.00 60.64           C  
ATOM   1725  OG1 THR A 739     -17.033  22.544  29.356  1.00 60.56           O  
ATOM   1726  CG2 THR A 739     -14.919  22.106  28.304  1.00 60.29           C  
ATOM   1727  N   PHE A 740     -13.351  24.883  30.100  1.00 62.10           N  
ATOM   1728  CA  PHE A 740     -12.004  25.414  29.869  1.00 62.59           C  
ATOM   1729  C   PHE A 740     -11.123  25.306  31.106  1.00 62.99           C  
ATOM   1730  O   PHE A 740      -9.940  25.002  30.996  1.00 62.92           O  
ATOM   1731  CB  PHE A 740     -12.076  26.882  29.426  1.00 62.58           C  
ATOM   1732  CG  PHE A 740     -10.785  27.408  28.860  1.00 62.55           C  
ATOM   1733  CD1 PHE A 740     -10.471  27.210  27.520  1.00 62.36           C  
ATOM   1734  CD2 PHE A 740      -9.886  28.095  29.663  1.00 62.35           C  
ATOM   1735  CE1 PHE A 740      -9.282  27.688  26.988  1.00 62.38           C  
ATOM   1736  CE2 PHE A 740      -8.691  28.576  29.135  1.00 62.51           C  
ATOM   1737  CZ  PHE A 740      -8.391  28.372  27.797  1.00 62.19           C  
ATOM   1738  N   LEU A 741     -11.710  25.558  32.273  1.00 63.78           N  
ATOM   1739  CA  LEU A 741     -10.971  25.598  33.540  1.00 64.52           C  
ATOM   1740  C   LEU A 741     -10.928  24.254  34.272  1.00 65.34           C  
ATOM   1741  O   LEU A 741     -10.364  24.160  35.361  1.00 65.30           O  
ATOM   1742  CB  LEU A 741     -11.573  26.664  34.468  1.00 64.35           C  
ATOM   1743  CG  LEU A 741     -11.460  28.112  33.990  1.00 64.19           C  
ATOM   1744  CD1 LEU A 741     -12.172  29.057  34.955  1.00 63.65           C  
ATOM   1745  CD2 LEU A 741     -10.001  28.504  33.811  1.00 63.71           C  
ATOM   1746  N   ASP A 742     -11.525  23.221  33.687  1.00 66.50           N  
ATOM   1747  CA  ASP A 742     -11.495  21.893  34.284  1.00 67.41           C  
ATOM   1748  C   ASP A 742     -10.180  21.220  33.902  1.00 68.18           C  
ATOM   1749  O   ASP A 742      -9.901  21.018  32.716  1.00 68.49           O  
ATOM   1750  CB  ASP A 742     -12.692  21.063  33.813  1.00 67.50           C  
ATOM   1751  CG  ASP A 742     -12.794  19.721  34.515  1.00 67.60           C  
ATOM   1752  OD1 ASP A 742     -12.233  19.559  35.622  1.00 67.50           O  
ATOM   1753  OD2 ASP A 742     -13.451  18.825  33.949  1.00 67.99           O  
ATOM   1754  N   LYS A 743      -9.370  20.899  34.910  1.00 69.02           N  
ATOM   1755  CA  LYS A 743      -8.072  20.254  34.695  1.00 69.62           C  
ATOM   1756  C   LYS A 743      -8.243  18.760  34.416  1.00 69.91           C  
ATOM   1757  O   LYS A 743      -7.541  18.198  33.579  1.00 70.14           O  
ATOM   1758  CB  LYS A 743      -7.159  20.469  35.904  1.00 69.60           C  
ATOM   1759  CG  LYS A 743      -6.834  21.930  36.181  1.00 69.79           C  
ATOM   1760  CD  LYS A 743      -5.787  22.071  37.287  1.00 70.28           C  
ATOM   1761  CE  LYS A 743      -5.350  23.529  37.482  1.00 71.05           C  
ATOM   1762  NZ  LYS A 743      -4.124  23.672  38.331  1.00 71.19           N  
ATOM   1763  N   THR A 744      -9.194  18.134  35.108  1.00 70.38           N  
ATOM   1764  CA  THR A 744      -9.516  16.719  34.904  1.00 70.75           C  
ATOM   1765  C   THR A 744     -10.226  16.456  33.566  1.00 71.18           C  
ATOM   1766  O   THR A 744     -10.341  15.304  33.138  1.00 71.16           O  
ATOM   1767  CB  THR A 744     -10.403  16.176  36.053  1.00 70.78           C  
ATOM   1768  OG1 THR A 744     -11.658  16.869  36.077  1.00 70.69           O  
ATOM   1769  CG2 THR A 744      -9.712  16.356  37.397  1.00 70.95           C  
ATOM   1770  N   MET A 745     -10.706  17.523  32.919  1.00 71.67           N  
ATOM   1771  CA  MET A 745     -11.413  17.423  31.641  1.00 71.81           C  
ATOM   1772  C   MET A 745     -10.459  17.068  30.504  1.00 71.92           C  
ATOM   1773  O   MET A 745     -10.618  16.028  29.868  1.00 72.25           O  
ATOM   1774  CG  MET A 745     -14.916  18.272  30.856  1.00 31.70           C  
ATOM   1775  N   SER A 746      -9.475  17.932  30.258  1.00 71.90           N  
ATOM   1776  CA  SER A 746      -8.495  17.734  29.177  1.00 71.86           C  
ATOM   1777  C   SER A 746      -9.139  17.640  27.781  1.00 71.63           C  
ATOM   1778  O   SER A 746      -9.136  16.576  27.155  1.00 71.66           O  
ATOM   1779  CB  SER A 746      -7.637  16.494  29.457  1.00 71.96           C  
ATOM   1780  N   ILE A 747      -9.687  18.762  27.314  1.00 71.37           N  
ATOM   1781  CA  ILE A 747     -10.273  18.882  25.972  1.00 71.09           C  
ATOM   1782  C   ILE A 747      -9.590  20.027  25.228  1.00 70.82           C  
ATOM   1783  O   ILE A 747      -9.317  21.074  25.817  1.00 70.76           O  
ATOM   1784  CB  ILE A 747     -11.794  19.173  26.033  1.00 70.90           C  
ATOM   1785  N   GLU A 748      -9.321  19.823  23.941  1.00 70.55           N  
ATOM   1786  CA  GLU A 748      -8.611  20.817  23.132  1.00 70.57           C  
ATOM   1787  C   GLU A 748      -9.492  21.982  22.689  1.00 70.24           C  
ATOM   1788  O   GLU A 748     -10.594  21.771  22.180  1.00 70.21           O  
ATOM   1789  CB  GLU A 748      -8.014  20.174  21.879  1.00 70.76           C  
ATOM   1790  CG  GLU A 748      -6.555  19.763  22.002  1.00 72.02           C  
ATOM   1791  CD  GLU A 748      -5.884  19.589  20.643  1.00 73.89           C  
ATOM   1792  OE1 GLU A 748      -6.101  20.446  19.751  1.00 74.49           O  
ATOM   1793  OE2 GLU A 748      -5.135  18.598  20.471  1.00 74.90           O  
ATOM   1794  N   PHE A 749      -8.978  23.201  22.864  1.00 69.85           N  
ATOM   1795  CA  PHE A 749      -9.572  24.419  22.308  1.00 69.60           C  
ATOM   1796  C   PHE A 749      -8.621  25.047  21.281  1.00 69.47           C  
ATOM   1797  O   PHE A 749      -7.402  24.987  21.451  1.00 69.46           O  
ATOM   1798  CB  PHE A 749      -9.826  25.441  23.415  1.00 69.47           C  
ATOM   1799  CG  PHE A 749     -11.054  25.170  24.233  1.00 69.56           C  
ATOM   1800  CD1 PHE A 749     -10.965  24.493  25.442  1.00 69.54           C  
ATOM   1801  CD2 PHE A 749     -12.302  25.616  23.806  1.00 69.65           C  
ATOM   1802  CE1 PHE A 749     -12.100  24.255  26.214  1.00 69.58           C  
ATOM   1803  CE2 PHE A 749     -13.445  25.381  24.570  1.00 69.50           C  
ATOM   1804  CZ  PHE A 749     -13.344  24.698  25.774  1.00 69.63           C  
ATOM   1805  N   PRO A 750      -9.168  25.665  20.219  1.00 69.37           N  
ATOM   1806  CA  PRO A 750      -8.315  26.413  19.282  1.00 69.35           C  
ATOM   1807  C   PRO A 750      -7.759  27.705  19.898  1.00 69.28           C  
ATOM   1808  O   PRO A 750      -8.412  28.309  20.746  1.00 69.09           O  
ATOM   1809  CB  PRO A 750      -9.255  26.717  18.111  1.00 69.33           C  
ATOM   1810  CG  PRO A 750     -10.616  26.685  18.697  1.00 69.28           C  
ATOM   1811  CD  PRO A 750     -10.587  25.699  19.823  1.00 69.27           C  
ATOM   1812  N   GLU A 751      -6.567  28.113  19.457  1.00 69.36           N  
ATOM   1813  CA  GLU A 751      -5.797  29.196  20.102  1.00 69.32           C  
ATOM   1814  C   GLU A 751      -6.532  30.528  20.106  1.00 69.15           C  
ATOM   1815  O   GLU A 751      -6.729  31.137  21.161  1.00 69.16           O  
ATOM   1816  CB  GLU A 751      -4.447  29.383  19.405  1.00 69.35           C  
ATOM   1817  CG  GLU A 751      -3.479  28.213  19.558  1.00 69.75           C  
ATOM   1818  CD  GLU A 751      -2.214  28.386  18.733  1.00 69.75           C  
ATOM   1819  OE1 GLU A 751      -2.019  29.474  18.149  1.00 70.42           O  
ATOM   1820  OE2 GLU A 751      -1.412  27.432  18.668  1.00 70.43           O  
ATOM   1821  N   MET A 752      -6.914  30.977  18.913  1.00 68.99           N  
ATOM   1822  CA  MET A 752      -7.746  32.161  18.743  1.00 68.74           C  
ATOM   1823  C   MET A 752      -8.797  32.211  19.850  1.00 68.26           C  
ATOM   1824  O   MET A 752      -8.843  33.159  20.629  1.00 68.48           O  
ATOM   1825  CB  MET A 752      -8.414  32.109  17.360  1.00 69.02           C  
ATOM   1826  CG  MET A 752      -9.448  33.196  17.060  1.00 69.43           C  
ATOM   1827  SD  MET A 752      -8.738  34.833  16.793  1.00 70.40           S  
ATOM   1828  CE  MET A 752      -8.554  35.401  18.480  1.00 70.23           C  
ATOM   1829  N   LEU A 753      -9.611  31.163  19.934  1.00 67.63           N  
ATOM   1830  CA  LEU A 753     -10.718  31.108  20.889  1.00 67.07           C  
ATOM   1831  C   LEU A 753     -10.238  30.989  22.340  1.00 66.76           C  
ATOM   1832  O   LEU A 753     -10.861  31.542  23.246  1.00 66.67           O  
ATOM   1833  CB  LEU A 753     -11.655  29.944  20.549  1.00 66.93           C  
ATOM   1834  CG  LEU A 753     -13.153  30.188  20.723  1.00 66.69           C  
ATOM   1835  CD1 LEU A 753     -13.912  28.907  20.436  1.00 66.31           C  
ATOM   1836  CD2 LEU A 753     -13.485  30.711  22.105  1.00 66.61           C  
ATOM   1837  N   ALA A 754      -9.135  30.275  22.556  1.00 66.51           N  
ATOM   1838  CA  ALA A 754      -8.612  30.041  23.908  1.00 66.30           C  
ATOM   1839  C   ALA A 754      -8.176  31.327  24.603  1.00 66.21           C  
ATOM   1840  O   ALA A 754      -8.379  31.477  25.805  1.00 66.28           O  
ATOM   1841  CB  ALA A 754      -7.460  29.046  23.876  1.00 66.16           C  
ATOM   1842  N   GLU A 755      -7.581  32.251  23.854  1.00 66.11           N  
ATOM   1843  CA  GLU A 755      -7.185  33.542  24.424  1.00 66.13           C  
ATOM   1844  C   GLU A 755      -8.394  34.429  24.713  1.00 65.80           C  
ATOM   1845  O   GLU A 755      -8.427  35.135  25.722  1.00 65.57           O  
ATOM   1846  CB  GLU A 755      -6.183  34.283  23.522  1.00 66.31           C  
ATOM   1847  CG  GLU A 755      -4.748  34.303  24.073  1.00 66.91           C  
ATOM   1848  CD  GLU A 755      -3.916  35.430  23.481  1.00 68.16           C  
ATOM   1849  OE1 GLU A 755      -3.628  35.371  22.259  1.00 68.13           O  
ATOM   1850  OE2 GLU A 755      -3.560  36.372  24.237  1.00 68.20           O  
ATOM   1851  N   ILE A 756      -9.386  34.383  23.830  1.00 65.58           N  
ATOM   1852  CA  ILE A 756     -10.624  35.124  24.043  1.00 65.35           C  
ATOM   1853  C   ILE A 756     -11.298  34.656  25.331  1.00 65.37           C  
ATOM   1854  O   ILE A 756     -11.812  35.475  26.088  1.00 65.55           O  
ATOM   1855  CB  ILE A 756     -11.588  34.982  22.855  1.00 65.19           C  
ATOM   1856  CG1 ILE A 756     -10.984  35.634  21.609  1.00 64.96           C  
ATOM   1857  CG2 ILE A 756     -12.926  35.629  23.176  1.00 64.93           C  
ATOM   1858  CD1 ILE A 756     -11.799  35.429  20.365  1.00 64.87           C  
ATOM   1859  N   ILE A 757     -11.269  33.350  25.586  1.00 65.29           N  
ATOM   1860  CA  ILE A 757     -11.803  32.787  26.830  1.00 65.31           C  
ATOM   1861  C   ILE A 757     -10.927  33.146  28.041  1.00 65.72           C  
ATOM   1862  O   ILE A 757     -11.435  33.530  29.093  1.00 65.84           O  
ATOM   1863  CB  ILE A 757     -11.951  31.255  26.731  1.00 65.16           C  
ATOM   1864  CG1 ILE A 757     -13.012  30.892  25.686  1.00 64.80           C  
ATOM   1865  CG2 ILE A 757     -12.326  30.669  28.080  1.00 64.71           C  
ATOM   1866  CD1 ILE A 757     -12.911  29.479  25.166  1.00 64.08           C  
ATOM   1867  N   THR A 758      -9.612  33.020  27.887  1.00 66.13           N  
ATOM   1868  CA  THR A 758      -8.666  33.410  28.936  1.00 66.40           C  
ATOM   1869  C   THR A 758      -8.803  34.894  29.305  1.00 66.68           C  
ATOM   1870  O   THR A 758      -8.764  35.255  30.483  1.00 66.61           O  
ATOM   1871  CB  THR A 758      -7.211  33.118  28.502  1.00 66.38           C  
ATOM   1872  OG1 THR A 758      -7.076  31.726  28.195  1.00 66.21           O  
ATOM   1873  CG2 THR A 758      -6.234  33.472  29.603  1.00 66.47           C  
ATOM   1874  N   ASN A 759      -8.969  35.744  28.297  1.00 67.07           N  
ATOM   1875  CA  ASN A 759      -9.128  37.181  28.519  1.00 67.62           C  
ATOM   1876  C   ASN A 759     -10.473  37.508  29.180  1.00 67.93           C  
ATOM   1877  O   ASN A 759     -10.536  38.332  30.095  1.00 68.01           O  
ATOM   1878  CB  ASN A 759      -8.988  37.946  27.193  1.00 67.71           C  
ATOM   1879  CG  ASN A 759      -8.701  39.434  27.390  1.00 68.73           C  
ATOM   1880  OD1 ASN A 759      -9.598  40.283  27.258  1.00 69.45           O  
ATOM   1881  ND2 ASN A 759      -7.445  39.759  27.703  1.00 69.01           N  
ATOM   1882  N   GLN A 760     -11.540  36.842  28.732  1.00 68.32           N  
ATOM   1883  CA  GLN A 760     -12.906  37.180  29.157  1.00 68.51           C  
ATOM   1884  C   GLN A 760     -13.343  36.605  30.502  1.00 68.72           C  
ATOM   1885  O   GLN A 760     -14.254  37.148  31.121  1.00 68.79           O  
ATOM   1886  CB  GLN A 760     -13.924  36.769  28.083  1.00 68.46           C  
ATOM   1887  CG  GLN A 760     -13.920  37.667  26.860  1.00 68.83           C  
ATOM   1888  CD  GLN A 760     -14.260  39.107  27.200  1.00 69.56           C  
ATOM   1889  OE1 GLN A 760     -15.285  39.383  27.831  1.00 69.69           O  
ATOM   1890  NE2 GLN A 760     -13.391  40.034  26.798  1.00 69.58           N  
ATOM   1891  N   ILE A 761     -12.723  35.516  30.946  1.00 68.97           N  
ATOM   1892  CA  ILE A 761     -13.118  34.877  32.207  1.00 69.30           C  
ATOM   1893  C   ILE A 761     -13.042  35.817  33.424  1.00 70.03           C  
ATOM   1894  O   ILE A 761     -14.025  35.934  34.160  1.00 70.07           O  
ATOM   1895  CB  ILE A 761     -12.339  33.553  32.462  1.00 69.13           C  
ATOM   1896  CG1 ILE A 761     -12.998  32.406  31.687  1.00 68.88           C  
ATOM   1897  CG2 ILE A 761     -12.309  33.223  33.945  1.00 68.43           C  
ATOM   1898  CD1 ILE A 761     -12.118  31.197  31.499  1.00 68.46           C  
ATOM   1899  N   PRO A 762     -11.888  36.487  33.642  1.00 70.87           N  
ATOM   1900  CA  PRO A 762     -11.787  37.519  34.688  1.00 71.50           C  
ATOM   1901  C   PRO A 762     -12.888  38.588  34.651  1.00 72.14           C  
ATOM   1902  O   PRO A 762     -13.404  38.980  35.700  1.00 72.25           O  
ATOM   1903  CB  PRO A 762     -10.428  38.169  34.406  1.00 71.50           C  
ATOM   1904  CG  PRO A 762      -9.635  37.115  33.743  1.00 71.23           C  
ATOM   1905  CD  PRO A 762     -10.598  36.286  32.952  1.00 70.88           C  
ATOM   1906  N   LYS A 763     -13.232  39.051  33.452  1.00 72.97           N  
ATOM   1907  CA  LYS A 763     -14.248  40.092  33.282  1.00 73.67           C  
ATOM   1908  C   LYS A 763     -15.630  39.625  33.739  1.00 74.23           C  
ATOM   1909  O   LYS A 763     -16.250  40.264  34.591  1.00 74.62           O  
ATOM   1910  CB  LYS A 763     -14.305  40.559  31.820  1.00 73.73           C  
ATOM   1911  CG  LYS A 763     -13.052  41.307  31.359  1.00 73.91           C  
ATOM   1912  CD  LYS A 763     -13.007  41.457  29.847  1.00 74.33           C  
ATOM   1913  CE  LYS A 763     -11.746  42.190  29.395  1.00 74.95           C  
ATOM   1914  NZ  LYS A 763     -11.548  42.137  27.911  1.00 75.49           N  
ATOM   1915  N   TYR A 764     -16.093  38.503  33.191  1.00 74.76           N  
ATOM   1916  CA  TYR A 764     -17.424  37.965  33.514  1.00 75.16           C  
ATOM   1917  C   TYR A 764     -17.601  37.575  34.985  1.00 75.26           C  
ATOM   1918  O   TYR A 764     -18.735  37.435  35.455  1.00 75.48           O  
ATOM   1919  CB  TYR A 764     -17.766  36.768  32.612  1.00 75.40           C  
ATOM   1920  CG  TYR A 764     -18.255  37.173  31.235  1.00 75.87           C  
ATOM   1921  CD1 TYR A 764     -19.584  37.556  31.031  1.00 76.29           C  
ATOM   1922  CD2 TYR A 764     -17.391  37.179  30.136  1.00 76.09           C  
ATOM   1923  CE1 TYR A 764     -20.041  37.931  29.763  1.00 76.33           C  
ATOM   1924  CE2 TYR A 764     -17.835  37.553  28.865  1.00 75.96           C  
ATOM   1925  CZ  TYR A 764     -19.159  37.928  28.683  1.00 76.22           C  
ATOM   1926  OH  TYR A 764     -19.601  38.305  27.430  1.00 76.14           O  
ATOM   1927  N   SER A 765     -16.489  37.390  35.697  1.00 75.20           N  
ATOM   1928  CA  SER A 765     -16.516  37.158  37.143  1.00 75.10           C  
ATOM   1929  C   SER A 765     -16.651  38.481  37.906  1.00 74.92           C  
ATOM   1930  O   SER A 765     -17.519  38.613  38.771  1.00 74.85           O  
ATOM   1931  CB  SER A 765     -15.254  36.414  37.585  1.00 75.07           C  
ATOM   1932  N   ASN A 766     -15.798  39.453  37.572  1.00 74.69           N  
ATOM   1933  CA  ASN A 766     -15.726  40.727  38.298  1.00 74.46           C  
ATOM   1934  C   ASN A 766     -17.044  41.501  38.262  1.00 74.28           C  
ATOM   1935  O   ASN A 766     -17.731  41.614  39.286  1.00 74.50           O  
ATOM   1936  CB  ASN A 766     -14.588  41.594  37.746  1.00 74.49           C  
ATOM   1937  N   GLY A 767     -17.388  42.024  37.083  1.00 73.75           N  
ATOM   1938  CA  GLY A 767     -18.594  42.846  36.888  1.00 73.18           C  
ATOM   1939  C   GLY A 767     -18.332  44.102  36.070  1.00 72.73           C  
ATOM   1940  O   GLY A 767     -18.831  45.179  36.399  1.00 72.56           O  
ATOM   1941  N   ASN A 768     -17.564  43.950  34.988  1.00 72.19           N  
ATOM   1942  CA  ASN A 768     -17.124  45.064  34.144  1.00 71.57           C  
ATOM   1943  C   ASN A 768     -17.933  45.176  32.844  1.00 70.89           C  
ATOM   1944  O   ASN A 768     -17.689  46.080  32.042  1.00 70.91           O  
ATOM   1945  CB  ASN A 768     -15.630  44.914  33.827  1.00 71.54           C  
ATOM   1946  N   ILE A 769     -18.893  44.269  32.648  1.00 70.02           N  
ATOM   1947  CA  ILE A 769     -19.717  44.235  31.434  1.00 69.24           C  
ATOM   1948  C   ILE A 769     -21.127  44.766  31.686  1.00 68.53           C  
ATOM   1949  O   ILE A 769     -21.738  44.465  32.711  1.00 68.50           O  
ATOM   1950  CB  ILE A 769     -19.843  42.803  30.885  1.00 69.18           C  
ATOM   1951  CG1 ILE A 769     -18.460  42.208  30.632  1.00 69.00           C  
ATOM   1952  CG2 ILE A 769     -20.663  42.791  29.596  1.00 69.04           C  
ATOM   1953  CD1 ILE A 769     -18.503  40.872  29.950  1.00 68.56           C  
ATOM   1954  N   LYS A 770     -21.635  45.541  30.731  1.00 67.69           N  
ATOM   1955  CA  LYS A 770     -22.981  46.102  30.790  1.00 67.01           C  
ATOM   1956  C   LYS A 770     -23.822  45.529  29.649  1.00 66.33           C  
ATOM   1957  O   LYS A 770     -23.544  45.782  28.473  1.00 66.23           O  
ATOM   1958  CB  LYS A 770     -22.900  47.620  30.678  1.00 67.00           C  
ATOM   1959  CG  LYS A 770     -24.226  48.353  30.707  1.00 67.14           C  
ATOM   1960  CD  LYS A 770     -24.010  49.820  30.374  1.00 67.53           C  
ATOM   1961  CE  LYS A 770     -25.308  50.599  30.351  1.00 68.18           C  
ATOM   1962  NZ  LYS A 770     -25.066  52.003  29.916  1.00 68.82           N  
ATOM   1963  N   LYS A 771     -24.846  44.758  30.005  1.00 65.48           N  
ATOM   1964  CA  LYS A 771     -25.741  44.145  29.025  1.00 64.90           C  
ATOM   1965  C   LYS A 771     -26.791  45.139  28.551  1.00 64.42           C  
ATOM   1966  O   LYS A 771     -27.630  45.578  29.331  1.00 64.46           O  
ATOM   1967  CB  LYS A 771     -26.432  42.923  29.633  1.00 64.89           C  
ATOM   1968  CG  LYS A 771     -25.472  41.831  30.080  1.00 64.67           C  
ATOM   1969  CD  LYS A 771     -26.218  40.646  30.655  1.00 64.61           C  
ATOM   1970  CE  LYS A 771     -25.289  39.691  31.380  1.00 64.46           C  
ATOM   1971  NZ  LYS A 771     -26.055  38.606  32.045  1.00 64.56           N  
ATOM   1972  N   LEU A 772     -26.746  45.496  27.271  1.00 63.93           N  
ATOM   1973  CA  LEU A 772     -27.714  46.436  26.707  1.00 63.61           C  
ATOM   1974  C   LEU A 772     -29.077  45.769  26.510  1.00 63.38           C  
ATOM   1975  O   LEU A 772     -29.215  44.838  25.713  1.00 63.33           O  
ATOM   1976  CB  LEU A 772     -27.203  47.016  25.382  1.00 63.44           C  
ATOM   1977  CG  LEU A 772     -25.947  47.895  25.485  1.00 63.41           C  
ATOM   1978  CD1 LEU A 772     -25.487  48.382  24.110  1.00 62.24           C  
ATOM   1979  CD2 LEU A 772     -26.189  49.079  26.416  1.00 62.42           C  
ATOM   1980  N   LEU A 773     -30.075  46.253  27.245  1.00 63.15           N  
ATOM   1981  CA  LEU A 773     -31.438  45.729  27.162  1.00 62.89           C  
ATOM   1982  C   LEU A 773     -32.315  46.631  26.307  1.00 62.61           C  
ATOM   1983  O   LEU A 773     -32.177  47.843  26.343  1.00 62.62           O  
ATOM   1984  CB  LEU A 773     -32.045  45.601  28.564  1.00 62.85           C  
ATOM   1985  CG  LEU A 773     -31.558  44.415  29.398  1.00 62.68           C  
ATOM   1986  CD1 LEU A 773     -32.012  44.556  30.839  1.00 62.39           C  
ATOM   1987  CD2 LEU A 773     -32.052  43.101  28.802  1.00 62.44           C  
ATOM   1988  N   PHE A 774     -33.206  46.028  25.531  1.00 62.46           N  
ATOM   1989  CA  PHE A 774     -34.210  46.775  24.777  1.00 62.46           C  
ATOM   1990  C   PHE A 774     -35.403  47.158  25.646  1.00 62.83           C  
ATOM   1991  O   PHE A 774     -36.006  48.208  25.438  1.00 62.51           O  
ATOM   1992  CB  PHE A 774     -34.695  45.962  23.577  1.00 62.14           C  
ATOM   1993  CG  PHE A 774     -33.741  45.974  22.430  1.00 61.77           C  
ATOM   1994  CD1 PHE A 774     -33.825  46.959  21.466  1.00 61.28           C  
ATOM   1995  CD2 PHE A 774     -32.748  45.017  22.322  1.00 61.03           C  
ATOM   1996  CE1 PHE A 774     -32.942  46.987  20.406  1.00 61.29           C  
ATOM   1997  CE2 PHE A 774     -31.863  45.040  21.265  1.00 60.83           C  
ATOM   1998  CZ  PHE A 774     -31.955  46.026  20.307  1.00 61.00           C  
ATOM   1999  N   HIS A 775     -35.746  46.292  26.599  1.00 63.42           N  
ATOM   2000  CA  HIS A 775     -36.857  46.531  27.518  1.00 63.98           C  
ATOM   2001  C   HIS A 775     -36.416  46.248  28.947  1.00 64.72           C  
ATOM   2002  O   HIS A 775     -36.067  45.114  29.280  1.00 64.95           O  
ATOM   2003  CB  HIS A 775     -38.051  45.642  27.158  1.00 63.87           C  
ATOM   2004  CG  HIS A 775     -38.412  45.683  25.709  1.00 63.59           C  
ATOM   2005  ND1 HIS A 775     -39.187  46.684  25.164  1.00 63.36           N  
ATOM   2006  CD2 HIS A 775     -38.081  44.863  24.684  1.00 63.41           C  
ATOM   2007  CE1 HIS A 775     -39.325  46.474  23.867  1.00 63.47           C  
ATOM   2008  NE2 HIS A 775     -38.666  45.373  23.551  1.00 63.29           N  
ATOM   2009  N   GLN A 776     -36.435  47.275  29.793  1.00 65.59           N  
ATOM   2010  CA  GLN A 776     -36.039  47.113  31.198  1.00 66.18           C  
ATOM   2011  C   GLN A 776     -37.066  46.250  31.942  1.00 66.17           C  
ATOM   2012  O   GLN A 776     -38.259  46.549  31.939  1.00 66.26           O  
ATOM   2013  CB  GLN A 776     -35.880  48.476  31.888  1.00 66.41           C  
ATOM   2014  CG  GLN A 776     -34.945  49.473  31.169  1.00 67.42           C  
ATOM   2015  CD  GLN A 776     -33.528  48.940  30.941  1.00 68.94           C  
ATOM   2016  OE1 GLN A 776     -33.036  48.086  31.687  1.00 70.41           O  
ATOM   2017  NE2 GLN A 776     -32.866  49.454  29.904  1.00 68.81           N  
TER    2018      GLN A 776                                                      
ATOM   2019  CA  GLU H 741      -3.776  41.492  24.404  1.00 68.08           C  
ATOM   2020  C   GLU H 741      -3.664  40.449  23.300  1.00 67.44           C  
ATOM   2021  O   GLU H 741      -2.579  39.928  23.045  1.00 67.58           O  
ATOM   2022  CB  GLU H 741      -3.795  40.806  25.774  1.00 68.05           C  
ATOM   2023  CG  GLU H 741      -3.787  41.788  26.938  1.00 68.85           C  
ATOM   2024  CD  GLU H 741      -3.984  41.118  28.294  1.00 69.04           C  
ATOM   2025  OE1 GLU H 741      -4.969  40.355  28.457  1.00 69.29           O  
ATOM   2026  OE2 GLU H 741      -3.160  41.378  29.203  1.00 69.85           O  
ATOM   2027  N   ASN H 742      -4.789  40.157  22.647  1.00 66.84           N  
ATOM   2028  CA  ASN H 742      -4.861  39.093  21.636  1.00 66.33           C  
ATOM   2029  C   ASN H 742      -4.369  39.556  20.263  1.00 65.43           C  
ATOM   2030  O   ASN H 742      -5.131  40.110  19.466  1.00 65.38           O  
ATOM   2031  CB  ASN H 742      -6.290  38.547  21.539  1.00 66.52           C  
ATOM   2032  CG  ASN H 742      -6.388  37.296  20.676  1.00 67.29           C  
ATOM   2033  OD1 ASN H 742      -5.837  37.229  19.568  1.00 68.18           O  
ATOM   2034  ND2 ASN H 742      -7.109  36.299  21.177  1.00 68.71           N  
ATOM   2035  N   ALA H 743      -3.094  39.287  19.993  1.00 64.42           N  
ATOM   2036  CA  ALA H 743      -2.406  39.801  18.812  1.00 63.58           C  
ATOM   2037  C   ALA H 743      -3.076  39.388  17.506  1.00 62.78           C  
ATOM   2038  O   ALA H 743      -3.151  40.182  16.564  1.00 62.58           O  
ATOM   2039  CB  ALA H 743      -0.942  39.349  18.822  1.00 63.44           C  
ATOM   2040  N   LEU H 744      -3.561  38.151  17.453  1.00 62.04           N  
ATOM   2041  CA  LEU H 744      -4.168  37.624  16.233  1.00 61.49           C  
ATOM   2042  C   LEU H 744      -5.524  38.271  15.975  1.00 60.92           C  
ATOM   2043  O   LEU H 744      -5.829  38.642  14.836  1.00 60.69           O  
ATOM   2044  CB  LEU H 744      -4.315  36.104  16.301  1.00 61.41           C  
ATOM   2045  CG  LEU H 744      -4.808  35.445  15.012  1.00 61.53           C  
ATOM   2046  CD1 LEU H 744      -4.016  35.924  13.800  1.00 61.23           C  
ATOM   2047  CD2 LEU H 744      -4.741  33.932  15.135  1.00 61.80           C  
ATOM   2048  N   LEU H 745      -6.333  38.400  17.026  1.00 60.21           N  
ATOM   2049  CA  LEU H 745      -7.608  39.099  16.908  1.00 59.74           C  
ATOM   2050  C   LEU H 745      -7.350  40.493  16.346  1.00 59.63           C  
ATOM   2051  O   LEU H 745      -7.921  40.865  15.318  1.00 59.28           O  
ATOM   2052  CB  LEU H 745      -8.332  39.178  18.258  1.00 59.61           C  
ATOM   2053  CG  LEU H 745      -9.687  39.911  18.283  1.00 59.31           C  
ATOM   2054  CD1 LEU H 745     -10.688  39.306  17.308  1.00 57.86           C  
ATOM   2055  CD2 LEU H 745     -10.262  39.933  19.691  1.00 59.28           C  
ATOM   2056  N   ARG H 746      -6.458  41.239  16.999  1.00 59.62           N  
ATOM   2057  CA  ARG H 746      -6.082  42.589  16.542  1.00 59.82           C  
ATOM   2058  C   ARG H 746      -5.639  42.594  15.078  1.00 59.21           C  
ATOM   2059  O   ARG H 746      -6.049  43.459  14.306  1.00 59.20           O  
ATOM   2060  CB  ARG H 746      -4.977  43.201  17.427  1.00 59.81           C  
ATOM   2061  CG  ARG H 746      -4.755  44.712  17.189  1.00 60.44           C  
ATOM   2062  CD  ARG H 746      -3.721  45.334  18.139  1.00 61.07           C  
ATOM   2063  NE  ARG H 746      -4.242  45.564  19.495  1.00 62.43           N  
ATOM   2064  CZ  ARG H 746      -4.056  44.762  20.551  1.00 63.16           C  
ATOM   2065  NH1 ARG H 746      -3.353  43.633  20.457  1.00 63.99           N  
ATOM   2066  NH2 ARG H 746      -4.588  45.094  21.726  1.00 63.19           N  
ATOM   2067  N   TYR H 747      -4.813  41.624  14.705  1.00 58.88           N  
ATOM   2068  CA  TYR H 747      -4.330  41.525  13.331  1.00 58.77           C  
ATOM   2069  C   TYR H 747      -5.484  41.374  12.338  1.00 58.68           C  
ATOM   2070  O   TYR H 747      -5.555  42.114  11.365  1.00 58.59           O  
ATOM   2071  CB  TYR H 747      -3.317  40.375  13.177  1.00 58.65           C  
ATOM   2072  CG  TYR H 747      -3.037  39.994  11.731  1.00 58.53           C  
ATOM   2073  CD1 TYR H 747      -2.203  40.768  10.932  1.00 58.26           C  
ATOM   2074  CD2 TYR H 747      -3.617  38.864  11.164  1.00 58.26           C  
ATOM   2075  CE1 TYR H 747      -1.956  40.424   9.607  1.00 58.10           C  
ATOM   2076  CE2 TYR H 747      -3.374  38.521   9.843  1.00 58.38           C  
ATOM   2077  CZ  TYR H 747      -2.545  39.302   9.073  1.00 58.08           C  
ATOM   2078  OH  TYR H 747      -2.310  38.954   7.766  1.00 58.46           O  
ATOM   2079  N   LEU H 748      -6.386  40.432  12.595  1.00 58.89           N  
ATOM   2080  CA  LEU H 748      -7.488  40.140  11.664  1.00 59.15           C  
ATOM   2081  C   LEU H 748      -8.423  41.337  11.467  1.00 59.58           C  
ATOM   2082  O   LEU H 748      -8.908  41.587  10.360  1.00 59.40           O  
ATOM   2083  CB  LEU H 748      -8.280  38.915  12.130  1.00 58.99           C  
ATOM   2084  CG  LEU H 748      -7.552  37.573  12.030  1.00 58.64           C  
ATOM   2085  CD1 LEU H 748      -8.376  36.471  12.682  1.00 58.28           C  
ATOM   2086  CD2 LEU H 748      -7.240  37.232  10.575  1.00 58.28           C  
ATOM   2087  N   LEU H 749      -8.657  42.081  12.541  1.00 60.18           N  
ATOM   2088  CA  LEU H 749      -9.426  43.315  12.459  1.00 60.73           C  
ATOM   2089  C   LEU H 749      -8.711  44.344  11.594  1.00 61.56           C  
ATOM   2090  O   LEU H 749      -9.311  44.907  10.680  1.00 61.63           O  
ATOM   2091  CB  LEU H 749      -9.675  43.876  13.857  1.00 60.52           C  
ATOM   2092  CG  LEU H 749     -10.694  43.050  14.641  1.00 60.15           C  
ATOM   2093  CD1 LEU H 749     -10.569  43.283  16.136  1.00 59.09           C  
ATOM   2094  CD2 LEU H 749     -12.099  43.367  14.140  1.00 59.88           C  
ATOM   2095  N   ASP H 750      -7.422  44.551  11.864  1.00 62.49           N  
ATOM   2096  CA  ASP H 750      -6.639  45.603  11.205  1.00 63.20           C  
ATOM   2097  C   ASP H 750      -6.160  45.233   9.785  1.00 63.41           C  
ATOM   2098  O   ASP H 750      -5.996  46.109   8.938  1.00 63.24           O  
ATOM   2099  CB  ASP H 750      -5.442  45.971  12.086  1.00 63.52           C  
ATOM   2100  CG  ASP H 750      -4.932  47.384  11.837  1.00 64.86           C  
ATOM   2101  OD1 ASP H 750      -5.403  48.048  10.882  1.00 67.11           O  
ATOM   2102  OD2 ASP H 750      -4.053  47.833  12.607  1.00 66.07           O  
ATOM   2103  N   LYS H 751      -5.926  43.946   9.539  1.00 63.84           N  
ATOM   2104  CA  LYS H 751      -5.579  43.454   8.199  1.00 64.06           C  
ATOM   2105  C   LYS H 751      -5.840  41.946   8.069  1.00 64.27           C  
ATOM   2106  O   LYS H 751      -6.308  41.438   7.047  1.00 64.47           O  
ATOM   2107  CB  LYS H 751      -4.134  43.762   7.891  1.00 64.19           C  
ATOM   2108  OXT LYS H 751      -5.599  41.173   8.993  1.00 64.44           O  
TER    2109      LYS H 751                                                      
ATOM   2110  N   THR B 524     -17.625  57.890   9.297  1.00 83.16           N  
ATOM   2111  CA  THR B 524     -18.618  57.590  10.369  1.00 83.10           C  
ATOM   2112  C   THR B 524     -20.043  57.587   9.801  1.00 83.03           C  
ATOM   2113  O   THR B 524     -20.564  56.526   9.435  1.00 83.16           O  
ATOM   2114  CB  THR B 524     -18.483  58.597  11.517  1.00 83.14           C  
ATOM   2115  N   LEU B 525     -20.656  58.773   9.718  1.00 82.69           N  
ATOM   2116  CA  LEU B 525     -22.015  58.930   9.185  1.00 82.36           C  
ATOM   2117  C   LEU B 525     -22.143  58.545   7.699  1.00 81.98           C  
ATOM   2118  O   LEU B 525     -23.149  57.940   7.310  1.00 82.07           O  
ATOM   2119  CB  LEU B 525     -22.521  60.366   9.412  1.00 82.27           C  
ATOM   2120  N   PRO B 526     -21.140  58.903   6.862  1.00 81.40           N  
ATOM   2121  CA  PRO B 526     -21.202  58.525   5.436  1.00 80.90           C  
ATOM   2122  C   PRO B 526     -21.150  57.014   5.182  1.00 80.22           C  
ATOM   2123  O   PRO B 526     -21.829  56.519   4.281  1.00 80.15           O  
ATOM   2124  CB  PRO B 526     -19.965  59.206   4.823  1.00 80.91           C  
ATOM   2125  CG  PRO B 526     -19.517  60.219   5.832  1.00 81.30           C  
ATOM   2126  CD  PRO B 526     -19.924  59.683   7.164  1.00 81.43           C  
ATOM   2127  N   GLN B 527     -20.351  56.299   5.971  1.00 79.44           N  
ATOM   2128  CA  GLN B 527     -20.201  54.852   5.814  1.00 78.83           C  
ATOM   2129  C   GLN B 527     -21.499  54.088   6.118  1.00 78.22           C  
ATOM   2130  O   GLN B 527     -21.745  53.032   5.530  1.00 78.33           O  
ATOM   2131  CB  GLN B 527     -19.057  54.337   6.688  1.00 78.81           C  
ATOM   2132  N   LEU B 528     -22.327  54.624   7.018  1.00 77.27           N  
ATOM   2133  CA  LEU B 528     -23.584  53.966   7.407  1.00 76.39           C  
ATOM   2134  C   LEU B 528     -24.646  53.966   6.302  1.00 75.66           C  
ATOM   2135  O   LEU B 528     -25.552  53.132   6.324  1.00 75.75           O  
ATOM   2136  CB  LEU B 528     -24.154  54.586   8.688  1.00 76.30           C  
ATOM   2137  CG  LEU B 528     -23.409  54.203   9.967  1.00 76.07           C  
ATOM   2138  CD1 LEU B 528     -23.899  55.021  11.151  1.00 75.73           C  
ATOM   2139  CD2 LEU B 528     -23.565  52.717  10.238  1.00 75.60           C  
ATOM   2140  N   THR B 529     -24.551  54.905   5.360  1.00 74.62           N  
ATOM   2141  CA  THR B 529     -25.340  54.843   4.124  1.00 73.72           C  
ATOM   2142  C   THR B 529     -24.404  54.296   3.047  1.00 72.46           C  
ATOM   2143  O   THR B 529     -23.652  55.054   2.441  1.00 72.29           O  
ATOM   2144  CB  THR B 529     -25.917  56.230   3.707  1.00 73.84           C  
ATOM   2145  OG1 THR B 529     -24.855  57.127   3.355  1.00 74.57           O  
ATOM   2146  CG2 THR B 529     -26.743  56.848   4.843  1.00 74.10           C  
ATOM   2147  N   PRO B 530     -24.446  52.970   2.810  1.00 70.99           N  
ATOM   2148  CA  PRO B 530     -23.398  52.281   2.055  1.00 70.03           C  
ATOM   2149  C   PRO B 530     -23.317  52.673   0.580  1.00 69.00           C  
ATOM   2150  O   PRO B 530     -24.339  52.809  -0.090  1.00 68.77           O  
ATOM   2151  CB  PRO B 530     -23.772  50.801   2.201  1.00 70.07           C  
ATOM   2152  CG  PRO B 530     -25.216  50.792   2.454  1.00 70.42           C  
ATOM   2153  CD  PRO B 530     -25.518  52.046   3.219  1.00 70.96           C  
ATOM   2154  N   THR B 531     -22.092  52.845   0.092  1.00 67.94           N  
ATOM   2155  CA  THR B 531     -21.848  53.218  -1.294  1.00 67.02           C  
ATOM   2156  C   THR B 531     -22.066  52.027  -2.204  1.00 66.10           C  
ATOM   2157  O   THR B 531     -21.984  50.878  -1.777  1.00 66.12           O  
ATOM   2158  CB  THR B 531     -20.403  53.710  -1.508  1.00 66.98           C  
ATOM   2159  OG1 THR B 531     -19.486  52.690  -1.096  1.00 67.19           O  
ATOM   2160  CG2 THR B 531     -20.140  54.971  -0.715  1.00 66.89           C  
ATOM   2161  N   LEU B 532     -22.323  52.320  -3.470  1.00 65.05           N  
ATOM   2162  CA  LEU B 532     -22.517  51.295  -4.481  1.00 64.23           C  
ATOM   2163  C   LEU B 532     -21.212  50.549  -4.748  1.00 63.71           C  
ATOM   2164  O   LEU B 532     -21.229  49.359  -5.050  1.00 63.51           O  
ATOM   2165  CB  LEU B 532     -23.049  51.937  -5.765  1.00 64.17           C  
ATOM   2166  CG  LEU B 532     -23.705  51.051  -6.820  1.00 64.09           C  
ATOM   2167  CD1 LEU B 532     -24.542  49.963  -6.191  1.00 64.11           C  
ATOM   2168  CD2 LEU B 532     -24.553  51.910  -7.751  1.00 64.09           C  
ATOM   2169  N   VAL B 533     -20.086  51.251  -4.612  1.00 63.12           N  
ATOM   2170  CA  VAL B 533     -18.758  50.663  -4.815  1.00 62.49           C  
ATOM   2171  C   VAL B 533     -18.326  49.742  -3.668  1.00 62.17           C  
ATOM   2172  O   VAL B 533     -17.585  48.783  -3.891  1.00 62.40           O  
ATOM   2173  CB  VAL B 533     -17.682  51.760  -5.009  1.00 62.35           C  
ATOM   2174  CG1 VAL B 533     -17.223  52.317  -3.669  1.00 61.75           C  
ATOM   2175  CG2 VAL B 533     -16.513  51.212  -5.783  1.00 62.11           C  
ATOM   2176  N   SER B 534     -18.767  50.040  -2.447  1.00 61.70           N  
ATOM   2177  CA  SER B 534     -18.453  49.199  -1.286  1.00 61.44           C  
ATOM   2178  C   SER B 534     -19.183  47.857  -1.373  1.00 61.13           C  
ATOM   2179  O   SER B 534     -18.705  46.841  -0.854  1.00 61.01           O  
ATOM   2180  CB  SER B 534     -18.822  49.910   0.018  1.00 61.48           C  
ATOM   2181  OG  SER B 534     -20.191  50.274   0.031  1.00 61.60           O  
ATOM   2182  N   LEU B 535     -20.345  47.872  -2.026  1.00 60.62           N  
ATOM   2183  CA  LEU B 535     -21.083  46.655  -2.338  1.00 60.36           C  
ATOM   2184  C   LEU B 535     -20.302  45.821  -3.347  1.00 60.09           C  
ATOM   2185  O   LEU B 535     -20.174  44.610  -3.182  1.00 60.12           O  
ATOM   2186  CB  LEU B 535     -22.464  47.004  -2.899  1.00 60.40           C  
ATOM   2187  CG  LEU B 535     -23.550  45.929  -2.912  1.00 60.47           C  
ATOM   2188  CD1 LEU B 535     -24.875  46.573  -3.232  1.00 61.15           C  
ATOM   2189  CD2 LEU B 535     -23.261  44.833  -3.914  1.00 60.69           C  
ATOM   2190  N   LEU B 536     -19.769  46.474  -4.379  1.00 59.83           N  
ATOM   2191  CA  LEU B 536     -18.981  45.784  -5.403  1.00 59.73           C  
ATOM   2192  C   LEU B 536     -17.782  45.046  -4.800  1.00 59.76           C  
ATOM   2193  O   LEU B 536     -17.481  43.921  -5.207  1.00 59.56           O  
ATOM   2194  CB  LEU B 536     -18.508  46.758  -6.487  1.00 59.63           C  
ATOM   2195  CG  LEU B 536     -19.587  47.390  -7.371  1.00 59.27           C  
ATOM   2196  CD1 LEU B 536     -18.959  48.342  -8.369  1.00 58.37           C  
ATOM   2197  CD2 LEU B 536     -20.396  46.329  -8.086  1.00 58.78           C  
ATOM   2198  N   GLU B 537     -17.115  45.684  -3.833  1.00 59.75           N  
ATOM   2199  CA  GLU B 537     -15.991  45.070  -3.110  1.00 59.82           C  
ATOM   2200  C   GLU B 537     -16.391  43.756  -2.471  1.00 59.34           C  
ATOM   2201  O   GLU B 537     -15.666  42.771  -2.564  1.00 59.29           O  
ATOM   2202  CB  GLU B 537     -15.461  45.988  -2.004  1.00 59.82           C  
ATOM   2203  CG  GLU B 537     -14.496  47.061  -2.469  1.00 60.61           C  
ATOM   2204  CD  GLU B 537     -13.934  47.880  -1.315  1.00 60.69           C  
ATOM   2205  OE1 GLU B 537     -13.368  47.281  -0.370  1.00 61.50           O  
ATOM   2206  OE2 GLU B 537     -14.056  49.125  -1.362  1.00 62.01           O  
ATOM   2207  N   VAL B 538     -17.544  43.746  -1.818  1.00 59.01           N  
ATOM   2208  CA  VAL B 538     -17.973  42.568  -1.076  1.00 58.69           C  
ATOM   2209  C   VAL B 538     -18.345  41.421  -2.007  1.00 58.39           C  
ATOM   2210  O   VAL B 538     -18.019  40.267  -1.722  1.00 58.54           O  
ATOM   2211  CB  VAL B 538     -19.156  42.877  -0.145  1.00 58.76           C  
ATOM   2212  CG1 VAL B 538     -19.571  41.614   0.612  1.00 58.92           C  
ATOM   2213  CG2 VAL B 538     -18.796  43.995   0.824  1.00 57.85           C  
ATOM   2214  N   ILE B 539     -19.008  41.736  -3.119  1.00 58.07           N  
ATOM   2215  CA  ILE B 539     -19.461  40.708  -4.067  1.00 57.78           C  
ATOM   2216  C   ILE B 539     -18.393  40.244  -5.063  1.00 57.73           C  
ATOM   2217  O   ILE B 539     -18.667  39.376  -5.892  1.00 57.68           O  
ATOM   2218  CB  ILE B 539     -20.721  41.159  -4.866  1.00 57.83           C  
ATOM   2219  CG1 ILE B 539     -20.396  42.332  -5.801  1.00 57.72           C  
ATOM   2220  CG2 ILE B 539     -21.849  41.521  -3.913  1.00 57.13           C  
ATOM   2221  CD1 ILE B 539     -21.394  42.516  -6.917  1.00 57.86           C  
ATOM   2222  N   GLU B 540     -17.188  40.813  -4.985  1.00 57.80           N  
ATOM   2223  CA  GLU B 540     -16.101  40.453  -5.895  1.00 57.75           C  
ATOM   2224  C   GLU B 540     -15.714  38.992  -5.695  1.00 58.01           C  
ATOM   2225  O   GLU B 540     -15.356  38.597  -4.587  1.00 58.13           O  
ATOM   2226  CB  GLU B 540     -14.889  41.355  -5.666  1.00 57.75           C  
ATOM   2227  CG  GLU B 540     -13.687  41.059  -6.555  1.00 57.47           C  
ATOM   2228  CD  GLU B 540     -13.948  41.272  -8.036  1.00 57.73           C  
ATOM   2229  OE1 GLU B 540     -14.849  42.057  -8.398  1.00 56.67           O  
ATOM   2230  OE2 GLU B 540     -13.231  40.648  -8.847  1.00 59.33           O  
ATOM   2231  N   PRO B 541     -15.790  38.182  -6.765  1.00 58.17           N  
ATOM   2232  CA  PRO B 541     -15.539  36.748  -6.638  1.00 58.41           C  
ATOM   2233  C   PRO B 541     -14.220  36.393  -5.958  1.00 58.66           C  
ATOM   2234  O   PRO B 541     -13.241  37.121  -6.079  1.00 58.65           O  
ATOM   2235  CB  PRO B 541     -15.522  36.270  -8.093  1.00 58.41           C  
ATOM   2236  CG  PRO B 541     -16.384  37.226  -8.800  1.00 58.15           C  
ATOM   2237  CD  PRO B 541     -16.124  38.545  -8.155  1.00 58.08           C  
ATOM   2238  N   GLU B 542     -14.217  35.272  -5.246  1.00 59.05           N  
ATOM   2239  CA  GLU B 542     -13.014  34.764  -4.615  1.00 59.34           C  
ATOM   2240  C   GLU B 542     -12.055  34.282  -5.702  1.00 59.76           C  
ATOM   2241  O   GLU B 542     -12.494  33.783  -6.742  1.00 59.98           O  
ATOM   2242  CB  GLU B 542     -13.362  33.627  -3.655  1.00 59.17           C  
ATOM   2243  N   VAL B 543     -10.751  34.448  -5.469  1.00 60.09           N  
ATOM   2244  CA  VAL B 543      -9.732  33.941  -6.391  1.00 60.19           C  
ATOM   2245  C   VAL B 543      -9.688  32.419  -6.294  1.00 60.44           C  
ATOM   2246  O   VAL B 543      -9.463  31.870  -5.224  1.00 60.58           O  
ATOM   2247  CB  VAL B 543      -8.316  34.552  -6.133  1.00 60.28           C  
ATOM   2248  CG1 VAL B 543      -8.085  34.838  -4.650  1.00 60.36           C  
ATOM   2249  CG2 VAL B 543      -7.210  33.644  -6.697  1.00 59.79           C  
ATOM   2250  N   LEU B 544      -9.922  31.748  -7.417  1.00 60.79           N  
ATOM   2251  CA  LEU B 544      -9.940  30.288  -7.464  1.00 61.13           C  
ATOM   2252  C   LEU B 544      -8.538  29.731  -7.743  1.00 61.53           C  
ATOM   2253  O   LEU B 544      -7.603  30.491  -8.012  1.00 61.77           O  
ATOM   2254  CB  LEU B 544     -10.928  29.810  -8.537  1.00 61.09           C  
ATOM   2255  CG  LEU B 544     -12.341  30.403  -8.444  1.00 60.83           C  
ATOM   2256  CD1 LEU B 544     -13.236  29.908  -9.585  1.00 60.24           C  
ATOM   2257  CD2 LEU B 544     -12.957  30.093  -7.087  1.00 60.25           C  
ATOM   2258  N   TYR B 545      -8.401  28.409  -7.663  1.00 61.84           N  
ATOM   2259  CA  TYR B 545      -7.147  27.730  -7.977  1.00 62.15           C  
ATOM   2260  C   TYR B 545      -7.323  26.858  -9.205  1.00 62.51           C  
ATOM   2261  O   TYR B 545      -8.405  26.338  -9.444  1.00 62.56           O  
ATOM   2262  CB  TYR B 545      -6.713  26.854  -6.815  1.00 62.26           C  
ATOM   2263  CG  TYR B 545      -6.264  27.613  -5.597  1.00 62.32           C  
ATOM   2264  CD1 TYR B 545      -7.187  28.229  -4.762  1.00 62.35           C  
ATOM   2265  CD2 TYR B 545      -4.915  27.696  -5.263  1.00 62.16           C  
ATOM   2266  CE1 TYR B 545      -6.781  28.916  -3.635  1.00 62.48           C  
ATOM   2267  CE2 TYR B 545      -4.500  28.381  -4.141  1.00 62.21           C  
ATOM   2268  CZ  TYR B 545      -5.437  28.990  -3.332  1.00 62.46           C  
ATOM   2269  OH  TYR B 545      -5.034  29.672  -2.211  1.00 62.86           O  
ATOM   2270  N   ALA B 546      -6.253  26.687  -9.973  1.00 62.99           N  
ATOM   2271  CA  ALA B 546      -6.304  25.905 -11.206  1.00 63.39           C  
ATOM   2272  C   ALA B 546      -6.230  24.400 -10.950  1.00 63.99           C  
ATOM   2273  O   ALA B 546      -6.714  23.608 -11.763  1.00 63.80           O  
ATOM   2274  CB  ALA B 546      -5.179  26.324 -12.132  1.00 63.33           C  
ATOM   2275  N   GLY B 547      -5.615  24.012  -9.831  1.00 64.70           N  
ATOM   2276  CA  GLY B 547      -5.320  22.608  -9.556  1.00 65.20           C  
ATOM   2277  C   GLY B 547      -4.300  22.069 -10.544  1.00 65.83           C  
ATOM   2278  O   GLY B 547      -4.436  20.955 -11.049  1.00 65.93           O  
ATOM   2279  N   TYR B 548      -3.280  22.873 -10.829  1.00 66.55           N  
ATOM   2280  CA  TYR B 548      -2.260  22.512 -11.812  1.00 67.13           C  
ATOM   2281  C   TYR B 548      -1.103  21.821 -11.102  1.00 67.60           C  
ATOM   2282  O   TYR B 548      -0.563  22.359 -10.127  1.00 67.56           O  
ATOM   2283  CB  TYR B 548      -1.760  23.769 -12.535  1.00 67.10           C  
ATOM   2284  CG  TYR B 548      -0.808  23.497 -13.682  1.00 67.02           C  
ATOM   2285  CD1 TYR B 548      -1.288  23.229 -14.958  1.00 66.99           C  
ATOM   2286  CD2 TYR B 548       0.570  23.517 -13.490  1.00 66.69           C  
ATOM   2287  CE1 TYR B 548      -0.425  22.984 -16.010  1.00 67.19           C  
ATOM   2288  CE2 TYR B 548       1.442  23.272 -14.533  1.00 66.64           C  
ATOM   2289  CZ  TYR B 548       0.943  23.007 -15.793  1.00 67.19           C  
ATOM   2290  OH  TYR B 548       1.807  22.762 -16.841  1.00 66.97           O  
ATOM   2291  N   ASP B 549      -0.721  20.638 -11.586  1.00 68.19           N  
ATOM   2292  CA  ASP B 549       0.378  19.886 -10.969  1.00 68.73           C  
ATOM   2293  C   ASP B 549       1.743  20.422 -11.425  1.00 69.04           C  
ATOM   2294  O   ASP B 549       2.164  20.204 -12.564  1.00 68.85           O  
ATOM   2295  CB  ASP B 549       0.260  18.383 -11.262  1.00 68.77           C  
ATOM   2296  CG  ASP B 549       1.060  17.519 -10.275  1.00 69.11           C  
ATOM   2297  OD1 ASP B 549       1.705  18.064  -9.343  1.00 68.17           O  
ATOM   2298  OD2 ASP B 549       1.033  16.277 -10.437  1.00 69.70           O  
ATOM   2299  N   SER B 550       2.412  21.130 -10.518  1.00 69.44           N  
ATOM   2300  CA  SER B 550       3.746  21.682 -10.767  1.00 70.03           C  
ATOM   2301  C   SER B 550       4.836  20.606 -10.983  1.00 70.38           C  
ATOM   2302  O   SER B 550       5.759  20.798 -11.780  1.00 70.52           O  
ATOM   2303  CB  SER B 550       4.144  22.595  -9.601  1.00 70.05           C  
ATOM   2304  OG  SER B 550       5.550  22.702  -9.485  1.00 70.59           O  
ATOM   2305  N   SER B 551       4.721  19.484 -10.273  1.00 70.67           N  
ATOM   2306  CA  SER B 551       5.736  18.425 -10.300  1.00 70.75           C  
ATOM   2307  C   SER B 551       5.867  17.727 -11.660  1.00 70.81           C  
ATOM   2308  O   SER B 551       6.937  17.220 -11.990  1.00 71.04           O  
ATOM   2309  CB  SER B 551       5.453  17.389  -9.207  1.00 70.66           C  
ATOM   2310  OG  SER B 551       4.177  16.802  -9.387  1.00 70.89           O  
ATOM   2311  N   VAL B 552       4.792  17.679 -12.441  1.00 70.78           N  
ATOM   2312  CA  VAL B 552       4.892  17.183 -13.814  1.00 70.71           C  
ATOM   2313  C   VAL B 552       5.488  18.302 -14.682  1.00 70.57           C  
ATOM   2314  O   VAL B 552       5.265  19.488 -14.406  1.00 70.53           O  
ATOM   2315  CB  VAL B 552       3.513  16.722 -14.361  1.00 70.84           C  
ATOM   2316  CG1 VAL B 552       3.564  16.467 -15.867  1.00 70.69           C  
ATOM   2317  CG2 VAL B 552       3.045  15.465 -13.625  1.00 70.94           C  
ATOM   2318  N   PRO B 553       6.284  17.938 -15.706  1.00 70.26           N  
ATOM   2319  CA  PRO B 553       6.752  18.951 -16.656  1.00 69.94           C  
ATOM   2320  C   PRO B 553       5.602  19.653 -17.384  1.00 69.49           C  
ATOM   2321  O   PRO B 553       4.591  19.016 -17.692  1.00 69.29           O  
ATOM   2322  CB  PRO B 553       7.597  18.141 -17.653  1.00 69.99           C  
ATOM   2323  CG  PRO B 553       7.976  16.903 -16.926  1.00 70.16           C  
ATOM   2324  CD  PRO B 553       6.823  16.602 -16.026  1.00 70.36           C  
ATOM   2325  N   ASP B 554       5.776  20.945 -17.666  1.00 68.92           N  
ATOM   2326  CA  ASP B 554       4.754  21.743 -18.348  1.00 68.53           C  
ATOM   2327  C   ASP B 554       4.567  21.311 -19.793  1.00 68.19           C  
ATOM   2328  O   ASP B 554       5.468  20.753 -20.407  1.00 68.30           O  
ATOM   2329  CB  ASP B 554       5.123  23.234 -18.346  1.00 68.46           C  
ATOM   2330  CG  ASP B 554       5.204  23.832 -16.947  1.00 68.52           C  
ATOM   2331  OD1 ASP B 554       4.488  23.363 -16.037  1.00 68.85           O  
ATOM   2332  OD2 ASP B 554       5.988  24.789 -16.761  1.00 68.68           O  
ATOM   2333  N   SER B 555       3.380  21.572 -20.325  1.00 67.89           N  
ATOM   2334  CA  SER B 555       3.141  21.521 -21.762  1.00 67.62           C  
ATOM   2335  C   SER B 555       2.012  22.489 -22.108  1.00 67.53           C  
ATOM   2336  O   SER B 555       1.313  22.982 -21.223  1.00 67.44           O  
ATOM   2337  CB  SER B 555       2.792  20.106 -22.216  1.00 67.49           C  
ATOM   2338  OG  SER B 555       1.478  19.754 -21.834  1.00 67.43           O  
ATOM   2339  N   THR B 556       1.850  22.769 -23.396  1.00 67.43           N  
ATOM   2340  CA  THR B 556       0.796  23.659 -23.863  1.00 67.28           C  
ATOM   2341  C   THR B 556      -0.556  22.993 -23.633  1.00 67.16           C  
ATOM   2342  O   THR B 556      -1.443  23.578 -23.007  1.00 67.31           O  
ATOM   2343  CB  THR B 556       0.978  24.014 -25.355  1.00 67.20           C  
ATOM   2344  OG1 THR B 556       2.260  24.624 -25.538  1.00 67.08           O  
ATOM   2345  CG2 THR B 556      -0.106  24.980 -25.828  1.00 67.32           C  
ATOM   2346  N   TRP B 557      -0.683  21.758 -24.115  1.00 66.96           N  
ATOM   2347  CA  TRP B 557      -1.914  20.972 -23.978  1.00 66.73           C  
ATOM   2348  C   TRP B 557      -2.439  20.915 -22.542  1.00 66.31           C  
ATOM   2349  O   TRP B 557      -3.644  21.020 -22.320  1.00 66.28           O  
ATOM   2350  CB  TRP B 557      -1.702  19.550 -24.510  1.00 66.98           C  
ATOM   2351  CG  TRP B 557      -2.985  18.841 -24.808  1.00 67.28           C  
ATOM   2352  CD1 TRP B 557      -3.698  18.890 -25.975  1.00 67.51           C  
ATOM   2353  CD2 TRP B 557      -3.716  17.985 -23.925  1.00 67.28           C  
ATOM   2354  NE1 TRP B 557      -4.828  18.115 -25.871  1.00 67.64           N  
ATOM   2355  CE2 TRP B 557      -4.865  17.547 -24.624  1.00 67.52           C  
ATOM   2356  CE3 TRP B 557      -3.512  17.542 -22.611  1.00 67.43           C  
ATOM   2357  CZ2 TRP B 557      -5.808  16.688 -24.052  1.00 67.36           C  
ATOM   2358  CZ3 TRP B 557      -4.452  16.687 -22.040  1.00 67.52           C  
ATOM   2359  CH2 TRP B 557      -5.585  16.269 -22.764  1.00 67.53           C  
ATOM   2360  N   ARG B 558      -1.542  20.762 -21.574  1.00 65.81           N  
ATOM   2361  CA  ARG B 558      -1.945  20.630 -20.177  1.00 65.59           C  
ATOM   2362  C   ARG B 558      -2.400  21.965 -19.573  1.00 65.29           C  
ATOM   2363  O   ARG B 558      -3.292  21.998 -18.720  1.00 65.35           O  
ATOM   2364  CB  ARG B 558      -0.814  20.014 -19.348  1.00 65.68           C  
ATOM   2365  CG  ARG B 558      -1.290  19.322 -18.078  1.00 66.21           C  
ATOM   2366  CD  ARG B 558      -0.281  18.306 -17.575  1.00 67.02           C  
ATOM   2367  NE  ARG B 558       0.954  18.940 -17.118  1.00 67.29           N  
ATOM   2368  CZ  ARG B 558       1.108  19.567 -15.951  1.00 67.81           C  
ATOM   2369  NH1 ARG B 558       0.104  19.671 -15.080  1.00 68.06           N  
ATOM   2370  NH2 ARG B 558       2.285  20.103 -15.650  1.00 68.06           N  
ATOM   2371  N   ILE B 559      -1.792  23.062 -20.019  1.00 64.80           N  
ATOM   2372  CA  ILE B 559      -2.204  24.387 -19.580  1.00 64.43           C  
ATOM   2373  C   ILE B 559      -3.525  24.747 -20.260  1.00 64.05           C  
ATOM   2374  O   ILE B 559      -4.472  25.139 -19.588  1.00 63.86           O  
ATOM   2375  CB  ILE B 559      -1.111  25.447 -19.861  1.00 64.58           C  
ATOM   2376  CG1 ILE B 559       0.133  25.155 -19.013  1.00 64.82           C  
ATOM   2377  CG2 ILE B 559      -1.615  26.855 -19.543  1.00 64.06           C  
ATOM   2378  CD1 ILE B 559       1.350  25.984 -19.393  1.00 64.51           C  
ATOM   2379  N   MET B 560      -3.582  24.591 -21.584  1.00 63.64           N  
ATOM   2380  CA  MET B 560      -4.828  24.741 -22.352  1.00 63.58           C  
ATOM   2381  C   MET B 560      -6.017  24.082 -21.646  1.00 62.56           C  
ATOM   2382  O   MET B 560      -7.020  24.740 -21.345  1.00 62.63           O  
ATOM   2383  CB  MET B 560      -4.684  24.116 -23.748  1.00 63.56           C  
ATOM   2384  CG  MET B 560      -3.917  24.955 -24.767  1.00 64.53           C  
ATOM   2385  SD  MET B 560      -3.960  24.267 -26.462  1.00 65.77           S  
ATOM   2386  CE  MET B 560      -2.644  23.051 -26.456  1.00 65.79           C  
ATOM   2387  N   THR B 561      -5.890  22.783 -21.386  1.00 61.47           N  
ATOM   2388  CA  THR B 561      -6.943  22.002 -20.736  1.00 60.56           C  
ATOM   2389  C   THR B 561      -7.304  22.543 -19.354  1.00 59.84           C  
ATOM   2390  O   THR B 561      -8.484  22.628 -19.016  1.00 59.76           O  
ATOM   2391  CB  THR B 561      -6.533  20.521 -20.592  1.00 60.56           C  
ATOM   2392  OG1 THR B 561      -6.241  19.981 -21.887  1.00 60.32           O  
ATOM   2393  CG2 THR B 561      -7.647  19.704 -19.947  1.00 60.10           C  
ATOM   2394  N   THR B 562      -6.295  22.906 -18.566  1.00 58.84           N  
ATOM   2395  CA  THR B 562      -6.524  23.431 -17.219  1.00 58.23           C  
ATOM   2396  C   THR B 562      -7.160  24.828 -17.221  1.00 57.78           C  
ATOM   2397  O   THR B 562      -7.945  25.156 -16.330  1.00 57.76           O  
ATOM   2398  CB  THR B 562      -5.221  23.474 -16.420  1.00 58.17           C  
ATOM   2399  OG1 THR B 562      -4.590  22.193 -16.487  1.00 58.38           O  
ATOM   2400  CG2 THR B 562      -5.482  23.839 -14.961  1.00 57.81           C  
ATOM   2401  N   LEU B 563      -6.821  25.645 -18.214  1.00 57.17           N  
ATOM   2402  CA  LEU B 563      -7.409  26.988 -18.342  1.00 56.70           C  
ATOM   2403  C   LEU B 563      -8.861  26.930 -18.835  1.00 56.28           C  
ATOM   2404  O   LEU B 563      -9.655  27.831 -18.548  1.00 56.35           O  
ATOM   2405  CB  LEU B 563      -6.572  27.877 -19.276  1.00 56.44           C  
ATOM   2406  CG  LEU B 563      -5.169  28.253 -18.794  1.00 55.76           C  
ATOM   2407  CD1 LEU B 563      -4.440  29.032 -19.876  1.00 54.46           C  
ATOM   2408  CD2 LEU B 563      -5.231  29.041 -17.494  1.00 55.04           C  
ATOM   2409  N   ASN B 564      -9.195  25.885 -19.589  1.00 55.78           N  
ATOM   2410  CA  ASN B 564     -10.587  25.625 -19.956  1.00 55.38           C  
ATOM   2411  C   ASN B 564     -11.431  25.323 -18.737  1.00 54.90           C  
ATOM   2412  O   ASN B 564     -12.511  25.891 -18.574  1.00 54.85           O  
ATOM   2413  CB  ASN B 564     -10.695  24.469 -20.944  1.00 55.30           C  
ATOM   2414  CG  ASN B 564     -10.220  24.849 -22.321  1.00 55.54           C  
ATOM   2415  OD1 ASN B 564      -9.632  25.913 -22.510  1.00 54.69           O  
ATOM   2416  ND2 ASN B 564     -10.477  23.984 -23.298  1.00 56.31           N  
ATOM   2417  N   MET B 565     -10.930  24.444 -17.875  1.00 54.37           N  
ATOM   2418  CA  MET B 565     -11.684  24.036 -16.697  1.00 54.03           C  
ATOM   2419  C   MET B 565     -11.838  25.200 -15.739  1.00 53.32           C  
ATOM   2420  O   MET B 565     -12.940  25.441 -15.240  1.00 53.55           O  
ATOM   2421  CB  MET B 565     -11.029  22.843 -15.989  1.00 54.14           C  
ATOM   2422  CG  MET B 565     -10.904  21.593 -16.856  1.00 54.68           C  
ATOM   2423  SD  MET B 565     -12.423  21.112 -17.712  1.00 55.57           S  
ATOM   2424  CE  MET B 565     -11.755  20.520 -19.271  1.00 55.18           C  
ATOM   2425  N   LEU B 566     -10.747  25.926 -15.508  1.00 52.55           N  
ATOM   2426  CA  LEU B 566     -10.761  27.102 -14.634  1.00 51.96           C  
ATOM   2427  C   LEU B 566     -11.722  28.164 -15.175  1.00 51.64           C  
ATOM   2428  O   LEU B 566     -12.480  28.772 -14.414  1.00 50.86           O  
ATOM   2429  CB  LEU B 566      -9.352  27.690 -14.495  1.00 51.78           C  
ATOM   2430  CG  LEU B 566      -9.207  28.868 -13.525  1.00 51.75           C  
ATOM   2431  CD1 LEU B 566      -9.565  28.462 -12.104  1.00 50.98           C  
ATOM   2432  CD2 LEU B 566      -7.801  29.439 -13.576  1.00 51.78           C  
ATOM   2433  N   GLY B 567     -11.684  28.363 -16.493  1.00 51.47           N  
ATOM   2434  CA  GLY B 567     -12.570  29.301 -17.165  1.00 51.63           C  
ATOM   2435  C   GLY B 567     -14.031  29.078 -16.815  1.00 51.79           C  
ATOM   2436  O   GLY B 567     -14.730  30.012 -16.424  1.00 51.40           O  
ATOM   2437  N   GLY B 568     -14.480  27.829 -16.944  1.00 52.01           N  
ATOM   2438  CA  GLY B 568     -15.853  27.458 -16.629  1.00 52.22           C  
ATOM   2439  C   GLY B 568     -16.222  27.757 -15.187  1.00 52.51           C  
ATOM   2440  O   GLY B 568     -17.340  28.197 -14.909  1.00 52.53           O  
ATOM   2441  N   ARG B 569     -15.284  27.536 -14.268  1.00 52.59           N  
ATOM   2442  CA  ARG B 569     -15.542  27.822 -12.861  1.00 52.80           C  
ATOM   2443  C   ARG B 569     -15.578  29.324 -12.612  1.00 52.61           C  
ATOM   2444  O   ARG B 569     -16.262  29.782 -11.693  1.00 53.52           O  
ATOM   2445  CB  ARG B 569     -14.500  27.177 -11.940  1.00 53.20           C  
ATOM   2446  CG  ARG B 569     -14.104  25.742 -12.304  1.00 53.86           C  
ATOM   2447  CD  ARG B 569     -13.994  24.825 -11.090  1.00 54.90           C  
ATOM   2448  NE  ARG B 569     -13.313  25.422  -9.937  1.00 55.29           N  
ATOM   2449  CZ  ARG B 569     -11.991  25.522  -9.782  1.00 55.82           C  
ATOM   2450  NH1 ARG B 569     -11.147  25.090 -10.721  1.00 55.87           N  
ATOM   2451  NH2 ARG B 569     -11.510  26.078  -8.672  1.00 55.61           N  
ATOM   2452  N   GLN B 570     -14.872  30.075 -13.438  1.00 51.95           N  
ATOM   2453  CA  GLN B 570     -14.830  31.512 -13.291  1.00 51.36           C  
ATOM   2454  C   GLN B 570     -16.125  32.133 -13.788  1.00 50.80           C  
ATOM   2455  O   GLN B 570     -16.677  33.022 -13.168  1.00 50.44           O  
ATOM   2456  CB  GLN B 570     -13.625  32.072 -14.041  1.00 51.41           C  
ATOM   2457  CG  GLN B 570     -12.905  33.162 -13.297  1.00 50.96           C  
ATOM   2458  CD  GLN B 570     -11.890  32.643 -12.319  1.00 50.40           C  
ATOM   2459  OE1 GLN B 570     -11.960  32.928 -11.133  1.00 49.95           O  
ATOM   2460  NE2 GLN B 570     -10.929  31.895 -12.814  1.00 49.89           N  
ATOM   2461  N   VAL B 571     -16.609  31.635 -14.911  1.00 50.32           N  
ATOM   2462  CA  VAL B 571     -17.889  32.047 -15.480  1.00 50.12           C  
ATOM   2463  C   VAL B 571     -19.059  31.773 -14.511  1.00 50.15           C  
ATOM   2464  O   VAL B 571     -20.003  32.562 -14.430  1.00 49.97           O  
ATOM   2465  CB  VAL B 571     -18.149  31.354 -16.846  1.00 50.01           C  
ATOM   2466  CG1 VAL B 571     -19.564  31.618 -17.341  1.00 49.61           C  
ATOM   2467  CG2 VAL B 571     -17.140  31.819 -17.879  1.00 49.74           C  
ATOM   2468  N   ILE B 572     -18.988  30.662 -13.779  1.00 50.05           N  
ATOM   2469  CA  ILE B 572     -19.983  30.350 -12.756  1.00 49.91           C  
ATOM   2470  C   ILE B 572     -19.860  31.339 -11.596  1.00 49.96           C  
ATOM   2471  O   ILE B 572     -20.860  31.761 -11.032  1.00 50.18           O  
ATOM   2472  CB  ILE B 572     -19.840  28.893 -12.251  1.00 49.97           C  
ATOM   2473  CG1 ILE B 572     -20.199  27.911 -13.371  1.00 50.04           C  
ATOM   2474  CG2 ILE B 572     -20.727  28.641 -11.036  1.00 49.34           C  
ATOM   2475  CD1 ILE B 572     -19.546  26.553 -13.222  1.00 49.72           C  
ATOM   2476  N   ALA B 573     -18.635  31.713 -11.245  1.00 50.01           N  
ATOM   2477  CA  ALA B 573     -18.416  32.725 -10.212  1.00 50.03           C  
ATOM   2478  C   ALA B 573     -18.930  34.066 -10.699  1.00 50.01           C  
ATOM   2479  O   ALA B 573     -19.464  34.858  -9.921  1.00 50.09           O  
ATOM   2480  CB  ALA B 573     -16.947  32.825  -9.871  1.00 50.11           C  
ATOM   2481  N   ALA B 574     -18.757  34.306 -11.997  1.00 49.98           N  
ATOM   2482  CA  ALA B 574     -19.287  35.496 -12.655  1.00 49.93           C  
ATOM   2483  C   ALA B 574     -20.803  35.575 -12.529  1.00 49.94           C  
ATOM   2484  O   ALA B 574     -21.344  36.646 -12.241  1.00 50.15           O  
ATOM   2485  CB  ALA B 574     -18.884  35.510 -14.120  1.00 49.83           C  
ATOM   2486  N   VAL B 575     -21.489  34.448 -12.741  1.00 49.94           N  
ATOM   2487  CA  VAL B 575     -22.957  34.428 -12.676  1.00 49.79           C  
ATOM   2488  C   VAL B 575     -23.432  34.811 -11.272  1.00 49.88           C  
ATOM   2489  O   VAL B 575     -24.282  35.689 -11.131  1.00 49.71           O  
ATOM   2490  CB  VAL B 575     -23.555  33.076 -13.128  1.00 49.66           C  
ATOM   2491  CG1 VAL B 575     -25.065  33.057 -12.938  1.00 49.09           C  
ATOM   2492  CG2 VAL B 575     -23.219  32.818 -14.580  1.00 49.44           C  
ATOM   2493  N   LYS B 576     -22.856  34.188 -10.243  1.00 50.01           N  
ATOM   2494  CA  LYS B 576     -23.157  34.564  -8.856  1.00 50.40           C  
ATOM   2495  C   LYS B 576     -22.853  36.040  -8.603  1.00 50.23           C  
ATOM   2496  O   LYS B 576     -23.598  36.724  -7.897  1.00 50.77           O  
ATOM   2497  CB  LYS B 576     -22.375  33.704  -7.858  1.00 50.39           C  
ATOM   2498  CG  LYS B 576     -22.624  34.104  -6.392  1.00 51.22           C  
ATOM   2499  CD  LYS B 576     -21.735  33.352  -5.402  1.00 51.77           C  
ATOM   2500  CE  LYS B 576     -22.240  31.939  -5.141  1.00 53.55           C  
ATOM   2501  NZ  LYS B 576     -21.413  31.248  -4.101  1.00 54.48           N  
ATOM   2502  N   TRP B 577     -21.762  36.530  -9.181  1.00 49.80           N  
ATOM   2503  CA  TRP B 577     -21.389  37.929  -9.040  1.00 49.36           C  
ATOM   2504  C   TRP B 577     -22.443  38.843  -9.654  1.00 49.46           C  
ATOM   2505  O   TRP B 577     -22.927  39.774  -9.007  1.00 49.40           O  
ATOM   2506  CB  TRP B 577     -20.020  38.166  -9.682  1.00 48.96           C  
ATOM   2507  CG  TRP B 577     -19.668  39.594  -9.898  1.00 48.49           C  
ATOM   2508  CD1 TRP B 577     -19.309  40.500  -8.950  1.00 48.00           C  
ATOM   2509  CD2 TRP B 577     -19.624  40.280 -11.151  1.00 48.12           C  
ATOM   2510  NE1 TRP B 577     -19.052  41.713  -9.532  1.00 48.12           N  
ATOM   2511  CE2 TRP B 577     -19.235  41.605 -10.885  1.00 47.76           C  
ATOM   2512  CE3 TRP B 577     -19.875  39.901 -12.474  1.00 48.00           C  
ATOM   2513  CZ2 TRP B 577     -19.091  42.557 -11.889  1.00 47.90           C  
ATOM   2514  CZ3 TRP B 577     -19.730  40.849 -13.473  1.00 48.02           C  
ATOM   2515  CH2 TRP B 577     -19.343  42.161 -13.174  1.00 48.14           C  
ATOM   2516  N   ALA B 578     -22.806  38.558 -10.899  1.00 49.77           N  
ATOM   2517  CA  ALA B 578     -23.761  39.382 -11.635  1.00 50.04           C  
ATOM   2518  C   ALA B 578     -25.109  39.495 -10.919  1.00 50.60           C  
ATOM   2519  O   ALA B 578     -25.675  40.585 -10.834  1.00 50.68           O  
ATOM   2520  CB  ALA B 578     -23.945  38.842 -13.041  1.00 49.84           C  
ATOM   2521  N   LYS B 579     -25.613  38.374 -10.400  1.00 51.35           N  
ATOM   2522  CA  LYS B 579     -26.871  38.357  -9.644  1.00 51.90           C  
ATOM   2523  C   LYS B 579     -26.879  39.401  -8.538  1.00 52.21           C  
ATOM   2524  O   LYS B 579     -27.886  40.077  -8.330  1.00 52.46           O  
ATOM   2525  CB  LYS B 579     -27.119  36.981  -9.011  1.00 52.12           C  
ATOM   2526  CG  LYS B 579     -27.516  35.896  -9.981  1.00 52.68           C  
ATOM   2527  CD  LYS B 579     -28.440  34.860  -9.338  1.00 54.09           C  
ATOM   2528  CE  LYS B 579     -27.745  34.001  -8.291  1.00 54.85           C  
ATOM   2529  NZ  LYS B 579     -28.649  32.895  -7.836  1.00 55.45           N  
ATOM   2530  N   ALA B 580     -25.751  39.528  -7.840  1.00 52.70           N  
ATOM   2531  CA  ALA B 580     -25.638  40.407  -6.672  1.00 53.03           C  
ATOM   2532  C   ALA B 580     -25.367  41.870  -7.025  1.00 53.36           C  
ATOM   2533  O   ALA B 580     -25.263  42.702  -6.131  1.00 53.63           O  
ATOM   2534  CB  ALA B 580     -24.566  39.884  -5.718  1.00 52.72           C  
ATOM   2535  N   ILE B 581     -25.255  42.186  -8.314  1.00 53.86           N  
ATOM   2536  CA  ILE B 581     -25.131  43.574  -8.756  1.00 54.25           C  
ATOM   2537  C   ILE B 581     -26.505  44.234  -8.673  1.00 54.57           C  
ATOM   2538  O   ILE B 581     -27.443  43.796  -9.346  1.00 54.78           O  
ATOM   2539  CB  ILE B 581     -24.622  43.678 -10.219  1.00 54.34           C  
ATOM   2540  CG1 ILE B 581     -23.246  43.033 -10.368  1.00 54.39           C  
ATOM   2541  CG2 ILE B 581     -24.553  45.142 -10.673  1.00 54.13           C  
ATOM   2542  CD1 ILE B 581     -22.744  43.024 -11.795  1.00 54.59           C  
ATOM   2543  N   PRO B 582     -26.638  45.293  -7.856  1.00 54.95           N  
ATOM   2544  CA  PRO B 582     -27.935  45.961  -7.742  1.00 55.06           C  
ATOM   2545  C   PRO B 582     -28.561  46.265  -9.098  1.00 55.26           C  
ATOM   2546  O   PRO B 582     -27.922  46.879  -9.951  1.00 55.45           O  
ATOM   2547  CB  PRO B 582     -27.593  47.255  -7.005  1.00 55.04           C  
ATOM   2548  CG  PRO B 582     -26.412  46.906  -6.182  1.00 55.07           C  
ATOM   2549  CD  PRO B 582     -25.620  45.926  -6.996  1.00 54.99           C  
ATOM   2550  N   GLY B 583     -29.791  45.802  -9.297  1.00 55.57           N  
ATOM   2551  CA  GLY B 583     -30.540  46.068 -10.524  1.00 55.61           C  
ATOM   2552  C   GLY B 583     -30.415  45.010 -11.605  1.00 55.61           C  
ATOM   2553  O   GLY B 583     -31.204  44.998 -12.548  1.00 55.68           O  
ATOM   2554  N   PHE B 584     -29.429  44.121 -11.488  1.00 55.56           N  
ATOM   2555  CA  PHE B 584     -29.244  43.083 -12.497  1.00 55.37           C  
ATOM   2556  C   PHE B 584     -30.374  42.060 -12.418  1.00 55.39           C  
ATOM   2557  O   PHE B 584     -30.959  41.704 -13.440  1.00 55.37           O  
ATOM   2558  CB  PHE B 584     -27.883  42.402 -12.347  1.00 55.19           C  
ATOM   2559  CG  PHE B 584     -27.510  41.547 -13.521  1.00 54.95           C  
ATOM   2560  CD1 PHE B 584     -27.002  42.125 -14.681  1.00 54.68           C  
ATOM   2561  CD2 PHE B 584     -27.677  40.169 -13.477  1.00 54.63           C  
ATOM   2562  CE1 PHE B 584     -26.660  41.340 -15.782  1.00 54.70           C  
ATOM   2563  CE2 PHE B 584     -27.338  39.375 -14.573  1.00 54.58           C  
ATOM   2564  CZ  PHE B 584     -26.830  39.963 -15.728  1.00 54.42           C  
ATOM   2565  N   ARG B 585     -30.685  41.611 -11.201  1.00 55.52           N  
ATOM   2566  CA  ARG B 585     -31.774  40.653 -10.962  1.00 55.66           C  
ATOM   2567  C   ARG B 585     -33.083  41.101 -11.614  1.00 55.87           C  
ATOM   2568  O   ARG B 585     -33.768  40.302 -12.248  1.00 55.78           O  
ATOM   2569  CB  ARG B 585     -31.980  40.434  -9.455  1.00 55.46           C  
ATOM   2570  N   ASN B 586     -33.403  42.388 -11.475  1.00 56.22           N  
ATOM   2571  CA  ASN B 586     -34.657  42.956 -11.990  1.00 56.39           C  
ATOM   2572  C   ASN B 586     -34.738  43.053 -13.530  1.00 56.48           C  
ATOM   2573  O   ASN B 586     -35.789  43.394 -14.070  1.00 56.60           O  
ATOM   2574  CB  ASN B 586     -34.923  44.330 -11.343  1.00 56.29           C  
ATOM   2575  N   LEU B 587     -33.650  42.765 -14.238  1.00 56.62           N  
ATOM   2576  CA  LEU B 587     -33.723  42.626 -15.695  1.00 56.96           C  
ATOM   2577  C   LEU B 587     -34.472  41.349 -16.037  1.00 57.32           C  
ATOM   2578  O   LEU B 587     -34.565  40.433 -15.216  1.00 57.38           O  
ATOM   2579  CB  LEU B 587     -32.331  42.546 -16.326  1.00 56.87           C  
ATOM   2580  CG  LEU B 587     -31.456  43.796 -16.330  1.00 56.79           C  
ATOM   2581  CD1 LEU B 587     -30.045  43.424 -16.770  1.00 56.83           C  
ATOM   2582  CD2 LEU B 587     -32.039  44.855 -17.239  1.00 55.97           C  
ATOM   2583  N   HIS B 588     -34.987  41.272 -17.258  1.00 57.70           N  
ATOM   2584  CA  HIS B 588     -35.609  40.039 -17.706  1.00 58.12           C  
ATOM   2585  C   HIS B 588     -34.553  38.933 -17.755  1.00 58.09           C  
ATOM   2586  O   HIS B 588     -33.379  39.190 -18.035  1.00 57.97           O  
ATOM   2587  CB  HIS B 588     -36.276  40.208 -19.066  1.00 58.48           C  
ATOM   2588  CG  HIS B 588     -37.081  39.018 -19.478  1.00 59.94           C  
ATOM   2589  ND1 HIS B 588     -38.184  38.586 -18.770  1.00 61.06           N  
ATOM   2590  CD2 HIS B 588     -36.927  38.149 -20.504  1.00 61.16           C  
ATOM   2591  CE1 HIS B 588     -38.680  37.508 -19.351  1.00 61.42           C  
ATOM   2592  NE2 HIS B 588     -37.938  37.225 -20.408  1.00 61.57           N  
ATOM   2593  N   LEU B 589     -34.980  37.706 -17.475  1.00 57.95           N  
ATOM   2594  CA  LEU B 589     -34.061  36.578 -17.354  1.00 57.73           C  
ATOM   2595  C   LEU B 589     -33.275  36.366 -18.650  1.00 57.62           C  
ATOM   2596  O   LEU B 589     -32.070  36.120 -18.614  1.00 57.69           O  
ATOM   2597  CB  LEU B 589     -34.828  35.309 -16.964  1.00 57.75           C  
ATOM   2598  CG  LEU B 589     -34.044  34.172 -16.304  1.00 57.86           C  
ATOM   2599  CD1 LEU B 589     -33.477  34.603 -14.960  1.00 57.16           C  
ATOM   2600  CD2 LEU B 589     -34.944  32.938 -16.152  1.00 57.66           C  
ATOM   2601  N   ASP B 590     -33.949  36.485 -19.789  1.00 57.49           N  
ATOM   2602  CA  ASP B 590     -33.287  36.328 -21.086  1.00 57.52           C  
ATOM   2603  C   ASP B 590     -32.196  37.376 -21.297  1.00 57.47           C  
ATOM   2604  O   ASP B 590     -31.190  37.095 -21.941  1.00 57.60           O  
ATOM   2605  CB  ASP B 590     -34.291  36.395 -22.247  1.00 57.57           C  
ATOM   2606  CG  ASP B 590     -35.369  35.309 -22.170  1.00 58.06           C  
ATOM   2607  OD1 ASP B 590     -35.433  34.583 -21.148  1.00 58.56           O  
ATOM   2608  OD2 ASP B 590     -36.156  35.186 -23.139  1.00 57.50           O  
ATOM   2609  N   ASP B 591     -32.397  38.582 -20.770  1.00 57.31           N  
ATOM   2610  CA  ASP B 591     -31.392  39.639 -20.882  1.00 57.33           C  
ATOM   2611  C   ASP B 591     -30.160  39.299 -20.051  1.00 57.11           C  
ATOM   2612  O   ASP B 591     -29.031  39.404 -20.538  1.00 57.17           O  
ATOM   2613  CB  ASP B 591     -31.954  40.994 -20.435  1.00 57.38           C  
ATOM   2614  CG  ASP B 591     -33.004  41.539 -21.383  1.00 57.89           C  
ATOM   2615  OD1 ASP B 591     -33.026  41.134 -22.571  1.00 58.56           O  
ATOM   2616  OD2 ASP B 591     -33.804  42.389 -20.937  1.00 58.47           O  
ATOM   2617  N   GLN B 592     -30.386  38.887 -18.805  1.00 56.70           N  
ATOM   2618  CA  GLN B 592     -29.302  38.488 -17.911  1.00 56.50           C  
ATOM   2619  C   GLN B 592     -28.412  37.426 -18.562  1.00 56.18           C  
ATOM   2620  O   GLN B 592     -27.180  37.485 -18.460  1.00 56.08           O  
ATOM   2621  CB  GLN B 592     -29.855  37.949 -16.592  1.00 56.47           C  
ATOM   2622  CG  GLN B 592     -30.622  38.963 -15.777  1.00 56.79           C  
ATOM   2623  CD  GLN B 592     -31.298  38.336 -14.578  1.00 57.77           C  
ATOM   2624  OE1 GLN B 592     -30.635  37.832 -13.669  1.00 58.19           O  
ATOM   2625  NE2 GLN B 592     -32.627  38.357 -14.570  1.00 58.08           N  
ATOM   2626  N   MET B 593     -29.047  36.468 -19.236  1.00 55.68           N  
ATOM   2627  CA  MET B 593     -28.335  35.406 -19.939  1.00 55.52           C  
ATOM   2628  C   MET B 593     -27.552  35.951 -21.123  1.00 54.53           C  
ATOM   2629  O   MET B 593     -26.403  35.572 -21.337  1.00 54.35           O  
ATOM   2630  CB  MET B 593     -29.315  34.336 -20.424  1.00 55.54           C  
ATOM   2631  CG  MET B 593     -29.933  33.535 -19.296  1.00 56.35           C  
ATOM   2632  SD  MET B 593     -31.095  32.293 -19.876  1.00 57.20           S  
ATOM   2633  CE  MET B 593     -30.000  31.191 -20.777  1.00 57.26           C  
ATOM   2634  N   THR B 594     -28.186  36.837 -21.885  1.00 53.67           N  
ATOM   2635  CA  THR B 594     -27.551  37.476 -23.034  1.00 52.95           C  
ATOM   2636  C   THR B 594     -26.313  38.285 -22.623  1.00 52.16           C  
ATOM   2637  O   THR B 594     -25.271  38.206 -23.277  1.00 51.73           O  
ATOM   2638  CB  THR B 594     -28.551  38.390 -23.777  1.00 53.00           C  
ATOM   2639  OG1 THR B 594     -29.511  37.581 -24.466  1.00 53.23           O  
ATOM   2640  CG2 THR B 594     -27.835  39.290 -24.786  1.00 53.68           C  
ATOM   2641  N   LEU B 595     -26.429  39.057 -21.543  1.00 51.30           N  
ATOM   2642  CA  LEU B 595     -25.319  39.884 -21.084  1.00 50.55           C  
ATOM   2643  C   LEU B 595     -24.144  39.004 -20.647  1.00 50.08           C  
ATOM   2644  O   LEU B 595     -23.002  39.264 -21.024  1.00 49.99           O  
ATOM   2645  CB  LEU B 595     -25.757  40.833 -19.963  1.00 50.39           C  
ATOM   2646  CG  LEU B 595     -26.741  41.955 -20.344  1.00 50.10           C  
ATOM   2647  CD1 LEU B 595     -27.163  42.743 -19.113  1.00 48.21           C  
ATOM   2648  CD2 LEU B 595     -26.154  42.893 -21.395  1.00 49.06           C  
ATOM   2649  N   LEU B 596     -24.420  37.952 -19.888  1.00 49.41           N  
ATOM   2650  CA  LEU B 596     -23.359  37.040 -19.471  1.00 49.17           C  
ATOM   2651  C   LEU B 596     -22.743  36.303 -20.661  1.00 48.94           C  
ATOM   2652  O   LEU B 596     -21.522  36.230 -20.778  1.00 48.92           O  
ATOM   2653  CB  LEU B 596     -23.867  36.058 -18.415  1.00 49.07           C  
ATOM   2654  CG  LEU B 596     -24.066  36.719 -17.049  1.00 49.19           C  
ATOM   2655  CD1 LEU B 596     -24.924  35.857 -16.154  1.00 49.34           C  
ATOM   2656  CD2 LEU B 596     -22.723  36.997 -16.392  1.00 48.83           C  
ATOM   2657  N   GLN B 597     -23.588  35.777 -21.543  1.00 48.87           N  
ATOM   2658  CA  GLN B 597     -23.137  35.146 -22.794  1.00 48.95           C  
ATOM   2659  C   GLN B 597     -22.214  36.049 -23.614  1.00 48.66           C  
ATOM   2660  O   GLN B 597     -21.221  35.602 -24.167  1.00 48.70           O  
ATOM   2661  CB  GLN B 597     -24.337  34.773 -23.670  1.00 48.89           C  
ATOM   2662  CG  GLN B 597     -25.076  33.517 -23.243  1.00 49.81           C  
ATOM   2663  CD  GLN B 597     -26.520  33.479 -23.742  1.00 50.81           C  
ATOM   2664  OE1 GLN B 597     -26.872  34.134 -24.733  1.00 51.52           O  
ATOM   2665  NE2 GLN B 597     -27.364  32.716 -23.050  1.00 50.13           N  
ATOM   2666  N   TYR B 598     -22.577  37.318 -23.705  1.00 48.59           N  
ATOM   2667  CA  TYR B 598     -21.830  38.301 -24.478  1.00 48.38           C  
ATOM   2668  C   TYR B 598     -20.538  38.760 -23.796  1.00 47.63           C  
ATOM   2669  O   TYR B 598     -19.583  39.127 -24.476  1.00 47.47           O  
ATOM   2670  CB  TYR B 598     -22.712  39.535 -24.710  1.00 49.03           C  
ATOM   2671  CG  TYR B 598     -23.767  39.420 -25.801  1.00 49.93           C  
ATOM   2672  CD1 TYR B 598     -24.327  40.569 -26.346  1.00 50.82           C  
ATOM   2673  CD2 TYR B 598     -24.201  38.183 -26.295  1.00 50.83           C  
ATOM   2674  CE1 TYR B 598     -25.291  40.508 -27.345  1.00 50.96           C  
ATOM   2675  CE2 TYR B 598     -25.174  38.115 -27.306  1.00 51.03           C  
ATOM   2676  CZ  TYR B 598     -25.708  39.294 -27.822  1.00 50.68           C  
ATOM   2677  OH  TYR B 598     -26.663  39.287 -28.809  1.00 50.76           O  
ATOM   2678  N   SER B 599     -20.512  38.749 -22.463  1.00 46.84           N  
ATOM   2679  CA  SER B 599     -19.482  39.460 -21.709  1.00 46.34           C  
ATOM   2680  C   SER B 599     -18.485  38.584 -20.942  1.00 46.21           C  
ATOM   2681  O   SER B 599     -17.534  39.108 -20.360  1.00 45.96           O  
ATOM   2682  CB  SER B 599     -20.145  40.436 -20.734  1.00 46.33           C  
ATOM   2683  OG  SER B 599     -20.738  39.758 -19.640  1.00 45.91           O  
ATOM   2684  N   TRP B 600     -18.679  37.264 -20.932  1.00 45.90           N  
ATOM   2685  CA  TRP B 600     -17.835  36.400 -20.091  1.00 45.49           C  
ATOM   2686  C   TRP B 600     -16.334  36.603 -20.365  1.00 45.48           C  
ATOM   2687  O   TRP B 600     -15.557  36.736 -19.426  1.00 45.51           O  
ATOM   2688  CB  TRP B 600     -18.233  34.914 -20.196  1.00 45.17           C  
ATOM   2689  CG  TRP B 600     -18.018  34.304 -21.535  1.00 44.73           C  
ATOM   2690  CD1 TRP B 600     -18.796  34.463 -22.635  1.00 44.88           C  
ATOM   2691  CD2 TRP B 600     -16.955  33.433 -21.918  1.00 44.38           C  
ATOM   2692  NE1 TRP B 600     -18.284  33.755 -23.691  1.00 44.58           N  
ATOM   2693  CE2 TRP B 600     -17.150  33.110 -23.276  1.00 44.48           C  
ATOM   2694  CE3 TRP B 600     -15.851  32.896 -21.247  1.00 44.87           C  
ATOM   2695  CZ2 TRP B 600     -16.284  32.270 -23.979  1.00 44.69           C  
ATOM   2696  CZ3 TRP B 600     -14.990  32.062 -21.947  1.00 44.87           C  
ATOM   2697  CH2 TRP B 600     -15.213  31.759 -23.300  1.00 44.75           C  
ATOM   2698  N   MET B 601     -15.931  36.664 -21.633  1.00 45.32           N  
ATOM   2699  CA  MET B 601     -14.506  36.796 -21.956  1.00 45.29           C  
ATOM   2700  C   MET B 601     -13.978  38.195 -21.601  1.00 45.34           C  
ATOM   2701  O   MET B 601     -12.795  38.350 -21.287  1.00 45.32           O  
ATOM   2702  CB  MET B 601     -14.224  36.457 -23.432  1.00 45.20           C  
ATOM   2703  CG  MET B 601     -12.723  36.381 -23.807  1.00 44.93           C  
ATOM   2704  SD  MET B 601     -11.755  35.095 -22.951  1.00 44.07           S  
ATOM   2705  CE  MET B 601     -12.134  33.654 -23.947  1.00 42.71           C  
ATOM   2706  N   TYR B 602     -14.852  39.200 -21.643  1.00 45.39           N  
ATOM   2707  CA  TYR B 602     -14.498  40.551 -21.192  1.00 45.22           C  
ATOM   2708  C   TYR B 602     -14.152  40.514 -19.708  1.00 45.15           C  
ATOM   2709  O   TYR B 602     -13.095  40.982 -19.298  1.00 45.42           O  
ATOM   2710  CB  TYR B 602     -15.646  41.538 -21.424  1.00 45.29           C  
ATOM   2711  CG  TYR B 602     -15.921  41.882 -22.872  1.00 45.12           C  
ATOM   2712  CD1 TYR B 602     -16.720  41.071 -23.662  1.00 45.63           C  
ATOM   2713  CD2 TYR B 602     -15.403  43.036 -23.441  1.00 45.61           C  
ATOM   2714  CE1 TYR B 602     -16.985  41.393 -24.992  1.00 46.03           C  
ATOM   2715  CE2 TYR B 602     -15.661  43.371 -24.767  1.00 46.01           C  
ATOM   2716  CZ  TYR B 602     -16.454  42.547 -25.539  1.00 46.08           C  
ATOM   2717  OH  TYR B 602     -16.713  42.871 -26.856  1.00 46.12           O  
ATOM   2718  N   LEU B 603     -15.036  39.921 -18.913  1.00 45.09           N  
ATOM   2719  CA  LEU B 603     -14.858  39.855 -17.463  1.00 45.06           C  
ATOM   2720  C   LEU B 603     -13.594  39.098 -17.083  1.00 45.19           C  
ATOM   2721  O   LEU B 603     -12.896  39.467 -16.141  1.00 45.18           O  
ATOM   2722  CB  LEU B 603     -16.070  39.189 -16.802  1.00 44.91           C  
ATOM   2723  CG  LEU B 603     -17.418  39.892 -16.996  1.00 44.53           C  
ATOM   2724  CD1 LEU B 603     -18.563  39.010 -16.509  1.00 44.38           C  
ATOM   2725  CD2 LEU B 603     -17.415  41.220 -16.292  1.00 43.55           C  
ATOM   2726  N   MET B 604     -13.306  38.034 -17.824  1.00 45.64           N  
ATOM   2727  CA  MET B 604     -12.158  37.181 -17.538  1.00 45.65           C  
ATOM   2728  C   MET B 604     -10.848  37.832 -17.954  1.00 45.56           C  
ATOM   2729  O   MET B 604      -9.868  37.781 -17.218  1.00 45.62           O  
ATOM   2730  CB  MET B 604     -12.314  35.843 -18.245  1.00 45.72           C  
ATOM   2731  CG  MET B 604     -13.439  34.997 -17.716  1.00 45.67           C  
ATOM   2732  SD  MET B 604     -13.154  33.251 -18.049  1.00 45.99           S  
ATOM   2733  CE  MET B 604     -12.230  32.815 -16.610  1.00 46.60           C  
ATOM   2734  N   ALA B 605     -10.837  38.435 -19.137  1.00 45.67           N  
ATOM   2735  CA  ALA B 605      -9.678  39.189 -19.605  1.00 45.77           C  
ATOM   2736  C   ALA B 605      -9.333  40.314 -18.632  1.00 45.93           C  
ATOM   2737  O   ALA B 605      -8.169  40.513 -18.286  1.00 45.87           O  
ATOM   2738  CB  ALA B 605      -9.942  39.757 -20.989  1.00 45.71           C  
ATOM   2739  N   PHE B 606     -10.355  41.034 -18.177  1.00 46.13           N  
ATOM   2740  CA  PHE B 606     -10.151  42.187 -17.310  1.00 46.18           C  
ATOM   2741  C   PHE B 606      -9.712  41.759 -15.910  1.00 46.66           C  
ATOM   2742  O   PHE B 606      -8.812  42.357 -15.327  1.00 47.02           O  
ATOM   2743  CB  PHE B 606     -11.425  43.043 -17.255  1.00 45.76           C  
ATOM   2744  CG  PHE B 606     -11.191  44.458 -16.789  1.00 45.25           C  
ATOM   2745  CD1 PHE B 606     -10.489  45.354 -17.579  1.00 44.46           C  
ATOM   2746  CD2 PHE B 606     -11.679  44.893 -15.565  1.00 44.53           C  
ATOM   2747  CE1 PHE B 606     -10.267  46.652 -17.149  1.00 44.32           C  
ATOM   2748  CE2 PHE B 606     -11.461  46.191 -15.131  1.00 44.01           C  
ATOM   2749  CZ  PHE B 606     -10.754  47.070 -15.921  1.00 44.15           C  
ATOM   2750  N   ALA B 607     -10.337  40.717 -15.374  1.00 47.18           N  
ATOM   2751  CA  ALA B 607     -10.000  40.233 -14.034  1.00 47.49           C  
ATOM   2752  C   ALA B 607      -8.573  39.692 -13.991  1.00 47.81           C  
ATOM   2753  O   ALA B 607      -7.863  39.849 -12.995  1.00 47.40           O  
ATOM   2754  CB  ALA B 607     -10.979  39.166 -13.613  1.00 47.42           C  
ATOM   2755  N   LEU B 608      -8.175  39.053 -15.087  1.00 48.39           N  
ATOM   2756  CA  LEU B 608      -6.829  38.531 -15.259  1.00 48.91           C  
ATOM   2757  C   LEU B 608      -5.797  39.658 -15.339  1.00 49.67           C  
ATOM   2758  O   LEU B 608      -4.786  39.642 -14.625  1.00 49.81           O  
ATOM   2759  CB  LEU B 608      -6.765  37.684 -16.533  1.00 48.82           C  
ATOM   2760  CG  LEU B 608      -5.421  37.031 -16.849  1.00 48.77           C  
ATOM   2761  CD1 LEU B 608      -4.985  36.163 -15.677  1.00 47.87           C  
ATOM   2762  CD2 LEU B 608      -5.512  36.224 -18.154  1.00 48.77           C  
ATOM   2763  N   GLY B 609      -6.046  40.624 -16.221  1.00 50.23           N  
ATOM   2764  CA  GLY B 609      -5.169  41.775 -16.355  1.00 50.73           C  
ATOM   2765  C   GLY B 609      -4.922  42.404 -15.000  1.00 51.29           C  
ATOM   2766  O   GLY B 609      -3.788  42.695 -14.637  1.00 51.16           O  
ATOM   2767  N   TRP B 610      -5.995  42.589 -14.241  1.00 52.12           N  
ATOM   2768  CA  TRP B 610      -5.901  43.193 -12.921  1.00 52.96           C  
ATOM   2769  C   TRP B 610      -5.068  42.336 -11.985  1.00 54.27           C  
ATOM   2770  O   TRP B 610      -4.147  42.838 -11.344  1.00 54.91           O  
ATOM   2771  CB  TRP B 610      -7.290  43.413 -12.323  1.00 52.35           C  
ATOM   2772  CG  TRP B 610      -7.256  43.936 -10.929  1.00 51.58           C  
ATOM   2773  CD1 TRP B 610      -7.495  43.235  -9.786  1.00 51.15           C  
ATOM   2774  CD2 TRP B 610      -6.950  45.270 -10.526  1.00 51.04           C  
ATOM   2775  NE1 TRP B 610      -7.366  44.052  -8.693  1.00 51.09           N  
ATOM   2776  CE2 TRP B 610      -7.033  45.310  -9.120  1.00 51.00           C  
ATOM   2777  CE3 TRP B 610      -6.627  46.442 -11.217  1.00 51.39           C  
ATOM   2778  CZ2 TRP B 610      -6.801  46.476  -8.391  1.00 51.14           C  
ATOM   2779  CZ3 TRP B 610      -6.398  47.600 -10.491  1.00 51.27           C  
ATOM   2780  CH2 TRP B 610      -6.482  47.607  -9.093  1.00 51.32           C  
ATOM   2781  N   ARG B 611      -5.368  41.047 -11.951  1.00 55.71           N  
ATOM   2782  CA  ARG B 611      -4.668  40.107 -11.097  1.00 56.96           C  
ATOM   2783  C   ARG B 611      -3.179  40.028 -11.421  1.00 57.61           C  
ATOM   2784  O   ARG B 611      -2.359  39.903 -10.528  1.00 57.50           O  
ATOM   2785  CB  ARG B 611      -5.327  38.732 -11.202  1.00 57.27           C  
ATOM   2786  CG  ARG B 611      -4.561  37.610 -10.553  1.00 59.18           C  
ATOM   2787  CD  ARG B 611      -5.211  37.162  -9.260  1.00 61.70           C  
ATOM   2788  NE  ARG B 611      -6.546  36.621  -9.476  1.00 62.88           N  
ATOM   2789  CZ  ARG B 611      -7.667  37.241  -9.127  1.00 63.69           C  
ATOM   2790  NH1 ARG B 611      -8.840  36.672  -9.363  1.00 63.65           N  
ATOM   2791  NH2 ARG B 611      -7.617  38.431  -8.545  1.00 63.41           N  
ATOM   2792  N   SER B 612      -2.843  40.109 -12.702  1.00 58.67           N  
ATOM   2793  CA  SER B 612      -1.454  40.106 -13.165  1.00 59.52           C  
ATOM   2794  C   SER B 612      -0.716  41.389 -12.804  1.00 60.73           C  
ATOM   2795  O   SER B 612       0.405  41.346 -12.292  1.00 60.86           O  
ATOM   2796  CB  SER B 612      -1.412  39.926 -14.680  1.00 59.45           C  
ATOM   2797  OG  SER B 612      -1.976  38.686 -15.052  1.00 58.83           O  
ATOM   2798  N   TYR B 613      -1.343  42.523 -13.099  1.00 62.13           N  
ATOM   2799  CA  TYR B 613      -0.820  43.840 -12.726  1.00 63.46           C  
ATOM   2800  C   TYR B 613      -0.532  43.923 -11.228  1.00 64.69           C  
ATOM   2801  O   TYR B 613       0.529  44.400 -10.811  1.00 64.81           O  
ATOM   2802  CB  TYR B 613      -1.821  44.932 -13.150  1.00 63.60           C  
ATOM   2803  CG  TYR B 613      -1.743  46.258 -12.405  1.00 63.52           C  
ATOM   2804  CD1 TYR B 613      -0.549  46.973 -12.312  1.00 63.56           C  
ATOM   2805  CD2 TYR B 613      -2.882  46.815 -11.831  1.00 63.44           C  
ATOM   2806  CE1 TYR B 613      -0.490  48.197 -11.637  1.00 63.49           C  
ATOM   2807  CE2 TYR B 613      -2.834  48.031 -11.162  1.00 63.53           C  
ATOM   2808  CZ  TYR B 613      -1.639  48.717 -11.071  1.00 63.57           C  
ATOM   2809  OH  TYR B 613      -1.605  49.922 -10.408  1.00 63.67           O  
ATOM   2810  N   ARG B 614      -1.469  43.424 -10.430  1.00 66.15           N  
ATOM   2811  CA  ARG B 614      -1.383  43.532  -8.975  1.00 67.48           C  
ATOM   2812  C   ARG B 614      -0.295  42.653  -8.333  1.00 68.35           C  
ATOM   2813  O   ARG B 614       0.037  42.857  -7.161  1.00 68.56           O  
ATOM   2814  CB  ARG B 614      -2.747  43.215  -8.334  1.00 67.71           C  
ATOM   2815  CG  ARG B 614      -3.157  44.213  -7.265  1.00 68.66           C  
ATOM   2816  CD  ARG B 614      -3.614  45.523  -7.893  1.00 69.74           C  
ATOM   2817  NE  ARG B 614      -3.124  46.699  -7.173  1.00 70.50           N  
ATOM   2818  CZ  ARG B 614      -3.671  47.214  -6.071  1.00 71.31           C  
ATOM   2819  NH1 ARG B 614      -4.751  46.669  -5.513  1.00 71.91           N  
ATOM   2820  NH2 ARG B 614      -3.127  48.294  -5.518  1.00 71.48           N  
ATOM   2821  N   GLN B 615       0.239  41.677  -9.074  1.00 69.32           N  
ATOM   2822  CA  GLN B 615       1.258  40.756  -8.538  1.00 70.13           C  
ATOM   2823  C   GLN B 615       2.470  40.677  -9.480  1.00 70.58           C  
ATOM   2824  O   GLN B 615       2.580  39.762 -10.303  1.00 70.63           O  
ATOM   2825  CB  GLN B 615       0.662  39.360  -8.275  1.00 70.28           C  
ATOM   2826  CG  GLN B 615      -0.862  39.345  -8.042  1.00 71.18           C  
ATOM   2827  CD  GLN B 615      -1.281  38.616  -6.781  1.00 72.36           C  
ATOM   2828  OE1 GLN B 615      -1.104  37.403  -6.663  1.00 73.31           O  
ATOM   2829  NE2 GLN B 615      -1.859  39.356  -5.834  1.00 72.53           N  
ATOM   2830  N   SER B 616       3.373  41.650  -9.339  1.00 71.06           N  
ATOM   2831  CA  SER B 616       4.541  41.812 -10.221  1.00 71.38           C  
ATOM   2832  C   SER B 616       4.103  42.284 -11.606  1.00 71.60           C  
ATOM   2833  O   SER B 616       4.109  43.485 -11.891  1.00 71.96           O  
ATOM   2834  CB  SER B 616       5.350  40.515 -10.320  1.00 71.36           C  
ATOM   2835  N   ALA B 618       6.676  42.004 -13.183  1.00 70.00           N  
ATOM   2836  CA  ALA B 618       7.002  41.789 -14.592  1.00 70.01           C  
ATOM   2837  C   ALA B 618       5.755  41.452 -15.429  1.00 69.80           C  
ATOM   2838  O   ALA B 618       4.631  41.448 -14.912  1.00 69.92           O  
ATOM   2839  CB  ALA B 618       8.050  40.674 -14.720  1.00 70.08           C  
ATOM   2840  N   ASN B 619       5.971  41.178 -16.719  1.00 69.32           N  
ATOM   2841  CA  ASN B 619       4.902  40.761 -17.643  1.00 68.86           C  
ATOM   2842  C   ASN B 619       4.469  39.296 -17.417  1.00 68.14           C  
ATOM   2843  O   ASN B 619       4.779  38.414 -18.233  1.00 68.22           O  
ATOM   2844  CB  ASN B 619       5.362  40.924 -19.105  1.00 69.00           C  
ATOM   2845  CG  ASN B 619       5.796  42.346 -19.442  1.00 69.63           C  
ATOM   2846  OD1 ASN B 619       6.439  43.020 -18.635  1.00 70.48           O  
ATOM   2847  ND2 ASN B 619       5.461  42.798 -20.653  1.00 69.84           N  
ATOM   2848  N   LEU B 620       3.755  39.037 -16.322  1.00 66.99           N  
ATOM   2849  CA  LEU B 620       3.328  37.675 -15.983  1.00 66.09           C  
ATOM   2850  C   LEU B 620       1.809  37.585 -15.844  1.00 64.97           C  
ATOM   2851  O   LEU B 620       1.224  38.315 -15.053  1.00 64.93           O  
ATOM   2852  CB  LEU B 620       3.962  37.235 -14.663  1.00 66.12           C  
ATOM   2853  CG  LEU B 620       5.468  37.421 -14.476  1.00 66.65           C  
ATOM   2854  CD1 LEU B 620       5.872  36.870 -13.103  1.00 66.32           C  
ATOM   2855  CD2 LEU B 620       6.262  36.754 -15.602  1.00 66.84           C  
ATOM   2856  N   LEU B 621       1.179  36.680 -16.591  1.00 63.58           N  
ATOM   2857  CA  LEU B 621      -0.253  36.422 -16.431  1.00 62.50           C  
ATOM   2858  C   LEU B 621      -0.492  35.506 -15.234  1.00 61.64           C  
ATOM   2859  O   LEU B 621      -0.058  34.358 -15.243  1.00 61.58           O  
ATOM   2860  CB  LEU B 621      -0.850  35.813 -17.706  1.00 62.25           C  
ATOM   2861  CG  LEU B 621      -0.852  36.740 -18.928  1.00 61.85           C  
ATOM   2862  CD1 LEU B 621      -1.432  36.052 -20.161  1.00 61.51           C  
ATOM   2863  CD2 LEU B 621      -1.617  38.025 -18.629  1.00 61.23           C  
ATOM   2864  N   CYS B 622      -1.172  36.023 -14.210  1.00 60.79           N  
ATOM   2865  CA  CYS B 622      -1.502  35.253 -13.004  1.00 60.21           C  
ATOM   2866  C   CYS B 622      -2.918  34.687 -13.050  1.00 59.77           C  
ATOM   2867  O   CYS B 622      -3.823  35.251 -12.450  1.00 59.83           O  
ATOM   2868  CB  CYS B 622      -1.369  36.132 -11.761  1.00 60.05           C  
ATOM   2869  SG  CYS B 622       0.272  36.785 -11.516  0.50 59.72           S  
ATOM   2870  N   PHE B 623      -3.109  33.572 -13.748  1.00 59.36           N  
ATOM   2871  CA  PHE B 623      -4.436  32.956 -13.860  1.00 59.24           C  
ATOM   2872  C   PHE B 623      -4.985  32.498 -12.512  1.00 59.30           C  
ATOM   2873  O   PHE B 623      -6.157  32.689 -12.214  1.00 59.51           O  
ATOM   2874  CB  PHE B 623      -4.404  31.786 -14.834  1.00 58.97           C  
ATOM   2875  CG  PHE B 623      -4.381  32.207 -16.264  1.00 58.77           C  
ATOM   2876  CD1 PHE B 623      -3.182  32.406 -16.922  1.00 58.44           C  
ATOM   2877  CD2 PHE B 623      -5.562  32.420 -16.954  1.00 58.89           C  
ATOM   2878  CE1 PHE B 623      -3.156  32.799 -18.255  1.00 58.63           C  
ATOM   2879  CE2 PHE B 623      -5.547  32.812 -18.288  1.00 59.03           C  
ATOM   2880  CZ  PHE B 623      -4.341  33.001 -18.940  1.00 58.84           C  
ATOM   2881  N   ALA B 624      -4.126  31.887 -11.715  1.00 59.56           N  
ATOM   2882  CA  ALA B 624      -4.435  31.521 -10.343  1.00 59.78           C  
ATOM   2883  C   ALA B 624      -3.110  31.470  -9.603  1.00 60.17           C  
ATOM   2884  O   ALA B 624      -2.053  31.451 -10.242  1.00 60.45           O  
ATOM   2885  CB  ALA B 624      -5.118  30.176 -10.296  1.00 59.73           C  
ATOM   2886  N   PRO B 625      -3.143  31.439  -8.262  1.00 60.51           N  
ATOM   2887  CA  PRO B 625      -1.866  31.399  -7.531  1.00 60.59           C  
ATOM   2888  C   PRO B 625      -1.030  30.143  -7.817  1.00 60.62           C  
ATOM   2889  O   PRO B 625       0.189  30.189  -7.711  1.00 60.82           O  
ATOM   2890  CB  PRO B 625      -2.295  31.458  -6.058  1.00 60.65           C  
ATOM   2891  CG  PRO B 625      -3.710  31.991  -6.081  1.00 60.75           C  
ATOM   2892  CD  PRO B 625      -4.300  31.453  -7.349  1.00 60.60           C  
ATOM   2893  N   ASP B 626      -1.682  29.045  -8.191  1.00 60.57           N  
ATOM   2894  CA  ASP B 626      -0.988  27.811  -8.559  1.00 60.48           C  
ATOM   2895  C   ASP B 626      -0.806  27.647 -10.079  1.00 60.29           C  
ATOM   2896  O   ASP B 626      -0.499  26.556 -10.555  1.00 60.14           O  
ATOM   2897  CB  ASP B 626      -1.736  26.597  -7.982  1.00 60.52           C  
ATOM   2898  CG  ASP B 626      -3.076  26.357  -8.655  1.00 60.88           C  
ATOM   2899  OD1 ASP B 626      -3.848  27.336  -8.797  1.00 61.41           O  
ATOM   2900  OD2 ASP B 626      -3.356  25.196  -9.040  1.00 60.49           O  
ATOM   2901  N   LEU B 627      -1.010  28.719 -10.838  1.00 60.35           N  
ATOM   2902  CA  LEU B 627      -0.747  28.700 -12.281  1.00 60.35           C  
ATOM   2903  C   LEU B 627      -0.478  30.109 -12.807  1.00 60.45           C  
ATOM   2904  O   LEU B 627      -1.397  30.844 -13.173  1.00 60.21           O  
ATOM   2905  CB  LEU B 627      -1.897  28.040 -13.055  1.00 60.38           C  
ATOM   2906  CG  LEU B 627      -1.723  27.926 -14.580  1.00 60.33           C  
ATOM   2907  CD1 LEU B 627      -0.338  27.423 -14.961  1.00 60.29           C  
ATOM   2908  CD2 LEU B 627      -2.785  27.024 -15.188  1.00 60.08           C  
ATOM   2909  N   ILE B 628       0.802  30.474 -12.808  1.00 60.61           N  
ATOM   2910  CA  ILE B 628       1.279  31.734 -13.363  1.00 60.62           C  
ATOM   2911  C   ILE B 628       2.009  31.412 -14.656  1.00 60.74           C  
ATOM   2912  O   ILE B 628       2.731  30.421 -14.721  1.00 60.79           O  
ATOM   2913  CB  ILE B 628       2.252  32.428 -12.393  1.00 60.54           C  
ATOM   2914  CG1 ILE B 628       1.572  32.651 -11.038  1.00 60.16           C  
ATOM   2915  CG2 ILE B 628       2.753  33.741 -12.984  1.00 60.51           C  
ATOM   2916  CD1 ILE B 628       2.392  33.474 -10.074  1.00 59.79           C  
ATOM   2917  N   ILE B 629       1.811  32.221 -15.692  1.00 60.89           N  
ATOM   2918  CA  ILE B 629       2.590  32.049 -16.913  1.00 61.07           C  
ATOM   2919  C   ILE B 629       3.856  32.890 -16.779  1.00 61.36           C  
ATOM   2920  O   ILE B 629       3.911  34.040 -17.215  1.00 61.25           O  
ATOM   2921  CB  ILE B 629       1.804  32.411 -18.187  1.00 61.04           C  
ATOM   2922  CG1 ILE B 629       0.482  31.646 -18.235  1.00 60.84           C  
ATOM   2923  CG2 ILE B 629       2.632  32.074 -19.430  1.00 60.71           C  
ATOM   2924  CD1 ILE B 629       0.650  30.137 -18.308  1.00 60.76           C  
ATOM   2925  N   ASN B 630       4.861  32.292 -16.138  1.00 61.79           N  
ATOM   2926  CA  ASN B 630       6.163  32.925 -15.922  1.00 62.01           C  
ATOM   2927  C   ASN B 630       6.950  33.078 -17.228  1.00 62.16           C  
ATOM   2928  O   ASN B 630       6.499  32.627 -18.293  1.00 62.01           O  
ATOM   2929  CB  ASN B 630       6.978  32.137 -14.877  1.00 62.05           C  
ATOM   2930  CG  ASN B 630       7.159  30.652 -15.243  1.00 62.46           C  
ATOM   2931  OD1 ASN B 630       7.185  30.274 -16.422  1.00 61.96           O  
ATOM   2932  ND2 ASN B 630       7.284  29.808 -14.218  1.00 62.36           N  
ATOM   2933  N   GLU B 631       8.116  33.718 -17.137  1.00 62.39           N  
ATOM   2934  CA  GLU B 631       8.977  33.954 -18.305  1.00 62.67           C  
ATOM   2935  C   GLU B 631       9.246  32.677 -19.103  1.00 62.76           C  
ATOM   2936  O   GLU B 631       9.224  32.695 -20.342  1.00 62.73           O  
ATOM   2937  CB  GLU B 631      10.312  34.581 -17.879  1.00 62.65           C  
ATOM   2938  N   GLN B 632       9.487  31.577 -18.392  1.00 62.85           N  
ATOM   2939  CA  GLN B 632       9.813  30.310 -19.040  1.00 63.17           C  
ATOM   2940  C   GLN B 632       8.596  29.735 -19.759  1.00 62.85           C  
ATOM   2941  O   GLN B 632       8.658  29.426 -20.951  1.00 62.92           O  
ATOM   2942  CB  GLN B 632      10.364  29.300 -18.033  1.00 63.36           C  
ATOM   2943  CG  GLN B 632      11.014  28.093 -18.699  1.00 64.76           C  
ATOM   2944  CD  GLN B 632      11.386  27.001 -17.711  1.00 66.91           C  
ATOM   2945  OE1 GLN B 632      11.960  27.273 -16.649  1.00 68.18           O  
ATOM   2946  NE2 GLN B 632      11.063  25.752 -18.057  1.00 67.09           N  
ATOM   2947  N   ARG B 633       7.490  29.606 -19.033  1.00 62.49           N  
ATOM   2948  CA  ARG B 633       6.243  29.119 -19.618  1.00 62.25           C  
ATOM   2949  C   ARG B 633       5.791  29.943 -20.824  1.00 61.83           C  
ATOM   2950  O   ARG B 633       5.183  29.402 -21.749  1.00 61.70           O  
ATOM   2951  CB  ARG B 633       5.135  29.099 -18.568  1.00 62.37           C  
ATOM   2952  CG  ARG B 633       5.223  27.917 -17.626  1.00 62.80           C  
ATOM   2953  CD  ARG B 633       4.537  28.193 -16.302  1.00 63.40           C  
ATOM   2954  NE  ARG B 633       4.225  26.955 -15.601  1.00 63.67           N  
ATOM   2955  CZ  ARG B 633       3.921  26.873 -14.308  1.00 64.28           C  
ATOM   2956  NH1 ARG B 633       3.871  27.958 -13.537  1.00 63.78           N  
ATOM   2957  NH2 ARG B 633       3.655  25.682 -13.780  1.00 64.69           N  
ATOM   2958  N   MET B 634       6.098  31.241 -20.814  1.00 61.24           N  
ATOM   2959  CA  MET B 634       5.707  32.138 -21.907  1.00 60.90           C  
ATOM   2960  C   MET B 634       6.266  31.711 -23.275  1.00 60.79           C  
ATOM   2961  O   MET B 634       5.652  31.971 -24.313  1.00 60.40           O  
ATOM   2962  CB  MET B 634       6.139  33.577 -21.598  1.00 60.79           C  
ATOM   2963  CG  MET B 634       5.378  34.653 -22.394  1.00 60.37           C  
ATOM   2964  SD  MET B 634       3.631  34.796 -21.960  1.00 58.26           S  
ATOM   2965  CE  MET B 634       3.756  35.240 -20.228  1.00 57.71           C  
ATOM   2966  N   THR B 635       7.426  31.055 -23.264  1.00 60.77           N  
ATOM   2967  CA  THR B 635       8.071  30.603 -24.498  1.00 60.60           C  
ATOM   2968  C   THR B 635       7.593  29.225 -24.952  1.00 60.27           C  
ATOM   2969  O   THR B 635       8.069  28.724 -25.971  1.00 60.13           O  
ATOM   2970  CB  THR B 635       9.611  30.586 -24.356  1.00 60.55           C  
ATOM   2971  OG1 THR B 635       9.993  29.624 -23.369  1.00 60.54           O  
ATOM   2972  CG2 THR B 635      10.125  31.967 -23.945  1.00 60.58           C  
ATOM   2973  N   LEU B 636       6.660  28.614 -24.215  1.00 59.96           N  
ATOM   2974  CA  LEU B 636       6.044  27.360 -24.668  1.00 59.81           C  
ATOM   2975  C   LEU B 636       5.332  27.594 -26.003  1.00 59.57           C  
ATOM   2976  O   LEU B 636       4.928  28.719 -26.300  1.00 59.56           O  
ATOM   2977  CB  LEU B 636       5.061  26.796 -23.634  1.00 59.80           C  
ATOM   2978  CG  LEU B 636       5.659  26.113 -22.396  1.00 59.97           C  
ATOM   2979  CD1 LEU B 636       4.612  25.946 -21.295  1.00 59.37           C  
ATOM   2980  CD2 LEU B 636       6.266  24.762 -22.764  1.00 60.11           C  
ATOM   2981  N   PRO B 637       5.178  26.536 -26.815  1.00 59.46           N  
ATOM   2982  CA  PRO B 637       4.623  26.735 -28.159  1.00 59.38           C  
ATOM   2983  C   PRO B 637       3.257  27.421 -28.129  1.00 59.40           C  
ATOM   2984  O   PRO B 637       2.389  27.024 -27.352  1.00 59.30           O  
ATOM   2985  CB  PRO B 637       4.502  25.308 -28.708  1.00 59.35           C  
ATOM   2986  CG  PRO B 637       5.449  24.495 -27.900  1.00 59.26           C  
ATOM   2987  CD  PRO B 637       5.488  25.119 -26.545  1.00 59.28           C  
ATOM   2988  N   GLY B 638       3.091  28.468 -28.935  1.00 59.45           N  
ATOM   2989  CA  GLY B 638       1.803  29.150 -29.077  1.00 59.55           C  
ATOM   2990  C   GLY B 638       1.416  30.085 -27.941  1.00 59.74           C  
ATOM   2991  O   GLY B 638       0.552  30.944 -28.117  1.00 59.59           O  
ATOM   2992  N   MET B 639       2.063  29.938 -26.784  1.00 60.04           N  
ATOM   2993  CA  MET B 639       1.654  30.630 -25.560  1.00 60.27           C  
ATOM   2994  C   MET B 639       1.592  32.147 -25.731  1.00 60.32           C  
ATOM   2995  O   MET B 639       0.569  32.760 -25.420  1.00 60.50           O  
ATOM   2996  CB  MET B 639       2.610  30.282 -24.418  1.00 60.35           C  
ATOM   2997  CG  MET B 639       2.095  30.608 -23.013  1.00 61.00           C  
ATOM   2998  SD  MET B 639       0.639  29.663 -22.483  1.00 62.23           S  
ATOM   2999  CE  MET B 639       0.945  28.044 -23.183  1.00 62.23           C  
ATOM   3000  N   TYR B 640       2.674  32.743 -26.231  1.00 60.41           N  
ATOM   3001  CA  TYR B 640       2.743  34.200 -26.399  1.00 60.41           C  
ATOM   3002  C   TYR B 640       1.712  34.737 -27.393  1.00 60.56           C  
ATOM   3003  O   TYR B 640       1.135  35.806 -27.173  1.00 60.41           O  
ATOM   3004  CB  TYR B 640       4.142  34.667 -26.826  1.00 60.18           C  
ATOM   3005  CG  TYR B 640       4.220  36.177 -26.898  1.00 59.96           C  
ATOM   3006  CD1 TYR B 640       4.214  36.942 -25.736  1.00 60.01           C  
ATOM   3007  CD2 TYR B 640       4.245  36.844 -28.120  1.00 59.42           C  
ATOM   3008  CE1 TYR B 640       4.253  38.331 -25.785  1.00 59.60           C  
ATOM   3009  CE2 TYR B 640       4.290  38.235 -28.178  1.00 59.15           C  
ATOM   3010  CZ  TYR B 640       4.292  38.970 -27.004  1.00 59.45           C  
ATOM   3011  OH  TYR B 640       4.329  40.348 -27.034  1.00 60.10           O  
ATOM   3012  N   ASP B 641       1.489  33.993 -28.474  1.00 60.85           N  
ATOM   3013  CA  ASP B 641       0.537  34.392 -29.518  1.00 61.32           C  
ATOM   3014  C   ASP B 641      -0.852  34.735 -28.962  1.00 61.38           C  
ATOM   3015  O   ASP B 641      -1.521  35.639 -29.468  1.00 61.71           O  
ATOM   3016  CB  ASP B 641       0.401  33.289 -30.578  1.00 61.50           C  
ATOM   3017  CG  ASP B 641      -0.024  33.828 -31.941  1.00 62.54           C  
ATOM   3018  OD1 ASP B 641      -0.639  34.919 -32.007  1.00 63.87           O  
ATOM   3019  OD2 ASP B 641       0.268  33.158 -32.957  1.00 63.90           O  
ATOM   3020  N   GLN B 642      -1.278  34.010 -27.931  1.00 61.21           N  
ATOM   3021  CA  GLN B 642      -2.544  34.289 -27.262  1.00 61.06           C  
ATOM   3022  C   GLN B 642      -2.345  35.169 -26.030  1.00 60.91           C  
ATOM   3023  O   GLN B 642      -3.109  36.115 -25.817  1.00 61.02           O  
ATOM   3024  CB  GLN B 642      -3.240  32.981 -26.884  1.00 61.07           C  
ATOM   3025  CG  GLN B 642      -3.403  32.015 -28.051  1.00 61.06           C  
ATOM   3026  CD  GLN B 642      -3.958  32.689 -29.292  1.00 61.06           C  
ATOM   3027  OE1 GLN B 642      -4.896  33.480 -29.209  1.00 61.51           O  
ATOM   3028  NE2 GLN B 642      -3.381  32.383 -30.447  1.00 60.56           N  
ATOM   3029  N   CYS B 643      -1.315  34.877 -25.237  1.00 60.56           N  
ATOM   3030  CA  CYS B 643      -1.046  35.643 -24.017  1.00 60.35           C  
ATOM   3031  C   CYS B 643      -0.777  37.122 -24.254  1.00 60.22           C  
ATOM   3032  O   CYS B 643      -0.995  37.934 -23.362  1.00 60.29           O  
ATOM   3033  CB  CYS B 643       0.129  35.043 -23.256  1.00 60.38           C  
ATOM   3034  SG  CYS B 643      -0.272  33.493 -22.444  1.00 60.65           S  
ATOM   3035  N   LYS B 644      -0.297  37.482 -25.440  1.00 60.13           N  
ATOM   3036  CA  LYS B 644       0.019  38.884 -25.726  1.00 60.08           C  
ATOM   3037  C   LYS B 644      -1.193  39.804 -25.549  1.00 59.78           C  
ATOM   3038  O   LYS B 644      -1.055  40.934 -25.084  1.00 59.65           O  
ATOM   3039  CB  LYS B 644       0.618  39.041 -27.130  1.00 60.04           C  
ATOM   3040  CG  LYS B 644      -0.306  38.668 -28.267  1.00 60.38           C  
ATOM   3041  CD  LYS B 644       0.419  38.728 -29.605  1.00 60.60           C  
ATOM   3042  CE  LYS B 644      -0.579  38.680 -30.762  1.00 61.41           C  
ATOM   3043  NZ  LYS B 644       0.056  38.365 -32.073  1.00 61.85           N  
ATOM   3044  N   HIS B 645      -2.377  39.305 -25.899  1.00 59.58           N  
ATOM   3045  CA  HIS B 645      -3.608  40.097 -25.813  1.00 59.28           C  
ATOM   3046  C   HIS B 645      -3.997  40.391 -24.377  1.00 59.08           C  
ATOM   3047  O   HIS B 645      -4.409  41.498 -24.053  1.00 59.10           O  
ATOM   3048  CB  HIS B 645      -4.754  39.378 -26.508  1.00 59.29           C  
ATOM   3049  CG  HIS B 645      -4.468  39.054 -27.934  1.00 59.07           C  
ATOM   3050  ND1 HIS B 645      -4.218  40.025 -28.877  1.00 58.95           N  
ATOM   3051  CD2 HIS B 645      -4.378  37.867 -28.576  1.00 59.24           C  
ATOM   3052  CE1 HIS B 645      -3.996  39.450 -30.045  1.00 59.65           C  
ATOM   3053  NE2 HIS B 645      -4.088  38.141 -29.890  1.00 59.82           N  
ATOM   3054  N   MET B 646      -3.866  39.393 -23.517  1.00 58.90           N  
ATOM   3055  CA  MET B 646      -4.129  39.581 -22.103  1.00 59.06           C  
ATOM   3056  C   MET B 646      -3.046  40.451 -21.462  1.00 58.60           C  
ATOM   3057  O   MET B 646      -3.327  41.214 -20.537  1.00 58.38           O  
ATOM   3058  CB  MET B 646      -4.219  38.225 -21.409  1.00 59.09           C  
ATOM   3059  CG  MET B 646      -5.440  37.408 -21.829  1.00 59.61           C  
ATOM   3060  SD  MET B 646      -5.168  35.619 -21.733  1.00 60.52           S  
ATOM   3061  CE  MET B 646      -4.530  35.278 -23.371  1.00 60.27           C  
ATOM   3062  N   LEU B 647      -1.814  40.341 -21.961  1.00 58.25           N  
ATOM   3063  CA  LEU B 647      -0.693  41.128 -21.437  1.00 58.00           C  
ATOM   3064  C   LEU B 647      -0.875  42.625 -21.694  1.00 57.72           C  
ATOM   3065  O   LEU B 647      -0.472  43.456 -20.874  1.00 57.49           O  
ATOM   3066  CB  LEU B 647       0.631  40.663 -22.049  1.00 58.10           C  
ATOM   3067  CG  LEU B 647       1.269  39.398 -21.477  1.00 57.85           C  
ATOM   3068  CD1 LEU B 647       2.366  38.937 -22.409  1.00 58.14           C  
ATOM   3069  CD2 LEU B 647       1.813  39.643 -20.084  1.00 57.54           C  
ATOM   3070  N   TYR B 648      -1.466  42.957 -22.840  1.00 57.40           N  
ATOM   3071  CA  TYR B 648      -1.784  44.341 -23.170  1.00 57.34           C  
ATOM   3072  C   TYR B 648      -2.670  44.950 -22.079  1.00 56.98           C  
ATOM   3073  O   TYR B 648      -2.395  46.046 -21.592  1.00 57.04           O  
ATOM   3074  CB  TYR B 648      -2.450  44.429 -24.553  1.00 57.68           C  
ATOM   3075  CG  TYR B 648      -3.209  45.714 -24.803  1.00 58.27           C  
ATOM   3076  CD1 TYR B 648      -4.570  45.798 -24.530  1.00 58.64           C  
ATOM   3077  CD2 TYR B 648      -2.571  46.843 -25.307  1.00 58.86           C  
ATOM   3078  CE1 TYR B 648      -5.280  46.964 -24.751  1.00 58.73           C  
ATOM   3079  CE2 TYR B 648      -3.277  48.024 -25.532  1.00 59.08           C  
ATOM   3080  CZ  TYR B 648      -4.633  48.074 -25.248  1.00 58.89           C  
ATOM   3081  OH  TYR B 648      -5.357  49.228 -25.455  1.00 59.03           O  
ATOM   3082  N   VAL B 649      -3.711  44.221 -21.682  1.00 56.41           N  
ATOM   3083  CA  VAL B 649      -4.610  44.666 -20.616  1.00 56.03           C  
ATOM   3084  C   VAL B 649      -3.847  44.874 -19.307  1.00 55.92           C  
ATOM   3085  O   VAL B 649      -4.107  45.819 -18.576  1.00 56.04           O  
ATOM   3086  CB  VAL B 649      -5.762  43.653 -20.362  1.00 55.96           C  
ATOM   3087  CG1 VAL B 649      -6.755  44.211 -19.349  1.00 55.21           C  
ATOM   3088  CG2 VAL B 649      -6.465  43.298 -21.661  1.00 55.50           C  
ATOM   3089  N   SER B 650      -2.903  43.991 -19.012  1.00 55.89           N  
ATOM   3090  CA  SER B 650      -2.099  44.119 -17.795  1.00 55.74           C  
ATOM   3091  C   SER B 650      -1.251  45.388 -17.795  1.00 55.29           C  
ATOM   3092  O   SER B 650      -1.138  46.057 -16.767  1.00 55.10           O  
ATOM   3093  CB  SER B 650      -1.189  42.902 -17.618  1.00 55.70           C  
ATOM   3094  OG  SER B 650      -0.568  42.931 -16.346  1.00 56.43           O  
ATOM   3095  N   SER B 651      -0.657  45.710 -18.943  1.00 54.92           N  
ATOM   3096  CA  SER B 651       0.270  46.841 -19.034  1.00 54.96           C  
ATOM   3097  C   SER B 651      -0.460  48.179 -19.044  1.00 54.65           C  
ATOM   3098  O   SER B 651       0.016  49.142 -18.447  1.00 54.44           O  
ATOM   3099  CB  SER B 651       1.183  46.712 -20.261  1.00 55.04           C  
ATOM   3100  OG  SER B 651       0.447  46.389 -21.427  1.00 56.01           O  
ATOM   3101  N   GLU B 652      -1.611  48.226 -19.716  1.00 54.56           N  
ATOM   3102  CA  GLU B 652      -2.488  49.404 -19.712  1.00 54.42           C  
ATOM   3103  C   GLU B 652      -2.974  49.755 -18.315  1.00 54.19           C  
ATOM   3104  O   GLU B 652      -3.018  50.924 -17.949  1.00 53.92           O  
ATOM   3105  CB  GLU B 652      -3.701  49.174 -20.604  1.00 54.48           C  
ATOM   3106  CG  GLU B 652      -3.402  49.184 -22.083  1.00 55.44           C  
ATOM   3107  CD  GLU B 652      -3.259  50.585 -22.645  1.00 56.47           C  
ATOM   3108  OE1 GLU B 652      -2.255  51.249 -22.338  1.00 56.54           O  
ATOM   3109  OE2 GLU B 652      -4.150  51.015 -23.407  1.00 58.29           O  
ATOM   3110  N   LEU B 653      -3.358  48.738 -17.549  1.00 54.17           N  
ATOM   3111  CA  LEU B 653      -3.778  48.931 -16.163  1.00 54.17           C  
ATOM   3112  C   LEU B 653      -2.611  49.464 -15.335  1.00 54.16           C  
ATOM   3113  O   LEU B 653      -2.786  50.367 -14.518  1.00 53.76           O  
ATOM   3114  CB  LEU B 653      -4.292  47.621 -15.558  1.00 54.16           C  
ATOM   3115  CG  LEU B 653      -5.632  47.059 -16.049  1.00 54.07           C  
ATOM   3116  CD1 LEU B 653      -5.834  45.647 -15.510  1.00 53.54           C  
ATOM   3117  CD2 LEU B 653      -6.794  47.949 -15.640  1.00 54.33           C  
ATOM   3118  N   HIS B 654      -1.425  48.898 -15.561  1.00 54.42           N  
ATOM   3119  CA  HIS B 654      -0.195  49.371 -14.916  1.00 54.55           C  
ATOM   3120  C   HIS B 654       0.137  50.789 -15.358  1.00 54.26           C  
ATOM   3121  O   HIS B 654       0.353  51.667 -14.527  1.00 54.13           O  
ATOM   3122  CB  HIS B 654       0.987  48.440 -15.225  1.00 54.86           C  
ATOM   3123  CG  HIS B 654       2.280  48.889 -14.618  1.00 55.69           C  
ATOM   3124  ND1 HIS B 654       3.153  49.738 -15.267  1.00 56.75           N  
ATOM   3125  CD2 HIS B 654       2.838  48.627 -13.412  1.00 56.31           C  
ATOM   3126  CE1 HIS B 654       4.192  49.977 -14.488  1.00 56.56           C  
ATOM   3127  NE2 HIS B 654       4.025  49.316 -13.357  1.00 56.93           N  
ATOM   3128  N   ARG B 655       0.157  51.010 -16.666  1.00 54.08           N  
ATOM   3129  CA  ARG B 655       0.434  52.332 -17.206  1.00 54.22           C  
ATOM   3130  C   ARG B 655      -0.392  53.382 -16.480  1.00 54.18           C  
ATOM   3131  O   ARG B 655       0.151  54.336 -15.928  1.00 54.42           O  
ATOM   3132  CB  ARG B 655       0.133  52.388 -18.707  1.00 54.14           C  
ATOM   3133  CG  ARG B 655       0.510  53.718 -19.356  1.00 54.26           C  
ATOM   3134  CD  ARG B 655       0.351  53.680 -20.865  1.00 54.66           C  
ATOM   3135  NE  ARG B 655      -1.049  53.543 -21.254  1.00 55.61           N  
ATOM   3136  CZ  ARG B 655      -1.931  54.543 -21.281  1.00 56.42           C  
ATOM   3137  NH1 ARG B 655      -1.584  55.775 -20.924  1.00 56.95           N  
ATOM   3138  NH2 ARG B 655      -3.185  54.307 -21.656  1.00 56.16           N  
ATOM   3139  N   LEU B 656      -1.704  53.171 -16.473  1.00 54.17           N  
ATOM   3140  CA  LEU B 656      -2.665  54.129 -15.933  1.00 53.96           C  
ATOM   3141  C   LEU B 656      -2.805  54.056 -14.411  1.00 54.11           C  
ATOM   3142  O   LEU B 656      -3.493  54.884 -13.819  1.00 54.20           O  
ATOM   3143  CB  LEU B 656      -4.037  53.923 -16.591  1.00 53.76           C  
ATOM   3144  CG  LEU B 656      -4.100  54.117 -18.110  1.00 53.16           C  
ATOM   3145  CD1 LEU B 656      -5.435  53.670 -18.661  1.00 52.10           C  
ATOM   3146  CD2 LEU B 656      -3.845  55.567 -18.470  1.00 53.20           C  
ATOM   3147  N   GLN B 657      -2.156  53.079 -13.779  1.00 54.14           N  
ATOM   3148  CA  GLN B 657      -2.193  52.928 -12.319  1.00 54.17           C  
ATOM   3149  C   GLN B 657      -3.629  52.977 -11.796  1.00 53.90           C  
ATOM   3150  O   GLN B 657      -3.966  53.770 -10.919  1.00 53.89           O  
ATOM   3151  CB  GLN B 657      -1.304  53.982 -11.639  1.00 54.28           C  
ATOM   3152  CG  GLN B 657       0.203  53.783 -11.900  1.00 55.37           C  
ATOM   3153  CD  GLN B 657       0.776  52.535 -11.195  1.00 56.48           C  
ATOM   3154  OE1 GLN B 657       1.020  52.550  -9.983  1.00 57.01           O  
ATOM   3155  NE2 GLN B 657       0.995  51.459 -11.959  1.00 55.74           N  
ATOM   3156  N   VAL B 658      -4.470  52.115 -12.362  1.00 53.61           N  
ATOM   3157  CA  VAL B 658      -5.871  52.023 -11.972  1.00 53.34           C  
ATOM   3158  C   VAL B 658      -5.963  51.607 -10.502  1.00 53.45           C  
ATOM   3159  O   VAL B 658      -5.154  50.809 -10.033  1.00 53.35           O  
ATOM   3160  CB  VAL B 658      -6.645  51.005 -12.863  1.00 53.26           C  
ATOM   3161  CG1 VAL B 658      -8.120  50.931 -12.459  1.00 52.36           C  
ATOM   3162  CG2 VAL B 658      -6.506  51.366 -14.339  1.00 52.50           C  
ATOM   3163  N   SER B 659      -6.930  52.166  -9.777  1.00 53.54           N  
ATOM   3164  CA  SER B 659      -7.167  51.783  -8.386  1.00 53.70           C  
ATOM   3165  C   SER B 659      -8.190  50.645  -8.296  1.00 53.71           C  
ATOM   3166  O   SER B 659      -8.959  50.408  -9.234  1.00 53.71           O  
ATOM   3167  CB  SER B 659      -7.643  52.984  -7.577  1.00 53.65           C  
ATOM   3168  OG  SER B 659      -8.789  53.565  -8.164  1.00 54.40           O  
ATOM   3169  N   TYR B 660      -8.193  49.940  -7.166  1.00 53.53           N  
ATOM   3170  CA  TYR B 660      -9.119  48.833  -6.970  1.00 53.43           C  
ATOM   3171  C   TYR B 660     -10.549  49.272  -7.269  1.00 53.51           C  
ATOM   3172  O   TYR B 660     -11.249  48.618  -8.037  1.00 53.71           O  
ATOM   3173  CB  TYR B 660      -9.004  48.252  -5.550  1.00 53.25           C  
ATOM   3174  CG  TYR B 660      -9.761  46.942  -5.329  1.00 53.00           C  
ATOM   3175  CD1 TYR B 660      -9.680  45.894  -6.246  1.00 52.60           C  
ATOM   3176  CD2 TYR B 660     -10.537  46.746  -4.187  1.00 53.07           C  
ATOM   3177  CE1 TYR B 660     -10.364  44.695  -6.039  1.00 53.07           C  
ATOM   3178  CE2 TYR B 660     -11.224  45.549  -3.971  1.00 52.84           C  
ATOM   3179  CZ  TYR B 660     -11.137  44.529  -4.901  1.00 52.97           C  
ATOM   3180  OH  TYR B 660     -11.816  43.342  -4.692  1.00 52.54           O  
ATOM   3181  N   GLU B 661     -10.963  50.402  -6.707  1.00 53.54           N  
ATOM   3182  CA  GLU B 661     -12.338  50.882  -6.882  1.00 53.68           C  
ATOM   3183  C   GLU B 661     -12.658  51.246  -8.337  1.00 53.28           C  
ATOM   3184  O   GLU B 661     -13.755  50.959  -8.831  1.00 53.46           O  
ATOM   3185  CB  GLU B 661     -12.614  52.063  -5.957  1.00 53.86           C  
ATOM   3186  CG  GLU B 661     -12.404  51.708  -4.487  1.00 55.23           C  
ATOM   3187  CD  GLU B 661     -12.922  52.760  -3.530  1.00 56.87           C  
ATOM   3188  OE1 GLU B 661     -13.526  53.760  -3.987  1.00 57.23           O  
ATOM   3189  OE2 GLU B 661     -12.723  52.573  -2.308  1.00 58.25           O  
ATOM   3190  N   GLU B 662     -11.702  51.865  -9.025  1.00 52.60           N  
ATOM   3191  CA  GLU B 662     -11.860  52.127 -10.452  1.00 52.03           C  
ATOM   3192  C   GLU B 662     -12.095  50.830 -11.217  1.00 51.33           C  
ATOM   3193  O   GLU B 662     -12.978  50.768 -12.071  1.00 51.62           O  
ATOM   3194  CB  GLU B 662     -10.638  52.838 -11.008  1.00 52.04           C  
ATOM   3195  CG  GLU B 662     -10.584  54.311 -10.657  1.00 53.11           C  
ATOM   3196  CD  GLU B 662      -9.254  54.953 -11.028  1.00 53.82           C  
ATOM   3197  OE1 GLU B 662      -8.216  54.253 -10.987  1.00 53.90           O  
ATOM   3198  OE2 GLU B 662      -9.250  56.157 -11.356  1.00 53.68           O  
ATOM   3199  N   TYR B 663     -11.305  49.806 -10.895  1.00 50.17           N  
ATOM   3200  CA  TYR B 663     -11.416  48.484 -11.528  1.00 49.35           C  
ATOM   3201  C   TYR B 663     -12.793  47.845 -11.281  1.00 48.71           C  
ATOM   3202  O   TYR B 663     -13.423  47.333 -12.211  1.00 48.36           O  
ATOM   3203  CB  TYR B 663     -10.257  47.580 -11.055  1.00 49.17           C  
ATOM   3204  CG  TYR B 663     -10.523  46.088 -11.004  1.00 48.89           C  
ATOM   3205  CD1 TYR B 663     -10.287  45.275 -12.111  1.00 48.63           C  
ATOM   3206  CD2 TYR B 663     -10.961  45.483  -9.828  1.00 48.83           C  
ATOM   3207  CE1 TYR B 663     -10.519  43.899 -12.062  1.00 48.43           C  
ATOM   3208  CE2 TYR B 663     -11.194  44.113  -9.767  1.00 48.90           C  
ATOM   3209  CZ  TYR B 663     -10.970  43.324 -10.888  1.00 48.75           C  
ATOM   3210  OH  TYR B 663     -11.190  41.965 -10.820  1.00 48.46           O  
ATOM   3211  N   LEU B 664     -13.265  47.905 -10.040  1.00 47.93           N  
ATOM   3212  CA  LEU B 664     -14.578  47.355  -9.699  1.00 47.54           C  
ATOM   3213  C   LEU B 664     -15.700  47.957 -10.563  1.00 47.24           C  
ATOM   3214  O   LEU B 664     -16.609  47.251 -10.989  1.00 47.18           O  
ATOM   3215  CB  LEU B 664     -14.876  47.557  -8.205  1.00 47.32           C  
ATOM   3216  CG  LEU B 664     -13.999  46.768  -7.224  1.00 46.96           C  
ATOM   3217  CD1 LEU B 664     -14.361  47.099  -5.782  1.00 46.20           C  
ATOM   3218  CD2 LEU B 664     -14.079  45.268  -7.470  1.00 45.30           C  
ATOM   3219  N   CYS B 665     -15.623  49.259 -10.824  1.00 47.04           N  
ATOM   3220  CA  CYS B 665     -16.596  49.937 -11.677  1.00 46.87           C  
ATOM   3221  C   CYS B 665     -16.414  49.551 -13.130  1.00 46.56           C  
ATOM   3222  O   CYS B 665     -17.382  49.224 -13.818  1.00 46.83           O  
ATOM   3223  CB  CYS B 665     -16.460  51.447 -11.537  1.00 46.89           C  
ATOM   3224  SG  CYS B 665     -16.869  52.027  -9.898  1.00 47.73           S  
ATOM   3225  N   MET B 666     -15.169  49.591 -13.586  1.00 46.12           N  
ATOM   3226  CA  MET B 666     -14.826  49.210 -14.953  1.00 45.93           C  
ATOM   3227  C   MET B 666     -15.277  47.784 -15.312  1.00 45.80           C  
ATOM   3228  O   MET B 666     -15.824  47.563 -16.391  1.00 45.98           O  
ATOM   3229  CB  MET B 666     -13.319  49.382 -15.179  1.00 45.91           C  
ATOM   3230  CG  MET B 666     -12.879  50.850 -15.242  1.00 46.15           C  
ATOM   3231  SD  MET B 666     -11.094  51.068 -15.353  1.00 45.55           S  
ATOM   3232  CE  MET B 666     -10.806  50.662 -17.067  1.00 44.45           C  
ATOM   3233  N   LYS B 667     -15.070  46.829 -14.408  1.00 45.58           N  
ATOM   3234  CA  LYS B 667     -15.484  45.444 -14.653  1.00 45.64           C  
ATOM   3235  C   LYS B 667     -17.011  45.324 -14.750  1.00 45.79           C  
ATOM   3236  O   LYS B 667     -17.530  44.617 -15.618  1.00 45.76           O  
ATOM   3237  CB  LYS B 667     -14.929  44.503 -13.569  1.00 45.61           C  
ATOM   3238  CG  LYS B 667     -15.336  43.036 -13.733  1.00 45.33           C  
ATOM   3239  CD  LYS B 667     -14.351  42.063 -13.085  1.00 44.51           C  
ATOM   3240  CE  LYS B 667     -14.302  42.188 -11.567  1.00 44.19           C  
ATOM   3241  NZ  LYS B 667     -15.605  41.929 -10.915  1.00 44.34           N  
ATOM   3242  N   THR B 668     -17.722  46.019 -13.866  1.00 45.89           N  
ATOM   3243  CA  THR B 668     -19.185  46.087 -13.931  1.00 45.96           C  
ATOM   3244  C   THR B 668     -19.637  46.611 -15.293  1.00 46.14           C  
ATOM   3245  O   THR B 668     -20.498  46.022 -15.942  1.00 46.31           O  
ATOM   3246  CB  THR B 668     -19.755  47.001 -12.829  1.00 45.94           C  
ATOM   3247  OG1 THR B 668     -19.268  46.568 -11.551  1.00 45.79           O  
ATOM   3248  CG2 THR B 668     -21.275  46.975 -12.835  1.00 45.33           C  
ATOM   3249  N   LEU B 669     -19.040  47.710 -15.733  1.00 46.43           N  
ATOM   3250  CA  LEU B 669     -19.342  48.262 -17.055  1.00 46.48           C  
ATOM   3251  C   LEU B 669     -19.033  47.294 -18.204  1.00 46.63           C  
ATOM   3252  O   LEU B 669     -19.658  47.385 -19.261  1.00 46.70           O  
ATOM   3253  CB  LEU B 669     -18.590  49.572 -17.271  1.00 46.46           C  
ATOM   3254  CG  LEU B 669     -19.143  50.763 -16.496  1.00 45.98           C  
ATOM   3255  CD1 LEU B 669     -18.113  51.881 -16.482  1.00 46.37           C  
ATOM   3256  CD2 LEU B 669     -20.451  51.234 -17.099  1.00 44.51           C  
ATOM   3257  N   LEU B 670     -18.082  46.379 -18.004  1.00 46.69           N  
ATOM   3258  CA  LEU B 670     -17.752  45.379 -19.034  1.00 46.73           C  
ATOM   3259  C   LEU B 670     -18.857  44.335 -19.193  1.00 46.78           C  
ATOM   3260  O   LEU B 670     -19.102  43.839 -20.293  1.00 46.48           O  
ATOM   3261  CB  LEU B 670     -16.405  44.701 -18.747  1.00 46.59           C  
ATOM   3262  CG  LEU B 670     -15.177  45.521 -19.152  1.00 46.45           C  
ATOM   3263  CD1 LEU B 670     -13.893  44.786 -18.813  1.00 46.03           C  
ATOM   3264  CD2 LEU B 670     -15.210  45.831 -20.636  1.00 46.89           C  
ATOM   3265  N   LEU B 671     -19.530  44.013 -18.094  1.00 47.06           N  
ATOM   3266  CA  LEU B 671     -20.713  43.163 -18.143  1.00 47.31           C  
ATOM   3267  C   LEU B 671     -21.783  43.789 -19.053  1.00 47.71           C  
ATOM   3268  O   LEU B 671     -22.547  43.085 -19.708  1.00 47.36           O  
ATOM   3269  CB  LEU B 671     -21.262  42.959 -16.729  1.00 47.24           C  
ATOM   3270  CG  LEU B 671     -22.560  42.159 -16.573  1.00 47.22           C  
ATOM   3271  CD1 LEU B 671     -22.382  40.741 -17.083  1.00 46.64           C  
ATOM   3272  CD2 LEU B 671     -22.994  42.164 -15.114  1.00 47.06           C  
ATOM   3273  N   LEU B 672     -21.799  45.119 -19.095  1.00 48.33           N  
ATOM   3274  CA  LEU B 672     -22.801  45.886 -19.825  1.00 48.81           C  
ATOM   3275  C   LEU B 672     -22.227  46.517 -21.108  1.00 49.45           C  
ATOM   3276  O   LEU B 672     -22.680  47.579 -21.539  1.00 49.53           O  
ATOM   3277  CB  LEU B 672     -23.351  46.982 -18.899  1.00 48.54           C  
ATOM   3278  CG  LEU B 672     -23.613  46.575 -17.440  1.00 47.96           C  
ATOM   3279  CD1 LEU B 672     -24.039  47.773 -16.600  1.00 46.52           C  
ATOM   3280  CD2 LEU B 672     -24.655  45.469 -17.365  1.00 46.44           C  
ATOM   3281  N   SER B 673     -21.254  45.853 -21.726  1.00 50.21           N  
ATOM   3282  CA  SER B 673     -20.506  46.427 -22.854  1.00 50.98           C  
ATOM   3283  C   SER B 673     -21.057  46.036 -24.230  1.00 51.81           C  
ATOM   3284  O   SER B 673     -20.682  46.619 -25.246  1.00 51.79           O  
ATOM   3285  CB  SER B 673     -19.044  45.983 -22.774  1.00 51.07           C  
ATOM   3286  OG  SER B 673     -18.938  44.572 -22.912  1.00 50.71           O  
ATOM   3287  N   SER B 674     -21.926  45.034 -24.263  1.00 52.87           N  
ATOM   3288  CA  SER B 674     -22.464  44.527 -25.513  1.00 53.79           C  
ATOM   3289  C   SER B 674     -23.930  44.179 -25.339  1.00 54.62           C  
ATOM   3290  O   SER B 674     -24.309  43.560 -24.343  1.00 54.89           O  
ATOM   3291  CB  SER B 674     -21.698  43.282 -25.957  1.00 53.95           C  
ATOM   3292  OG  SER B 674     -20.433  43.623 -26.487  1.00 54.05           O  
ATOM   3293  N   VAL B 675     -24.742  44.586 -26.313  1.00 55.42           N  
ATOM   3294  CA  VAL B 675     -26.173  44.295 -26.329  1.00 55.89           C  
ATOM   3295  C   VAL B 675     -26.551  43.817 -27.723  1.00 56.57           C  
ATOM   3296  O   VAL B 675     -25.805  44.054 -28.678  1.00 56.62           O  
ATOM   3297  CB  VAL B 675     -27.012  45.540 -25.986  1.00 55.85           C  
ATOM   3298  CG1 VAL B 675     -26.857  45.904 -24.517  1.00 55.86           C  
ATOM   3299  CG2 VAL B 675     -26.628  46.706 -26.881  1.00 55.56           C  
ATOM   3300  N   PRO B 676     -27.698  43.128 -27.849  1.00 57.32           N  
ATOM   3301  CA  PRO B 676     -28.162  42.723 -29.176  1.00 57.93           C  
ATOM   3302  C   PRO B 676     -28.505  43.922 -30.058  1.00 58.60           C  
ATOM   3303  O   PRO B 676     -28.963  44.942 -29.550  1.00 58.49           O  
ATOM   3304  CB  PRO B 676     -29.430  41.911 -28.880  1.00 57.89           C  
ATOM   3305  CG  PRO B 676     -29.367  41.578 -27.438  1.00 57.71           C  
ATOM   3306  CD  PRO B 676     -28.610  42.678 -26.786  1.00 57.39           C  
ATOM   3307  N   LYS B 677     -28.288  43.794 -31.366  1.00 59.55           N  
ATOM   3308  CA  LYS B 677     -28.662  44.848 -32.320  1.00 60.27           C  
ATOM   3309  C   LYS B 677     -30.145  45.225 -32.195  1.00 60.81           C  
ATOM   3310  O   LYS B 677     -30.496  46.400 -32.257  1.00 61.29           O  
ATOM   3311  CB  LYS B 677     -28.340  44.416 -33.752  1.00 60.26           C  
ATOM   3312  N   ASP B 678     -31.004  44.227 -32.004  1.00 61.39           N  
ATOM   3313  CA  ASP B 678     -32.439  44.455 -31.811  1.00 61.78           C  
ATOM   3314  C   ASP B 678     -32.774  45.076 -30.440  1.00 62.07           C  
ATOM   3315  O   ASP B 678     -33.832  45.686 -30.273  1.00 62.39           O  
ATOM   3316  CB  ASP B 678     -33.206  43.145 -32.001  1.00 61.90           C  
ATOM   3317  N   GLY B 679     -31.884  44.912 -29.464  1.00 62.16           N  
ATOM   3318  CA  GLY B 679     -32.051  45.521 -28.140  1.00 62.11           C  
ATOM   3319  C   GLY B 679     -32.511  44.514 -27.104  1.00 62.03           C  
ATOM   3320  O   GLY B 679     -33.067  43.478 -27.452  1.00 62.27           O  
ATOM   3321  N   LEU B 680     -32.274  44.815 -25.830  1.00 61.80           N  
ATOM   3322  CA  LEU B 680     -32.756  43.969 -24.733  1.00 61.63           C  
ATOM   3323  C   LEU B 680     -34.266  44.080 -24.580  1.00 61.50           C  
ATOM   3324  O   LEU B 680     -34.882  45.012 -25.088  1.00 61.70           O  
ATOM   3325  CB  LEU B 680     -32.091  44.366 -23.414  1.00 61.51           C  
ATOM   3326  CG  LEU B 680     -30.575  44.191 -23.363  1.00 61.42           C  
ATOM   3327  CD1 LEU B 680     -30.058  44.688 -22.033  1.00 61.12           C  
ATOM   3328  CD2 LEU B 680     -30.175  42.735 -23.595  1.00 60.97           C  
ATOM   3329  N   LYS B 681     -34.861  43.120 -23.881  1.00 61.36           N  
ATOM   3330  CA  LYS B 681     -36.280  43.193 -23.537  1.00 61.15           C  
ATOM   3331  C   LYS B 681     -36.513  44.246 -22.455  1.00 60.72           C  
ATOM   3332  O   LYS B 681     -37.544  44.918 -22.457  1.00 60.93           O  
ATOM   3333  CB  LYS B 681     -36.808  41.832 -23.074  1.00 61.25           C  
ATOM   3334  CG  LYS B 681     -36.781  40.761 -24.155  1.00 61.87           C  
ATOM   3335  CD  LYS B 681     -37.589  39.541 -23.735  1.00 62.58           C  
ATOM   3336  CE  LYS B 681     -37.196  38.289 -24.504  1.00 62.59           C  
ATOM   3337  NZ  LYS B 681     -37.691  37.075 -23.792  1.00 62.95           N  
ATOM   3338  N   SER B 682     -35.559  44.378 -21.535  1.00 60.15           N  
ATOM   3339  CA  SER B 682     -35.590  45.428 -20.515  1.00 59.85           C  
ATOM   3340  C   SER B 682     -34.577  46.524 -20.841  1.00 59.41           C  
ATOM   3341  O   SER B 682     -33.855  46.977 -19.962  1.00 59.47           O  
ATOM   3342  CB  SER B 682     -35.274  44.841 -19.135  1.00 59.76           C  
ATOM   3343  OG  SER B 682     -36.125  43.759 -18.832  1.00 60.07           O  
ATOM   3344  N   GLN B 683     -34.528  46.949 -22.100  1.00 59.05           N  
ATOM   3345  CA  GLN B 683     -33.539  47.939 -22.551  1.00 58.86           C  
ATOM   3346  C   GLN B 683     -33.477  49.175 -21.647  1.00 58.67           C  
ATOM   3347  O   GLN B 683     -32.393  49.659 -21.327  1.00 58.72           O  
ATOM   3348  CB  GLN B 683     -33.838  48.370 -23.991  1.00 58.85           C  
ATOM   3349  CG  GLN B 683     -32.764  49.254 -24.635  1.00 58.92           C  
ATOM   3350  CD  GLN B 683     -31.455  48.520 -24.892  1.00 59.02           C  
ATOM   3351  OE1 GLN B 683     -31.443  47.373 -25.341  1.00 59.31           O  
ATOM   3352  NE2 GLN B 683     -30.347  49.189 -24.621  1.00 58.52           N  
ATOM   3353  N   GLU B 684     -34.640  49.676 -21.243  1.00 58.42           N  
ATOM   3354  CA  GLU B 684     -34.720  50.850 -20.371  1.00 58.37           C  
ATOM   3355  C   GLU B 684     -33.963  50.645 -19.059  1.00 58.07           C  
ATOM   3356  O   GLU B 684     -33.157  51.491 -18.663  1.00 58.09           O  
ATOM   3357  CB  GLU B 684     -36.190  51.209 -20.075  1.00 58.45           C  
ATOM   3358  CG  GLU B 684     -36.400  52.173 -18.889  1.00 58.47           C  
ATOM   3359  CD  GLU B 684     -35.667  53.483 -19.066  1.00 58.99           C  
ATOM   3360  OE1 GLU B 684     -35.418  53.859 -20.232  1.00 59.56           O  
ATOM   3361  OE2 GLU B 684     -35.342  54.135 -18.049  1.00 58.54           O  
ATOM   3362  N   LEU B 685     -34.239  49.536 -18.379  1.00 57.76           N  
ATOM   3363  CA  LEU B 685     -33.562  49.228 -17.115  1.00 57.58           C  
ATOM   3364  C   LEU B 685     -32.061  49.028 -17.343  1.00 57.05           C  
ATOM   3365  O   LEU B 685     -31.246  49.381 -16.492  1.00 56.77           O  
ATOM   3366  CB  LEU B 685     -34.167  47.988 -16.444  1.00 57.47           C  
ATOM   3367  CG  LEU B 685     -33.554  47.614 -15.084  1.00 57.93           C  
ATOM   3368  CD1 LEU B 685     -33.643  48.772 -14.085  1.00 57.63           C  
ATOM   3369  CD2 LEU B 685     -34.205  46.353 -14.505  1.00 57.97           C  
ATOM   3370  N   PHE B 686     -31.708  48.468 -18.497  1.00 56.55           N  
ATOM   3371  CA  PHE B 686     -30.313  48.291 -18.856  1.00 56.37           C  
ATOM   3372  C   PHE B 686     -29.597  49.635 -18.964  1.00 56.31           C  
ATOM   3373  O   PHE B 686     -28.505  49.799 -18.420  1.00 56.38           O  
ATOM   3374  CB  PHE B 686     -30.175  47.530 -20.169  1.00 56.11           C  
ATOM   3375  CG  PHE B 686     -28.780  47.505 -20.688  1.00 56.06           C  
ATOM   3376  CD1 PHE B 686     -27.855  46.607 -20.170  1.00 55.83           C  
ATOM   3377  CD2 PHE B 686     -28.374  48.399 -21.666  1.00 55.60           C  
ATOM   3378  CE1 PHE B 686     -26.557  46.585 -20.633  1.00 55.70           C  
ATOM   3379  CE2 PHE B 686     -27.074  48.380 -22.140  1.00 55.85           C  
ATOM   3380  CZ  PHE B 686     -26.163  47.470 -21.620  1.00 55.97           C  
ATOM   3381  N   ASP B 687     -30.217  50.583 -19.666  1.00 56.19           N  
ATOM   3382  CA  ASP B 687     -29.670  51.935 -19.806  1.00 55.99           C  
ATOM   3383  C   ASP B 687     -29.497  52.612 -18.446  1.00 55.75           C  
ATOM   3384  O   ASP B 687     -28.489  53.265 -18.198  1.00 55.12           O  
ATOM   3385  CB  ASP B 687     -30.571  52.796 -20.700  1.00 56.15           C  
ATOM   3386  CG  ASP B 687     -30.603  52.322 -22.150  1.00 56.44           C  
ATOM   3387  OD1 ASP B 687     -29.616  51.723 -22.623  1.00 57.09           O  
ATOM   3388  OD2 ASP B 687     -31.624  52.566 -22.828  1.00 56.94           O  
ATOM   3389  N   GLU B 688     -30.482  52.448 -17.567  1.00 55.84           N  
ATOM   3390  CA  GLU B 688     -30.403  53.028 -16.223  1.00 56.09           C  
ATOM   3391  C   GLU B 688     -29.226  52.467 -15.425  1.00 55.96           C  
ATOM   3392  O   GLU B 688     -28.514  53.216 -14.752  1.00 56.03           O  
ATOM   3393  CB  GLU B 688     -31.703  52.801 -15.449  1.00 56.03           C  
ATOM   3394  CG  GLU B 688     -32.871  53.634 -15.954  1.00 56.46           C  
ATOM   3395  CD  GLU B 688     -34.105  53.561 -15.055  1.00 56.84           C  
ATOM   3396  OE1 GLU B 688     -34.013  53.082 -13.894  1.00 57.44           O  
ATOM   3397  OE2 GLU B 688     -35.177  54.002 -15.519  1.00 58.05           O  
ATOM   3398  N   ILE B 689     -29.037  51.150 -15.509  1.00 55.71           N  
ATOM   3399  CA  ILE B 689     -27.969  50.456 -14.787  1.00 55.53           C  
ATOM   3400  C   ILE B 689     -26.603  50.866 -15.326  1.00 55.38           C  
ATOM   3401  O   ILE B 689     -25.696  51.189 -14.565  1.00 54.96           O  
ATOM   3402  CB  ILE B 689     -28.146  48.906 -14.862  1.00 55.55           C  
ATOM   3403  CG1 ILE B 689     -29.367  48.476 -14.045  1.00 55.63           C  
ATOM   3404  CG2 ILE B 689     -26.915  48.179 -14.343  1.00 54.73           C  
ATOM   3405  CD1 ILE B 689     -29.956  47.161 -14.489  1.00 55.72           C  
ATOM   3406  N   ARG B 690     -26.475  50.860 -16.644  1.00 55.41           N  
ATOM   3407  CA  ARG B 690     -25.242  51.265 -17.294  1.00 55.69           C  
ATOM   3408  C   ARG B 690     -24.819  52.663 -16.832  1.00 56.07           C  
ATOM   3409  O   ARG B 690     -23.686  52.869 -16.398  1.00 56.15           O  
ATOM   3410  CB  ARG B 690     -25.422  51.223 -18.812  1.00 55.62           C  
ATOM   3411  CG  ARG B 690     -24.164  51.511 -19.581  1.00 55.75           C  
ATOM   3412  CD  ARG B 690     -24.157  50.822 -20.929  1.00 56.71           C  
ATOM   3413  NE  ARG B 690     -22.804  50.811 -21.479  1.00 57.26           N  
ATOM   3414  CZ  ARG B 690     -22.254  51.801 -22.176  1.00 57.57           C  
ATOM   3415  NH1 ARG B 690     -22.934  52.910 -22.451  1.00 57.97           N  
ATOM   3416  NH2 ARG B 690     -21.006  51.678 -22.607  1.00 58.48           N  
ATOM   3417  N   MET B 691     -25.751  53.608 -16.893  1.00 56.42           N  
ATOM   3418  CA  MET B 691     -25.480  54.987 -16.506  1.00 56.70           C  
ATOM   3419  C   MET B 691     -25.128  55.131 -15.031  1.00 56.51           C  
ATOM   3420  O   MET B 691     -24.316  55.983 -14.668  1.00 56.92           O  
ATOM   3421  CB  MET B 691     -26.682  55.873 -16.830  1.00 57.06           C  
ATOM   3422  CG  MET B 691     -26.440  57.350 -16.601  1.00 58.49           C  
ATOM   3423  SD  MET B 691     -25.008  57.974 -17.519  1.00 60.94           S  
ATOM   3424  CE  MET B 691     -25.608  57.838 -19.215  1.00 60.67           C  
ATOM   3425  N   THR B 692     -25.731  54.311 -14.180  1.00 56.26           N  
ATOM   3426  CA  THR B 692     -25.383  54.306 -12.756  1.00 56.00           C  
ATOM   3427  C   THR B 692     -23.893  54.005 -12.550  1.00 55.69           C  
ATOM   3428  O   THR B 692     -23.217  54.683 -11.763  1.00 55.52           O  
ATOM   3429  CB  THR B 692     -26.249  53.290 -11.962  1.00 56.03           C  
ATOM   3430  OG1 THR B 692     -27.612  53.734 -11.947  1.00 56.01           O  
ATOM   3431  CG2 THR B 692     -25.756  53.154 -10.531  1.00 55.88           C  
ATOM   3432  N   TYR B 693     -23.387  53.007 -13.274  1.00 55.24           N  
ATOM   3433  CA  TYR B 693     -21.984  52.599 -13.148  1.00 55.10           C  
ATOM   3434  C   TYR B 693     -21.017  53.455 -13.965  1.00 55.08           C  
ATOM   3435  O   TYR B 693     -19.833  53.530 -13.633  1.00 55.21           O  
ATOM   3436  CB  TYR B 693     -21.829  51.102 -13.447  1.00 54.91           C  
ATOM   3437  CG  TYR B 693     -22.531  50.289 -12.401  1.00 54.49           C  
ATOM   3438  CD1 TYR B 693     -22.046  50.248 -11.098  1.00 54.19           C  
ATOM   3439  CD2 TYR B 693     -23.712  49.616 -12.687  1.00 54.51           C  
ATOM   3440  CE1 TYR B 693     -22.700  49.535 -10.116  1.00 54.42           C  
ATOM   3441  CE2 TYR B 693     -24.375  48.892 -11.712  1.00 54.35           C  
ATOM   3442  CZ  TYR B 693     -23.865  48.858 -10.427  1.00 54.63           C  
ATOM   3443  OH  TYR B 693     -24.516  48.149  -9.451  1.00 54.93           O  
ATOM   3444  N   ILE B 694     -21.510  54.117 -15.009  1.00 55.05           N  
ATOM   3445  CA  ILE B 694     -20.746  55.196 -15.624  1.00 55.02           C  
ATOM   3446  C   ILE B 694     -20.531  56.309 -14.591  1.00 55.55           C  
ATOM   3447  O   ILE B 694     -19.418  56.819 -14.444  1.00 55.43           O  
ATOM   3448  CB  ILE B 694     -21.431  55.767 -16.870  1.00 54.79           C  
ATOM   3449  CG1 ILE B 694     -21.407  54.738 -18.002  1.00 54.31           C  
ATOM   3450  CG2 ILE B 694     -20.728  57.032 -17.319  1.00 54.23           C  
ATOM   3451  CD1 ILE B 694     -21.997  55.236 -19.306  1.00 53.09           C  
ATOM   3452  N   LYS B 695     -21.591  56.661 -13.863  1.00 56.01           N  
ATOM   3453  CA  LYS B 695     -21.491  57.658 -12.790  1.00 56.39           C  
ATOM   3454  C   LYS B 695     -20.649  57.185 -11.608  1.00 56.44           C  
ATOM   3455  O   LYS B 695     -20.012  57.994 -10.938  1.00 56.41           O  
ATOM   3456  CB  LYS B 695     -22.874  58.038 -12.268  1.00 56.53           C  
ATOM   3457  CG  LYS B 695     -23.665  58.957 -13.165  1.00 57.51           C  
ATOM   3458  CD  LYS B 695     -24.910  59.417 -12.428  1.00 59.06           C  
ATOM   3459  CE  LYS B 695     -25.994  59.889 -13.364  1.00 60.09           C  
ATOM   3460  NZ  LYS B 695     -27.321  59.836 -12.677  1.00 61.40           N  
ATOM   3461  N   GLU B 696     -20.670  55.884 -11.340  1.00 56.78           N  
ATOM   3462  CA  GLU B 696     -19.921  55.319 -10.215  1.00 57.11           C  
ATOM   3463  C   GLU B 696     -18.411  55.265 -10.501  1.00 57.20           C  
ATOM   3464  O   GLU B 696     -17.601  55.439  -9.589  1.00 57.00           O  
ATOM   3465  CB  GLU B 696     -20.467  53.934  -9.850  1.00 57.20           C  
ATOM   3466  CG  GLU B 696     -20.036  53.416  -8.467  1.00 57.96           C  
ATOM   3467  CD  GLU B 696     -20.684  54.144  -7.281  1.00 58.59           C  
ATOM   3468  OE1 GLU B 696     -21.693  54.857  -7.465  1.00 58.96           O  
ATOM   3469  OE2 GLU B 696     -20.185  53.978  -6.145  1.00 59.11           O  
ATOM   3470  N   LEU B 697     -18.035  55.036 -11.758  1.00 57.46           N  
ATOM   3471  CA  LEU B 697     -16.631  55.146 -12.169  1.00 57.73           C  
ATOM   3472  C   LEU B 697     -16.117  56.567 -11.934  1.00 58.27           C  
ATOM   3473  O   LEU B 697     -15.058  56.761 -11.335  1.00 58.30           O  
ATOM   3474  CB  LEU B 697     -16.465  54.771 -13.646  1.00 57.75           C  
ATOM   3475  CG  LEU B 697     -15.053  54.855 -14.235  1.00 57.22           C  
ATOM   3476  CD1 LEU B 697     -14.077  54.024 -13.430  1.00 57.06           C  
ATOM   3477  CD2 LEU B 697     -15.060  54.412 -15.681  1.00 57.17           C  
ATOM   3478  N   GLY B 698     -16.881  57.553 -12.402  1.00 58.94           N  
ATOM   3479  CA  GLY B 698     -16.582  58.965 -12.170  1.00 59.34           C  
ATOM   3480  C   GLY B 698     -16.337  59.299 -10.708  1.00 59.89           C  
ATOM   3481  O   GLY B 698     -15.409  60.031 -10.388  1.00 59.95           O  
ATOM   3482  N   LYS B 699     -17.163  58.759  -9.820  1.00 60.68           N  
ATOM   3483  CA  LYS B 699     -16.950  58.926  -8.380  1.00 61.46           C  
ATOM   3484  C   LYS B 699     -15.643  58.316  -7.888  1.00 61.94           C  
ATOM   3485  O   LYS B 699     -15.021  58.851  -6.974  1.00 62.25           O  
ATOM   3486  CB  LYS B 699     -18.087  58.298  -7.576  1.00 61.57           C  
ATOM   3487  CG  LYS B 699     -19.412  59.012  -7.677  1.00 62.14           C  
ATOM   3488  CD  LYS B 699     -20.292  58.593  -6.522  1.00 63.17           C  
ATOM   3489  CE  LYS B 699     -21.762  58.594  -6.876  1.00 63.80           C  
ATOM   3490  NZ  LYS B 699     -22.476  57.666  -5.950  1.00 64.46           N  
ATOM   3491  N   ALA B 700     -15.244  57.184  -8.461  1.00 62.57           N  
ATOM   3492  CA  ALA B 700     -14.016  56.517  -8.034  1.00 63.15           C  
ATOM   3493  C   ALA B 700     -12.798  57.345  -8.421  1.00 63.68           C  
ATOM   3494  O   ALA B 700     -11.816  57.398  -7.685  1.00 63.69           O  
ATOM   3495  CB  ALA B 700     -13.924  55.119  -8.628  1.00 63.07           C  
ATOM   3496  N   ILE B 701     -12.884  57.996  -9.575  1.00 64.52           N  
ATOM   3497  CA  ILE B 701     -11.815  58.851 -10.075  1.00 65.14           C  
ATOM   3498  C   ILE B 701     -11.703  60.134  -9.251  1.00 66.08           C  
ATOM   3499  O   ILE B 701     -10.601  60.632  -9.014  1.00 66.34           O  
ATOM   3500  CB  ILE B 701     -12.049  59.231 -11.544  1.00 65.02           C  
ATOM   3501  CG1 ILE B 701     -12.059  57.981 -12.425  1.00 64.61           C  
ATOM   3502  CG2 ILE B 701     -10.972  60.200 -12.024  1.00 64.99           C  
ATOM   3503  CD1 ILE B 701     -12.631  58.225 -13.790  1.00 64.41           C  
ATOM   3504  N   VAL B 702     -12.843  60.672  -8.826  1.00 67.08           N  
ATOM   3505  CA  VAL B 702     -12.860  61.869  -7.986  1.00 67.88           C  
ATOM   3506  C   VAL B 702     -12.239  61.581  -6.619  1.00 68.80           C  
ATOM   3507  O   VAL B 702     -11.432  62.370  -6.133  1.00 69.11           O  
ATOM   3508  CB  VAL B 702     -14.289  62.425  -7.817  1.00 67.89           C  
ATOM   3509  CG1 VAL B 702     -14.321  63.533  -6.770  1.00 67.99           C  
ATOM   3510  CG2 VAL B 702     -14.815  62.932  -9.152  1.00 67.56           C  
ATOM   3511  N   LYS B 703     -12.604  60.454  -6.009  1.00 69.92           N  
ATOM   3512  CA  LYS B 703     -12.021  60.042  -4.721  1.00 70.70           C  
ATOM   3513  C   LYS B 703     -10.508  59.865  -4.832  1.00 71.49           C  
ATOM   3514  O   LYS B 703      -9.754  60.256  -3.937  1.00 71.53           O  
ATOM   3515  CB  LYS B 703     -12.668  58.747  -4.218  1.00 70.56           C  
ATOM   3516  N   ARG B 704     -10.071  59.281  -5.942  1.00 72.46           N  
ATOM   3517  CA  ARG B 704      -8.661  58.982  -6.145  1.00 73.21           C  
ATOM   3518  C   ARG B 704      -7.870  60.272  -6.281  1.00 73.64           C  
ATOM   3519  O   ARG B 704      -7.019  60.571  -5.447  1.00 73.95           O  
ATOM   3520  CB  ARG B 704      -8.469  58.101  -7.388  1.00 73.37           C  
ATOM   3521  CG  ARG B 704      -7.016  57.744  -7.687  1.00 73.99           C  
ATOM   3522  CD  ARG B 704      -6.928  56.732  -8.803  1.00 74.83           C  
ATOM   3523  NE  ARG B 704      -5.548  56.432  -9.184  1.00 75.19           N  
ATOM   3524  CZ  ARG B 704      -4.772  57.213  -9.936  1.00 75.70           C  
ATOM   3525  NH1 ARG B 704      -5.214  58.384 -10.400  1.00 75.70           N  
ATOM   3526  NH2 ARG B 704      -3.532  56.824 -10.225  1.00 75.55           N  
ATOM   3527  N   GLU B 705      -8.179  61.041  -7.324  1.00 74.18           N  
ATOM   3528  CA  GLU B 705      -7.437  62.261  -7.654  1.00 74.41           C  
ATOM   3529  C   GLU B 705      -7.760  63.417  -6.699  1.00 74.49           C  
ATOM   3530  O   GLU B 705      -8.566  63.280  -5.776  1.00 74.48           O  
ATOM   3531  CB  GLU B 705      -7.717  62.668  -9.109  1.00 74.53           C  
ATOM   3532  N   ASN B 707      -7.439  66.442  -7.500  1.00 80.63           N  
ATOM   3533  CA  ASN B 707      -6.607  66.599  -8.690  1.00 80.57           C  
ATOM   3534  C   ASN B 707      -7.472  66.850  -9.922  1.00 80.52           C  
ATOM   3535  O   ASN B 707      -8.504  67.518  -9.839  1.00 80.39           O  
ATOM   3536  CB  ASN B 707      -5.729  65.362  -8.894  1.00 80.53           C  
ATOM   3537  N   SER B 709      -9.214  69.178 -13.963  1.00 68.16           N  
ATOM   3538  CA  SER B 709      -9.002  68.855 -15.376  1.00 67.94           C  
ATOM   3539  C   SER B 709      -8.528  67.407 -15.552  1.00 67.77           C  
ATOM   3540  O   SER B 709      -8.876  66.742 -16.539  1.00 67.88           O  
ATOM   3541  CB  SER B 709      -7.995  69.829 -16.002  1.00 67.76           C  
ATOM   3542  N   GLN B 710      -7.737  66.926 -14.590  1.00 67.32           N  
ATOM   3543  CA  GLN B 710      -7.191  65.570 -14.635  1.00 66.86           C  
ATOM   3544  C   GLN B 710      -8.289  64.517 -14.525  1.00 66.05           C  
ATOM   3545  O   GLN B 710      -8.190  63.456 -15.132  1.00 66.01           O  
ATOM   3546  CB  GLN B 710      -6.159  65.358 -13.519  1.00 67.03           C  
ATOM   3547  CG  GLN B 710      -4.932  66.278 -13.580  1.00 68.00           C  
ATOM   3548  CD  GLN B 710      -4.026  66.023 -14.790  1.00 69.28           C  
ATOM   3549  OE1 GLN B 710      -4.496  65.754 -15.900  1.00 70.08           O  
ATOM   3550  NE2 GLN B 710      -2.715  66.125 -14.575  1.00 69.65           N  
ATOM   3551  N   ASN B 711      -9.330  64.818 -13.755  1.00 65.08           N  
ATOM   3552  CA  ASN B 711     -10.450  63.903 -13.588  1.00 64.31           C  
ATOM   3553  C   ASN B 711     -11.114  63.549 -14.919  1.00 63.40           C  
ATOM   3554  O   ASN B 711     -11.361  62.374 -15.194  1.00 63.07           O  
ATOM   3555  CB  ASN B 711     -11.477  64.483 -12.609  1.00 64.38           C  
ATOM   3556  CG  ASN B 711     -10.973  64.501 -11.167  1.00 64.73           C  
ATOM   3557  OD1 ASN B 711      -9.943  63.899 -10.838  1.00 65.22           O  
ATOM   3558  ND2 ASN B 711     -11.706  65.193 -10.299  1.00 64.98           N  
ATOM   3559  N   TRP B 712     -11.381  64.552 -15.750  1.00 62.35           N  
ATOM   3560  CA  TRP B 712     -11.993  64.290 -17.054  1.00 61.63           C  
ATOM   3561  C   TRP B 712     -11.005  63.656 -18.029  1.00 60.89           C  
ATOM   3562  O   TRP B 712     -11.388  62.791 -18.817  1.00 60.85           O  
ATOM   3563  CB  TRP B 712     -12.635  65.549 -17.640  1.00 61.50           C  
ATOM   3564  CG  TRP B 712     -13.900  65.894 -16.939  1.00 61.46           C  
ATOM   3565  CD1 TRP B 712     -14.106  66.945 -16.100  1.00 61.56           C  
ATOM   3566  CD2 TRP B 712     -15.135  65.163 -16.976  1.00 61.41           C  
ATOM   3567  NE1 TRP B 712     -15.394  66.926 -15.621  1.00 61.58           N  
ATOM   3568  CE2 TRP B 712     -16.048  65.842 -16.145  1.00 61.73           C  
ATOM   3569  CE3 TRP B 712     -15.560  64.007 -17.638  1.00 61.48           C  
ATOM   3570  CZ2 TRP B 712     -17.363  65.404 -15.957  1.00 61.56           C  
ATOM   3571  CZ3 TRP B 712     -16.871  63.571 -17.448  1.00 61.40           C  
ATOM   3572  CH2 TRP B 712     -17.752  64.269 -16.615  1.00 61.42           C  
ATOM   3573  N   GLN B 713      -9.744  64.079 -17.965  1.00 60.10           N  
ATOM   3574  CA  GLN B 713      -8.674  63.449 -18.749  1.00 59.46           C  
ATOM   3575  C   GLN B 713      -8.539  61.968 -18.389  1.00 58.76           C  
ATOM   3576  O   GLN B 713      -8.348  61.125 -19.259  1.00 58.52           O  
ATOM   3577  CB  GLN B 713      -7.333  64.152 -18.516  1.00 59.39           C  
ATOM   3578  CG  GLN B 713      -7.290  65.603 -18.973  1.00 59.88           C  
ATOM   3579  N   ARG B 714      -8.646  61.666 -17.100  1.00 58.07           N  
ATOM   3580  CA  ARG B 714      -8.526  60.300 -16.606  1.00 57.63           C  
ATOM   3581  C   ARG B 714      -9.731  59.464 -16.996  1.00 57.09           C  
ATOM   3582  O   ARG B 714      -9.583  58.318 -17.415  1.00 57.11           O  
ATOM   3583  CB  ARG B 714      -8.372  60.301 -15.091  1.00 57.66           C  
ATOM   3584  CG  ARG B 714      -8.196  58.921 -14.500  1.00 58.16           C  
ATOM   3585  CD  ARG B 714      -7.427  58.986 -13.197  1.00 58.53           C  
ATOM   3586  NE  ARG B 714      -7.104  57.657 -12.689  1.00 58.93           N  
ATOM   3587  CZ  ARG B 714      -6.148  56.867 -13.172  1.00 58.22           C  
ATOM   3588  NH1 ARG B 714      -5.394  57.252 -14.193  1.00 57.94           N  
ATOM   3589  NH2 ARG B 714      -5.952  55.678 -12.620  1.00 58.53           N  
ATOM   3590  N   PHE B 715     -10.919  60.044 -16.846  1.00 56.50           N  
ATOM   3591  CA  PHE B 715     -12.159  59.418 -17.296  1.00 55.97           C  
ATOM   3592  C   PHE B 715     -12.061  59.054 -18.773  1.00 55.66           C  
ATOM   3593  O   PHE B 715     -12.501  57.988 -19.189  1.00 55.49           O  
ATOM   3594  CB  PHE B 715     -13.345  60.364 -17.065  1.00 55.96           C  
ATOM   3595  CG  PHE B 715     -14.660  59.812 -17.521  1.00 55.59           C  
ATOM   3596  CD1 PHE B 715     -15.484  59.130 -16.634  1.00 55.57           C  
ATOM   3597  CD2 PHE B 715     -15.073  59.967 -18.840  1.00 55.56           C  
ATOM   3598  CE1 PHE B 715     -16.702  58.609 -17.052  1.00 55.54           C  
ATOM   3599  CE2 PHE B 715     -16.288  59.451 -19.270  1.00 55.58           C  
ATOM   3600  CZ  PHE B 715     -17.105  58.768 -18.374  1.00 55.81           C  
ATOM   3601  N   TYR B 716     -11.478  59.945 -19.563  1.00 55.44           N  
ATOM   3602  CA  TYR B 716     -11.277  59.680 -20.981  1.00 55.43           C  
ATOM   3603  C   TYR B 716     -10.382  58.457 -21.169  1.00 55.01           C  
ATOM   3604  O   TYR B 716     -10.718  57.555 -21.930  1.00 55.11           O  
ATOM   3605  CB  TYR B 716     -10.672  60.906 -21.672  1.00 55.80           C  
ATOM   3606  CG  TYR B 716     -10.383  60.712 -23.142  1.00 56.36           C  
ATOM   3607  CD1 TYR B 716     -11.351  60.984 -24.103  1.00 56.70           C  
ATOM   3608  CD2 TYR B 716      -9.131  60.267 -23.574  1.00 56.71           C  
ATOM   3609  CE1 TYR B 716     -11.084  60.811 -25.461  1.00 57.06           C  
ATOM   3610  CE2 TYR B 716      -8.855  60.088 -24.927  1.00 56.67           C  
ATOM   3611  CZ  TYR B 716      -9.836  60.359 -25.864  1.00 56.86           C  
ATOM   3612  OH  TYR B 716      -9.566  60.189 -27.200  1.00 56.84           O  
ATOM   3613  N   GLN B 717      -9.254  58.433 -20.462  1.00 54.35           N  
ATOM   3614  CA  GLN B 717      -8.274  57.352 -20.584  1.00 54.07           C  
ATOM   3615  C   GLN B 717      -8.832  55.990 -20.157  1.00 53.21           C  
ATOM   3616  O   GLN B 717      -8.564  54.983 -20.808  1.00 52.96           O  
ATOM   3617  CB  GLN B 717      -7.019  57.671 -19.759  1.00 54.39           C  
ATOM   3618  CG  GLN B 717      -6.177  58.821 -20.301  1.00 55.49           C  
ATOM   3619  CD  GLN B 717      -5.477  59.612 -19.200  1.00 57.66           C  
ATOM   3620  OE1 GLN B 717      -5.109  59.066 -18.154  1.00 58.79           O  
ATOM   3621  NE2 GLN B 717      -5.301  60.914 -19.430  1.00 59.46           N  
ATOM   3622  N   LEU B 718      -9.601  55.965 -19.069  1.00 52.27           N  
ATOM   3623  CA  LEU B 718     -10.187  54.718 -18.575  1.00 51.44           C  
ATOM   3624  C   LEU B 718     -11.292  54.207 -19.494  1.00 50.95           C  
ATOM   3625  O   LEU B 718     -11.329  53.026 -19.811  1.00 51.13           O  
ATOM   3626  CB  LEU B 718     -10.714  54.884 -17.148  1.00 51.21           C  
ATOM   3627  CG  LEU B 718      -9.653  55.240 -16.104  1.00 50.43           C  
ATOM   3628  CD1 LEU B 718     -10.272  55.349 -14.713  1.00 48.98           C  
ATOM   3629  CD2 LEU B 718      -8.518  54.226 -16.114  1.00 49.06           C  
ATOM   3630  N   THR B 719     -12.182  55.090 -19.937  1.00 50.51           N  
ATOM   3631  CA  THR B 719     -13.243  54.698 -20.873  1.00 49.98           C  
ATOM   3632  C   THR B 719     -12.655  54.299 -22.226  1.00 49.93           C  
ATOM   3633  O   THR B 719     -13.259  53.528 -22.969  1.00 49.99           O  
ATOM   3634  CB  THR B 719     -14.308  55.811 -21.070  1.00 49.82           C  
ATOM   3635  OG1 THR B 719     -13.676  57.032 -21.470  1.00 49.27           O  
ATOM   3636  CG2 THR B 719     -15.097  56.036 -19.786  1.00 49.16           C  
ATOM   3637  N   LYS B 720     -11.475  54.827 -22.536  1.00 49.99           N  
ATOM   3638  CA  LYS B 720     -10.724  54.417 -23.719  1.00 49.99           C  
ATOM   3639  C   LYS B 720     -10.272  52.966 -23.554  1.00 49.49           C  
ATOM   3640  O   LYS B 720     -10.388  52.159 -24.478  1.00 49.54           O  
ATOM   3641  CB  LYS B 720      -9.513  55.337 -23.933  1.00 50.16           C  
ATOM   3642  CG  LYS B 720      -9.100  55.516 -25.390  1.00 51.58           C  
ATOM   3643  CD  LYS B 720     -10.117  56.358 -26.176  1.00 52.67           C  
ATOM   3644  CE  LYS B 720      -9.615  56.704 -27.584  1.00 53.49           C  
ATOM   3645  NZ  LYS B 720     -10.623  57.476 -28.389  1.00 54.04           N  
ATOM   3646  N   LEU B 721      -9.771  52.635 -22.366  1.00 49.05           N  
ATOM   3647  CA  LEU B 721      -9.336  51.270 -22.071  1.00 48.69           C  
ATOM   3648  C   LEU B 721     -10.513  50.300 -22.196  1.00 48.82           C  
ATOM   3649  O   LEU B 721     -10.383  49.236 -22.796  1.00 49.05           O  
ATOM   3650  CB  LEU B 721      -8.701  51.186 -20.678  1.00 48.53           C  
ATOM   3651  CG  LEU B 721      -8.256  49.806 -20.179  1.00 48.34           C  
ATOM   3652  CD1 LEU B 721      -7.467  49.033 -21.240  1.00 47.32           C  
ATOM   3653  CD2 LEU B 721      -7.451  49.961 -18.894  1.00 48.02           C  
ATOM   3654  N   LEU B 722     -11.666  50.676 -21.654  1.00 48.68           N  
ATOM   3655  CA  LEU B 722     -12.863  49.856 -21.807  1.00 48.60           C  
ATOM   3656  C   LEU B 722     -13.155  49.600 -23.286  1.00 48.88           C  
ATOM   3657  O   LEU B 722     -13.397  48.464 -23.687  1.00 48.77           O  
ATOM   3658  CB  LEU B 722     -14.070  50.515 -21.132  1.00 48.37           C  
ATOM   3659  CG  LEU B 722     -14.037  50.613 -19.607  1.00 47.62           C  
ATOM   3660  CD1 LEU B 722     -15.220  51.417 -19.082  1.00 46.66           C  
ATOM   3661  CD2 LEU B 722     -14.017  49.239 -18.991  1.00 46.98           C  
ATOM   3662  N   ASP B 723     -13.111  50.650 -24.096  1.00 49.29           N  
ATOM   3663  CA  ASP B 723     -13.375  50.513 -25.524  1.00 49.74           C  
ATOM   3664  C   ASP B 723     -12.420  49.535 -26.194  1.00 50.00           C  
ATOM   3665  O   ASP B 723     -12.836  48.766 -27.059  1.00 50.10           O  
ATOM   3666  CB  ASP B 723     -13.303  51.870 -26.229  1.00 49.82           C  
ATOM   3667  CG  ASP B 723     -14.458  52.777 -25.865  1.00 50.50           C  
ATOM   3668  OD1 ASP B 723     -15.279  52.377 -25.019  1.00 51.36           O  
ATOM   3669  OD2 ASP B 723     -14.545  53.894 -26.420  1.00 51.93           O  
ATOM   3670  N   SER B 724     -11.150  49.550 -25.790  1.00 50.46           N  
ATOM   3671  CA  SER B 724     -10.146  48.680 -26.421  1.00 50.74           C  
ATOM   3672  C   SER B 724     -10.288  47.203 -26.024  1.00 50.82           C  
ATOM   3673  O   SER B 724      -9.685  46.330 -26.657  1.00 50.81           O  
ATOM   3674  CB  SER B 724      -8.729  49.185 -26.139  1.00 50.75           C  
ATOM   3675  OG  SER B 724      -8.460  49.204 -24.756  1.00 51.56           O  
ATOM   3676  N   MET B 725     -11.093  46.925 -24.993  1.00 50.92           N  
ATOM   3677  CA  MET B 725     -11.395  45.547 -24.589  1.00 50.82           C  
ATOM   3678  C   MET B 725     -12.169  44.770 -25.655  1.00 51.05           C  
ATOM   3679  O   MET B 725     -12.081  43.542 -25.705  1.00 51.05           O  
ATOM   3680  CB  MET B 725     -12.180  45.518 -23.280  1.00 50.56           C  
ATOM   3681  CG  MET B 725     -11.397  45.965 -22.067  1.00 50.11           C  
ATOM   3682  SD  MET B 725      -9.951  44.943 -21.710  1.00 50.38           S  
ATOM   3683  CE  MET B 725     -10.641  43.286 -21.729  1.00 50.88           C  
ATOM   3684  N   HIS B 726     -12.918  45.471 -26.503  1.00 51.27           N  
ATOM   3685  CA  HIS B 726     -13.616  44.810 -27.604  1.00 51.48           C  
ATOM   3686  C   HIS B 726     -12.612  44.072 -28.486  1.00 51.90           C  
ATOM   3687  O   HIS B 726     -12.802  42.903 -28.816  1.00 51.99           O  
ATOM   3688  CB  HIS B 726     -14.415  45.816 -28.438  1.00 51.27           C  
ATOM   3689  CG  HIS B 726     -15.572  46.422 -27.707  1.00 51.17           C  
ATOM   3690  ND1 HIS B 726     -16.560  45.664 -27.115  1.00 51.35           N  
ATOM   3691  CD2 HIS B 726     -15.902  47.714 -27.477  1.00 50.74           C  
ATOM   3692  CE1 HIS B 726     -17.442  46.463 -26.544  1.00 50.95           C  
ATOM   3693  NE2 HIS B 726     -17.069  47.712 -26.754  1.00 50.76           N  
ATOM   3694  N   GLU B 727     -11.529  44.758 -28.835  1.00 52.54           N  
ATOM   3695  CA  GLU B 727     -10.520  44.212 -29.739  1.00 53.02           C  
ATOM   3696  C   GLU B 727      -9.737  43.079 -29.082  1.00 52.87           C  
ATOM   3697  O   GLU B 727      -9.414  42.081 -29.721  1.00 52.60           O  
ATOM   3698  CB  GLU B 727      -9.569  45.319 -30.200  1.00 53.27           C  
ATOM   3699  CG  GLU B 727      -8.952  45.041 -31.554  1.00 55.07           C  
ATOM   3700  CD  GLU B 727      -8.134  46.199 -32.085  1.00 57.53           C  
ATOM   3701  OE1 GLU B 727      -8.494  47.372 -31.835  1.00 59.66           O  
ATOM   3702  OE2 GLU B 727      -7.121  45.931 -32.764  1.00 59.63           O  
ATOM   3703  N   VAL B 728      -9.438  43.246 -27.799  1.00 53.09           N  
ATOM   3704  CA  VAL B 728      -8.827  42.191 -27.006  1.00 53.25           C  
ATOM   3705  C   VAL B 728      -9.703  40.951 -27.029  1.00 53.37           C  
ATOM   3706  O   VAL B 728      -9.247  39.880 -27.400  1.00 53.44           O  
ATOM   3707  CB  VAL B 728      -8.619  42.631 -25.534  1.00 53.41           C  
ATOM   3708  CG1 VAL B 728      -8.345  41.428 -24.635  1.00 53.04           C  
ATOM   3709  CG2 VAL B 728      -7.485  43.655 -25.439  1.00 53.25           C  
ATOM   3710  N   VAL B 729     -10.966  41.109 -26.645  1.00 53.62           N  
ATOM   3711  CA  VAL B 729     -11.877  39.976 -26.530  1.00 53.70           C  
ATOM   3712  C   VAL B 729     -12.088  39.297 -27.880  1.00 54.21           C  
ATOM   3713  O   VAL B 729     -12.093  38.066 -27.965  1.00 54.16           O  
ATOM   3714  CB  VAL B 729     -13.229  40.394 -25.919  1.00 53.64           C  
ATOM   3715  CG1 VAL B 729     -14.243  39.249 -26.001  1.00 53.47           C  
ATOM   3716  CG2 VAL B 729     -13.037  40.816 -24.481  1.00 53.04           C  
ATOM   3717  N   GLU B 730     -12.235  40.095 -28.933  1.00 54.66           N  
ATOM   3718  CA  GLU B 730     -12.427  39.549 -30.273  1.00 55.18           C  
ATOM   3719  C   GLU B 730     -11.329  38.557 -30.663  1.00 55.16           C  
ATOM   3720  O   GLU B 730     -11.614  37.517 -31.262  1.00 55.25           O  
ATOM   3721  CB  GLU B 730     -12.509  40.671 -31.300  1.00 55.43           C  
ATOM   3722  CG  GLU B 730     -12.785  40.170 -32.718  1.00 57.14           C  
ATOM   3723  CD  GLU B 730     -13.515  41.189 -33.589  1.00 59.62           C  
ATOM   3724  OE1 GLU B 730     -13.664  42.363 -33.165  1.00 60.72           O  
ATOM   3725  OE2 GLU B 730     -13.945  40.808 -34.704  1.00 61.35           O  
ATOM   3726  N   ASN B 731     -10.083  38.878 -30.314  1.00 55.10           N  
ATOM   3727  CA  ASN B 731      -8.950  37.982 -30.576  1.00 55.04           C  
ATOM   3728  C   ASN B 731      -9.053  36.696 -29.767  1.00 54.87           C  
ATOM   3729  O   ASN B 731      -8.963  35.603 -30.324  1.00 54.89           O  
ATOM   3730  CB  ASN B 731      -7.607  38.673 -30.273  1.00 55.06           C  
ATOM   3731  CG  ASN B 731      -7.228  39.710 -31.319  1.00 54.78           C  
ATOM   3732  OD1 ASN B 731      -7.059  39.391 -32.494  1.00 55.54           O  
ATOM   3733  ND2 ASN B 731      -7.070  40.951 -30.889  1.00 53.50           N  
ATOM   3734  N   LEU B 732      -9.247  36.841 -28.458  1.00 54.74           N  
ATOM   3735  CA  LEU B 732      -9.375  35.701 -27.547  1.00 54.71           C  
ATOM   3736  C   LEU B 732     -10.549  34.781 -27.891  1.00 54.85           C  
ATOM   3737  O   LEU B 732     -10.465  33.575 -27.680  1.00 54.82           O  
ATOM   3738  CB  LEU B 732      -9.533  36.186 -26.103  1.00 54.66           C  
ATOM   3739  CG  LEU B 732      -8.335  36.885 -25.456  1.00 54.37           C  
ATOM   3740  CD1 LEU B 732      -8.759  37.596 -24.174  1.00 53.79           C  
ATOM   3741  CD2 LEU B 732      -7.209  35.892 -25.181  1.00 53.73           C  
ATOM   3742  N   LEU B 733     -11.641  35.351 -28.399  1.00 55.22           N  
ATOM   3743  CA  LEU B 733     -12.801  34.556 -28.817  1.00 55.43           C  
ATOM   3744  C   LEU B 733     -12.506  33.792 -30.104  1.00 55.93           C  
ATOM   3745  O   LEU B 733     -12.792  32.601 -30.196  1.00 55.69           O  
ATOM   3746  CB  LEU B 733     -14.052  35.426 -28.994  1.00 55.23           C  
ATOM   3747  CG  LEU B 733     -14.720  35.965 -27.722  1.00 54.64           C  
ATOM   3748  CD1 LEU B 733     -15.880  36.867 -28.101  1.00 53.03           C  
ATOM   3749  CD2 LEU B 733     -15.186  34.847 -26.794  1.00 53.13           C  
ATOM   3750  N   ASN B 734     -11.929  34.466 -31.094  1.00 56.65           N  
ATOM   3751  CA  ASN B 734     -11.529  33.780 -32.324  1.00 57.46           C  
ATOM   3752  C   ASN B 734     -10.642  32.567 -32.027  1.00 57.72           C  
ATOM   3753  O   ASN B 734     -10.781  31.529 -32.664  1.00 57.65           O  
ATOM   3754  CB  ASN B 734     -10.823  34.730 -33.300  1.00 57.70           C  
ATOM   3755  CG  ASN B 734     -11.777  35.746 -33.940  1.00 58.89           C  
ATOM   3756  OD1 ASN B 734     -12.990  35.512 -34.056  1.00 60.50           O  
ATOM   3757  ND2 ASN B 734     -11.224  36.888 -34.356  1.00 59.98           N  
ATOM   3758  N   TYR B 735      -9.751  32.693 -31.046  1.00 58.08           N  
ATOM   3759  CA  TYR B 735      -8.925  31.563 -30.624  1.00 58.33           C  
ATOM   3760  C   TYR B 735      -9.749  30.486 -29.931  1.00 58.68           C  
ATOM   3761  O   TYR B 735      -9.590  29.298 -30.208  1.00 58.72           O  
ATOM   3762  CB  TYR B 735      -7.804  32.003 -29.679  1.00 58.15           C  
ATOM   3763  CG  TYR B 735      -7.086  30.819 -29.088  1.00 58.05           C  
ATOM   3764  CD1 TYR B 735      -6.156  30.105 -29.840  1.00 57.81           C  
ATOM   3765  CD2 TYR B 735      -7.371  30.379 -27.797  1.00 58.11           C  
ATOM   3766  CE1 TYR B 735      -5.504  28.998 -29.314  1.00 58.00           C  
ATOM   3767  CE2 TYR B 735      -6.726  29.273 -27.257  1.00 58.40           C  
ATOM   3768  CZ  TYR B 735      -5.793  28.586 -28.022  1.00 58.25           C  
ATOM   3769  OH  TYR B 735      -5.159  27.491 -27.491  1.00 58.01           O  
ATOM   3770  N   CYS B 736     -10.603  30.912 -29.007  1.00 59.25           N  
ATOM   3771  CA  CYS B 736     -11.437  29.995 -28.233  1.00 59.59           C  
ATOM   3772  C   CYS B 736     -12.368  29.183 -29.130  1.00 59.84           C  
ATOM   3773  O   CYS B 736     -12.455  27.958 -29.014  1.00 59.82           O  
ATOM   3774  CB  CYS B 736     -12.265  30.782 -27.221  1.00 59.57           C  
ATOM   3775  SG  CYS B 736     -13.349  29.762 -26.217  1.00 59.87           S  
ATOM   3776  N   PHE B 737     -13.053  29.884 -30.027  1.00 60.29           N  
ATOM   3777  CA  PHE B 737     -13.966  29.260 -30.981  1.00 60.69           C  
ATOM   3778  C   PHE B 737     -13.231  28.356 -31.966  1.00 61.18           C  
ATOM   3779  O   PHE B 737     -13.712  27.271 -32.291  1.00 61.41           O  
ATOM   3780  CB  PHE B 737     -14.749  30.326 -31.762  1.00 60.50           C  
ATOM   3781  CG  PHE B 737     -15.654  31.188 -30.911  1.00 60.35           C  
ATOM   3782  CD1 PHE B 737     -16.092  30.775 -29.654  1.00 60.30           C  
ATOM   3783  CD2 PHE B 737     -16.096  32.408 -31.393  1.00 60.36           C  
ATOM   3784  CE1 PHE B 737     -16.927  31.575 -28.896  1.00 60.04           C  
ATOM   3785  CE2 PHE B 737     -16.936  33.207 -30.641  1.00 60.19           C  
ATOM   3786  CZ  PHE B 737     -17.351  32.790 -29.391  1.00 60.15           C  
ATOM   3787  N   GLN B 738     -12.077  28.810 -32.443  1.00 61.70           N  
ATOM   3788  CA  GLN B 738     -11.250  28.023 -33.356  1.00 62.46           C  
ATOM   3789  C   GLN B 738     -10.780  26.725 -32.680  1.00 62.54           C  
ATOM   3790  O   GLN B 738     -10.872  25.647 -33.262  1.00 62.52           O  
ATOM   3791  CB  GLN B 738     -10.056  28.868 -33.837  1.00 62.54           C  
ATOM   3792  CG  GLN B 738      -9.107  28.200 -34.841  1.00 63.27           C  
ATOM   3793  CD  GLN B 738      -7.963  29.125 -35.283  1.00 63.50           C  
ATOM   3794  OE1 GLN B 738      -7.963  30.324 -34.990  1.00 64.80           O  
ATOM   3795  NE2 GLN B 738      -6.987  28.565 -35.993  1.00 64.55           N  
ATOM   3796  N   THR B 739     -10.295  26.834 -31.449  1.00 62.85           N  
ATOM   3797  CA  THR B 739      -9.859  25.668 -30.695  1.00 63.19           C  
ATOM   3798  C   THR B 739     -11.039  24.729 -30.443  1.00 63.77           C  
ATOM   3799  O   THR B 739     -10.917  23.509 -30.554  1.00 63.75           O  
ATOM   3800  CB  THR B 739      -9.216  26.081 -29.357  1.00 63.19           C  
ATOM   3801  OG1 THR B 739      -8.157  27.016 -29.606  1.00 63.09           O  
ATOM   3802  CG2 THR B 739      -8.655  24.872 -28.625  1.00 62.57           C  
ATOM   3803  N   PHE B 740     -12.188  25.310 -30.125  1.00 64.56           N  
ATOM   3804  CA  PHE B 740     -13.410  24.540 -29.901  1.00 64.99           C  
ATOM   3805  C   PHE B 740     -13.864  23.791 -31.157  1.00 65.52           C  
ATOM   3806  O   PHE B 740     -14.295  22.644 -31.082  1.00 65.51           O  
ATOM   3807  CB  PHE B 740     -14.526  25.474 -29.426  1.00 64.87           C  
ATOM   3808  CG  PHE B 740     -15.763  24.761 -28.985  1.00 64.54           C  
ATOM   3809  CD1 PHE B 740     -15.871  24.278 -27.689  1.00 64.37           C  
ATOM   3810  CD2 PHE B 740     -16.820  24.572 -29.862  1.00 64.29           C  
ATOM   3811  CE1 PHE B 740     -17.010  23.618 -27.273  1.00 64.36           C  
ATOM   3812  CE2 PHE B 740     -17.962  23.911 -29.455  1.00 64.28           C  
ATOM   3813  CZ  PHE B 740     -18.059  23.434 -28.158  1.00 64.42           C  
ATOM   3814  N   LEU B 741     -13.767  24.452 -32.305  1.00 66.29           N  
ATOM   3815  CA  LEU B 741     -14.240  23.884 -33.565  1.00 66.97           C  
ATOM   3816  C   LEU B 741     -13.189  23.008 -34.253  1.00 67.76           C  
ATOM   3817  O   LEU B 741     -13.473  22.392 -35.281  1.00 67.70           O  
ATOM   3818  CB  LEU B 741     -14.691  25.005 -34.516  1.00 66.96           C  
ATOM   3819  CG  LEU B 741     -16.014  25.702 -34.183  1.00 66.97           C  
ATOM   3820  CD1 LEU B 741     -16.212  26.927 -35.069  1.00 67.01           C  
ATOM   3821  CD2 LEU B 741     -17.185  24.743 -34.329  1.00 66.74           C  
ATOM   3822  N   ASP B 742     -11.980  22.952 -33.699  1.00 68.79           N  
ATOM   3823  CA  ASP B 742     -10.923  22.144 -34.291  1.00 69.63           C  
ATOM   3824  C   ASP B 742     -11.176  20.659 -34.023  1.00 70.33           C  
ATOM   3825  O   ASP B 742     -11.204  20.224 -32.866  1.00 70.70           O  
ATOM   3826  CB  ASP B 742      -9.552  22.559 -33.750  1.00 69.72           C  
ATOM   3827  CG  ASP B 742      -8.403  22.008 -34.582  1.00 70.11           C  
ATOM   3828  OD1 ASP B 742      -8.634  21.095 -35.408  1.00 70.68           O  
ATOM   3829  OD2 ASP B 742      -7.266  22.494 -34.415  1.00 70.39           O  
ATOM   3830  N   LYS B 743     -11.362  19.895 -35.099  1.00 71.00           N  
ATOM   3831  CA  LYS B 743     -11.637  18.458 -35.003  1.00 71.52           C  
ATOM   3832  C   LYS B 743     -10.376  17.649 -34.691  1.00 71.84           C  
ATOM   3833  O   LYS B 743     -10.450  16.597 -34.051  1.00 71.88           O  
ATOM   3834  CB  LYS B 743     -12.259  17.945 -36.304  1.00 71.59           C  
ATOM   3835  CG  LYS B 743     -13.615  18.541 -36.623  1.00 71.95           C  
ATOM   3836  CD  LYS B 743     -14.154  17.995 -37.940  1.00 73.06           C  
ATOM   3837  CE  LYS B 743     -15.448  18.691 -38.358  1.00 73.46           C  
ATOM   3838  NZ  LYS B 743     -16.548  18.459 -37.375  1.00 74.30           N  
ATOM   3839  N   THR B 744      -9.228  18.148 -35.142  1.00 72.25           N  
ATOM   3840  CA  THR B 744      -7.950  17.456 -34.968  1.00 72.57           C  
ATOM   3841  C   THR B 744      -7.383  17.582 -33.551  1.00 72.89           C  
ATOM   3842  O   THR B 744      -6.434  16.881 -33.202  1.00 73.05           O  
ATOM   3843  CB  THR B 744      -6.898  17.983 -35.954  1.00 72.58           C  
ATOM   3844  OG1 THR B 744      -6.662  19.374 -35.705  1.00 72.82           O  
ATOM   3845  CG2 THR B 744      -7.365  17.799 -37.396  1.00 72.38           C  
ATOM   3846  N   MET B 745      -7.953  18.482 -32.751  1.00 73.30           N  
ATOM   3847  CA  MET B 745      -7.564  18.655 -31.352  1.00 73.58           C  
ATOM   3848  C   MET B 745      -8.618  18.045 -30.433  1.00 73.48           C  
ATOM   3849  O   MET B 745      -9.819  18.287 -30.608  1.00 73.55           O  
ATOM   3850  CB  MET B 745      -7.403  20.141 -31.022  1.00 73.60           C  
ATOM   3851  CG  MET B 745      -6.279  20.820 -31.787  1.00 74.11           C  
ATOM   3852  SD  MET B 745      -6.159  22.609 -31.509  1.00 74.30           S  
ATOM   3853  CE  MET B 745      -4.838  23.000 -32.653  1.00 74.02           C  
ATOM   3854  N   SER B 746      -8.161  17.263 -29.456  1.00 73.29           N  
ATOM   3855  CA  SER B 746      -9.036  16.685 -28.437  1.00 73.17           C  
ATOM   3856  C   SER B 746      -8.982  17.542 -27.166  1.00 73.02           C  
ATOM   3857  O   SER B 746      -8.581  17.062 -26.095  1.00 73.16           O  
ATOM   3858  CB  SER B 746      -8.616  15.246 -28.139  1.00 73.15           C  
ATOM   3859  N   ILE B 747      -9.379  18.810 -27.293  1.00 72.60           N  
ATOM   3860  CA  ILE B 747      -9.340  19.759 -26.174  1.00 72.18           C  
ATOM   3861  C   ILE B 747     -10.680  19.768 -25.446  1.00 71.85           C  
ATOM   3862  O   ILE B 747     -11.703  20.133 -26.027  1.00 71.88           O  
ATOM   3863  CB  ILE B 747      -9.010  21.191 -26.648  1.00 72.04           C  
ATOM   3864  N   GLU B 748     -10.664  19.368 -24.175  1.00 71.45           N  
ATOM   3865  CA  GLU B 748     -11.875  19.297 -23.358  1.00 71.09           C  
ATOM   3866  C   GLU B 748     -12.241  20.659 -22.780  1.00 70.84           C  
ATOM   3867  O   GLU B 748     -11.404  21.321 -22.161  1.00 70.97           O  
ATOM   3868  CB  GLU B 748     -11.694  18.286 -22.228  1.00 71.14           C  
ATOM   3869  N   PHE B 749     -13.494  21.064 -22.995  1.00 70.38           N  
ATOM   3870  CA  PHE B 749     -14.084  22.240 -22.356  1.00 69.96           C  
ATOM   3871  C   PHE B 749     -15.165  21.793 -21.376  1.00 69.53           C  
ATOM   3872  O   PHE B 749     -15.825  20.784 -21.601  1.00 69.33           O  
ATOM   3873  CB  PHE B 749     -14.737  23.139 -23.400  1.00 70.02           C  
ATOM   3874  CG  PHE B 749     -13.766  23.838 -24.303  1.00 70.23           C  
ATOM   3875  CD1 PHE B 749     -13.234  23.187 -25.406  1.00 70.22           C  
ATOM   3876  CD2 PHE B 749     -13.405  25.161 -24.066  1.00 69.99           C  
ATOM   3877  CE1 PHE B 749     -12.349  23.840 -26.255  1.00 70.51           C  
ATOM   3878  CE2 PHE B 749     -12.524  25.820 -24.907  1.00 70.09           C  
ATOM   3879  CZ  PHE B 749     -11.991  25.159 -26.004  1.00 70.34           C  
ATOM   3880  N   PRO B 750     -15.376  22.559 -20.294  1.00 69.18           N  
ATOM   3881  CA  PRO B 750     -16.482  22.231 -19.398  1.00 69.01           C  
ATOM   3882  C   PRO B 750     -17.830  22.551 -20.043  1.00 68.90           C  
ATOM   3883  O   PRO B 750     -17.895  23.343 -20.986  1.00 68.79           O  
ATOM   3884  CB  PRO B 750     -16.229  23.119 -18.182  1.00 68.92           C  
ATOM   3885  CG  PRO B 750     -15.454  24.264 -18.709  1.00 69.00           C  
ATOM   3886  CD  PRO B 750     -14.635  23.750 -19.847  1.00 69.04           C  
ATOM   3887  N   GLU B 751     -18.890  21.936 -19.531  1.00 68.86           N  
ATOM   3888  CA  GLU B 751     -20.213  22.029 -20.153  1.00 68.89           C  
ATOM   3889  C   GLU B 751     -20.756  23.455 -20.138  1.00 68.68           C  
ATOM   3890  O   GLU B 751     -21.281  23.934 -21.141  1.00 68.72           O  
ATOM   3891  CB  GLU B 751     -21.190  21.078 -19.462  1.00 69.00           C  
ATOM   3892  CG  GLU B 751     -20.848  19.614 -19.681  1.00 69.74           C  
ATOM   3893  CD  GLU B 751     -21.708  18.667 -18.872  1.00 70.94           C  
ATOM   3894  OE1 GLU B 751     -22.777  19.093 -18.376  1.00 71.15           O  
ATOM   3895  OE2 GLU B 751     -21.308  17.487 -18.739  1.00 71.69           O  
ATOM   3896  N   MET B 752     -20.612  24.131 -19.004  1.00 68.49           N  
ATOM   3897  CA  MET B 752     -21.035  25.518 -18.874  1.00 68.45           C  
ATOM   3898  C   MET B 752     -20.510  26.350 -20.054  1.00 68.12           C  
ATOM   3899  O   MET B 752     -21.284  27.016 -20.739  1.00 68.19           O  
ATOM   3900  CB  MET B 752     -20.551  26.091 -17.532  1.00 68.55           C  
ATOM   3901  CG  MET B 752     -21.066  27.494 -17.195  1.00 69.13           C  
ATOM   3902  SD  MET B 752     -22.868  27.677 -17.032  1.00 69.82           S  
ATOM   3903  CE  MET B 752     -22.948  29.271 -16.232  1.00 68.78           C  
ATOM   3904  N   LEU B 753     -19.205  26.286 -20.303  1.00 67.62           N  
ATOM   3905  CA  LEU B 753     -18.604  27.020 -21.420  1.00 67.23           C  
ATOM   3906  C   LEU B 753     -18.991  26.461 -22.785  1.00 67.08           C  
ATOM   3907  O   LEU B 753     -19.183  27.223 -23.729  1.00 66.94           O  
ATOM   3908  CB  LEU B 753     -17.076  27.047 -21.308  1.00 67.16           C  
ATOM   3909  CG  LEU B 753     -16.463  28.132 -20.431  1.00 66.82           C  
ATOM   3910  CD1 LEU B 753     -14.950  28.096 -20.537  1.00 66.33           C  
ATOM   3911  CD2 LEU B 753     -16.989  29.496 -20.829  1.00 66.78           C  
ATOM   3912  N   ALA B 754     -19.086  25.137 -22.895  1.00 66.96           N  
ATOM   3913  CA  ALA B 754     -19.429  24.490 -24.165  1.00 66.86           C  
ATOM   3914  C   ALA B 754     -20.785  24.962 -24.685  1.00 66.85           C  
ATOM   3915  O   ALA B 754     -20.922  25.333 -25.852  1.00 66.80           O  
ATOM   3916  CB  ALA B 754     -19.417  22.986 -24.015  1.00 66.78           C  
ATOM   3917  N   GLU B 755     -21.782  24.958 -23.809  1.00 66.96           N  
ATOM   3918  CA  GLU B 755     -23.108  25.460 -24.156  1.00 67.06           C  
ATOM   3919  C   GLU B 755     -23.032  26.939 -24.547  1.00 67.20           C  
ATOM   3920  O   GLU B 755     -23.577  27.344 -25.583  1.00 67.06           O  
ATOM   3921  CB  GLU B 755     -24.069  25.261 -22.997  1.00 66.85           C  
ATOM   3922  N   ILE B 756     -22.335  27.729 -23.729  1.00 67.44           N  
ATOM   3923  CA  ILE B 756     -22.178  29.167 -23.974  1.00 67.59           C  
ATOM   3924  C   ILE B 756     -21.441  29.435 -25.281  1.00 67.84           C  
ATOM   3925  O   ILE B 756     -21.796  30.353 -26.018  1.00 67.73           O  
ATOM   3926  CB  ILE B 756     -21.439  29.867 -22.820  1.00 67.50           C  
ATOM   3927  CG1 ILE B 756     -22.324  29.902 -21.577  1.00 67.58           C  
ATOM   3928  CG2 ILE B 756     -21.065  31.299 -23.204  1.00 67.62           C  
ATOM   3929  CD1 ILE B 756     -21.611  30.380 -20.339  1.00 67.69           C  
ATOM   3930  N   ILE B 757     -20.425  28.623 -25.563  1.00 68.25           N  
ATOM   3931  CA  ILE B 757     -19.665  28.737 -26.806  1.00 68.58           C  
ATOM   3932  C   ILE B 757     -20.516  28.312 -28.007  1.00 69.19           C  
ATOM   3933  O   ILE B 757     -20.640  29.061 -28.975  1.00 69.26           O  
ATOM   3934  CB  ILE B 757     -18.347  27.923 -26.749  1.00 68.39           C  
ATOM   3935  CG1 ILE B 757     -17.335  28.632 -25.840  1.00 68.30           C  
ATOM   3936  CG2 ILE B 757     -17.761  27.755 -28.142  1.00 67.89           C  
ATOM   3937  CD1 ILE B 757     -16.184  27.766 -25.373  1.00 67.79           C  
ATOM   3938  N   THR B 758     -21.115  27.126 -27.929  1.00 69.85           N  
ATOM   3939  CA  THR B 758     -21.977  26.618 -29.004  1.00 70.40           C  
ATOM   3940  C   THR B 758     -23.096  27.598 -29.372  1.00 70.90           C  
ATOM   3941  O   THR B 758     -23.387  27.802 -30.551  1.00 70.78           O  
ATOM   3942  CB  THR B 758     -22.592  25.260 -28.622  1.00 70.40           C  
ATOM   3943  OG1 THR B 758     -21.542  24.307 -28.434  1.00 70.41           O  
ATOM   3944  CG2 THR B 758     -23.526  24.761 -29.710  1.00 70.38           C  
ATOM   3945  N   ASN B 759     -23.714  28.201 -28.362  1.00 71.66           N  
ATOM   3946  CA  ASN B 759     -24.753  29.204 -28.589  1.00 72.44           C  
ATOM   3947  C   ASN B 759     -24.206  30.456 -29.275  1.00 72.91           C  
ATOM   3948  O   ASN B 759     -24.856  31.017 -30.161  1.00 73.11           O  
ATOM   3949  CB  ASN B 759     -25.422  29.597 -27.266  1.00 72.56           C  
ATOM   3950  CG  ASN B 759     -26.454  30.713 -27.431  1.00 73.59           C  
ATOM   3951  OD1 ASN B 759     -26.204  31.867 -27.066  1.00 74.29           O  
ATOM   3952  ND2 ASN B 759     -27.617  30.372 -27.989  1.00 74.99           N  
ATOM   3953  N   GLN B 760     -23.009  30.883 -28.871  1.00 73.36           N  
ATOM   3954  CA  GLN B 760     -22.471  32.177 -29.295  1.00 73.66           C  
ATOM   3955  C   GLN B 760     -21.803  32.183 -30.672  1.00 74.07           C  
ATOM   3956  O   GLN B 760     -21.836  33.203 -31.353  1.00 74.21           O  
ATOM   3957  CB  GLN B 760     -21.510  32.724 -28.236  1.00 73.64           C  
ATOM   3958  CG  GLN B 760     -22.210  33.269 -26.994  1.00 73.83           C  
ATOM   3959  CD  GLN B 760     -23.049  34.505 -27.280  1.00 73.77           C  
ATOM   3960  OE1 GLN B 760     -22.539  35.510 -27.770  1.00 74.34           O  
ATOM   3961  NE2 GLN B 760     -24.342  34.433 -26.974  1.00 73.50           N  
ATOM   3962  N   ILE B 761     -21.225  31.057 -31.086  1.00 74.60           N  
ATOM   3963  CA  ILE B 761     -20.469  30.977 -32.353  1.00 75.07           C  
ATOM   3964  C   ILE B 761     -21.167  31.633 -33.560  1.00 75.80           C  
ATOM   3965  O   ILE B 761     -20.541  32.422 -34.269  1.00 75.86           O  
ATOM   3966  CB  ILE B 761     -20.106  29.509 -32.740  1.00 74.96           C  
ATOM   3967  CG1 ILE B 761     -19.184  28.861 -31.695  1.00 74.55           C  
ATOM   3968  CG2 ILE B 761     -19.451  29.477 -34.120  1.00 74.54           C  
ATOM   3969  CD1 ILE B 761     -17.745  28.776 -32.097  1.00 73.76           C  
ATOM   3970  N   PRO B 762     -22.457  31.311 -33.801  1.00 76.71           N  
ATOM   3971  CA  PRO B 762     -23.105  31.848 -35.007  1.00 77.28           C  
ATOM   3972  C   PRO B 762     -23.413  33.344 -34.924  1.00 77.92           C  
ATOM   3973  O   PRO B 762     -23.415  34.031 -35.951  1.00 78.04           O  
ATOM   3974  CB  PRO B 762     -24.414  31.040 -35.107  1.00 77.20           C  
ATOM   3975  CG  PRO B 762     -24.332  29.978 -34.056  1.00 77.03           C  
ATOM   3976  CD  PRO B 762     -23.393  30.485 -33.020  1.00 76.72           C  
ATOM   3977  N   LYS B 763     -23.659  33.834 -33.709  1.00 78.63           N  
ATOM   3978  CA  LYS B 763     -24.080  35.220 -33.483  1.00 79.14           C  
ATOM   3979  C   LYS B 763     -23.036  36.253 -33.920  1.00 79.38           C  
ATOM   3980  O   LYS B 763     -23.397  37.350 -34.361  1.00 79.56           O  
ATOM   3981  CB  LYS B 763     -24.437  35.435 -32.006  1.00 79.16           C  
ATOM   3982  CG  LYS B 763     -25.636  34.612 -31.525  1.00 79.42           C  
ATOM   3983  CD  LYS B 763     -25.904  34.850 -30.051  1.00 79.50           C  
ATOM   3984  CE  LYS B 763     -26.899  33.855 -29.488  1.00 79.81           C  
ATOM   3985  NZ  LYS B 763     -27.064  34.057 -28.022  1.00 80.24           N  
ATOM   3986  N   TYR B 764     -21.756  35.905 -33.799  1.00 79.63           N  
ATOM   3987  CA  TYR B 764     -20.676  36.802 -34.222  1.00 79.88           C  
ATOM   3988  C   TYR B 764     -20.612  36.887 -35.747  1.00 79.75           C  
ATOM   3989  O   TYR B 764     -20.286  37.945 -36.300  1.00 79.82           O  
ATOM   3990  CB  TYR B 764     -19.327  36.373 -33.622  1.00 80.23           C  
ATOM   3991  CG  TYR B 764     -19.262  36.596 -32.122  1.00 80.74           C  
ATOM   3992  CD1 TYR B 764     -18.650  37.730 -31.581  1.00 81.05           C  
ATOM   3993  CD2 TYR B 764     -19.846  35.687 -31.243  1.00 81.24           C  
ATOM   3994  CE1 TYR B 764     -18.612  37.937 -30.198  1.00 81.11           C  
ATOM   3995  CE2 TYR B 764     -19.815  35.882 -29.868  1.00 81.17           C  
ATOM   3996  CZ  TYR B 764     -19.202  37.002 -29.348  1.00 81.26           C  
ATOM   3997  OH  TYR B 764     -19.193  37.168 -27.978  1.00 81.22           O  
ATOM   3998  N   SER B 765     -20.946  35.781 -36.417  1.00 79.42           N  
ATOM   3999  CA  SER B 765     -21.047  35.748 -37.881  1.00 79.06           C  
ATOM   4000  C   SER B 765     -22.271  36.530 -38.366  1.00 78.68           C  
ATOM   4001  O   SER B 765     -22.184  37.290 -39.332  1.00 78.61           O  
ATOM   4002  CB  SER B 765     -21.101  34.305 -38.381  1.00 78.98           C  
ATOM   4003  N   ASN B 766     -23.401  36.348 -37.680  1.00 78.20           N  
ATOM   4004  CA  ASN B 766     -24.654  37.042 -38.009  1.00 77.77           C  
ATOM   4005  C   ASN B 766     -24.583  38.564 -37.810  1.00 77.37           C  
ATOM   4006  O   ASN B 766     -25.350  39.305 -38.424  1.00 77.31           O  
ATOM   4007  CB  ASN B 766     -25.813  36.461 -37.186  1.00 77.72           C  
ATOM   4008  N   GLY B 767     -23.671  39.027 -36.956  1.00 76.77           N  
ATOM   4009  CA  GLY B 767     -23.559  40.448 -36.652  1.00 76.21           C  
ATOM   4010  C   GLY B 767     -24.753  40.931 -35.851  1.00 75.76           C  
ATOM   4011  O   GLY B 767     -25.271  42.027 -36.087  1.00 75.70           O  
ATOM   4012  N   ASN B 768     -25.186  40.106 -34.898  1.00 75.13           N  
ATOM   4013  CA  ASN B 768     -26.325  40.426 -34.034  1.00 74.49           C  
ATOM   4014  C   ASN B 768     -25.913  41.165 -32.753  1.00 73.78           C  
ATOM   4015  O   ASN B 768     -26.772  41.457 -31.920  1.00 73.81           O  
ATOM   4016  CB  ASN B 768     -27.081  39.147 -33.677  1.00 74.59           C  
ATOM   4017  N   ILE B 769     -24.618  41.469 -32.605  1.00 72.75           N  
ATOM   4018  CA  ILE B 769     -24.075  42.063 -31.375  1.00 71.98           C  
ATOM   4019  C   ILE B 769     -23.668  43.523 -31.561  1.00 71.14           C  
ATOM   4020  O   ILE B 769     -22.813  43.829 -32.390  1.00 70.93           O  
ATOM   4021  CB  ILE B 769     -22.817  41.306 -30.894  1.00 72.07           C  
ATOM   4022  CG1 ILE B 769     -23.152  39.847 -30.577  1.00 72.16           C  
ATOM   4023  CG2 ILE B 769     -22.207  41.996 -29.668  1.00 71.76           C  
ATOM   4024  CD1 ILE B 769     -21.931  38.980 -30.402  1.00 72.12           C  
ATOM   4025  N   LYS B 770     -24.266  44.411 -30.770  1.00 70.22           N  
ATOM   4026  CA  LYS B 770     -23.881  45.823 -30.753  1.00 69.60           C  
ATOM   4027  C   LYS B 770     -22.895  46.090 -29.612  1.00 68.94           C  
ATOM   4028  O   LYS B 770     -23.202  45.837 -28.445  1.00 68.83           O  
ATOM   4029  CB  LYS B 770     -25.114  46.719 -30.605  1.00 69.54           C  
ATOM   4030  CG  LYS B 770     -24.814  48.200 -30.710  1.00 69.42           C  
ATOM   4031  CD  LYS B 770     -26.076  49.037 -30.626  1.00 69.64           C  
ATOM   4032  CE  LYS B 770     -25.741  50.519 -30.728  1.00 69.96           C  
ATOM   4033  NZ  LYS B 770     -26.953  51.376 -30.757  1.00 70.43           N  
ATOM   4034  N   LYS B 771     -21.718  46.605 -29.960  1.00 68.16           N  
ATOM   4035  CA  LYS B 771     -20.680  46.925 -28.984  1.00 67.57           C  
ATOM   4036  C   LYS B 771     -20.796  48.386 -28.571  1.00 66.99           C  
ATOM   4037  O   LYS B 771     -20.587  49.279 -29.384  1.00 67.07           O  
ATOM   4038  CB  LYS B 771     -19.299  46.669 -29.587  1.00 67.59           C  
ATOM   4039  CG  LYS B 771     -19.032  45.210 -29.936  1.00 67.98           C  
ATOM   4040  CD  LYS B 771     -17.746  45.065 -30.747  1.00 68.71           C  
ATOM   4041  CE  LYS B 771     -17.484  43.623 -31.156  1.00 68.62           C  
ATOM   4042  NZ  LYS B 771     -16.318  43.535 -32.075  1.00 68.86           N  
ATOM   4043  N   LEU B 772     -21.127  48.629 -27.307  1.00 66.32           N  
ATOM   4044  CA  LEU B 772     -21.292  49.994 -26.804  1.00 65.66           C  
ATOM   4045  C   LEU B 772     -19.930  50.664 -26.574  1.00 65.40           C  
ATOM   4046  O   LEU B 772     -19.103  50.181 -25.799  1.00 65.32           O  
ATOM   4047  CB  LEU B 772     -22.125  49.990 -25.521  1.00 65.46           C  
ATOM   4048  CG  LEU B 772     -23.510  49.339 -25.648  1.00 65.12           C  
ATOM   4049  CD1 LEU B 772     -24.251  49.342 -24.319  1.00 64.38           C  
ATOM   4050  CD2 LEU B 772     -24.338  50.029 -26.721  1.00 64.42           C  
ATOM   4051  N   LEU B 773     -19.705  51.774 -27.269  1.00 65.12           N  
ATOM   4052  CA  LEU B 773     -18.447  52.508 -27.195  1.00 64.79           C  
ATOM   4053  C   LEU B 773     -18.654  53.832 -26.479  1.00 64.76           C  
ATOM   4054  O   LEU B 773     -19.619  54.548 -26.745  1.00 64.72           O  
ATOM   4055  CB  LEU B 773     -17.913  52.789 -28.600  1.00 64.59           C  
ATOM   4056  CG  LEU B 773     -17.711  51.595 -29.525  1.00 63.94           C  
ATOM   4057  CD1 LEU B 773     -17.357  52.087 -30.908  1.00 63.18           C  
ATOM   4058  CD2 LEU B 773     -16.637  50.676 -28.982  1.00 63.40           C  
ATOM   4059  N   PHE B 774     -17.742  54.155 -25.572  1.00 64.81           N  
ATOM   4060  CA  PHE B 774     -17.716  55.473 -24.957  1.00 65.01           C  
ATOM   4061  C   PHE B 774     -17.178  56.510 -25.937  1.00 65.39           C  
ATOM   4062  O   PHE B 774     -17.503  57.681 -25.834  1.00 65.44           O  
ATOM   4063  CB  PHE B 774     -16.848  55.464 -23.703  1.00 64.76           C  
ATOM   4064  CG  PHE B 774     -17.428  54.668 -22.576  1.00 64.54           C  
ATOM   4065  CD1 PHE B 774     -18.196  55.287 -21.604  1.00 64.51           C  
ATOM   4066  CD2 PHE B 774     -17.204  53.303 -22.483  1.00 63.73           C  
ATOM   4067  CE1 PHE B 774     -18.729  54.561 -20.562  1.00 64.34           C  
ATOM   4068  CE2 PHE B 774     -17.732  52.573 -21.449  1.00 63.59           C  
ATOM   4069  CZ  PHE B 774     -18.496  53.197 -20.483  1.00 64.25           C  
ATOM   4070  N   HIS B 775     -16.352  56.072 -26.884  1.00 65.94           N  
ATOM   4071  CA  HIS B 775     -15.735  56.972 -27.858  1.00 66.41           C  
ATOM   4072  C   HIS B 775     -15.936  56.427 -29.264  1.00 67.00           C  
ATOM   4073  O   HIS B 775     -15.515  55.311 -29.581  1.00 67.21           O  
ATOM   4074  CB  HIS B 775     -14.249  57.154 -27.542  1.00 66.30           C  
ATOM   4075  CG  HIS B 775     -13.991  57.541 -26.122  1.00 66.22           C  
ATOM   4076  ND1 HIS B 775     -14.206  58.817 -25.650  1.00 66.13           N  
ATOM   4077  CD2 HIS B 775     -13.584  56.809 -25.058  1.00 66.03           C  
ATOM   4078  CE1 HIS B 775     -13.924  58.860 -24.360  1.00 66.33           C  
ATOM   4079  NE2 HIS B 775     -13.543  57.655 -23.977  1.00 65.99           N  
ATOM   4080  N   GLN B 776     -16.570  57.234 -30.108  1.00 67.65           N  
ATOM   4081  CA  GLN B 776     -17.066  56.766 -31.396  1.00 68.21           C  
ATOM   4082  C   GLN B 776     -15.945  56.681 -32.433  1.00 68.41           C  
ATOM   4083  O   GLN B 776     -16.191  56.289 -33.574  1.00 68.84           O  
ATOM   4084  CB  GLN B 776     -18.203  57.673 -31.907  1.00 68.38           C  
ATOM   4085  CG  GLN B 776     -19.231  58.136 -30.843  1.00 68.78           C  
ATOM   4086  CD  GLN B 776     -19.712  57.028 -29.899  1.00 69.72           C  
ATOM   4087  OE1 GLN B 776     -19.596  57.152 -28.676  1.00 70.60           O  
ATOM   4088  NE2 GLN B 776     -20.265  55.953 -30.461  1.00 69.23           N  
TER    4089      GLN B 776                                                      
ATOM   4090  N   LYS D 740     -30.334  25.975 -29.174  1.00 70.65           N  
ATOM   4091  CA  LYS D 740     -30.883  25.704 -27.808  1.00 70.55           C  
ATOM   4092  C   LYS D 740     -30.685  26.904 -26.857  1.00 70.38           C  
ATOM   4093  O   LYS D 740     -30.123  27.945 -27.243  1.00 70.50           O  
ATOM   4094  CB  LYS D 740     -30.245  24.431 -27.218  1.00 70.43           C  
ATOM   4095  N   GLU D 741     -31.178  26.750 -25.627  1.00 69.87           N  
ATOM   4096  CA  GLU D 741     -30.992  27.733 -24.560  1.00 69.41           C  
ATOM   4097  C   GLU D 741     -30.375  27.018 -23.363  1.00 68.79           C  
ATOM   4098  O   GLU D 741     -31.012  26.155 -22.765  1.00 68.94           O  
ATOM   4099  CB  GLU D 741     -32.328  28.361 -24.176  1.00 69.36           C  
ATOM   4100  N   ASN D 742     -29.139  27.375 -23.020  1.00 67.95           N  
ATOM   4101  CA  ASN D 742     -28.409  26.690 -21.950  1.00 67.21           C  
ATOM   4102  C   ASN D 742     -29.168  26.723 -20.622  1.00 66.18           C  
ATOM   4103  O   ASN D 742     -29.271  27.770 -19.985  1.00 66.14           O  
ATOM   4104  CB  ASN D 742     -27.005  27.290 -21.768  1.00 67.28           C  
ATOM   4105  CG  ASN D 742     -26.220  26.607 -20.658  1.00 67.49           C  
ATOM   4106  OD1 ASN D 742     -25.899  27.224 -19.647  1.00 67.87           O  
ATOM   4107  ND2 ASN D 742     -25.945  25.314 -20.828  1.00 68.05           N  
ATOM   4108  N   ALA D 743     -29.680  25.565 -20.211  1.00 65.01           N  
ATOM   4109  CA  ALA D 743     -30.553  25.470 -19.041  1.00 64.13           C  
ATOM   4110  C   ALA D 743     -29.824  25.652 -17.704  1.00 63.34           C  
ATOM   4111  O   ALA D 743     -30.451  26.010 -16.705  1.00 63.12           O  
ATOM   4112  CB  ALA D 743     -31.300  24.141 -19.056  1.00 64.02           C  
ATOM   4113  N   LEU D 744     -28.515  25.410 -17.678  1.00 62.42           N  
ATOM   4114  CA  LEU D 744     -27.750  25.539 -16.436  1.00 61.81           C  
ATOM   4115  C   LEU D 744     -27.542  27.007 -16.055  1.00 61.29           C  
ATOM   4116  O   LEU D 744     -27.734  27.390 -14.894  1.00 60.81           O  
ATOM   4117  CB  LEU D 744     -26.397  24.828 -16.549  1.00 61.78           C  
ATOM   4118  CG  LEU D 744     -25.524  24.860 -15.289  1.00 61.59           C  
ATOM   4119  CD1 LEU D 744     -26.322  24.506 -14.033  1.00 60.97           C  
ATOM   4120  CD2 LEU D 744     -24.329  23.937 -15.445  1.00 61.58           C  
ATOM   4121  N   LEU D 745     -27.137  27.815 -17.032  1.00 60.75           N  
ATOM   4122  CA  LEU D 745     -26.993  29.255 -16.828  1.00 60.49           C  
ATOM   4123  C   LEU D 745     -28.308  29.828 -16.303  1.00 60.50           C  
ATOM   4124  O   LEU D 745     -28.334  30.436 -15.230  1.00 60.45           O  
ATOM   4125  CB  LEU D 745     -26.584  29.954 -18.131  1.00 60.39           C  
ATOM   4126  CG  LEU D 745     -26.415  31.476 -18.089  1.00 60.15           C  
ATOM   4127  CD1 LEU D 745     -25.407  31.873 -17.033  1.00 60.19           C  
ATOM   4128  CD2 LEU D 745     -26.000  32.014 -19.446  1.00 59.94           C  
ATOM   4129  N   ARG D 746     -29.393  29.604 -17.053  1.00 60.31           N  
ATOM   4130  CA  ARG D 746     -30.740  30.035 -16.648  1.00 60.37           C  
ATOM   4131  C   ARG D 746     -31.034  29.647 -15.201  1.00 59.71           C  
ATOM   4132  O   ARG D 746     -31.410  30.488 -14.387  1.00 59.63           O  
ATOM   4133  CB  ARG D 746     -31.817  29.440 -17.573  1.00 60.35           C  
ATOM   4134  CG  ARG D 746     -33.252  29.836 -17.188  1.00 61.11           C  
ATOM   4135  CD  ARG D 746     -34.300  29.443 -18.236  1.00 61.34           C  
ATOM   4136  NE  ARG D 746     -34.457  30.467 -19.269  1.00 62.03           N  
ATOM   4137  CZ  ARG D 746     -33.889  30.446 -20.477  1.00 63.20           C  
ATOM   4138  NH1 ARG D 746     -33.097  29.442 -20.865  1.00 63.32           N  
ATOM   4139  NH2 ARG D 746     -34.115  31.456 -21.317  1.00 63.47           N  
ATOM   4140  N   TYR D 747     -30.854  28.371 -14.891  1.00 59.25           N  
ATOM   4141  CA  TYR D 747     -31.012  27.893 -13.526  1.00 58.97           C  
ATOM   4142  C   TYR D 747     -30.146  28.690 -12.548  1.00 59.08           C  
ATOM   4143  O   TYR D 747     -30.625  29.104 -11.498  1.00 58.99           O  
ATOM   4144  CB  TYR D 747     -30.676  26.401 -13.433  1.00 58.69           C  
ATOM   4145  CG  TYR D 747     -30.537  25.910 -12.009  1.00 58.33           C  
ATOM   4146  CD1 TYR D 747     -31.650  25.755 -11.199  1.00 57.89           C  
ATOM   4147  CD2 TYR D 747     -29.290  25.622 -11.468  1.00 57.87           C  
ATOM   4148  CE1 TYR D 747     -31.530  25.325  -9.891  1.00 57.93           C  
ATOM   4149  CE2 TYR D 747     -29.160  25.187 -10.160  1.00 57.77           C  
ATOM   4150  CZ  TYR D 747     -30.284  25.040  -9.377  1.00 58.17           C  
ATOM   4151  OH  TYR D 747     -30.170  24.605  -8.078  1.00 58.28           O  
ATOM   4152  N   LEU D 748     -28.879  28.903 -12.901  1.00 59.31           N  
ATOM   4153  CA  LEU D 748     -27.943  29.625 -12.031  1.00 59.39           C  
ATOM   4154  C   LEU D 748     -28.351  31.080 -11.811  1.00 59.48           C  
ATOM   4155  O   LEU D 748     -28.244  31.601 -10.696  1.00 59.24           O  
ATOM   4156  CB  LEU D 748     -26.514  29.551 -12.585  1.00 59.45           C  
ATOM   4157  CG  LEU D 748     -25.727  28.297 -12.196  1.00 59.45           C  
ATOM   4158  CD1 LEU D 748     -24.421  28.223 -12.976  1.00 59.16           C  
ATOM   4159  CD2 LEU D 748     -25.463  28.285 -10.693  1.00 59.59           C  
ATOM   4160  N   LEU D 749     -28.818  31.728 -12.873  1.00 59.77           N  
ATOM   4161  CA  LEU D 749     -29.363  33.083 -12.764  1.00 60.03           C  
ATOM   4162  C   LEU D 749     -30.681  33.084 -11.999  1.00 60.62           C  
ATOM   4163  O   LEU D 749     -30.902  33.938 -11.139  1.00 60.78           O  
ATOM   4164  CB  LEU D 749     -29.583  33.690 -14.149  1.00 59.80           C  
ATOM   4165  CG  LEU D 749     -28.321  34.097 -14.896  1.00 59.39           C  
ATOM   4166  CD1 LEU D 749     -28.632  34.409 -16.357  1.00 58.85           C  
ATOM   4167  CD2 LEU D 749     -27.683  35.277 -14.198  1.00 58.33           C  
ATOM   4168  N   ASP D 750     -31.551  32.125 -12.312  1.00 61.14           N  
ATOM   4169  CA  ASP D 750     -32.903  32.101 -11.753  1.00 61.63           C  
ATOM   4170  C   ASP D 750     -32.948  31.577 -10.308  1.00 61.83           C  
ATOM   4171  O   ASP D 750     -33.880  31.896  -9.573  1.00 61.57           O  
ATOM   4172  CB  ASP D 750     -33.836  31.275 -12.649  1.00 61.65           C  
ATOM   4173  CG  ASP D 750     -35.303  31.624 -12.453  1.00 62.45           C  
ATOM   4174  OD1 ASP D 750     -35.616  32.821 -12.267  1.00 63.29           O  
ATOM   4175  OD2 ASP D 750     -36.149  30.702 -12.503  1.00 63.20           O  
ATOM   4176  N   LYS D 751     -31.951  30.777  -9.917  1.00 62.14           N  
ATOM   4177  CA  LYS D 751     -31.831  30.256  -8.545  1.00 62.41           C  
ATOM   4178  C   LYS D 751     -32.485  31.183  -7.529  1.00 62.60           C  
ATOM   4179  O   LYS D 751     -32.019  32.295  -7.283  1.00 62.80           O  
ATOM   4180  CB  LYS D 751     -30.357  30.071  -8.148  1.00 62.39           C  
ATOM   4181  CG  LYS D 751     -29.792  28.663  -8.332  1.00 62.42           C  
ATOM   4182  CD  LYS D 751     -28.571  28.427  -7.431  1.00 62.49           C  
ATOM   4183  CE  LYS D 751     -28.993  28.212  -5.970  1.00 63.05           C  
ATOM   4184  NZ  LYS D 751     -27.911  27.668  -5.093  1.00 63.08           N  
ATOM   4185  OXT LYS D 751     -33.495  30.838  -6.925  1.00 62.97           O  
TER    4186      LYS D 751                                                      
HETATM 4187  C1  JZS A   1     -22.828  33.210  10.946  1.00 44.28           C  
HETATM 4188  F1  JZS A   1     -16.881  26.722  20.540  1.00 43.62           F  
HETATM 4189  N1  JZS A   1     -22.006  31.468  12.419  1.00 42.69           N  
HETATM 4190  O1  JZS A   1     -21.461  31.642  14.640  1.00 42.19           O  
HETATM 4191  C2  JZS A   1     -22.111  32.886  12.225  1.00 44.93           C  
HETATM 4192  F2  JZS A   1     -15.880  26.210  22.389  1.00 43.44           F  
HETATM 4193  N2  JZS A   1     -21.170  26.837  16.023  1.00 41.76           N  
HETATM 4194  O2  JZS A   1     -17.559  24.225  21.459  1.00 42.75           O  
HETATM 4195  C3  JZS A   1     -21.832  30.994  13.682  1.00 42.22           C  
HETATM 4196  F3  JZS A   1     -17.508  27.633  22.420  1.00 44.90           F  
HETATM 4197  N3  JZS A   1     -20.048  26.176  15.732  1.00 41.66           N  
HETATM 4198  O3  JZS A   1     -20.417  34.555  12.104  1.00 46.67           O  
HETATM 4199  C4  JZS A   1     -22.116  29.578  13.849  1.00 42.15           C  
HETATM 4200  F4  JZS A   1     -17.007  25.213  24.127  1.00 43.06           F  
HETATM 4201  N4  JZS A   1     -19.280  25.490  19.998  1.00 41.45           N  
HETATM 4202  C5  JZS A   1     -22.985  28.959  12.989  1.00 42.57           C  
HETATM 4203  F5  JZS A   1     -18.690  23.917  23.750  1.00 43.20           F  
HETATM 4204  N5  JZS A   1     -19.826  32.363  11.901  1.00 45.01           N  
HETATM 4205  C6  JZS A   1     -23.246  27.623  13.155  1.00 42.49           C  
HETATM 4206  F6  JZS A   1     -19.000  26.042  24.100  1.00 43.43           F  
HETATM 4207  C7  JZS A   1     -22.642  26.922  14.169  1.00 42.33           C  
HETATM 4208  C8  JZS A   1     -21.779  27.567  15.015  1.00 41.98           C  
HETATM 4209  C9  JZS A   1     -21.498  28.900  14.869  1.00 41.99           C  
HETATM 4210  C10 JZS A   1     -19.561  25.828  16.917  1.00 41.18           C  
HETATM 4211  C11 JZS A   1     -20.382  26.260  17.974  1.00 41.35           C  
HETATM 4212  C12 JZS A   1     -20.320  26.147  19.343  1.00 41.54           C  
HETATM 4213  C13 JZS A   1     -19.385  25.725  21.416  1.00 42.22           C  
HETATM 4214  C14 JZS A   1     -18.061  25.394  22.055  1.00 43.35           C  
HETATM 4215  C15 JZS A   1     -17.073  26.499  21.848  1.00 43.95           C  
HETATM 4216  C16 JZS A   1     -18.199  25.141  23.519  1.00 43.16           C  
HETATM 4217  C17 JZS A   1     -21.359  26.726  20.020  1.00 41.17           C  
HETATM 4218  C18 JZS A   1     -22.390  27.374  19.391  1.00 41.70           C  
HETATM 4219  C19 JZS A   1     -23.472  27.973  20.204  1.00 41.54           C  
HETATM 4220  C20 JZS A   1     -22.459  27.493  18.030  1.00 41.43           C  
HETATM 4221  C21 JZS A   1     -21.421  26.912  17.360  1.00 41.70           C  
HETATM 4222  C22 JZS A   1     -20.712  33.376  12.074  1.00 45.82           C  
HETATM 4223  C1  JZR A1731     -20.382  17.250  28.997  1.00 73.09           C  
HETATM 4224  O1  JZR A1731     -20.549  17.985  27.769  1.00 72.65           O  
HETATM 4225  C2  JZR A1731     -19.658  17.902  30.183  1.00 73.32           C  
HETATM 4226  O2  JZR A1731     -18.678  18.843  29.740  1.00 74.08           O  
HETATM 4227  C3  JZR A1731     -18.962  16.838  31.011  1.00 73.17           C  
HETATM 4228  O3  JZR A1731     -18.391  17.422  32.184  1.00 72.61           O  
HETATM 4229  C4  JZR A1731     -19.990  15.777  31.372  1.00 73.46           C  
HETATM 4230  O4  JZR A1731     -19.426  14.838  32.296  1.00 73.73           O  
HETATM 4231  C5  JZR A1731     -20.458  15.076  30.098  1.00 73.52           C  
HETATM 4232  O5  JZR A1731     -21.072  16.005  29.190  1.00 73.47           O  
HETATM 4233  C6  JZR A1731     -21.448  13.953  30.410  1.00 73.25           C  
HETATM 4234  O6  JZR A1731     -22.640  14.471  31.013  1.00 72.90           O  
HETATM 4235  C1' JZR A1731     -21.796  17.823  27.086  1.00 71.93           C  
HETATM 4236  C2' JZR A1731     -21.638  18.114  25.592  1.00 71.33           C  
HETATM 4237  C3' JZR A1731     -21.567  19.607  25.268  1.00 70.50           C  
HETATM 4238  C4' JZR A1731     -22.459  19.982  24.083  1.00 70.19           C  
HETATM 4239  C5' JZR A1731     -21.958  21.203  23.304  1.00 70.12           C  
HETATM 4240  C6' JZR A1731     -22.589  22.503  23.758  1.00 69.81           C  
HETATM 4241  C1  JZS B   1     -13.308  37.978 -10.900  1.00 43.52           C  
HETATM 4242  F1  JZS B   1     -11.526  29.442 -20.486  1.00 44.03           F  
HETATM 4243  N1  JZS B   1     -12.385  36.402 -12.477  1.00 41.50           N  
HETATM 4244  O1  JZS B   1     -12.857  36.093 -14.706  1.00 42.79           O  
HETATM 4245  C2  JZS B   1     -13.452  37.332 -12.248  1.00 43.69           C  
HETATM 4246  F2  JZS B   1     -11.718  28.234 -22.277  1.00 43.25           F  
HETATM 4247  N2  JZS B   1      -9.114  33.044 -16.095  1.00 40.80           N  
HETATM 4248  O2  JZS B   1      -9.142  28.528 -21.542  1.00 44.26           O  
HETATM 4249  C3  JZS B   1     -12.112  36.004 -13.750  1.00 42.32           C  
HETATM 4250  F3  JZS B   1     -12.045  30.337 -22.406  1.00 42.59           F  
HETATM 4251  N3  JZS B   1      -9.251  31.750 -15.800  1.00 40.36           N  
HETATM 4252  O3  JZS B   1     -15.802  36.977 -12.503  1.00 47.60           O  
HETATM 4253  C4  JZS B   1     -10.801  35.397 -13.913  1.00 42.41           C  
HETATM 4254  F4  JZS B   1      -9.948  28.337 -24.084  1.00 45.65           F  
HETATM 4255  N4  JZS B   1      -9.209  30.709 -20.064  1.00 40.43           N  
HETATM 4256  C5  JZS B   1      -9.804  35.720 -13.032  1.00 42.52           C  
HETATM 4257  F5  JZS B   1      -8.424  29.850 -23.964  1.00 46.40           F  
HETATM 4258  N5  JZS B   1     -14.475  35.230 -11.888  1.00 43.75           N  
HETATM 4259  C6  JZS B   1      -8.571  35.139 -13.189  1.00 43.32           C  
HETATM 4260  F6  JZS B   1     -10.524  30.400 -24.201  1.00 47.32           F  
HETATM 4261  C7  JZS B   1      -8.346  34.251 -14.212  1.00 42.49           C  
HETATM 4262  C8  JZS B   1      -9.361  33.951 -15.079  1.00 41.65           C  
HETATM 4263  C9  JZS B   1     -10.603  34.512 -14.943  1.00 41.85           C  
HETATM 4264  C10 JZS B   1      -9.278  31.157 -16.986  1.00 40.24           C  
HETATM 4265  C11 JZS B   1      -9.143  32.071 -18.046  1.00 40.01           C  
HETATM 4266  C12 JZS B   1      -9.103  31.943 -19.416  1.00 39.98           C  
HETATM 4267  C13 JZS B   1      -9.333  30.890 -21.492  1.00 41.45           C  
HETATM 4268  C14 JZS B   1      -9.845  29.608 -22.104  1.00 43.93           C  
HETATM 4269  C15 JZS B   1     -11.294  29.409 -21.804  1.00 43.36           C  
HETATM 4270  C16 JZS B   1      -9.677  29.556 -23.592  1.00 45.22           C  
HETATM 4271  C17 JZS B   1      -8.953  33.119 -20.099  1.00 40.00           C  
HETATM 4272  C18 JZS B   1      -8.848  34.334 -19.477  1.00 40.59           C  
HETATM 4273  C19 JZS B   1      -8.688  35.546 -20.310  1.00 40.75           C  
HETATM 4274  C20 JZS B   1      -8.886  34.467 -18.115  1.00 40.67           C  
HETATM 4275  C21 JZS B   1      -9.037  33.293 -17.433  1.00 40.08           C  
HETATM 4276  C22 JZS B   1     -14.705  36.521 -12.234  1.00 44.78           C  
HETATM 4277  C1  JZR B1731      -2.080  26.665 -29.273  1.00 82.76           C  
HETATM 4278  O1  JZR B1731      -2.468  27.710 -28.360  1.00 82.57           O  
HETATM 4279  C2  JZR B1731      -3.012  26.362 -30.457  1.00 82.90           C  
HETATM 4280  O2  JZR B1731      -4.342  26.094 -29.995  1.00 83.36           O  
HETATM 4281  C3  JZR B1731      -2.546  25.156 -31.254  1.00 82.65           C  
HETATM 4282  O3  JZR B1731      -3.231  25.109 -32.505  1.00 82.17           O  
HETATM 4283  C4  JZR B1731      -1.060  25.274 -31.510  1.00 82.91           C  
HETATM 4284  O4  JZR B1731      -0.634  24.232 -32.395  1.00 83.36           O  
HETATM 4285  C5  JZR B1731      -0.295  25.168 -30.198  1.00 82.62           C  
HETATM 4286  O5  JZR B1731      -0.775  26.047 -29.169  1.00 82.77           O  
HETATM 4287  C6  JZR B1731       1.192  25.436 -30.435  1.00 82.28           C  
HETATM 4288  O6  JZR B1731       1.405  26.685 -31.105  1.00 81.36           O  
HETATM 4289  C1' JZR B1731      -1.530  28.018 -27.322  1.00 82.07           C  
HETATM 4290  C2' JZR B1731      -2.223  28.090 -25.964  1.00 81.42           C  
HETATM 4291  C3' JZR B1731      -2.827  29.465 -25.717  1.00 80.98           C  
HETATM 4292  C4' JZR B1731      -3.171  29.671 -24.246  1.00 80.71           C  
HETATM 4293  C5' JZR B1731      -4.334  30.647 -24.081  1.00 80.40           C  
HETATM 4294  C6' JZR B1731      -4.219  31.430 -22.792  1.00 80.22           C  
HETATM 4295  C1  JZR B 778     -32.622  57.941 -14.568  1.00 70.56           C  
HETATM 4296  O1  JZR B 778     -31.570  58.928 -14.552  1.00 69.39           O  
HETATM 4297  C2  JZR B 778     -33.315  57.785 -13.199  1.00 70.84           C  
HETATM 4298  O2  JZR B 778     -32.415  57.347 -12.170  1.00 70.62           O  
HETATM 4299  C3  JZR B 778     -34.470  56.784 -13.296  1.00 71.26           C  
HETATM 4300  O3  JZR B 778     -35.179  56.673 -12.053  1.00 71.45           O  
HETATM 4301  C4  JZR B 778     -35.425  57.220 -14.401  1.00 71.41           C  
HETATM 4302  O4  JZR B 778     -36.531  56.316 -14.513  1.00 71.88           O  
HETATM 4303  C5  JZR B 778     -34.633  57.307 -15.706  1.00 71.43           C  
HETATM 4304  O5  JZR B 778     -33.617  58.298 -15.536  1.00 71.35           O  
HETATM 4305  C6  JZR B 778     -35.483  57.648 -16.927  1.00 71.32           C  
HETATM 4306  O6  JZR B 778     -36.633  58.409 -16.548  1.00 71.50           O  
HETATM 4307  C1' JZR B 778     -31.193  59.460 -15.832  1.00 68.41           C  
HETATM 4308  C2' JZR B 778     -29.751  59.109 -16.197  1.00 67.88           C  
HETATM 4309  C3' JZR B 778     -28.759  60.238 -15.897  1.00 67.53           C  
HETATM 4310  C4' JZR B 778     -27.926  60.679 -17.105  1.00 66.80           C  
HETATM 4311  C5' JZR B 778     -26.653  61.405 -16.657  1.00 66.17           C  
HETATM 4312  C6' JZR B 778     -25.857  61.958 -17.823  1.00 65.07           C  
HETATM 4313  O   HOH A   3     -22.200  36.624  12.313  1.00 32.11           O  
HETATM 4314  O   HOH A   4     -19.635  35.766  23.968  1.00 41.09           O  
HETATM 4315  O   HOH A   5     -25.552  44.147  32.967  1.00 44.30           O  
HETATM 4316  O   HOH A   6      -8.717  38.238  23.658  1.00 53.54           O  
HETATM 4317  O   HOH A   8     -42.286  48.948  13.479  1.00 44.13           O  
HETATM 4318  O   HOH A   9     -40.449  55.757  12.932  1.00 57.55           O  
HETATM 4319  O   HOH A  13     -37.243  34.568   5.035  1.00 44.26           O  
HETATM 4320  O   HOH A  14     -36.172  38.376   4.206  1.00 48.53           O  
HETATM 4321  O   HOH A  15     -41.095  38.197   4.160  1.00 42.11           O  
HETATM 4322  O   HOH A  16     -45.491  39.022  15.304  1.00 42.61           O  
HETATM 4323  O   HOH A  17     -43.514  37.276  21.803  1.00 53.92           O  
HETATM 4324  O   HOH A  18     -46.461  36.235  11.954  1.00 60.39           O  
HETATM 4325  O   HOH A  19     -20.361   9.215  24.798  1.00 36.58           O  
HETATM 4326  O   HOH A  20     -23.313   5.811  17.557  1.00 45.08           O  
HETATM 4327  O   HOH A  24     -17.238  58.479  19.341  1.00 40.49           O  
HETATM 4328  O   HOH A  25     -16.265  58.402  16.742  1.00 51.65           O  
HETATM 4329  O   HOH A  26     -22.444  41.299  23.321  1.00 53.15           O  
HETATM 4330  O   HOH A  27     -21.367  43.559  22.285  1.00 39.14           O  
HETATM 4331  O   HOH A  28     -23.103  35.482   1.626  1.00 48.06           O  
HETATM 4332  O   HOH A  34     -23.737  32.371   7.687  1.00 48.52           O  
HETATM 4333  O   HOH A  35     -35.362  33.141  35.165  1.00 51.70           O  
HETATM 4334  O   HOH A  36     -31.905  29.761  28.057  1.00 54.53           O  
HETATM 4335  O   HOH A  37     -33.805  26.130  31.176  1.00 63.48           O  
HETATM 4336  O   HOH A  38     -29.655  24.278  39.819  1.00 62.75           O  
HETATM 4337  O   HOH A  39     -19.749  33.738  33.387  1.00 48.87           O  
HETATM 4338  O   HOH A  40     -41.453  45.189  29.095  1.00 59.28           O  
HETATM 4339  O   HOH A  41     -46.974  39.999  31.015  1.00 60.24           O  
HETATM 4340  O   HOH A  42     -35.785  53.249  24.833  1.00 50.65           O  
HETATM 4341  O   HOH A  43     -32.266  54.605  32.573  1.00 67.83           O  
HETATM 4342  O   HOH A  44     -26.405  57.985  27.909  1.00 65.63           O  
HETATM 4343  O   HOH A 778     -15.480  24.553   5.845  1.00 39.58           O  
HETATM 4344  O   HOH B   2     -22.671  43.012 -22.334  1.00 32.77           O  
HETATM 4345  O   HOH B   7     -10.580  27.034  -5.896  1.00 41.13           O  
HETATM 4346  O   HOH B  10       5.358  31.322 -26.693  1.00 40.30           O  
HETATM 4347  O   HOH B  11      -7.091  42.717  -5.597  1.00 51.36           O  
HETATM 4348  O   HOH B  12      -5.837  50.592  -5.498  1.00 40.87           O  
HETATM 4349  O   HOH B  21     -19.284  61.392 -13.971  1.00 41.19           O  
HETATM 4350  O   HOH B  22     -19.645  61.678 -11.301  1.00 58.59           O  
HETATM 4351  O   HOH B  23     -15.459  64.023 -13.215  1.00 47.16           O  
HETATM 4352  O   HOH B  29     -17.392  35.574  -2.963  1.00 55.53           O  
HETATM 4353  O   HOH B  30      -4.717  43.531 -28.181  1.00 53.46           O  
HETATM 4354  O   HOH B  31      -2.360  42.788 -29.176  1.00 68.38           O  
HETATM 4355  O   HOH B  32     -37.124  48.004 -18.884  1.00 40.21           O  
HETATM 4356  O   HOH B  33      -4.790  63.421 -26.337  1.00 55.76           O  
CONECT 4187 4191                                                                
CONECT 4188 4215                                                                
CONECT 4189 4191 4195                                                           
CONECT 4190 4195                                                                
CONECT 4191 4187 4189 4222                                                      
CONECT 4192 4215                                                                
CONECT 4193 4197 4208 4221                                                      
CONECT 4194 4214                                                                
CONECT 4195 4189 4190 4199                                                      
CONECT 4196 4215                                                                
CONECT 4197 4193 4210                                                           
CONECT 4198 4222                                                                
CONECT 4199 4195 4202 4209                                                      
CONECT 4200 4216                                                                
CONECT 4201 4212 4213                                                           
CONECT 4202 4199 4205                                                           
CONECT 4203 4216                                                                
CONECT 4204 4222                                                                
CONECT 4205 4202 4207                                                           
CONECT 4206 4216                                                                
CONECT 4207 4205 4208                                                           
CONECT 4208 4193 4207 4209
[truncated: 8,587 more chars]
