# Supplementary material for: Exploration of the molecular mechanism of melatonin against polycystic ovary syndrome based on a network pharmacology approach and experimental validation
Source: Front Endocrinol (Lausanne). 2025 Aug 5;16:1528518. doi: 10.3389/fendo.2025.1528518 (PMC12361247; doi:10.3389/fendo.2025.1528518)
Supplement: Supplementary file 1 [file DataSheet1.zip › Raw data/molecular docking/NR3C1-melatonin/3k22_w.pdb]

CRYST1  127.597  127.597   78.230  90.00  90.00 120.00 P 61          1
ATOM      1  N   PRO A 526     -35.721  49.363  -9.858  1.00 79.97           N  
ATOM      2  CA  PRO A 526     -36.319  49.914  -8.644  1.00 79.87           C  
ATOM      3  C   PRO A 526     -35.306  50.640  -7.748  1.00 79.57           C  
ATOM      4  O   PRO A 526     -35.439  51.847  -7.528  1.00 79.76           O  
ATOM      5  CB  PRO A 526     -36.914  48.672  -7.945  1.00 79.96           C  
ATOM      6  CG  PRO A 526     -36.979  47.574  -9.022  1.00 80.07           C  
ATOM      7  CD  PRO A 526     -36.431  48.154 -10.310  1.00 80.05           C  
ATOM      8  N   GLN A 527     -34.309  49.913  -7.244  1.00 79.08           N  
ATOM      9  CA  GLN A 527     -33.279  50.489  -6.378  1.00 78.58           C  
ATOM     10  C   GLN A 527     -31.897  50.041  -6.857  1.00 78.05           C  
ATOM     11  O   GLN A 527     -31.541  48.866  -6.728  1.00 78.21           O  
ATOM     12  CB  GLN A 527     -33.506  50.078  -4.921  1.00 78.55           C  
ATOM     13  N   LEU A 528     -31.140  50.983  -7.423  1.00 77.19           N  
ATOM     14  CA  LEU A 528     -29.767  50.746  -7.872  1.00 76.31           C  
ATOM     15  C   LEU A 528     -28.738  51.174  -6.825  1.00 75.54           C  
ATOM     16  O   LEU A 528     -27.555  50.894  -6.982  1.00 75.63           O  
ATOM     17  CB  LEU A 528     -29.502  51.494  -9.179  1.00 76.28           C  
ATOM     18  CG  LEU A 528     -30.358  51.049 -10.361  1.00 76.24           C  
ATOM     19  CD1 LEU A 528     -30.237  52.027 -11.524  1.00 75.95           C  
ATOM     20  CD2 LEU A 528     -29.955  49.647 -10.783  1.00 76.39           C  
ATOM     21  N   THR A 529     -29.177  51.868  -5.776  1.00 74.60           N  
ATOM     22  CA  THR A 529     -28.301  52.183  -4.642  1.00 73.84           C  
ATOM     23  C   THR A 529     -28.541  51.144  -3.541  1.00 72.73           C  
ATOM     24  O   THR A 529     -29.681  50.723  -3.337  1.00 72.88           O  
ATOM     25  CB  THR A 529     -28.527  53.621  -4.089  1.00 73.97           C  
ATOM     26  CG2 THR A 529     -28.442  54.664  -5.213  1.00 73.94           C  
ATOM     27  OG1 THR A 529     -29.804  53.706  -3.442  1.00 74.50           O  
ATOM     28  N   PRO A 530     -27.475  50.727  -2.830  1.00 71.27           N  
ATOM     29  CA  PRO A 530     -27.630  49.632  -1.873  1.00 70.19           C  
ATOM     30  C   PRO A 530     -28.292  50.034  -0.566  1.00 68.90           C  
ATOM     31  O   PRO A 530     -27.921  51.036   0.033  1.00 68.88           O  
ATOM     32  CB  PRO A 530     -26.186  49.195  -1.581  1.00 70.27           C  
ATOM     33  CG  PRO A 530     -25.305  50.017  -2.468  1.00 70.82           C  
ATOM     34  CD  PRO A 530     -26.090  51.222  -2.850  1.00 71.31           C  
ATOM     35  N   THR A 531     -29.255  49.235  -0.127  1.00 67.48           N  
ATOM     36  CA  THR A 531     -29.773  49.329   1.229  1.00 66.22           C  
ATOM     37  C   THR A 531     -28.738  48.745   2.181  1.00 65.07           C  
ATOM     38  O   THR A 531     -27.762  48.127   1.751  1.00 64.90           O  
ATOM     39  CB  THR A 531     -31.087  48.540   1.391  1.00 66.19           C  
ATOM     40  CG2 THR A 531     -32.114  48.983   0.355  1.00 66.11           C  
ATOM     41  OG1 THR A 531     -30.831  47.137   1.241  1.00 66.03           O  
ATOM     42  N   LEU A 532     -28.965  48.924   3.475  1.00 63.69           N  
ATOM     43  CA  LEU A 532     -28.066  48.387   4.489  1.00 62.57           C  
ATOM     44  C   LEU A 532     -28.265  46.875   4.637  1.00 61.57           C  
ATOM     45  O   LEU A 532     -27.296  46.134   4.793  1.00 61.38           O  
ATOM     46  CB  LEU A 532     -28.283  49.101   5.828  1.00 62.49           C  
ATOM     47  CG  LEU A 532     -27.054  49.410   6.684  1.00 62.67           C  
ATOM     48  CD1 LEU A 532     -25.910  49.923   5.837  1.00 62.70           C  
ATOM     49  CD2 LEU A 532     -27.409  50.431   7.763  1.00 62.67           C  
ATOM     50  N   VAL A 533     -29.515  46.419   4.571  1.00 60.34           N  
ATOM     51  CA  VAL A 533     -29.817  44.992   4.699  1.00 59.41           C  
ATOM     52  C   VAL A 533     -29.257  44.179   3.534  1.00 58.77           C  
ATOM     53  O   VAL A 533     -28.818  43.042   3.721  1.00 58.89           O  
ATOM     54  CB  VAL A 533     -31.335  44.726   4.818  1.00 59.30           C  
ATOM     55  CG1 VAL A 533     -32.037  44.974   3.492  1.00 59.24           C  
ATOM     56  CG2 VAL A 533     -31.583  43.318   5.288  1.00 58.60           C  
ATOM     57  N   SER A 534     -29.264  44.755   2.336  1.00 57.94           N  
ATOM     58  CA  SER A 534     -28.756  44.053   1.157  1.00 57.45           C  
ATOM     59  C   SER A 534     -27.241  43.828   1.243  1.00 57.02           C  
ATOM     60  O   SER A 534     -26.721  42.861   0.687  1.00 56.95           O  
ATOM     61  CB  SER A 534     -29.114  44.811  -0.121  1.00 57.30           C  
ATOM     62  OG  SER A 534     -28.459  46.062  -0.166  1.00 57.43           O  
ATOM     63  N   LEU A 535     -26.546  44.721   1.944  1.00 56.47           N  
ATOM     64  CA  LEU A 535     -25.119  44.564   2.204  1.00 56.11           C  
ATOM     65  C   LEU A 535     -24.882  43.513   3.288  1.00 55.61           C  
ATOM     66  O   LEU A 535     -24.060  42.615   3.114  1.00 55.60           O  
ATOM     67  CB  LEU A 535     -24.498  45.906   2.599  1.00 56.31           C  
ATOM     68  CG  LEU A 535     -22.974  45.990   2.478  1.00 56.87           C  
ATOM     69  CD1 LEU A 535     -22.542  47.347   1.928  1.00 56.69           C  
ATOM     70  CD2 LEU A 535     -22.307  45.693   3.825  1.00 57.65           C  
ATOM     71  N   LEU A 536     -25.622  43.602   4.393  1.00 55.04           N  
ATOM     72  CA  LEU A 536     -25.589  42.554   5.426  1.00 54.66           C  
ATOM     73  C   LEU A 536     -25.799  41.146   4.858  1.00 54.42           C  
ATOM     74  O   LEU A 536     -25.305  40.167   5.423  1.00 54.24           O  
ATOM     75  CB  LEU A 536     -26.640  42.815   6.505  1.00 54.50           C  
ATOM     76  CG  LEU A 536     -26.327  43.921   7.510  1.00 54.27           C  
ATOM     77  CD1 LEU A 536     -27.507  44.122   8.451  1.00 53.69           C  
ATOM     78  CD2 LEU A 536     -25.064  43.595   8.292  1.00 53.57           C  
ATOM     79  N   GLU A 537     -26.543  41.055   3.755  1.00 54.20           N  
ATOM     80  CA  GLU A 537     -26.800  39.783   3.086  1.00 53.98           C  
ATOM     81  C   GLU A 537     -25.561  39.246   2.389  1.00 53.61           C  
ATOM     82  O   GLU A 537     -25.209  38.078   2.555  1.00 53.56           O  
ATOM     83  CB  GLU A 537     -27.928  39.941   2.074  1.00 54.15           C  
ATOM     84  CG  GLU A 537     -28.311  38.649   1.367  1.00 54.89           C  
ATOM     85  CD  GLU A 537     -29.742  38.650   0.833  1.00 56.30           C  
ATOM     86  OE1 GLU A 537     -30.175  37.599   0.308  1.00 58.22           O  
ATOM     87  OE2 GLU A 537     -30.438  39.687   0.935  1.00 56.17           O1-
ATOM     88  N   VAL A 538     -24.900  40.097   1.609  1.00 53.11           N  
ATOM     89  CA  VAL A 538     -23.702  39.682   0.882  1.00 52.62           C  
ATOM     90  C   VAL A 538     -22.516  39.358   1.805  1.00 52.42           C  
ATOM     91  O   VAL A 538     -21.716  38.486   1.477  1.00 52.38           O  
ATOM     92  CB  VAL A 538     -23.280  40.710  -0.191  1.00 52.52           C  
ATOM     93  CG1 VAL A 538     -24.296  40.747  -1.309  1.00 51.88           C  
ATOM     94  CG2 VAL A 538     -23.103  42.086   0.413  1.00 52.69           C  
ATOM     95  N   ILE A 539     -22.415  40.031   2.955  1.00 52.16           N  
ATOM     96  CA  ILE A 539     -21.320  39.769   3.904  1.00 51.94           C  
ATOM     97  C   ILE A 539     -21.594  38.619   4.888  1.00 52.15           C  
ATOM     98  O   ILE A 539     -20.719  38.271   5.685  1.00 52.03           O  
ATOM     99  CB  ILE A 539     -20.898  41.044   4.702  1.00 51.86           C  
ATOM    100  CG1 ILE A 539     -22.062  41.620   5.518  1.00 51.51           C  
ATOM    101  CG2 ILE A 539     -20.337  42.093   3.764  1.00 51.29           C  
ATOM    102  CD1 ILE A 539     -21.635  42.280   6.818  1.00 50.86           C  
ATOM    103  N   GLU A 540     -22.786  38.022   4.824  1.00 52.46           N  
ATOM    104  CA  GLU A 540     -23.151  36.901   5.703  1.00 52.69           C  
ATOM    105  C   GLU A 540     -22.203  35.737   5.468  1.00 53.15           C  
ATOM    106  O   GLU A 540     -22.110  35.257   4.340  1.00 53.41           O  
ATOM    107  CB  GLU A 540     -24.595  36.454   5.443  1.00 52.71           C  
ATOM    108  CG  GLU A 540     -25.109  35.319   6.332  1.00 52.53           C  
ATOM    109  CD  GLU A 540     -25.058  35.632   7.825  1.00 52.37           C  
ATOM    110  OE1 GLU A 540     -25.130  36.815   8.215  1.00 50.42           O  
ATOM    111  OE2 GLU A 540     -24.947  34.673   8.617  1.00 53.48           O1-
ATOM    112  N   PRO A 541     -21.495  35.283   6.524  1.00 53.54           N  
ATOM    113  CA  PRO A 541     -20.471  34.247   6.375  1.00 54.09           C  
ATOM    114  C   PRO A 541     -20.940  32.940   5.730  1.00 54.70           C  
ATOM    115  O   PRO A 541     -22.093  32.533   5.893  1.00 54.40           O  
ATOM    116  CB  PRO A 541     -20.034  33.975   7.821  1.00 54.08           C  
ATOM    117  CG  PRO A 541     -20.364  35.199   8.558  1.00 53.66           C  
ATOM    118  CD  PRO A 541     -21.604  35.725   7.926  1.00 53.48           C  
ATOM    119  N   GLU A 542     -20.028  32.297   5.004  1.00 55.45           N  
ATOM    120  CA  GLU A 542     -20.279  30.974   4.442  1.00 56.06           C  
ATOM    121  C   GLU A 542     -20.534  29.958   5.556  1.00 55.92           C  
ATOM    122  O   GLU A 542     -19.956  30.054   6.634  1.00 55.93           O  
ATOM    123  CB  GLU A 542     -19.093  30.510   3.576  1.00 56.38           C  
ATOM    124  CG  GLU A 542     -19.314  30.641   2.058  1.00 57.93           C  
ATOM    125  CD  GLU A 542     -18.680  31.884   1.458  1.00 59.86           C  
ATOM    126  OE1 GLU A 542     -17.445  32.057   1.595  1.00 61.45           O  
ATOM    127  OE2 GLU A 542     -19.412  32.675   0.826  1.00 60.98           O1-
ATOM    128  N   VAL A 543     -21.408  28.991   5.295  1.00 55.92           N  
ATOM    129  CA  VAL A 543     -21.638  27.899   6.245  1.00 55.84           C  
ATOM    130  C   VAL A 543     -20.409  26.976   6.233  1.00 55.71           C  
ATOM    131  O   VAL A 543     -19.984  26.523   5.177  1.00 55.82           O  
ATOM    132  CB  VAL A 543     -22.953  27.124   5.930  1.00 55.85           C  
ATOM    133  CG1 VAL A 543     -23.072  26.842   4.446  1.00 56.38           C  
ATOM    134  CG2 VAL A 543     -23.036  25.828   6.728  1.00 55.23           C  
ATOM    135  N   LEU A 544     -19.828  26.734   7.406  1.00 55.65           N  
ATOM    136  CA  LEU A 544     -18.601  25.942   7.531  1.00 55.57           C  
ATOM    137  C   LEU A 544     -18.878  24.484   7.910  1.00 55.91           C  
ATOM    138  O   LEU A 544     -19.927  24.160   8.472  1.00 55.51           O  
ATOM    139  CB  LEU A 544     -17.671  26.559   8.584  1.00 55.39           C  
ATOM    140  CG  LEU A 544     -17.155  27.988   8.371  1.00 54.85           C  
ATOM    141  CD1 LEU A 544     -16.202  28.385   9.502  1.00 53.26           C  
ATOM    142  CD2 LEU A 544     -16.477  28.137   7.013  1.00 53.91           C  
ATOM    143  N   TYR A 545     -17.906  23.622   7.607  1.00 56.45           N  
ATOM    144  CA  TYR A 545     -17.997  22.192   7.876  1.00 56.87           C  
ATOM    145  C   TYR A 545     -17.232  21.812   9.136  1.00 57.45           C  
ATOM    146  O   TYR A 545     -16.189  22.388   9.444  1.00 57.37           O  
ATOM    147  CB  TYR A 545     -17.438  21.393   6.704  1.00 56.91           C  
ATOM    148  CG  TYR A 545     -18.330  21.380   5.497  1.00 56.88           C  
ATOM    149  CD1 TYR A 545     -18.268  22.394   4.548  1.00 56.79           C  
ATOM    150  CD2 TYR A 545     -19.232  20.343   5.295  1.00 57.00           C  
ATOM    151  CE1 TYR A 545     -19.085  22.375   3.431  1.00 56.87           C  
ATOM    152  CE2 TYR A 545     -20.054  20.316   4.184  1.00 57.21           C  
ATOM    153  CZ  TYR A 545     -19.978  21.331   3.259  1.00 57.06           C  
ATOM    154  OH  TYR A 545     -20.798  21.291   2.162  1.00 57.36           O  
ATOM    155  N   ALA A 546     -17.752  20.818   9.847  1.00 58.10           N  
ATOM    156  CA  ALA A 546     -17.152  20.353  11.083  1.00 58.67           C  
ATOM    157  C   ALA A 546     -15.979  19.428  10.810  1.00 59.33           C  
ATOM    158  O   ALA A 546     -15.071  19.316  11.631  1.00 59.08           O  
ATOM    159  CB  ALA A 546     -18.193  19.626  11.922  1.00 58.68           C  
ATOM    160  N   GLY A 547     -16.005  18.758   9.660  1.00 60.38           N  
ATOM    161  CA  GLY A 547     -15.081  17.658   9.395  1.00 61.16           C  
ATOM    162  C   GLY A 547     -15.285  16.564  10.430  1.00 61.99           C  
ATOM    163  O   GLY A 547     -14.338  16.140  11.096  1.00 62.28           O  
ATOM    164  N   TYR A 548     -16.534  16.134  10.586  1.00 62.84           N  
ATOM    165  CA  TYR A 548     -16.889  15.106  11.562  1.00 63.54           C  
ATOM    166  C   TYR A 548     -17.094  13.788  10.829  1.00 64.27           C  
ATOM    167  O   TYR A 548     -17.924  13.710   9.919  1.00 64.20           O  
ATOM    168  CB  TYR A 548     -18.173  15.491  12.309  1.00 63.39           C  
ATOM    169  CG  TYR A 548     -18.540  14.564  13.456  1.00 63.12           C  
ATOM    170  CD1 TYR A 548     -18.096  14.818  14.749  1.00 62.98           C  
ATOM    171  CD2 TYR A 548     -19.338  13.442  13.249  1.00 62.79           C  
ATOM    172  CE1 TYR A 548     -18.432  13.979  15.804  1.00 62.86           C  
ATOM    173  CE2 TYR A 548     -19.673  12.596  14.294  1.00 62.62           C  
ATOM    174  CZ  TYR A 548     -19.219  12.870  15.570  1.00 62.94           C  
ATOM    175  OH  TYR A 548     -19.549  12.038  16.618  1.00 62.99           O  
ATOM    176  N   ASP A 549     -16.343  12.762  11.225  1.00 65.23           N  
ATOM    177  CA  ASP A 549     -16.478  11.437  10.618  1.00 66.11           C  
ATOM    178  C   ASP A 549     -17.612  10.631  11.255  1.00 66.43           C  
ATOM    179  O   ASP A 549     -17.480  10.159  12.383  1.00 66.25           O  
ATOM    180  CB  ASP A 549     -15.172  10.650  10.738  1.00 66.35           C  
ATOM    181  CG  ASP A 549     -15.309   9.225  10.223  1.00 67.06           C  
ATOM    182  OD1 ASP A 549     -15.855   9.047   9.103  1.00 67.22           O  
ATOM    183  OD2 ASP A 549     -14.888   8.293  10.949  1.00 68.11           O1-
ATOM    184  N   SER A 550     -18.708  10.462  10.519  1.00 67.02           N  
ATOM    185  CA  SER A 550     -19.870   9.723  11.024  1.00 67.68           C  
ATOM    186  C   SER A 550     -19.619   8.219  11.171  1.00 68.21           C  
ATOM    187  O   SER A 550     -19.991   7.630  12.186  1.00 68.50           O  
ATOM    188  CB  SER A 550     -21.093   9.961  10.141  1.00 67.59           C  
ATOM    189  OG  SER A 550     -21.700  11.197  10.475  1.00 68.06           O  
ATOM    190  N   SER A 551     -18.994   7.601  10.171  1.00 68.62           N  
ATOM    191  CA  SER A 551     -18.746   6.157  10.204  1.00 68.98           C  
ATOM    192  C   SER A 551     -18.342   5.690  11.614  1.00 69.19           C  
ATOM    193  O   SER A 551     -19.048   4.880  12.224  1.00 69.54           O  
ATOM    194  CB  SER A 551     -17.706   5.750   9.153  1.00 68.94           C  
ATOM    195  OG  SER A 551     -16.550   6.564   9.226  1.00 69.13           O  
ATOM    196  N   VAL A 552     -17.240   6.223  12.141  1.00 69.20           N  
ATOM    197  CA  VAL A 552     -16.840   5.949  13.527  1.00 69.14           C  
ATOM    198  C   VAL A 552     -17.993   6.297  14.496  1.00 68.96           C  
ATOM    199  O   VAL A 552     -18.658   7.317  14.316  1.00 68.95           O  
ATOM    200  CB  VAL A 552     -15.559   6.740  13.908  1.00 69.26           C  
ATOM    201  CG1 VAL A 552     -15.354   6.771  15.421  1.00 69.46           C  
ATOM    202  CG2 VAL A 552     -14.339   6.140  13.217  1.00 69.41           C  
ATOM    203  N   PRO A 553     -18.243   5.441  15.514  1.00 68.65           N  
ATOM    204  CA  PRO A 553     -19.321   5.687  16.483  1.00 68.24           C  
ATOM    205  C   PRO A 553     -19.255   7.064  17.151  1.00 67.68           C  
ATOM    206  O   PRO A 553     -18.165   7.534  17.482  1.00 67.43           O  
ATOM    207  CB  PRO A 553     -19.100   4.596  17.543  1.00 68.31           C  
ATOM    208  CG  PRO A 553     -18.388   3.517  16.842  1.00 68.54           C  
ATOM    209  CD  PRO A 553     -17.526   4.185  15.812  1.00 68.77           C  
ATOM    210  N   ASP A 554     -20.419   7.681  17.362  1.00 66.90           N  
ATOM    211  CA  ASP A 554     -20.494   8.969  18.045  1.00 66.33           C  
ATOM    212  C   ASP A 554     -19.927   8.872  19.450  1.00 65.81           C  
ATOM    213  O   ASP A 554     -19.773   7.791  20.004  1.00 65.57           O  
ATOM    214  CB  ASP A 554     -21.940   9.481  18.117  1.00 66.25           C  
ATOM    215  CG  ASP A 554     -22.501   9.863  16.755  1.00 66.58           C  
ATOM    216  OD1 ASP A 554     -21.717  10.243  15.864  1.00 67.78           O  
ATOM    217  OD2 ASP A 554     -23.734   9.791  16.569  1.00 66.51           O1-
ATOM    218  N   SER A 555     -19.624  10.031  20.013  1.00 65.50           N  
ATOM    219  CA  SER A 555     -19.078  10.141  21.358  1.00 65.16           C  
ATOM    220  C   SER A 555     -19.218  11.611  21.786  1.00 64.74           C  
ATOM    221  O   SER A 555     -19.131  12.504  20.945  1.00 64.67           O  
ATOM    222  CB  SER A 555     -17.614   9.688  21.351  1.00 65.12           C  
ATOM    223  OG  SER A 555     -16.856  10.287  22.386  1.00 65.41           O  
ATOM    224  N   THR A 556     -19.457  11.857  23.074  1.00 64.22           N  
ATOM    225  CA  THR A 556     -19.612  13.231  23.567  1.00 63.93           C  
ATOM    226  C   THR A 556     -18.268  13.964  23.500  1.00 63.39           C  
ATOM    227  O   THR A 556     -18.190  15.058  22.956  1.00 63.38           O  
ATOM    228  CB  THR A 556     -20.213  13.294  25.005  1.00 63.93           C  
ATOM    229  CG2 THR A 556     -20.406  14.738  25.455  1.00 63.91           C  
ATOM    230  OG1 THR A 556     -21.488  12.637  25.027  1.00 64.21           O  
ATOM    231  N   TRP A 557     -17.215  13.352  24.031  1.00 62.85           N  
ATOM    232  CA  TRP A 557     -15.868  13.911  23.924  1.00 62.38           C  
ATOM    233  C   TRP A 557     -15.549  14.294  22.477  1.00 61.89           C  
ATOM    234  O   TRP A 557     -15.036  15.380  22.212  1.00 61.66           O  
ATOM    235  CB  TRP A 557     -14.832  12.908  24.447  1.00 62.64           C  
ATOM    236  CG  TRP A 557     -13.428  13.438  24.455  1.00 62.77           C  
ATOM    237  CD1 TRP A 557     -12.809  14.102  25.474  1.00 63.04           C  
ATOM    238  CD2 TRP A 557     -12.474  13.359  23.387  1.00 62.78           C  
ATOM    239  CE2 TRP A 557     -11.297  13.997  23.832  1.00 63.34           C  
ATOM    240  CE3 TRP A 557     -12.501  12.811  22.095  1.00 63.05           C  
ATOM    241  NE1 TRP A 557     -11.528  14.442  25.109  1.00 63.23           N  
ATOM    242  CZ2 TRP A 557     -10.149  14.102  23.030  1.00 63.44           C  
ATOM    243  CZ3 TRP A 557     -11.362  12.912  21.297  1.00 63.01           C  
ATOM    244  CH2 TRP A 557     -10.203  13.553  21.769  1.00 63.22           C  
ATOM    245  N   ARG A 558     -15.869  13.397  21.548  1.00 61.34           N  
ATOM    246  CA  ARG A 558     -15.574  13.602  20.133  1.00 60.94           C  
ATOM    247  C   ARG A 558     -16.340  14.798  19.567  1.00 60.78           C  
ATOM    248  O   ARG A 558     -15.798  15.575  18.775  1.00 60.92           O  
ATOM    249  CB  ARG A 558     -15.900  12.334  19.339  1.00 60.90           C  
ATOM    250  CG  ARG A 558     -15.062  12.149  18.085  1.00 60.73           C  
ATOM    251  CD  ARG A 558     -14.930  10.681  17.723  1.00 60.67           C  
ATOM    252  NE  ARG A 558     -16.159  10.169  17.134  1.00 60.53           N  
ATOM    253  CZ  ARG A 558     -16.520  10.345  15.863  1.00 60.74           C  
ATOM    254  NH1 ARG A 558     -15.752  11.022  15.016  1.00 60.70           N1+
ATOM    255  NH2 ARG A 558     -17.665   9.837  15.431  1.00 61.22           N  
ATOM    256  N   ILE A 559     -17.596  14.950  19.982  1.00 60.28           N  
ATOM    257  CA  ILE A 559     -18.405  16.096  19.577  1.00 59.86           C  
ATOM    258  C   ILE A 559     -17.932  17.386  20.266  1.00 59.76           C  
ATOM    259  O   ILE A 559     -17.810  18.421  19.616  1.00 59.51           O  
ATOM    260  CB  ILE A 559     -19.897  15.848  19.857  1.00 59.78           C  
ATOM    261  CG1 ILE A 559     -20.424  14.774  18.906  1.00 59.51           C  
ATOM    262  CG2 ILE A 559     -20.702  17.132  19.689  1.00 59.29           C  
ATOM    263  CD1 ILE A 559     -21.801  14.284  19.251  1.00 59.17           C  
ATOM    264  N   MET A 560     -17.665  17.312  21.569  1.00 59.58           N  
ATOM    265  CA  MET A 560     -17.110  18.435  22.325  1.00 59.68           C  
ATOM    266  C   MET A 560     -15.886  19.017  21.613  1.00 59.23           C  
ATOM    267  O   MET A 560     -15.790  20.228  21.404  1.00 59.07           O  
ATOM    268  CB  MET A 560     -16.721  17.993  23.746  1.00 59.65           C  
ATOM    269  CG  MET A 560     -17.903  17.766  24.703  1.00 60.35           C  
ATOM    270  SD  MET A 560     -17.449  17.314  26.416  1.00 61.27           S  
ATOM    271  CE  MET A 560     -17.487  15.520  26.403  1.00 61.29           C  
ATOM    272  N   THR A 561     -14.961  18.144  21.225  1.00 58.87           N  
ATOM    273  CA  THR A 561     -13.715  18.575  20.597  1.00 58.49           C  
ATOM    274  C   THR A 561     -13.972  19.211  19.234  1.00 57.89           C  
ATOM    275  O   THR A 561     -13.394  20.253  18.925  1.00 57.96           O  
ATOM    276  CB  THR A 561     -12.709  17.405  20.445  1.00 58.65           C  
ATOM    277  CG2 THR A 561     -11.374  17.901  19.880  1.00 58.88           C  
ATOM    278  OG1 THR A 561     -12.478  16.800  21.724  1.00 58.81           O  
ATOM    279  N   THR A 562     -14.838  18.597  18.430  1.00 57.02           N  
ATOM    280  CA  THR A 562     -15.160  19.130  17.099  1.00 56.55           C  
ATOM    281  C   THR A 562     -15.783  20.530  17.170  1.00 56.08           C  
ATOM    282  O   THR A 562     -15.431  21.421  16.386  1.00 55.98           O  
ATOM    283  CB  THR A 562     -16.136  18.213  16.348  1.00 56.50           C  
ATOM    284  CG2 THR A 562     -16.295  18.649  14.900  1.00 56.17           C  
ATOM    285  OG1 THR A 562     -15.653  16.868  16.387  1.00 57.14           O  
ATOM    286  N   LEU A 563     -16.704  20.708  18.117  1.00 55.47           N  
ATOM    287  CA  LEU A 563     -17.455  21.959  18.264  1.00 54.93           C  
ATOM    288  C   LEU A 563     -16.584  23.095  18.792  1.00 54.49           C  
ATOM    289  O   LEU A 563     -16.812  24.255  18.458  1.00 54.30           O  
ATOM    290  CB  LEU A 563     -18.674  21.757  19.174  1.00 54.74           C  
ATOM    291  CG  LEU A 563     -19.799  20.909  18.580  1.00 54.49           C  
ATOM    292  CD1 LEU A 563     -20.831  20.535  19.640  1.00 53.72           C  
ATOM    293  CD2 LEU A 563     -20.449  21.647  17.429  1.00 54.27           C  
ATOM    294  N   ASN A 564     -15.606  22.758  19.627  1.00 54.21           N  
ATOM    295  CA  ASN A 564     -14.576  23.715  20.028  1.00 53.87           C  
ATOM    296  C   ASN A 564     -13.811  24.212  18.816  1.00 53.59           C  
ATOM    297  O   ASN A 564     -13.620  25.413  18.652  1.00 53.48           O  
ATOM    298  CB  ASN A 564     -13.593  23.086  21.017  1.00 53.81           C  
ATOM    299  CG  ASN A 564     -14.172  22.943  22.406  1.00 53.62           C  
ATOM    300  ND2 ASN A 564     -13.363  22.452  23.332  1.00 53.50           N  
ATOM    301  OD1 ASN A 564     -15.327  23.281  22.649  1.00 53.76           O  
ATOM    302  N   MET A 565     -13.386  23.280  17.967  1.00 53.29           N  
ATOM    303  CA  MET A 565     -12.615  23.627  16.779  1.00 53.11           C  
ATOM    304  C   MET A 565     -13.447  24.420  15.778  1.00 52.80           C  
ATOM    305  O   MET A 565     -12.986  25.439  15.257  1.00 53.00           O  
ATOM    306  CB  MET A 565     -12.045  22.368  16.109  1.00 53.20           C  
ATOM    307  CG  MET A 565     -11.036  21.622  16.955  1.00 53.30           C  
ATOM    308  SD  MET A 565      -9.734  22.690  17.593  1.00 54.20           S  
ATOM    309  CE  MET A 565      -9.131  21.728  18.979  1.00 54.31           C  
ATOM    310  N   LEU A 566     -14.664  23.953  15.510  1.00 52.31           N  
ATOM    311  CA  LEU A 566     -15.565  24.649  14.595  1.00 51.94           C  
ATOM    312  C   LEU A 566     -15.848  26.050  15.121  1.00 51.67           C  
ATOM    313  O   LEU A 566     -15.892  27.012  14.358  1.00 51.63           O  
ATOM    314  CB  LEU A 566     -16.876  23.865  14.421  1.00 51.78           C  
ATOM    315  CG  LEU A 566     -17.947  24.439  13.482  1.00 51.78           C  
ATOM    316  CD1 LEU A 566     -17.420  24.656  12.065  1.00 51.06           C  
ATOM    317  CD2 LEU A 566     -19.178  23.532  13.458  1.00 51.93           C  
ATOM    318  N   GLY A 567     -16.030  26.147  16.434  1.00 51.60           N  
ATOM    319  CA  GLY A 567     -16.312  27.409  17.097  1.00 51.58           C  
ATOM    320  C   GLY A 567     -15.215  28.429  16.887  1.00 51.71           C  
ATOM    321  O   GLY A 567     -15.491  29.616  16.742  1.00 51.58           O  
ATOM    322  N   GLY A 568     -13.971  27.957  16.873  1.00 51.80           N  
ATOM    323  CA  GLY A 568     -12.824  28.802  16.596  1.00 51.94           C  
ATOM    324  C   GLY A 568     -12.848  29.363  15.187  1.00 52.03           C  
ATOM    325  O   GLY A 568     -12.595  30.552  14.980  1.00 52.24           O  
ATOM    326  N   ARG A 569     -13.165  28.518  14.214  1.00 51.91           N  
ATOM    327  CA  ARG A 569     -13.131  28.943  12.824  1.00 52.07           C  
ATOM    328  C   ARG A 569     -14.275  29.887  12.472  1.00 51.88           C  
ATOM    329  O   ARG A 569     -14.149  30.707  11.560  1.00 51.98           O  
ATOM    330  CB  ARG A 569     -13.133  27.732  11.900  1.00 52.31           C  
ATOM    331  CG  ARG A 569     -11.884  26.880  12.059  1.00 53.69           C  
ATOM    332  CD  ARG A 569     -11.579  26.092  10.808  1.00 55.28           C  
ATOM    333  NE  ARG A 569     -12.714  25.253  10.446  1.00 56.48           N  
ATOM    334  CZ  ARG A 569     -13.307  25.217   9.252  1.00 57.63           C  
ATOM    335  NH1 ARG A 569     -12.880  25.958   8.228  1.00 57.47           N1+
ATOM    336  NH2 ARG A 569     -14.344  24.406   9.083  1.00 58.00           N  
ATOM    337  N   GLN A 570     -15.362  29.804  13.219  1.00 51.53           N  
ATOM    338  CA  GLN A 570     -16.512  30.635  12.946  1.00 51.29           C  
ATOM    339  C   GLN A 570     -16.427  31.987  13.621  1.00 50.94           C  
ATOM    340  O   GLN A 570     -16.961  32.962  13.123  1.00 50.80           O  
ATOM    341  CB  GLN A 570     -17.801  29.921  13.329  1.00 51.44           C  
ATOM    342  CG  GLN A 570     -18.713  29.695  12.152  1.00 51.63           C  
ATOM    343  CD  GLN A 570     -19.420  28.385  12.229  1.00 53.03           C  
ATOM    344  NE2 GLN A 570     -19.254  27.705  13.339  1.00 54.19           N  
ATOM    345  OE1 GLN A 570     -20.109  27.982  11.303  1.00 55.41           O  
ATOM    346  N   VAL A 571     -15.743  32.046  14.751  1.00 50.45           N  
ATOM    347  CA  VAL A 571     -15.404  33.330  15.362  1.00 50.08           C  
ATOM    348  C   VAL A 571     -14.455  34.116  14.445  1.00 50.04           C  
ATOM    349  O   VAL A 571     -14.556  35.338  14.340  1.00 49.81           O  
ATOM    350  CB  VAL A 571     -14.775  33.160  16.763  1.00 49.92           C  
ATOM    351  CG1 VAL A 571     -14.224  34.484  17.271  1.00 49.26           C  
ATOM    352  CG2 VAL A 571     -15.802  32.608  17.736  1.00 49.43           C  
ATOM    353  N   ILE A 572     -13.544  33.404  13.784  1.00 49.97           N  
ATOM    354  CA  ILE A 572     -12.667  34.013  12.784  1.00 49.76           C  
ATOM    355  C   ILE A 572     -13.514  34.513  11.626  1.00 49.64           C  
ATOM    356  O   ILE A 572     -13.296  35.610  11.122  1.00 49.93           O  
ATOM    357  CB  ILE A 572     -11.618  33.008  12.256  1.00 49.76           C  
ATOM    358  CG1 ILE A 572     -10.610  32.664  13.359  1.00 49.61           C  
ATOM    359  CG2 ILE A 572     -10.913  33.560  11.014  1.00 48.96           C  
ATOM    360  CD1 ILE A 572      -9.886  31.349  13.138  1.00 48.87           C  
ATOM    361  N   ALA A 573     -14.484  33.707  11.211  1.00 49.34           N  
ATOM    362  CA  ALA A 573     -15.433  34.121  10.183  1.00 49.24           C  
ATOM    363  C   ALA A 573     -16.191  35.372  10.616  1.00 49.13           C  
ATOM    364  O   ALA A 573     -16.408  36.279   9.819  1.00 49.39           O  
ATOM    365  CB  ALA A 573     -16.396  33.010   9.896  1.00 49.18           C  
ATOM    366  N   ALA A 574     -16.573  35.416  11.888  1.00 49.02           N  
ATOM    367  CA  ALA A 574     -17.308  36.547  12.451  1.00 49.01           C  
ATOM    368  C   ALA A 574     -16.491  37.833  12.451  1.00 49.06           C  
ATOM    369  O   ALA A 574     -17.047  38.916  12.253  1.00 49.18           O  
ATOM    370  CB  ALA A 574     -17.775  36.225  13.866  1.00 48.88           C  
ATOM    371  N   VAL A 575     -15.180  37.724  12.677  1.00 49.10           N  
ATOM    372  CA  VAL A 575     -14.297  38.900  12.642  1.00 49.00           C  
ATOM    373  C   VAL A 575     -14.337  39.533  11.249  1.00 49.22           C  
ATOM    374  O   VAL A 575     -14.650  40.718  11.102  1.00 49.17           O  
ATOM    375  CB  VAL A 575     -12.841  38.550  13.018  1.00 48.93           C  
ATOM    376  CG1 VAL A 575     -11.930  39.751  12.815  1.00 48.38           C  
ATOM    377  CG2 VAL A 575     -12.758  38.048  14.459  1.00 48.43           C  
ATOM    378  N   LYS A 576     -14.042  38.723  10.236  1.00 49.36           N  
ATOM    379  CA  LYS A 576     -14.158  39.133   8.834  1.00 49.73           C  
ATOM    380  C   LYS A 576     -15.506  39.810   8.562  1.00 49.64           C  
ATOM    381  O   LYS A 576     -15.568  40.892   7.968  1.00 50.00           O  
ATOM    382  CB  LYS A 576     -14.000  37.907   7.933  1.00 49.75           C  
ATOM    383  CG  LYS A 576     -13.951  38.197   6.439  1.00 50.40           C  
ATOM    384  CD  LYS A 576     -13.599  36.929   5.659  1.00 50.98           C  
ATOM    385  CE  LYS A 576     -12.834  37.229   4.373  1.00 52.89           C  
ATOM    386  NZ  LYS A 576     -12.285  35.963   3.772  1.00 54.14           N1+
ATOM    387  N   TRP A 577     -16.579  39.171   9.019  1.00 49.16           N  
ATOM    388  CA  TRP A 577     -17.930  39.704   8.858  1.00 48.79           C  
ATOM    389  C   TRP A 577     -18.087  41.060   9.542  1.00 48.79           C  
ATOM    390  O   TRP A 577     -18.563  42.018   8.927  1.00 48.83           O  
ATOM    391  CB  TRP A 577     -18.945  38.688   9.400  1.00 48.39           C  
ATOM    392  CG  TRP A 577     -20.339  39.192   9.615  1.00 47.76           C  
ATOM    393  CD1 TRP A 577     -21.294  39.392   8.668  1.00 47.39           C  
ATOM    394  CD2 TRP A 577     -20.943  39.513  10.868  1.00 47.01           C  
ATOM    395  CE2 TRP A 577     -22.264  39.914  10.603  1.00 47.20           C  
ATOM    396  CE3 TRP A 577     -20.491  39.512  12.190  1.00 47.21           C  
ATOM    397  NE1 TRP A 577     -22.453  39.830   9.249  1.00 47.35           N  
ATOM    398  CZ2 TRP A 577     -23.142  40.311  11.612  1.00 47.44           C  
ATOM    399  CZ3 TRP A 577     -21.364  39.909  13.193  1.00 47.50           C  
ATOM    400  CH2 TRP A 577     -22.675  40.299  12.897  1.00 47.48           C  
ATOM    401  N   ALA A 578     -17.666  41.143  10.801  1.00 48.89           N  
ATOM    402  CA  ALA A 578     -17.773  42.380  11.569  1.00 49.12           C  
ATOM    403  C   ALA A 578     -17.085  43.554  10.861  1.00 49.73           C  
ATOM    404  O   ALA A 578     -17.642  44.648  10.792  1.00 49.74           O  
ATOM    405  CB  ALA A 578     -17.211  42.187  12.961  1.00 49.00           C  
ATOM    406  N   LYS A 579     -15.891  43.323  10.313  1.00 50.39           N  
ATOM    407  CA  LYS A 579     -15.181  44.363   9.554  1.00 50.87           C  
ATOM    408  C   LYS A 579     -16.021  44.954   8.429  1.00 50.75           C  
ATOM    409  O   LYS A 579     -15.967  46.155   8.179  1.00 50.96           O  
ATOM    410  CB  LYS A 579     -13.903  43.812   8.933  1.00 51.04           C  
ATOM    411  CG  LYS A 579     -12.816  43.527   9.908  1.00 52.20           C  
ATOM    412  CD  LYS A 579     -11.676  42.765   9.241  1.00 54.12           C  
ATOM    413  CE  LYS A 579     -10.893  43.611   8.236  1.00 54.38           C  
ATOM    414  NZ  LYS A 579      -9.499  43.087   8.054  1.00 55.41           N1+
ATOM    415  N   ALA A 580     -16.778  44.108   7.741  1.00 50.83           N  
ATOM    416  CA  ALA A 580     -17.525  44.539   6.557  1.00 51.02           C  
ATOM    417  C   ALA A 580     -18.880  45.171   6.901  1.00 51.13           C  
ATOM    418  O   ALA A 580     -19.566  45.685   6.014  1.00 50.95           O  
ATOM    419  CB  ALA A 580     -17.703  43.371   5.581  1.00 50.76           C  
ATOM    420  N   ILE A 581     -19.263  45.124   8.178  1.00 51.45           N  
ATOM    421  CA  ILE A 581     -20.473  45.800   8.640  1.00 51.69           C  
ATOM    422  C   ILE A 581     -20.242  47.313   8.575  1.00 52.03           C  
ATOM    423  O   ILE A 581     -19.350  47.828   9.258  1.00 52.05           O  
ATOM    424  CB  ILE A 581     -20.851  45.409  10.086  1.00 51.74           C  
ATOM    425  CG1 ILE A 581     -21.258  43.934  10.162  1.00 51.62           C  
ATOM    426  CG2 ILE A 581     -21.996  46.280  10.599  1.00 51.46           C  
ATOM    427  CD1 ILE A 581     -21.414  43.421  11.584  1.00 51.36           C  
ATOM    428  N   PRO A 582     -21.037  48.028   7.749  1.00 52.33           N  
ATOM    429  CA  PRO A 582     -20.859  49.475   7.607  1.00 52.69           C  
ATOM    430  C   PRO A 582     -20.894  50.192   8.958  1.00 53.04           C  
ATOM    431  O   PRO A 582     -21.819  49.983   9.747  1.00 53.29           O  
ATOM    432  CB  PRO A 582     -22.055  49.894   6.741  1.00 52.71           C  
ATOM    433  CG  PRO A 582     -22.443  48.664   6.003  1.00 52.30           C  
ATOM    434  CD  PRO A 582     -22.146  47.528   6.913  1.00 52.12           C  
ATOM    435  N   GLY A 583     -19.875  51.004   9.221  1.00 53.46           N  
ATOM    436  CA  GLY A 583     -19.746  51.713  10.494  1.00 53.63           C  
ATOM    437  C   GLY A 583     -18.767  51.072  11.462  1.00 53.75           C  
ATOM    438  O   GLY A 583     -18.107  51.775  12.221  1.00 53.55           O  
ATOM    439  N   PHE A 584     -18.664  49.742  11.433  1.00 54.03           N  
ATOM    440  CA  PHE A 584     -17.869  49.008  12.423  1.00 54.21           C  
ATOM    441  C   PHE A 584     -16.371  49.326  12.349  1.00 54.64           C  
ATOM    442  O   PHE A 584     -15.742  49.541  13.381  1.00 54.52           O  
ATOM    443  CB  PHE A 584     -18.104  47.499  12.287  1.00 54.04           C  
ATOM    444  CG  PHE A 584     -17.558  46.694  13.437  1.00 53.61           C  
ATOM    445  CD1 PHE A 584     -18.281  46.562  14.610  1.00 53.09           C  
ATOM    446  CD2 PHE A 584     -16.324  46.066  13.342  1.00 53.45           C  
ATOM    447  CE1 PHE A 584     -17.785  45.824  15.671  1.00 53.43           C  
ATOM    448  CE2 PHE A 584     -15.820  45.327  14.400  1.00 53.33           C  
ATOM    449  CZ  PHE A 584     -16.550  45.206  15.565  1.00 53.45           C  
ATOM    450  N   ARG A 585     -15.816  49.350  11.135  1.00 55.40           N  
ATOM    451  CA  ARG A 585     -14.404  49.721  10.899  1.00 56.00           C  
ATOM    452  C   ARG A 585     -14.020  51.081  11.487  1.00 56.13           C  
ATOM    453  O   ARG A 585     -12.908  51.264  11.978  1.00 55.86           O  
ATOM    454  CB  ARG A 585     -14.107  49.763   9.398  1.00 56.23           C  
ATOM    455  CG  ARG A 585     -13.617  48.457   8.823  1.00 58.06           C  
ATOM    456  CD  ARG A 585     -13.455  48.551   7.306  1.00 60.40           C  
ATOM    457  NE  ARG A 585     -12.711  47.419   6.747  1.00 61.19           N  
ATOM    458  CZ  ARG A 585     -11.387  47.254   6.824  1.00 62.21           C  
ATOM    459  NH1 ARG A 585     -10.612  48.134   7.461  1.00 62.49           N1+
ATOM    460  NH2 ARG A 585     -10.829  46.184   6.262  1.00 62.98           N  
ATOM    461  N   ASN A 586     -14.948  52.031  11.413  1.00 56.34           N  
ATOM    462  CA  ASN A 586     -14.712  53.392  11.889  1.00 56.48           C  
ATOM    463  C   ASN A 586     -14.626  53.520  13.409  1.00 56.47           C  
ATOM    464  O   ASN A 586     -14.164  54.546  13.908  1.00 56.48           O  
ATOM    465  CB  ASN A 586     -15.789  54.325  11.342  1.00 56.47           C  
ATOM    466  CG  ASN A 586     -15.712  54.464   9.838  1.00 57.22           C  
ATOM    467  ND2 ASN A 586     -16.780  54.086   9.141  1.00 57.48           N  
ATOM    468  OD1 ASN A 586     -14.692  54.900   9.306  1.00 59.58           O  
ATOM    469  N   LEU A 587     -15.069  52.496  14.141  1.00 56.37           N  
ATOM    470  CA  LEU A 587     -14.884  52.465  15.589  1.00 56.42           C  
ATOM    471  C   LEU A 587     -13.401  52.322  15.888  1.00 56.64           C  
ATOM    472  O   LEU A 587     -12.618  51.934  15.020  1.00 56.84           O  
ATOM    473  CB  LEU A 587     -15.647  51.296  16.231  1.00 56.43           C  
ATOM    474  CG  LEU A 587     -17.183  51.293  16.215  1.00 56.04           C  
ATOM    475  CD1 LEU A 587     -17.711  49.986  16.801  1.00 55.19           C  
ATOM    476  CD2 LEU A 587     -17.753  52.472  16.974  1.00 55.43           C  
ATOM    477  N   HIS A 588     -13.012  52.632  17.119  1.00 56.80           N  
ATOM    478  CA  HIS A 588     -11.633  52.434  17.543  1.00 56.98           C  
ATOM    479  C   HIS A 588     -11.328  50.931  17.576  1.00 56.83           C  
ATOM    480  O   HIS A 588     -12.218  50.117  17.813  1.00 56.65           O  
ATOM    481  CB  HIS A 588     -11.391  53.077  18.912  1.00 57.25           C  
ATOM    482  CG  HIS A 588      -9.950  53.106  19.313  1.00 58.38           C  
ATOM    483  CD2 HIS A 588      -8.870  53.661  18.712  1.00 59.48           C  
ATOM    484  ND1 HIS A 588      -9.479  52.480  20.447  1.00 59.92           N  
ATOM    485  CE1 HIS A 588      -8.172  52.658  20.535  1.00 59.70           C  
ATOM    486  NE2 HIS A 588      -7.777  53.370  19.494  1.00 59.83           N  
ATOM    487  N   LEU A 589     -10.073  50.565  17.329  1.00 56.57           N  
ATOM    488  CA  LEU A 589      -9.689  49.150  17.271  1.00 56.23           C  
ATOM    489  C   LEU A 589      -9.986  48.435  18.597  1.00 55.91           C  
ATOM    490  O   LEU A 589     -10.544  47.341  18.602  1.00 55.68           O  
ATOM    491  CB  LEU A 589      -8.207  49.010  16.891  1.00 56.33           C  
ATOM    492  CG  LEU A 589      -7.713  47.661  16.354  1.00 56.36           C  
ATOM    493  CD1 LEU A 589      -8.375  47.322  15.027  1.00 55.69           C  
ATOM    494  CD2 LEU A 589      -6.187  47.686  16.205  1.00 56.14           C  
ATOM    495  N   ASP A 590      -9.643  49.065  19.719  1.00 55.69           N  
ATOM    496  CA  ASP A 590      -9.925  48.486  21.041  1.00 55.55           C  
ATOM    497  C   ASP A 590     -11.419  48.269  21.264  1.00 55.25           C  
ATOM    498  O   ASP A 590     -11.812  47.375  22.011  1.00 55.22           O  
ATOM    499  CB  ASP A 590      -9.376  49.374  22.157  1.00 55.66           C  
ATOM    500  CG  ASP A 590      -7.872  49.476  22.132  1.00 56.08           C  
ATOM    501  OD1 ASP A 590      -7.269  49.135  21.092  1.00 56.88           O  
ATOM    502  OD2 ASP A 590      -7.295  49.900  23.152  1.00 56.25           O1-
ATOM    503  N   ASP A 591     -12.243  49.103  20.633  1.00 54.89           N  
ATOM    504  CA  ASP A 591     -13.692  48.904  20.636  1.00 54.66           C  
ATOM    505  C   ASP A 591     -14.091  47.709  19.765  1.00 54.19           C  
ATOM    506  O   ASP A 591     -14.832  46.835  20.216  1.00 54.26           O  
ATOM    507  CB  ASP A 591     -14.419  50.167  20.168  1.00 54.61           C  
ATOM    508  CG  ASP A 591     -14.301  51.303  21.156  1.00 55.02           C  
ATOM    509  OD1 ASP A 591     -13.960  51.042  22.331  1.00 54.85           O  
ATOM    510  OD2 ASP A 591     -14.565  52.459  20.758  1.00 56.53           O1-
ATOM    511  N   GLN A 592     -13.588  47.673  18.532  1.00 53.47           N  
ATOM    512  CA  GLN A 592     -13.835  46.556  17.627  1.00 53.02           C  
ATOM    513  C   GLN A 592     -13.462  45.213  18.267  1.00 52.87           C  
ATOM    514  O   GLN A 592     -14.145  44.209  18.057  1.00 52.72           O  
ATOM    515  CB  GLN A 592     -13.056  46.735  16.323  1.00 52.96           C  
ATOM    516  CG  GLN A 592     -13.501  47.907  15.481  1.00 52.49           C  
ATOM    517  CD  GLN A 592     -12.728  48.027  14.184  1.00 52.79           C  
ATOM    518  NE2 GLN A 592     -12.509  49.257  13.736  1.00 52.62           N  
ATOM    519  OE1 GLN A 592     -12.337  47.027  13.586  1.00 52.86           O  
ATOM    520  N   MET A 593     -12.383  45.206  19.046  1.00 52.77           N  
ATOM    521  CA  MET A 593     -11.930  43.997  19.735  1.00 52.88           C  
ATOM    522  C   MET A 593     -12.837  43.621  20.903  1.00 52.38           C  
ATOM    523  O   MET A 593     -13.160  42.448  21.091  1.00 52.19           O  
ATOM    524  CB  MET A 593     -10.505  44.180  20.249  1.00 52.72           C  
ATOM    525  CG  MET A 593      -9.456  44.117  19.160  1.00 53.57           C  
ATOM    526  SD  MET A 593      -7.773  44.032  19.811  1.00 54.50           S  
ATOM    527  CE  MET A 593      -7.790  42.432  20.616  1.00 53.38           C  
ATOM    528  N   THR A 594     -13.222  44.623  21.691  1.00 51.98           N  
ATOM    529  CA  THR A 594     -14.111  44.435  22.840  1.00 51.75           C  
ATOM    530  C   THR A 594     -15.467  43.840  22.441  1.00 51.44           C  
ATOM    531  O   THR A 594     -15.980  42.947  23.121  1.00 51.48           O  
ATOM    532  CB  THR A 594     -14.366  45.779  23.567  1.00 51.77           C  
ATOM    533  CG2 THR A 594     -15.331  45.592  24.723  1.00 51.71           C  
ATOM    534  OG1 THR A 594     -13.127  46.306  24.060  1.00 51.60           O  
ATOM    535  N   LEU A 595     -16.037  44.339  21.343  1.00 50.91           N  
ATOM    536  CA  LEU A 595     -17.354  43.903  20.893  1.00 50.56           C  
ATOM    537  C   LEU A 595     -17.359  42.441  20.440  1.00 50.47           C  
ATOM    538  O   LEU A 595     -18.315  41.714  20.708  1.00 50.58           O  
ATOM    539  CB  LEU A 595     -17.876  44.815  19.782  1.00 50.48           C  
ATOM    540  CG  LEU A 595     -18.210  46.262  20.182  1.00 50.29           C  
ATOM    541  CD1 LEU A 595     -18.693  47.056  18.967  1.00 49.00           C  
ATOM    542  CD2 LEU A 595     -19.239  46.318  21.310  1.00 49.20           C  
ATOM    543  N   LEU A 596     -16.295  42.007  19.774  1.00 50.25           N  
ATOM    544  CA  LEU A 596     -16.149  40.596  19.406  1.00 50.13           C  
ATOM    545  C   LEU A 596     -15.825  39.724  20.618  1.00 50.08           C  
ATOM    546  O   LEU A 596     -16.268  38.586  20.706  1.00 49.97           O  
ATOM    547  CB  LEU A 596     -15.097  40.423  18.313  1.00 49.98           C  
ATOM    548  CG  LEU A 596     -15.587  40.930  16.953  1.00 50.13           C  
ATOM    549  CD1 LEU A 596     -14.424  41.319  16.061  1.00 50.39           C  
ATOM    550  CD2 LEU A 596     -16.476  39.895  16.267  1.00 49.42           C  
ATOM    551  N   GLN A 597     -15.067  40.260  21.561  1.00 50.42           N  
ATOM    552  CA  GLN A 597     -14.758  39.525  22.786  1.00 50.71           C  
ATOM    553  C   GLN A 597     -16.018  39.277  23.605  1.00 50.46           C  
ATOM    554  O   GLN A 597     -16.176  38.208  24.194  1.00 50.69           O  
ATOM    555  CB  GLN A 597     -13.732  40.275  23.630  1.00 50.67           C  
ATOM    556  CG  GLN A 597     -12.316  40.189  23.086  1.00 52.02           C  
ATOM    557  CD  GLN A 597     -11.403  41.312  23.583  1.00 53.69           C  
ATOM    558  NE2 GLN A 597     -10.150  41.286  23.137  1.00 53.99           N  
ATOM    559  OE1 GLN A 597     -11.818  42.187  24.358  1.00 54.88           O  
ATOM    560  N   TYR A 598     -16.903  40.269  23.643  1.00 50.25           N  
ATOM    561  CA  TYR A 598     -18.155  40.158  24.391  1.00 49.98           C  
ATOM    562  C   TYR A 598     -19.208  39.338  23.652  1.00 49.00           C  
ATOM    563  O   TYR A 598     -19.930  38.558  24.269  1.00 48.76           O  
ATOM    564  CB  TYR A 598     -18.748  41.544  24.688  1.00 50.61           C  
ATOM    565  CG  TYR A 598     -18.043  42.389  25.734  1.00 51.32           C  
ATOM    566  CD1 TYR A 598     -17.114  41.850  26.620  1.00 52.76           C  
ATOM    567  CD2 TYR A 598     -18.347  43.734  25.862  1.00 52.29           C  
ATOM    568  CE1 TYR A 598     -16.486  42.645  27.582  1.00 52.67           C  
ATOM    569  CE2 TYR A 598     -17.734  44.526  26.820  1.00 52.44           C  
ATOM    570  CZ  TYR A 598     -16.810  43.979  27.673  1.00 52.24           C  
ATOM    571  OH  TYR A 598     -16.208  44.779  28.614  1.00 52.65           O  
ATOM    572  N   SER A 599     -19.295  39.510  22.338  1.00 47.94           N  
ATOM    573  CA  SER A 599     -20.454  39.028  21.605  1.00 47.46           C  
ATOM    574  C   SER A 599     -20.309  37.674  20.895  1.00 46.65           C  
ATOM    575  O   SER A 599     -21.289  37.183  20.360  1.00 46.12           O  
ATOM    576  CB  SER A 599     -20.887  40.084  20.584  1.00 47.61           C  
ATOM    577  OG  SER A 599     -19.954  40.166  19.517  1.00 47.98           O  
ATOM    578  N   TRP A 600     -19.126  37.062  20.878  1.00 46.07           N  
ATOM    579  CA  TRP A 600     -18.916  35.901  19.988  1.00 45.55           C  
ATOM    580  C   TRP A 600     -19.944  34.771  20.202  1.00 45.34           C  
ATOM    581  O   TRP A 600     -20.474  34.221  19.228  1.00 44.50           O  
ATOM    582  CB  TRP A 600     -17.469  35.381  20.037  1.00 45.38           C  
ATOM    583  CG  TRP A 600     -17.033  34.888  21.363  1.00 45.43           C  
ATOM    584  CD1 TRP A 600     -16.531  35.633  22.383  1.00 45.37           C  
ATOM    585  CD2 TRP A 600     -17.050  33.531  21.825  1.00 45.08           C  
ATOM    586  CE2 TRP A 600     -16.552  33.533  23.143  1.00 44.95           C  
ATOM    587  CE3 TRP A 600     -17.436  32.315  21.252  1.00 45.15           C  
ATOM    588  NE1 TRP A 600     -16.240  34.828  23.459  1.00 45.38           N  
ATOM    589  CZ2 TRP A 600     -16.432  32.365  23.904  1.00 45.13           C  
ATOM    590  CZ3 TRP A 600     -17.317  31.152  22.013  1.00 45.38           C  
ATOM    591  CH2 TRP A 600     -16.821  31.190  23.324  1.00 45.01           C  
ATOM    592  N   MET A 601     -20.254  34.459  21.461  1.00 45.31           N  
ATOM    593  CA  MET A 601     -21.210  33.384  21.766  1.00 45.62           C  
ATOM    594  C   MET A 601     -22.642  33.766  21.397  1.00 45.63           C  
ATOM    595  O   MET A 601     -23.422  32.903  20.999  1.00 45.51           O  
ATOM    596  CB  MET A 601     -21.142  32.981  23.243  1.00 45.76           C  
ATOM    597  CG  MET A 601     -21.975  31.743  23.604  1.00 46.28           C  
ATOM    598  SD  MET A 601     -21.458  30.213  22.775  1.00 47.74           S  
ATOM    599  CE  MET A 601     -20.015  29.769  23.749  1.00 46.52           C  
ATOM    600  N   TYR A 602     -22.977  35.052  21.540  1.00 45.74           N  
ATOM    601  CA  TYR A 602     -24.264  35.595  21.081  1.00 45.68           C  
ATOM    602  C   TYR A 602     -24.457  35.321  19.598  1.00 45.72           C  
ATOM    603  O   TYR A 602     -25.523  34.883  19.176  1.00 45.97           O  
ATOM    604  CB  TYR A 602     -24.349  37.109  21.310  1.00 45.72           C  
ATOM    605  CG  TYR A 602     -24.532  37.542  22.752  1.00 45.83           C  
ATOM    606  CD1 TYR A 602     -23.442  37.709  23.594  1.00 45.85           C  
ATOM    607  CD2 TYR A 602     -25.797  37.808  23.262  1.00 46.04           C  
ATOM    608  CE1 TYR A 602     -23.607  38.116  24.902  1.00 46.00           C  
ATOM    609  CE2 TYR A 602     -25.972  38.210  24.570  1.00 46.08           C  
ATOM    610  CZ  TYR A 602     -24.874  38.363  25.386  1.00 46.22           C  
ATOM    611  OH  TYR A 602     -25.041  38.766  26.691  1.00 46.57           O  
ATOM    612  N   LEU A 603     -23.413  35.566  18.814  1.00 45.68           N  
ATOM    613  CA  LEU A 603     -23.480  35.398  17.362  1.00 45.77           C  
ATOM    614  C   LEU A 603     -23.577  33.925  16.986  1.00 45.94           C  
ATOM    615  O   LEU A 603     -24.356  33.558  16.108  1.00 45.94           O  
ATOM    616  CB  LEU A 603     -22.256  36.019  16.679  1.00 45.64           C  
ATOM    617  CG  LEU A 603     -21.998  37.504  16.937  1.00 45.63           C  
ATOM    618  CD1 LEU A 603     -20.630  37.891  16.378  1.00 45.63           C  
ATOM    619  CD2 LEU A 603     -23.114  38.374  16.359  1.00 44.05           C  
ATOM    620  N   MET A 604     -22.775  33.088  17.644  1.00 46.04           N  
ATOM    621  CA  MET A 604     -22.808  31.647  17.395  1.00 45.94           C  
ATOM    622  C   MET A 604     -24.155  31.052  17.795  1.00 45.74           C  
ATOM    623  O   MET A 604     -24.758  30.316  17.022  1.00 45.63           O  
ATOM    624  CB  MET A 604     -21.693  30.930  18.145  1.00 45.96           C  
ATOM    625  CG  MET A 604     -20.301  31.379  17.782  1.00 46.31           C  
ATOM    626  SD  MET A 604     -19.086  30.070  17.994  1.00 46.30           S  
ATOM    627  CE  MET A 604     -18.841  29.653  16.274  1.00 46.81           C  
ATOM    628  N   ALA A 605     -24.618  31.376  19.000  1.00 45.65           N  
ATOM    629  CA  ALA A 605     -25.945  30.953  19.463  1.00 45.54           C  
ATOM    630  C   ALA A 605     -27.065  31.341  18.491  1.00 45.56           C  
ATOM    631  O   ALA A 605     -27.945  30.534  18.192  1.00 45.39           O  
ATOM    632  CB  ALA A 605     -26.230  31.528  20.833  1.00 45.28           C  
ATOM    633  N   PHE A 606     -27.024  32.569  17.986  1.00 45.94           N  
ATOM    634  CA  PHE A 606     -28.106  33.070  17.137  1.00 46.20           C  
ATOM    635  C   PHE A 606     -28.055  32.460  15.733  1.00 46.63           C  
ATOM    636  O   PHE A 606     -29.091  32.111  15.162  1.00 46.78           O  
ATOM    637  CB  PHE A 606     -28.079  34.598  17.070  1.00 45.89           C  
ATOM    638  CG  PHE A 606     -29.358  35.205  16.563  1.00 45.75           C  
ATOM    639  CD1 PHE A 606     -30.543  35.048  17.270  1.00 45.46           C  
ATOM    640  CD2 PHE A 606     -29.380  35.941  15.387  1.00 45.54           C  
ATOM    641  CE1 PHE A 606     -31.728  35.614  16.806  1.00 45.54           C  
ATOM    642  CE2 PHE A 606     -30.562  36.507  14.918  1.00 45.44           C  
ATOM    643  CZ  PHE A 606     -31.735  36.343  15.626  1.00 45.32           C  
ATOM    644  N   ALA A 607     -26.849  32.314  15.192  1.00 47.16           N  
ATOM    645  CA  ALA A 607     -26.665  31.733  13.860  1.00 47.45           C  
ATOM    646  C   ALA A 607     -26.987  30.246  13.871  1.00 47.80           C  
ATOM    647  O   ALA A 607     -27.481  29.708  12.884  1.00 47.86           O  
ATOM    648  CB  ALA A 607     -25.246  31.961  13.379  1.00 47.33           C  
ATOM    649  N   LEU A 608     -26.697  29.593  14.994  1.00 48.39           N  
ATOM    650  CA  LEU A 608     -27.004  28.180  15.178  1.00 48.81           C  
ATOM    651  C   LEU A 608     -28.515  27.982  15.273  1.00 49.44           C  
ATOM    652  O   LEU A 608     -29.064  27.058  14.671  1.00 49.33           O  
ATOM    653  CB  LEU A 608     -26.329  27.632  16.440  1.00 48.62           C  
ATOM    654  CG  LEU A 608     -26.664  26.172  16.763  1.00 48.80           C  
ATOM    655  CD1 LEU A 608     -26.168  25.254  15.636  1.00 47.98           C  
ATOM    656  CD2 LEU A 608     -26.101  25.759  18.123  1.00 48.64           C  
ATOM    657  N   GLY A 609     -29.176  28.844  16.042  1.00 50.11           N  
ATOM    658  CA  GLY A 609     -30.628  28.833  16.124  1.00 50.72           C  
ATOM    659  C   GLY A 609     -31.257  29.019  14.757  1.00 51.33           C  
ATOM    660  O   GLY A 609     -32.188  28.310  14.394  1.00 51.41           O  
ATOM    661  N   TRP A 610     -30.737  29.965  13.988  1.00 52.26           N  
ATOM    662  CA  TRP A 610     -31.284  30.246  12.668  1.00 53.05           C  
ATOM    663  C   TRP A 610     -31.154  29.040  11.759  1.00 54.07           C  
ATOM    664  O   TRP A 610     -32.149  28.604  11.195  1.00 54.32           O  
ATOM    665  CB  TRP A 610     -30.610  31.469  12.035  1.00 52.87           C  
ATOM    666  CG  TRP A 610     -31.089  31.787  10.645  1.00 52.29           C  
ATOM    667  CD1 TRP A 610     -30.401  31.609   9.480  1.00 52.18           C  
ATOM    668  CD2 TRP A 610     -32.357  32.334  10.282  1.00 51.94           C  
ATOM    669  CE2 TRP A 610     -32.369  32.465   8.878  1.00 52.00           C  
ATOM    670  CE3 TRP A 610     -33.487  32.729  11.008  1.00 52.17           C  
ATOM    671  NE1 TRP A 610     -31.164  32.010   8.412  1.00 52.21           N  
ATOM    672  CZ2 TRP A 610     -33.468  32.978   8.183  1.00 52.40           C  
ATOM    673  CZ3 TRP A 610     -34.579  33.234  10.322  1.00 52.12           C  
ATOM    674  CH2 TRP A 610     -34.564  33.350   8.921  1.00 52.48           C  
ATOM    675  N   ARG A 611     -29.944  28.494  11.623  1.00 55.34           N  
ATOM    676  CA  ARG A 611     -29.729  27.358  10.719  1.00 56.41           C  
ATOM    677  C   ARG A 611     -30.570  26.152  11.101  1.00 56.88           C  
ATOM    678  O   ARG A 611     -31.051  25.438  10.226  1.00 56.85           O  
ATOM    679  CB  ARG A 611     -28.252  26.949  10.630  1.00 56.75           C  
ATOM    680  CG  ARG A 611     -27.519  27.563   9.440  1.00 58.81           C  
ATOM    681  CD  ARG A 611     -26.683  26.533   8.658  1.00 61.57           C  
ATOM    682  NE  ARG A 611     -25.423  26.173   9.316  1.00 62.76           N  
ATOM    683  CZ  ARG A 611     -24.370  26.986   9.449  1.00 63.73           C  
ATOM    684  NH1 ARG A 611     -23.273  26.549  10.057  1.00 64.20           N1+
ATOM    685  NH2 ARG A 611     -24.398  28.236   8.990  1.00 64.09           N  
ATOM    686  N   SER A 612     -30.740  25.930  12.401  1.00 57.69           N  
ATOM    687  CA  SER A 612     -31.545  24.819  12.895  1.00 58.46           C  
ATOM    688  C   SER A 612     -33.004  25.008  12.507  1.00 59.53           C  
ATOM    689  O   SER A 612     -33.643  24.092  11.997  1.00 59.63           O  
ATOM    690  CB  SER A 612     -31.418  24.705  14.410  1.00 58.36           C  
ATOM    691  OG  SER A 612     -30.086  24.417  14.780  1.00 57.68           O  
ATOM    692  N   TYR A 613     -33.518  26.210  12.743  1.00 60.90           N  
ATOM    693  CA  TYR A 613     -34.876  26.580  12.336  1.00 62.08           C  
ATOM    694  C   TYR A 613     -35.076  26.427  10.830  1.00 63.13           C  
ATOM    695  O   TYR A 613     -36.157  26.055  10.386  1.00 63.42           O  
ATOM    696  CB  TYR A 613     -35.183  28.016  12.791  1.00 62.20           C  
ATOM    697  CG  TYR A 613     -36.288  28.730  12.046  1.00 62.26           C  
ATOM    698  CD1 TYR A 613     -37.592  28.245  12.058  1.00 62.34           C  
ATOM    699  CD2 TYR A 613     -36.034  29.916  11.356  1.00 62.62           C  
ATOM    700  CE1 TYR A 613     -38.611  28.907  11.381  1.00 62.49           C  
ATOM    701  CE2 TYR A 613     -37.050  30.588  10.679  1.00 62.78           C  
ATOM    702  CZ  TYR A 613     -38.338  30.078  10.698  1.00 62.72           C  
ATOM    703  OH  TYR A 613     -39.350  30.732  10.028  1.00 62.65           O  
ATOM    704  N   ARG A 614     -34.024  26.686  10.059  1.00 64.46           N  
ATOM    705  CA  ARG A 614     -34.082  26.651   8.593  1.00 65.65           C  
ATOM    706  C   ARG A 614     -33.961  25.253   7.951  1.00 66.53           C  
ATOM    707  O   ARG A 614     -34.506  25.032   6.864  1.00 66.45           O  
ATOM    708  CB  ARG A 614     -32.999  27.573   8.022  1.00 65.80           C  
ATOM    709  CG  ARG A 614     -33.200  29.050   8.362  1.00 66.75           C  
ATOM    710  CD  ARG A 614     -33.955  29.792   7.271  1.00 68.18           C  
ATOM    711  NE  ARG A 614     -35.375  29.464   7.222  1.00 68.71           N  
ATOM    712  CZ  ARG A 614     -36.209  29.916   6.288  1.00 69.50           C  
ATOM    713  NH1 ARG A 614     -37.488  29.561   6.316  1.00 69.62           N1+
ATOM    714  NH2 ARG A 614     -35.772  30.728   5.327  1.00 69.95           N  
ATOM    715  N   GLN A 615     -33.247  24.324   8.595  1.00 67.59           N  
ATOM    716  CA  GLN A 615     -33.088  22.967   8.043  1.00 68.55           C  
ATOM    717  C   GLN A 615     -34.146  21.976   8.533  1.00 68.92           C  
ATOM    718  O   GLN A 615     -34.313  20.921   7.927  1.00 69.28           O  
ATOM    719  CB  GLN A 615     -31.687  22.394   8.303  1.00 68.80           C  
ATOM    720  CG  GLN A 615     -30.483  23.248   7.834  1.00 69.98           C  
ATOM    721  CD  GLN A 615     -30.688  23.987   6.503  1.00 71.51           C  
ATOM    722  NE2 GLN A 615     -30.088  25.171   6.391  1.00 71.91           N  
ATOM    723  OE1 GLN A 615     -31.359  23.498   5.592  1.00 72.58           O  
ATOM    724  N   SER A 616     -34.841  22.296   9.624  1.00 69.32           N  
ATOM    725  CA  SER A 616     -36.073  21.580   9.992  1.00 69.44           C  
ATOM    726  C   SER A 616     -36.890  22.333  11.048  1.00 69.48           C  
ATOM    727  O   SER A 616     -36.417  22.588  12.160  1.00 69.41           O  
ATOM    728  CB  SER A 616     -35.777  20.160  10.483  1.00 69.50           C  
ATOM    729  OG  SER A 616     -36.943  19.355  10.371  1.00 70.01           O  
ATOM    730  N   ALA A 618     -37.822  19.580  13.034  1.00 67.63           N  
ATOM    731  CA  ALA A 618     -37.790  19.002  14.379  1.00 67.63           C  
ATOM    732  C   ALA A 618     -36.896  19.820  15.322  1.00 67.46           C  
ATOM    733  O   ALA A 618     -36.306  20.821  14.910  1.00 67.65           O  
ATOM    734  CB  ALA A 618     -37.313  17.552  14.312  1.00 67.65           C  
ATOM    735  N   ASN A 619     -36.812  19.395  16.586  1.00 67.17           N  
ATOM    736  CA  ASN A 619     -35.889  20.003  17.565  1.00 66.76           C  
ATOM    737  C   ASN A 619     -34.459  19.459  17.370  1.00 66.10           C  
ATOM    738  O   ASN A 619     -33.990  18.603  18.141  1.00 66.26           O  
ATOM    739  CB  ASN A 619     -36.358  19.749  19.014  1.00 66.85           C  
ATOM    740  CG  ASN A 619     -37.650  20.489  19.369  1.00 67.64           C  
ATOM    741  ND2 ASN A 619     -37.806  20.832  20.647  1.00 67.94           N  
ATOM    742  OD1 ASN A 619     -38.504  20.726  18.513  1.00 69.65           O  
ATOM    743  N   LEU A 620     -33.777  19.954  16.336  1.00 64.94           N  
ATOM    744  CA  LEU A 620     -32.432  19.491  15.999  1.00 64.01           C  
ATOM    745  C   LEU A 620     -31.486  20.671  15.769  1.00 62.91           C  
ATOM    746  O   LEU A 620     -31.776  21.551  14.963  1.00 62.89           O  
ATOM    747  CB  LEU A 620     -32.475  18.631  14.735  1.00 64.16           C  
ATOM    748  CG  LEU A 620     -33.424  17.427  14.709  1.00 64.73           C  
ATOM    749  CD1 LEU A 620     -33.223  16.644  13.407  1.00 64.74           C  
ATOM    750  CD2 LEU A 620     -33.236  16.518  15.933  1.00 64.66           C  
ATOM    751  N   LEU A 621     -30.354  20.676  16.469  1.00 61.42           N  
ATOM    752  CA  LEU A 621     -29.326  21.697  16.275  1.00 60.15           C  
ATOM    753  C   LEU A 621     -28.436  21.355  15.071  1.00 59.20           C  
ATOM    754  O   LEU A 621     -27.808  20.299  15.049  1.00 59.13           O  
ATOM    755  CB  LEU A 621     -28.486  21.845  17.545  1.00 59.86           C  
ATOM    756  CG  LEU A 621     -29.281  22.303  18.767  1.00 59.28           C  
ATOM    757  CD1 LEU A 621     -28.426  22.269  20.020  1.00 58.72           C  
ATOM    758  CD2 LEU A 621     -29.849  23.695  18.540  1.00 58.90           C  
ATOM    759  N   CYS A 622     -28.395  22.244  14.076  1.00 58.06           N  
ATOM    760  CA  CYS A 622     -27.588  22.038  12.868  1.00 57.39           C  
ATOM    761  C   CYS A 622     -26.289  22.838  12.916  1.00 56.90           C  
ATOM    762  O   CYS A 622     -26.206  23.930  12.361  1.00 57.09           O  
ATOM    763  CB  CYS A 622     -28.372  22.435  11.616  1.00 57.33           C  
ATOM    764  SG  CYS A 622     -29.832  21.452  11.317  0.50 56.66           S  
ATOM    765  N   PHE A 623     -25.275  22.285  13.571  1.00 56.26           N  
ATOM    766  CA  PHE A 623     -23.989  22.957  13.700  1.00 55.82           C  
ATOM    767  C   PHE A 623     -23.294  23.123  12.356  1.00 55.58           C  
ATOM    768  O   PHE A 623     -22.684  24.158  12.088  1.00 55.65           O  
ATOM    769  CB  PHE A 623     -23.091  22.206  14.671  1.00 55.68           C  
ATOM    770  CG  PHE A 623     -23.455  22.421  16.100  1.00 55.45           C  
ATOM    771  CD1 PHE A 623     -24.266  21.521  16.766  1.00 55.51           C  
ATOM    772  CD2 PHE A 623     -22.995  23.538  16.780  1.00 55.38           C  
ATOM    773  CE1 PHE A 623     -24.604  21.722  18.100  1.00 55.75           C  
ATOM    774  CE2 PHE A 623     -23.322  23.749  18.108  1.00 55.61           C  
ATOM    775  CZ  PHE A 623     -24.129  22.837  18.773  1.00 55.87           C  
ATOM    776  N   ALA A 624     -23.389  22.103  11.518  1.00 55.30           N  
ATOM    777  CA  ALA A 624     -22.874  22.169  10.155  1.00 55.12           C  
ATOM    778  C   ALA A 624     -23.555  21.071   9.355  1.00 55.01           C  
ATOM    779  O   ALA A 624     -24.225  20.220   9.941  1.00 54.92           O  
ATOM    780  CB  ALA A 624     -21.367  21.982  10.149  1.00 54.99           C  
ATOM    781  N   PRO A 625     -23.402  21.087   8.019  1.00 54.94           N  
ATOM    782  CA  PRO A 625     -23.996  20.014   7.203  1.00 54.80           C  
ATOM    783  C   PRO A 625     -23.592  18.616   7.686  1.00 54.64           C  
ATOM    784  O   PRO A 625     -24.438  17.744   7.831  1.00 54.92           O  
ATOM    785  CB  PRO A 625     -23.447  20.289   5.799  1.00 54.76           C  
ATOM    786  CG  PRO A 625     -23.126  21.755   5.794  1.00 54.94           C  
ATOM    787  CD  PRO A 625     -22.695  22.088   7.197  1.00 54.87           C  
ATOM    788  N   ASP A 626     -22.313  18.433   7.980  1.00 54.40           N  
ATOM    789  CA  ASP A 626     -21.785  17.133   8.380  1.00 54.17           C  
ATOM    790  C   ASP A 626     -21.836  16.886   9.891  1.00 54.17           C  
ATOM    791  O   ASP A 626     -21.179  15.966  10.382  1.00 54.27           O  
ATOM    792  CB  ASP A 626     -20.337  16.981   7.878  1.00 54.03           C  
ATOM    793  CG  ASP A 626     -19.397  18.020   8.466  1.00 53.86           C  
ATOM    794  OD1 ASP A 626     -19.867  19.133   8.778  1.00 53.03           O  
ATOM    795  OD2 ASP A 626     -18.190  17.733   8.613  1.00 53.85           O1-
ATOM    796  N   LEU A 627     -22.587  17.697  10.635  1.00 54.09           N  
ATOM    797  CA  LEU A 627     -22.703  17.497  12.086  1.00 54.05           C  
ATOM    798  C   LEU A 627     -24.010  18.072  12.635  1.00 54.15           C  
ATOM    799  O   LEU A 627     -24.081  19.239  13.024  1.00 53.96           O  
ATOM    800  CB  LEU A 627     -21.486  18.088  12.808  1.00 53.94           C  
ATOM    801  CG  LEU A 627     -21.443  18.048  14.345  1.00 53.96           C  
ATOM    802  CD1 LEU A 627     -21.990  16.757  14.927  1.00 53.41           C  
ATOM    803  CD2 LEU A 627     -20.012  18.277  14.837  1.00 53.94           C  
ATOM    804  N   ILE A 628     -25.045  17.235  12.638  1.00 54.38           N  
ATOM    805  CA  ILE A 628     -26.356  17.603  13.162  1.00 54.48           C  
ATOM    806  C   ILE A 628     -26.598  16.842  14.446  1.00 54.80           C  
ATOM    807  O   ILE A 628     -26.435  15.628  14.476  1.00 54.92           O  
ATOM    808  CB  ILE A 628     -27.469  17.239  12.185  1.00 54.21           C  
ATOM    809  CG1 ILE A 628     -27.269  17.975  10.858  1.00 54.14           C  
ATOM    810  CG2 ILE A 628     -28.816  17.571  12.793  1.00 54.31           C  
ATOM    811  CD1 ILE A 628     -28.447  17.874   9.901  1.00 53.48           C  
ATOM    812  N   ILE A 629     -26.982  17.541  15.509  1.00 55.20           N  
ATOM    813  CA  ILE A 629     -27.359  16.858  16.742  1.00 55.59           C  
ATOM    814  C   ILE A 629     -28.785  16.330  16.564  1.00 56.00           C  
ATOM    815  O   ILE A 629     -29.771  16.990  16.914  1.00 55.90           O  
ATOM    816  CB  ILE A 629     -27.240  17.754  17.994  1.00 55.61           C  
ATOM    817  CG1 ILE A 629     -25.842  18.370  18.090  1.00 55.63           C  
ATOM    818  CG2 ILE A 629     -27.526  16.940  19.260  1.00 55.29           C  
ATOM    819  CD1 ILE A 629     -24.722  17.350  18.134  1.00 55.49           C  
ATOM    820  N   ASN A 630     -28.869  15.137  15.980  1.00 56.60           N  
ATOM    821  CA  ASN A 630     -30.146  14.449  15.761  1.00 57.00           C  
ATOM    822  C   ASN A 630     -30.710  13.878  17.061  1.00 57.67           C  
ATOM    823  O   ASN A 630     -30.052  13.915  18.112  1.00 57.56           O  
ATOM    824  CB  ASN A 630     -30.007  13.342  14.694  1.00 56.79           C  
ATOM    825  CG  ASN A 630     -28.912  12.331  15.019  0.50 55.91           C  
ATOM    826  ND2 ASN A 630     -28.296  11.785  13.983  0.50 54.85           N  
ATOM    827  OD1 ASN A 630     -28.625  12.050  16.182  0.50 54.48           O  
ATOM    828  N   GLU A 631     -31.932  13.359  16.969  1.00 58.59           N  
ATOM    829  CA  GLU A 631     -32.655  12.786  18.112  1.00 59.38           C  
ATOM    830  C   GLU A 631     -31.809  11.771  18.885  1.00 59.47           C  
ATOM    831  O   GLU A 631     -31.805  11.768  20.123  1.00 59.43           O  
ATOM    832  CB  GLU A 631     -33.953  12.125  17.621  1.00 59.44           C  
ATOM    833  CG  GLU A 631     -34.910  11.679  18.730  1.00 60.15           C  
ATOM    834  CD  GLU A 631     -36.200  11.060  18.189  1.00 60.19           C  
ATOM    835  OE1 GLU A 631     -36.243  10.671  16.992  1.00 60.58           O  
ATOM    836  OE2 GLU A 631     -37.170  10.959  18.972  1.00 60.17           O1-
ATOM    837  N   GLN A 632     -31.091  10.924  18.150  1.00 59.76           N  
ATOM    838  CA  GLN A 632     -30.204   9.936  18.762  1.00 60.14           C  
ATOM    839  C   GLN A 632     -29.086  10.610  19.548  1.00 59.77           C  
ATOM    840  O   GLN A 632     -28.946  10.382  20.750  1.00 59.50           O  
ATOM    841  CB  GLN A 632     -29.619   9.000  17.702  1.00 60.45           C  
ATOM    842  CG  GLN A 632     -28.820   7.839  18.288  1.00 62.06           C  
ATOM    843  CD  GLN A 632     -28.998   6.553  17.494  1.00 64.43           C  
ATOM    844  NE2 GLN A 632     -29.273   5.459  18.196  1.00 65.21           N  
ATOM    845  OE1 GLN A 632     -28.897   6.546  16.261  1.00 66.20           O  
ATOM    846  N   ARG A 633     -28.316  11.455  18.861  1.00 59.64           N  
ATOM    847  CA  ARG A 633     -27.226  12.226  19.477  1.00 59.45           C  
ATOM    848  C   ARG A 633     -27.693  13.089  20.652  1.00 59.29           C  
ATOM    849  O   ARG A 633     -26.930  13.349  21.580  1.00 59.03           O  
ATOM    850  CB  ARG A 633     -26.547  13.113  18.428  1.00 59.45           C  
ATOM    851  CG  ARG A 633     -25.589  12.367  17.501  1.00 59.64           C  
ATOM    852  CD  ARG A 633     -25.368  13.113  16.179  1.00 59.74           C  
ATOM    853  NE  ARG A 633     -24.230  12.579  15.431  1.00 59.38           N  
ATOM    854  CZ  ARG A 633     -24.049  12.701  14.116  1.00 59.58           C  
ATOM    855  NH1 ARG A 633     -24.917  13.349  13.350  1.00 59.66           N1+
ATOM    856  NH2 ARG A 633     -22.975  12.163  13.552  1.00 60.31           N  
ATOM    857  N   MET A 634     -28.949  13.524  20.608  1.00 59.21           N  
ATOM    858  CA  MET A 634     -29.523  14.369  21.657  1.00 59.34           C  
ATOM    859  C   MET A 634     -29.541  13.686  23.041  1.00 59.27           C  
ATOM    860  O   MET A 634     -29.415  14.349  24.082  1.00 59.31           O  
ATOM    861  CB  MET A 634     -30.942  14.797  21.250  1.00 59.38           C  
ATOM    862  CG  MET A 634     -31.447  16.069  21.911  1.00 59.75           C  
ATOM    863  SD  MET A 634     -30.431  17.514  21.538  1.00 60.26           S  
ATOM    864  CE  MET A 634     -29.351  17.513  22.958  1.00 60.68           C  
ATOM    865  N   THR A 635     -29.681  12.362  23.042  1.00 59.21           N  
ATOM    866  CA  THR A 635     -29.685  11.571  24.278  1.00 59.07           C  
ATOM    867  C   THR A 635     -28.287  11.147  24.762  1.00 58.85           C  
ATOM    868  O   THR A 635     -28.178  10.483  25.793  1.00 58.73           O  
ATOM    869  CB  THR A 635     -30.540  10.298  24.106  1.00 59.10           C  
ATOM    870  CG2 THR A 635     -32.008  10.657  23.847  1.00 58.63           C  
ATOM    871  OG1 THR A 635     -30.031   9.543  23.003  1.00 59.47           O  
ATOM    872  N   LEU A 636     -27.228  11.516  24.037  1.00 58.61           N  
ATOM    873  CA  LEU A 636     -25.857  11.291  24.520  1.00 58.53           C  
ATOM    874  C   LEU A 636     -25.636  12.037  25.839  1.00 58.49           C  
ATOM    875  O   LEU A 636     -26.268  13.066  26.079  1.00 58.71           O  
ATOM    876  CB  LEU A 636     -24.814  11.738  23.488  1.00 58.40           C  
ATOM    877  CG  LEU A 636     -24.555  10.799  22.308  1.00 58.26           C  
ATOM    878  CD1 LEU A 636     -23.747  11.517  21.230  1.00 58.01           C  
ATOM    879  CD2 LEU A 636     -23.848   9.516  22.757  1.00 57.45           C  
ATOM    880  N   PRO A 637     -24.728  11.530  26.692  1.00 58.46           N  
ATOM    881  CA  PRO A 637     -24.593  12.085  28.042  1.00 58.44           C  
ATOM    882  C   PRO A 637     -24.117  13.538  28.040  1.00 58.49           C  
ATOM    883  O   PRO A 637     -23.174  13.881  27.318  1.00 58.51           O  
ATOM    884  CB  PRO A 637     -23.554  11.169  28.698  1.00 58.36           C  
ATOM    885  CG  PRO A 637     -22.789  10.591  27.570  1.00 58.40           C  
ATOM    886  CD  PRO A 637     -23.766  10.439  26.450  1.00 58.37           C  
ATOM    887  N   GLY A 638     -24.794  14.377  28.826  1.00 58.31           N  
ATOM    888  CA  GLY A 638     -24.474  15.798  28.940  1.00 58.05           C  
ATOM    889  C   GLY A 638     -24.985  16.665  27.802  1.00 57.87           C  
ATOM    890  O   GLY A 638     -24.990  17.888  27.919  1.00 57.92           O  
ATOM    891  N   MET A 639     -25.430  16.043  26.713  1.00 57.65           N  
ATOM    892  CA  MET A 639     -25.745  16.766  25.487  1.00 57.62           C  
ATOM    893  C   MET A 639     -26.927  17.704  25.662  1.00 57.52           C  
ATOM    894  O   MET A 639     -26.821  18.902  25.387  1.00 57.70           O  
ATOM    895  CB  MET A 639     -26.050  15.788  24.354  1.00 57.68           C  
ATOM    896  CG  MET A 639     -25.966  16.415  22.975  1.00 57.97           C  
ATOM    897  SD  MET A 639     -24.277  16.883  22.564  1.00 58.76           S  
ATOM    898  CE  MET A 639     -23.414  15.316  22.679  1.00 58.89           C  
ATOM    899  N   TYR A 640     -28.051  17.157  26.119  1.00 57.36           N  
ATOM    900  CA  TYR A 640     -29.266  17.949  26.277  1.00 57.22           C  
ATOM    901  C   TYR A 640     -29.122  19.068  27.302  1.00 57.24           C  
ATOM    902  O   TYR A 640     -29.729  20.124  27.145  1.00 57.15           O  
ATOM    903  CB  TYR A 640     -30.477  17.083  26.644  1.00 56.99           C  
ATOM    904  CG  TYR A 640     -31.733  17.919  26.713  1.00 56.75           C  
ATOM    905  CD1 TYR A 640     -32.377  18.324  25.550  1.00 56.63           C  
ATOM    906  CD2 TYR A 640     -32.238  18.361  27.932  1.00 56.34           C  
ATOM    907  CE1 TYR A 640     -33.512  19.121  25.601  1.00 56.71           C  
ATOM    908  CE2 TYR A 640     -33.374  19.159  27.992  1.00 56.22           C  
ATOM    909  CZ  TYR A 640     -34.006  19.531  26.823  1.00 56.33           C  
ATOM    910  OH  TYR A 640     -35.130  20.318  26.861  1.00 56.56           O  
ATOM    911  N   ASP A 641     -28.327  18.845  28.345  1.00 57.42           N  
ATOM    912  CA  ASP A 641     -28.174  19.854  29.390  1.00 57.61           C  
ATOM    913  C   ASP A 641     -27.621  21.163  28.821  1.00 57.27           C  
ATOM    914  O   ASP A 641     -27.942  22.232  29.327  1.00 57.59           O  
ATOM    915  CB  ASP A 641     -27.294  19.350  30.548  1.00 57.79           C  
ATOM    916  CG  ASP A 641     -27.525  20.129  31.856  1.00 58.64           C  
ATOM    917  OD1 ASP A 641     -28.341  21.078  31.876  1.00 59.28           O  
ATOM    918  OD2 ASP A 641     -26.890  19.786  32.877  1.00 60.15           O1-
ATOM    919  N   GLN A 642     -26.809  21.080  27.770  1.00 56.74           N  
ATOM    920  CA  GLN A 642     -26.282  22.272  27.119  1.00 56.43           C  
ATOM    921  C   GLN A 642     -27.099  22.676  25.902  1.00 56.27           C  
ATOM    922  O   GLN A 642     -27.332  23.868  25.676  1.00 56.45           O  
ATOM    923  CB  GLN A 642     -24.827  22.058  26.711  1.00 56.36           C  
ATOM    924  CG  GLN A 642     -23.930  21.663  27.862  1.00 56.30           C  
ATOM    925  CD  GLN A 642     -24.074  22.579  29.064  1.00 56.29           C  
ATOM    926  NE2 GLN A 642     -24.030  22.000  30.259  1.00 56.05           N  
ATOM    927  OE1 GLN A 642     -24.220  23.794  28.919  1.00 56.55           O  
ATOM    928  N   CYS A 643     -27.538  21.692  25.121  1.00 55.81           N  
ATOM    929  CA  CYS A 643     -28.258  21.975  23.883  1.00 55.53           C  
ATOM    930  C   CYS A 643     -29.620  22.621  24.090  1.00 55.53           C  
ATOM    931  O   CYS A 643     -30.125  23.292  23.189  1.00 55.53           O  
ATOM    932  CB  CYS A 643     -28.442  20.700  23.075  1.00 55.66           C  
ATOM    933  SG  CYS A 643     -26.939  20.111  22.338  1.00 54.70           S  
ATOM    934  N   LYS A 644     -30.223  22.414  25.258  1.00 55.53           N  
ATOM    935  CA  LYS A 644     -31.547  22.985  25.531  1.00 55.71           C  
ATOM    936  C   LYS A 644     -31.575  24.507  25.356  1.00 55.66           C  
ATOM    937  O   LYS A 644     -32.566  25.071  24.890  1.00 55.81           O  
ATOM    938  CB  LYS A 644     -32.057  22.588  26.922  1.00 55.64           C  
ATOM    939  CG  LYS A 644     -31.159  22.937  28.091  1.00 56.13           C  
ATOM    940  CD  LYS A 644     -31.964  22.983  29.386  1.00 57.20           C  
ATOM    941  CE  LYS A 644     -31.147  22.583  30.606  1.00 57.97           C  
ATOM    942  NZ  LYS A 644     -31.207  21.106  30.841  1.00 58.77           N1+
ATOM    943  N   HIS A 645     -30.471  25.159  25.700  1.00 55.68           N  
ATOM    944  CA  HIS A 645     -30.359  26.609  25.594  1.00 55.54           C  
ATOM    945  C   HIS A 645     -30.384  27.070  24.145  1.00 55.39           C  
ATOM    946  O   HIS A 645     -31.020  28.070  23.808  1.00 55.43           O  
ATOM    947  CB  HIS A 645     -29.076  27.073  26.272  1.00 55.58           C  
ATOM    948  CG  HIS A 645     -28.992  26.676  27.711  1.00 55.68           C  
ATOM    949  CD2 HIS A 645     -28.083  25.927  28.379  1.00 55.27           C  
ATOM    950  ND1 HIS A 645     -29.945  27.043  28.638  1.00 55.49           N  
ATOM    951  CE1 HIS A 645     -29.621  26.545  29.817  1.00 55.63           C  
ATOM    952  NE2 HIS A 645     -28.496  25.864  29.687  1.00 55.49           N  
ATOM    953  N   MET A 646     -29.708  26.321  23.288  1.00 55.17           N  
ATOM    954  CA  MET A 646     -29.625  26.661  21.878  1.00 55.18           C  
ATOM    955  C   MET A 646     -30.931  26.280  21.188  1.00 54.74           C  
ATOM    956  O   MET A 646     -31.349  26.945  20.245  1.00 54.29           O  
ATOM    957  CB  MET A 646     -28.436  25.950  21.237  1.00 55.23           C  
ATOM    958  CG  MET A 646     -27.104  26.194  21.959  1.00 55.66           C  
ATOM    959  SD  MET A 646     -25.858  24.935  21.591  1.00 56.68           S  
ATOM    960  CE  MET A 646     -25.138  24.642  23.210  1.00 56.70           C  
ATOM    961  N   LEU A 647     -31.574  25.215  21.676  1.00 54.54           N  
ATOM    962  CA  LEU A 647     -32.865  24.765  21.143  1.00 54.28           C  
ATOM    963  C   LEU A 647     -33.970  25.781  21.423  1.00 53.98           C  
ATOM    964  O   LEU A 647     -34.901  25.924  20.622  1.00 53.60           O  
ATOM    965  CB  LEU A 647     -33.261  23.410  21.736  1.00 54.38           C  
ATOM    966  CG  LEU A 647     -32.511  22.186  21.214  1.00 54.63           C  
ATOM    967  CD1 LEU A 647     -32.685  21.032  22.183  1.00 55.32           C  
ATOM    968  CD2 LEU A 647     -32.988  21.798  19.825  1.00 54.42           C  
ATOM    969  N   TYR A 648     -33.867  26.466  22.564  1.00 53.62           N  
ATOM    970  CA  TYR A 648     -34.766  27.572  22.887  1.00 53.48           C  
ATOM    971  C   TYR A 648     -34.720  28.634  21.798  1.00 53.05           C  
ATOM    972  O   TYR A 648     -35.763  29.078  21.314  1.00 53.30           O  
ATOM    973  CB  TYR A 648     -34.401  28.197  24.234  1.00 53.81           C  
ATOM    974  CG  TYR A 648     -35.070  29.533  24.499  1.00 54.42           C  
ATOM    975  CD1 TYR A 648     -34.348  30.718  24.442  1.00 55.01           C  
ATOM    976  CD2 TYR A 648     -36.425  29.610  24.808  1.00 55.27           C  
ATOM    977  CE1 TYR A 648     -34.956  31.946  24.690  1.00 55.24           C  
ATOM    978  CE2 TYR A 648     -37.044  30.836  25.057  1.00 55.09           C  
ATOM    979  CZ  TYR A 648     -36.302  31.998  24.995  1.00 55.08           C  
ATOM    980  OH  TYR A 648     -36.904  33.216  25.233  1.00 55.03           O  
ATOM    981  N   VAL A 649     -33.510  29.023  21.409  1.00 52.38           N  
ATOM    982  CA  VAL A 649     -33.322  30.017  20.360  1.00 51.97           C  
ATOM    983  C   VAL A 649     -33.967  29.535  19.074  1.00 51.72           C  
ATOM    984  O   VAL A 649     -34.623  30.297  18.377  1.00 51.45           O  
ATOM    985  CB  VAL A 649     -31.820  30.297  20.084  1.00 51.90           C  
ATOM    986  CG1 VAL A 649     -31.667  31.336  18.983  1.00 51.55           C  
ATOM    987  CG2 VAL A 649     -31.109  30.747  21.348  1.00 51.43           C  
ATOM    988  N   SER A 650     -33.770  28.259  18.772  1.00 51.84           N  
ATOM    989  CA  SER A 650     -34.354  27.635  17.582  1.00 51.88           C  
ATOM    990  C   SER A 650     -35.887  27.696  17.572  1.00 51.68           C  
ATOM    991  O   SER A 650     -36.488  28.051  16.554  1.00 51.69           O  
ATOM    992  CB  SER A 650     -33.896  26.174  17.473  1.00 51.79           C  
ATOM    993  OG  SER A 650     -34.080  25.691  16.155  1.00 52.25           O  
ATOM    994  N   SER A 651     -36.518  27.349  18.692  1.00 51.54           N  
ATOM    995  CA  SER A 651     -37.983  27.319  18.738  1.00 51.69           C  
ATOM    996  C   SER A 651     -38.563  28.731  18.670  1.00 51.49           C  
ATOM    997  O   SER A 651     -39.584  28.944  18.024  1.00 51.18           O  
ATOM    998  CB  SER A 651     -38.518  26.537  19.955  1.00 51.64           C  
ATOM    999  OG  SER A 651     -37.766  26.780  21.129  1.00 52.64           O  
ATOM   1000  N   GLU A 652     -37.889  29.694  19.298  1.00 51.52           N  
ATOM   1001  CA  GLU A 652     -38.336  31.086  19.271  1.00 51.44           C  
ATOM   1002  C   GLU A 652     -38.345  31.652  17.860  1.00 51.33           C  
ATOM   1003  O   GLU A 652     -39.263  32.385  17.488  1.00 51.53           O  
ATOM   1004  CB  GLU A 652     -37.467  31.963  20.166  1.00 51.59           C  
ATOM   1005  CG  GLU A 652     -37.707  31.781  21.654  1.00 52.46           C  
ATOM   1006  CD  GLU A 652     -39.034  32.365  22.116  1.00 53.51           C  
ATOM   1007  OE1 GLU A 652     -40.077  31.733  21.869  1.00 53.83           O  
ATOM   1008  OE2 GLU A 652     -39.033  33.447  22.742  1.00 55.07           O1-
ATOM   1009  N   LEU A 653     -37.331  31.316  17.073  1.00 51.08           N  
ATOM   1010  CA  LEU A 653     -37.289  31.762  15.682  1.00 50.97           C  
ATOM   1011  C   LEU A 653     -38.423  31.115  14.888  1.00 50.89           C  
ATOM   1012  O   LEU A 653     -38.986  31.741  13.990  1.00 50.60           O  
ATOM   1013  CB  LEU A 653     -35.926  31.467  15.035  1.00 50.81           C  
ATOM   1014  CG  LEU A 653     -34.720  32.256  15.570  1.00 50.73           C  
ATOM   1015  CD1 LEU A 653     -33.417  31.759  14.952  1.00 50.55           C  
ATOM   1016  CD2 LEU A 653     -34.870  33.752  15.331  1.00 50.44           C  
ATOM   1017  N   HIS A 654     -38.755  29.869  15.230  1.00 50.99           N  
ATOM   1018  CA  HIS A 654     -39.866  29.158  14.586  1.00 50.97           C  
ATOM   1019  C   HIS A 654     -41.202  29.775  14.973  1.00 50.60           C  
ATOM   1020  O   HIS A 654     -41.995  30.126  14.104  1.00 50.59           O  
ATOM   1021  CB  HIS A 654     -39.855  27.668  14.945  1.00 51.20           C  
ATOM   1022  CG  HIS A 654     -40.890  26.867  14.218  1.00 51.73           C  
ATOM   1023  CD2 HIS A 654     -40.906  26.358  12.962  1.00 52.15           C  
ATOM   1024  ND1 HIS A 654     -42.095  26.516  14.788  1.00 52.36           N  
ATOM   1025  CE1 HIS A 654     -42.804  25.819  13.916  1.00 52.31           C  
ATOM   1026  NE2 HIS A 654     -42.106  25.710  12.800  1.00 52.17           N  
ATOM   1027  N   ARG A 655     -41.433  29.921  16.274  1.00 50.28           N  
ATOM   1028  CA  ARG A 655     -42.655  30.537  16.785  1.00 50.24           C  
ATOM   1029  C   ARG A 655     -42.947  31.882  16.121  1.00 50.28           C  
ATOM   1030  O   ARG A 655     -44.081  32.147  15.698  1.00 50.14           O  
ATOM   1031  CB  ARG A 655     -42.558  30.737  18.301  1.00 50.29           C  
ATOM   1032  CG  ARG A 655     -43.793  31.381  18.894  1.00 50.70           C  
ATOM   1033  CD  ARG A 655     -43.835  31.293  20.413  1.00 51.68           C  
ATOM   1034  NE  ARG A 655     -42.897  32.209  21.049  1.00 52.24           N  
ATOM   1035  CZ  ARG A 655     -43.027  33.538  21.071  1.00 52.85           C  
ATOM   1036  NH1 ARG A 655     -44.064  34.144  20.502  1.00 52.59           N1+
ATOM   1037  NH2 ARG A 655     -42.100  34.275  21.675  1.00 53.43           N  
ATOM   1038  N   LEU A 656     -41.915  32.723  16.035  1.00 50.13           N  
ATOM   1039  CA  LEU A 656     -42.053  34.071  15.498  1.00 50.09           C  
ATOM   1040  C   LEU A 656     -41.974  34.144  13.965  1.00 50.19           C  
ATOM   1041  O   LEU A 656     -42.309  35.165  13.385  1.00 50.22           O  
ATOM   1042  CB  LEU A 656     -41.016  35.000  16.145  1.00 49.94           C  
ATOM   1043  CG  LEU A 656     -41.185  35.186  17.661  1.00 49.53           C  
ATOM   1044  CD1 LEU A 656     -39.996  35.892  18.292  1.00 48.10           C  
ATOM   1045  CD2 LEU A 656     -42.465  35.944  17.954  1.00 49.09           C  
ATOM   1046  N   GLN A 657     -41.566  33.063  13.310  1.00 50.52           N  
ATOM   1047  CA  GLN A 657     -41.425  33.044  11.847  1.00 50.79           C  
ATOM   1048  C   GLN A 657     -40.564  34.220  11.382  1.00 50.80           C  
ATOM   1049  O   GLN A 657     -40.960  35.001  10.511  1.00 50.67           O  
ATOM   1050  CB  GLN A 657     -42.790  33.057  11.146  1.00 50.83           C  
ATOM   1051  CG  GLN A 657     -43.717  31.907  11.530  1.00 51.85           C  
ATOM   1052  CD  GLN A 657     -43.186  30.530  11.134  1.00 53.31           C  
ATOM   1053  NE2 GLN A 657     -43.485  29.524  11.955  1.00 55.01           N  
ATOM   1054  OE1 GLN A 657     -42.535  30.369  10.100  1.00 53.29           O  
ATOM   1055  N   VAL A 658     -39.381  34.328  11.985  1.00 50.83           N  
ATOM   1056  CA  VAL A 658     -38.443  35.402  11.692  1.00 50.70           C  
ATOM   1057  C   VAL A 658     -37.991  35.267  10.247  1.00 50.90           C  
ATOM   1058  O   VAL A 658     -37.641  34.176   9.820  1.00 50.98           O  
ATOM   1059  CB  VAL A 658     -37.209  35.357  12.638  1.00 50.65           C  
ATOM   1060  CG1 VAL A 658     -36.217  36.462  12.292  1.00 49.58           C  
ATOM   1061  CG2 VAL A 658     -37.645  35.465  14.104  1.00 49.83           C  
ATOM   1062  N   SER A 659     -38.027  36.363   9.492  1.00 51.19           N  
ATOM   1063  CA  SER A 659     -37.558  36.337   8.110  1.00 51.50           C  
ATOM   1064  C   SER A 659     -36.040  36.491   8.061  1.00 51.61           C  
ATOM   1065  O   SER A 659     -35.399  36.758   9.078  1.00 51.68           O  
ATOM   1066  CB  SER A 659     -38.252  37.412   7.265  1.00 51.62           C  
ATOM   1067  OG  SER A 659     -37.966  38.721   7.724  1.00 52.53           O  
ATOM   1068  N   TYR A 660     -35.472  36.310   6.873  1.00 51.80           N  
ATOM   1069  CA  TYR A 660     -34.020  36.368   6.681  1.00 51.72           C  
ATOM   1070  C   TYR A 660     -33.454  37.771   6.938  1.00 51.74           C  
ATOM   1071  O   TYR A 660     -32.475  37.924   7.668  1.00 52.00           O  
ATOM   1072  CB  TYR A 660     -33.660  35.890   5.269  1.00 51.63           C  
ATOM   1073  CG  TYR A 660     -32.178  35.749   5.001  1.00 51.28           C  
ATOM   1074  CD1 TYR A 660     -31.348  35.071   5.891  1.00 50.94           C  
ATOM   1075  CD2 TYR A 660     -31.610  36.273   3.843  1.00 51.50           C  
ATOM   1076  CE1 TYR A 660     -29.989  34.931   5.646  1.00 51.19           C  
ATOM   1077  CE2 TYR A 660     -30.248  36.139   3.585  1.00 51.97           C  
ATOM   1078  CZ  TYR A 660     -29.442  35.464   4.491  1.00 51.53           C  
ATOM   1079  OH  TYR A 660     -28.091  35.331   4.245  1.00 51.61           O  
ATOM   1080  N   GLU A 661     -34.068  38.789   6.349  1.00 51.62           N  
ATOM   1081  CA  GLU A 661     -33.644  40.171   6.595  1.00 52.09           C  
ATOM   1082  C   GLU A 661     -33.767  40.564   8.080  1.00 51.34           C  
ATOM   1083  O   GLU A 661     -32.894  41.243   8.616  1.00 51.04           O  
ATOM   1084  CB  GLU A 661     -34.413  41.149   5.691  1.00 52.10           C  
ATOM   1085  CG  GLU A 661     -34.051  40.997   4.204  1.00 53.24           C  
ATOM   1086  CD  GLU A 661     -34.584  42.118   3.316  1.00 53.97           C  
ATOM   1087  OE1 GLU A 661     -35.541  42.818   3.721  1.00 56.54           O  
ATOM   1088  OE2 GLU A 661     -34.037  42.302   2.200  1.00 57.16           O1-
ATOM   1089  N   GLU A 662     -34.836  40.121   8.742  1.00 50.83           N  
ATOM   1090  CA  GLU A 662     -34.975  40.323  10.188  1.00 50.32           C  
ATOM   1091  C   GLU A 662     -33.831  39.665  10.937  1.00 49.76           C  
ATOM   1092  O   GLU A 662     -33.267  40.250  11.858  1.00 50.33           O  
ATOM   1093  CB  GLU A 662     -36.291  39.750  10.704  1.00 50.28           C  
ATOM   1094  CG  GLU A 662     -37.507  40.574  10.341  1.00 50.83           C  
ATOM   1095  CD  GLU A 662     -38.799  39.898  10.737  1.00 51.62           C  
ATOM   1096  OE1 GLU A 662     -38.823  38.644  10.760  1.00 51.86           O  
ATOM   1097  OE2 GLU A 662     -39.781  40.620  11.027  1.00 51.13           O1-
ATOM   1098  N   TYR A 663     -33.501  38.443  10.540  1.00 48.72           N  
ATOM   1099  CA  TYR A 663     -32.394  37.706  11.140  1.00 47.89           C  
ATOM   1100  C   TYR A 663     -31.057  38.436  11.001  1.00 47.33           C  
ATOM   1101  O   TYR A 663     -30.273  38.481  11.950  1.00 47.20           O  
ATOM   1102  CB  TYR A 663     -32.307  36.311  10.518  1.00 47.67           C  
ATOM   1103  CG  TYR A 663     -30.960  35.650  10.623  1.00 47.52           C  
ATOM   1104  CD1 TYR A 663     -30.493  35.164  11.838  1.00 47.40           C  
ATOM   1105  CD2 TYR A 663     -30.156  35.491   9.500  1.00 47.37           C  
ATOM   1106  CE1 TYR A 663     -29.256  34.548  11.934  1.00 47.10           C  
ATOM   1107  CE2 TYR A 663     -28.927  34.875   9.585  1.00 47.17           C  
ATOM   1108  CZ  TYR A 663     -28.485  34.404  10.802  1.00 47.08           C  
ATOM   1109  OH  TYR A 663     -27.267  33.789  10.878  1.00 47.42           O  
ATOM   1110  N   LEU A 664     -30.800  39.004   9.826  1.00 46.68           N  
ATOM   1111  CA  LEU A 664     -29.529  39.683   9.570  1.00 46.22           C  
ATOM   1112  C   LEU A 664     -29.377  40.945  10.418  1.00 46.07           C  
ATOM   1113  O   LEU A 664     -28.286  41.222  10.938  1.00 45.76           O  
ATOM   1114  CB  LEU A 664     -29.378  40.022   8.083  1.00 46.25           C  
ATOM   1115  CG  LEU A 664     -29.293  38.846   7.095  1.00 46.25           C  
ATOM   1116  CD1 LEU A 664     -29.169  39.353   5.661  1.00 45.95           C  
ATOM   1117  CD2 LEU A 664     -28.145  37.911   7.435  1.00 45.07           C  
ATOM   1118  N   CYS A 665     -30.466  41.701  10.564  1.00 45.82           N  
ATOM   1119  CA  CYS A 665     -30.469  42.878  11.435  1.00 45.84           C  
ATOM   1120  C   CYS A 665     -30.309  42.491  12.901  1.00 45.49           C  
ATOM   1121  O   CYS A 665     -29.633  43.189  13.662  1.00 45.66           O  
ATOM   1122  CB  CYS A 665     -31.752  43.679  11.261  1.00 45.89           C  
ATOM   1123  SG  CYS A 665     -31.975  44.311   9.594  1.00 46.97           S  
ATOM   1124  N   MET A 666     -30.925  41.376  13.282  1.00 44.83           N  
ATOM   1125  CA  MET A 666     -30.863  40.895  14.659  1.00 44.59           C  
ATOM   1126  C   MET A 666     -29.484  40.341  15.032  1.00 44.35           C  
ATOM   1127  O   MET A 666     -29.046  40.504  16.171  1.00 44.75           O  
ATOM   1128  CB  MET A 666     -31.944  39.832  14.916  1.00 44.52           C  
ATOM   1129  CG  MET A 666     -33.349  40.393  14.990  1.00 44.17           C  
ATOM   1130  SD  MET A 666     -34.607  39.116  14.902  1.00 44.47           S  
ATOM   1131  CE  MET A 666     -34.728  38.640  16.625  1.00 41.85           C  
ATOM   1132  N   LYS A 667     -28.805  39.679  14.099  1.00 43.70           N  
ATOM   1133  CA  LYS A 667     -27.450  39.213  14.379  1.00 43.36           C  
ATOM   1134  C   LYS A 667     -26.496  40.413  14.474  1.00 43.16           C  
ATOM   1135  O   LYS A 667     -25.643  40.457  15.365  1.00 43.09           O  
ATOM   1136  CB  LYS A 667     -26.968  38.195  13.342  1.00 43.12           C  
ATOM   1137  CG  LYS A 667     -25.628  37.552  13.708  1.00 42.50           C  
ATOM   1138  CD  LYS A 667     -25.401  36.202  13.025  1.00 41.11           C  
ATOM   1139  CE  LYS A 667     -25.393  36.287  11.500  1.00 40.07           C  
ATOM   1140  NZ  LYS A 667     -24.323  37.148  10.965  1.00 39.23           N1+
ATOM   1141  N   THR A 668     -26.671  41.391  13.583  1.00 42.84           N  
ATOM   1142  CA  THR A 668     -25.897  42.630  13.638  1.00 42.64           C  
ATOM   1143  C   THR A 668     -26.070  43.326  14.990  1.00 42.73           C  
ATOM   1144  O   THR A 668     -25.101  43.797  15.573  1.00 42.70           O  
ATOM   1145  CB  THR A 668     -26.297  43.602  12.507  1.00 42.64           C  
ATOM   1146  CG2 THR A 668     -25.492  44.881  12.586  1.00 41.86           C  
ATOM   1147  OG1 THR A 668     -26.076  42.983  11.232  1.00 42.49           O  
ATOM   1148  N   LEU A 669     -27.303  43.372  15.488  1.00 43.00           N  
ATOM   1149  CA  LEU A 669     -27.590  43.993  16.787  1.00 43.14           C  
ATOM   1150  C   LEU A 669     -26.992  43.223  17.977  1.00 43.53           C  
ATOM   1151  O   LEU A 669     -26.727  43.815  19.026  1.00 43.58           O  
ATOM   1152  CB  LEU A 669     -29.108  44.182  16.985  1.00 42.90           C  
ATOM   1153  CG  LEU A 669     -29.751  45.358  16.235  1.00 42.28           C  
ATOM   1154  CD1 LEU A 669     -31.273  45.331  16.353  1.00 41.23           C  
ATOM   1155  CD2 LEU A 669     -29.209  46.690  16.728  1.00 41.40           C  
ATOM   1156  N   LEU A 670     -26.783  41.916  17.824  1.00 43.82           N  
ATOM   1157  CA  LEU A 670     -26.178  41.112  18.896  1.00 44.29           C  
ATOM   1158  C   LEU A 670     -24.667  41.355  19.052  1.00 44.56           C  
ATOM   1159  O   LEU A 670     -24.134  41.289  20.159  1.00 44.08           O  
ATOM   1160  CB  LEU A 670     -26.459  39.623  18.685  1.00 44.18           C  
ATOM   1161  CG  LEU A 670     -27.895  39.195  18.984  1.00 44.60           C  
ATOM   1162  CD1 LEU A 670     -28.069  37.722  18.681  1.00 43.82           C  
ATOM   1163  CD2 LEU A 670     -28.278  39.502  20.432  1.00 44.99           C  
ATOM   1164  N   LEU A 671     -23.989  41.637  17.942  1.00 45.25           N  
ATOM   1165  CA  LEU A 671     -22.600  42.107  17.980  1.00 45.86           C  
ATOM   1166  C   LEU A 671     -22.494  43.330  18.892  1.00 46.40           C  
ATOM   1167  O   LEU A 671     -21.477  43.526  19.564  1.00 46.33           O  
ATOM   1168  CB  LEU A 671     -22.111  42.460  16.566  1.00 45.73           C  
ATOM   1169  CG  LEU A 671     -20.736  43.127  16.413  1.00 45.89           C  
ATOM   1170  CD1 LEU A 671     -19.615  42.271  16.983  1.00 45.52           C  
ATOM   1171  CD2 LEU A 671     -20.462  43.439  14.950  1.00 45.95           C  
ATOM   1172  N   LEU A 672     -23.564  44.128  18.911  1.00 47.03           N  
ATOM   1173  CA  LEU A 672     -23.619  45.389  19.643  1.00 47.57           C  
ATOM   1174  C   LEU A 672     -24.468  45.279  20.915  1.00 48.56           C  
ATOM   1175  O   LEU A 672     -25.090  46.253  21.329  1.00 48.79           O  
ATOM   1176  CB  LEU A 672     -24.205  46.476  18.729  1.00 47.21           C  
ATOM   1177  CG  LEU A 672     -23.703  46.493  17.282  1.00 46.31           C  
ATOM   1178  CD1 LEU A 672     -24.494  47.472  16.437  1.00 44.93           C  
ATOM   1179  CD2 LEU A 672     -22.221  46.806  17.237  1.00 45.03           C  
ATOM   1180  N   SER A 673     -24.482  44.109  21.544  1.00 49.81           N  
ATOM   1181  CA  SER A 673     -25.384  43.847  22.672  1.00 50.87           C  
ATOM   1182  C   SER A 673     -24.742  44.074  24.041  1.00 51.80           C  
ATOM   1183  O   SER A 673     -25.430  44.024  25.062  1.00 52.08           O  
ATOM   1184  CB  SER A 673     -25.892  42.403  22.612  1.00 50.98           C  
ATOM   1185  OG  SER A 673     -24.819  41.485  22.760  1.00 50.59           O  
ATOM   1186  N   SER A 674     -23.431  44.288  24.067  1.00 52.83           N  
ATOM   1187  CA  SER A 674     -22.706  44.481  25.319  1.00 53.62           C  
ATOM   1188  C   SER A 674     -21.609  45.515  25.138  1.00 54.46           C  
ATOM   1189  O   SER A 674     -20.965  45.576  24.087  1.00 54.38           O  
ATOM   1190  CB  SER A 674     -22.075  43.171  25.786  1.00 53.69           C  
ATOM   1191  OG  SER A 674     -23.040  42.149  25.912  1.00 53.51           O  
ATOM   1192  N   VAL A 675     -21.417  46.327  26.175  1.00 55.57           N  
ATOM   1193  CA  VAL A 675     -20.331  47.301  26.244  1.00 56.27           C  
ATOM   1194  C   VAL A 675     -19.782  47.298  27.669  1.00 57.14           C  
ATOM   1195  O   VAL A 675     -20.473  46.865  28.591  1.00 57.23           O  
ATOM   1196  CB  VAL A 675     -20.819  48.713  25.893  1.00 56.27           C  
ATOM   1197  CG1 VAL A 675     -21.412  48.734  24.497  1.00 56.18           C  
ATOM   1198  CG2 VAL A 675     -21.838  49.205  26.925  1.00 56.10           C  
ATOM   1199  N   PRO A 676     -18.539  47.767  27.863  1.00 58.36           N  
ATOM   1200  CA  PRO A 676     -17.999  47.782  29.224  1.00 59.12           C  
ATOM   1201  C   PRO A 676     -18.620  48.901  30.060  1.00 59.99           C  
ATOM   1202  O   PRO A 676     -18.964  49.954  29.513  1.00 59.86           O  
ATOM   1203  CB  PRO A 676     -16.496  48.024  29.013  1.00 59.15           C  
ATOM   1204  CG  PRO A 676     -16.264  47.979  27.524  1.00 58.88           C  
ATOM   1205  CD  PRO A 676     -17.570  48.292  26.887  1.00 58.49           C  
ATOM   1206  N   LYS A 677     -18.762  48.666  31.366  1.00 61.05           N  
ATOM   1207  CA  LYS A 677     -19.404  49.630  32.274  1.00 62.09           C  
ATOM   1208  C   LYS A 677     -18.849  51.042  32.082  1.00 62.40           C  
ATOM   1209  O   LYS A 677     -19.592  51.982  31.802  1.00 62.44           O  
ATOM   1210  CB  LYS A 677     -19.211  49.199  33.731  1.00 62.46           C  
ATOM   1211  CG  LYS A 677     -20.084  48.025  34.163  1.00 63.68           C  
ATOM   1212  CD  LYS A 677     -21.526  48.469  34.415  1.00 65.01           C  
ATOM   1213  CE  LYS A 677     -22.331  47.384  35.109  1.00 65.52           C  
ATOM   1214  NZ  LYS A 677     -23.786  47.675  35.033  1.00 66.60           N1+
ATOM   1215  N   ASP A 678     -17.534  51.168  32.232  1.00 62.91           N  
ATOM   1216  CA  ASP A 678     -16.817  52.418  31.942  1.00 63.28           C  
ATOM   1217  C   ASP A 678     -17.214  53.035  30.592  1.00 63.12           C  
ATOM   1218  O   ASP A 678     -17.275  54.260  30.468  1.00 63.13           O  
ATOM   1219  CB  ASP A 678     -15.290  52.200  32.006  1.00 63.51           C  
ATOM   1220  CG  ASP A 678     -14.852  50.823  31.472  1.00 64.83           C  
ATOM   1221  OD1 ASP A 678     -15.335  49.792  32.007  1.00 66.22           O  
ATOM   1222  OD2 ASP A 678     -14.015  50.770  30.536  1.00 65.80           O1-
ATOM   1223  N   GLY A 679     -17.476  52.185  29.597  1.00 62.94           N  
ATOM   1224  CA  GLY A 679     -17.937  52.621  28.272  1.00 62.75           C  
ATOM   1225  C   GLY A 679     -16.882  52.394  27.203  1.00 62.55           C  
ATOM   1226  O   GLY A 679     -15.743  52.066  27.518  1.00 62.80           O  
ATOM   1227  N   LEU A 680     -17.262  52.559  25.938  1.00 62.21           N  
ATOM   1228  CA  LEU A 680     -16.316  52.450  24.820  1.00 61.85           C  
ATOM   1229  C   LEU A 680     -15.558  53.755  24.588  1.00 61.48           C  
ATOM   1230  O   LEU A 680     -15.945  54.812  25.083  1.00 61.58           O  
ATOM   1231  CB  LEU A 680     -17.042  52.062  23.528  1.00 61.84           C  
ATOM   1232  CG  LEU A 680     -17.654  50.662  23.483  1.00 61.99           C  
ATOM   1233  CD1 LEU A 680     -18.521  50.503  22.236  1.00 61.52           C  
ATOM   1234  CD2 LEU A 680     -16.563  49.586  23.540  1.00 62.05           C  
ATOM   1235  N   LYS A 681     -14.474  53.670  23.826  1.00 60.96           N  
ATOM   1236  CA  LYS A 681     -13.723  54.853  23.425  1.00 60.54           C  
ATOM   1237  C   LYS A 681     -14.481  55.634  22.369  1.00 59.95           C  
ATOM   1238  O   LYS A 681     -14.446  56.857  22.370  1.00 60.45           O  
ATOM   1239  CB  LYS A 681     -12.330  54.472  22.910  1.00 60.72           C  
ATOM   1240  CG  LYS A 681     -11.328  54.195  24.029  1.00 61.08           C  
ATOM   1241  CD  LYS A 681     -10.226  53.233  23.607  1.00 61.64           C  
ATOM   1242  CE  LYS A 681      -9.323  52.872  24.787  1.00 61.88           C  
ATOM   1243  NZ  LYS A 681      -8.750  51.508  24.642  1.00 62.17           N1+
ATOM   1244  N   SER A 682     -15.162  54.931  21.470  1.00 59.19           N  
ATOM   1245  CA  SER A 682     -15.993  55.574  20.451  1.00 58.57           C  
ATOM   1246  C   SER A 682     -17.482  55.425  20.793  1.00 58.12           C  
ATOM   1247  O   SER A 682     -18.296  55.119  19.922  1.00 58.00           O  
ATOM   1248  CB  SER A 682     -15.706  54.961  19.081  1.00 58.51           C  
ATOM   1249  OG  SER A 682     -14.321  54.917  18.827  1.00 57.90           O  
ATOM   1250  N   GLN A 683     -17.828  55.672  22.054  1.00 57.54           N  
ATOM   1251  CA  GLN A 683     -19.169  55.388  22.571  1.00 57.30           C  
ATOM   1252  C   GLN A 683     -20.305  56.035  21.773  1.00 57.04           C  
ATOM   1253  O   GLN A 683     -21.343  55.410  21.570  1.00 56.94           O  
ATOM   1254  CB  GLN A 683     -19.269  55.804  24.042  1.00 57.22           C  
ATOM   1255  CG  GLN A 683     -20.553  55.373  24.746  1.00 57.55           C  
ATOM   1256  CD  GLN A 683     -20.750  53.860  24.764  1.00 58.17           C  
ATOM   1257  NE2 GLN A 683     -21.928  53.414  24.349  1.00 58.33           N  
ATOM   1258  OE1 GLN A 683     -19.855  53.107  25.145  1.00 58.60           O  
ATOM   1259  N   GLU A 684     -20.116  57.276  21.327  1.00 56.87           N  
ATOM   1260  CA  GLU A 684     -21.165  57.982  20.577  1.00 56.84           C  
ATOM   1261  C   GLU A 684     -21.366  57.387  19.190  1.00 56.21           C  
ATOM   1262  O   GLU A 684     -22.501  57.214  18.747  1.00 56.00           O  
ATOM   1263  CB  GLU A 684     -20.890  59.494  20.476  1.00 56.82           C  
ATOM   1264  CG  GLU A 684     -21.571  60.310  21.586  1.00 57.50           C  
ATOM   1265  CD  GLU A 684     -21.486  61.817  21.369  1.00 57.85           C  
ATOM   1266  OE1 GLU A 684     -20.392  62.304  20.982  1.00 59.44           O  
ATOM   1267  OE2 GLU A 684     -22.510  62.513  21.595  1.00 57.96           O1-
ATOM   1268  N   LEU A 685     -20.268  57.077  18.508  1.00 55.64           N  
ATOM   1269  CA  LEU A 685     -20.347  56.429  17.201  1.00 55.33           C  
ATOM   1270  C   LEU A 685     -21.011  55.052  17.327  1.00 54.95           C  
ATOM   1271  O   LEU A 685     -21.714  54.608  16.416  1.00 54.81           O  
ATOM   1272  CB  LEU A 685     -18.957  56.302  16.577  1.00 55.34           C  
ATOM   1273  CG  LEU A 685     -18.875  55.652  15.191  1.00 55.63           C  
ATOM   1274  CD1 LEU A 685     -19.689  56.435  14.170  1.00 55.56           C  
ATOM   1275  CD2 LEU A 685     -17.413  55.522  14.749  1.00 55.44           C  
ATOM   1276  N   PHE A 686     -20.792  54.393  18.462  1.00 54.38           N  
ATOM   1277  CA  PHE A 686     -21.413  53.105  18.733  1.00 54.17           C  
ATOM   1278  C   PHE A 686     -22.924  53.249  18.866  1.00 54.12           C  
ATOM   1279  O   PHE A 686     -23.673  52.478  18.276  1.00 53.94           O  
ATOM   1280  CB  PHE A 686     -20.826  52.478  19.996  1.00 53.91           C  
ATOM   1281  CG  PHE A 686     -21.540  51.247  20.439  1.00 53.71           C  
ATOM   1282  CD1 PHE A 686     -21.213  50.008  19.903  1.00 53.94           C  
ATOM   1283  CD2 PHE A 686     -22.546  51.319  21.390  1.00 53.53           C  
ATOM   1284  CE1 PHE A 686     -21.883  48.858  20.308  1.00 53.63           C  
ATOM   1285  CE2 PHE A 686     -23.215  50.173  21.806  1.00 53.27           C  
ATOM   1286  CZ  PHE A 686     -22.883  48.942  21.261  1.00 53.29           C  
ATOM   1287  N   ASP A 687     -23.366  54.245  19.630  1.00 54.26           N  
ATOM   1288  CA  ASP A 687     -24.797  54.489  19.822  1.00 54.45           C  
ATOM   1289  C   ASP A 687     -25.502  54.851  18.509  1.00 54.16           C  
ATOM   1290  O   ASP A 687     -26.662  54.499  18.309  1.00 54.33           O  
ATOM   1291  CB  ASP A 687     -25.034  55.577  20.878  1.00 54.67           C  
ATOM   1292  CG  ASP A 687     -24.536  55.173  22.271  1.00 55.98           C  
ATOM   1293  OD1 ASP A 687     -24.446  53.960  22.563  1.00 56.21           O  
ATOM   1294  OD2 ASP A 687     -24.236  56.081  23.080  1.00 58.03           O1-
ATOM   1295  N   GLU A 688     -24.803  55.539  17.613  1.00 53.86           N  
ATOM   1296  CA  GLU A 688     -25.356  55.861  16.300  1.00 53.66           C  
ATOM   1297  C   GLU A 688     -25.529  54.578  15.488  1.00 53.03           C  
ATOM   1298  O   GLU A 688     -26.609  54.320  14.947  1.00 52.94           O  
ATOM   1299  CB  GLU A 688     -24.448  56.853  15.561  1.00 53.63           C  
ATOM   1300  CG  GLU A 688     -25.022  57.405  14.243  1.00 54.32           C  
ATOM   1301  CD  GLU A 688     -23.994  58.194  13.431  1.00 54.73           C  
ATOM   1302  OE1 GLU A 688     -23.018  58.697  14.038  1.00 56.21           O  
ATOM   1303  OE2 GLU A 688     -24.157  58.303  12.189  1.00 55.66           O1-
ATOM   1304  N   ILE A 689     -24.463  53.777  15.429  1.00 52.36           N  
ATOM   1305  CA  ILE A 689     -24.455  52.502  14.703  1.00 51.73           C  
ATOM   1306  C   ILE A 689     -25.572  51.580  15.203  1.00 51.33           C  
ATOM   1307  O   ILE A 689     -26.352  51.045  14.418  1.00 51.04           O  
ATOM   1308  CB  ILE A 689     -23.086  51.770  14.846  1.00 51.68           C  
ATOM   1309  CG1 ILE A 689     -21.984  52.513  14.088  1.00 51.89           C  
ATOM   1310  CG2 ILE A 689     -23.165  50.341  14.317  1.00 50.97           C  
ATOM   1311  CD1 ILE A 689     -20.585  52.127  14.525  1.00 51.27           C  
ATOM   1312  N   ARG A 690     -25.655  51.411  16.512  1.00 50.90           N  
ATOM   1313  CA  ARG A 690     -26.668  50.547  17.079  1.00 50.93           C  
ATOM   1314  C   ARG A 690     -28.068  51.018  16.689  1.00 50.97           C  
ATOM   1315  O   ARG A 690     -28.887  50.225  16.225  1.00 51.18           O  
ATOM   1316  CB  ARG A 690     -26.529  50.496  18.594  1.00 50.91           C  
ATOM   1317  CG  ARG A 690     -27.403  49.453  19.243  1.00 51.09           C  
ATOM   1318  CD  ARG A 690     -26.773  48.957  20.513  1.00 51.72           C  
ATOM   1319  NE  ARG A 690     -27.605  47.959  21.170  1.00 52.23           N  
ATOM   1320  CZ  ARG A 690     -28.668  48.238  21.919  1.00 52.72           C  
ATOM   1321  NH1 ARG A 690     -29.057  49.497  22.115  1.00 52.94           N1+
ATOM   1322  NH2 ARG A 690     -29.352  47.245  22.475  1.00 52.86           N  
ATOM   1323  N   MET A 691     -28.324  52.314  16.847  1.00 50.94           N  
ATOM   1324  CA  MET A 691     -29.631  52.885  16.533  1.00 50.94           C  
ATOM   1325  C   MET A 691     -29.992  52.690  15.073  1.00 50.55           C  
ATOM   1326  O   MET A 691     -31.143  52.401  14.757  1.00 50.53           O  
ATOM   1327  CB  MET A 691     -29.665  54.376  16.881  1.00 51.32           C  
ATOM   1328  CG  MET A 691     -31.063  54.983  16.965  1.00 51.84           C  
ATOM   1329  SD  MET A 691     -32.098  54.180  18.211  1.00 54.01           S  
ATOM   1330  CE  MET A 691     -31.183  54.455  19.734  1.00 53.12           C  
ATOM   1331  N   THR A 692     -29.009  52.841  14.191  1.00 50.31           N  
ATOM   1332  CA  THR A 692     -29.201  52.585  12.762  1.00 50.22           C  
ATOM   1333  C   THR A 692     -29.705  51.166  12.509  1.00 50.24           C  
ATOM   1334  O   THR A 692     -30.614  50.960  11.700  1.00 50.19           O  
ATOM   1335  CB  THR A 692     -27.896  52.776  11.964  1.00 50.24           C  
ATOM   1336  CG2 THR A 692     -28.168  52.700  10.465  1.00 49.92           C  
ATOM   1337  OG1 THR A 692     -27.315  54.045  12.286  1.00 50.09           O  
ATOM   1338  N   TYR A 693     -29.124  50.192  13.200  1.00 50.27           N  
ATOM   1339  CA  TYR A 693     -29.536  48.798  13.007  1.00 50.72           C  
ATOM   1340  C   TYR A 693     -30.819  48.436  13.754  1.00 51.02           C  
ATOM   1341  O   TYR A 693     -31.465  47.449  13.417  1.00 51.15           O  
ATOM   1342  CB  TYR A 693     -28.390  47.833  13.329  1.00 50.52           C  
ATOM   1343  CG  TYR A 693     -27.290  47.955  12.314  1.00 50.04           C  
ATOM   1344  CD1 TYR A 693     -27.499  47.564  11.000  1.00 49.70           C  
ATOM   1345  CD2 TYR A 693     -26.058  48.499  12.651  1.00 49.70           C  
ATOM   1346  CE1 TYR A 693     -26.508  47.692  10.052  1.00 49.86           C  
ATOM   1347  CE2 TYR A 693     -25.059  48.630  11.712  1.00 49.48           C  
ATOM   1348  CZ  TYR A 693     -25.293  48.226  10.413  1.00 49.89           C  
ATOM   1349  OH  TYR A 693     -24.308  48.361   9.466  1.00 51.02           O  
ATOM   1350  N   ILE A 694     -31.191  49.233  14.753  1.00 51.35           N  
ATOM   1351  CA  ILE A 694     -32.520  49.130  15.342  1.00 51.37           C  
ATOM   1352  C   ILE A 694     -33.546  49.580  14.304  1.00 51.80           C  
ATOM   1353  O   ILE A 694     -34.555  48.913  14.090  1.00 52.05           O  
ATOM   1354  CB  ILE A 694     -32.651  49.966  16.632  1.00 51.36           C  
ATOM   1355  CG1 ILE A 694     -31.802  49.341  17.744  1.00 51.08           C  
ATOM   1356  CG2 ILE A 694     -34.095  50.037  17.070  1.00 50.61           C  
ATOM   1357  CD1 ILE A 694     -31.829  50.098  19.064  1.00 51.04           C  
ATOM   1358  N   LYS A 695     -33.275  50.703  13.646  1.00 52.24           N  
ATOM   1359  CA  LYS A 695     -34.150  51.187  12.572  1.00 52.39           C  
ATOM   1360  C   LYS A 695     -34.164  50.217  11.388  1.00 52.31           C  
ATOM   1361  O   LYS A 695     -35.208  49.996  10.768  1.00 52.46           O  
ATOM   1362  CB  LYS A 695     -33.722  52.582  12.105  1.00 52.35           C  
ATOM   1363  CG  LYS A 695     -33.977  53.681  13.117  1.00 52.79           C  
ATOM   1364  CD  LYS A 695     -33.595  55.044  12.546  1.00 53.74           C  
ATOM   1365  CE  LYS A 695     -33.908  56.173  13.518  1.00 54.57           C  
ATOM   1366  NZ  LYS A 695     -33.411  57.508  13.036  1.00 55.15           N1+
ATOM   1367  N   GLU A 696     -33.010  49.633  11.086  1.00 52.32           N  
ATOM   1368  CA  GLU A 696     -32.907  48.694   9.975  1.00 52.42           C  
ATOM   1369  C   GLU A 696     -33.743  47.438  10.255  1.00 52.12           C  
ATOM   1370  O   GLU A 696     -34.373  46.895   9.347  1.00 51.54           O  
ATOM   1371  CB  GLU A 696     -31.440  48.346   9.700  1.00 52.58           C  
ATOM   1372  CG  GLU A 696     -31.180  47.698   8.332  1.00 53.63           C  
ATOM   1373  CD  GLU A 696     -31.494  48.607   7.144  1.00 55.16           C  
ATOM   1374  OE1 GLU A 696     -31.448  49.847   7.296  1.00 56.09           O  
ATOM   1375  OE2 GLU A 696     -31.775  48.070   6.047  1.00 56.53           O1-
ATOM   1376  N   LEU A 697     -33.758  47.001  11.513  1.00 52.16           N  
ATOM   1377  CA  LEU A 697     -34.667  45.944  11.957  1.00 52.34           C  
ATOM   1378  C   LEU A 697     -36.127  46.395  11.810  1.00 52.96           C  
ATOM   1379  O   LEU A 697     -36.984  45.606  11.401  1.00 52.84           O  
ATOM   1380  CB  LEU A 697     -34.378  45.544  13.412  1.00 52.15           C  
ATOM   1381  CG  LEU A 697     -35.283  44.468  14.034  1.00 51.85           C  
ATOM   1382  CD1 LEU A 697     -35.191  43.156  13.275  1.00 51.19           C  
ATOM   1383  CD2 LEU A 697     -34.962  44.253  15.507  1.00 51.79           C  
ATOM   1384  N   GLY A 698     -36.401  47.658  12.150  1.00 53.53           N  
ATOM   1385  CA  GLY A 698     -37.721  48.257  11.940  1.00 53.81           C  
ATOM   1386  C   GLY A 698     -38.165  48.189  10.486  1.00 54.25           C  
ATOM   1387  O   GLY A 698     -39.267  47.734  10.184  1.00 53.77           O  
ATOM   1388  N   LYS A 699     -37.292  48.626   9.580  1.00 55.02           N  
ATOM   1389  CA  LYS A 699     -37.574  48.555   8.141  1.00 55.58           C  
ATOM   1390  C   LYS A 699     -37.748  47.122   7.641  1.00 55.86           C  
ATOM   1391  O   LYS A 699     -38.473  46.893   6.681  1.00 56.37           O  
ATOM   1392  CB  LYS A 699     -36.466  49.227   7.332  1.00 55.68           C  
ATOM   1393  CG  LYS A 699     -36.322  50.705   7.580  1.00 56.31           C  
ATOM   1394  CD  LYS A 699     -35.213  51.288   6.739  1.00 57.38           C  
ATOM   1395  CE  LYS A 699     -34.825  52.654   7.248  1.00 58.30           C  
ATOM   1396  NZ  LYS A 699     -34.028  53.410   6.251  1.00 59.46           N1+
ATOM   1397  N   ALA A 700     -37.081  46.162   8.274  1.00 56.13           N  
ATOM   1398  CA  ALA A 700     -37.209  44.766   7.867  1.00 56.43           C  
ATOM   1399  C   ALA A 700     -38.621  44.265   8.139  1.00 56.78           C  
ATOM   1400  O   ALA A 700     -39.241  43.641   7.283  1.00 56.84           O  
ATOM   1401  CB  ALA A 700     -36.188  43.898   8.583  1.00 56.33           C  
ATOM   1402  N   ILE A 701     -39.126  44.565   9.331  1.00 57.33           N  
ATOM   1403  CA  ILE A 701     -40.454  44.124   9.753  1.00 57.72           C  
ATOM   1404  C   ILE A 701     -41.551  44.674   8.829  1.00 58.51           C  
ATOM   1405  O   ILE A 701     -42.408  43.921   8.358  1.00 58.63           O  
ATOM   1406  CB  ILE A 701     -40.753  44.556  11.205  1.00 57.55           C  
ATOM   1407  CG1 ILE A 701     -39.767  43.903  12.172  1.00 56.94           C  
ATOM   1408  CG2 ILE A 701     -42.189  44.185  11.596  1.00 57.03           C  
ATOM   1409  CD1 ILE A 701     -39.773  44.533  13.536  1.00 56.50           C  
ATOM   1410  N   VAL A 702     -41.510  45.981   8.571  1.00 59.16           N  
ATOM   1411  CA  VAL A 702     -42.486  46.643   7.694  1.00 59.61           C  
ATOM   1412  C   VAL A 702     -42.512  46.012   6.301  1.00 60.30           C  
ATOM   1413  O   VAL A 702     -43.579  45.826   5.716  1.00 60.56           O  
ATOM   1414  CB  VAL A 702     -42.171  48.145   7.531  1.00 59.53           C  
ATOM   1415  CG1 VAL A 702     -43.123  48.786   6.532  1.00 59.35           C  
ATOM   1416  CG2 VAL A 702     -42.235  48.859   8.876  1.00 59.16           C  
ATOM   1417  N   LYS A 703     -41.328  45.686   5.785  1.00 61.04           N  
ATOM   1418  CA  LYS A 703     -41.172  45.090   4.458  1.00 61.49           C  
ATOM   1419  C   LYS A 703     -41.683  43.645   4.411  1.00 61.59           C  
ATOM   1420  O   LYS A 703     -42.117  43.168   3.361  1.00 61.54           O  
ATOM   1421  CB  LYS A 703     -39.696  45.131   4.050  1.00 61.69           C  
ATOM   1422  CG  LYS A 703     -39.416  44.836   2.578  1.00 62.62           C  
ATOM   1423  CD  LYS A 703     -37.937  44.521   2.374  1.00 63.64           C  
ATOM   1424  CE  LYS A 703     -37.547  44.437   0.901  1.00 64.19           C  
ATOM   1425  NZ  LYS A 703     -36.067  44.311   0.742  1.00 63.61           N1+
ATOM   1426  N   ARG A 704     -41.633  42.953   5.544  1.00 61.78           N  
ATOM   1427  CA  ARG A 704     -42.088  41.565   5.616  1.00 62.12           C  
ATOM   1428  C   ARG A 704     -43.566  41.441   5.227  1.00 62.59           C  
ATOM   1429  O   ARG A 704     -44.373  42.318   5.540  1.00 62.45           O  
ATOM   1430  CB  ARG A 704     -41.862  41.015   7.024  1.00 61.97           C  
ATOM   1431  CG  ARG A 704     -42.155  39.539   7.209  1.00 61.64           C  
ATOM   1432  CD  ARG A 704     -41.544  39.068   8.512  1.00 61.59           C  
ATOM   1433  NE  ARG A 704     -42.157  37.858   9.057  1.00 61.57           N  
ATOM   1434  CZ  ARG A 704     -43.324  37.812   9.699  1.00 61.31           C  
ATOM   1435  NH1 ARG A 704     -43.770  36.656  10.172  1.00 61.32           N1+
ATOM   1436  NH2 ARG A 704     -44.053  38.909   9.870  1.00 61.44           N  
ATOM   1437  N   GLU A 705     -43.903  40.353   4.534  1.00 63.34           N  
ATOM   1438  CA  GLU A 705     -45.277  40.110   4.087  1.00 63.84           C  
ATOM   1439  C   GLU A 705     -46.167  39.779   5.281  1.00 64.23           C  
ATOM   1440  O   GLU A 705     -45.763  39.038   6.185  1.00 64.22           O  
ATOM   1441  CB  GLU A 705     -45.324  38.975   3.056  1.00 63.83           C  
ATOM   1442  N   GLY A 706     -47.371  40.345   5.288  1.00 64.68           N  
ATOM   1443  CA  GLY A 706     -48.329  40.091   6.359  1.00 64.95           C  
ATOM   1444  C   GLY A 706     -49.103  41.324   6.778  1.00 65.11           C  
ATOM   1445  O   GLY A 706     -49.245  42.278   6.011  1.00 65.07           O  
ATOM   1446  N   ASN A 707     -49.605  41.283   8.008  1.00 65.39           N  
ATOM   1447  CA  ASN A 707     -50.456  42.332   8.549  1.00 65.66           C  
ATOM   1448  C   ASN A 707     -49.609  43.462   9.130  1.00 65.45           C  
ATOM   1449  O   ASN A 707     -48.981  43.296  10.180  1.00 65.50           O  
ATOM   1450  CB  ASN A 707     -51.378  41.738   9.628  1.00 65.97           C  
ATOM   1451  CG  ASN A 707     -52.475  42.707  10.080  1.00 66.97           C  
ATOM   1452  ND2 ASN A 707     -53.210  42.317  11.123  1.00 67.99           N  
ATOM   1453  OD1 ASN A 707     -52.657  43.785   9.505  1.00 67.92           O  
ATOM   1454  N   SER A 708     -49.601  44.607   8.447  1.00 65.11           N  
ATOM   1455  CA  SER A 708     -48.845  45.782   8.895  1.00 64.93           C  
ATOM   1456  C   SER A 708     -49.356  46.349  10.227  1.00 64.72           C  
ATOM   1457  O   SER A 708     -48.655  47.114  10.896  1.00 64.75           O  
ATOM   1458  CB  SER A 708     -48.871  46.874   7.822  1.00 64.92           C  
ATOM   1459  OG  SER A 708     -50.164  47.435   7.700  1.00 65.00           O  
ATOM   1460  N   SER A 709     -50.581  45.980  10.597  1.00 64.44           N  
ATOM   1461  CA  SER A 709     -51.150  46.316  11.904  1.00 64.27           C  
ATOM   1462  C   SER A 709     -50.389  45.671  13.063  1.00 63.88           C  
ATOM   1463  O   SER A 709     -50.491  46.126  14.204  1.00 63.78           O  
ATOM   1464  CB  SER A 709     -52.614  45.870  11.967  1.00 64.35           C  
ATOM   1465  OG  SER A 709     -53.138  46.030  13.272  1.00 65.02           O  
ATOM   1466  N   GLN A 710     -49.644  44.607  12.761  1.00 63.45           N  
ATOM   1467  CA  GLN A 710     -48.903  43.839  13.764  1.00 62.94           C  
ATOM   1468  C   GLN A 710     -47.444  44.319  13.925  1.00 61.81           C  
ATOM   1469  O   GLN A 710     -46.728  43.843  14.806  1.00 61.80           O  
ATOM   1470  CB  GLN A 710     -48.918  42.352  13.372  1.00 63.26           C  
ATOM   1471  CG  GLN A 710     -49.467  41.416  14.447  1.00 64.73           C  
ATOM   1472  CD  GLN A 710     -50.982  41.500  14.589  1.00 66.54           C  
ATOM   1473  NE2 GLN A 710     -51.470  41.321  15.817  1.00 67.14           N  
ATOM   1474  OE1 GLN A 710     -51.706  41.715  13.607  1.00 67.73           O  
ATOM   1475  N   ASN A 711     -47.013  45.260  13.088  1.00 60.39           N  
ATOM   1476  CA  ASN A 711     -45.606  45.659  13.032  1.00 59.35           C  
ATOM   1477  C   ASN A 711     -45.006  46.069  14.373  1.00 58.33           C  
ATOM   1478  O   ASN A 711     -43.945  45.568  14.751  1.00 58.15           O  
ATOM   1479  CB  ASN A 711     -45.398  46.784  12.011  1.00 59.34           C  
ATOM   1480  CG  ASN A 711     -45.537  46.308  10.569  1.00 59.78           C  
ATOM   1481  ND2 ASN A 711     -45.631  47.256   9.641  1.00 59.88           N  
ATOM   1482  OD1 ASN A 711     -45.560  45.105  10.292  1.00 60.64           O  
ATOM   1483  N   TRP A 712     -45.670  46.975  15.087  1.00 57.00           N  
ATOM   1484  CA  TRP A 712     -45.142  47.453  16.370  1.00 56.10           C  
ATOM   1485  C   TRP A 712     -45.090  46.351  17.419  1.00 55.52           C  
ATOM   1486  O   TRP A 712     -44.147  46.286  18.199  1.00 55.43           O  
ATOM   1487  CB  TRP A 712     -45.929  48.660  16.898  1.00 55.80           C  
ATOM   1488  CG  TRP A 712     -45.513  49.949  16.260  1.00 55.46           C  
ATOM   1489  CD1 TRP A 712     -46.159  50.612  15.264  1.00 55.20           C  
ATOM   1490  CD2 TRP A 712     -44.345  50.720  16.564  1.00 55.05           C  
ATOM   1491  CE2 TRP A 712     -44.356  51.844  15.715  1.00 55.18           C  
ATOM   1492  CE3 TRP A 712     -43.295  50.575  17.475  1.00 55.19           C  
ATOM   1493  NE1 TRP A 712     -45.474  51.751  14.933  1.00 55.17           N  
ATOM   1494  CZ2 TRP A 712     -43.355  52.818  15.744  1.00 55.51           C  
ATOM   1495  CZ3 TRP A 712     -42.299  51.545  17.507  1.00 55.36           C  
ATOM   1496  CH2 TRP A 712     -42.337  52.652  16.646  1.00 55.34           C  
ATOM   1497  N   GLN A 713     -46.093  45.483  17.435  1.00 55.09           N  
ATOM   1498  CA  GLN A 713     -46.076  44.327  18.333  1.00 54.86           C  
ATOM   1499  C   GLN A 713     -44.915  43.404  17.997  1.00 54.24           C  
ATOM   1500  O   GLN A 713     -44.183  42.967  18.878  1.00 53.94           O  
ATOM   1501  CB  GLN A 713     -47.379  43.531  18.243  1.00 54.89           C  
ATOM   1502  CG  GLN A 713     -47.461  42.416  19.272  1.00 55.29           C  
ATOM   1503  CD  GLN A 713     -48.790  41.698  19.260  1.00 56.07           C  
ATOM   1504  NE2 GLN A 713     -49.113  41.046  20.373  1.00 55.24           N  
ATOM   1505  OE1 GLN A 713     -49.520  41.722  18.263  1.00 57.05           O  
ATOM   1506  N   ARG A 714     -44.769  43.110  16.712  1.00 53.77           N  
ATOM   1507  CA  ARG A 714     -43.707  42.242  16.232  1.00 53.57           C  
ATOM   1508  C   ARG A 714     -42.344  42.806  16.607  1.00 53.11           C  
ATOM   1509  O   ARG A 714     -41.440  42.065  16.996  1.00 52.83           O  
ATOM   1510  CB  ARG A 714     -43.825  42.075  14.719  1.00 53.63           C  
ATOM   1511  CG  ARG A 714     -42.756  41.208  14.107  1.00 54.51           C  
ATOM   1512  CD  ARG A 714     -43.185  40.642  12.763  1.00 55.44           C  
ATOM   1513  NE  ARG A 714     -42.225  39.650  12.291  1.00 56.00           N  
ATOM   1514  CZ  ARG A 714     -42.121  38.413  12.772  1.00 56.14           C  
ATOM   1515  NH1 ARG A 714     -42.928  37.983  13.732  1.00 55.41           N1+
ATOM   1516  NH2 ARG A 714     -41.200  37.596  12.278  1.00 56.98           N  
ATOM   1517  N   PHE A 715     -42.220  44.126  16.508  1.00 52.81           N  
ATOM   1518  CA  PHE A 715     -40.992  44.828  16.859  1.00 52.70           C  
ATOM   1519  C   PHE A 715     -40.718  44.698  18.360  1.00 52.03           C  
ATOM   1520  O   PHE A 715     -39.573  44.511  18.778  1.00 51.81           O  
ATOM   1521  CB  PHE A 715     -41.098  46.297  16.418  1.00 53.22           C  
ATOM   1522  CG  PHE A 715     -39.831  47.096  16.587  1.00 53.89           C  
ATOM   1523  CD1 PHE A 715     -38.595  46.581  16.206  1.00 54.82           C  
ATOM   1524  CD2 PHE A 715     -39.882  48.386  17.099  1.00 54.98           C  
ATOM   1525  CE1 PHE A 715     -37.431  47.327  16.352  1.00 54.88           C  
ATOM   1526  CE2 PHE A 715     -38.724  49.145  17.245  1.00 55.30           C  
ATOM   1527  CZ  PHE A 715     -37.494  48.614  16.871  1.00 54.99           C  
ATOM   1528  N   TYR A 716     -41.775  44.773  19.163  1.00 51.26           N  
ATOM   1529  CA  TYR A 716     -41.669  44.496  20.594  1.00 50.78           C  
ATOM   1530  C   TYR A 716     -41.212  43.049  20.838  1.00 50.51           C  
ATOM   1531  O   TYR A 716     -40.305  42.802  21.636  1.00 50.45           O  
ATOM   1532  CB  TYR A 716     -43.010  44.753  21.287  1.00 50.58           C  
ATOM   1533  CG  TYR A 716     -43.014  44.402  22.752  1.00 50.28           C  
ATOM   1534  CD1 TYR A 716     -42.453  45.263  23.695  1.00 49.89           C  
ATOM   1535  CD2 TYR A 716     -43.574  43.210  23.197  1.00 49.55           C  
ATOM   1536  CE1 TYR A 716     -42.452  44.945  25.045  1.00 50.02           C  
ATOM   1537  CE2 TYR A 716     -43.576  42.878  24.545  1.00 49.62           C  
ATOM   1538  CZ  TYR A 716     -43.015  43.746  25.462  1.00 50.25           C  
ATOM   1539  OH  TYR A 716     -43.016  43.417  26.795  1.00 50.68           O  
ATOM   1540  N   GLN A 717     -41.844  42.107  20.140  1.00 50.02           N  
ATOM   1541  CA  GLN A 717     -41.544  40.685  20.291  1.00 49.72           C  
ATOM   1542  C   GLN A 717     -40.107  40.333  19.892  1.00 49.05           C  
ATOM   1543  O   GLN A 717     -39.419  39.622  20.615  1.00 48.83           O  
ATOM   1544  CB  GLN A 717     -42.527  39.837  19.468  1.00 49.90           C  
ATOM   1545  CG  GLN A 717     -43.968  39.846  19.973  1.00 50.13           C  
ATOM   1546  CD  GLN A 717     -44.881  38.960  19.140  1.00 50.34           C  
ATOM   1547  NE2 GLN A 717     -45.114  37.738  19.614  1.00 51.38           N  
ATOM   1548  OE1 GLN A 717     -45.369  39.366  18.082  1.00 50.42           O  
ATOM   1549  N   LEU A 718     -39.661  40.831  18.743  1.00 48.44           N  
ATOM   1550  CA  LEU A 718     -38.330  40.507  18.244  1.00 47.92           C  
ATOM   1551  C   LEU A 718     -37.222  41.076  19.138  1.00 47.87           C  
ATOM   1552  O   LEU A 718     -36.187  40.433  19.334  1.00 48.18           O  
ATOM   1553  CB  LEU A 718     -38.158  40.988  16.796  1.00 47.69           C  
ATOM   1554  CG  LEU A 718     -38.997  40.264  15.739  1.00 47.19           C  
ATOM   1555  CD1 LEU A 718     -38.775  40.862  14.357  1.00 45.99           C  
ATOM   1556  CD2 LEU A 718     -38.713  38.761  15.730  1.00 45.86           C  
ATOM   1557  N   THR A 719     -37.432  42.271  19.683  1.00 47.57           N  
ATOM   1558  CA  THR A 719     -36.448  42.875  20.590  1.00 47.29           C  
ATOM   1559  C   THR A 719     -36.481  42.209  21.966  1.00 47.29           C  
ATOM   1560  O   THR A 719     -35.487  42.202  22.679  1.00 47.49           O  
ATOM   1561  CB  THR A 719     -36.656  44.394  20.735  1.00 47.10           C  
ATOM   1562  CG2 THR A 719     -36.238  45.107  19.464  1.00 46.74           C  
ATOM   1563  OG1 THR A 719     -38.035  44.672  21.005  1.00 46.72           O  
ATOM   1564  N   LYS A 720     -37.626  41.644  22.329  1.00 47.29           N  
ATOM   1565  CA  LYS A 720     -37.745  40.860  23.554  1.00 47.29           C  
ATOM   1566  C   LYS A 720     -36.951  39.549  23.425  1.00 46.90           C  
ATOM   1567  O   LYS A 720     -36.368  39.062  24.397  1.00 46.65           O  
ATOM   1568  CB  LYS A 720     -39.221  40.577  23.859  1.00 47.52           C  
ATOM   1569  CG  LYS A 720     -39.541  40.468  25.338  1.00 48.63           C  
ATOM   1570  CD  LYS A 720     -39.599  41.844  26.015  1.00 49.38           C  
ATOM   1571  CE  LYS A 720     -39.626  41.717  27.549  1.00 49.84           C  
ATOM   1572  NZ  LYS A 720     -40.009  42.998  28.230  1.00 50.16           N1+
ATOM   1573  N   LEU A 721     -36.919  38.994  22.216  1.00 46.57           N  
ATOM   1574  CA  LEU A 721     -36.103  37.813  21.936  1.00 46.34           C  
ATOM   1575  C   LEU A 721     -34.605  38.129  22.035  1.00 46.38           C  
ATOM   1576  O   LEU A 721     -33.844  37.326  22.577  1.00 46.48           O  
ATOM   1577  CB  LEU A 721     -36.441  37.231  20.556  1.00 46.26           C  
ATOM   1578  CG  LEU A 721     -35.594  36.054  20.054  1.00 45.80           C  
ATOM   1579  CD1 LEU A 721     -35.424  34.991  21.119  1.00 45.21           C  
ATOM   1580  CD2 LEU A 721     -36.215  35.464  18.795  1.00 45.78           C  
ATOM   1581  N   LEU A 722     -34.184  39.287  21.521  1.00 46.26           N  
ATOM   1582  CA  LEU A 722     -32.777  39.698  21.612  1.00 46.01           C  
ATOM   1583  C   LEU A 722     -32.352  39.864  23.069  1.00 46.22           C  
ATOM   1584  O   LEU A 722     -31.242  39.495  23.436  1.00 46.16           O  
ATOM   1585  CB  LEU A 722     -32.524  40.997  20.851  1.00 45.79           C  
ATOM   1586  CG  LEU A 722     -32.723  40.987  19.337  1.00 45.47           C  
ATOM   1587  CD1 LEU A 722     -32.633  42.392  18.780  1.00 45.03           C  
ATOM   1588  CD2 LEU A 722     -31.708  40.100  18.663  1.00 46.15           C  
ATOM   1589  N   ASP A 723     -33.237  40.415  23.896  1.00 46.63           N  
ATOM   1590  CA  ASP A 723     -32.988  40.517  25.336  1.00 47.03           C  
ATOM   1591  C   ASP A 723     -32.803  39.148  25.967  1.00 47.37           C  
ATOM   1592  O   ASP A 723     -31.940  38.967  26.825  1.00 47.34           O  
ATOM   1593  CB  ASP A 723     -34.150  41.220  26.047  1.00 47.16           C  
ATOM   1594  CG  ASP A 723     -34.163  42.713  25.826  1.00 47.38           C  
ATOM   1595  OD1 ASP A 723     -33.174  43.263  25.293  1.00 48.10           O  
ATOM   1596  OD2 ASP A 723     -35.177  43.341  26.196  1.00 48.49           O1-
ATOM   1597  N   SER A 724     -33.625  38.188  25.546  1.00 47.95           N  
ATOM   1598  CA  SER A 724     -33.570  36.838  26.099  1.00 48.37           C  
ATOM   1599  C   SER A 724     -32.276  36.082  25.735  1.00 48.59           C  
ATOM   1600  O   SER A 724     -31.991  35.042  26.328  1.00 48.40           O  
ATOM   1601  CB  SER A 724     -34.805  36.032  25.682  1.00 48.43           C  
ATOM   1602  OG  SER A 724     -34.713  35.608  24.332  1.00 49.30           O  
ATOM   1603  N   MET A 725     -31.498  36.604  24.781  1.00 49.05           N  
ATOM   1604  CA  MET A 725     -30.223  35.985  24.393  1.00 49.49           C  
ATOM   1605  C   MET A 725     -29.137  36.146  25.453  1.00 50.14           C  
ATOM   1606  O   MET A 725     -28.225  35.330  25.526  1.00 50.38           O  
ATOM   1607  CB  MET A 725     -29.724  36.540  23.060  1.00 49.33           C  
ATOM   1608  CG  MET A 725     -30.558  36.120  21.851  1.00 49.39           C  
ATOM   1609  SD  MET A 725     -30.484  34.350  21.457  1.00 50.27           S  
ATOM   1610  CE  MET A 725     -28.732  33.999  21.591  1.00 48.86           C  
ATOM   1611  N   HIS A 726     -29.236  37.183  26.278  1.00 50.91           N  
ATOM   1612  CA  HIS A 726     -28.310  37.356  27.392  1.00 51.44           C  
ATOM   1613  C   HIS A 726     -28.325  36.137  28.324  1.00 52.24           C  
ATOM   1614  O   HIS A 726     -27.272  35.613  28.680  1.00 52.29           O  
ATOM   1615  CB  HIS A 726     -28.656  38.615  28.184  1.00 51.42           C  
ATOM   1616  CG  HIS A 726     -28.350  39.891  27.464  1.00 51.35           C  
ATOM   1617  CD2 HIS A 726     -29.143  40.932  27.121  1.00 51.31           C  
ATOM   1618  ND1 HIS A 726     -27.082  40.220  27.036  1.00 51.61           N  
ATOM   1619  CE1 HIS A 726     -27.111  41.402  26.448  1.00 51.72           C  
ATOM   1620  NE2 HIS A 726     -28.350  41.857  26.488  1.00 51.14           N  
ATOM   1621  N   GLU A 727     -29.520  35.689  28.708  1.00 53.25           N  
ATOM   1622  CA  GLU A 727     -29.669  34.527  29.587  1.00 54.16           C  
ATOM   1623  C   GLU A 727     -29.171  33.253  28.910  1.00 54.20           C  
ATOM   1624  O   GLU A 727     -28.478  32.452  29.528  1.00 54.52           O  
ATOM   1625  CB  GLU A 727     -31.129  34.346  30.022  1.00 54.18           C  
ATOM   1626  CG  GLU A 727     -31.332  33.196  31.015  1.00 55.20           C  
ATOM   1627  CD  GLU A 727     -32.736  33.148  31.615  1.00 55.94           C  
ATOM   1628  OE1 GLU A 727     -33.263  34.207  32.036  1.00 58.58           O  
ATOM   1629  OE2 GLU A 727     -33.314  32.034  31.682  1.00 59.21           O1-
ATOM   1630  N   VAL A 728     -29.528  33.068  27.644  1.00 54.36           N  
ATOM   1631  CA  VAL A 728     -29.034  31.938  26.868  1.00 54.30           C  
ATOM   1632  C   VAL A 728     -27.514  31.913  26.885  1.00 54.62           C  
ATOM   1633  O   VAL A 728     -26.908  30.914  27.259  1.00 54.90           O  
ATOM   1634  CB  VAL A 728     -29.513  32.003  25.411  1.00 54.31           C  
ATOM   1635  CG1 VAL A 728     -28.742  31.022  24.553  1.00 53.78           C  
ATOM   1636  CG2 VAL A 728     -31.018  31.734  25.333  1.00 53.91           C  
ATOM   1637  N   VAL A 729     -26.905  33.027  26.493  1.00 54.89           N  
ATOM   1638  CA  VAL A 729     -25.450  33.117  26.373  1.00 54.88           C  
ATOM   1639  C   VAL A 729     -24.752  32.969  27.726  1.00 55.40           C  
ATOM   1640  O   VAL A 729     -23.736  32.277  27.830  1.00 55.48           O  
ATOM   1641  CB  VAL A 729     -25.032  34.431  25.681  1.00 54.76           C  
ATOM   1642  CG1 VAL A 729     -23.562  34.743  25.930  1.00 54.46           C  
ATOM   1643  CG2 VAL A 729     -25.326  34.344  24.189  1.00 54.14           C  
ATOM   1644  N   GLU A 730     -25.303  33.605  28.756  1.00 55.77           N  
ATOM   1645  CA  GLU A 730     -24.795  33.466  30.126  1.00 56.30           C  
ATOM   1646  C   GLU A 730     -24.675  31.989  30.532  1.00 55.97           C  
ATOM   1647  O   GLU A 730     -23.698  31.600  31.170  1.00 55.82           O  
ATOM   1648  CB  GLU A 730     -25.717  34.217  31.088  1.00 56.37           C  
ATOM   1649  CG  GLU A 730     -25.243  34.326  32.532  1.00 57.49           C  
ATOM   1650  CD  GLU A 730     -26.346  34.874  33.440  1.00 58.25           C  
ATOM   1651  OE1 GLU A 730     -26.948  35.918  33.078  1.00 60.99           O  
ATOM   1652  OE2 GLU A 730     -26.627  34.254  34.501  1.00 60.72           O1-
ATOM   1653  N   ASN A 731     -25.668  31.179  30.147  1.00 55.87           N  
ATOM   1654  CA  ASN A 731     -25.632  29.718  30.345  1.00 55.64           C  
ATOM   1655  C   ASN A 731     -24.505  29.049  29.561  1.00 55.45           C  
ATOM   1656  O   ASN A 731     -23.697  28.298  30.122  1.00 55.35           O  
ATOM   1657  CB  ASN A 731     -26.959  29.076  29.918  1.00 55.69           C  
ATOM   1658  CG  ASN A 731     -28.052  29.246  30.947  1.00 55.68           C  
ATOM   1659  ND2 ASN A 731     -29.190  29.783  30.519  1.00 54.43           N  
ATOM   1660  OD1 ASN A 731     -27.888  28.869  32.108  1.00 56.14           O  
ATOM   1661  N   LEU A 732     -24.468  29.330  28.260  1.00 55.15           N  
ATOM   1662  CA  LEU A 732     -23.466  28.762  27.358  1.00 55.02           C  
ATOM   1663  C   LEU A 732     -22.035  29.119  27.762  1.00 55.09           C  
ATOM   1664  O   LEU A 732     -21.140  28.284  27.694  1.00 55.01           O  
ATOM   1665  CB  LEU A 732     -23.719  29.229  25.924  1.00 54.88           C  
ATOM   1666  CG  LEU A 732     -25.042  28.796  25.294  1.00 54.37           C  
ATOM   1667  CD1 LEU A 732     -25.244  29.489  23.967  1.00 53.71           C  
ATOM   1668  CD2 LEU A 732     -25.086  27.291  25.132  1.00 54.44           C  
ATOM   1669  N   LEU A 733     -21.825  30.361  28.180  1.00 55.42           N  
ATOM   1670  CA  LEU A 733     -20.504  30.808  28.607  1.00 55.69           C  
ATOM   1671  C   LEU A 733     -20.056  30.123  29.895  1.00 55.96           C  
ATOM   1672  O   LEU A 733     -18.906  29.709  30.003  1.00 55.84           O  
ATOM   1673  CB  LEU A 733     -20.471  32.333  28.778  1.00 55.69           C  
ATOM   1674  CG  LEU A 733     -20.296  33.145  27.491  1.00 55.59           C  
ATOM   1675  CD1 LEU A 733     -20.435  34.628  27.779  1.00 54.97           C  
ATOM   1676  CD2 LEU A 733     -18.954  32.847  26.841  1.00 54.69           C  
ATOM   1677  N   ASN A 734     -20.953  30.005  30.870  1.00 56.41           N  
ATOM   1678  CA  ASN A 734     -20.604  29.337  32.129  1.00 56.98           C  
ATOM   1679  C   ASN A 734     -20.167  27.888  31.899  1.00 57.09           C  
ATOM   1680  O   ASN A 734     -19.243  27.410  32.552  1.00 57.20           O  
ATOM   1681  CB  ASN A 734     -21.757  29.403  33.146  1.00 57.14           C  
ATOM   1682  CG  ASN A 734     -21.965  30.812  33.714  1.00 58.46           C  
ATOM   1683  ND2 ASN A 734     -23.232  31.220  33.843  1.00 59.82           N  
ATOM   1684  OD1 ASN A 734     -21.002  31.524  34.030  1.00 59.64           O  
ATOM   1685  N   TYR A 735     -20.821  27.200  30.965  1.00 57.24           N  
ATOM   1686  CA  TYR A 735     -20.402  25.857  30.577  1.00 57.36           C  
ATOM   1687  C   TYR A 735     -19.039  25.884  29.902  1.00 57.56           C  
ATOM   1688  O   TYR A 735     -18.137  25.125  30.268  1.00 57.59           O  
ATOM   1689  CB  TYR A 735     -21.407  25.203  29.624  1.00 57.39           C  
ATOM   1690  CG  TYR A 735     -20.847  23.950  28.995  1.00 57.21           C  
ATOM   1691  CD1 TYR A 735     -20.711  22.780  29.743  1.00 57.19           C  
ATOM   1692  CD2 TYR A 735     -20.414  23.943  27.669  1.00 56.98           C  
ATOM   1693  CE1 TYR A 735     -20.184  21.623  29.180  1.00 57.30           C  
ATOM   1694  CE2 TYR A 735     -19.879  22.794  27.094  1.00 57.42           C  
ATOM   1695  CZ  TYR A 735     -19.765  21.638  27.856  1.00 57.52           C  
ATOM   1696  OH  TYR A 735     -19.234  20.506  27.296  1.00 57.55           O  
ATOM   1697  N   CYS A 736     -18.912  26.745  28.897  1.00 57.80           N  
ATOM   1698  CA  CYS A 736     -17.678  26.878  28.133  1.00 57.97           C  
ATOM   1699  C   CYS A 736     -16.477  27.171  29.032  1.00 58.04           C  
ATOM   1700  O   CYS A 736     -15.410  26.582  28.869  1.00 57.83           O  
ATOM   1701  CB  CYS A 736     -17.826  27.988  27.098  1.00 58.04           C  
ATOM   1702  SG  CYS A 736     -16.322  28.318  26.167  1.00 58.43           S  
ATOM   1703  N   PHE A 737     -16.661  28.076  29.985  1.00 58.25           N  
ATOM   1704  CA  PHE A 737     -15.580  28.449  30.889  1.00 58.58           C  
ATOM   1705  C   PHE A 737     -15.252  27.320  31.856  1.00 58.80           C  
ATOM   1706  O   PHE A 737     -14.086  26.993  32.049  1.00 58.77           O  
ATOM   1707  CB  PHE A 737     -15.923  29.733  31.657  1.00 58.50           C  
ATOM   1708  CG  PHE A 737     -16.088  30.949  30.781  1.00 58.39           C  
ATOM   1709  CD1 PHE A 737     -16.899  31.991  31.188  1.00 58.42           C  
ATOM   1710  CD2 PHE A 737     -15.440  31.054  29.550  1.00 58.66           C  
ATOM   1711  CE1 PHE A 737     -17.056  33.120  30.398  1.00 58.72           C  
ATOM   1712  CE2 PHE A 737     -15.597  32.179  28.754  1.00 58.44           C  
ATOM   1713  CZ  PHE A 737     -16.405  33.212  29.177  1.00 58.60           C  
ATOM   1714  N   GLN A 738     -16.284  26.728  32.448  1.00 59.27           N  
ATOM   1715  CA  GLN A 738     -16.124  25.589  33.354  1.00 59.71           C  
ATOM   1716  C   GLN A 738     -15.370  24.449  32.661  1.00 60.09           C  
ATOM   1717  O   GLN A 738     -14.485  23.835  33.257  1.00 60.13           O  
ATOM   1718  CB  GLN A 738     -17.499  25.107  33.848  1.00 59.84           C  
ATOM   1719  CG  GLN A 738     -17.470  23.895  34.774  1.00 59.74           C  
ATOM   1720  N   THR A 739     -15.725  24.184  31.403  1.00 60.48           N  
ATOM   1721  CA  THR A 739     -15.027  23.198  30.578  1.00 60.71           C  
ATOM   1722  C   THR A 739     -13.569  23.601  30.378  1.00 61.26           C  
ATOM   1723  O   THR A 739     -12.665  22.771  30.481  1.00 61.19           O  
ATOM   1724  CB  THR A 739     -15.702  23.049  29.194  1.00 60.64           C  
ATOM   1725  CG2 THR A 739     -14.919  22.106  28.304  1.00 60.29           C  
ATOM   1726  OG1 THR A 739     -17.033  22.544  29.356  1.00 60.56           O  
ATOM   1727  N   PHE A 740     -13.351  24.883  30.100  1.00 62.10           N  
ATOM   1728  CA  PHE A 740     -12.004  25.414  29.869  1.00 62.59           C  
ATOM   1729  C   PHE A 740     -11.123  25.306  31.106  1.00 62.99           C  
ATOM   1730  O   PHE A 740      -9.940  25.002  30.996  1.00 62.92           O  
ATOM   1731  CB  PHE A 740     -12.076  26.882  29.426  1.00 62.58           C  
ATOM   1732  CG  PHE A 740     -10.785  27.408  28.860  1.00 62.55           C  
ATOM   1733  CD1 PHE A 740     -10.471  27.210  27.520  1.00 62.36           C  
ATOM   1734  CD2 PHE A 740      -9.886  28.095  29.663  1.00 62.35           C  
ATOM   1735  CE1 PHE A 740      -9.282  27.688  26.988  1.00 62.38           C  
ATOM   1736  CE2 PHE A 740      -8.691  28.576  29.135  1.00 62.51           C  
ATOM   1737  CZ  PHE A 740      -8.391  28.372  27.797  1.00 62.19           C  
ATOM   1738  N   LEU A 741     -11.710  25.558  32.273  1.00 63.78           N  
ATOM   1739  CA  LEU A 741     -10.971  25.598  33.540  1.00 64.52           C  
ATOM   1740  C   LEU A 741     -10.928  24.254  34.272  1.00 65.34           C  
ATOM   1741  O   LEU A 741     -10.364  24.160  35.361  1.00 65.30           O  
ATOM   1742  CB  LEU A 741     -11.573  26.664  34.468  1.00 64.35           C  
ATOM   1743  CG  LEU A 741     -11.460  28.112  33.990  1.00 64.19           C  
ATOM   1744  CD1 LEU A 741     -12.172  29.057  34.955  1.00 63.65           C  
ATOM   1745  CD2 LEU A 741     -10.001  28.504  33.811  1.00 63.71           C  
ATOM   1746  N   ASP A 742     -11.525  23.221  33.687  1.00 66.50           N  
ATOM   1747  CA  ASP A 742     -11.495  21.893  34.284  1.00 67.41           C  
ATOM   1748  C   ASP A 742     -10.180  21.220  33.902  1.00 68.18           C  
ATOM   1749  O   ASP A 742      -9.901  21.018  32.716  1.00 68.49           O  
ATOM   1750  CB  ASP A 742     -12.692  21.063  33.813  1.00 67.50           C  
ATOM   1751  CG  ASP A 742     -12.794  19.721  34.515  1.00 67.60           C  
ATOM   1752  OD1 ASP A 742     -12.233  19.559  35.622  1.00 67.50           O  
ATOM   1753  OD2 ASP A 742     -13.451  18.825  33.949  1.00 67.99           O1-
ATOM   1754  N   LYS A 743      -9.370  20.899  34.910  1.00 69.02           N  
ATOM   1755  CA  LYS A 743      -8.072  20.254  34.695  1.00 69.62           C  
ATOM   1756  C   LYS A 743      -8.243  18.760  34.416  1.00 69.91           C  
ATOM   1757  O   LYS A 743      -7.541  18.198  33.579  1.00 70.14           O  
ATOM   1758  CB  LYS A 743      -7.159  20.469  35.904  1.00 69.60           C  
ATOM   1759  CG  LYS A 743      -6.834  21.930  36.181  1.00 69.79           C  
ATOM   1760  CD  LYS A 743      -5.787  22.071  37.287  1.00 70.28           C  
ATOM   1761  CE  LYS A 743      -5.350  23.529  37.482  1.00 71.05           C  
ATOM   1762  NZ  LYS A 743      -4.124  23.672  38.331  1.00 71.19           N1+
ATOM   1763  N   THR A 744      -9.194  18.134  35.108  1.00 70.38           N  
ATOM   1764  CA  THR A 744      -9.516  16.719  34.904  1.00 70.75           C  
ATOM   1765  C   THR A 744     -10.226  16.456  33.566  1.00 71.18           C  
ATOM   1766  O   THR A 744     -10.341  15.304  33.138  1.00 71.16           O  
ATOM   1767  CB  THR A 744     -10.403  16.176  36.053  1.00 70.78           C  
ATOM   1768  CG2 THR A 744      -9.712  16.356  37.397  1.00 70.95           C  
ATOM   1769  OG1 THR A 744     -11.658  16.869  36.077  1.00 70.69           O  
ATOM   1770  N   MET A 745     -10.706  17.523  32.919  1.00 71.67           N  
ATOM   1771  CA  MET A 745     -11.413  17.423  31.641  1.00 71.81           C  
ATOM   1772  C   MET A 745     -10.459  17.068  30.504  1.00 71.92           C  
ATOM   1773  O   MET A 745     -10.618  16.028  29.868  1.00 72.25           O  
ATOM   1774  CG  MET A 745     -14.916  18.272  30.856  1.00 31.70           C  
ATOM   1775  N   SER A 746      -9.475  17.932  30.258  1.00 71.90           N  
ATOM   1776  CA  SER A 746      -8.495  17.734  29.177  1.00 71.86           C  
ATOM   1777  C   SER A 746      -9.139  17.640  27.781  1.00 71.63           C  
ATOM   1778  O   SER A 746      -9.136  16.576  27.155  1.00 71.66           O  
ATOM   1779  CB  SER A 746      -7.637  16.494  29.457  1.00 71.96           C  
ATOM   1780  N   ILE A 747      -9.687  18.762  27.314  1.00 71.37           N  
ATOM   1781  CA  ILE A 747     -10.273  18.882  25.972  1.00 71.09           C  
ATOM   1782  C   ILE A 747      -9.590  20.027  25.228  1.00 70.82           C  
ATOM   1783  O   ILE A 747      -9.317  21.074  25.817  1.00 70.76           O  
ATOM   1784  CB  ILE A 747     -11.794  19.173  26.033  1.00 70.90           C  
ATOM   1785  N   GLU A 748      -9.321  19.823  23.941  1.00 70.55           N  
ATOM   1786  CA  GLU A 748      -8.611  20.817  23.132  1.00 70.57           C  
ATOM   1787  C   GLU A 748      -9.492  21.982  22.689  1.00 70.24           C  
ATOM   1788  O   GLU A 748     -10.594  21.771  22.180  1.00 70.21           O  
ATOM   1789  CB  GLU A 748      -8.014  20.174  21.879  1.00 70.76           C  
ATOM   1790  CG  GLU A 748      -6.555  19.763  22.002  1.00 72.02           C  
ATOM   1791  CD  GLU A 748      -5.884  19.589  20.643  1.00 73.89           C  
ATOM   1792  OE1 GLU A 748      -6.101  20.446  19.751  1.00 74.49           O  
ATOM   1793  OE2 GLU A 748      -5.135  18.598  20.471  1.00 74.90           O1-
ATOM   1794  N   PHE A 749      -8.978  23.201  22.864  1.00 69.85           N  
ATOM   1795  CA  PHE A 749      -9.572  24.419  22.308  1.00 69.60           C  
ATOM   1796  C   PHE A 749      -8.621  25.047  21.281  1.00 69.47           C  
ATOM   1797  O   PHE A 749      -7.402  24.987  21.451  1.00 69.46           O  
ATOM   1798  CB  PHE A 749      -9.826  25.441  23.415  1.00 69.47           C  
ATOM   1799  CG  PHE A 749     -11.054  25.170  24.233  1.00 69.56           C  
ATOM   1800  CD1 PHE A 749     -10.965  24.493  25.442  1.00 69.54           C  
ATOM   1801  CD2 PHE A 749     -12.302  25.616  23.806  1.00 69.65           C  
ATOM   1802  CE1 PHE A 749     -12.100  24.255  26.214  1.00 69.58           C  
ATOM   1803  CE2 PHE A 749     -13.445  25.381  24.570  1.00 69.50           C  
ATOM   1804  CZ  PHE A 749     -13.344  24.698  25.774  1.00 69.63           C  
ATOM   1805  N   PRO A 750      -9.168  25.665  20.219  1.00 69.37           N  
ATOM   1806  CA  PRO A 750      -8.315  26.413  19.282  1.00 69.35           C  
ATOM   1807  C   PRO A 750      -7.759  27.705  19.898  1.00 69.28           C  
ATOM   1808  O   PRO A 750      -8.412  28.309  20.746  1.00 69.09           O  
ATOM   1809  CB  PRO A 750      -9.255  26.717  18.111  1.00 69.33           C  
ATOM   1810  CG  PRO A 750     -10.616  26.685  18.697  1.00 69.28           C  
ATOM   1811  CD  PRO A 750     -10.587  25.699  19.823  1.00 69.27           C  
ATOM   1812  N   GLU A 751      -6.567  28.113  19.457  1.00 69.36           N  
ATOM   1813  CA  GLU A 751      -5.797  29.196  20.102  1.00 69.32           C  
ATOM   1814  C   GLU A 751      -6.532  30.528  20.106  1.00 69.15           C  
ATOM   1815  O   GLU A 751      -6.729  31.137  21.161  1.00 69.16           O  
ATOM   1816  CB  GLU A 751      -4.447  29.383  19.405  1.00 69.35           C  
ATOM   1817  CG  GLU A 751      -3.479  28.213  19.558  1.00 69.75           C  
ATOM   1818  CD  GLU A 751      -2.214  28.386  18.733  1.00 69.75           C  
ATOM   1819  OE1 GLU A 751      -2.019  29.474  18.149  1.00 70.42           O  
ATOM   1820  OE2 GLU A 751      -1.412  27.432  18.668  1.00 70.43           O1-
ATOM   1821  N   MET A 752      -6.914  30.977  18.913  1.00 68.99           N  
ATOM   1822  CA  MET A 752      -7.746  32.161  18.743  1.00 68.74           C  
ATOM   1823  C   MET A 752      -8.797  32.211  19.850  1.00 68.26           C  
ATOM   1824  O   MET A 752      -8.843  33.159  20.629  1.00 68.48           O  
ATOM   1825  CB  MET A 752      -8.414  32.109  17.360  1.00 69.02           C  
ATOM   1826  CG  MET A 752      -9.448  33.196  17.060  1.00 69.43           C  
ATOM   1827  SD  MET A 752      -8.738  34.833  16.793  1.00 70.40           S  
ATOM   1828  CE  MET A 752      -8.554  35.401  18.480  1.00 70.23           C  
ATOM   1829  N   LEU A 753      -9.611  31.163  19.934  1.00 67.63           N  
ATOM   1830  CA  LEU A 753     -10.718  31.108  20.889  1.00 67.07           C  
ATOM   1831  C   LEU A 753     -10.238  30.989  22.340  1.00 66.76           C  
ATOM   1832  O   LEU A 753     -10.861  31.542  23.246  1.00 66.67           O  
ATOM   1833  CB  LEU A 753     -11.655  29.944  20.549  1.00 66.93           C  
ATOM   1834  CG  LEU A 753     -13.153  30.188  20.723  1.00 66.69           C  
ATOM   1835  CD1 LEU A 753     -13.912  28.907  20.436  1.00 66.31           C  
ATOM   1836  CD2 LEU A 753     -13.485  30.711  22.105  1.00 66.61           C  
ATOM   1837  N   ALA A 754      -9.135  30.275  22.556  1.00 66.51           N  
ATOM   1838  CA  ALA A 754      -8.612  30.041  23.908  1.00 66.30           C  
ATOM   1839  C   ALA A 754      -8.176  31.327  24.603  1.00 66.21           C  
ATOM   1840  O   ALA A 754      -8.379  31.477  25.805  1.00 66.28           O  
ATOM   1841  CB  ALA A 754      -7.460  29.046  23.876  1.00 66.16           C  
ATOM   1842  N   GLU A 755      -7.581  32.251  23.854  1.00 66.11           N  
ATOM   1843  CA  GLU A 755      -7.185  33.542  24.424  1.00 66.13           C  
ATOM   1844  C   GLU A 755      -8.394  34.429  24.713  1.00 65.80           C  
ATOM   1845  O   GLU A 755      -8.427  35.135  25.722  1.00 65.57           O  
ATOM   1846  CB  GLU A 755      -6.183  34.283  23.522  1.00 66.31           C  
ATOM   1847  CG  GLU A 755      -4.748  34.303  24.073  1.00 66.91           C  
ATOM   1848  CD  GLU A 755      -3.916  35.430  23.481  1.00 68.16           C  
ATOM   1849  OE1 GLU A 755      -3.628  35.371  22.259  1.00 68.13           O  
ATOM   1850  OE2 GLU A 755      -3.560  36.372  24.237  1.00 68.20           O1-
ATOM   1851  N   ILE A 756      -9.386  34.383  23.830  1.00 65.58           N  
ATOM   1852  CA  ILE A 756     -10.624  35.124  24.043  1.00 65.35           C  
ATOM   1853  C   ILE A 756     -11.298  34.656  25.331  1.00 65.37           C  
ATOM   1854  O   ILE A 756     -11.812  35.475  26.088  1.00 65.55           O  
ATOM   1855  CB  ILE A 756     -11.588  34.982  22.855  1.00 65.19           C  
ATOM   1856  CG1 ILE A 756     -10.984  35.634  21.609  1.00 64.96           C  
ATOM   1857  CG2 ILE A 756     -12.926  35.629  23.176  1.00 64.93           C  
ATOM   1858  CD1 ILE A 756     -11.799  35.429  20.365  1.00 64.87           C  
ATOM   1859  N   ILE A 757     -11.269  33.350  25.586  1.00 65.29           N  
ATOM   1860  CA  ILE A 757     -11.803  32.787  26.830  1.00 65.31           C  
ATOM   1861  C   ILE A 757     -10.927  33.146  28.041  1.00 65.72           C  
ATOM   1862  O   ILE A 757     -11.435  33.530  29.093  1.00 65.84           O  
ATOM   1863  CB  ILE A 757     -11.951  31.255  26.731  1.00 65.16           C  
ATOM   1864  CG1 ILE A 757     -13.012  30.892  25.686  1.00 64.80           C  
ATOM   1865  CG2 ILE A 757     -12.326  30.669  28.080  1.00 64.71           C  
ATOM   1866  CD1 ILE A 757     -12.911  29.479  25.166  1.00 64.08           C  
ATOM   1867  N   THR A 758      -9.612  33.020  27.887  1.00 66.13           N  
ATOM   1868  CA  THR A 758      -8.666  33.410  28.936  1.00 66.40           C  
ATOM   1869  C   THR A 758      -8.803  34.894  29.305  1.00 66.68           C  
ATOM   1870  O   THR A 758      -8.764  35.255  30.483  1.00 66.61           O  
ATOM   1871  CB  THR A 758      -7.211  33.118  28.502  1.00 66.38           C  
ATOM   1872  CG2 THR A 758      -6.234  33.472  29.603  1.00 66.47           C  
ATOM   1873  OG1 THR A 758      -7.076  31.726  28.195  1.00 66.21           O  
ATOM   1874  N   ASN A 759      -8.969  35.744  28.297  1.00 67.07           N  
ATOM   1875  CA  ASN A 759      -9.128  37.181  28.519  1.00 67.62           C  
ATOM   1876  C   ASN A 759     -10.473  37.508  29.180  1.00 67.93           C  
ATOM   1877  O   ASN A 759     -10.536  38.332  30.095  1.00 68.01           O  
ATOM   1878  CB  ASN A 759      -8.988  37.946  27.193  1.00 67.71           C  
ATOM   1879  CG  ASN A 759      -8.701  39.434  27.390  1.00 68.73           C  
ATOM   1880  ND2 ASN A 759      -7.445  39.759  27.703  1.00 69.01           N  
ATOM   1881  OD1 ASN A 759      -9.598  40.283  27.258  1.00 69.45           O  
ATOM   1882  N   GLN A 760     -11.540  36.842  28.732  1.00 68.32           N  
ATOM   1883  CA  GLN A 760     -12.906  37.180  29.157  1.00 68.51           C  
ATOM   1884  C   GLN A 760     -13.343  36.605  30.502  1.00 68.72           C  
ATOM   1885  O   GLN A 760     -14.254  37.148  31.121  1.00 68.79           O  
ATOM   1886  CB  GLN A 760     -13.924  36.769  28.083  1.00 68.46           C  
ATOM   1887  CG  GLN A 760     -13.920  37.667  26.860  1.00 68.83           C  
ATOM   1888  CD  GLN A 760     -14.260  39.107  27.200  1.00 69.56           C  
ATOM   1889  NE2 GLN A 760     -13.391  40.034  26.798  1.00 69.58           N  
ATOM   1890  OE1 GLN A 760     -15.285  39.383  27.831  1.00 69.69           O  
ATOM   1891  N   ILE A 761     -12.723  35.516  30.946  1.00 68.97           N  
ATOM   1892  CA  ILE A 761     -13.118  34.877  32.207  1.00 69.30           C  
ATOM   1893  C   ILE A 761     -13.042  35.817  33.424  1.00 70.03           C  
ATOM   1894  O   ILE A 761     -14.025  35.934  34.160  1.00 70.07           O  
ATOM   1895  CB  ILE A 761     -12.339  33.553  32.462  1.00 69.13           C  
ATOM   1896  CG1 ILE A 761     -12.998  32.406  31.687  1.00 68.88           C  
ATOM   1897  CG2 ILE A 761     -12.309  33.223  33.945  1.00 68.43           C  
ATOM   1898  CD1 ILE A 761     -12.118  31.197  31.499  1.00 68.46           C  
ATOM   1899  N   PRO A 762     -11.888  36.487  33.642  1.00 70.87           N  
ATOM   1900  CA  PRO A 762     -11.787  37.519  34.688  1.00 71.50           C  
ATOM   1901  C   PRO A 762     -12.888  38.588  34.651  1.00 72.14           C  
ATOM   1902  O   PRO A 762     -13.404  38.980  35.700  1.00 72.25           O  
ATOM   1903  CB  PRO A 762     -10.428  38.169  34.406  1.00 71.50           C  
ATOM   1904  CG  PRO A 762      -9.635  37.115  33.743  1.00 71.23           C  
ATOM   1905  CD  PRO A 762     -10.598  36.286  32.952  1.00 70.88           C  
ATOM   1906  N   LYS A 763     -13.232  39.051  33.452  1.00 72.97           N  
ATOM   1907  CA  LYS A 763     -14.248  40.092  33.282  1.00 73.67           C  
ATOM   1908  C   LYS A 763     -15.630  39.625  33.739  1.00 74.23           C  
ATOM   1909  O   LYS A 763     -16.250  40.264  34.591  1.00 74.62           O  
ATOM   1910  CB  LYS A 763     -14.305  40.559  31.820  1.00 73.73           C  
ATOM   1911  CG  LYS A 763     -13.052  41.307  31.359  1.00 73.91           C  
ATOM   1912  CD  LYS A 763     -13.007  41.457  29.847  1.00 74.33           C  
ATOM   1913  CE  LYS A 763     -11.746  42.190  29.395  1.00 74.95           C  
ATOM   1914  NZ  LYS A 763     -11.548  42.137  27.911  1.00 75.49           N1+
ATOM   1915  N   TYR A 764     -16.093  38.503  33.191  1.00 74.76           N  
ATOM   1916  CA  TYR A 764     -17.424  37.965  33.514  1.00 75.16           C  
ATOM   1917  C   TYR A 764     -17.601  37.575  34.985  1.00 75.26           C  
ATOM   1918  O   TYR A 764     -18.735  37.435  35.455  1.00 75.48           O  
ATOM   1919  CB  TYR A 764     -17.766  36.768  32.612  1.00 75.40           C  
ATOM   1920  CG  TYR A 764     -18.255  37.173  31.235  1.00 75.87           C  
ATOM   1921  CD1 TYR A 764     -19.584  37.556  31.031  1.00 76.29           C  
ATOM   1922  CD2 TYR A 764     -17.391  37.179  30.136  1.00 76.09           C  
ATOM   1923  CE1 TYR A 764     -20.041  37.931  29.763  1.00 76.33           C  
ATOM   1924  CE2 TYR A 764     -17.835  37.553  28.865  1.00 75.96           C  
ATOM   1925  CZ  TYR A 764     -19.159  37.928  28.683  1.00 76.22           C  
ATOM   1926  OH  TYR A 764     -19.601  38.305  27.430  1.00 76.14           O  
ATOM   1927  N   SER A 765     -16.489  37.390  35.697  1.00 75.20           N  
ATOM   1928  CA  SER A 765     -16.516  37.158  37.143  1.00 75.10           C  
ATOM   1929  C   SER A 765     -16.651  38.481  37.906  1.00 74.92           C  
ATOM   1930  O   SER A 765     -17.519  38.613  38.771  1.00 74.85           O  
ATOM   1931  CB  SER A 765     -15.254  36.414  37.585  1.00 75.07           C  
ATOM   1932  N   ASN A 766     -15.798  39.453  37.572  1.00 74.69           N  
ATOM   1933  CA  ASN A 766     -15.726  40.727  38.298  1.00 74.46           C  
ATOM   1934  C   ASN A 766     -17.044  41.501  38.262  1.00 74.28           C  
ATOM   1935  O   ASN A 766     -17.731  41.614  39.286  1.00 74.50           O  
ATOM   1936  CB  ASN A 766     -14.588  41.594  37.746  1.00 74.49           C  
ATOM   1937  N   GLY A 767     -17.388  42.024  37.083  1.00 73.75           N  
ATOM   1938  CA  GLY A 767     -18.594  42.846  36.888  1.00 73.18           C  
ATOM   1939  C   GLY A 767     -18.332  44.102  36.070  1.00 72.73           C  
ATOM   1940  O   GLY A 767     -18.831  45.179  36.399  1.00 72.56           O  
ATOM   1941  N   ASN A 768     -17.564  43.950  34.988  1.00 72.19           N  
ATOM   1942  CA  ASN A 768     -17.124  45.064  34.144  1.00 71.57           C  
ATOM   1943  C   ASN A 768     -17.933  45.176  32.844  1.00 70.89           C  
ATOM   1944  O   ASN A 768     -17.689  46.080  32.042  1.00 70.91           O  
ATOM   1945  CB  ASN A 768     -15.630  44.914  33.827  1.00 71.54           C  
ATOM   1946  N   ILE A 769     -18.893  44.269  32.648  1.00 70.02           N  
ATOM   1947  CA  ILE A 769     -19.717  44.235  31.434  1.00 69.24           C  
ATOM   1948  C   ILE A 769     -21.127  44.766  31.686  1.00 68.53           C  
ATOM   1949  O   ILE A 769     -21.738  44.465  32.711  1.00 68.50           O  
ATOM   1950  CB  ILE A 769     -19.843  42.803  30.885  1.00 69.18           C  
ATOM   1951  CG1 ILE A 769     -18.460  42.208  30.632  1.00 69.00           C  
ATOM   1952  CG2 ILE A 769     -20.663  42.791  29.596  1.00 69.04           C  
ATOM   1953  CD1 ILE A 769     -18.503  40.872  29.950  1.00 68.56           C  
ATOM   1954  N   LYS A 770     -21.635  45.541  30.731  1.00 67.69           N  
ATOM   1955  CA  LYS A 770     -22.981  46.102  30.790  1.00 67.01           C  
ATOM   1956  C   LYS A 770     -23.822  45.529  29.649  1.00 66.33           C  
ATOM   1957  O   LYS A 770     -23.544  45.782  28.473  1.00 66.23           O  
ATOM   1958  CB  LYS A 770     -22.900  47.620  30.678  1.00 67.00           C  
ATOM   1959  CG  LYS A 770     -24.226  48.353  30.707  1.00 67.14           C  
ATOM   1960  CD  LYS A 770     -24.010  49.820  30.374  1.00 67.53           C  
ATOM   1961  CE  LYS A 770     -25.308  50.599  30.351  1.00 68.18           C  
ATOM   1962  NZ  LYS A 770     -25.066  52.003  29.916  1.00 68.82           N1+
ATOM   1963  N   LYS A 771     -24.846  44.758  30.005  1.00 65.48           N  
ATOM   1964  CA  LYS A 771     -25.741  44.145  29.025  1.00 64.90           C  
ATOM   1965  C   LYS A 771     -26.791  45.139  28.551  1.00 64.42           C  
ATOM   1966  O   LYS A 771     -27.630  45.578  29.331  1.00 64.46           O  
ATOM   1967  CB  LYS A 771     -26.432  42.923  29.633  1.00 64.89           C  
ATOM   1968  CG  LYS A 771     -25.472  41.831  30.080  1.00 64.67           C  
ATOM   1969  CD  LYS A 771     -26.218  40.646  30.655  1.00 64.61           C  
ATOM   1970  CE  LYS A 771     -25.289  39.691  31.380  1.00 64.46           C  
ATOM   1971  NZ  LYS A 771     -26.055  38.606  32.045  1.00 64.56           N1+
ATOM   1972  N   LEU A 772     -26.746  45.496  27.271  1.00 63.93           N  
ATOM   1973  CA  LEU A 772     -27.714  46.436  26.707  1.00 63.61           C  
ATOM   1974  C   LEU A 772     -29.077  45.769  26.510  1.00 63.38           C  
ATOM   1975  O   LEU A 772     -29.215  44.838  25.713  1.00 63.33           O  
ATOM   1976  CB  LEU A 772     -27.203  47.016  25.382  1.00 63.44           C  
ATOM   1977  CG  LEU A 772     -25.947  47.895  25.485  1.00 63.41           C  
ATOM   1978  CD1 LEU A 772     -25.487  48.382  24.110  1.00 62.24           C  
ATOM   1979  CD2 LEU A 772     -26.189  49.079  26.416  1.00 62.42           C  
ATOM   1980  N   LEU A 773     -30.075  46.253  27.245  1.00 63.15           N  
ATOM   1981  CA  LEU A 773     -31.438  45.729  27.162  1.00 62.89           C  
ATOM   1982  C   LEU A 773     -32.315  46.631  26.307  1.00 62.61           C  
ATOM   1983  O   LEU A 773     -32.177  47.843  26.343  1.00 62.62           O  
ATOM   1984  CB  LEU A 773     -32.045  45.601  28.564  1.00 62.85           C  
ATOM   1985  CG  LEU A 773     -31.558  44.415  29.398  1.00 62.68           C  
ATOM   1986  CD1 LEU A 773     -32.012  44.556  30.839  1.00 62.39           C  
ATOM   1987  CD2 LEU A 773     -32.052  43.101  28.802  1.00 62.44           C  
ATOM   1988  N   PHE A 774     -33.206  46.028  25.531  1.00 62.46           N  
ATOM   1989  CA  PHE A 774     -34.210  46.775  24.777  1.00 62.46           C  
ATOM   1990  C   PHE A 774     -35.403  47.158  25.646  1.00 62.83           C  
ATOM   1991  O   PHE A 774     -36.006  48.208  25.438  1.00 62.51           O  
ATOM   1992  CB  PHE A 774     -34.695  45.962  23.577  1.00 62.14           C  
ATOM   1993  CG  PHE A 774     -33.741  45.974  22.430  1.00 61.77           C  
ATOM   1994  CD1 PHE A 774     -33.825  46.959  21.466  1.00 61.28           C  
ATOM   1995  CD2 PHE A 774     -32.748  45.017  22.322  1.00 61.03           C  
ATOM   1996  CE1 PHE A 774     -32.942  46.987  20.406  1.00 61.29           C  
ATOM   1997  CE2 PHE A 774     -31.863  45.040  21.265  1.00 60.83           C  
ATOM   1998  CZ  PHE A 774     -31.955  46.026  20.307  1.00 61.00           C  
ATOM   1999  N   HIS A 775     -35.746  46.292  26.599  1.00 63.42           N  
ATOM   2000  CA  HIS A 775     -36.857  46.531  27.518  1.00 63.98           C  
ATOM   2001  C   HIS A 775     -36.416  46.248  28.947  1.00 64.72           C  
ATOM   2002  O   HIS A 775     -36.067  45.114  29.280  1.00 64.95           O  
ATOM   2003  CB  HIS A 775     -38.051  45.642  27.158  1.00 63.87           C  
ATOM   2004  CG  HIS A 775     -38.412  45.683  25.709  1.00 63.59           C  
ATOM   2005  CD2 HIS A 775     -38.081  44.863  24.684  1.00 63.41           C  
ATOM   2006  ND1 HIS A 775     -39.187  46.684  25.164  1.00 63.36           N  
ATOM   2007  CE1 HIS A 775     -39.325  46.474  23.867  1.00 63.47           C  
ATOM   2008  NE2 HIS A 775     -38.666  45.373  23.551  1.00 63.29           N  
ATOM   2009  N   GLN A 776     -36.435  47.275  29.793  1.00 65.59           N  
ATOM   2010  CA  GLN A 776     -36.039  47.113  31.198  1.00 66.18           C  
ATOM   2011  C   GLN A 776     -37.066  46.250  31.942  1.00 66.17           C  
ATOM   2012  O   GLN A 776     -38.259  46.549  31.939  1.00 66.26           O  
ATOM   2013  CB  GLN A 776     -35.880  48.476  31.888  1.00 66.41           C  
ATOM   2014  CG  GLN A 776     -34.945  49.473  31.169  1.00 67.42           C  
ATOM   2015  CD  GLN A 776     -33.528  48.940  30.941  1.00 68.94           C  
ATOM   2016  NE2 GLN A 776     -32.866  49.454  29.904  1.00 68.81           N  
ATOM   2017  OE1 GLN A 776     -33.036  48.086  31.687  1.00 70.41           O  
TER   
ATOM   2018  N   THR B 524     -17.625  57.890   9.297  1.00 83.16           N  
ATOM   2019  CA  THR B 524     -18.618  57.590  10.369  1.00 83.10           C  
ATOM   2020  C   THR B 524     -20.043  57.587   9.801  1.00 83.03           C  
ATOM   2021  O   THR B 524     -20.564  56.526   9.435  1.00 83.16           O  
ATOM   2022  CB  THR B 524     -18.483  58.597  11.517  1.00 83.14           C  
ATOM   2023  N   LEU B 525     -20.656  58.773   9.718  1.00 82.69           N  
ATOM   2024  CA  LEU B 525     -22.015  58.930   9.185  1.00 82.36           C  
ATOM   2025  C   LEU B 525     -22.143  58.545   7.699  1.00 81.98           C  
ATOM   2026  O   LEU B 525     -23.149  57.940   7.310  1.00 82.07           O  
ATOM   2027  CB  LEU B 525     -22.521  60.366   9.412  1.00 82.27           C  
ATOM   2028  N   PRO B 526     -21.140  58.903   6.862  1.00 81.40           N  
ATOM   2029  CA  PRO B 526     -21.202  58.525   5.436  1.00 80.90           C  
ATOM   2030  C   PRO B 526     -21.150  57.014   5.182  1.00 80.22           C  
ATOM   2031  O   PRO B 526     -21.829  56.519   4.281  1.00 80.15           O  
ATOM   2032  CB  PRO B 526     -19.965  59.206   4.823  1.00 80.91           C  
ATOM   2033  CG  PRO B 526     -19.517  60.219   5.832  1.00 81.30           C  
ATOM   2034  CD  PRO B 526     -19.924  59.683   7.164  1.00 81.43           C  
ATOM   2035  N   GLN B 527     -20.351  56.299   5.971  1.00 79.44           N  
ATOM   2036  CA  GLN B 527     -20.201  54.852   5.814  1.00 78.83           C  
ATOM   2037  C   GLN B 527     -21.499  54.088   6.118  1.00 78.22           C  
ATOM   2038  O   GLN B 527     -21.745  53.032   5.530  1.00 78.33           O  
ATOM   2039  CB  GLN B 527     -19.057  54.337   6.688  1.00 78.81           C  
ATOM   2040  N   LEU B 528     -22.327  54.624   7.018  1.00 77.27           N  
ATOM   2041  CA  LEU B 528     -23.584  53.966   7.407  1.00 76.39           C  
ATOM   2042  C   LEU B 528     -24.646  53.966   6.302  1.00 75.66           C  
ATOM   2043  O   LEU B 528     -25.552  53.132   6.324  1.00 75.75           O  
ATOM   2044  CB  LEU B 528     -24.154  54.586   8.688  1.00 76.30           C  
ATOM   2045  CG  LEU B 528     -23.409  54.203   9.967  1.00 76.07           C  
ATOM   2046  CD1 LEU B 528     -23.899  55.021  11.151  1.00 75.73           C  
ATOM   2047  CD2 LEU B 528     -23.565  52.717  10.238  1.00 75.60           C  
ATOM   2048  N   THR B 529     -24.551  54.905   5.360  1.00 74.62           N  
ATOM   2049  CA  THR B 529     -25.340  54.843   4.124  1.00 73.72           C  
ATOM   2050  C   THR B 529     -24.404  54.296   3.047  1.00 72.46           C  
ATOM   2051  O   THR B 529     -23.652  55.054   2.441  1.00 72.29           O  
ATOM   2052  CB  THR B 529     -25.917  56.230   3.707  1.00 73.84           C  
ATOM   2053  CG2 THR B 529     -26.743  56.848   4.843  1.00 74.10           C  
ATOM   2054  OG1 THR B 529     -24.855  57.127   3.355  1.00 74.57           O  
ATOM   2055  N   PRO B 530     -24.446  52.970   2.810  1.00 70.99           N  
ATOM   2056  CA  PRO B 530     -23.398  52.281   2.055  1.00 70.03           C  
ATOM   2057  C   PRO B 530     -23.317  52.673   0.580  1.00 69.00           C  
ATOM   2058  O   PRO B 530     -24.339  52.809  -0.090  1.00 68.77           O  
ATOM   2059  CB  PRO B 530     -23.772  50.801   2.201  1.00 70.07           C  
ATOM   2060  CG  PRO B 530     -25.216  50.792   2.454  1.00 70.42           C  
ATOM   2061  CD  PRO B 530     -25.518  52.046   3.219  1.00 70.96           C  
ATOM   2062  N   THR B 531     -22.092  52.845   0.092  1.00 67.94           N  
ATOM   2063  CA  THR B 531     -21.848  53.218  -1.294  1.00 67.02           C  
ATOM   2064  C   THR B 531     -22.066  52.027  -2.204  1.00 66.10           C  
ATOM   2065  O   THR B 531     -21.984  50.878  -1.777  1.00 66.12           O  
ATOM   2066  CB  THR B 531     -20.403  53.710  -1.508  1.00 66.98           C  
ATOM   2067  CG2 THR B 531     -20.140  54.971  -0.715  1.00 66.89           C  
ATOM   2068  OG1 THR B 531     -19.486  52.690  -1.096  1.00 67.19           O  
ATOM   2069  N   LEU B 532     -22.323  52.320  -3.470  1.00 65.05           N  
ATOM   2070  CA  LEU B 532     -22.517  51.295  -4.481  1.00 64.23           C  
ATOM   2071  C   LEU B 532     -21.212  50.549  -4.748  1.00 63.71           C  
ATOM   2072  O   LEU B 532     -21.229  49.359  -5.050  1.00 63.51           O  
ATOM   2073  CB  LEU B 532     -23.049  51.937  -5.765  1.00 64.17           C  
ATOM   2074  CG  LEU B 532     -23.705  51.051  -6.820  1.00 64.09           C  
ATOM   2075  CD1 LEU B 532     -24.542  49.963  -6.191  1.00 64.11           C  
ATOM   2076  CD2 LEU B 532     -24.553  51.910  -7.751  1.00 64.09           C  
ATOM   2077  N   VAL B 533     -20.086  51.251  -4.612  1.00 63.12           N  
ATOM   2078  CA  VAL B 533     -18.758  50.663  -4.815  1.00 62.49           C  
ATOM   2079  C   VAL B 533     -18.326  49.742  -3.668  1.00 62.17           C  
ATOM   2080  O   VAL B 533     -17.585  48.783  -3.891  1.00 62.40           O  
ATOM   2081  CB  VAL B 533     -17.682  51.760  -5.009  1.00 62.35           C  
ATOM   2082  CG1 VAL B 533     -17.223  52.317  -3.669  1.00 61.75           C  
ATOM   2083  CG2 VAL B 533     -16.513  51.212  -5.783  1.00 62.11           C  
ATOM   2084  N   SER B 534     -18.767  50.040  -2.447  1.00 61.70           N  
ATOM   2085  CA  SER B 534     -18.453  49.199  -1.286  1.00 61.44           C  
ATOM   2086  C   SER B 534     -19.183  47.857  -1.373  1.00 61.13           C  
ATOM   2087  O   SER B 534     -18.705  46.841  -0.854  1.00 61.01           O  
ATOM   2088  CB  SER B 534     -18.822  49.910   0.018  1.00 61.48           C  
ATOM   2089  OG  SER B 534     -20.191  50.274   0.031  1.00 61.60           O  
ATOM   2090  N   LEU B 535     -20.345  47.872  -2.026  1.00 60.62           N  
ATOM   2091  CA  LEU B 535     -21.083  46.655  -2.338  1.00 60.36           C  
ATOM   2092  C   LEU B 535     -20.302  45.821  -3.347  1.00 60.09           C  
ATOM   2093  O   LEU B 535     -20.174  44.610  -3.182  1.00 60.12           O  
ATOM   2094  CB  LEU B 535     -22.464  47.004  -2.899  1.00 60.40           C  
ATOM   2095  CG  LEU B 535     -23.550  45.929  -2.912  1.00 60.47           C  
ATOM   2096  CD1 LEU B 535     -24.875  46.573  -3.232  1.00 61.15           C  
ATOM   2097  CD2 LEU B 535     -23.261  44.833  -3.914  1.00 60.69           C  
ATOM   2098  N   LEU B 536     -19.769  46.474  -4.379  1.00 59.83           N  
ATOM   2099  CA  LEU B 536     -18.981  45.784  -5.403  1.00 59.73           C  
ATOM   2100  C   LEU B 536     -17.782  45.046  -4.800  1.00 59.76           C  
ATOM   2101  O   LEU B 536     -17.481  43.921  -5.207  1.00 59.56           O  
ATOM   2102  CB  LEU B 536     -18.508  46.758  -6.487  1.00 59.63           C  
ATOM   2103  CG  LEU B 536     -19.587  47.390  -7.371  1.00 59.27           C  
ATOM   2104  CD1 LEU B 536     -18.959  48.342  -8.369  1.00 58.37           C  
ATOM   2105  CD2 LEU B 536     -20.396  46.329  -8.086  1.00 58.78           C  
ATOM   2106  N   GLU B 537     -17.115  45.684  -3.833  1.00 59.75           N  
ATOM   2107  CA  GLU B 537     -15.991  45.070  -3.110  1.00 59.82           C  
ATOM   2108  C   GLU B 537     -16.391  43.756  -2.471  1.00 59.34           C  
ATOM   2109  O   GLU B 537     -15.666  42.771  -2.564  1.00 59.29           O  
ATOM   2110  CB  GLU B 537     -15.461  45.988  -2.004  1.00 59.82           C  
ATOM   2111  CG  GLU B 537     -14.496  47.061  -2.469  1.00 60.61           C  
ATOM   2112  CD  GLU B 537     -13.934  47.880  -1.315  1.00 60.69           C  
ATOM   2113  OE1 GLU B 537     -13.368  47.281  -0.370  1.00 61.50           O  
ATOM   2114  OE2 GLU B 537     -14.056  49.125  -1.362  1.00 62.01           O1-
ATOM   2115  N   VAL B 538     -17.544  43.746  -1.818  1.00 59.01           N  
ATOM   2116  CA  VAL B 538     -17.973  42.568  -1.076  1.00 58.69           C  
ATOM   2117  C   VAL B 538     -18.345  41.421  -2.007  1.00 58.39           C  
ATOM   2118  O   VAL B 538     -18.019  40.267  -1.722  1.00 58.54           O  
ATOM   2119  CB  VAL B 538     -19.156  42.877  -0.145  1.00 58.76           C  
ATOM   2120  CG1 VAL B 538     -19.571  41.614   0.612  1.00 58.92           C  
ATOM   2121  CG2 VAL B 538     -18.796  43.995   0.824  1.00 57.85           C  
ATOM   2122  N   ILE B 539     -19.008  41.736  -3.119  1.00 58.07           N  
ATOM   2123  CA  ILE B 539     -19.461  40.708  -4.067  1.00 57.78           C  
ATOM   2124  C   ILE B 539     -18.393  40.244  -5.063  1.00 57.73           C  
ATOM   2125  O   ILE B 539     -18.667  39.376  -5.892  1.00 57.68           O  
ATOM   2126  CB  ILE B 539     -20.721  41.159  -4.866  1.00 57.83           C  
ATOM   2127  CG1 ILE B 539     -20.396  42.332  -5.801  1.00 57.72           C  
ATOM   2128  CG2 ILE B 539     -21.849  41.521  -3.913  1.00 57.13           C  
ATOM   2129  CD1 ILE B 539     -21.394  42.516  -6.917  1.00 57.86           C  
ATOM   2130  N   GLU B 540     -17.188  40.813  -4.985  1.00 57.80           N  
ATOM   2131  CA  GLU B 540     -16.101  40.453  -5.895  1.00 57.75           C  
ATOM   2132  C   GLU B 540     -15.714  38.992  -5.695  1.00 58.01           C  
ATOM   2133  O   GLU B 540     -15.356  38.597  -4.587  1.00 58.13           O  
ATOM   2134  CB  GLU B 540     -14.889  41.355  -5.666  1.00 57.75           C  
ATOM   2135  CG  GLU B 540     -13.687  41.059  -6.555  1.00 57.47           C  
ATOM   2136  CD  GLU B 540     -13.948  41.272  -8.036  1.00 57.73           C  
ATOM   2137  OE1 GLU B 540     -14.849  42.057  -8.398  1.00 56.67           O  
ATOM   2138  OE2 GLU B 540     -13.231  40.648  -8.847  1.00 59.33           O1-
ATOM   2139  N   PRO B 541     -15.790  38.182  -6.765  1.00 58.17           N  
ATOM   2140  CA  PRO B 541     -15.539  36.748  -6.638  1.00 58.41           C  
ATOM   2141  C   PRO B 541     -14.220  36.393  -5.958  1.00 58.66           C  
ATOM   2142  O   PRO B 541     -13.241  37.121  -6.079  1.00 58.65           O  
ATOM   2143  CB  PRO B 541     -15.522  36.270  -8.093  1.00 58.41           C  
ATOM   2144  CG  PRO B 541     -16.384  37.226  -8.800  1.00 58.15           C  
ATOM   2145  CD  PRO B 541     -16.124  38.545  -8.155  1.00 58.08           C  
ATOM   2146  N   GLU B 542     -14.217  35.272  -5.246  1.00 59.05           N  
ATOM   2147  CA  GLU B 542     -13.014  34.764  -4.615  1.00 59.34           C  
ATOM   2148  C   GLU B 542     -12.055  34.282  -5.702  1.00 59.76           C  
ATOM   2149  O   GLU B 542     -12.494  33.783  -6.742  1.00 59.98           O  
ATOM   2150  CB  GLU B 542     -13.362  33.627  -3.655  1.00 59.17           C  
ATOM   2151  N   VAL B 543     -10.751  34.448  -5.469  1.00 60.09           N  
ATOM   2152  CA  VAL B 543      -9.732  33.941  -6.391  1.00 60.19           C  
ATOM   2153  C   VAL B 543      -9.688  32.419  -6.294  1.00 60.44           C  
ATOM   2154  O   VAL B 543      -9.463  31.870  -5.224  1.00 60.58           O  
ATOM   2155  CB  VAL B 543      -8.316  34.552  -6.133  1.00 60.28           C  
ATOM   2156  CG1 VAL B 543      -8.085  34.838  -4.650  1.00 60.36           C  
ATOM   2157  CG2 VAL B 543      -7.210  33.644  -6.697  1.00 59.79           C  
ATOM   2158  N   LEU B 544      -9.922  31.748  -7.417  1.00 60.79           N  
ATOM   2159  CA  LEU B 544      -9.940  30.288  -7.464  1.00 61.13           C  
ATOM   2160  C   LEU B 544      -8.538  29.731  -7.743  1.00 61.53           C  
ATOM   2161  O   LEU B 544      -7.603  30.491  -8.012  1.00 61.77           O  
ATOM   2162  CB  LEU B 544     -10.928  29.810  -8.537  1.00 61.09           C  
ATOM   2163  CG  LEU B 544     -12.341  30.403  -8.444  1.00 60.83           C  
ATOM   2164  CD1 LEU B 544     -13.236  29.908  -9.585  1.00 60.24           C  
ATOM   2165  CD2 LEU B 544     -12.957  30.093  -7.087  1.00 60.25           C  
ATOM   2166  N   TYR B 545      -8.401  28.409  -7.663  1.00 61.84           N  
ATOM   2167  CA  TYR B 545      -7.147  27.730  -7.977  1.00 62.15           C  
ATOM   2168  C   TYR B 545      -7.323  26.858  -9.205  1.00 62.51           C  
ATOM   2169  O   TYR B 545      -8.405  26.338  -9.444  1.00 62.56           O  
ATOM   2170  CB  TYR B 545      -6.713  26.854  -6.815  1.00 62.26           C  
ATOM   2171  CG  TYR B 545      -6.264  27.613  -5.597  1.00 62.32           C  
ATOM   2172  CD1 TYR B 545      -7.187  28.229  -4.762  1.00 62.35           C  
ATOM   2173  CD2 TYR B 545      -4.915  27.696  -5.263  1.00 62.16           C  
ATOM   2174  CE1 TYR B 545      -6.781  28.916  -3.635  1.00 62.48           C  
ATOM   2175  CE2 TYR B 545      -4.500  28.381  -4.141  1.00 62.21           C  
ATOM   2176  CZ  TYR B 545      -5.437  28.990  -3.332  1.00 62.46           C  
ATOM   2177  OH  TYR B 545      -5.034  29.672  -2.211  1.00 62.86           O  
ATOM   2178  N   ALA B 546      -6.253  26.687  -9.973  1.00 62.99           N  
ATOM   2179  CA  ALA B 546      -6.304  25.905 -11.206  1.00 63.39           C  
ATOM   2180  C   ALA B 546      -6.230  24.400 -10.950  1.00 63.99           C  
ATOM   2181  O   ALA B 546      -6.714  23.608 -11.763  1.00 63.80           O  
ATOM   2182  CB  ALA B 546      -5.179  26.324 -12.132  1.00 63.33           C  
ATOM   2183  N   GLY B 547      -5.615  24.012  -9.831  1.00 64.70           N  
ATOM   2184  CA  GLY B 547      -5.320  22.608  -9.556  1.00 65.20           C  
ATOM   2185  C   GLY B 547      -4.300  22.069 -10.544  1.00 65.83           C  
ATOM   2186  O   GLY B 547      -4.436  20.955 -11.049  1.00 65.93           O  
ATOM   2187  N   TYR B 548      -3.280  22.873 -10.829  1.00 66.55           N  
ATOM   2188  CA  TYR B 548      -2.260  22.512 -11.812  1.00 67.13           C  
ATOM   2189  C   TYR B 548      -1.103  21.821 -11.102  1.00 67.60           C  
ATOM   2190  O   TYR B 548      -0.563  22.359 -10.127  1.00 67.56           O  
ATOM   2191  CB  TYR B 548      -1.760  23.769 -12.535  1.00 67.10           C  
ATOM   2192  CG  TYR B 548      -0.808  23.497 -13.682  1.00 67.02           C  
ATOM   2193  CD1 TYR B 548      -1.288  23.229 -14.958  1.00 66.99           C  
ATOM   2194  CD2 TYR B 548       0.570  23.517 -13.490  1.00 66.69           C  
ATOM   2195  CE1 TYR B 548      -0.425  22.984 -16.010  1.00 67.19           C  
ATOM   2196  CE2 TYR B 548       1.442  23.272 -14.533  1.00 66.64           C  
ATOM   2197  CZ  TYR B 548       0.943  23.007 -15.793  1.00 67.19           C  
ATOM   2198  OH  TYR B 548       1.807  22.762 -16.841  1.00 66.97           O  
ATOM   2199  N   ASP B 549      -0.721  20.638 -11.586  1.00 68.19           N  
ATOM   2200  CA  ASP B 549       0.378  19.886 -10.969  1.00 68.73           C  
ATOM   2201  C   ASP B 549       1.743  20.422 -11.425  1.00 69.04           C  
ATOM   2202  O   ASP B 549       2.164  20.204 -12.564  1.00 68.85           O  
ATOM   2203  CB  ASP B 549       0.260  18.383 -11.262  1.00 68.77           C  
ATOM   2204  CG  ASP B 549       1.060  17.519 -10.275  1.00 69.11           C  
ATOM   2205  OD1 ASP B 549       1.705  18.064  -9.343  1.00 68.17           O  
ATOM   2206  OD2 ASP B 549       1.033  16.277 -10.437  1.00 69.70           O1-
ATOM   2207  N   SER B 550       2.412  21.130 -10.518  1.00 69.44           N  
ATOM   2208  CA  SER B 550       3.746  21.682 -10.767  1.00 70.03           C  
ATOM   2209  C   SER B 550       4.836  20.606 -10.983  1.00 70.38           C  
ATOM   2210  O   SER B 550       5.759  20.798 -11.780  1.00 70.52           O  
ATOM   2211  CB  SER B 550       4.144  22.595  -9.601  1.00 70.05           C  
ATOM   2212  OG  SER B 550       5.550  22.702  -9.485  1.00 70.59           O  
ATOM   2213  N   SER B 551       4.721  19.484 -10.273  1.00 70.67           N  
ATOM   2214  CA  SER B 551       5.736  18.425 -10.300  1.00 70.75           C  
ATOM   2215  C   SER B 551       5.867  17.727 -11.660  1.00 70.81           C  
ATOM   2216  O   SER B 551       6.937  17.220 -11.990  1.00 71.04           O  
ATOM   2217  CB  SER B 551       5.453  17.389  -9.207  1.00 70.66           C  
ATOM   2218  OG  SER B 551       4.177  16.802  -9.387  1.00 70.89           O  
ATOM   2219  N   VAL B 552       4.792  17.679 -12.441  1.00 70.78           N  
ATOM   2220  CA  VAL B 552       4.892  17.183 -13.814  1.00 70.71           C  
ATOM   2221  C   VAL B 552       5.488  18.302 -14.682  1.00 70.57           C  
ATOM   2222  O   VAL B 552       5.265  19.488 -14.406  1.00 70.53           O  
ATOM   2223  CB  VAL B 552       3.513  16.722 -14.361  1.00 70.84           C  
ATOM   2224  CG1 VAL B 552       3.564  16.467 -15.867  1.00 70.69           C  
ATOM   2225  CG2 VAL B 552       3.045  15.465 -13.625  1.00 70.94           C  
ATOM   2226  N   PRO B 553       6.284  17.938 -15.706  1.00 70.26           N  
ATOM   2227  CA  PRO B 553       6.752  18.951 -16.656  1.00 69.94           C  
ATOM   2228  C   PRO B 553       5.602  19.653 -17.384  1.00 69.49           C  
ATOM   2229  O   PRO B 553       4.591  19.016 -17.692  1.00 69.29           O  
ATOM   2230  CB  PRO B 553       7.597  18.141 -17.653  1.00 69.99           C  
ATOM   2231  CG  PRO B 553       7.976  16.903 -16.926  1.00 70.16           C  
ATOM   2232  CD  PRO B 553       6.823  16.602 -16.026  1.00 70.36           C  
ATOM   2233  N   ASP B 554       5.776  20.945 -17.666  1.00 68.92           N  
ATOM   2234  CA  ASP B 554       4.754  21.743 -18.348  1.00 68.53           C  
ATOM   2235  C   ASP B 554       4.567  21.311 -19.793  1.00 68.19           C  
ATOM   2236  O   ASP B 554       5.468  20.753 -20.407  1.00 68.30           O  
ATOM   2237  CB  ASP B 554       5.123  23.234 -18.346  1.00 68.46           C  
ATOM   2238  CG  ASP B 554       5.204  23.832 -16.947  1.00 68.52           C  
ATOM   2239  OD1 ASP B 554       4.488  23.363 -16.037  1.00 68.85           O  
ATOM   2240  OD2 ASP B 554       5.988  24.789 -16.761  1.00 68.68           O1-
ATOM   2241  N   SER B 555       3.380  21.572 -20.325  1.00 67.89           N  
ATOM   2242  CA  SER B 555       3.141  21.521 -21.762  1.00 67.62           C  
ATOM   2243  C   SER B 555       2.012  22.489 -22.108  1.00 67.53           C  
ATOM   2244  O   SER B 555       1.313  22.982 -21.223  1.00 67.44           O  
ATOM   2245  CB  SER B 555       2.792  20.106 -22.216  1.00 67.49           C  
ATOM   2246  OG  SER B 555       1.478  19.754 -21.834  1.00 67.43           O  
ATOM   2247  N   THR B 556       1.850  22.769 -23.396  1.00 67.43           N  
ATOM   2248  CA  THR B 556       0.796  23.659 -23.863  1.00 67.28           C  
ATOM   2249  C   THR B 556      -0.556  22.993 -23.633  1.00 67.16           C  
ATOM   2250  O   THR B 556      -1.443  23.578 -23.007  1.00 67.31           O  
ATOM   2251  CB  THR B 556       0.978  24.014 -25.355  1.00 67.20           C  
ATOM   2252  CG2 THR B 556      -0.106  24.980 -25.828  1.00 67.32           C  
ATOM   2253  OG1 THR B 556       2.260  24.624 -25.538  1.00 67.08           O  
ATOM   2254  N   TRP B 557      -0.683  21.758 -24.115  1.00 66.96           N  
ATOM   2255  CA  TRP B 557      -1.914  20.972 -23.978  1.00 66.73           C  
ATOM   2256  C   TRP B 557      -2.439  20.915 -22.542  1.00 66.31           C  
ATOM   2257  O   TRP B 557      -3.644  21.020 -22.320  1.00 66.28           O  
ATOM   2258  CB  TRP B 557      -1.702  19.550 -24.510  1.00 66.98           C  
ATOM   2259  CG  TRP B 557      -2.985  18.841 -24.808  1.00 67.28           C  
ATOM   2260  CD1 TRP B 557      -3.698  18.890 -25.975  1.00 67.51           C  
ATOM   2261  CD2 TRP B 557      -3.716  17.985 -23.925  1.00 67.28           C  
ATOM   2262  CE2 TRP B 557      -4.865  17.547 -24.624  1.00 67.52           C  
ATOM   2263  CE3 TRP B 557      -3.512  17.542 -22.611  1.00 67.43           C  
ATOM   2264  NE1 TRP B 557      -4.828  18.115 -25.871  1.00 67.64           N  
ATOM   2265  CZ2 TRP B 557      -5.808  16.688 -24.052  1.00 67.36           C  
ATOM   2266  CZ3 TRP B 557      -4.452  16.687 -22.040  1.00 67.52           C  
ATOM   2267  CH2 TRP B 557      -5.585  16.269 -22.764  1.00 67.53           C  
ATOM   2268  N   ARG B 558      -1.542  20.762 -21.574  1.00 65.81           N  
ATOM   2269  CA  ARG B 558      -1.945  20.630 -20.177  1.00 65.59           C  
ATOM   2270  C   ARG B 558      -2.400  21.965 -19.573  1.00 65.29           C  
ATOM   2271  O   ARG B 558      -3.292  21.998 -18.720  1.00 65.35           O  
ATOM   2272  CB  ARG B 558      -0.814  20.014 -19.348  1.00 65.68           C  
ATOM   2273  CG  ARG B 558      -1.290  19.322 -18.078  1.00 66.21           C  
ATOM   2274  CD  ARG B 558      -0.281  18.306 -17.575  1.00 67.02           C  
ATOM   2275  NE  ARG B 558       0.954  18.940 -17.118  1.00 67.29           N  
ATOM   2276  CZ  ARG B 558       1.108  19.567 -15.951  1.00 67.81           C  
ATOM   2277  NH1 ARG B 558       0.104  19.671 -15.080  1.00 68.06           N1+
ATOM   2278  NH2 ARG B 558       2.285  20.103 -15.650  1.00 68.06           N  
ATOM   2279  N   ILE B 559      -1.792  23.062 -20.019  1.00 64.80           N  
ATOM   2280  CA  ILE B 559      -2.204  24.387 -19.580  1.00 64.43           C  
ATOM   2281  C   ILE B 559      -3.525  24.747 -20.260  1.00 64.05           C  
ATOM   2282  O   ILE B 559      -4.472  25.139 -19.588  1.00 63.86           O  
ATOM   2283  CB  ILE B 559      -1.111  25.447 -19.861  1.00 64.58           C  
ATOM   2284  CG1 ILE B 559       0.133  25.155 -19.013  1.00 64.82           C  
ATOM   2285  CG2 ILE B 559      -1.615  26.855 -19.543  1.00 64.06           C  
ATOM   2286  CD1 ILE B 559       1.350  25.984 -19.393  1.00 64.51           C  
ATOM   2287  N   MET B 560      -3.582  24.591 -21.584  1.00 63.64           N  
ATOM   2288  CA  MET B 560      -4.828  24.741 -22.352  1.00 63.58           C  
ATOM   2289  C   MET B 560      -6.017  24.082 -21.646  1.00 62.56           C  
ATOM   2290  O   MET B 560      -7.020  24.740 -21.345  1.00 62.63           O  
ATOM   2291  CB  MET B 560      -4.684  24.116 -23.748  1.00 63.56           C  
ATOM   2292  CG  MET B 560      -3.917  24.955 -24.767  1.00 64.53           C  
ATOM   2293  SD  MET B 560      -3.960  24.267 -26.462  1.00 65.77           S  
ATOM   2294  CE  MET B 560      -2.644  23.051 -26.456  1.00 65.79           C  
ATOM   2295  N   THR B 561      -5.890  22.783 -21.386  1.00 61.47           N  
ATOM   2296  CA  THR B 561      -6.943  22.002 -20.736  1.00 60.56           C  
ATOM   2297  C   THR B 561      -7.304  22.543 -19.354  1.00 59.84           C  
ATOM   2298  O   THR B 561      -8.484  22.628 -19.016  1.00 59.76           O  
ATOM   2299  CB  THR B 561      -6.533  20.521 -20.592  1.00 60.56           C  
ATOM   2300  CG2 THR B 561      -7.647  19.704 -19.947  1.00 60.10           C  
ATOM   2301  OG1 THR B 561      -6.241  19.981 -21.887  1.00 60.32           O  
ATOM   2302  N   THR B 562      -6.295  22.906 -18.566  1.00 58.84           N  
ATOM   2303  CA  THR B 562      -6.524  23.431 -17.219  1.00 58.23           C  
ATOM   2304  C   THR B 562      -7.160  24.828 -17.221  1.00 57.78           C  
ATOM   2305  O   THR B 562      -7.945  25.156 -16.330  1.00 57.76           O  
ATOM   2306  CB  THR B 562      -5.221  23.474 -16.420  1.00 58.17           C  
ATOM   2307  CG2 THR B 562      -5.482  23.839 -14.961  1.00 57.81           C  
ATOM   2308  OG1 THR B 562      -4.590  22.193 -16.487  1.00 58.38           O  
ATOM   2309  N   LEU B 563      -6.821  25.645 -18.214  1.00 57.17           N  
ATOM   2310  CA  LEU B 563      -7.409  26.988 -18.342  1.00 56.70           C  
ATOM   2311  C   LEU B 563      -8.861  26.930 -18.835  1.00 56.28           C  
ATOM   2312  O   LEU B 563      -9.655  27.831 -18.548  1.00 56.35           O  
ATOM   2313  CB  LEU B 563      -6.572  27.877 -19.276  1.00 56.44           C  
ATOM   2314  CG  LEU B 563      -5.169  28.253 -18.794  1.00 55.76           C  
ATOM   2315  CD1 LEU B 563      -4.440  29.032 -19.876  1.00 54.46           C  
ATOM   2316  CD2 LEU B 563      -5.231  29.041 -17.494  1.00 55.04           C  
ATOM   2317  N   ASN B 564      -9.195  25.885 -19.589  1.00 55.78           N  
ATOM   2318  CA  ASN B 564     -10.587  25.625 -19.956  1.00 55.38           C  
ATOM   2319  C   ASN B 564     -11.431  25.323 -18.737  1.00 54.90           C  
ATOM   2320  O   ASN B 564     -12.511  25.891 -18.574  1.00 54.85           O  
ATOM   2321  CB  ASN B 564     -10.695  24.469 -20.944  1.00 55.30           C  
ATOM   2322  CG  ASN B 564     -10.220  24.849 -22.321  1.00 55.54           C  
ATOM   2323  ND2 ASN B 564     -10.477  23.984 -23.298  1.00 56.31           N  
ATOM   2324  OD1 ASN B 564      -9.632  25.913 -22.510  1.00 54.69           O  
ATOM   2325  N   MET B 565     -10.930  24.444 -17.875  1.00 54.37           N  
ATOM   2326  CA  MET B 565     -11.684  24.036 -16.697  1.00 54.03           C  
ATOM   2327  C   MET B 565     -11.838  25.200 -15.739  1.00 53.32           C  
ATOM   2328  O   MET B 565     -12.940  25.441 -15.240  1.00 53.55           O  
ATOM   2329  CB  MET B 565     -11.029  22.843 -15.989  1.00 54.14           C  
ATOM   2330  CG  MET B 565     -10.904  21.593 -16.856  1.00 54.68           C  
ATOM   2331  SD  MET B 565     -12.423  21.112 -17.712  1.00 55.57           S  
ATOM   2332  CE  MET B 565     -11.755  20.520 -19.271  1.00 55.18           C  
ATOM   2333  N   LEU B 566     -10.747  25.926 -15.508  1.00 52.55           N  
ATOM   2334  CA  LEU B 566     -10.761  27.102 -14.634  1.00 51.96           C  
ATOM   2335  C   LEU B 566     -11.722  28.164 -15.175  1.00 51.64           C  
ATOM   2336  O   LEU B 566     -12.480  28.772 -14.414  1.00 50.86           O  
ATOM   2337  CB  LEU B 566      -9.352  27.690 -14.495  1.00 51.78           C  
ATOM   2338  CG  LEU B 566      -9.207  28.868 -13.525  1.00 51.75           C  
ATOM   2339  CD1 LEU B 566      -9.565  28.462 -12.104  1.00 50.98           C  
ATOM   2340  CD2 LEU B 566      -7.801  29.439 -13.576  1.00 51.78           C  
ATOM   2341  N   GLY B 567     -11.684  28.363 -16.493  1.00 51.47           N  
ATOM   2342  CA  GLY B 567     -12.570  29.301 -17.165  1.00 51.63           C  
ATOM   2343  C   GLY B 567     -14.031  29.078 -16.815  1.00 51.79           C  
ATOM   2344  O   GLY B 567     -14.730  30.012 -16.424  1.00 51.40           O  
ATOM   2345  N   GLY B 568     -14.480  27.829 -16.944  1.00 52.01           N  
ATOM   2346  CA  GLY B 568     -15.853  27.458 -16.629  1.00 52.22           C  
ATOM   2347  C   GLY B 568     -16.222  27.757 -15.187  1.00 52.51           C  
ATOM   2348  O   GLY B 568     -17.340  28.197 -14.909  1.00 52.53           O  
ATOM   2349  N   ARG B 569     -15.284  27.536 -14.268  1.00 52.59           N  
ATOM   2350  CA  ARG B 569     -15.542  27.822 -12.861  1.00 52.80           C  
ATOM   2351  C   ARG B 569     -15.578  29.324 -12.612  1.00 52.61           C  
ATOM   2352  O   ARG B 569     -16.262  29.782 -11.693  1.00 53.52           O  
ATOM   2353  CB  ARG B 569     -14.500  27.177 -11.940  1.00 53.20           C  
ATOM   2354  CG  ARG B 569     -14.104  25.742 -12.304  1.00 53.86           C  
ATOM   2355  CD  ARG B 569     -13.994  24.825 -11.090  1.00 54.90           C  
ATOM   2356  NE  ARG B 569     -13.313  25.422  -9.937  1.00 55.29           N  
ATOM   2357  CZ  ARG B 569     -11.991  25.522  -9.782  1.00 55.82           C  
ATOM   2358  NH1 ARG B 569     -11.147  25.090 -10.721  1.00 55.87           N1+
ATOM   2359  NH2 ARG B 569     -11.510  26.078  -8.672  1.00 55.61           N  
ATOM   2360  N   GLN B 570     -14.872  30.075 -13.438  1.00 51.95           N  
ATOM   2361  CA  GLN B 570     -14.830  31.512 -13.291  1.00 51.36           C  
ATOM   2362  C   GLN B 570     -16.125  32.133 -13.788  1.00 50.80           C  
ATOM   2363  O   GLN B 570     -16.677  33.022 -13.168  1.00 50.44           O  
ATOM   2364  CB  GLN B 570     -13.625  32.072 -14.041  1.00 51.41           C  
ATOM   2365  CG  GLN B 570     -12.905  33.162 -13.297  1.00 50.96           C  
ATOM   2366  CD  GLN B 570     -11.890  32.643 -12.319  1.00 50.40           C  
ATOM   2367  NE2 GLN B 570     -10.929  31.895 -12.814  1.00 49.89           N  
ATOM   2368  OE1 GLN B 570     -11.960  32.928 -11.133  1.00 49.95           O  
ATOM   2369  N   VAL B 571     -16.609  31.635 -14.911  1.00 50.32           N  
ATOM   2370  CA  VAL B 571     -17.889  32.047 -15.480  1.00 50.12           C  
ATOM   2371  C   VAL B 571     -19.059  31.773 -14.511  1.00 50.15           C  
ATOM   2372  O   VAL B 571     -20.003  32.562 -14.430  1.00 49.97           O  
ATOM   2373  CB  VAL B 571     -18.149  31.354 -16.846  1.00 50.01           C  
ATOM   2374  CG1 VAL B 571     -19.564  31.618 -17.341  1.00 49.61           C  
ATOM   2375  CG2 VAL B 571     -17.140  31.819 -17.879  1.00 49.74           C  
ATOM   2376  N   ILE B 572     -18.988  30.662 -13.779  1.00 50.05           N  
ATOM   2377  CA  ILE B 572     -19.983  30.350 -12.756  1.00 49.91           C  
ATOM   2378  C   ILE B 572     -19.860  31.339 -11.596  1.00 49.96           C  
ATOM   2379  O   ILE B 572     -20.860  31.761 -11.032  1.00 50.18           O  
ATOM   2380  CB  ILE B 572     -19.840  28.893 -12.251  1.00 49.97           C  
ATOM   2381  CG1 ILE B 572     -20.199  27.911 -13.371  1.00 50.04           C  
ATOM   2382  CG2 ILE B 572     -20.727  28.641 -11.036  1.00 49.34           C  
ATOM   2383  CD1 ILE B 572     -19.546  26.553 -13.222  1.00 49.72           C  
ATOM   2384  N   ALA B 573     -18.635  31.713 -11.245  1.00 50.01           N  
ATOM   2385  CA  ALA B 573     -18.416  32.725 -10.212  1.00 50.03           C  
ATOM   2386  C   ALA B 573     -18.930  34.066 -10.699  1.00 50.01           C  
ATOM   2387  O   ALA B 573     -19.464  34.858  -9.921  1.00 50.09           O  
ATOM   2388  CB  ALA B 573     -16.947  32.825  -9.871  1.00 50.11           C  
ATOM   2389  N   ALA B 574     -18.757  34.306 -11.997  1.00 49.98           N  
ATOM   2390  CA  ALA B 574     -19.287  35.496 -12.655  1.00 49.93           C  
ATOM   2391  C   ALA B 574     -20.803  35.575 -12.529  1.00 49.94           C  
ATOM   2392  O   ALA B 574     -21.344  36.646 -12.241  1.00 50.15           O  
ATOM   2393  CB  ALA B 574     -18.884  35.510 -14.120  1.00 49.83           C  
ATOM   2394  N   VAL B 575     -21.489  34.448 -12.741  1.00 49.94           N  
ATOM   2395  CA  VAL B 575     -22.957  34.428 -12.676  1.00 49.79           C  
ATOM   2396  C   VAL B 575     -23.432  34.811 -11.272  1.00 49.88           C  
ATOM   2397  O   VAL B 575     -24.282  35.689 -11.131  1.00 49.71           O  
ATOM   2398  CB  VAL B 575     -23.555  33.076 -13.128  1.00 49.66           C  
ATOM   2399  CG1 VAL B 575     -25.065  33.057 -12.938  1.00 49.09           C  
ATOM   2400  CG2 VAL B 575     -23.219  32.818 -14.580  1.00 49.44           C  
ATOM   2401  N   LYS B 576     -22.856  34.188 -10.243  1.00 50.01           N  
ATOM   2402  CA  LYS B 576     -23.157  34.564  -8.856  1.00 50.40           C  
ATOM   2403  C   LYS B 576     -22.853  36.040  -8.603  1.00 50.23           C  
ATOM   2404  O   LYS B 576     -23.598  36.724  -7.897  1.00 50.77           O  
ATOM   2405  CB  LYS B 576     -22.375  33.704  -7.858  1.00 50.39           C  
ATOM   2406  CG  LYS B 576     -22.624  34.104  -6.392  1.00 51.22           C  
ATOM   2407  CD  LYS B 576     -21.735  33.352  -5.402  1.00 51.77           C  
ATOM   2408  CE  LYS B 576     -22.240  31.939  -5.141  1.00 53.55           C  
ATOM   2409  NZ  LYS B 576     -21.413  31.248  -4.101  1.00 54.48           N1+
ATOM   2410  N   TRP B 577     -21.762  36.530  -9.181  1.00 49.80           N  
ATOM   2411  CA  TRP B 577     -21.389  37.929  -9.040  1.00 49.36           C  
ATOM   2412  C   TRP B 577     -22.443  38.843  -9.654  1.00 49.46           C  
ATOM   2413  O   TRP B 577     -22.927  39.774  -9.007  1.00 49.40           O  
ATOM   2414  CB  TRP B 577     -20.020  38.166  -9.682  1.00 48.96           C  
ATOM   2415  CG  TRP B 577     -19.668  39.594  -9.898  1.00 48.49           C  
ATOM   2416  CD1 TRP B 577     -19.309  40.500  -8.950  1.00 48.00           C  
ATOM   2417  CD2 TRP B 577     -19.624  40.280 -11.151  1.00 48.12           C  
ATOM   2418  CE2 TRP B 577     -19.235  41.605 -10.885  1.00 47.76           C  
ATOM   2419  CE3 TRP B 577     -19.875  39.901 -12.474  1.00 48.00           C  
ATOM   2420  NE1 TRP B 577     -19.052  41.713  -9.532  1.00 48.12           N  
ATOM   2421  CZ2 TRP B 577     -19.091  42.557 -11.889  1.00 47.90           C  
ATOM   2422  CZ3 TRP B 577     -19.730  40.849 -13.473  1.00 48.02           C  
ATOM   2423  CH2 TRP B 577     -19.343  42.161 -13.174  1.00 48.14           C  
ATOM   2424  N   ALA B 578     -22.806  38.558 -10.899  1.00 49.77           N  
ATOM   2425  CA  ALA B 578     -23.761  39.382 -11.635  1.00 50.04           C  
ATOM   2426  C   ALA B 578     -25.109  39.495 -10.919  1.00 50.60           C  
ATOM   2427  O   ALA B 578     -25.675  40.585 -10.834  1.00 50.68           O  
ATOM   2428  CB  ALA B 578     -23.945  38.842 -13.041  1.00 49.84           C  
ATOM   2429  N   LYS B 579     -25.613  38.374 -10.400  1.00 51.35           N  
ATOM   2430  CA  LYS B 579     -26.871  38.357  -9.644  1.00 51.90           C  
ATOM   2431  C   LYS B 579     -26.879  39.401  -8.538  1.00 52.21           C  
ATOM   2432  O   LYS B 579     -27.886  40.077  -8.330  1.00 52.46           O  
ATOM   2433  CB  LYS B 579     -27.119  36.981  -9.011  1.00 52.12           C  
ATOM   2434  CG  LYS B 579     -27.516  35.896  -9.981  1.00 52.68           C  
ATOM   2435  CD  LYS B 579     -28.440  34.860  -9.338  1.00 54.09           C  
ATOM   2436  CE  LYS B 579     -27.745  34.001  -8.291  1.00 54.85           C  
ATOM   2437  NZ  LYS B 579     -28.649  32.895  -7.836  1.00 55.45           N1+
ATOM   2438  N   ALA B 580     -25.751  39.528  -7.840  1.00 52.70           N  
ATOM   2439  CA  ALA B 580     -25.638  40.407  -6.672  1.00 53.03           C  
ATOM   2440  C   ALA B 580     -25.367  41.870  -7.025  1.00 53.36           C  
ATOM   2441  O   ALA B 580     -25.263  42.702  -6.131  1.00 53.63           O  
ATOM   2442  CB  ALA B 580     -24.566  39.884  -5.718  1.00 52.72           C  
ATOM   2443  N   ILE B 581     -25.255  42.186  -8.314  1.00 53.86           N  
ATOM   2444  CA  ILE B 581     -25.131  43.574  -8.756  1.00 54.25           C  
ATOM   2445  C   ILE B 581     -26.505  44.234  -8.673  1.00 54.57           C  
ATOM   2446  O   ILE B 581     -27.443  43.796  -9.346  1.00 54.78           O  
ATOM   2447  CB  ILE B 581     -24.622  43.678 -10.219  1.00 54.34           C  
ATOM   2448  CG1 ILE B 581     -23.246  43.033 -10.368  1.00 54.39           C  
ATOM   2449  CG2 ILE B 581     -24.553  45.142 -10.673  1.00 54.13           C  
ATOM   2450  CD1 ILE B 581     -22.744  43.024 -11.795  1.00 54.59           C  
ATOM   2451  N   PRO B 582     -26.638  45.293  -7.856  1.00 54.95           N  
ATOM   2452  CA  PRO B 582     -27.935  45.961  -7.742  1.00 55.06           C  
ATOM   2453  C   PRO B 582     -28.561  46.265  -9.098  1.00 55.26           C  
ATOM   2454  O   PRO B 582     -27.922  46.879  -9.951  1.00 55.45           O  
ATOM   2455  CB  PRO B 582     -27.593  47.255  -7.005  1.00 55.04           C  
ATOM   2456  CG  PRO B 582     -26.412  46.906  -6.182  1.00 55.07           C  
ATOM   2457  CD  PRO B 582     -25.620  45.926  -6.996  1.00 54.99           C  
ATOM   2458  N   GLY B 583     -29.791  45.802  -9.297  1.00 55.57           N  
ATOM   2459  CA  GLY B 583     -30.540  46.068 -10.524  1.00 55.61           C  
ATOM   2460  C   GLY B 583     -30.415  45.010 -11.605  1.00 55.61           C  
ATOM   2461  O   GLY B 583     -31.204  44.998 -12.548  1.00 55.68           O  
ATOM   2462  N   PHE B 584     -29.429  44.121 -11.488  1.00 55.56           N  
ATOM   2463  CA  PHE B 584     -29.244  43.083 -12.497  1.00 55.37           C  
ATOM   2464  C   PHE B 584     -30.374  42.060 -12.418  1.00 55.39           C  
ATOM   2465  O   PHE B 584     -30.959  41.704 -13.440  1.00 55.37           O  
ATOM   2466  CB  PHE B 584     -27.883  42.402 -12.347  1.00 55.19           C  
ATOM   2467  CG  PHE B 584     -27.510  41.547 -13.521  1.00 54.95           C  
ATOM   2468  CD1 PHE B 584     -27.002  42.125 -14.681  1.00 54.68           C  
ATOM   2469  CD2 PHE B 584     -27.677  40.169 -13.477  1.00 54.63           C  
ATOM   2470  CE1 PHE B 584     -26.660  41.340 -15.782  1.00 54.70           C  
ATOM   2471  CE2 PHE B 584     -27.338  39.375 -14.573  1.00 54.58           C  
ATOM   2472  CZ  PHE B 584     -26.830  39.963 -15.728  1.00 54.42           C  
ATOM   2473  N   ARG B 585     -30.685  41.611 -11.201  1.00 55.52           N  
ATOM   2474  CA  ARG B 585     -31.774  40.653 -10.962  1.00 55.66           C  
ATOM   2475  C   ARG B 585     -33.083  41.101 -11.614  1.00 55.87           C  
ATOM   2476  O   ARG B 585     -33.768  40.302 -12.248  1.00 55.78           O  
ATOM   2477  CB  ARG B 585     -31.980  40.434  -9.455  1.00 55.46           C  
ATOM   2478  N   ASN B 586     -33.403  42.388 -11.475  1.00 56.22           N  
ATOM   2479  CA  ASN B 586     -34.657  42.956 -11.990  1.00 56.39           C  
ATOM   2480  C   ASN B 586     -34.738  43.053 -13.530  1.00 56.48           C  
ATOM   2481  O   ASN B 586     -35.789  43.394 -14.070  1.00 56.60           O  
ATOM   2482  CB  ASN B 586     -34.923  44.330 -11.343  1.00 56.29           C  
ATOM   2483  N   LEU B 587     -33.650  42.765 -14.238  1.00 56.62           N  
ATOM   2484  CA  LEU B 587     -33.723  42.626 -15.695  1.00 56.96           C  
ATOM   2485  C   LEU B 587     -34.472  41.349 -16.037  1.00 57.32           C  
ATOM   2486  O   LEU B 587     -34.565  40.433 -15.216  1.00 57.38           O  
ATOM   2487  CB  LEU B 587     -32.331  42.546 -16.326  1.00 56.87           C  
ATOM   2488  CG  LEU B 587     -31.456  43.796 -16.330  1.00 56.79           C  
ATOM   2489  CD1 LEU B 587     -30.045  43.424 -16.770  1.00 56.83           C  
ATOM   2490  CD2 LEU B 587     -32.039  44.855 -17.239  1.00 55.97           C  
ATOM   2491  N   HIS B 588     -34.987  41.272 -17.258  1.00 57.70           N  
ATOM   2492  CA  HIS B 588     -35.609  40.039 -17.706  1.00 58.12           C  
ATOM   2493  C   HIS B 588     -34.553  38.933 -17.755  1.00 58.09           C  
ATOM   2494  O   HIS B 588     -33.379  39.190 -18.035  1.00 57.97           O  
ATOM   2495  CB  HIS B 588     -36.276  40.208 -19.066  1.00 58.48           C  
ATOM   2496  CG  HIS B 588     -37.081  39.018 -19.478  1.00 59.94           C  
ATOM   2497  CD2 HIS B 588     -36.927  38.149 -20.504  1.00 61.16           C  
ATOM   2498  ND1 HIS B 588     -38.184  38.586 -18.770  1.00 61.06           N  
ATOM   2499  CE1 HIS B 588     -38.680  37.508 -19.351  1.00 61.42           C  
ATOM   2500  NE2 HIS B 588     -37.938  37.225 -20.408  1.00 61.57           N  
ATOM   2501  N   LEU B 589     -34.980  37.706 -17.475  1.00 57.95           N  
ATOM   2502  CA  LEU B 589     -34.061  36.578 -17.354  1.00 57.73           C  
ATOM   2503  C   LEU B 589     -33.275  36.366 -18.650  1.00 57.62           C  
ATOM   2504  O   LEU B 589     -32.070  36.120 -18.614  1.00 57.69           O  
ATOM   2505  CB  LEU B 589     -34.828  35.309 -16.964  1.00 57.75           C  
ATOM   2506  CG  LEU B 589     -34.044  34.172 -16.304  1.00 57.86           C  
ATOM   2507  CD1 LEU B 589     -33.477  34.603 -14.960  1.00 57.16           C  
ATOM   2508  CD2 LEU B 589     -34.944  32.938 -16.152  1.00 57.66           C  
ATOM   2509  N   ASP B 590     -33.949  36.485 -19.789  1.00 57.49           N  
ATOM   2510  CA  ASP B 590     -33.287  36.328 -21.086  1.00 57.52           C  
ATOM   2511  C   ASP B 590     -32.196  37.376 -21.297  1.00 57.47           C  
ATOM   2512  O   ASP B 590     -31.190  37.095 -21.941  1.00 57.60           O  
ATOM   2513  CB  ASP B 590     -34.291  36.395 -22.247  1.00 57.57           C  
ATOM   2514  CG  ASP B 590     -35.369  35.309 -22.170  1.00 58.06           C  
ATOM   2515  OD1 ASP B 590     -35.433  34.583 -21.148  1.00 58.56           O  
ATOM   2516  OD2 ASP B 590     -36.156  35.186 -23.139  1.00 57.50           O1-
ATOM   2517  N   ASP B 591     -32.397  38.582 -20.770  1.00 57.31           N  
ATOM   2518  CA  ASP B 591     -31.392  39.639 -20.882  1.00 57.33           C  
ATOM   2519  C   ASP B 591     -30.160  39.299 -20.051  1.00 57.11           C  
ATOM   2520  O   ASP B 591     -29.031  39.404 -20.538  1.00 57.17           O  
ATOM   2521  CB  ASP B 591     -31.954  40.994 -20.435  1.00 57.38           C  
ATOM   2522  CG  ASP B 591     -33.004  41.539 -21.383  1.00 57.89           C  
ATOM   2523  OD1 ASP B 591     -33.026  41.134 -22.571  1.00 58.56           O  
ATOM   2524  OD2 ASP B 591     -33.804  42.389 -20.937  1.00 58.47           O1-
ATOM   2525  N   GLN B 592     -30.386  38.887 -18.805  1.00 56.70           N  
ATOM   2526  CA  GLN B 592     -29.302  38.488 -17.911  1.00 56.50           C  
ATOM   2527  C   GLN B 592     -28.412  37.426 -18.562  1.00 56.18           C  
ATOM   2528  O   GLN B 592     -27.180  37.485 -18.460  1.00 56.08           O  
ATOM   2529  CB  GLN B 592     -29.855  37.949 -16.592  1.00 56.47           C  
ATOM   2530  CG  GLN B 592     -30.622  38.963 -15.777  1.00 56.79           C  
ATOM   2531  CD  GLN B 592     -31.298  38.336 -14.578  1.00 57.77           C  
ATOM   2532  NE2 GLN B 592     -32.627  38.357 -14.570  1.00 58.08           N  
ATOM   2533  OE1 GLN B 592     -30.635  37.832 -13.669  1.00 58.19           O  
ATOM   2534  N   MET B 593     -29.047  36.468 -19.236  1.00 55.68           N  
ATOM   2535  CA  MET B 593     -28.335  35.406 -19.939  1.00 55.52           C  
ATOM   2536  C   MET B 593     -27.552  35.951 -21.123  1.00 54.53           C  
ATOM   2537  O   MET B 593     -26.403  35.572 -21.337  1.00 54.35           O  
ATOM   2538  CB  MET B 593     -29.315  34.336 -20.424  1.00 55.54           C  
ATOM   2539  CG  MET B 593     -29.933  33.535 -19.296  1.00 56.35           C  
ATOM   2540  SD  MET B 593     -31.095  32.293 -19.876  1.00 57.20           S  
ATOM   2541  CE  MET B 593     -30.000  31.191 -20.777  1.00 57.26           C  
ATOM   2542  N   THR B 594     -28.186  36.837 -21.885  1.00 53.67           N  
ATOM   2543  CA  THR B 594     -27.551  37.476 -23.034  1.00 52.95           C  
ATOM   2544  C   THR B 594     -26.313  38.285 -22.623  1.00 52.16           C  
ATOM   2545  O   THR B 594     -25.271  38.206 -23.277  1.00 51.73           O  
ATOM   2546  CB  THR B 594     -28.551  38.390 -23.777  1.00 53.00           C  
ATOM   2547  CG2 THR B 594     -27.835  39.290 -24.786  1.00 53.68           C  
ATOM   2548  OG1 THR B 594     -29.511  37.581 -24.466  1.00 53.23           O  
ATOM   2549  N   LEU B 595     -26.429  39.057 -21.543  1.00 51.30           N  
ATOM   2550  CA  LEU B 595     -25.319  39.884 -21.084  1.00 50.55           C  
ATOM   2551  C   LEU B 595     -24.144  39.004 -20.647  1.00 50.08           C  
ATOM   2552  O   LEU B 595     -23.002  39.264 -21.024  1.00 49.99           O  
ATOM   2553  CB  LEU B 595     -25.757  40.833 -19.963  1.00 50.39           C  
ATOM   2554  CG  LEU B 595     -26.741  41.955 -20.344  1.00 50.10           C  
ATOM   2555  CD1 LEU B 595     -27.163  42.743 -19.113  1.00 48.21           C  
ATOM   2556  CD2 LEU B 595     -26.154  42.893 -21.395  1.00 49.06           C  
ATOM   2557  N   LEU B 596     -24.420  37.952 -19.888  1.00 49.41           N  
ATOM   2558  CA  LEU B 596     -23.359  37.040 -19.471  1.00 49.17           C  
ATOM   2559  C   LEU B 596     -22.743  36.303 -20.661  1.00 48.94           C  
ATOM   2560  O   LEU B 596     -21.522  36.230 -20.778  1.00 48.92           O  
ATOM   2561  CB  LEU B 596     -23.867  36.058 -18.415  1.00 49.07           C  
ATOM   2562  CG  LEU B 596     -24.066  36.719 -17.049  1.00 49.19           C  
ATOM   2563  CD1 LEU B 596     -24.924  35.857 -16.154  1.00 49.34           C  
ATOM   2564  CD2 LEU B 596     -22.723  36.997 -16.392  1.00 48.83           C  
ATOM   2565  N   GLN B 597     -23.588  35.777 -21.543  1.00 48.87           N  
ATOM   2566  CA  GLN B 597     -23.137  35.146 -22.794  1.00 48.95           C  
ATOM   2567  C   GLN B 597     -22.214  36.049 -23.614  1.00 48.66           C  
ATOM   2568  O   GLN B 597     -21.221  35.602 -24.167  1.00 48.70           O  
ATOM   2569  CB  GLN B 597     -24.337  34.773 -23.670  1.00 48.89           C  
ATOM   2570  CG  GLN B 597     -25.076  33.517 -23.243  1.00 49.81           C  
ATOM   2571  CD  GLN B 597     -26.520  33.479 -23.742  1.00 50.81           C  
ATOM   2572  NE2 GLN B 597     -27.364  32.716 -23.050  1.00 50.13           N  
ATOM   2573  OE1 GLN B 597     -26.872  34.134 -24.733  1.00 51.52           O  
ATOM   2574  N   TYR B 598     -22.577  37.318 -23.705  1.00 48.59           N  
ATOM   2575  CA  TYR B 598     -21.830  38.301 -24.478  1.00 48.38           C  
ATOM   2576  C   TYR B 598     -20.538  38.760 -23.796  1.00 47.63           C  
ATOM   2577  O   TYR B 598     -19.583  39.127 -24.476  1.00 47.47           O  
ATOM   2578  CB  TYR B 598     -22.712  39.535 -24.710  1.00 49.03           C  
ATOM   2579  CG  TYR B 598     -23.767  39.420 -25.801  1.00 49.93           C  
ATOM   2580  CD1 TYR B 598     -24.327  40.569 -26.346  1.00 50.82           C  
ATOM   2581  CD2 TYR B 598     -24.201  38.183 -26.295  1.00 50.83           C  
ATOM   2582  CE1 TYR B 598     -25.291  40.508 -27.345  1.00 50.96           C  
ATOM   2583  CE2 TYR B 598     -25.174  38.115 -27.306  1.00 51.03           C  
ATOM   2584  CZ  TYR B 598     -25.708  39.294 -27.822  1.00 50.68           C  
ATOM   2585  OH  TYR B 598     -26.663  39.287 -28.809  1.00 50.76           O  
ATOM   2586  N   SER B 599     -20.512  38.749 -22.463  1.00 46.84           N  
ATOM   2587  CA  SER B 599     -19.482  39.460 -21.709  1.00 46.34           C  
ATOM   2588  C   SER B 599     -18.485  38.584 -20.942  1.00 46.21           C  
ATOM   2589  O   SER B 599     -17.534  39.108 -20.360  1.00 45.96           O  
ATOM   2590  CB  SER B 599     -20.145  40.436 -20.734  1.00 46.33           C  
ATOM   2591  OG  SER B 599     -20.738  39.758 -19.640  1.00 45.91           O  
ATOM   2592  N   TRP B 600     -18.679  37.264 -20.932  1.00 45.90           N  
ATOM   2593  CA  TRP B 600     -17.835  36.400 -20.091  1.00 45.49           C  
ATOM   2594  C   TRP B 600     -16.334  36.603 -20.365  1.00 45.48           C  
ATOM   2595  O   TRP B 600     -15.557  36.736 -19.426  1.00 45.51           O  
ATOM   2596  CB  TRP B 600     -18.233  34.914 -20.196  1.00 45.17           C  
ATOM   2597  CG  TRP B 600     -18.018  34.304 -21.535  1.00 44.73           C  
ATOM   2598  CD1 TRP B 600     -18.796  34.463 -22.635  1.00 44.88           C  
ATOM   2599  CD2 TRP B 600     -16.955  33.433 -21.918  1.00 44.38           C  
ATOM   2600  CE2 TRP B 600     -17.150  33.110 -23.276  1.00 44.48           C  
ATOM   2601  CE3 TRP B 600     -15.851  32.896 -21.247  1.00 44.87           C  
ATOM   2602  NE1 TRP B 600     -18.284  33.755 -23.691  1.00 44.58           N  
ATOM   2603  CZ2 TRP B 600     -16.284  32.270 -23.979  1.00 44.69           C  
ATOM   2604  CZ3 TRP B 600     -14.990  32.062 -21.947  1.00 44.87           C  
ATOM   2605  CH2 TRP B 600     -15.213  31.759 -23.300  1.00 44.75           C  
ATOM   2606  N   MET B 601     -15.931  36.664 -21.633  1.00 45.32           N  
ATOM   2607  CA  MET B 601     -14.506  36.796 -21.956  1.00 45.29           C  
ATOM   2608  C   MET B 601     -13.978  38.195 -21.601  1.00 45.34           C  
ATOM   2609  O   MET B 601     -12.795  38.350 -21.287  1.00 45.32           O  
ATOM   2610  CB  MET B 601     -14.224  36.457 -23.432  1.00 45.20           C  
ATOM   2611  CG  MET B 601     -12.723  36.381 -23.807  1.00 44.93           C  
ATOM   2612  SD  MET B 601     -11.755  35.095 -22.951  1.00 44.07           S  
ATOM   2613  CE  MET B 601     -12.134  33.654 -23.947  1.00 42.71           C  
ATOM   2614  N   TYR B 602     -14.852  39.200 -21.643  1.00 45.39           N  
ATOM   2615  CA  TYR B 602     -14.498  40.551 -21.192  1.00 45.22           C  
ATOM   2616  C   TYR B 602     -14.152  40.514 -19.708  1.00 45.15           C  
ATOM   2617  O   TYR B 602     -13.095  40.982 -19.298  1.00 45.42           O  
ATOM   2618  CB  TYR B 602     -15.646  41.538 -21.424  1.00 45.29           C  
ATOM   2619  CG  TYR B 602     -15.921  41.882 -22.872  1.00 45.12           C  
ATOM   2620  CD1 TYR B 602     -16.720  41.071 -23.662  1.00 45.63           C  
ATOM   2621  CD2 TYR B 602     -15.403  43.036 -23.441  1.00 45.61           C  
ATOM   2622  CE1 TYR B 602     -16.985  41.393 -24.992  1.00 46.03           C  
ATOM   2623  CE2 TYR B 602     -15.661  43.371 -24.767  1.00 46.01           C  
ATOM   2624  CZ  TYR B 602     -16.454  42.547 -25.539  1.00 46.08           C  
ATOM   2625  OH  TYR B 602     -16.713  42.871 -26.856  1.00 46.12           O  
ATOM   2626  N   LEU B 603     -15.036  39.921 -18.913  1.00 45.09           N  
ATOM   2627  CA  LEU B 603     -14.858  39.855 -17.463  1.00 45.06           C  
ATOM   2628  C   LEU B 603     -13.594  39.098 -17.083  1.00 45.19           C  
ATOM   2629  O   LEU B 603     -12.896  39.467 -16.141  1.00 45.18           O  
ATOM   2630  CB  LEU B 603     -16.070  39.189 -16.802  1.00 44.91           C  
ATOM   2631  CG  LEU B 603     -17.418  39.892 -16.996  1.00 44.53           C  
ATOM   2632  CD1 LEU B 603     -18.563  39.010 -16.509  1.00 44.38           C  
ATOM   2633  CD2 LEU B 603     -17.415  41.220 -16.292  1.00 43.55           C  
ATOM   2634  N   MET B 604     -13.306  38.034 -17.824  1.00 45.64           N  
ATOM   2635  CA  MET B 604     -12.158  37.181 -17.538  1.00 45.65           C  
ATOM   2636  C   MET B 604     -10.848  37.832 -17.954  1.00 45.56           C  
ATOM   2637  O   MET B 604      -9.868  37.781 -17.218  1.00 45.62           O  
ATOM   2638  CB  MET B 604     -12.314  35.843 -18.245  1.00 45.72           C  
ATOM   2639  CG  MET B 604     -13.439  34.997 -17.716  1.00 45.67           C  
ATOM   2640  SD  MET B 604     -13.154  33.251 -18.049  1.00 45.99           S  
ATOM   2641  CE  MET B 604     -12.230  32.815 -16.610  1.00 46.60           C  
ATOM   2642  N   ALA B 605     -10.837  38.435 -19.137  1.00 45.67           N  
ATOM   2643  CA  ALA B 605      -9.678  39.189 -19.605  1.00 45.77           C  
ATOM   2644  C   ALA B 605      -9.333  40.314 -18.632  1.00 45.93           C  
ATOM   2645  O   ALA B 605      -8.169  40.513 -18.286  1.00 45.87           O  
ATOM   2646  CB  ALA B 605      -9.942  39.757 -20.989  1.00 45.71           C  
ATOM   2647  N   PHE B 606     -10.355  41.034 -18.177  1.00 46.13           N  
ATOM   2648  CA  PHE B 606     -10.151  42.187 -17.310  1.00 46.18           C  
ATOM   2649  C   PHE B 606      -9.712  41.759 -15.910  1.00 46.66           C  
ATOM   2650  O   PHE B 606      -8.812  42.357 -15.327  1.00 47.02           O  
ATOM   2651  CB  PHE B 606     -11.425  43.043 -17.255  1.00 45.76           C  
ATOM   2652  CG  PHE B 606     -11.191  44.458 -16.789  1.00 45.25           C  
ATOM   2653  CD1 PHE B 606     -10.489  45.354 -17.579  1.00 44.46           C  
ATOM   2654  CD2 PHE B 606     -11.679  44.893 -15.565  1.00 44.53           C  
ATOM   2655  CE1 PHE B 606     -10.267  46.652 -17.149  1.00 44.32           C  
ATOM   2656  CE2 PHE B 606     -11.461  46.191 -15.131  1.00 44.01           C  
ATOM   2657  CZ  PHE B 606     -10.754  47.070 -15.921  1.00 44.15           C  
ATOM   2658  N   ALA B 607     -10.337  40.717 -15.374  1.00 47.18           N  
ATOM   2659  CA  ALA B 607     -10.000  40.233 -14.034  1.00 47.49           C  
ATOM   2660  C   ALA B 607      -8.573  39.692 -13.991  1.00 47.81           C  
ATOM   2661  O   ALA B 607      -7.863  39.849 -12.995  1.00 47.40           O  
ATOM   2662  CB  ALA B 607     -10.979  39.166 -13.613  1.00 47.42           C  
ATOM   2663  N   LEU B 608      -8.175  39.053 -15.087  1.00 48.39           N  
ATOM   2664  CA  LEU B 608      -6.829  38.531 -15.259  1.00 48.91           C  
ATOM   2665  C   LEU B 608      -5.797  39.658 -15.339  1.00 49.67           C  
ATOM   2666  O   LEU B 608      -4.786  39.642 -14.625  1.00 49.81           O  
ATOM   2667  CB  LEU B 608      -6.765  37.684 -16.533  1.00 48.82           C  
ATOM   2668  CG  LEU B 608      -5.421  37.031 -16.849  1.00 48.77           C  
ATOM   2669  CD1 LEU B 608      -4.985  36.163 -15.677  1.00 47.87           C  
ATOM   2670  CD2 LEU B 608      -5.512  36.224 -18.154  1.00 48.77           C  
ATOM   2671  N   GLY B 609      -6.046  40.624 -16.221  1.00 50.23           N  
ATOM   2672  CA  GLY B 609      -5.169  41.775 -16.355  1.00 50.73           C  
ATOM   2673  C   GLY B 609      -4.922  42.404 -15.000  1.00 51.29           C  
ATOM   2674  O   GLY B 609      -3.788  42.695 -14.637  1.00 51.16           O  
ATOM   2675  N   TRP B 610      -5.995  42.589 -14.241  1.00 52.12           N  
ATOM   2676  CA  TRP B 610      -5.901  43.193 -12.921  1.00 52.96           C  
ATOM   2677  C   TRP B 610      -5.068  42.336 -11.985  1.00 54.27           C  
ATOM   2678  O   TRP B 610      -4.147  42.838 -11.344  1.00 54.91           O  
ATOM   2679  CB  TRP B 610      -7.290  43.413 -12.323  1.00 52.35           C  
ATOM   2680  CG  TRP B 610      -7.256  43.936 -10.929  1.00 51.58           C  
ATOM   2681  CD1 TRP B 610      -7.495  43.235  -9.786  1.00 51.15           C  
ATOM   2682  CD2 TRP B 610      -6.950  45.270 -10.526  1.00 51.04           C  
ATOM   2683  CE2 TRP B 610      -7.033  45.310  -9.120  1.00 51.00           C  
ATOM   2684  CE3 TRP B 610      -6.627  46.442 -11.217  1.00 51.39           C  
ATOM   2685  NE1 TRP B 610      -7.366  44.052  -8.693  1.00 51.09           N  
ATOM   2686  CZ2 TRP B 610      -6.801  46.476  -8.391  1.00 51.14           C  
ATOM   2687  CZ3 TRP B 610      -6.398  47.600 -10.491  1.00 51.27           C  
ATOM   2688  CH2 TRP B 610      -6.482  47.607  -9.093  1.00 51.32           C  
ATOM   2689  N   ARG B 611      -5.368  41.047 -11.951  1.00 55.71           N  
ATOM   2690  CA  ARG B 611      -4.668  40.107 -11.097  1.00 56.96           C  
ATOM   2691  C   ARG B 611      -3.179  40.028 -11.421  1.00 57.61           C  
ATOM   2692  O   ARG B 611      -2.359  39.903 -10.528  1.00 57.50           O  
ATOM   2693  CB  ARG B 611      -5.327  38.732 -11.202  1.00 57.27           C  
ATOM   2694  CG  ARG B 611      -4.561  37.610 -10.553  1.00 59.18           C  
ATOM   2695  CD  ARG B 611      -5.211  37.162  -9.260  1.00 61.70           C  
ATOM   2696  NE  ARG B 611      -6.546  36.621  -9.476  1.00 62.88           N  
ATOM   2697  CZ  ARG B 611      -7.667  37.241  -9.127  1.00 63.69           C  
ATOM   2698  NH1 ARG B 611      -8.840  36.672  -9.363  1.00 63.65           N1+
ATOM   2699  NH2 ARG B 611      -7.617  38.431  -8.545  1.00 63.41           N  
ATOM   2700  N   SER B 612      -2.843  40.109 -12.702  1.00 58.67           N  
ATOM   2701  CA  SER B 612      -1.454  40.106 -13.165  1.00 59.52           C  
ATOM   2702  C   SER B 612      -0.716  41.389 -12.804  1.00 60.73           C  
ATOM   2703  O   SER B 612       0.405  41.346 -12.292  1.00 60.86           O  
ATOM   2704  CB  SER B 612      -1.412  39.926 -14.680  1.00 59.45           C  
ATOM   2705  OG  SER B 612      -1.976  38.686 -15.052  1.00 58.83           O  
ATOM   2706  N   TYR B 613      -1.343  42.523 -13.099  1.00 62.13           N  
ATOM   2707  CA  TYR B 613      -0.820  43.840 -12.726  1.00 63.46           C  
ATOM   2708  C   TYR B 613      -0.532  43.923 -11.228  1.00 64.69           C  
ATOM   2709  O   TYR B 613       0.529  44.400 -10.811  1.00 64.81           O  
ATOM   2710  CB  TYR B 613      -1.821  44.932 -13.150  1.00 63.60           C  
ATOM   2711  CG  TYR B 613      -1.743  46.258 -12.405  1.00 63.52           C  
ATOM   2712  CD1 TYR B 613      -0.549  46.973 -12.312  1.00 63.56           C  
ATOM   2713  CD2 TYR B 613      -2.882  46.815 -11.831  1.00 63.44           C  
ATOM   2714  CE1 TYR B 613      -0.490  48.197 -11.637  1.00 63.49           C  
ATOM   2715  CE2 TYR B 613      -2.834  48.031 -11.162  1.00 63.53           C  
ATOM   2716  CZ  TYR B 613      -1.639  48.717 -11.071  1.00 63.57           C  
ATOM   2717  OH  TYR B 613      -1.605  49.922 -10.408  1.00 63.67           O  
ATOM   2718  N   ARG B 614      -1.469  43.424 -10.430  1.00 66.15           N  
ATOM   2719  CA  ARG B 614      -1.383  43.532  -8.975  1.00 67.48           C  
ATOM   2720  C   ARG B 614      -0.295  42.653  -8.333  1.00 68.35           C  
ATOM   2721  O   ARG B 614       0.037  42.857  -7.161  1.00 68.56           O  
ATOM   2722  CB  ARG B 614      -2.747  43.215  -8.334  1.00 67.71           C  
ATOM   2723  CG  ARG B 614      -3.157  44.213  -7.265  1.00 68.66           C  
ATOM   2724  CD  ARG B 614      -3.614  45.523  -7.893  1.00 69.74           C  
ATOM   2725  NE  ARG B 614      -3.124  46.699  -7.173  1.00 70.50           N  
ATOM   2726  CZ  ARG B 614      -3.671  47.214  -6.071  1.00 71.31           C  
ATOM   2727  NH1 ARG B 614      -4.751  46.669  -5.513  1.00 71.91           N1+
ATOM   2728  NH2 ARG B 614      -3.127  48.294  -5.518  1.00 71.48           N  
ATOM   2729  N   GLN B 615       0.239  41.677  -9.074  1.00 69.32           N  
ATOM   2730  CA  GLN B 615       1.258  40.756  -8.538  1.00 70.13           C  
ATOM   2731  C   GLN B 615       2.470  40.677  -9.480  1.00 70.58           C  
ATOM   2732  O   GLN B 615       2.580  39.762 -10.303  1.00 70.63           O  
ATOM   2733  CB  GLN B 615       0.662  39.360  -8.275  1.00 70.28           C  
ATOM   2734  CG  GLN B 615      -0.862  39.345  -8.042  1.00 71.18           C  
ATOM   2735  CD  GLN B 615      -1.281  38.616  -6.781  1.00 72.36           C  
ATOM   2736  NE2 GLN B 615      -1.859  39.356  -5.834  1.00 72.53           N  
ATOM   2737  OE1 GLN B 615      -1.104  37.403  -6.663  1.00 73.31           O  
ATOM   2738  N   SER B 616       3.373  41.650  -9.339  1.00 71.06           N  
ATOM   2739  CA  SER B 616       4.541  41.812 -10.221  1.00 71.38           C  
ATOM   2740  C   SER B 616       4.103  42.284 -11.606  1.00 71.60           C  
ATOM   2741  O   SER B 616       4.109  43.485 -11.891  1.00 71.96           O  
ATOM   2742  CB  SER B 616       5.350  40.515 -10.320  1.00 71.36           C  
ATOM   2743  N   ALA B 618       6.676  42.004 -13.183  1.00 70.00           N  
ATOM   2744  CA  ALA B 618       7.002  41.789 -14.592  1.00 70.01           C  
ATOM   2745  C   ALA B 618       5.755  41.452 -15.429  1.00 69.80           C  
ATOM   2746  O   ALA B 618       4.631  41.448 -14.912  1.00 69.92           O  
ATOM   2747  CB  ALA B 618       8.050  40.674 -14.720  1.00 70.08           C  
ATOM   2748  N   ASN B 619       5.971  41.178 -16.719  1.00 69.32           N  
ATOM   2749  CA  ASN B 619       4.902  40.761 -17.643  1.00 68.86           C  
ATOM   2750  C   ASN B 619       4.469  39.296 -17.417  1.00 68.14           C  
ATOM   2751  O   ASN B 619       4.779  38.414 -18.233  1.00 68.22           O  
ATOM   2752  CB  ASN B 619       5.362  40.924 -19.105  1.00 69.00           C  
ATOM   2753  CG  ASN B 619       5.796  42.346 -19.442  1.00 69.63           C  
ATOM   2754  ND2 ASN B 619       5.461  42.798 -20.653  1.00 69.84           N  
ATOM   2755  OD1 ASN B 619       6.439  43.020 -18.635  1.00 70.48           O  
ATOM   2756  N   LEU B 620       3.755  39.037 -16.322  1.00 66.99           N  
ATOM   2757  CA  LEU B 620       3.328  37.675 -15.983  1.00 66.09           C  
ATOM   2758  C   LEU B 620       1.809  37.585 -15.844  1.00 64.97           C  
ATOM   2759  O   LEU B 620       1.224  38.315 -15.053  1.00 64.93           O  
ATOM   2760  CB  LEU B 620       3.962  37.235 -14.663  1.00 66.12           C  
ATOM   2761  CG  LEU B 620       5.468  37.421 -14.476  1.00 66.65           C  
ATOM   2762  CD1 LEU B 620       5.872  36.870 -13.103  1.00 66.32           C  
ATOM   2763  CD2 LEU B 620       6.262  36.754 -15.602  1.00 66.84           C  
ATOM   2764  N   LEU B 621       1.179  36.680 -16.591  1.00 63.58           N  
ATOM   2765  CA  LEU B 621      -0.253  36.422 -16.431  1.00 62.50           C  
ATOM   2766  C   LEU B 621      -0.492  35.506 -15.234  1.00 61.64           C  
ATOM   2767  O   LEU B 621      -0.058  34.358 -15.243  1.00 61.58           O  
ATOM   2768  CB  LEU B 621      -0.850  35.813 -17.706  1.00 62.25           C  
ATOM   2769  CG  LEU B 621      -0.852  36.740 -18.928  1.00 61.85           C  
ATOM   2770  CD1 LEU B 621      -1.432  36.052 -20.161  1.00 61.51           C  
ATOM   2771  CD2 LEU B 621      -1.617  38.025 -18.629  1.00 61.23           C  
ATOM   2772  N   CYS B 622      -1.172  36.023 -14.210  1.00 60.79           N  
ATOM   2773  CA  CYS B 622      -1.502  35.253 -13.004  1.00 60.21           C  
ATOM   2774  C   CYS B 622      -2.918  34.687 -13.050  1.00 59.77           C  
ATOM   2775  O   CYS B 622      -3.823  35.251 -12.450  1.00 59.83           O  
ATOM   2776  CB  CYS B 622      -1.369  36.132 -11.761  1.00 60.05           C  
ATOM   2777  SG  CYS B 622       0.272  36.785 -11.516  0.50 59.72           S  
ATOM   2778  N   PHE B 623      -3.109  33.572 -13.748  1.00 59.36           N  
ATOM   2779  CA  PHE B 623      -4.436  32.956 -13.860  1.00 59.24           C  
ATOM   2780  C   PHE B 623      -4.985  32.498 -12.512  1.00 59.30           C  
ATOM   2781  O   PHE B 623      -6.157  32.689 -12.214  1.00 59.51           O  
ATOM   2782  CB  PHE B 623      -4.404  31.786 -14.834  1.00 58.97           C  
ATOM   2783  CG  PHE B 623      -4.381  32.207 -16.264  1.00 58.77           C  
ATOM   2784  CD1 PHE B 623      -3.182  32.406 -16.922  1.00 58.44           C  
ATOM   2785  CD2 PHE B 623      -5.562  32.420 -16.954  1.00 58.89           C  
ATOM   2786  CE1 PHE B 623      -3.156  32.799 -18.255  1.00 58.63           C  
ATOM   2787  CE2 PHE B 623      -5.547  32.812 -18.288  1.00 59.03           C  
ATOM   2788  CZ  PHE B 623      -4.341  33.001 -18.940  1.00 58.84           C  
ATOM   2789  N   ALA B 624      -4.126  31.887 -11.715  1.00 59.56           N  
ATOM   2790  CA  ALA B 624      -4.435  31.521 -10.343  1.00 59.78           C  
ATOM   2791  C   ALA B 624      -3.110  31.470  -9.603  1.00 60.17           C  
ATOM   2792  O   ALA B 624      -2.053  31.451 -10.242  1.00 60.45           O  
ATOM   2793  CB  ALA B 624      -5.118  30.176 -10.296  1.00 59.73           C  
ATOM   2794  N   PRO B 625      -3.143  31.439  -8.262  1.00 60.51           N  
ATOM   2795  CA  PRO B 625      -1.866  31.399  -7.531  1.00 60.59           C  
ATOM   2796  C   PRO B 625      -1.030  30.143  -7.817  1.00 60.62           C  
ATOM   2797  O   PRO B 625       0.189  30.189  -7.711  1.00 60.82           O  
ATOM   2798  CB  PRO B 625      -2.295  31.458  -6.058  1.00 60.65           C  
ATOM   2799  CG  PRO B 625      -3.710  31.991  -6.081  1.00 60.75           C  
ATOM   2800  CD  PRO B 625      -4.300  31.453  -7.349  1.00 60.60           C  
ATOM   2801  N   ASP B 626      -1.682  29.045  -8.191  1.00 60.57           N  
ATOM   2802  CA  ASP B 626      -0.988  27.811  -8.559  1.00 60.48           C  
ATOM   2803  C   ASP B 626      -0.806  27.647 -10.079  1.00 60.29           C  
ATOM   2804  O   ASP B 626      -0.499  26.556 -10.555  1.00 60.14           O  
ATOM   2805  CB  ASP B 626      -1.736  26.597  -7.982  1.00 60.52           C  
ATOM   2806  CG  ASP B 626      -3.076  26.357  -8.655  1.00 60.88           C  
ATOM   2807  OD1 ASP B 626      -3.848  27.336  -8.797  1.00 61.41           O  
ATOM   2808  OD2 ASP B 626      -3.356  25.196  -9.040  1.00 60.49           O1-
ATOM   2809  N   LEU B 627      -1.010  28.719 -10.838  1.00 60.35           N  
ATOM   2810  CA  LEU B 627      -0.747  28.700 -12.281  1.00 60.35           C  
ATOM   2811  C   LEU B 627      -0.478  30.109 -12.807  1.00 60.45           C  
ATOM   2812  O   LEU B 627      -1.397  30.844 -13.173  1.00 60.21           O  
ATOM   2813  CB  LEU B 627      -1.897  28.040 -13.055  1.00 60.38           C  
ATOM   2814  CG  LEU B 627      -1.723  27.926 -14.580  1.00 60.33           C  
ATOM   2815  CD1 LEU B 627      -0.338  27.423 -14.961  1.00 60.29           C  
ATOM   2816  CD2 LEU B 627      -2.785  27.024 -15.188  1.00 60.08           C  
ATOM   2817  N   ILE B 628       0.802  30.474 -12.808  1.00 60.61           N  
ATOM   2818  CA  ILE B 628       1.279  31.734 -13.363  1.00 60.62           C  
ATOM   2819  C   ILE B 628       2.009  31.412 -14.656  1.00 60.74           C  
ATOM   2820  O   ILE B 628       2.731  30.421 -14.721  1.00 60.79           O  
ATOM   2821  CB  ILE B 628       2.252  32.428 -12.393  1.00 60.54           C  
ATOM   2822  CG1 ILE B 628       1.572  32.651 -11.038  1.00 60.16           C  
ATOM   2823  CG2 ILE B 628       2.753  33.741 -12.984  1.00 60.51           C  
ATOM   2824  CD1 ILE B 628       2.392  33.474 -10.074  1.00 59.79           C  
ATOM   2825  N   ILE B 629       1.811  32.221 -15.692  1.00 60.89           N  
ATOM   2826  CA  ILE B 629       2.590  32.049 -16.913  1.00 61.07           C  
ATOM   2827  C   ILE B 629       3.856  32.890 -16.779  1.00 61.36           C  
ATOM   2828  O   ILE B 629       3.911  34.040 -17.215  1.00 61.25           O  
ATOM   2829  CB  ILE B 629       1.804  32.411 -18.187  1.00 61.04           C  
ATOM   2830  CG1 ILE B 629       0.482  31.646 -18.235  1.00 60.84           C  
ATOM   2831  CG2 ILE B 629       2.632  32.074 -19.430  1.00 60.71           C  
ATOM   2832  CD1 ILE B 629       0.650  30.137 -18.308  1.00 60.76           C  
ATOM   2833  N   ASN B 630       4.861  32.292 -16.138  1.00 61.79           N  
ATOM   2834  CA  ASN B 630       6.163  32.925 -15.922  1.00 62.01           C  
ATOM   2835  C   ASN B 630       6.950  33.078 -17.228  1.00 62.16           C  
ATOM   2836  O   ASN B 630       6.499  32.627 -18.293  1.00 62.01           O  
ATOM   2837  CB  ASN B 630       6.978  32.137 -14.877  1.00 62.05           C  
ATOM   2838  CG  ASN B 630       7.159  30.652 -15.243  1.00 62.46           C  
ATOM   2839  ND2 ASN B 630       7.284  29.808 -14.218  1.00 62.36           N  
ATOM   2840  OD1 ASN B 630       7.185  30.274 -16.422  1.00 61.96           O  
ATOM   2841  N   GLU B 631       8.116  33.718 -17.137  1.00 62.39           N  
ATOM   2842  CA  GLU B 631       8.977  33.954 -18.305  1.00 62.67           C  
ATOM   2843  C   GLU B 631       9.246  32.677 -19.103  1.00 62.76           C  
ATOM   2844  O   GLU B 631       9.224  32.695 -20.342  1.00 62.73           O  
ATOM   2845  CB  GLU B 631      10.312  34.581 -17.879  1.00 62.65           C  
ATOM   2846  N   GLN B 632       9.487  31.577 -18.392  1.00 62.85           N  
ATOM   2847  CA  GLN B 632       9.813  30.310 -19.040  1.00 63.17           C  
ATOM   2848  C   GLN B 632       8.596  29.735 -19.759  1.00 62.85           C  
ATOM   2849  O   GLN B 632       8.658  29.426 -20.951  1.00 62.92           O  
ATOM   2850  CB  GLN B 632      10.364  29.300 -18.033  1.00 63.36           C  
ATOM   2851  CG  GLN B 632      11.014  28.093 -18.699  1.00 64.76           C  
ATOM   2852  CD  GLN B 632      11.386  27.001 -17.711  1.00 66.91           C  
ATOM   2853  NE2 GLN B 632      11.063  25.752 -18.057  1.00 67.09           N  
ATOM   2854  OE1 GLN B 632      11.960  27.273 -16.649  1.00 68.18           O  
ATOM   2855  N   ARG B 633       7.490  29.606 -19.033  1.00 62.49           N  
ATOM   2856  CA  ARG B 633       6.243  29.119 -19.618  1.00 62.25           C  
ATOM   2857  C   ARG B 633       5.791  29.943 -20.824  1.00 61.83           C  
ATOM   2858  O   ARG B 633       5.183  29.402 -21.749  1.00 61.70           O  
ATOM   2859  CB  ARG B 633       5.135  29.099 -18.568  1.00 62.37           C  
ATOM   2860  CG  ARG B 633       5.223  27.917 -17.626  1.00 62.80           C  
ATOM   2861  CD  ARG B 633       4.537  28.193 -16.302  1.00 63.40           C  
ATOM   2862  NE  ARG B 633       4.225  26.955 -15.601  1.00 63.67           N  
ATOM   2863  CZ  ARG B 633       3.921  26.873 -14.308  1.00 64.28           C  
ATOM   2864  NH1 ARG B 633       3.871  27.958 -13.537  1.00 63.78           N1+
ATOM   2865  NH2 ARG B 633       3.655  25.682 -13.780  1.00 64.69           N  
ATOM   2866  N   MET B 634       6.098  31.241 -20.814  1.00 61.24           N  
ATOM   2867  CA  MET B 634       5.707  32.138 -21.907  1.00 60.90           C  
ATOM   2868  C   MET B 634       6.266  31.711 -23.275  1.00 60.79           C  
ATOM   2869  O   MET B 634       5.652  31.971 -24.313  1.00 60.40           O  
ATOM   2870  CB  MET B 634       6.139  33.577 -21.598  1.00 60.79           C  
ATOM   2871  CG  MET B 634       5.378  34.653 -22.394  1.00 60.37           C  
ATOM   2872  SD  MET B 634       3.631  34.796 -21.960  1.00 58.26           S  
ATOM   2873  CE  MET B 634       3.756  35.240 -20.228  1.00 57.71           C  
ATOM   2874  N   THR B 635       7.426  31.055 -23.264  1.00 60.77           N  
ATOM   2875  CA  THR B 635       8.071  30.603 -24.498  1.00 60.60           C  
ATOM   2876  C   THR B 635       7.593  29.225 -24.952  1.00 60.27           C  
ATOM   2877  O   THR B 635       8.069  28.724 -25.971  1.00 60.13           O  
ATOM   2878  CB  THR B 635       9.611  30.586 -24.356  1.00 60.55           C  
ATOM   2879  CG2 THR B 635      10.125  31.967 -23.945  1.00 60.58           C  
ATOM   2880  OG1 THR B 635       9.993  29.624 -23.369  1.00 60.54           O  
ATOM   2881  N   LEU B 636       6.660  28.614 -24.215  1.00 59.96           N  
ATOM   2882  CA  LEU B 636       6.044  27.360 -24.668  1.00 59.81           C  
ATOM   2883  C   LEU B 636       5.332  27.594 -26.003  1.00 59.57           C  
ATOM   2884  O   LEU B 636       4.928  28.719 -26.300  1.00 59.56           O  
ATOM   2885  CB  LEU B 636       5.061  26.796 -23.634  1.00 59.80           C  
ATOM   2886  CG  LEU B 636       5.659  26.113 -22.396  1.00 59.97           C  
ATOM   2887  CD1 LEU B 636       4.612  25.946 -21.295  1.00 59.37           C  
ATOM   2888  CD2 LEU B 636       6.266  24.762 -22.764  1.00 60.11           C  
ATOM   2889  N   PRO B 637       5.178  26.536 -26.815  1.00 59.46           N  
ATOM   2890  CA  PRO B 637       4.623  26.735 -28.159  1.00 59.38           C  
ATOM   2891  C   PRO B 637       3.257  27.421 -28.129  1.00 59.40           C  
ATOM   2892  O   PRO B 637       2.389  27.024 -27.352  1.00 59.30           O  
ATOM   2893  CB  PRO B 637       4.502  25.308 -28.708  1.00 59.35           C  
ATOM   2894  CG  PRO B 637       5.449  24.495 -27.900  1.00 59.26           C  
ATOM   2895  CD  PRO B 637       5.488  25.119 -26.545  1.00 59.28           C  
ATOM   2896  N   GLY B 638       3.091  28.468 -28.935  1.00 59.45           N  
ATOM   2897  CA  GLY B 638       1.803  29.150 -29.077  1.00 59.55           C  
ATOM   2898  C   GLY B 638       1.416  30.085 -27.941  1.00 59.74           C  
ATOM   2899  O   GLY B 638       0.552  30.944 -28.117  1.00 59.59           O  
ATOM   2900  N   MET B 639       2.063  29.938 -26.784  1.00 60.04           N  
ATOM   2901  CA  MET B 639       1.654  30.630 -25.560  1.00 60.27           C  
ATOM   2902  C   MET B 639       1.592  32.147 -25.731  1.00 60.32           C  
ATOM   2903  O   MET B 639       0.569  32.760 -25.420  1.00 60.50           O  
ATOM   2904  CB  MET B 639       2.610  30.282 -24.418  1.00 60.35           C  
ATOM   2905  CG  MET B 639       2.095  30.608 -23.013  1.00 61.00           C  
ATOM   2906  SD  MET B 639       0.639  29.663 -22.483  1.00 62.23           S  
ATOM   2907  CE  MET B 639       0.945  28.044 -23.183  1.00 62.23           C  
ATOM   2908  N   TYR B 640       2.674  32.743 -26.231  1.00 60.41           N  
ATOM   2909  CA  TYR B 640       2.743  34.200 -26.399  1.00 60.41           C  
ATOM   2910  C   TYR B 640       1.712  34.737 -27.393  1.00 60.56           C  
ATOM   2911  O   TYR B 640       1.135  35.806 -27.173  1.00 60.41           O  
ATOM   2912  CB  TYR B 640       4.142  34.667 -26.826  1.00 60.18           C  
ATOM   2913  CG  TYR B 640       4.220  36.177 -26.898  1.00 59.96           C  
ATOM   2914  CD1 TYR B 640       4.214  36.942 -25.736  1.00 60.01           C  
ATOM   2915  CD2 TYR B 640       4.245  36.844 -28.120  1.00 59.42           C  
ATOM   2916  CE1 TYR B 640       4.253  38.331 -25.785  1.00 59.60           C  
ATOM   2917  CE2 TYR B 640       4.290  38.235 -28.178  1.00 59.15           C  
ATOM   2918  CZ  TYR B 640       4.292  38.970 -27.004  1.00 59.45           C  
ATOM   2919  OH  TYR B 640       4.329  40.348 -27.034  1.00 60.10           O  
ATOM   2920  N   ASP B 641       1.489  33.993 -28.474  1.00 60.85           N  
ATOM   2921  CA  ASP B 641       0.537  34.392 -29.518  1.00 61.32           C  
ATOM   2922  C   ASP B 641      -0.852  34.735 -28.962  1.00 61.38           C  
ATOM   2923  O   ASP B 641      -1.521  35.639 -29.468  1.00 61.71           O  
ATOM   2924  CB  ASP B 641       0.401  33.289 -30.578  1.00 61.50           C  
ATOM   2925  CG  ASP B 641      -0.024  33.828 -31.941  1.00 62.54           C  
ATOM   2926  OD1 ASP B 641      -0.639  34.919 -32.007  1.00 63.87           O  
ATOM   2927  OD2 ASP B 641       0.268  33.158 -32.957  1.00 63.90           O1-
ATOM   2928  N   GLN B 642      -1.278  34.010 -27.931  1.00 61.21           N  
ATOM   2929  CA  GLN B 642      -2.544  34.289 -27.262  1.00 61.06           C  
ATOM   2930  C   GLN B 642      -2.345  35.169 -26.030  1.00 60.91           C  
ATOM   2931  O   GLN B 642      -3.109  36.115 -25.817  1.00 61.02           O  
ATOM   2932  CB  GLN B 642      -3.240  32.981 -26.884  1.00 61.07           C  
ATOM   2933  CG  GLN B 642      -3.403  32.015 -28.051  1.00 61.06           C  
ATOM   2934  CD  GLN B 642      -3.958  32.689 -29.292  1.00 61.06           C  
ATOM   2935  NE2 GLN B 642      -3.381  32.383 -30.447  1.00 60.56           N  
ATOM   2936  OE1 GLN B 642      -4.896  33.480 -29.209  1.00 61.51           O  
ATOM   2937  N   CYS B 643      -1.315  34.877 -25.237  1.00 60.56           N  
ATOM   2938  CA  CYS B 643      -1.046  35.643 -24.017  1.00 60.35           C  
ATOM   2939  C   CYS B 643      -0.777  37.122 -24.254  1.00 60.22           C  
ATOM   2940  O   CYS B 643      -0.995  37.934 -23.362  1.00 60.29           O  
ATOM   2941  CB  CYS B 643       0.129  35.043 -23.256  1.00 60.38           C  
ATOM   2942  SG  CYS B 643      -0.272  33.493 -22.444  1.00 60.65           S  
ATOM   2943  N   LYS B 644      -0.297  37.482 -25.440  1.00 60.13           N  
ATOM   2944  CA  LYS B 644       0.019  38.884 -25.726  1.00 60.08           C  
ATOM   2945  C   LYS B 644      -1.193  39.804 -25.549  1.00 59.78           C  
ATOM   2946  O   LYS B 644      -1.055  40.934 -25.084  1.00 59.65           O  
ATOM   2947  CB  LYS B 644       0.618  39.041 -27.130  1.00 60.04           C  
ATOM   2948  CG  LYS B 644      -0.306  38.668 -28.267  1.00 60.38           C  
ATOM   2949  CD  LYS B 644       0.419  38.728 -29.605  1.00 60.60           C  
ATOM   2950  CE  LYS B 644      -0.579  38.680 -30.762  1.00 61.41           C  
ATOM   2951  NZ  LYS B 644       0.056  38.365 -32.073  1.00 61.85           N1+
ATOM   2952  N   HIS B 645      -2.377  39.305 -25.899  1.00 59.58           N  
ATOM   2953  CA  HIS B 645      -3.608  40.097 -25.813  1.00 59.28           C  
ATOM   2954  C   HIS B 645      -3.997  40.391 -24.377  1.00 59.08           C  
ATOM   2955  O   HIS B 645      -4.409  41.498 -24.053  1.00 59.10           O  
ATOM   2956  CB  HIS B 645      -4.754  39.378 -26.508  1.00 59.29           C  
ATOM   2957  CG  HIS B 645      -4.468  39.054 -27.934  1.00 59.07           C  
ATOM   2958  CD2 HIS B 645      -4.378  37.867 -28.576  1.00 59.24           C  
ATOM   2959  ND1 HIS B 645      -4.218  40.025 -28.877  1.00 58.95           N  
ATOM   2960  CE1 HIS B 645      -3.996  39.450 -30.045  1.00 59.65           C  
ATOM   2961  NE2 HIS B 645      -4.088  38.141 -29.890  1.00 59.82           N  
ATOM   2962  N   MET B 646      -3.866  39.393 -23.517  1.00 58.90           N  
ATOM   2963  CA  MET B 646      -4.129  39.581 -22.103  1.00 59.06           C  
ATOM   2964  C   MET B 646      -3.046  40.451 -21.462  1.00 58.60           C  
ATOM   2965  O   MET B 646      -3.327  41.214 -20.537  1.00 58.38           O  
ATOM   2966  CB  MET B 646      -4.219  38.225 -21.409  1.00 59.09           C  
ATOM   2967  CG  MET B 646      -5.440  37.408 -21.829  1.00 59.61           C  
ATOM   2968  SD  MET B 646      -5.168  35.619 -21.733  1.00 60.52           S  
ATOM   2969  CE  MET B 646      -4.530  35.278 -23.371  1.00 60.27           C  
ATOM   2970  N   LEU B 647      -1.814  40.341 -21.961  1.00 58.25           N  
ATOM   2971  CA  LEU B 647      -0.693  41.128 -21.437  1.00 58.00           C  
ATOM   2972  C   LEU B 647      -0.875  42.625 -21.694  1.00 57.72           C  
ATOM   2973  O   LEU B 647      -0.472  43.456 -20.874  1.00 57.49           O  
ATOM   2974  CB  LEU B 647       0.631  40.663 -22.049  1.00 58.10           C  
ATOM   2975  CG  LEU B 647       1.269  39.398 -21.477  1.00 57.85           C  
ATOM   2976  CD1 LEU B 647       2.366  38.937 -22.409  1.00 58.14           C  
ATOM   2977  CD2 LEU B 647       1.813  39.643 -20.084  1.00 57.54           C  
ATOM   2978  N   TYR B 648      -1.466  42.957 -22.840  1.00 57.40           N  
ATOM   2979  CA  TYR B 648      -1.784  44.341 -23.170  1.00 57.34           C  
ATOM   2980  C   TYR B 648      -2.670  44.950 -22.079  1.00 56.98           C  
ATOM   2981  O   TYR B 648      -2.395  46.046 -21.592  1.00 57.04           O  
ATOM   2982  CB  TYR B 648      -2.450  44.429 -24.553  1.00 57.68           C  
ATOM   2983  CG  TYR B 648      -3.209  45.714 -24.803  1.00 58.27           C  
ATOM   2984  CD1 TYR B 648      -4.570  45.798 -24.530  1.00 58.64           C  
ATOM   2985  CD2 TYR B 648      -2.571  46.843 -25.307  1.00 58.86           C  
ATOM   2986  CE1 TYR B 648      -5.280  46.964 -24.751  1.00 58.73           C  
ATOM   2987  CE2 TYR B 648      -3.277  48.024 -25.532  1.00 59.08           C  
ATOM   2988  CZ  TYR B 648      -4.633  48.074 -25.248  1.00 58.89           C  
ATOM   2989  OH  TYR B 648      -5.357  49.228 -25.455  1.00 59.03           O  
ATOM   2990  N   VAL B 649      -3.711  44.221 -21.682  1.00 56.41           N  
ATOM   2991  CA  VAL B 649      -4.610  44.666 -20.616  1.00 56.03           C  
ATOM   2992  C   VAL B 649      -3.847  44.874 -19.307  1.00 55.92           C  
ATOM   2993  O   VAL B 649      -4.107  45.819 -18.576  1.00 56.04           O  
ATOM   2994  CB  VAL B 649      -5.762  43.653 -20.362  1.00 55.96           C  
ATOM   2995  CG1 VAL B 649      -6.755  44.211 -19.349  1.00 55.21           C  
ATOM   2996  CG2 VAL B 649      -6.465  43.298 -21.661  1.00 55.50           C  
ATOM   2997  N   SER B 650      -2.903  43.991 -19.012  1.00 55.89           N  
ATOM   2998  CA  SER B 650      -2.099  44.119 -17.795  1.00 55.74           C  
ATOM   2999  C   SER B 650      -1.251  45.388 -17.795  1.00 55.29           C  
ATOM   3000  O   SER B 650      -1.138  46.057 -16.767  1.00 55.10           O  
ATOM   3001  CB  SER B 650      -1.189  42.902 -17.618  1.00 55.70           C  
ATOM   3002  OG  SER B 650      -0.568  42.931 -16.346  1.00 56.43           O  
ATOM   3003  N   SER B 651      -0.657  45.710 -18.943  1.00 54.92           N  
ATOM   3004  CA  SER B 651       0.270  46.841 -19.034  1.00 54.96           C  
ATOM   3005  C   SER B 651      -0.460  48.179 -19.044  1.00 54.65           C  
ATOM   3006  O   SER B 651       0.016  49.142 -18.447  1.00 54.44           O  
ATOM   3007  CB  SER B 651       1.183  46.712 -20.261  1.00 55.04           C  
ATOM   3008  OG  SER B 651       0.447  46.389 -21.427  1.00 56.01           O  
ATOM   3009  N   GLU B 652      -1.611  48.226 -19.716  1.00 54.56           N  
ATOM   3010  CA  GLU B 652      -2.488  49.404 -19.712  1.00 54.42           C  
ATOM   3011  C   GLU B 652      -2.974  49.755 -18.315  1.00 54.19           C  
ATOM   3012  O   GLU B 652      -3.018  50.924 -17.949  1.00 53.92           O  
ATOM   3013  CB  GLU B 652      -3.701  49.174 -20.604  1.00 54.48           C  
ATOM   3014  CG  GLU B 652      -3.402  49.184 -22.083  1.00 55.44           C  
ATOM   3015  CD  GLU B 652      -3.259  50.585 -22.645  1.00 56.47           C  
ATOM   3016  OE1 GLU B 652      -2.255  51.249 -22.338  1.00 56.54           O  
ATOM   3017  OE2 GLU B 652      -4.150  51.015 -23.407  1.00 58.29           O1-
ATOM   3018  N   LEU B 653      -3.358  48.738 -17.549  1.00 54.17           N  
ATOM   3019  CA  LEU B 653      -3.778  48.931 -16.163  1.00 54.17           C  
ATOM   3020  C   LEU B 653      -2.611  49.464 -15.335  1.00 54.16           C  
ATOM   3021  O   LEU B 653      -2.786  50.367 -14.518  1.00 53.76           O  
ATOM   3022  CB  LEU B 653      -4.292  47.621 -15.558  1.00 54.16           C  
ATOM   3023  CG  LEU B 653      -5.632  47.059 -16.049  1.00 54.07           C  
ATOM   3024  CD1 LEU B 653      -5.834  45.647 -15.510  1.00 53.54           C  
ATOM   3025  CD2 LEU B 653      -6.794  47.949 -15.640  1.00 54.33           C  
ATOM   3026  N   HIS B 654      -1.425  48.898 -15.561  1.00 54.42           N  
ATOM   3027  CA  HIS B 654      -0.195  49.371 -14.916  1.00 54.55           C  
ATOM   3028  C   HIS B 654       0.137  50.789 -15.358  1.00 54.26           C  
ATOM   3029  O   HIS B 654       0.353  51.667 -14.527  1.00 54.13           O  
ATOM   3030  CB  HIS B 654       0.987  48.440 -15.225  1.00 54.86           C  
ATOM   3031  CG  HIS B 654       2.280  48.889 -14.618  1.00 55.69           C  
ATOM   3032  CD2 HIS B 654       2.838  48.627 -13.412  1.00 56.31           C  
ATOM   3033  ND1 HIS B 654       3.153  49.738 -15.267  1.00 56.75           N  
ATOM   3034  CE1 HIS B 654       4.192  49.977 -14.488  1.00 56.56           C  
ATOM   3035  NE2 HIS B 654       4.025  49.316 -13.357  1.00 56.93           N  
ATOM   3036  N   ARG B 655       0.157  51.010 -16.666  1.00 54.08           N  
ATOM   3037  CA  ARG B 655       0.434  52.332 -17.206  1.00 54.22           C  
ATOM   3038  C   ARG B 655      -0.392  53.382 -16.480  1.00 54.18           C  
ATOM   3039  O   ARG B 655       0.151  54.336 -15.928  1.00 54.42           O  
ATOM   3040  CB  ARG B 655       0.133  52.388 -18.707  1.00 54.14           C  
ATOM   3041  CG  ARG B 655       0.510  53.718 -19.356  1.00 54.26           C  
ATOM   3042  CD  ARG B 655       0.351  53.680 -20.865  1.00 54.66           C  
ATOM   3043  NE  ARG B 655      -1.049  53.543 -21.254  1.00 55.61           N  
ATOM   3044  CZ  ARG B 655      -1.931  54.543 -21.281  1.00 56.42           C  
ATOM   3045  NH1 ARG B 655      -1.584  55.775 -20.924  1.00 56.95           N1+
ATOM   3046  NH2 ARG B 655      -3.185  54.307 -21.656  1.00 56.16           N  
ATOM   3047  N   LEU B 656      -1.704  53.171 -16.473  1.00 54.17           N  
ATOM   3048  CA  LEU B 656      -2.665  54.129 -15.933  1.00 53.96           C  
ATOM   3049  C   LEU B 656      -2.805  54.056 -14.411  1.00 54.11           C  
ATOM   3050  O   LEU B 656      -3.493  54.884 -13.819  1.00 54.20           O  
ATOM   3051  CB  LEU B 656      -4.037  53.923 -16.591  1.00 53.76           C  
ATOM   3052  CG  LEU B 656      -4.100  54.117 -18.110  1.00 53.16           C  
ATOM   3053  CD1 LEU B 656      -5.435  53.670 -18.661  1.00 52.10           C  
ATOM   3054  CD2 LEU B 656      -3.845  55.567 -18.470  1.00 53.20           C  
ATOM   3055  N   GLN B 657      -2.156  53.079 -13.779  1.00 54.14           N  
ATOM   3056  CA  GLN B 657      -2.193  52.928 -12.319  1.00 54.17           C  
ATOM   3057  C   GLN B 657      -3.629  52.977 -11.796  1.00 53.90           C  
ATOM   3058  O   GLN B 657      -3.966  53.770 -10.919  1.00 53.89           O  
ATOM   3059  CB  GLN B 657      -1.304  53.982 -11.639  1.00 54.28           C  
ATOM   3060  CG  GLN B 657       0.203  53.783 -11.900  1.00 55.37           C  
ATOM   3061  CD  GLN B 657       0.776  52.535 -11.195  1.00 56.48           C  
ATOM   3062  NE2 GLN B 657       0.995  51.459 -11.959  1.00 55.74           N  
ATOM   3063  OE1 GLN B 657       1.020  52.550  -9.983  1.00 57.01           O  
ATOM   3064  N   VAL B 658      -4.470  52.115 -12.362  1.00 53.61           N  
ATOM   3065  CA  VAL B 658      -5.871  52.023 -11.972  1.00 53.34           C  
ATOM   3066  C   VAL B 658      -5.963  51.607 -10.502  1.00 53.45           C  
ATOM   3067  O   VAL B 658      -5.154  50.809 -10.033  1.00 53.35           O  
ATOM   3068  CB  VAL B 658      -6.645  51.005 -12.863  1.00 53.26           C  
ATOM   3069  CG1 VAL B 658      -8.120  50.931 -12.459  1.00 52.36           C  
ATOM   3070  CG2 VAL B 658      -6.506  51.366 -14.339  1.00 52.50           C  
ATOM   3071  N   SER B 659      -6.930  52.166  -9.777  1.00 53.54           N  
ATOM   3072  CA  SER B 659      -7.167  51.783  -8.386  1.00 53.70           C  
ATOM   3073  C   SER B 659      -8.190  50.645  -8.296  1.00 53.71           C  
ATOM   3074  O   SER B 659      -8.959  50.408  -9.234  1.00 53.71           O  
ATOM   3075  CB  SER B 659      -7.643  52.984  -7.577  1.00 53.65           C  
ATOM   3076  OG  SER B 659      -8.789  53.565  -8.164  1.00 54.40           O  
ATOM   3077  N   TYR B 660      -8.193  49.940  -7.166  1.00 53.53           N  
ATOM   3078  CA  TYR B 660      -9.119  48.833  -6.970  1.00 53.43           C  
ATOM   3079  C   TYR B 660     -10.549  49.272  -7.269  1.00 53.51           C  
ATOM   3080  O   TYR B 660     -11.249  48.618  -8.037  1.00 53.71           O  
ATOM   3081  CB  TYR B 660      -9.004  48.252  -5.550  1.00 53.25           C  
ATOM   3082  CG  TYR B 660      -9.761  46.942  -5.329  1.00 53.00           C  
ATOM   3083  CD1 TYR B 660      -9.680  45.894  -6.246  1.00 52.60           C  
ATOM   3084  CD2 TYR B 660     -10.537  46.746  -4.187  1.00 53.07           C  
ATOM   3085  CE1 TYR B 660     -10.364  44.695  -6.039  1.00 53.07           C  
ATOM   3086  CE2 TYR B 660     -11.224  45.549  -3.971  1.00 52.84           C  
ATOM   3087  CZ  TYR B 660     -11.137  44.529  -4.901  1.00 52.97           C  
ATOM   3088  OH  TYR B 660     -11.816  43.342  -4.692  1.00 52.54           O  
ATOM   3089  N   GLU B 661     -10.963  50.402  -6.707  1.00 53.54           N  
ATOM   3090  CA  GLU B 661     -12.338  50.882  -6.882  1.00 53.68           C  
ATOM   3091  C   GLU B 661     -12.658  51.246  -8.337  1.00 53.28           C  
ATOM   3092  O   GLU B 661     -13.755  50.959  -8.831  1.00 53.46           O  
ATOM   3093  CB  GLU B 661     -12.614  52.063  -5.957  1.00 53.86           C  
ATOM   3094  CG  GLU B 661     -12.404  51.708  -4.487  1.00 55.23           C  
ATOM   3095  CD  GLU B 661     -12.922  52.760  -3.530  1.00 56.87           C  
ATOM   3096  OE1 GLU B 661     -13.526  53.760  -3.987  1.00 57.23           O  
ATOM   3097  OE2 GLU B 661     -12.723  52.573  -2.308  1.00 58.25           O1-
ATOM   3098  N   GLU B 662     -11.702  51.865  -9.025  1.00 52.60           N  
ATOM   3099  CA  GLU B 662     -11.860  52.127 -10.452  1.00 52.03           C  
ATOM   3100  C   GLU B 662     -12.095  50.830 -11.217  1.00 51.33           C  
ATOM   3101  O   GLU B 662     -12.978  50.768 -12.071  1.00 51.62           O  
ATOM   3102  CB  GLU B 662     -10.638  52.838 -11.008  1.00 52.04           C  
ATOM   3103  CG  GLU B 662     -10.584  54.311 -10.657  1.00 53.11           C  
ATOM   3104  CD  GLU B 662      -9.254  54.953 -11.028  1.00 53.82           C  
ATOM   3105  OE1 GLU B 662      -8.216  54.253 -10.987  1.00 53.90           O  
ATOM   3106  OE2 GLU B 662      -9.250  56.157 -11.356  1.00 53.68           O1-
ATOM   3107  N   TYR B 663     -11.305  49.806 -10.895  1.00 50.17           N  
ATOM   3108  CA  TYR B 663     -11.416  48.484 -11.528  1.00 49.35           C  
ATOM   3109  C   TYR B 663     -12.793  47.845 -11.281  1.00 48.71           C  
ATOM   3110  O   TYR B 663     -13.423  47.333 -12.211  1.00 48.36           O  
ATOM   3111  CB  TYR B 663     -10.257  47.580 -11.055  1.00 49.17           C  
ATOM   3112  CG  TYR B 663     -10.523  46.088 -11.004  1.00 48.89           C  
ATOM   3113  CD1 TYR B 663     -10.287  45.275 -12.111  1.00 48.63           C  
ATOM   3114  CD2 TYR B 663     -10.961  45.483  -9.828  1.00 48.83           C  
ATOM   3115  CE1 TYR B 663     -10.519  43.899 -12.062  1.00 48.43           C  
ATOM   3116  CE2 TYR B 663     -11.194  44.113  -9.767  1.00 48.90           C  
ATOM   3117  CZ  TYR B 663     -10.970  43.324 -10.888  1.00 48.75           C  
ATOM   3118  OH  TYR B 663     -11.190  41.965 -10.820  1.00 48.46           O  
ATOM   3119  N   LEU B 664     -13.265  47.905 -10.040  1.00 47.93           N  
ATOM   3120  CA  LEU B 664     -14.578  47.355  -9.699  1.00 47.54           C  
ATOM   3121  C   LEU B 664     -15.700  47.957 -10.563  1.00 47.24           C  
ATOM   3122  O   LEU B 664     -16.609  47.251 -10.989  1.00 47.18           O  
ATOM   3123  CB  LEU B 664     -14.876  47.557  -8.205  1.00 47.32           C  
ATOM   3124  CG  LEU B 664     -13.999  46.768  -7.224  1.00 46.96           C  
ATOM   3125  CD1 LEU B 664     -14.361  47.099  -5.782  1.00 46.20           C  
ATOM   3126  CD2 LEU B 664     -14.079  45.268  -7.470  1.00 45.30           C  
ATOM   3127  N   CYS B 665     -15.623  49.259 -10.824  1.00 47.04           N  
ATOM   3128  CA  CYS B 665     -16.596  49.937 -11.677  1.00 46.87           C  
ATOM   3129  C   CYS B 665     -16.414  49.551 -13.130  1.00 46.56           C  
ATOM   3130  O   CYS B 665     -17.382  49.224 -13.818  1.00 46.83           O  
ATOM   3131  CB  CYS B 665     -16.460  51.447 -11.537  1.00 46.89           C  
ATOM   3132  SG  CYS B 665     -16.869  52.027  -9.898  1.00 47.73           S  
ATOM   3133  N   MET B 666     -15.169  49.591 -13.586  1.00 46.12           N  
ATOM   3134  CA  MET B 666     -14.826  49.210 -14.953  1.00 45.93           C  
ATOM   3135  C   MET B 666     -15.277  47.784 -15.312  1.00 45.80           C  
ATOM   3136  O   MET B 666     -15.824  47.563 -16.391  1.00 45.98           O  
ATOM   3137  CB  MET B 666     -13.319  49.382 -15.179  1.00 45.91           C  
ATOM   3138  CG  MET B 666     -12.879  50.850 -15.242  1.00 46.15           C  
ATOM   3139  SD  MET B 666     -11.094  51.068 -15.353  1.00 45.55           S  
ATOM   3140  CE  MET B 666     -10.806  50.662 -17.067  1.00 44.45           C  
ATOM   3141  N   LYS B 667     -15.070  46.829 -14.408  1.00 45.58           N  
ATOM   3142  CA  LYS B 667     -15.484  45.444 -14.653  1.00 45.64           C  
ATOM   3143  C   LYS B 667     -17.011  45.324 -14.750  1.00 45.79           C  
ATOM   3144  O   LYS B 667     -17.530  44.617 -15.618  1.00 45.76           O  
ATOM   3145  CB  LYS B 667     -14.929  44.503 -13.569  1.00 45.61           C  
ATOM   3146  CG  LYS B 667     -15.336  43.036 -13.733  1.00 45.33           C  
ATOM   3147  CD  LYS B 667     -14.351  42.063 -13.085  1.00 44.51           C  
ATOM   3148  CE  LYS B 667     -14.302  42.188 -11.567  1.00 44.19           C  
ATOM   3149  NZ  LYS B 667     -15.605  41.929 -10.915  1.00 44.34           N1+
ATOM   3150  N   THR B 668     -17.722  46.019 -13.866  1.00 45.89           N  
ATOM   3151  CA  THR B 668     -19.185  46.087 -13.931  1.00 45.96           C  
ATOM   3152  C   THR B 668     -19.637  46.611 -15.293  1.00 46.14           C  
ATOM   3153  O   THR B 668     -20.498  46.022 -15.942  1.00 46.31           O  
ATOM   3154  CB  THR B 668     -19.755  47.001 -12.829  1.00 45.94           C  
ATOM   3155  CG2 THR B 668     -21.275  46.975 -12.835  1.00 45.33           C  
ATOM   3156  OG1 THR B 668     -19.268  46.568 -11.551  1.00 45.79           O  
ATOM   3157  N   LEU B 669     -19.040  47.710 -15.733  1.00 46.43           N  
ATOM   3158  CA  LEU B 669     -19.342  48.262 -17.055  1.00 46.48           C  
ATOM   3159  C   LEU B 669     -19.033  47.294 -18.204  1.00 46.63           C  
ATOM   3160  O   LEU B 669     -19.658  47.385 -19.261  1.00 46.70           O  
ATOM   3161  CB  LEU B 669     -18.590  49.572 -17.271  1.00 46.46           C  
ATOM   3162  CG  LEU B 669     -19.143  50.763 -16.496  1.00 45.98           C  
ATOM   3163  CD1 LEU B 669     -18.113  51.881 -16.482  1.00 46.37           C  
ATOM   3164  CD2 LEU B 669     -20.451  51.234 -17.099  1.00 44.51           C  
ATOM   3165  N   LEU B 670     -18.082  46.379 -18.004  1.00 46.69           N  
ATOM   3166  CA  LEU B 670     -17.752  45.379 -19.034  1.00 46.73           C  
ATOM   3167  C   LEU B 670     -18.857  44.335 -19.193  1.00 46.78           C  
ATOM   3168  O   LEU B 670     -19.102  43.839 -20.293  1.00 46.48           O  
ATOM   3169  CB  LEU B 670     -16.405  44.701 -18.747  1.00 46.59           C  
ATOM   3170  CG  LEU B 670     -15.177  45.521 -19.152  1.00 46.45           C  
ATOM   3171  CD1 LEU B 670     -13.893  44.786 -18.813  1.00 46.03           C  
ATOM   3172  CD2 LEU B 670     -15.210  45.831 -20.636  1.00 46.89           C  
ATOM   3173  N   LEU B 671     -19.530  44.013 -18.094  1.00 47.06           N  
ATOM   3174  CA  LEU B 671     -20.713  43.163 -18.143  1.00 47.31           C  
ATOM   3175  C   LEU B 671     -21.783  43.789 -19.053  1.00 47.71           C  
ATOM   3176  O   LEU B 671     -22.547  43.085 -19.708  1.00 47.36           O  
ATOM   3177  CB  LEU B 671     -21.262  42.959 -16.729  1.00 47.24           C  
ATOM   3178  CG  LEU B 671     -22.560  42.159 -16.573  1.00 47.22           C  
ATOM   3179  CD1 LEU B 671     -22.382  40.741 -17.083  1.00 46.64           C  
ATOM   3180  CD2 LEU B 671     -22.994  42.164 -15.114  1.00 47.06           C  
ATOM   3181  N   LEU B 672     -21.799  45.119 -19.095  1.00 48.33           N  
ATOM   3182  CA  LEU B 672     -22.801  45.886 -19.825  1.00 48.81           C  
ATOM   3183  C   LEU B 672     -22.227  46.517 -21.108  1.00 49.45           C  
ATOM   3184  O   LEU B 672     -22.680  47.579 -21.539  1.00 49.53           O  
ATOM   3185  CB  LEU B 672     -23.351  46.982 -18.899  1.00 48.54           C  
ATOM   3186  CG  LEU B 672     -23.613  46.575 -17.440  1.00 47.96           C  
ATOM   3187  CD1 LEU B 672     -24.039  47.773 -16.600  1.00 46.52           C  
ATOM   3188  CD2 LEU B 672     -24.655  45.469 -17.365  1.00 46.44           C  
ATOM   3189  N   SER B 673     -21.254  45.853 -21.726  1.00 50.21           N  
ATOM   3190  CA  SER B 673     -20.506  46.427 -22.854  1.00 50.98           C  
ATOM   3191  C   SER B 673     -21.057  46.036 -24.230  1.00 51.81           C  
ATOM   3192  O   SER B 673     -20.682  46.619 -25.246  1.00 51.79           O  
ATOM   3193  CB  SER B 673     -19.044  45.983 -22.774  1.00 51.07           C  
ATOM   3194  OG  SER B 673     -18.938  44.572 -22.912  1.00 50.71           O  
ATOM   3195  N   SER B 674     -21.926  45.034 -24.263  1.00 52.87           N  
ATOM   3196  CA  SER B 674     -22.464  44.527 -25.513  1.00 53.79           C  
ATOM   3197  C   SER B 674     -23.930  44.179 -25.339  1.00 54.62           C  
ATOM   3198  O   SER B 674     -24.309  43.560 -24.343  1.00 54.89           O  
ATOM   3199  CB  SER B 674     -21.698  43.282 -25.957  1.00 53.95           C  
ATOM   3200  OG  SER B 674     -20.433  43.623 -26.487  1.00 54.05           O  
ATOM   3201  N   VAL B 675     -24.742  44.586 -26.313  1.00 55.42           N  
ATOM   3202  CA  VAL B 675     -26.173  44.295 -26.329  1.00 55.89           C  
ATOM   3203  C   VAL B 675     -26.551  43.817 -27.723  1.00 56.57           C  
ATOM   3204  O   VAL B 675     -25.805  44.054 -28.678  1.00 56.62           O  
ATOM   3205  CB  VAL B 675     -27.012  45.540 -25.986  1.00 55.85           C  
ATOM   3206  CG1 VAL B 675     -26.857  45.904 -24.517  1.00 55.86           C  
ATOM   3207  CG2 VAL B 675     -26.628  46.706 -26.881  1.00 55.56           C  
ATOM   3208  N   PRO B 676     -27.698  43.128 -27.849  1.00 57.32           N  
ATOM   3209  CA  PRO B 676     -28.162  42.723 -29.176  1.00 57.93           C  
ATOM   3210  C   PRO B 676     -28.505  43.922 -30.058  1.00 58.60           C  
ATOM   3211  O   PRO B 676     -28.963  44.942 -29.550  1.00 58.49           O  
ATOM   3212  CB  PRO B 676     -29.430  41.911 -28.880  1.00 57.89           C  
ATOM   3213  CG  PRO B 676     -29.367  41.578 -27.438  1.00 57.71           C  
ATOM   3214  CD  PRO B 676     -28.610  42.678 -26.786  1.00 57.39           C  
ATOM   3215  N   LYS B 677     -28.288  43.794 -31.366  1.00 59.55           N  
ATOM   3216  CA  LYS B 677     -28.662  44.848 -32.320  1.00 60.27           C  
ATOM   3217  C   LYS B 677     -30.145  45.225 -32.195  1.00 60.81           C  
ATOM   3218  O   LYS B 677     -30.496  46.400 -32.257  1.00 61.29           O  
ATOM   3219  CB  LYS B 677     -28.340  44.416 -33.752  1.00 60.26           C  
ATOM   3220  N   ASP B 678     -31.004  44.227 -32.004  1.00 61.39           N  
ATOM   3221  CA  ASP B 678     -32.439  44.455 -31.811  1.00 61.78           C  
ATOM   3222  C   ASP B 678     -32.774  45.076 -30.440  1.00 62.07           C  
ATOM   3223  O   ASP B 678     -33.832  45.686 -30.273  1.00 62.39           O  
ATOM   3224  CB  ASP B 678     -33.206  43.145 -32.001  1.00 61.90           C  
ATOM   3225  N   GLY B 679     -31.884  44.912 -29.464  1.00 62.16           N  
ATOM   3226  CA  GLY B 679     -32.051  45.521 -28.140  1.00 62.11           C  
ATOM   3227  C   GLY B 679     -32.511  44.514 -27.104  1.00 62.03           C  
ATOM   3228  O   GLY B 679     -33.067  43.478 -27.452  1.00 62.27           O  
ATOM   3229  N   LEU B 680     -32.274  44.815 -25.830  1.00 61.80           N  
ATOM   3230  CA  LEU B 680     -32.756  43.969 -24.733  1.00 61.63           C  
ATOM   3231  C   LEU B 680     -34.266  44.080 -24.580  1.00 61.50           C  
ATOM   3232  O   LEU B 680     -34.882  45.012 -25.088  1.00 61.70           O  
ATOM   3233  CB  LEU B 680     -32.091  44.366 -23.414  1.00 61.51           C  
ATOM   3234  CG  LEU B 680     -30.575  44.191 -23.363  1.00 61.42           C  
ATOM   3235  CD1 LEU B 680     -30.058  44.688 -22.033  1.00 61.12           C  
ATOM   3236  CD2 LEU B 680     -30.175  42.735 -23.595  1.00 60.97           C  
ATOM   3237  N   LYS B 681     -34.861  43.120 -23.881  1.00 61.36           N  
ATOM   3238  CA  LYS B 681     -36.280  43.193 -23.537  1.00 61.15           C  
ATOM   3239  C   LYS B 681     -36.513  44.246 -22.455  1.00 60.72           C  
ATOM   3240  O   LYS B 681     -37.544  44.918 -22.457  1.00 60.93           O  
ATOM   3241  CB  LYS B 681     -36.808  41.832 -23.074  1.00 61.25           C  
ATOM   3242  CG  LYS B 681     -36.781  40.761 -24.155  1.00 61.87           C  
ATOM   3243  CD  LYS B 681     -37.589  39.541 -23.735  1.00 62.58           C  
ATOM   3244  CE  LYS B 681     -37.196  38.289 -24.504  1.00 62.59           C  
ATOM   3245  NZ  LYS B 681     -37.691  37.075 -23.792  1.00 62.95           N1+
ATOM   3246  N   SER B 682     -35.559  44.378 -21.535  1.00 60.15           N  
ATOM   3247  CA  SER B 682     -35.590  45.428 -20.515  1.00 59.85           C  
ATOM   3248  C   SER B 682     -34.577  46.524 -20.841  1.00 59.41           C  
ATOM   3249  O   SER B 682     -33.855  46.977 -19.962  1.00 59.47           O  
ATOM   3250  CB  SER B 682     -35.274  44.841 -19.135  1.00 59.76           C  
ATOM   3251  OG  SER B 682     -36.125  43.759 -18.832  1.00 60.07           O  
ATOM   3252  N   GLN B 683     -34.528  46.949 -22.100  1.00 59.05           N  
ATOM   3253  CA  GLN B 683     -33.539  47.939 -22.551  1.00 58.86           C  
ATOM   3254  C   GLN B 683     -33.477  49.175 -21.647  1.00 58.67           C  
ATOM   3255  O   GLN B 683     -32.393  49.659 -21.327  1.00 58.72           O  
ATOM   3256  CB  GLN B 683     -33.838  48.370 -23.991  1.00 58.85           C  
ATOM   3257  CG  GLN B 683     -32.764  49.254 -24.635  1.00 58.92           C  
ATOM   3258  CD  GLN B 683     -31.455  48.520 -24.892  1.00 59.02           C  
ATOM   3259  NE2 GLN B 683     -30.347  49.189 -24.621  1.00 58.52           N  
ATOM   3260  OE1 GLN B 683     -31.443  47.373 -25.341  1.00 59.31           O  
ATOM   3261  N   GLU B 684     -34.640  49.676 -21.243  1.00 58.42           N  
ATOM   3262  CA  GLU B 684     -34.720  50.850 -20.371  1.00 58.37           C  
ATOM   3263  C   GLU B 684     -33.963  50.645 -19.059  1.00 58.07           C  
ATOM   3264  O   GLU B 684     -33.157  51.491 -18.663  1.00 58.09           O  
ATOM   3265  CB  GLU B 684     -36.190  51.209 -20.075  1.00 58.45           C  
ATOM   3266  CG  GLU B 684     -36.400  52.173 -18.889  1.00 58.47           C  
ATOM   3267  CD  GLU B 684     -35.667  53.483 -19.066  1.00 58.99           C  
ATOM   3268  OE1 GLU B 684     -35.418  53.859 -20.232  1.00 59.56           O  
ATOM   3269  OE2 GLU B 684     -35.342  54.135 -18.049  1.00 58.54           O1-
ATOM   3270  N   LEU B 685     -34.239  49.536 -18.379  1.00 57.76           N  
ATOM   3271  CA  LEU B 685     -33.562  49.228 -17.115  1.00 57.58           C  
ATOM   3272  C   LEU B 685     -32.061  49.028 -17.343  1.00 57.05           C  
ATOM   3273  O   LEU B 685     -31.246  49.381 -16.492  1.00 56.77           O  
ATOM   3274  CB  LEU B 685     -34.167  47.988 -16.444  1.00 57.47           C  
ATOM   3275  CG  LEU B 685     -33.554  47.614 -15.084  1.00 57.93           C  
ATOM   3276  CD1 LEU B 685     -33.643  48.772 -14.085  1.00 57.63           C  
ATOM   3277  CD2 LEU B 685     -34.205  46.353 -14.505  1.00 57.97           C  
ATOM   3278  N   PHE B 686     -31.708  48.468 -18.497  1.00 56.55           N  
ATOM   3279  CA  PHE B 686     -30.313  48.291 -18.856  1.00 56.37           C  
ATOM   3280  C   PHE B 686     -29.597  49.635 -18.964  1.00 56.31           C  
ATOM   3281  O   PHE B 686     -28.505  49.799 -18.420  1.00 56.38           O  
ATOM   3282  CB  PHE B 686     -30.175  47.530 -20.169  1.00 56.11           C  
ATOM   3283  CG  PHE B 686     -28.780  47.505 -20.688  1.00 56.06           C  
ATOM   3284  CD1 PHE B 686     -27.855  46.607 -20.170  1.00 55.83           C  
ATOM   3285  CD2 PHE B 686     -28.374  48.399 -21.666  1.00 55.60           C  
ATOM   3286  CE1 PHE B 686     -26.557  46.585 -20.633  1.00 55.70           C  
ATOM   3287  CE2 PHE B 686     -27.074  48.380 -22.140  1.00 55.85           C  
ATOM   3288  CZ  PHE B 686     -26.163  47.470 -21.620  1.00 55.97           C  
ATOM   3289  N   ASP B 687     -30.217  50.583 -19.666  1.00 56.19           N  
ATOM   3290  CA  ASP B 687     -29.670  51.935 -19.806  1.00 55.99           C  
ATOM   3291  C   ASP B 687     -29.497  52.612 -18.446  1.00 55.75           C  
ATOM   3292  O   ASP B 687     -28.489  53.265 -18.198  1.00 55.12           O  
ATOM   3293  CB  ASP B 687     -30.571  52.796 -20.700  1.00 56.15           C  
ATOM   3294  CG  ASP B 687     -30.603  52.322 -22.150  1.00 56.44           C  
ATOM   3295  OD1 ASP B 687     -29.616  51.723 -22.623  1.00 57.09           O  
ATOM   3296  OD2 ASP B 687     -31.624  52.566 -22.828  1.00 56.94           O1-
ATOM   3297  N   GLU B 688     -30.482  52.448 -17.567  1.00 55.84           N  
ATOM   3298  CA  GLU B 688     -30.403  53.028 -16.223  1.00 56.09           C  
ATOM   3299  C   GLU B 688     -29.226  52.467 -15.425  1.00 55.96           C  
ATOM   3300  O   GLU B 688     -28.514  53.216 -14.752  1.00 56.03           O  
ATOM   3301  CB  GLU B 688     -31.703  52.801 -15.449  1.00 56.03           C  
ATOM   3302  CG  GLU B 688     -32.871  53.634 -15.954  1.00 56.46           C  
ATOM   3303  CD  GLU B 688     -34.105  53.561 -15.055  1.00 56.84           C  
ATOM   3304  OE1 GLU B 688     -34.013  53.082 -13.894  1.00 57.44           O  
ATOM   3305  OE2 GLU B 688     -35.177  54.002 -15.519  1.00 58.05           O1-
ATOM   3306  N   ILE B 689     -29.037  51.150 -15.509  1.00 55.71           N  
ATOM   3307  CA  ILE B 689     -27.969  50.456 -14.787  1.00 55.53           C  
ATOM   3308  C   ILE B 689     -26.603  50.866 -15.326  1.00 55.38           C  
ATOM   3309  O   ILE B 689     -25.696  51.189 -14.565  1.00 54.96           O  
ATOM   3310  CB  ILE B 689     -28.146  48.906 -14.862  1.00 55.55           C  
ATOM   3311  CG1 ILE B 689     -29.367  48.476 -14.045  1.00 55.63           C  
ATOM   3312  CG2 ILE B 689     -26.915  48.179 -14.343  1.00 54.73           C  
ATOM   3313  CD1 ILE B 689     -29.956  47.161 -14.489  1.00 55.72           C  
ATOM   3314  N   ARG B 690     -26.475  50.860 -16.644  1.00 55.41           N  
ATOM   3315  CA  ARG B 690     -25.242  51.265 -17.294  1.00 55.69           C  
ATOM   3316  C   ARG B 690     -24.819  52.663 -16.832  1.00 56.07           C  
ATOM   3317  O   ARG B 690     -23.686  52.869 -16.398  1.00 56.15           O  
ATOM   3318  CB  ARG B 690     -25.422  51.223 -18.812  1.00 55.62           C  
ATOM   3319  CG  ARG B 690     -24.164  51.511 -19.581  1.00 55.75           C  
ATOM   3320  CD  ARG B 690     -24.157  50.822 -20.929  1.00 56.71           C  
ATOM   3321  NE  ARG B 690     -22.804  50.811 -21.479  1.00 57.26           N  
ATOM   3322  CZ  ARG B 690     -22.254  51.801 -22.176  1.00 57.57           C  
ATOM   3323  NH1 ARG B 690     -22.934  52.910 -22.451  1.00 57.97           N1+
ATOM   3324  NH2 ARG B 690     -21.006  51.678 -22.607  1.00 58.48           N  
ATOM   3325  N   MET B 691     -25.751  53.608 -16.893  1.00 56.42           N  
ATOM   3326  CA  MET B 691     -25.480  54.987 -16.506  1.00 56.70           C  
ATOM   3327  C   MET B 691     -25.128  55.131 -15.031  1.00 56.51           C  
ATOM   3328  O   MET B 691     -24.316  55.983 -14.668  1.00 56.92           O  
ATOM   3329  CB  MET B 691     -26.682  55.873 -16.830  1.00 57.06           C  
ATOM   3330  CG  MET B 691     -26.440  57.350 -16.601  1.00 58.49           C  
ATOM   3331  SD  MET B 691     -25.008  57.974 -17.519  1.00 60.94           S  
ATOM   3332  CE  MET B 691     -25.608  57.838 -19.215  1.00 60.67           C  
ATOM   3333  N   THR B 692     -25.731  54.311 -14.180  1.00 56.26           N  
ATOM   3334  CA  THR B 692     -25.383  54.306 -12.756  1.00 56.00           C  
ATOM   3335  C   THR B 692     -23.893  54.005 -12.550  1.00 55.69           C  
ATOM   3336  O   THR B 692     -23.217  54.683 -11.763  1.00 55.52           O  
ATOM   3337  CB  THR B 692     -26.249  53.290 -11.962  1.00 56.03           C  
ATOM   3338  CG2 THR B 692     -25.756  53.154 -10.531  1.00 55.88           C  
ATOM   3339  OG1 THR B 692     -27.612  53.734 -11.947  1.00 56.01           O  
ATOM   3340  N   TYR B 693     -23.387  53.007 -13.274  1.00 55.24           N  
ATOM   3341  CA  TYR B 693     -21.984  52.599 -13.148  1.00 55.10           C  
ATOM   3342  C   TYR B 693     -21.017  53.455 -13.965  1.00 55.08           C  
ATOM   3343  O   TYR B 693     -19.833  53.530 -13.633  1.00 55.21           O  
ATOM   3344  CB  TYR B 693     -21.829  51.102 -13.447  1.00 54.91           C  
ATOM   3345  CG  TYR B 693     -22.531  50.289 -12.401  1.00 54.49           C  
ATOM   3346  CD1 TYR B 693     -22.046  50.248 -11.098  1.00 54.19           C  
ATOM   3347  CD2 TYR B 693     -23.712  49.616 -12.687  1.00 54.51           C  
ATOM   3348  CE1 TYR B 693     -22.700  49.535 -10.116  1.00 54.42           C  
ATOM   3349  CE2 TYR B 693     -24.375  48.892 -11.712  1.00 54.35           C  
ATOM   3350  CZ  TYR B 693     -23.865  48.858 -10.427  1.00 54.63           C  
ATOM   3351  OH  TYR B 693     -24.516  48.149  -9.451  1.00 54.93           O  
ATOM   3352  N   ILE B 694     -21.510  54.117 -15.009  1.00 55.05           N  
ATOM   3353  CA  ILE B 694     -20.746  55.196 -15.624  1.00 55.02           C  
ATOM   3354  C   ILE B 694     -20.531  56.309 -14.591  1.00 55.55           C  
ATOM   3355  O   ILE B 694     -19.418  56.819 -14.444  1.00 55.43           O  
ATOM   3356  CB  ILE B 694     -21.431  55.767 -16.870  1.00 54.79           C  
ATOM   3357  CG1 ILE B 694     -21.407  54.738 -18.002  1.00 54.31           C  
ATOM   3358  CG2 ILE B 694     -20.728  57.032 -17.319  1.00 54.23           C  
ATOM   3359  CD1 ILE B 694     -21.997  55.236 -19.306  1.00 53.09           C  
ATOM   3360  N   LYS B 695     -21.591  56.661 -13.863  1.00 56.01           N  
ATOM   3361  CA  LYS B 695     -21.491  57.658 -12.790  1.00 56.39           C  
ATOM   3362  C   LYS B 695     -20.649  57.185 -11.608  1.00 56.44           C  
ATOM   3363  O   LYS B 695     -20.012  57.994 -10.938  1.00 56.41           O  
ATOM   3364  CB  LYS B 695     -22.874  58.038 -12.268  1.00 56.53           C  
ATOM   3365  CG  LYS B 695     -23.665  58.957 -13.165  1.00 57.51           C  
ATOM   3366  CD  LYS B 695     -24.910  59.417 -12.428  1.00 59.06           C  
ATOM   3367  CE  LYS B 695     -25.994  59.889 -13.364  1.00 60.09           C  
ATOM   3368  NZ  LYS B 695     -27.321  59.836 -12.677  1.00 61.40           N1+
ATOM   3369  N   GLU B 696     -20.670  55.884 -11.340  1.00 56.78           N  
ATOM   3370  CA  GLU B 696     -19.921  55.319 -10.215  1.00 57.11           C  
ATOM   3371  C   GLU B 696     -18.411  55.265 -10.501  1.00 57.20           C  
ATOM   3372  O   GLU B 696     -17.601  55.439  -9.589  1.00 57.00           O  
ATOM   3373  CB  GLU B 696     -20.467  53.934  -9.850  1.00 57.20           C  
ATOM   3374  CG  GLU B 696     -20.036  53.416  -8.467  1.00 57.96           C  
ATOM   3375  CD  GLU B 696     -20.684  54.144  -7.281  1.00 58.59           C  
ATOM   3376  OE1 GLU B 696     -21.693  54.857  -7.465  1.00 58.96           O  
ATOM   3377  OE2 GLU B 696     -20.185  53.978  -6.145  1.00 59.11           O1-
ATOM   3378  N   LEU B 697     -18.035  55.036 -11.758  1.00 57.46           N  
ATOM   3379  CA  LEU B 697     -16.631  55.146 -12.169  1.00 57.73           C  
ATOM   3380  C   LEU B 697     -16.117  56.567 -11.934  1.00 58.27           C  
ATOM   3381  O   LEU B 697     -15.058  56.761 -11.335  1.00 58.30           O  
ATOM   3382  CB  LEU B 697     -16.465  54.771 -13.646  1.00 57.75           C  
ATOM   3383  CG  LEU B 697     -15.053  54.855 -14.235  1.00 57.22           C  
ATOM   3384  CD1 LEU B 697     -14.077  54.024 -13.430  1.00 57.06           C  
ATOM   3385  CD2 LEU B 697     -15.060  54.412 -15.681  1.00 57.17           C  
ATOM   3386  N   GLY B 698     -16.881  57.553 -12.402  1.00 58.94           N  
ATOM   3387  CA  GLY B 698     -16.582  58.965 -12.170  1.00 59.34           C  
ATOM   3388  C   GLY B 698     -16.337  59.299 -10.708  1.00 59.89           C  
ATOM   3389  O   GLY B 698     -15.409  60.031 -10.388  1.00 59.95           O  
ATOM   3390  N   LYS B 699     -17.163  58.759  -9.820  1.00 60.68           N  
ATOM   3391  CA  LYS B 699     -16.950  58.926  -8.380  1.00 61.46           C  
ATOM   3392  C   LYS B 699     -15.643  58.316  -7.888  1.00 61.94           C  
ATOM   3393  O   LYS B 699     -15.021  58.851  -6.974  1.00 62.25           O  
ATOM   3394  CB  LYS B 699     -18.087  58.298  -7.576  1.00 61.57           C  
ATOM   3395  CG  LYS B 699     -19.412  59.012  -7.677  1.00 62.14           C  
ATOM   3396  CD  LYS B 699     -20.292  58.593  -6.522  1.00 63.17           C  
ATOM   3397  CE  LYS B 699     -21.762  58.594  -6.876  1.00 63.80           C  
ATOM   3398  NZ  LYS B 699     -22.476  57.666  -5.950  1.00 64.46           N1+
ATOM   3399  N   ALA B 700     -15.244  57.184  -8.461  1.00 62.57           N  
ATOM   3400  CA  ALA B 700     -14.016  56.517  -8.034  1.00 63.15           C  
ATOM   3401  C   ALA B 700     -12.798  57.345  -8.421  1.00 63.68           C  
ATOM   3402  O   ALA B 700     -11.816  57.398  -7.685  1.00 63.69           O  
ATOM   3403  CB  ALA B 700     -13.924  55.119  -8.628  1.00 63.07           C  
ATOM   3404  N   ILE B 701     -12.884  57.996  -9.575  1.00 64.52           N  
ATOM   3405  CA  ILE B 701     -11.815  58.851 -10.075  1.00 65.14           C  
ATOM   3406  C   ILE B 701     -11.703  60.134  -9.251  1.00 66.08           C  
ATOM   3407  O   ILE B 701     -10.601  60.632  -9.014  1.00 66.34           O  
ATOM   3408  CB  ILE B 701     -12.049  59.231 -11.544  1.00 65.02           C  
ATOM   3409  CG1 ILE B 701     -12.059  57.981 -12.425  1.00 64.61           C  
ATOM   3410  CG2 ILE B 701     -10.972  60.200 -12.024  1.00 64.99           C  
ATOM   3411  CD1 ILE B 701     -12.631  58.225 -13.790  1.00 64.41           C  
ATOM   3412  N   VAL B 702     -12.843  60.672  -8.826  1.00 67.08           N  
ATOM   3413  CA  VAL B 702     -12.860  61.869  -7.986  1.00 67.88           C  
ATOM   3414  C   VAL B 702     -12.239  61.581  -6.619  1.00 68.80           C  
ATOM   3415  O   VAL B 702     -11.432  62.370  -6.133  1.00 69.11           O  
ATOM   3416  CB  VAL B 702     -14.289  62.425  -7.817  1.00 67.89           C  
ATOM   3417  CG1 VAL B 702     -14.321  63.533  -6.770  1.00 67.99           C  
ATOM   3418  CG2 VAL B 702     -14.815  62.932  -9.152  1.00 67.56           C  
ATOM   3419  N   LYS B 703     -12.604  60.454  -6.009  1.00 69.92           N  
ATOM   3420  CA  LYS B 703     -12.021  60.042  -4.721  1.00 70.70           C  
ATOM   3421  C   LYS B 703     -10.508  59.865  -4.832  1.00 71.49           C  
ATOM   3422  O   LYS B 703      -9.754  60.256  -3.937  1.00 71.53           O  
ATOM   3423  CB  LYS B 703     -12.668  58.747  -4.218  1.00 70.56           C  
ATOM   3424  N   ARG B 704     -10.071  59.281  -5.942  1.00 72.46           N  
ATOM   3425  CA  ARG B 704      -8.661  58.982  -6.145  1.00 73.21           C  
ATOM   3426  C   ARG B 704      -7.870  60.272  -6.281  1.00 73.64           C  
ATOM   3427  O   ARG B 704      -7.019  60.571  -5.447  1.00 73.95           O  
ATOM   3428  CB  ARG B 704      -8.469  58.101  -7.388  1.00 73.37           C  
ATOM   3429  CG  ARG B 704      -7.016  57.744  -7.687  1.00 73.99           C  
ATOM   3430  CD  ARG B 704      -6.928  56.732  -8.803  1.00 74.83           C  
ATOM   3431  NE  ARG B 704      -5.548  56.432  -9.184  1.00 75.19           N  
ATOM   3432  CZ  ARG B 704      -4.772  57.213  -9.936  1.00 75.70           C  
ATOM   3433  NH1 ARG B 704      -5.214  58.384 -10.400  1.00 75.70           N1+
ATOM   3434  NH2 ARG B 704      -3.532  56.824 -10.225  1.00 75.55           N  
ATOM   3435  N   GLU B 705      -8.179  61.041  -7.324  1.00 74.18           N  
ATOM   3436  CA  GLU B 705      -7.437  62.261  -7.654  1.00 74.41           C  
ATOM   3437  C   GLU B 705      -7.760  63.417  -6.699  1.00 74.49           C  
ATOM   3438  O   GLU B 705      -8.566  63.280  -5.776  1.00 74.48           O  
ATOM   3439  CB  GLU B 705      -7.717  62.668  -9.109  1.00 74.53           C  
ATOM   3440  N   ASN B 707      -7.439  66.442  -7.500  1.00 80.63           N  
ATOM   3441  CA  ASN B 707      -6.607  66.599  -8.690  1.00 80.57           C  
ATOM   3442  C   ASN B 707      -7.472  66.850  -9.922  1.00 80.52           C  
ATOM   3443  O   ASN B 707      -8.504  67.518  -9.839  1.00 80.39           O  
ATOM   3444  CB  ASN B 707      -5.729  65.362  -8.894  1.00 80.53           C  
ATOM   3445  N   SER B 709      -9.214  69.178 -13.963  1.00 68.16           N  
ATOM   3446  CA  SER B 709      -9.002  68.855 -15.376  1.00 67.94           C  
ATOM   3447  C   SER B 709      -8.528  67.407 -15.552  1.00 67.77           C  
ATOM   3448  O   SER B 709      -8.876  66.742 -16.539  1.00 67.88           O  
ATOM   3449  CB  SER B 709      -7.995  69.829 -16.002  1.00 67.76           C  
ATOM   3450  N   GLN B 710      -7.737  66.926 -14.590  1.00 67.32           N  
ATOM   3451  CA  GLN B 710      -7.191  65.570 -14.635  1.00 66.86           C  
ATOM   3452  C   GLN B 710      -8.289  64.517 -14.525  1.00 66.05           C  
ATOM   3453  O   GLN B 710      -8.190  63.456 -15.132  1.00 66.01           O  
ATOM   3454  CB  GLN B 710      -6.159  65.358 -13.519  1.00 67.03           C  
ATOM   3455  CG  GLN B 710      -4.932  66.278 -13.580  1.00 68.00           C  
ATOM   3456  CD  GLN B 710      -4.026  66.023 -14.790  1.00 69.28           C  
ATOM   3457  NE2 GLN B 710      -2.715  66.125 -14.575  1.00 69.65           N  
ATOM   3458  OE1 GLN B 710      -4.496  65.754 -15.900  1.00 70.08           O  
ATOM   3459  N   ASN B 711      -9.330  64.818 -13.755  1.00 65.08           N  
ATOM   3460  CA  ASN B 711     -10.450  63.903 -13.588  1.00 64.31           C  
ATOM   3461  C   ASN B 711     -11.114  63.549 -14.919  1.00 63.40           C  
ATOM   3462  O   ASN B 711     -11.361  62.374 -15.194  1.00 63.07           O  
ATOM   3463  CB  ASN B 711     -11.477  64.483 -12.609  1.00 64.38           C  
ATOM   3464  CG  ASN B 711     -10.973  64.501 -11.167  1.00 64.73           C  
ATOM   3465  ND2 ASN B 711     -11.706  65.193 -10.299  1.00 64.98           N  
ATOM   3466  OD1 ASN B 711      -9.943  63.899 -10.838  1.00 65.22           O  
ATOM   3467  N   TRP B 712     -11.381  64.552 -15.750  1.00 62.35           N  
ATOM   3468  CA  TRP B 712     -11.993  64.290 -17.054  1.00 61.63           C  
ATOM   3469  C   TRP B 712     -11.005  63.656 -18.029  1.00 60.89           C  
ATOM   3470  O   TRP B 712     -11.388  62.791 -18.817  1.00 60.85           O  
ATOM   3471  CB  TRP B 712     -12.635  65.549 -17.640  1.00 61.50           C  
ATOM   3472  CG  TRP B 712     -13.900  65.894 -16.939  1.00 61.46           C  
ATOM   3473  CD1 TRP B 712     -14.106  66.945 -16.100  1.00 61.56           C  
ATOM   3474  CD2 TRP B 712     -15.135  65.163 -16.976  1.00 61.41           C  
ATOM   3475  CE2 TRP B 712     -16.048  65.842 -16.145  1.00 61.73           C  
ATOM   3476  CE3 TRP B 712     -15.560  64.007 -17.638  1.00 61.48           C  
ATOM   3477  NE1 TRP B 712     -15.394  66.926 -15.621  1.00 61.58           N  
ATOM   3478  CZ2 TRP B 712     -17.363  65.404 -15.957  1.00 61.56           C  
ATOM   3479  CZ3 TRP B 712     -16.871  63.571 -17.448  1.00 61.40           C  
ATOM   3480  CH2 TRP B 712     -17.752  64.269 -16.615  1.00 61.42           C  
ATOM   3481  N   GLN B 713      -9.744  64.079 -17.965  1.00 60.10           N  
ATOM   3482  CA  GLN B 713      -8.674  63.449 -18.749  1.00 59.46           C  
ATOM   3483  C   GLN B 713      -8.539  61.968 -18.389  1.00 58.76           C  
ATOM   3484  O   GLN B 713      -8.348  61.125 -19.259  1.00 58.52           O  
ATOM   3485  CB  GLN B 713      -7.333  64.152 -18.516  1.00 59.39           C  
ATOM   3486  CG  GLN B 713      -7.290  65.603 -18.973  1.00 59.88           C  
ATOM   3487  N   ARG B 714      -8.646  61.666 -17.100  1.00 58.07           N  
ATOM   3488  CA  ARG B 714      -8.526  60.300 -16.606  1.00 57.63           C  
ATOM   3489  C   ARG B 714      -9.731  59.464 -16.996  1.00 57.09           C  
ATOM   3490  O   ARG B 714      -9.583  58.318 -17.415  1.00 57.11           O  
ATOM   3491  CB  ARG B 714      -8.372  60.301 -15.091  1.00 57.66           C  
ATOM   3492  CG  ARG B 714      -8.196  58.921 -14.500  1.00 58.16           C  
ATOM   3493  CD  ARG B 714      -7.427  58.986 -13.197  1.00 58.53           C  
ATOM   3494  NE  ARG B 714      -7.104  57.657 -12.689  1.00 58.93           N  
ATOM   3495  CZ  ARG B 714      -6.148  56.867 -13.172  1.00 58.22           C  
ATOM   3496  NH1 ARG B 714      -5.394  57.252 -14.193  1.00 57.94           N1+
ATOM   3497  NH2 ARG B 714      -5.952  55.678 -12.620  1.00 58.53           N  
ATOM   3498  N   PHE B 715     -10.919  60.044 -16.846  1.00 56.50           N  
ATOM   3499  CA  PHE B 715     -12.159  59.418 -17.296  1.00 55.97           C  
ATOM   3500  C   PHE B 715     -12.061  59.054 -18.773  1.00 55.66           C  
ATOM   3501  O   PHE B 715     -12.501  57.988 -19.189  1.00 55.49           O  
ATOM   3502  CB  PHE B 715     -13.345  60.364 -17.065  1.00 55.96           C  
ATOM   3503  CG  PHE B 715     -14.660  59.812 -17.521  1.00 55.59           C  
ATOM   3504  CD1 PHE B 715     -15.484  59.130 -16.634  1.00 55.57           C  
ATOM   3505  CD2 PHE B 715     -15.073  59.967 -18.840  1.00 55.56           C  
ATOM   3506  CE1 PHE B 715     -16.702  58.609 -17.052  1.00 55.54           C  
ATOM   3507  CE2 PHE B 715     -16.288  59.451 -19.270  1.00 55.58           C  
ATOM   3508  CZ  PHE B 715     -17.105  58.768 -18.374  1.00 55.81           C  
ATOM   3509  N   TYR B 716     -11.478  59.945 -19.563  1.00 55.44           N  
ATOM   3510  CA  TYR B 716     -11.277  59.680 -20.981  1.00 55.43           C  
ATOM   3511  C   TYR B 716     -10.382  58.457 -21.169  1.00 55.01           C  
ATOM   3512  O   TYR B 716     -10.718  57.555 -21.930  1.00 55.11           O  
ATOM   3513  CB  TYR B 716     -10.672  60.906 -21.672  1.00 55.80           C  
ATOM   3514  CG  TYR B 716     -10.383  60.712 -23.142  1.00 56.36           C  
ATOM   3515  CD1 TYR B 716     -11.351  60.984 -24.103  1.00 56.70           C  
ATOM   3516  CD2 TYR B 716      -9.131  60.267 -23.574  1.00 56.71           C  
ATOM   3517  CE1 TYR B 716     -11.084  60.811 -25.461  1.00 57.06           C  
ATOM   3518  CE2 TYR B 716      -8.855  60.088 -24.927  1.00 56.67           C  
ATOM   3519  CZ  TYR B 716      -9.836  60.359 -25.864  1.00 56.86           C  
ATOM   3520  OH  TYR B 716      -9.566  60.189 -27.200  1.00 56.84           O  
ATOM   3521  N   GLN B 717      -9.254  58.433 -20.462  1.00 54.35           N  
ATOM   3522  CA  GLN B 717      -8.274  57.352 -20.584  1.00 54.07           C  
ATOM   3523  C   GLN B 717      -8.832  55.990 -20.157  1.00 53.21           C  
ATOM   3524  O   GLN B 717      -8.564  54.983 -20.808  1.00 52.96           O  
ATOM   3525  CB  GLN B 717      -7.019  57.671 -19.759  1.00 54.39           C  
ATOM   3526  CG  GLN B 717      -6.177  58.821 -20.301  1.00 55.49           C  
ATOM   3527  CD  GLN B 717      -5.477  59.612 -19.200  1.00 57.66           C  
ATOM   3528  NE2 GLN B 717      -5.301  60.914 -19.430  1.00 59.46           N  
ATOM   3529  OE1 GLN B 717      -5.109  59.066 -18.154  1.00 58.79           O  
ATOM   3530  N   LEU B 718      -9.601  55.965 -19.069  1.00 52.27           N  
ATOM   3531  CA  LEU B 718     -10.187  54.718 -18.575  1.00 51.44           C  
ATOM   3532  C   LEU B 718     -11.292  54.207 -19.494  1.00 50.95           C  
ATOM   3533  O   LEU B 718     -11.329  53.026 -19.811  1.00 51.13           O  
ATOM   3534  CB  LEU B 718     -10.714  54.884 -17.148  1.00 51.21           C  
ATOM   3535  CG  LEU B 718      -9.653  55.240 -16.104  1.00 50.43           C  
ATOM   3536  CD1 LEU B 718     -10.272  55.349 -14.713  1.00 48.98           C  
ATOM   3537  CD2 LEU B 718      -8.518  54.226 -16.114  1.00 49.06           C  
ATOM   3538  N   THR B 719     -12.182  55.090 -19.937  1.00 50.51           N  
ATOM   3539  CA  THR B 719     -13.243  54.698 -20.873  1.00 49.98           C  
ATOM   3540  C   THR B 719     -12.655  54.299 -22.226  1.00 49.93           C  
ATOM   3541  O   THR B 719     -13.259  53.528 -22.969  1.00 49.99           O  
ATOM   3542  CB  THR B 719     -14.308  55.811 -21.070  1.00 49.82           C  
ATOM   3543  CG2 THR B 719     -15.097  56.036 -19.786  1.00 49.16           C  
ATOM   3544  OG1 THR B 719     -13.676  57.032 -21.470  1.00 49.27           O  
ATOM   3545  N   LYS B 720     -11.475  54.827 -22.536  1.00 49.99           N  
ATOM   3546  CA  LYS B 720     -10.724  54.417 -23.719  1.00 49.99           C  
ATOM   3547  C   LYS B 720     -10.272  52.966 -23.554  1.00 49.49           C  
ATOM   3548  O   LYS B 720     -10.388  52.159 -24.478  1.00 49.54           O  
ATOM   3549  CB  LYS B 720      -9.513  55.337 -23.933  1.00 50.16           C  
ATOM   3550  CG  LYS B 720      -9.100  55.516 -25.390  1.00 51.58           C  
ATOM   3551  CD  LYS B 720     -10.117  56.358 -26.176  1.00 52.67           C  
ATOM   3552  CE  LYS B 720      -9.615  56.704 -27.584  1.00 53.49           C  
ATOM   3553  NZ  LYS B 720     -10.623  57.476 -28.389  1.00 54.04           N1+
ATOM   3554  N   LEU B 721      -9.771  52.635 -22.366  1.00 49.05           N  
ATOM   3555  CA  LEU B 721      -9.336  51.270 -22.071  1.00 48.69           C  
ATOM   3556  C   LEU B 721     -10.513  50.300 -22.196  1.00 48.82           C  
ATOM   3557  O   LEU B 721     -10.383  49.236 -22.796  1.00 49.05           O  
ATOM   3558  CB  LEU B 721      -8.701  51.186 -20.678  1.00 48.53           C  
ATOM   3559  CG  LEU B 721      -8.256  49.806 -20.179  1.00 48.34           C  
ATOM   3560  CD1 LEU B 721      -7.467  49.033 -21.240  1.00 47.32           C  
ATOM   3561  CD2 LEU B 721      -7.451  49.961 -18.894  1.00 48.02           C  
ATOM   3562  N   LEU B 722     -11.666  50.676 -21.654  1.00 48.68           N  
ATOM   3563  CA  LEU B 722     -12.863  49.856 -21.807  1.00 48.60           C  
ATOM   3564  C   LEU B 722     -13.155  49.600 -23.286  1.00 48.88           C  
ATOM   3565  O   LEU B 722     -13.397  48.464 -23.687  1.00 48.77           O  
ATOM   3566  CB  LEU B 722     -14.070  50.515 -21.132  1.00 48.37           C  
ATOM   3567  CG  LEU B 722     -14.037  50.613 -19.607  1.00 47.62           C  
ATOM   3568  CD1 LEU B 722     -15.220  51.417 -19.082  1.00 46.66           C  
ATOM   3569  CD2 LEU B 722     -14.017  49.239 -18.991  1.00 46.98           C  
ATOM   3570  N   ASP B 723     -13.111  50.650 -24.096  1.00 49.29           N  
ATOM   3571  CA  ASP B 723     -13.375  50.513 -25.524  1.00 49.74           C  
ATOM   3572  C   ASP B 723     -12.420  49.535 -26.194  1.00 50.00           C  
ATOM   3573  O   ASP B 723     -12.836  48.766 -27.059  1.00 50.10           O  
ATOM   3574  CB  ASP B 723     -13.303  51.870 -26.229  1.00 49.82           C  
ATOM   3575  CG  ASP B 723     -14.458  52.777 -25.865  1.00 50.50           C  
ATOM   3576  OD1 ASP B 723     -15.279  52.377 -25.019  1.00 51.36           O  
ATOM   3577  OD2 ASP B 723     -14.545  53.894 -26.420  1.00 51.93           O1-
ATOM   3578  N   SER B 724     -11.150  49.550 -25.790  1.00 50.46           N  
ATOM   3579  CA  SER B 724     -10.146  48.680 -26.421  1.00 50.74           C  
ATOM   3580  C   SER B 724     -10.288  47.203 -26.024  1.00 50.82           C  
ATOM   3581  O   SER B 724      -9.685  46.330 -26.657  1.00 50.81           O  
ATOM   3582  CB  SER B 724      -8.729  49.185 -26.139  1.00 50.75           C  
ATOM   3583  OG  SER B 724      -8.460  49.204 -24.756  1.00 51.56           O  
ATOM   3584  N   MET B 725     -11.093  46.925 -24.993  1.00 50.92           N  
ATOM   3585  CA  MET B 725     -11.395  45.547 -24.589  1.00 50.82           C  
ATOM   3586  C   MET B 725     -12.169  44.770 -25.655  1.00 51.05           C  
ATOM   3587  O   MET B 725     -12.081  43.542 -25.705  1.00 51.05           O  
ATOM   3588  CB  MET B 725     -12.180  45.518 -23.280  1.00 50.56           C  
ATOM   3589  CG  MET B 725     -11.397  45.965 -22.067  1.00 50.11           C  
ATOM   3590  SD  MET B 725      -9.951  44.943 -21.710  1.00 50.38           S  
ATOM   3591  CE  MET B 725     -10.641  43.286 -21.729  1.00 50.88           C  
ATOM   3592  N   HIS B 726     -12.918  45.471 -26.503  1.00 51.27           N  
ATOM   3593  CA  HIS B 726     -13.616  44.810 -27.604  1.00 51.48           C  
ATOM   3594  C   HIS B 726     -12.612  44.072 -28.486  1.00 51.90           C  
ATOM   3595  O   HIS B 726     -12.802  42.903 -28.816  1.00 51.99           O  
ATOM   3596  CB  HIS B 726     -14.415  45.816 -28.438  1.00 51.27           C  
ATOM   3597  CG  HIS B 726     -15.572  46.422 -27.707  1.00 51.17           C  
ATOM   3598  CD2 HIS B 726     -15.902  47.714 -27.477  1.00 50.74           C  
ATOM   3599  ND1 HIS B 726     -16.560  45.664 -27.115  1.00 51.35           N  
ATOM   3600  CE1 HIS B 726     -17.442  46.463 -26.544  1.00 50.95           C  
ATOM   3601  NE2 HIS B 726     -17.069  47.712 -26.754  1.00 50.76           N  
ATOM   3602  N   GLU B 727     -11.529  44.758 -28.835  1.00 52.54           N  
ATOM   3603  CA  GLU B 727     -10.520  44.212 -29.739  1.00 53.02           C  
ATOM   3604  C   GLU B 727      -9.737  43.079 -29.082  1.00 52.87           C  
ATOM   3605  O   GLU B 727      -9.414  42.081 -29.721  1.00 52.60           O  
ATOM   3606  CB  GLU B 727      -9.569  45.319 -30.200  1.00 53.27           C  
ATOM   3607  CG  GLU B 727      -8.952  45.041 -31.554  1.00 55.07           C  
ATOM   3608  CD  GLU B 727      -8.134  46.199 -32.085  1.00 57.53           C  
ATOM   3609  OE1 GLU B 727      -8.494  47.372 -31.835  1.00 59.66           O  
ATOM   3610  OE2 GLU B 727      -7.121  45.931 -32.764  1.00 59.63           O1-
ATOM   3611  N   VAL B 728      -9.438  43.246 -27.799  1.00 53.09           N  
ATOM   3612  CA  VAL B 728      -8.827  42.191 -27.006  1.00 53.25           C  
ATOM   3613  C   VAL B 728      -9.703  40.951 -27.029  1.00 53.37           C  
ATOM   3614  O   VAL B 728      -9.247  39.880 -27.400  1.00 53.44           O  
ATOM   3615  CB  VAL B 728      -8.619  42.631 -25.534  1.00 53.41           C  
ATOM   3616  CG1 VAL B 728      -8.345  41.428 -24.635  1.00 53.04           C  
ATOM   3617  CG2 VAL B 728      -7.485  43.655 -25.439  1.00 53.25           C  
ATOM   3618  N   VAL B 729     -10.966  41.109 -26.645  1.00 53.62           N  
ATOM   3619  CA  VAL B 729     -11.877  39.976 -26.530  1.00 53.70           C  
ATOM   3620  C   VAL B 729     -12.088  39.297 -27.880  1.00 54.21           C  
ATOM   3621  O   VAL B 729     -12.093  38.066 -27.965  1.00 54.16           O  
ATOM   3622  CB  VAL B 729     -13.229  40.394 -25.919  1.00 53.64           C  
ATOM   3623  CG1 VAL B 729     -14.243  39.249 -26.001  1.00 53.47           C  
ATOM   3624  CG2 VAL B 729     -13.037  40.816 -24.481  1.00 53.04           C  
ATOM   3625  N   GLU B 730     -12.235  40.095 -28.933  1.00 54.66           N  
ATOM   3626  CA  GLU B 730     -12.427  39.549 -30.273  1.00 55.18           C  
ATOM   3627  C   GLU B 730     -11.329  38.557 -30.663  1.00 55.16           C  
ATOM   3628  O   GLU B 730     -11.614  37.517 -31.262  1.00 55.25           O  
ATOM   3629  CB  GLU B 730     -12.509  40.671 -31.300  1.00 55.43           C  
ATOM   3630  CG  GLU B 730     -12.785  40.170 -32.718  1.00 57.14           C  
ATOM   3631  CD  GLU B 730     -13.515  41.189 -33.589  1.00 59.62           C  
ATOM   3632  OE1 GLU B 730     -13.664  42.363 -33.165  1.00 60.72           O  
ATOM   3633  OE2 GLU B 730     -13.945  40.808 -34.704  1.00 61.35           O1-
ATOM   3634  N   ASN B 731     -10.083  38.878 -30.314  1.00 55.10           N  
ATOM   3635  CA  ASN B 731      -8.950  37.982 -30.576  1.00 55.04           C  
ATOM   3636  C   ASN B 731      -9.053  36.696 -29.767  1.00 54.87           C  
ATOM   3637  O   ASN B 731      -8.963  35.603 -30.324  1.00 54.89           O  
ATOM   3638  CB  ASN B 731      -7.607  38.673 -30.273  1.00 55.06           C  
ATOM   3639  CG  ASN B 731      -7.228  39.710 -31.319  1.00 54.78           C  
ATOM   3640  ND2 ASN B 731      -7.070  40.951 -30.889  1.00 53.50           N  
ATOM   3641  OD1 ASN B 731      -7.059  39.391 -32.494  1.00 55.54           O  
ATOM   3642  N   LEU B 732      -9.247  36.841 -28.458  1.00 54.74           N  
ATOM   3643  CA  LEU B 732      -9.375  35.701 -27.547  1.00 54.71           C  
ATOM   3644  C   LEU B 732     -10.549  34.781 -27.891  1.00 54.85           C  
ATOM   3645  O   LEU B 732     -10.465  33.575 -27.680  1.00 54.82           O  
ATOM   3646  CB  LEU B 732      -9.533  36.186 -26.103  1.00 54.66           C  
ATOM   3647  CG  LEU B 732      -8.335  36.885 -25.456  1.00 54.37           C  
ATOM   3648  CD1 LEU B 732      -8.759  37.596 -24.174  1.00 53.79           C  
ATOM   3649  CD2 LEU B 732      -7.209  35.892 -25.181  1.00 53.73           C  
ATOM   3650  N   LEU B 733     -11.641  35.351 -28.399  1.00 55.22           N  
ATOM   3651  CA  LEU B 733     -12.801  34.556 -28.817  1.00 55.43           C  
ATOM   3652  C   LEU B 733     -12.506  33.792 -30.104  1.00 55.93           C  
ATOM   3653  O   LEU B 733     -12.792  32.601 -30.196  1.00 55.69           O  
ATOM   3654  CB  LEU B 733     -14.052  35.426 -28.994  1.00 55.23           C  
ATOM   3655  CG  LEU B 733     -14.720  35.965 -27.722  1.00 54.64           C  
ATOM   3656  CD1 LEU B 733     -15.880  36.867 -28.101  1.00 53.03           C  
ATOM   3657  CD2 LEU B 733     -15.186  34.847 -26.794  1.00 53.13           C  
ATOM   3658  N   ASN B 734     -11.929  34.466 -31.094  1.00 56.65           N  
ATOM   3659  CA  ASN B 734     -11.529  33.780 -32.324  1.00 57.46           C  
ATOM   3660  C   ASN B 734     -10.642  32.567 -32.027  1.00 57.72           C  
ATOM   3661  O   ASN B 734     -10.781  31.529 -32.664  1.00 57.65           O  
ATOM   3662  CB  ASN B 734     -10.823  34.730 -33.300  1.00 57.70           C  
ATOM   3663  CG  ASN B 734     -11.777  35.746 -33.940  1.00 58.89           C  
ATOM   3664  ND2 ASN B 734     -11.224  36.888 -34.356  1.00 59.98           N  
ATOM   3665  OD1 ASN B 734     -12.990  35.512 -34.056  1.00 60.50           O  
ATOM   3666  N   TYR B 735      -9.751  32.693 -31.046  1.00 58.08           N  
ATOM   3667  CA  TYR B 735      -8.925  31.563 -30.624  1.00 58.33           C  
ATOM   3668  C   TYR B 735      -9.749  30.486 -29.931  1.00 58.68           C  
ATOM   3669  O   TYR B 735      -9.590  29.298 -30.208  1.00 58.72           O  
ATOM   3670  CB  TYR B 735      -7.804  32.003 -29.679  1.00 58.15           C  
ATOM   3671  CG  TYR B 735      -7.086  30.819 -29.088  1.00 58.05           C  
ATOM   3672  CD1 TYR B 735      -6.156  30.105 -29.840  1.00 57.81           C  
ATOM   3673  CD2 TYR B 735      -7.371  30.379 -27.797  1.00 58.11           C  
ATOM   3674  CE1 TYR B 735      -5.504  28.998 -29.314  1.00 58.00           C  
ATOM   3675  CE2 TYR B 735      -6.726  29.273 -27.257  1.00 58.40           C  
ATOM   3676  CZ  TYR B 735      -5.793  28.586 -28.022  1.00 58.25           C  
ATOM   3677  OH  TYR B 735      -5.159  27.491 -27.491  1.00 58.01           O  
ATOM   3678  N   CYS B 736     -10.603  30.912 -29.007  1.00 59.25           N  
ATOM   3679  CA  CYS B 736     -11.437  29.995 -28.233  1.00 59.59           C  
ATOM   3680  C   CYS B 736     -12.368  29.183 -29.130  1.00 59.84           C  
ATOM   3681  O   CYS B 736     -12.455  27.958 -29.014  1.00 59.82           O  
ATOM   3682  CB  CYS B 736     -12.265  30.782 -27.221  1.00 59.57           C  
ATOM   3683  SG  CYS B 736     -13.349  29.762 -26.217  1.00 59.87           S  
ATOM   3684  N   PHE B 737     -13.053  29.884 -30.027  1.00 60.29           N  
ATOM   3685  CA  PHE B 737     -13.966  29.260 -30.981  1.00 60.69           C  
ATOM   3686  C   PHE B 737     -13.231  28.356 -31.966  1.00 61.18           C  
ATOM   3687  O   PHE B 737     -13.712  27.271 -32.291  1.00 61.41           O  
ATOM   3688  CB  PHE B 737     -14.749  30.326 -31.762  1.00 60.50           C  
ATOM   3689  CG  PHE B 737     -15.654  31.188 -30.911  1.00 60.35           C  
ATOM   3690  CD1 PHE B 737     -16.092  30.775 -29.654  1.00 60.30           C  
ATOM   3691  CD2 PHE B 737     -16.096  32.408 -31.393  1.00 60.36           C  
ATOM   3692  CE1 PHE B 737     -16.927  31.575 -28.896  1.00 60.04           C  
ATOM   3693  CE2 PHE B 737     -16.936  33.207 -30.641  1.00 60.19           C  
ATOM   3694  CZ  PHE B 737     -17.351  32.790 -29.391  1.00 60.15           C  
ATOM   3695  N   GLN B 738     -12.077  28.810 -32.443  1.00 61.70           N  
ATOM   3696  CA  GLN B 738     -11.250  28.023 -33.356  1.00 62.46           C  
ATOM   3697  C   GLN B 738     -10.780  26.725 -32.680  1.00 62.54           C  
ATOM   3698  O   GLN B 738     -10.872  25.647 -33.262  1.00 62.52           O  
ATOM   3699  CB  GLN B 738     -10.056  28.868 -33.837  1.00 62.54           C  
ATOM   3700  CG  GLN B 738      -9.107  28.200 -34.841  1.00 63.27           C  
ATOM   3701  CD  GLN B 738      -7.963  29.125 -35.283  1.00 63.50           C  
ATOM   3702  NE2 GLN B 738      -6.987  28.565 -35.993  1.00 64.55           N  
ATOM   3703  OE1 GLN B 738      -7.963  30.324 -34.990  1.00 64.80           O  
ATOM   3704  N   THR B 739     -10.295  26.834 -31.449  1.00 62.85           N  
ATOM   3705  CA  THR B 739      -9.859  25.668 -30.695  1.00 63.19           C  
ATOM   3706  C   THR B 739     -11.039  24.729 -30.443  1.00 63.77           C  
ATOM   3707  O   THR B 739     -10.917  23.509 -30.554  1.00 63.75           O  
ATOM   3708  CB  THR B 739      -9.216  26.081 -29.357  1.00 63.19           C  
ATOM   3709  CG2 THR B 739      -8.655  24.872 -28.625  1.00 62.57           C  
ATOM   3710  OG1 THR B 739      -8.157  27.016 -29.606  1.00 63.09           O  
ATOM   3711  N   PHE B 740     -12.188  25.310 -30.125  1.00 64.56           N  
ATOM   3712  CA  PHE B 740     -13.410  24.540 -29.901  1.00 64.99           C  
ATOM   3713  C   PHE B 740     -13.864  23.791 -31.157  1.00 65.52           C  
ATOM   3714  O   PHE B 740     -14.295  22.644 -31.082  1.00 65.51           O  
ATOM   3715  CB  PHE B 740     -14.526  25.474 -29.426  1.00 64.87           C  
ATOM   3716  CG  PHE B 740     -15.763  24.761 -28.985  1.00 64.54           C  
ATOM   3717  CD1 PHE B 740     -15.871  24.278 -27.689  1.00 64.37           C  
ATOM   3718  CD2 PHE B 740     -16.820  24.572 -29.862  1.00 64.29           C  
ATOM   3719  CE1 PHE B 740     -17.010  23.618 -27.273  1.00 64.36           C  
ATOM   3720  CE2 PHE B 740     -17.962  23.911 -29.455  1.00 64.28           C  
ATOM   3721  CZ  PHE B 740     -18.059  23.434 -28.158  1.00 64.42           C  
ATOM   3722  N   LEU B 741     -13.767  24.452 -32.305  1.00 66.29           N  
ATOM   3723  CA  LEU B 741     -14.240  23.884 -33.565  1.00 66.97           C  
ATOM   3724  C   LEU B 741     -13.189  23.008 -34.253  1.00 67.76           C  
ATOM   3725  O   LEU B 741     -13.473  22.392 -35.281  1.00 67.70           O  
ATOM   3726  CB  LEU B 741     -14.691  25.005 -34.516  1.00 66.96           C  
ATOM   3727  CG  LEU B 741     -16.014  25.702 -34.183  1.00 66.97           C  
ATOM   3728  CD1 LEU B 741     -16.212  26.927 -35.069  1.00 67.01           C  
ATOM   3729  CD2 LEU B 741     -17.185  24.743 -34.329  1.00 66.74           C  
ATOM   3730  N   ASP B 742     -11.980  22.952 -33.699  1.00 68.79           N  
ATOM   3731  CA  ASP B 742     -10.923  22.144 -34.291  1.00 69.63           C  
ATOM   3732  C   ASP B 742     -11.176  20.659 -34.023  1.00 70.33           C  
ATOM   3733  O   ASP B 742     -11.204  20.224 -32.866  1.00 70.70           O  
ATOM   3734  CB  ASP B 742      -9.552  22.559 -33.750  1.00 69.72           C  
ATOM   3735  CG  ASP B 742      -8.403  22.008 -34.582  1.00 70.11           C  
ATOM   3736  OD1 ASP B 742      -8.634  21.095 -35.408  1.00 70.68           O  
ATOM   3737  OD2 ASP B 742      -7.266  22.494 -34.415  1.00 70.39           O1-
ATOM   3738  N   LYS B 743     -11.362  19.895 -35.099  1.00 71.00           N  
ATOM   3739  CA  LYS B 743     -11.637  18.458 -35.003  1.00 71.52           C  
ATOM   3740  C   LYS B 743     -10.376  17.649 -34.691  1.00 71.84           C  
ATOM   3741  O   LYS B 743     -10.450  16.597 -34.051  1.00 71.88           O  
ATOM   3742  CB  LYS B 743     -12.259  17.945 -36.304  1.00 71.59           C  
ATOM   3743  CG  LYS B 743     -13.615  18.541 -36.623  1.00 71.95           C  
ATOM   3744  CD  LYS B 743     -14.154  17.995 -37.940  1.00 73.06           C  
ATOM   3745  CE  LYS B 743     -15.448  18.691 -38.358  1.00 73.46           C  
ATOM   3746  NZ  LYS B 743     -16.548  18.459 -37.375  1.00 74.30           N1+
ATOM   3747  N   THR B 744      -9.228  18.148 -35.142  1.00 72.25           N  
ATOM   3748  CA  THR B 744      -7.950  17.456 -34.968  1.00 72.57           C  
ATOM   3749  C   THR B 744      -7.383  17.582 -33.551  1.00 72.89           C  
ATOM   3750  O   THR B 744      -6.434  16.881 -33.202  1.00 73.05           O  
ATOM   3751  CB  THR B 744      -6.898  17.983 -35.954  1.00 72.58           C  
ATOM   3752  CG2 THR B 744      -7.365  17.799 -37.396  1.00 72.38           C  
ATOM   3753  OG1 THR B 744      -6.662  19.374 -35.705  1.00 72.82           O  
ATOM   3754  N   MET B 745      -7.953  18.482 -32.751  1.00 73.30           N  
ATOM   3755  CA  MET B 745      -7.564  18.655 -31.352  1.00 73.58           C  
ATOM   3756  C   MET B 745      -8.618  18.045 -30.433  1.00 73.48           C  
ATOM   3757  O   MET B 745      -9.819  18.287 -30.608  1.00 73.55           O  
ATOM   3758  CB  MET B 745      -7.403  20.141 -31.022  1.00 73.60           C  
ATOM   3759  CG  MET B 745      -6.279  20.820 -31.787  1.00 74.11           C  
ATOM   3760  SD  MET B 745      -6.159  22.609 -31.509  1.00 74.30           S  
ATOM   3761  CE  MET B 745      -4.838  23.000 -32.653  1.00 74.02           C  
ATOM   3762  N   SER B 746      -8.161  17.263 -29.456  1.00 73.29           N  
ATOM   3763  CA  SER B 746      -9.036  16.685 -28.437  1.00 73.17           C  
ATOM   3764  C   SER B 746      -8.982  17.542 -27.166  1.00 73.02           C  
ATOM   3765  O   SER B 746      -8.581  17.062 -26.095  1.00 73.16           O  
ATOM   3766  CB  SER B 746      -8.616  15.246 -28.139  1.00 73.15           C  
ATOM   3767  N   ILE B 747      -9.379  18.810 -27.293  1.00 72.60           N  
ATOM   3768  CA  ILE B 747      -9.340  19.759 -26.174  1.00 72.18           C  
ATOM   3769  C   ILE B 747     -10.680  19.768 -25.446  1.00 71.85           C  
ATOM   3770  O   ILE B 747     -11.703  20.133 -26.027  1.00 71.88           O  
ATOM   3771  CB  ILE B 747      -9.010  21.191 -26.648  1.00 72.04           C  
ATOM   3772  N   GLU B 748     -10.664  19.368 -24.175  1.00 71.45           N  
ATOM   3773  CA  GLU B 748     -11.875  19.297 -23.358  1.00 71.09           C  
ATOM   3774  C   GLU B 748     -12.241  20.659 -22.780  1.00 70.84           C  
ATOM   3775  O   GLU B 748     -11.404  21.321 -22.161  1.00 70.97           O  
ATOM   3776  CB  GLU B 748     -11.694  18.286 -22.228  1.00 71.14           C  
ATOM   3777  N   PHE B 749     -13.494  21.064 -22.995  1.00 70.38           N  
ATOM   3778  CA  PHE B 749     -14.084  22.240 -22.356  1.00 69.96           C  
ATOM   3779  C   PHE B 749     -15.165  21.793 -21.376  1.00 69.53           C  
ATOM   3780  O   PHE B 749     -15.825  20.784 -21.601  1.00 69.33           O  
ATOM   3781  CB  PHE B 749     -14.737  23.139 -23.400  1.00 70.02           C  
ATOM   3782  CG  PHE B 749     -13.766  23.838 -24.303  1.00 70.23           C  
ATOM   3783  CD1 PHE B 749     -13.234  23.187 -25.406  1.00 70.22           C  
ATOM   3784  CD2 PHE B 749     -13.405  25.161 -24.066  1.00 69.99           C  
ATOM   3785  CE1 PHE B 749     -12.349  23.840 -26.255  1.00 70.51           C  
ATOM   3786  CE2 PHE B 749     -12.524  25.820 -24.907  1.00 70.09           C  
ATOM   3787  CZ  PHE B 749     -11.991  25.159 -26.004  1.00 70.34           C  
ATOM   3788  N   PRO B 750     -15.376  22.559 -20.294  1.00 69.18           N  
ATOM   3789  CA  PRO B 750     -16.482  22.231 -19.398  1.00 69.01           C  
ATOM   3790  C   PRO B 750     -17.830  22.551 -20.043  1.00 68.90           C  
ATOM   3791  O   PRO B 750     -17.895  23.343 -20.986  1.00 68.79           O  
ATOM   3792  CB  PRO B 750     -16.229  23.119 -18.182  1.00 68.92           C  
ATOM   3793  CG  PRO B 750     -15.454  24.264 -18.709  1.00 69.00           C  
ATOM   3794  CD  PRO B 750     -14.635  23.750 -19.847  1.00 69.04           C  
ATOM   3795  N   GLU B 751     -18.890  21.936 -19.531  1.00 68.86           N  
ATOM   3796  CA  GLU B 751     -20.213  22.029 -20.153  1.00 68.89           C  
ATOM   3797  C   GLU B 751     -20.756  23.455 -20.138  1.00 68.68           C  
ATOM   3798  O   GLU B 751     -21.281  23.934 -21.141  1.00 68.72           O  
ATOM   3799  CB  GLU B 751     -21.190  21.078 -19.462  1.00 69.00           C  
ATOM   3800  CG  GLU B 751     -20.848  19.614 -19.681  1.00 69.74           C  
ATOM   3801  CD  GLU B 751     -21.708  18.667 -18.872  1.00 70.94           C  
ATOM   3802  OE1 GLU B 751     -22.777  19.093 -18.376  1.00 71.15           O  
ATOM   3803  OE2 GLU B 751     -21.308  17.487 -18.739  1.00 71.69           O1-
ATOM   3804  N   MET B 752     -20.612  24.131 -19.004  1.00 68.49           N  
ATOM   3805  CA  MET B 752     -21.035  25.518 -18.874  1.00 68.45           C  
ATOM   3806  C   MET B 752     -20.510  26.350 -20.054  1.00 68.12           C  
ATOM   3807  O   MET B 752     -21.284  27.016 -20.739  1.00 68.19           O  
ATOM   3808  CB  MET B 752     -20.551  26.091 -17.532  1.00 68.55           C  
ATOM   3809  CG  MET B 752     -21.066  27.494 -17.195  1.00 69.13           C  
ATOM   3810  SD  MET B 752     -22.868  27.677 -17.032  1.00 69.82           S  
ATOM   3811  CE  MET B 752     -22.948  29.271 -16.232  1.00 68.78           C  
ATOM   3812  N   LEU B 753     -19.205  26.286 -20.303  1.00 67.62           N  
ATOM   3813  CA  LEU B 753     -18.604  27.020 -21.420  1.00 67.23           C  
ATOM   3814  C   LEU B 753     -18.991  26.461 -22.785  1.00 67.08           C  
ATOM   3815  O   LEU B 753     -19.183  27.223 -23.729  1.00 66.94           O  
ATOM   3816  CB  LEU B 753     -17.076  27.047 -21.308  1.00 67.16           C  
ATOM   3817  CG  LEU B 753     -16.463  28.132 -20.431  1.00 66.82           C  
ATOM   3818  CD1 LEU B 753     -14.950  28.096 -20.537  1.00 66.33           C  
ATOM   3819  CD2 LEU B 753     -16.989  29.496 -20.829  1.00 66.78           C  
ATOM   3820  N   ALA B 754     -19.086  25.137 -22.895  1.00 66.96           N  
ATOM   3821  CA  ALA B 754     -19.429  24.490 -24.165  1.00 66.86           C  
ATOM   3822  C   ALA B 754     -20.785  24.962 -24.685  1.00 66.85           C  
ATOM   3823  O   ALA B 754     -20.922  25.333 -25.852  1.00 66.80           O  
ATOM   3824  CB  ALA B 754     -19.417  22.986 -24.015  1.00 66.78           C  
ATOM   3825  N   GLU B 755     -21.782  24.958 -23.809  1.00 66.96           N  
ATOM   3826  CA  GLU B 755     -23.108  25.460 -24.156  1.00 67.06           C  
ATOM   3827  C   GLU B 755     -23.032  26.939 -24.547  1.00 67.20           C  
ATOM   3828  O   GLU B 755     -23.577  27.344 -25.583  1.00 67.06           O  
ATOM   3829  CB  GLU B 755     -24.069  25.261 -22.997  1.00 66.85           C  
ATOM   3830  N   ILE B 756     -22.335  27.729 -23.729  1.00 67.44           N  
ATOM   3831  CA  ILE B 756     -22.178  29.167 -23.974  1.00 67.59           C  
ATOM   3832  C   ILE B 756     -21.441  29.435 -25.281  1.00 67.84           C  
ATOM   3833  O   ILE B 756     -21.796  30.353 -26.018  1.00 67.73           O  
ATOM   3834  CB  ILE B 756     -21.439  29.867 -22.820  1.00 67.50           C  
ATOM   3835  CG1 ILE B 756     -22.324  29.902 -21.577  1.00 67.58           C  
ATOM   3836  CG2 ILE B 756     -21.065  31.299 -23.204  1.00 67.62           C  
ATOM   3837  CD1 ILE B 756     -21.611  30.380 -20.339  1.00 67.69           C  
ATOM   3838  N   ILE B 757     -20.425  28.623 -25.563  1.00 68.25           N  
ATOM   3839  CA  ILE B 757     -19.665  28.737 -26.806  1.00 68.58           C  
ATOM   3840  C   ILE B 757     -20.516  28.312 -28.007  1.00 69.19           C  
ATOM   3841  O   ILE B 757     -20.640  29.061 -28.975  1.00 69.26           O  
ATOM   3842  CB  ILE B 757     -18.347  27.923 -26.749  1.00 68.39           C  
ATOM   3843  CG1 ILE B 757     -17.335  28.632 -25.840  1.00 68.30           C  
ATOM   3844  CG2 ILE B 757     -17.761  27.755 -28.142  1.00 67.89           C  
ATOM   3845  CD1 ILE B 757     -16.184  27.766 -25.373  1.00 67.79           C  
ATOM   3846  N   THR B 758     -21.115  27.126 -27.929  1.00 69.85           N  
ATOM   3847  CA  THR B 758     -21.977  26.618 -29.004  1.00 70.40           C  
ATOM   3848  C   THR B 758     -23.096  27.598 -29.372  1.00 70.90           C  
ATOM   3849  O   THR B 758     -23.387  27.802 -30.551  1.00 70.78           O  
ATOM   3850  CB  THR B 758     -22.592  25.260 -28.622  1.00 70.40           C  
ATOM   3851  CG2 THR B 758     -23.526  24.761 -29.710  1.00 70.38           C  
ATOM   3852  OG1 THR B 758     -21.542  24.307 -28.434  1.00 70.41           O  
ATOM   3853  N   ASN B 759     -23.714  28.201 -28.362  1.00 71.66           N  
ATOM   3854  CA  ASN B 759     -24.753  29.204 -28.589  1.00 72.44           C  
ATOM   3855  C   ASN B 759     -24.206  30.456 -29.275  1.00 72.91           C  
ATOM   3856  O   ASN B 759     -24.856  31.017 -30.161  1.00 73.11           O  
ATOM   3857  CB  ASN B 759     -25.422  29.597 -27.266  1.00 72.56           C  
ATOM   3858  CG  ASN B 759     -26.454  30.713 -27.431  1.00 73.59           C  
ATOM   3859  ND2 ASN B 759     -27.617  30.372 -27.989  1.00 74.99           N  
ATOM   3860  OD1 ASN B 759     -26.204  31.867 -27.066  1.00 74.29           O  
ATOM   3861  N   GLN B 760     -23.009  30.883 -28.871  1.00 73.36           N  
ATOM   3862  CA  GLN B 760     -22.471  32.177 -29.295  1.00 73.66           C  
ATOM   3863  C   GLN B 760     -21.803  32.183 -30.672  1.00 74.07           C  
ATOM   3864  O   GLN B 760     -21.836  33.203 -31.353  1.00 74.21           O  
ATOM   3865  CB  GLN B 760     -21.510  32.724 -28.236  1.00 73.64           C  
ATOM   3866  CG  GLN B 760     -22.210  33.269 -26.994  1.00 73.83           C  
ATOM   3867  CD  GLN B 760     -23.049  34.505 -27.280  1.00 73.77           C  
ATOM   3868  NE2 GLN B 760     -24.342  34.433 -26.974  1.00 73.50           N  
ATOM   3869  OE1 GLN B 760     -22.539  35.510 -27.770  1.00 74.34           O  
ATOM   3870  N   ILE B 761     -21.225  31.057 -31.086  1.00 74.60           N  
ATOM   3871  CA  ILE B 761     -20.469  30.977 -32.353  1.00 75.07           C  
ATOM   3872  C   ILE B 761     -21.167  31.633 -33.560  1.00 75.80           C  
ATOM   3873  O   ILE B 761     -20.541  32.422 -34.269  1.00 75.86           O  
ATOM   3874  CB  ILE B 761     -20.106  29.509 -32.740  1.00 74.96           C  
ATOM   3875  CG1 ILE B 761     -19.184  28.861 -31.695  1.00 74.55           C  
ATOM   3876  CG2 ILE B 761     -19.451  29.477 -34.120  1.00 74.54           C  
ATOM   3877  CD1 ILE B 761     -17.745  28.776 -32.097  1.00 73.76           C  
ATOM   3878  N   PRO B 762     -22.457  31.311 -33.801  1.00 76.71           N  
ATOM   3879  CA  PRO B 762     -23.105  31.848 -35.007  1.00 77.28           C  
ATOM   3880  C   PRO B 762     -23.413  33.344 -34.924  1.00 77.92           C  
ATOM   3881  O   PRO B 762     -23.415  34.031 -35.951  1.00 78.04           O  
ATOM   3882  CB  PRO B 762     -24.414  31.040 -35.107  1.00 77.20           C  
ATOM   3883  CG  PRO B 762     -24.332  29.978 -34.056  1.00 77.03           C  
ATOM   3884  CD  PRO B 762     -23.393  30.485 -33.020  1.00 76.72           C  
ATOM   3885  N   LYS B 763     -23.659  33.834 -33.709  1.00 78.63           N  
ATOM   3886  CA  LYS B 763     -24.080  35.220 -33.483  1.00 79.14           C  
ATOM   3887  C   LYS B 763     -23.036  36.253 -33.920  1.00 79.38           C  
ATOM   3888  O   LYS B 763     -23.397  37.350 -34.361  1.00 79.56           O  
ATOM   3889  CB  LYS B 763     -24.437  35.435 -32.006  1.00 79.16           C  
ATOM   3890  CG  LYS B 763     -25.636  34.612 -31.525  1.00 79.42           C  
ATOM   3891  CD  LYS B 763     -25.904  34.850 -30.051  1.00 79.50           C  
ATOM   3892  CE  LYS B 763     -26.899  33.855 -29.488  1.00 79.81           C  
ATOM   3893  NZ  LYS B 763     -27.064  34.057 -28.022  1.00 80.24           N1+
ATOM   3894  N   TYR B 764     -21.756  35.905 -33.799  1.00 79.63           N  
ATOM   3895  CA  TYR B 764     -20.676  36.802 -34.222  1.00 79.88           C  
ATOM   3896  C   TYR B 764     -20.612  36.887 -35.747  1.00 79.75           C  
ATOM   3897  O   TYR B 764     -20.286  37.945 -36.300  1.00 79.82           O  
ATOM   3898  CB  TYR B 764     -19.327  36.373 -33.622  1.00 80.23           C  
ATOM   3899  CG  TYR B 764     -19.262  36.596 -32.122  1.00 80.74           C  
ATOM   3900  CD1 TYR B 764     -18.650  37.730 -31.581  1.00 81.05           C  
ATOM   3901  CD2 TYR B 764     -19.846  35.687 -31.243  1.00 81.24           C  
ATOM   3902  CE1 TYR B 764     -18.612  37.937 -30.198  1.00 81.11           C  
ATOM   3903  CE2 TYR B 764     -19.815  35.882 -29.868  1.00 81.17           C  
ATOM   3904  CZ  TYR B 764     -19.202  37.002 -29.348  1.00 81.26           C  
ATOM   3905  OH  TYR B 764     -19.193  37.168 -27.978  1.00 81.22           O  
ATOM   3906  N   SER B 765     -20.946  35.781 -36.417  1.00 79.42           N  
ATOM   3907  CA  SER B 765     -21.047  35.748 -37.881  1.00 79.06           C  
ATOM   3908  C   SER B 765     -22.271  36.530 -38.366  1.00 78.68           C  
ATOM   3909  O   SER B 765     -22.184  37.290 -39.332  1.00 78.61           O  
ATOM   3910  CB  SER B 765     -21.101  34.305 -38.381  1.00 78.98           C  
ATOM   3911  N   ASN B 766     -23.401  36.348 -37.680  1.00 78.20           N  
ATOM   3912  CA  ASN B 766     -24.654  37.042 -38.009  1.00 77.77           C  
ATOM   3913  C   ASN B 766     -24.583  38.564 -37.810  1.00 77.37           C  
ATOM   3914  O   ASN B 766     -25.350  39.305 -38.424  1.00 77.31           O  
ATOM   3915  CB  ASN B 766     -25.813  36.461 -37.186  1.00 77.72           C  
ATOM   3916  N   GLY B 767     -23.671  39.027 -36.956  1.00 76.77           N  
ATOM   3917  CA  GLY B 767     -23.559  40.448 -36.652  1.00 76.21           C  
ATOM   3918  C   GLY B 767     -24.753  40.931 -35.851  1.00 75.76           C  
ATOM   3919  O   GLY B 767     -25.271  42.027 -36.087  1.00 75.70           O  
ATOM   3920  N   ASN B 768     -25.186  40.106 -34.898  1.00 75.13           N  
ATOM   3921  CA  ASN B 768     -26.325  40.426 -34.034  1.00 74.49           C  
ATOM   3922  C   ASN B 768     -25.913  41.165 -32.753  1.00 73.78           C  
ATOM   3923  O   ASN B 768     -26.772  41.457 -31.920  1.00 73.81           O  
ATOM   3924  CB  ASN B 768     -27.081  39.147 -33.677  1.00 74.59           C  
ATOM   3925  N   ILE B 769     -24.618  41.469 -32.605  1.00 72.75           N  
ATOM   3926  CA  ILE B 769     -24.075  42.063 -31.375  1.00 71.98           C  
ATOM   3927  C   ILE B 769     -23.668  43.523 -31.561  1.00 71.14           C  
ATOM   3928  O   ILE B 769     -22.813  43.829 -32.390  1.00 70.93           O  
ATOM   3929  CB  ILE B 769     -22.817  41.306 -30.894  1.00 72.07           C  
ATOM   3930  CG1 ILE B 769     -23.152  39.847 -30.577  1.00 72.16           C  
ATOM   3931  CG2 ILE B 769     -22.207  41.996 -29.668  1.00 71.76           C  
ATOM   3932  CD1 ILE B 769     -21.931  38.980 -30.402  1.00 72.12           C  
ATOM   3933  N   LYS B 770     -24.266  44.411 -30.770  1.00 70.22           N  
ATOM   3934  CA  LYS B 770     -23.881  45.823 -30.753  1.00 69.60           C  
ATOM   3935  C   LYS B 770     -22.895  46.090 -29.612  1.00 68.94           C  
ATOM   3936  O   LYS B 770     -23.202  45.837 -28.445  1.00 68.83           O  
ATOM   3937  CB  LYS B 770     -25.114  46.719 -30.605  1.00 69.54           C  
ATOM   3938  CG  LYS B 770     -24.814  48.200 -30.710  1.00 69.42           C  
ATOM   3939  CD  LYS B 770     -26.076  49.037 -30.626  1.00 69.64           C  
ATOM   3940  CE  LYS B 770     -25.741  50.519 -30.728  1.00 69.96           C  
ATOM   3941  NZ  LYS B 770     -26.953  51.376 -30.757  1.00 70.43           N1+
ATOM   3942  N   LYS B 771     -21.718  46.605 -29.960  1.00 68.16           N  
ATOM   3943  CA  LYS B 771     -20.680  46.925 -28.984  1.00 67.57           C  
ATOM   3944  C   LYS B 771     -20.796  48.386 -28.571  1.00 66.99           C  
ATOM   3945  O   LYS B 771     -20.587  49.279 -29.384  1.00 67.07           O  
ATOM   3946  CB  LYS B 771     -19.299  46.669 -29.587  1.00 67.59           C  
ATOM   3947  CG  LYS B 771     -19.032  45.210 -29.936  1.00 67.98           C  
ATOM   3948  CD  LYS B 771     -17.746  45.065 -30.747  1.00 68.71           C  
ATOM   3949  CE  LYS B 771     -17.484  43.623 -31.156  1.00 68.62           C  
ATOM   3950  NZ  LYS B 771     -16.318  43.535 -32.075  1.00 68.86           N1+
ATOM   3951  N   LEU B 772     -21.127  48.629 -27.307  1.00 66.32           N  
ATOM   3952  CA  LEU B 772     -21.292  49.994 -26.804  1.00 65.66           C  
ATOM   3953  C   LEU B 772     -19.930  50.664 -26.574  1.00 65.40           C  
ATOM   3954  O   LEU B 772     -19.103  50.181 -25.799  1.00 65.32           O  
ATOM   3955  CB  LEU B 772     -22.125  49.990 -25.521  1.00 65.46           C  
ATOM   3956  CG  LEU B 772     -23.510  49.339 -25.648  1.00 65.12           C  
ATOM   3957  CD1 LEU B 772     -24.251  49.342 -24.319  1.00 64.38           C  
ATOM   3958  CD2 LEU B 772     -24.338  50.029 -26.721  1.00 64.42           C  
ATOM   3959  N   LEU B 773     -19.705  51.774 -27.269  1.00 65.12           N  
ATOM   3960  CA  LEU B 773     -18.447  52.508 -27.195  1.00 64.79           C  
ATOM   3961  C   LEU B 773     -18.654  53.832 -26.479  1.00 64.76           C  
ATOM   3962  O   LEU B 773     -19.619  54.548 -26.745  1.00 64.72           O  
ATOM   3963  CB  LEU B 773     -17.913  52.789 -28.600  1.00 64.59           C  
ATOM   3964  CG  LEU B 773     -17.711  51.595 -29.525  1.00 63.94           C  
ATOM   3965  CD1 LEU B 773     -17.357  52.087 -30.908  1.00 63.18           C  
ATOM   3966  CD2 LEU B 773     -16.637  50.676 -28.982  1.00 63.40           C  
ATOM   3967  N   PHE B 774     -17.742  54.155 -25.572  1.00 64.81           N  
ATOM   3968  CA  PHE B 774     -17.716  55.473 -24.957  1.00 65.01           C  
ATOM   3969  C   PHE B 774     -17.178  56.510 -25.937  1.00 65.39           C  
ATOM   3970  O   PHE B 774     -17.503  57.681 -25.834  1.00 65.44           O  
ATOM   3971  CB  PHE B 774     -16.848  55.464 -23.703  1.00 64.76           C  
ATOM   3972  CG  PHE B 774     -17.428  54.668 -22.576  1.00 64.54           C  
ATOM   3973  CD1 PHE B 774     -18.196  55.287 -21.604  1.00 64.51           C  
ATOM   3974  CD2 PHE B 774     -17.204  53.303 -22.483  1.00 63.73           C  
ATOM   3975  CE1 PHE B 774     -18.729  54.561 -20.562  1.00 64.34           C  
ATOM   3976  CE2 PHE B 774     -17.732  52.573 -21.449  1.00 63.59           C  
ATOM   3977  CZ  PHE B 774     -18.496  53.197 -20.483  1.00 64.25           C  
ATOM   3978  N   HIS B 775     -16.352  56.072 -26.884  1.00 65.94           N  
ATOM   3979  CA  HIS B 775     -15.735  56.972 -27.858  1.00 66.41           C  
ATOM   3980  C   HIS B 775     -15.936  56.427 -29.264  1.00 67.00           C  
ATOM   3981  O   HIS B 775     -15.515  55.311 -29.581  1.00 67.21           O  
ATOM   3982  CB  HIS B 775     -14.249  57.154 -27.542  1.00 66.30           C  
ATOM   3983  CG  HIS B 775     -13.991  57.541 -26.122  1.00 66.22           C  
ATOM   3984  CD2 HIS B 775     -13.584  56.809 -25.058  1.00 66.03           C  
ATOM   3985  ND1 HIS B 775     -14.206  58.817 -25.650  1.00 66.13           N  
ATOM   3986  CE1 HIS B 775     -13.924  58.860 -24.360  1.00 66.33           C  
ATOM   3987  NE2 HIS B 775     -13.543  57.655 -23.977  1.00 65.99           N  
ATOM   3988  N   GLN B 776     -16.570  57.234 -30.108  1.00 67.65           N  
ATOM   3989  CA  GLN B 776     -17.066  56.766 -31.396  1.00 68.21           C  
ATOM   3990  C   GLN B 776     -15.945  56.681 -32.433  1.00 68.41           C  
ATOM   3991  O   GLN B 776     -16.191  56.289 -33.574  1.00 68.84           O  
ATOM   3992  CB  GLN B 776     -18.203  57.673 -31.907  1.00 68.38           C  
ATOM   3993  CG  GLN B 776     -19.231  58.136 -30.843  1.00 68.78           C  
ATOM   3994  CD  GLN B 776     -19.712  57.028 -29.899  1.00 69.72           C  
ATOM   3995  NE2 GLN B 776     -20.265  55.953 -30.461  1.00 69.23           N  
ATOM   3996  OE1 GLN B 776     -19.596  57.152 -28.676  1.00 70.60           O  
TER   
ATOM   3997  N   LYS D 740     -30.334  25.975 -29.174  1.00 70.65           N  
ATOM   3998  CA  LYS D 740     -30.883  25.704 -27.808  1.00 70.55           C  
ATOM   3999  C   LYS D 740     -30.685  26.904 -26.857  1.00 70.38           C  
ATOM   4000  O   LYS D 740     -30.123  27.945 -27.243  1.00 70.50           O  
ATOM   4001  CB  LYS D 740     -30.245  24.431 -27.218  1.00 70.43           C  
ATOM   4002  N   GLU D 741     -31.178  26.750 -25.627  1.00 69.87           N  
ATOM   4003  CA  GLU D 741     -30.992  27.733 -24.560  1.00 69.41           C  
ATOM   4004  C   GLU D 741     -30.375  27.018 -23.363  1.00 68.79           C  
ATOM   4005  O   GLU D 741     -31.012  26.155 -22.765  1.00 68.94           O  
ATOM   4006  CB  GLU D 741     -32.328  28.361 -24.176  1.00 69.36           C  
ATOM   4007  N   ASN D 742     -29.139  27.375 -23.020  1.00 67.95           N  
ATOM   4008  CA  ASN D 742     -28.409  26.690 -21.950  1.00 67.21           C  
ATOM   4009  C   ASN D 742     -29.168  26.723 -20.622  1.00 66.18           C  
ATOM   4010  O   ASN D 742     -29.271  27.770 -19.985  1.00 66.14           O  
ATOM   4011  CB  ASN D 742     -27.005  27.290 -21.768  1.00 67.28           C  
ATOM   4012  CG  ASN D 742     -26.220  26.607 -20.658  1.00 67.49           C  
ATOM   4013  ND2 ASN D 742     -25.945  25.314 -20.828  1.00 68.05           N  
ATOM   4014  OD1 ASN D 742     -25.899  27.224 -19.647  1.00 67.87           O  
ATOM   4015  N   ALA D 743     -29.680  25.565 -20.211  1.00 65.01           N  
ATOM   4016  CA  ALA D 743     -30.553  25.470 -19.041  1.00 64.13           C  
ATOM   4017  C   ALA D 743     -29.824  25.652 -17.704  1.00 63.34           C  
ATOM   4018  O   ALA D 743     -30.451  26.010 -16.705  1.00 63.12           O  
ATOM   4019  CB  ALA D 743     -31.300  24.141 -19.056  1.00 64.02           C  
ATOM   4020  N   LEU D 744     -28.515  25.410 -17.678  1.00 62.42           N  
ATOM   4021  CA  LEU D 744     -27.750  25.539 -16.436  1.00 61.81           C  
ATOM   4022  C   LEU D 744     -27.542  27.007 -16.055  1.00 61.29           C  
ATOM   4023  O   LEU D 744     -27.734  27.390 -14.894  1.00 60.81           O  
ATOM   4024  CB  LEU D 744     -26.397  24.828 -16.549  1.00 61.78           C  
ATOM   4025  CG  LEU D 744     -25.524  24.860 -15.289  1.00 61.59           C  
ATOM   4026  CD1 LEU D 744     -26.322  24.506 -14.033  1.00 60.97           C  
ATOM   4027  CD2 LEU D 744     -24.329  23.937 -15.445  1.00 61.58           C  
ATOM   4028  N   LEU D 745     -27.137  27.815 -17.032  1.00 60.75           N  
ATOM   4029  CA  LEU D 745     -26.993  29.255 -16.828  1.00 60.49           C  
ATOM   4030  C   LEU D 745     -28.308  29.828 -16.303  1.00 60.50           C  
ATOM   4031  O   LEU D 745     -28.334  30.436 -15.230  1.00 60.45           O  
ATOM   4032  CB  LEU D 745     -26.584  29.954 -18.131  1.00 60.39           C  
ATOM   4033  CG  LEU D 745     -26.415  31.476 -18.089  1.00 60.15           C  
ATOM   4034  CD1 LEU D 745     -25.407  31.873 -17.033  1.00 60.19           C  
ATOM   4035  CD2 LEU D 745     -26.000  32.014 -19.446  1.00 59.94           C  
ATOM   4036  N   ARG D 746     -29.393  29.604 -17.053  1.00 60.31           N  
ATOM   4037  CA  ARG D 746     -30.740  30.035 -16.648  1.00 60.37           C  
ATOM   4038  C   ARG D 746     -31.034  29.647 -15.201  1.00 59.71           C  
ATOM   4039  O   ARG D 746     -31.410  30.488 -14.387  1.00 59.63           O  
ATOM   4040  CB  ARG D 746     -31.817  29.440 -17.573  1.00 60.35           C  
ATOM   4041  CG  ARG D 746     -33.252  29.836 -17.188  1.00 61.11           C  
ATOM   4042  CD  ARG D 746     -34.300  29.443 -18.236  1.00 61.34           C  
ATOM   4043  NE  ARG D 746     -34.457  30.467 -19.269  1.00 62.03           N  
ATOM   4044  CZ  ARG D 746     -33.889  30.446 -20.477  1.00 63.20           C  
ATOM   4045  NH1 ARG D 746     -33.097  29.442 -20.865  1.00 63.32           N1+
ATOM   4046  NH2 ARG D 746     -34.115  31.456 -21.317  1.00 63.47           N  
ATOM   4047  N   TYR D 747     -30.854  28.371 -14.891  1.00 59.25           N  
ATOM   4048  CA  TYR D 747     -31.012  27.893 -13.526  1.00 58.97           C  
ATOM   4049  C   TYR D 747     -30.146  28.690 -12.548  1.00 59.08           C  
ATOM   4050  O   TYR D 747     -30.625  29.104 -11.498  1.00 58.99           O  
ATOM   4051  CB  TYR D 747     -30.676  26.401 -13.433  1.00 58.69           C  
ATOM   4052  CG  TYR D 747     -30.537  25.910 -12.009  1.00 58.33           C  
ATOM   4053  CD1 TYR D 747     -31.650  25.755 -11.199  1.00 57.89           C  
ATOM   4054  CD2 TYR D 747     -29.290  25.622 -11.468  1.00 57.87           C  
ATOM   4055  CE1 TYR D 747     -31.530  25.325  -9.891  1.00 57.93           C  
ATOM   4056  CE2 TYR D 747     -29.160  25.187 -10.160  1.00 57.77           C  
ATOM   4057  CZ  TYR D 747     -30.284  25.040  -9.377  1.00 58.17           C  
ATOM   4058  OH  TYR D 747     -30.170  24.605  -8.078  1.00 58.28           O  
ATOM   4059  N   LEU D 748     -28.879  28.903 -12.901  1.00 59.31           N  
ATOM   4060  CA  LEU D 748     -27.943  29.625 -12.031  1.00 59.39           C  
ATOM   4061  C   LEU D 748     -28.351  31.080 -11.811  1.00 59.48           C  
ATOM   4062  O   LEU D 748     -28.244  31.601 -10.696  1.00 59.24           O  
ATOM   4063  CB  LEU D 748     -26.514  29.551 -12.585  1.00 59.45           C  
ATOM   4064  CG  LEU D 748     -25.727  28.297 -12.196  1.00 59.45           C  
ATOM   4065  CD1 LEU D 748     -24.421  28.223 -12.976  1.00 59.16           C  
ATOM   4066  CD2 LEU D 748     -25.463  28.285 -10.693  1.00 59.59           C  
ATOM   4067  N   LEU D 749     -28.818  31.728 -12.873  1.00 59.77           N  
ATOM   4068  CA  LEU D 749     -29.363  33.083 -12.764  1.00 60.03           C  
ATOM   4069  C   LEU D 749     -30.681  33.084 -11.999  1.00 60.62           C  
ATOM   4070  O   LEU D 749     -30.902  33.938 -11.139  1.00 60.78           O  
ATOM   4071  CB  LEU D 749     -29.583  33.690 -14.149  1.00 59.80           C  
ATOM   4072  CG  LEU D 749     -28.321  34.097 -14.896  1.00 59.39           C  
ATOM   4073  CD1 LEU D 749     -28.632  34.409 -16.357  1.00 58.85           C  
ATOM   4074  CD2 LEU D 749     -27.683  35.277 -14.198  1.00 58.33           C  
ATOM   4075  N   ASP D 750     -31.551  32.125 -12.312  1.00 61.14           N  
ATOM   4076  CA  ASP D 750     -32.903  32.101 -11.753  1.00 61.63           C  
ATOM   4077  C   ASP D 750     -32.948  31.577 -10.308  1.00 61.83           C  
ATOM   4078  O   ASP D 750     -33.880  31.896  -9.573  1.00 61.57           O  
ATOM   4079  CB  ASP D 750     -33.836  31.275 -12.649  1.00 61.65           C  
ATOM   4080  CG  ASP D 750     -35.303  31.624 -12.453  1.00 62.45           C  
ATOM   4081  OD1 ASP D 750     -35.616  32.821 -12.267  1.00 63.29           O  
ATOM   4082  OD2 ASP D 750     -36.149  30.702 -12.503  1.00 63.20           O1-
ATOM   4083  N   LYS D 751     -31.951  30.777  -9.917  1.00 62.14           N  
ATOM   4084  CA  LYS D 751     -31.831  30.256  -8.545  1.00 62.41           C  
ATOM   4085  C   LYS D 751     -32.485  31.183  -7.529  1.00 62.60           C  
ATOM   4086  O   LYS D 751     -32.019  32.295  -7.283  1.00 62.80           O  
ATOM   4087  CB  LYS D 751     -30.357  30.071  -8.148  1.00 62.39           C  
ATOM   4088  CG  LYS D 751     -29.792  28.663  -8.332  1.00 62.42           C  
ATOM   4089  CD  LYS D 751     -28.571  28.427  -7.431  1.00 62.49           C  
ATOM   4090  CE  LYS D 751     -28.993  28.212  -5.970  1.00 63.05           C  
ATOM   4091  NZ  LYS D 751     -27.911  27.668  -5.093  1.00 63.08           N1+
ATOM   4092  OXT LYS D 751     -33.495  30.838  -6.925  1.00 62.97           O1-
TER   
ATOM   4093  CA  GLU H 741      -3.776  41.492  24.404  1.00 68.08           C  
ATOM   4094  C   GLU H 741      -3.664  40.449  23.300  1.00 67.44           C  
ATOM   4095  O   GLU H 741      -2.579  39.928  23.045  1.00 67.58           O  
ATOM   4096  CB  GLU H 741      -3.795  40.806  25.774  1.00 68.05           C  
ATOM   4097  CG  GLU H 741      -3.787  41.788  26.938  1.00 68.85           C  
ATOM   4098  CD  GLU H 741      -3.984  41.118  28.294  1.00 69.04           C  
ATOM   4099  OE1 GLU H 741      -4.969  40.355  28.457  1.00 69.29           O  
ATOM   4100  OE2 GLU H 741      -3.160  41.378  29.203  1.00 69.85           O1-
ATOM   4101  N   ASN H 742      -4.789  40.157  22.647  1.00 66.84           N  
ATOM   4102  CA  ASN H 742      -4.861  39.093  21.636  1.00 66.33           C  
ATOM   4103  C   ASN H 742      -4.369  39.556  20.263  1.00 65.43           C  
ATOM   4104  O   ASN H 742      -5.131  40.110  19.466  1.00 65.38           O  
ATOM   4105  CB  ASN H 742      -6.290  38.547  21.539  1.00 66.52           C  
ATOM   4106  CG  ASN H 742      -6.388  37.296  20.676  1.00 67.29           C  
ATOM   4107  ND2 ASN H 742      -7.109  36.299  21.177  1.00 68.71           N  
ATOM   4108  OD1 ASN H 742      -5.837  37.229  19.568  1.00 68.18           O  
ATOM   4109  N   ALA H 743      -3.094  39.287  19.993  1.00 64.42           N  
ATOM   4110  CA  ALA H 743      -2.406  39.801  18.812  1.00 63.58           C  
ATOM   4111  C   ALA H 743      -3.076  39.388  17.506  1.00 62.78           C  
ATOM   4112  O   ALA H 743      -3.151  40.182  16.564  1.00 62.58           O  
ATOM   4113  CB  ALA H 743      -0.942  39.349  18.822  1.00 63.44           C  
ATOM   4114  N   LEU H 744      -3.561  38.151  17.453  1.00 62.04           N  
ATOM   4115  CA  LEU H 744      -4.168  37.624  16.233  1.00 61.49           C  
ATOM   4116  C   LEU H 744      -5.524  38.271  15.975  1.00 60.92           C  
ATOM   4117  O   LEU H 744      -5.829  38.642  14.836  1.00 60.69           O  
ATOM   4118  CB  LEU H 744      -4.315  36.104  16.301  1.00 61.41           C  
ATOM   4119  CG  LEU H 744      -4.808  35.445  15.012  1.00 61.53           C  
ATOM   4120  CD1 LEU H 744      -4.016  35.924  13.800  1.00 61.23           C  
ATOM   4121  CD2 LEU H 744      -4.741  33.932  15.135  1.00 61.80           C  
ATOM   4122  N   LEU H 745      -6.333  38.400  17.026  1.00 60.21           N  
ATOM   4123  CA  LEU H 745      -7.608  39.099  16.908  1.00 59.74           C  
ATOM   4124  C   LEU H 745      -7.350  40.493  16.346  1.00 59.63           C  
ATOM   4125  O   LEU H 745      -7.921  40.865  15.318  1.00 59.28           O  
ATOM   4126  CB  LEU H 745      -8.332  39.178  18.258  1.00 59.61           C  
ATOM   4127  CG  LEU H 745      -9.687  39.911  18.283  1.00 59.31           C  
ATOM   4128  CD1 LEU H 745     -10.688  39.306  17.308  1.00 57.86           C  
ATOM   4129  CD2 LEU H 745     -10.262  39.933  19.691  1.00 59.28           C  
ATOM   4130  N   ARG H 746      -6.458  41.239  16.999  1.00 59.62           N  
ATOM   4131  CA  ARG H 746      -6.082  42.589  16.542  1.00 59.82           C  
ATOM   4132  C   ARG H 746      -5.639  42.594  15.078  1.00 59.21           C  
ATOM   4133  O   ARG H 746      -6.049  43.459  14.306  1.00 59.20           O  
ATOM   4134  CB  ARG H 746      -4.977  43.201  17.427  1.00 59.81           C  
ATOM   4135  CG  ARG H 746      -4.755  44.712  17.189  1.00 60.44           C  
ATOM   4136  CD  ARG H 746      -3.721  45.334  18.139  1.00 61.07           C  
ATOM   4137  NE  ARG H 746      -4.242  45.564  19.495  1.00 62.43           N  
ATOM   4138  CZ  ARG H 746      -4.056  44.762  20.551  1.00 63.16           C  
ATOM   4139  NH1 ARG H 746      -3.353  43.633  20.457  1.00 63.99           N1+
ATOM   4140  NH2 ARG H 746      -4.588  45.094  21.726  1.00 63.19           N  
ATOM   4141  N   TYR H 747      -4.813  41.624  14.705  1.00 58.88           N  
ATOM   4142  CA  TYR H 747      -4.330  41.525  13.331  1.00 58.77           C  
ATOM   4143  C   TYR H 747      -5.484  41.374  12.338  1.00 58.68           C  
ATOM   4144  O   TYR H 747      -5.555  42.114  11.365  1.00 58.59           O  
ATOM   4145  CB  TYR H 747      -3.317  40.375  13.177  1.00 58.65           C  
ATOM   4146  CG  TYR H 747      -3.037  39.994  11.731  1.00 58.53           C  
ATOM   4147  CD1 TYR H 747      -2.203  40.768  10.932  1.00 58.26           C  
ATOM   4148  CD2 TYR H 747      -3.617  38.864  11.164  1.00 58.26           C  
ATOM   4149  CE1 TYR H 747      -1.956  40.424   9.607  1.00 58.10           C  
ATOM   4150  CE2 TYR H 747      -3.374  38.521   9.843  1.00 58.38           C  
ATOM   4151  CZ  TYR H 747      -2.545  39.302   9.073  1.00 58.08           C  
ATOM   4152  OH  TYR H 747      -2.310  38.954   7.766  1.00 58.46           O  
ATOM   4153  N   LEU H 748      -6.386  40.432  12.595  1.00 58.89           N  
ATOM   4154  CA  LEU H 748      -7.488  40.140  11.664  1.00 59.15           C  
ATOM   4155  C   LEU H 748      -8.423  41.337  11.467  1.00 59.58           C  
ATOM   4156  O   LEU H 748      -8.908  41.587  10.360  1.00 59.40           O  
ATOM   4157  CB  LEU H 748      -8.280  38.915  12.130  1.00 58.99           C  
ATOM   4158  CG  LEU H 748      -7.552  37.573  12.030  1.00 58.64           C  
ATOM   4159  CD1 LEU H 748      -8.376  36.471  12.682  1.00 58.28           C  
ATOM   4160  CD2 LEU H 748      -7.240  37.232  10.575  1.00 58.28           C  
ATOM   4161  N   LEU H 749      -8.657  42.081  12.541  1.00 60.18           N  
ATOM   4162  CA  LEU H 749      -9.426  43.315  12.459  1.00 60.73           C  
ATOM   4163  C   LEU H 749      -8.711  44.344  11.594  1.00 61.56           C  
ATOM   4164  O   LEU H 749      -9.311  44.907  10.680  1.00 61.63           O  
ATOM   4165  CB  LEU H 749      -9.675  43.876  13.857  1.00 60.52           C  
ATOM   4166  CG  LEU H 749     -10.694  43.050  14.641  1.00 60.15           C  
ATOM   4167  CD1 LEU H 749     -10.569  43.283  16.136  1.00 59.09           C  
ATOM   4168  CD2 LEU H 749     -12.099  43.367  14.140  1.00 59.88           C  
ATOM   4169  N   ASP H 750      -7.422  44.551  11.864  1.00 62.49           N  
ATOM   4170  CA  ASP H 750      -6.639  45.603  11.205  1.00 63.20           C  
ATOM   4171  C   ASP H 750      -6.160  45.233   9.785  1.00 63.41           C  
ATOM   4172  O   ASP H 750      -5.996  46.109   8.938  1.00 63.24           O  
ATOM   4173  CB  ASP H 750      -5.442  45.971  12.086  1.00 63.52           C  
ATOM   4174  CG  ASP H 750      -4.932  47.384  11.837  1.00 64.86           C  
ATOM   4175  OD1 ASP H 750      -5.403  48.048  10.882  1.00 67.11           O  
ATOM   4176  OD2 ASP H 750      -4.053  47.833  12.607  1.00 66.07           O1-
ATOM   4177  N   LYS H 751      -5.926  43.946   9.539  1.00 63.84           N  
ATOM   4178  CA  LYS H 751      -5.579  43.454   8.199  1.00 64.06           C  
ATOM   4179  C   LYS H 751      -5.840  41.946   8.069  1.00 64.27           C  
ATOM   4180  O   LYS H 751      -6.308  41.438   7.047  1.00 64.47           O  
ATOM   4181  CB  LYS H 751      -4.134  43.762   7.891  1.00 64.19           C  
ATOM   4182  OXT LYS H 751      -5.599  41.173   8.993  1.00 64.44           O1-
TER   
END
