# Supplementary material for: Exploration of the molecular mechanism of melatonin against polycystic ovary syndrome based on a network pharmacology approach and experimental validation
Source: Front Endocrinol (Lausanne). 2025 Aug 5;16:1528518. doi: 10.3389/fendo.2025.1528518 (PMC12361247; doi:10.3389/fendo.2025.1528518)
Supplement: Supplementary file 1 [file DataSheet1.zip › Raw data/molecular docking/NR3C1-melatonin/conf.txt]

receptor =3k22_w.pdbqt

center_x =-19.192
center_y =  37.482
center_z = 0.034

size_x =74.55
size_y =74.55
size_z =74.55
