# Supplementary material for: Exploration of the molecular mechanism of melatonin against polycystic ovary syndrome based on a network pharmacology approach and experimental validation
Source: Front Endocrinol (Lausanne). 2025 Aug 5;16:1528518. doi: 10.3389/fendo.2025.1528518 (PMC12361247; doi:10.3389/fendo.2025.1528518)
Supplement: Supplementary file 1 [file DataSheet1.zip › Raw data/molecular docking/NR3C1-melatonin/lig.pdbqt_lizhenyu/lig.pdbqt_out.pdb]

MODEL 1
REMARK VINA RESULT:      -6.0      0.000      0.000
REMARK  4 active torsions:
REMARK  status: ('A' for Active; 'I' for Inactive)
REMARK    1  A    between atoms: O_1  and  C_13 
REMARK    2  A    between atoms: N_4  and  C_10 
REMARK       I    between atoms: N_4  and  C_15 
REMARK    3  A    between atoms: C_5  and  C_7 
REMARK    4  A    between atoms: C_7  and  C_10 
ROOT
ATOM      1  O   *** d   *     -17.246  33.595   4.678  0.00  0.00    -0.356 OA
ATOM      2  C   *** d   *     -16.150  32.879   5.198  0.00  0.00     0.210 C 
ENDROOT
BRANCH   1   3
ATOM      3  C   *** d   *     -17.310  34.954   4.886  0.00  0.00     0.069 A 
ATOM      4  C   *** d   *     -17.493  35.875   3.914  0.00  0.00     0.051 A 
ATOM      5  C   *** d   *     -17.540  37.177   4.225  0.00  0.00     0.001 A 
ATOM      6  C   *** d   *     -17.707  38.276   3.471  0.00  0.00    -0.029 A 
ATOM      7  C   *** d   *     -17.410  37.589   5.491  0.00  0.00     0.043 A 
ATOM      8  C   *** d   *     -17.667  39.305   4.331  0.00  0.00     0.096 A 
ATOM      9  N   *** d   *     -17.491  38.853   5.505  0.00  0.00    -0.365 N 
ATOM     10  H   *** d   *     -17.422  39.439   6.369  0.00  0.00     0.165 HD
ATOM     11  C   *** d   *     -17.228  36.712   6.481  0.00  0.00     0.033 A 
ATOM     12  C   *** d   *     -17.183  35.410   6.152  0.00  0.00     0.039 A 
BRANCH   6  13
ATOM     13  C   *** d   *     -17.896  38.320   1.980  0.00  0.00     0.060 C 
BRANCH  13  14
ATOM     14  C   *** d   *     -16.597  38.494   1.180  0.00  0.00     0.127 C 
BRANCH  14  15
ATOM     15  N   *** d   *     -16.372  39.919   0.916  0.00  0.00    -0.361 N 
ATOM     16  C   *** d   *     -15.466  40.658   1.623  0.00  0.00     0.213 C 
ATOM     17  O   *** d   *     -14.794  40.195   2.511  0.00  0.00    -0.274 OA
ATOM     18  C   *** d   *     -15.385  42.110   1.193  0.00  0.00     0.117 C 
ATOM     19  H   *** d   *     -16.908  40.374   0.177  0.00  0.00     0.162 HD
ENDBRANCH  14  15
ENDBRANCH  13  14
ENDBRANCH   6  13
ENDBRANCH   1   3
TORSDOF 4
ENDMDL
MODEL 2
REMARK VINA RESULT:      -5.8      2.919      3.492
REMARK  4 active torsions:
REMARK  status: ('A' for Active; 'I' for Inactive)
REMARK    1  A    between atoms: O_1  and  C_13 
REMARK    2  A    between atoms: N_4  and  C_10 
REMARK       I    between atoms: N_4  and  C_15 
REMARK    3  A    between atoms: C_5  and  C_7 
REMARK    4  A    between atoms: C_7  and  C_10 
ROOT
ATOM      1  O   *** d   *     -17.090  33.210   5.344  0.00  0.00    -0.356 OA
ATOM      2  C   *** d   *     -16.066  32.893   6.258  0.00  0.00     0.210 C 
ENDROOT
BRANCH   1   3
ATOM      3  C   *** d   *     -17.315  34.531   5.032  0.00  0.00     0.069 A 
ATOM      4  C   *** d   *     -17.760  34.976   3.835  0.00  0.00     0.051 A 
ATOM      5  C   *** d   *     -17.947  36.287   3.635  0.00  0.00     0.001 A 
ATOM      6  C   *** d   *     -18.371  36.981   2.567  0.00  0.00    -0.029 A 
ATOM      7  C   *** d   *     -17.701  37.175   4.605  0.00  0.00     0.043 A 
ATOM      8  C   *** d   *     -18.358  38.267   2.952  0.00  0.00     0.096 A 
ATOM      9  N   *** d   *     -17.958  38.331   4.156  0.00  0.00    -0.365 N 
ATOM     10  H   *** d   *     -17.853  39.214   4.707  0.00  0.00     0.165 HD
ATOM     11  C   *** d   *     -17.261  36.778   5.802  0.00  0.00     0.033 A 
ATOM     12  C   *** d   *     -17.079  35.460   5.986  0.00  0.00     0.039 A 
BRANCH   6  13
ATOM     13  C   *** d   *     -18.769  36.418   1.231  0.00  0.00     0.060 C 
BRANCH  13  14
ATOM     14  C   *** d   *     -18.405  37.305   0.033  0.00  0.00     0.127 C 
BRANCH  14  15
ATOM     15  N   *** d   *     -19.624  37.893  -0.531  0.00  0.00    -0.361 N 
ATOM     16  C   *** d   *     -20.127  37.512  -1.743  0.00  0.00     0.213 C 
ATOM     17  O   *** d   *     -19.605  36.670  -2.432  0.00  0.00    -0.274 OA
ATOM     18  C   *** d   *     -21.394  38.241  -2.143  0.00  0.00     0.117 C 
ATOM     19  H   *** d   *     -20.115  38.612   0.001  0.00  0.00     0.162 HD
ENDBRANCH  14  15
ENDBRANCH  13  14
ENDBRANCH   6  13
ENDBRANCH   1   3
TORSDOF 4
ENDMDL
MODEL 3
REMARK VINA RESULT:      -5.6      9.901     12.755
REMARK  4 active torsions:
REMARK  status: ('A' for Active; 'I' for Inactive)
REMARK    1  A    between atoms: O_1  and  C_13 
REMARK    2  A    between atoms: N_4  and  C_10 
REMARK       I    between atoms: N_4  and  C_15 
REMARK    3  A    between atoms: C_5  and  C_7 
REMARK    4  A    between atoms: C_7  and  C_10 
ROOT
ATOM      1  O   *** d   *     -15.541  46.685   4.211  0.00  0.00    -0.356 OA
ATOM      2  C   *** d   *     -14.405  46.983   3.433  0.00  0.00     0.210 C 
ENDROOT
BRANCH   1   3
ATOM      3  C   *** d   *     -16.717  47.350   3.950  0.00  0.00     0.069 A 
ATOM      4  C   *** d   *     -16.964  48.638   4.277  0.00  0.00     0.051 A 
ATOM      5  C   *** d   *     -18.146  49.191   3.975  0.00  0.00     0.001 A 
ATOM      6  C   *** d   *     -18.640  50.423   4.182  0.00  0.00    -0.029 A 
ATOM      7  C   *** d   *     -19.097  48.489   3.350  0.00  0.00     0.043 A 
ATOM      8  C   *** d   *     -19.879  50.398   3.665  0.00  0.00     0.096 A 
ATOM      9  N   *** d   *     -20.102  49.243   3.188  0.00  0.00    -0.365 N 
ATOM     10  H   *** d   *     -20.992  48.947   2.724  0.00  0.00     0.165 HD
ATOM     11  C   *** d   *     -18.894  47.214   3.009  0.00  0.00     0.033 A 
ATOM     12  C   *** d   *     -17.703  46.674   3.318  0.00  0.00     0.039 A 
BRANCH   6  13
ATOM     13  C   *** d   *     -17.939  51.570   4.853  0.00  0.00     0.060 C 
BRANCH  13  14
ATOM     14  C   *** d   *     -16.938  52.315   3.958  0.00  0.00     0.127 C 
BRANCH  14  15
ATOM     15  N   *** d   *     -17.425  53.674   3.704  0.00  0.00    -0.361 N 
ATOM     16  C   *** d   *     -18.168  53.989   2.601  0.00  0.00     0.213 C 
ATOM     17  O   *** d   *     -18.473  53.177   1.763  0.00  0.00    -0.274 OA
ATOM     18  C   *** d   *     -18.571  55.449   2.525  0.00  0.00     0.117 C 
ATOM     19  H   *** d   *     -17.202  54.411   4.373  0.00  0.00     0.162 HD
ENDBRANCH  14  15
ENDBRANCH  13  14
ENDBRANCH   6  13
ENDBRANCH   1   3
TORSDOF 4
ENDMDL
MODEL 4
REMARK VINA RESULT:      -5.5     30.534     31.865
REMARK  4 active torsions:
REMARK  status: ('A' for Active; 'I' for Inactive)
REMARK    1  A    between atoms: O_1  and  C_13 
REMARK    2  A    between atoms: N_4  and  C_10 
REMARK       I    between atoms: N_4  and  C_15 
REMARK    3  A    between atoms: C_5  and  C_7 
REMARK    4  A    between atoms: C_7  and  C_10 
ROOT
ATOM      1  O   *** d   *     -36.718  31.843  28.753  0.00  0.00    -0.356 OA
ATOM      2  C   *** d   *     -36.430  33.222  28.795  0.00  0.00     0.210 C 
ENDROOT
BRANCH   1   3
ATOM      3  C   *** d   *     -35.701  30.961  28.470  0.00  0.00     0.069 A 
ATOM      4  C   *** d   *     -35.847  29.621  28.369  0.00  0.00     0.051 A 
ATOM      5  C   *** d   *     -34.788  28.850  28.088  0.00  0.00     0.001 A 
ATOM      6  C   *** d   *     -34.659  27.523  27.934  0.00  0.00    -0.029 A 
ATOM      7  C   *** d   *     -33.576  29.384  27.904  0.00  0.00     0.043 A 
ATOM      8  C   *** d   *     -33.360  27.323  27.663  0.00  0.00     0.096 A 
ATOM      9  N   *** d   *     -32.764  28.444  27.655  0.00  0.00    -0.365 N 
ATOM     10  H   *** d   *     -31.744  28.580  27.470  0.00  0.00     0.165 HD
ATOM     11  C   *** d   *     -33.387  30.703  27.995  0.00  0.00     0.033 A 
ATOM     12  C   *** d   *     -34.460  31.462  28.277  0.00  0.00     0.039 A 
BRANCH   6  13
ATOM     13  C   *** d   *     -35.751  26.496  28.048  0.00  0.00     0.060 C 
BRANCH  13  14
ATOM     14  C   *** d   *     -35.433  25.152  27.378  0.00  0.00     0.127 C 
BRANCH  14  15
ATOM     15  N   *** d   *     -35.942  25.157  26.003  0.00  0.00    -0.361 N 
ATOM     16  C   *** d   *     -35.831  24.073  25.179  0.00  0.00     0.213 C 
ATOM     17  O   *** d   *     -35.308  23.041  25.522  0.00  0.00    -0.274 OA
ATOM     18  C   *** d   *     -36.421  24.283  23.798  0.00  0.00     0.117 C 
ATOM     19  H   *** d   *     -36.396  25.999  25.648  0.00  0.00     0.162 HD
ENDBRANCH  14  15
ENDBRANCH  13  14
ENDBRANCH   6  13
ENDBRANCH   1   3
TORSDOF 4
ENDMDL
MODEL 5
REMARK VINA RESULT:      -5.4      3.624      6.323
REMARK  4 active torsions:
REMARK  status: ('A' for Active; 'I' for Inactive)
REMARK    1  A    between atoms: O_1  and  C_13 
REMARK    2  A    between atoms: N_4  and  C_10 
REMARK       I    between atoms: N_4  and  C_15 
REMARK    3  A    between atoms: C_5  and  C_7 
REMARK    4  A    between atoms: C_7  and  C_10 
ROOT
ATOM      1  O   *** d   *     -17.828  39.379   3.712  0.00  0.00    -0.356 OA
ATOM      2  C   *** d   *     -17.483  39.418   5.077  0.00  0.00     0.210 C 
ENDROOT
BRANCH   1   3
ATOM      3  C   *** d   *     -17.016  40.019   2.804  0.00  0.00     0.069 A 
ATOM      4  C   *** d   *     -16.588  41.296   2.919  0.00  0.00     0.051 A 
ATOM      5  C   *** d   *     -15.797  41.824   1.976  0.00  0.00     0.001 A 
ATOM      6  C   *** d   *     -15.241  43.040   1.847  0.00  0.00    -0.029 A 
ATOM      7  C   *** d   *     -15.417  41.108   0.912  0.00  0.00     0.043 A 
ATOM      8  C   *** d   *     -14.548  42.993   0.698  0.00  0.00     0.096 A 
ATOM      9  N   *** d   *     -14.681  41.839   0.185  0.00  0.00    -0.365 N 
ATOM     10  H   *** d   *     -14.246  41.528  -0.713  0.00  0.00     0.165 HD
ATOM     11  C   *** d   *     -15.818  39.843   0.761  0.00  0.00     0.033 A 
ATOM     12  C   *** d   *     -16.611  39.328   1.715  0.00  0.00     0.039 A 
BRANCH   6  13
ATOM     13  C   *** d   *     -15.380  44.195   2.799  0.00  0.00     0.060 C 
BRANCH  13  14
ATOM     14  C   *** d   *     -15.567  45.560   2.121  0.00  0.00     0.127 C 
BRANCH  14  15
ATOM     15  N   *** d   *     -14.312  46.314   2.182  0.00  0.00    -0.361 N 
ATOM     16  C   *** d   *     -13.934  47.014   3.293  0.00  0.00     0.213 C 
ATOM     17  O   *** d   *     -14.603  47.063   4.295  0.00  0.00    -0.274 OA
ATOM     18  C   *** d   *     -12.602  47.725   3.152  0.00  0.00     0.117 C 
ATOM     19  H   *** d   *     -13.697  46.316   1.368  0.00  0.00     0.162 HD
ENDBRANCH  14  15
ENDBRANCH  13  14
ENDBRANCH   6  13
ENDBRANCH   1   3
TORSDOF 4
ENDMDL
MODEL 6
REMARK VINA RESULT:      -5.4      3.020      4.634
REMARK  4 active torsions:
REMARK  status: ('A' for Active; 'I' for Inactive)
REMARK    1  A    between atoms: O_1  and  C_13 
REMARK    2  A    between atoms: N_4  and  C_10 
REMARK       I    between atoms: N_4  and  C_15 
REMARK    3  A    between atoms: C_5  and  C_7 
REMARK    4  A    between atoms: C_7  and  C_10 
ROOT
ATOM      1  O   *** d   *     -17.473  38.240   6.028  0.00  0.00    -0.356 OA
ATOM      2  C   *** d   *     -17.436  36.843   6.207  0.00  0.00     0.210 C 
ENDROOT
BRANCH   1   3
ATOM      3  C   *** d   *     -17.218  38.755   4.778  0.00  0.00     0.069 A 
ATOM      4  C   *** d   *     -16.460  39.847   4.534  0.00  0.00     0.051 A 
ATOM      5  C   *** d   *     -16.275  40.266   3.275  0.00  0.00     0.001 A 
ATOM      6  C   *** d   *     -15.583  41.298   2.765  0.00  0.00    -0.029 A 
ATOM      7  C   *** d   *     -16.829  39.619   2.244  0.00  0.00     0.043 A 
ATOM      8  C   *** d   *     -15.760  41.220   1.436  0.00  0.00     0.096 A 
ATOM      9  N   *** d   *     -16.498  40.219   1.178  0.00  0.00    -0.365 N 
ATOM     10  H   *** d   *     -16.795  39.924   0.219  0.00  0.00     0.165 HD
ATOM     11  C   *** d   *     -17.585  38.536   2.441  0.00  0.00     0.033 A 
ATOM     12  C   *** d   *     -17.761  38.129   3.709  0.00  0.00     0.039 A 
BRANCH   6  13
ATOM     13  C   *** d   *     -14.788  42.314   3.536  0.00  0.00     0.060 C 
BRANCH  13  14
ATOM     14  C   *** d   *     -15.001  43.765   3.082  0.00  0.00     0.127 C 
BRANCH  14  15
ATOM     15  N   *** d   *     -13.759  44.285   2.502  0.00  0.00    -0.361 N 
ATOM     16  C   *** d   *     -12.909  45.094   3.200  0.00  0.00     0.213 C 
ATOM     17  O   *** d   *     -13.119  45.439   4.337  0.00  0.00    -0.274 OA
ATOM     18  C   *** d   *     -11.681  45.521   2.420  0.00  0.00     0.117 C 
ATOM     19  H   *** d   *     -13.520  44.032   1.542  0.00  0.00     0.162 HD
ENDBRANCH  14  15
ENDBRANCH  13  14
ENDBRANCH   6  13
ENDBRANCH   1   3
TORSDOF 4
ENDMDL
MODEL 7
REMARK VINA RESULT:      -5.3     30.307     31.529
REMARK  4 active torsions:
REMARK  status: ('A' for Active; 'I' for Inactive)
REMARK    1  A    between atoms: O_1  and  C_13 
REMARK    2  A    between atoms: N_4  and  C_10 
REMARK       I    between atoms: N_4  and  C_15 
REMARK    3  A    between atoms: C_5  and  C_7 
REMARK    4  A    between atoms: C_7  and  C_10 
ROOT
ATOM      1  O   *** d   *     -35.381  27.663  28.251  0.00  0.00    -0.356 OA
ATOM      2  C   *** d   *     -34.613  26.588  27.759  0.00  0.00     0.210 C 
ENDROOT
BRANCH   1   3
ATOM      3  C   *** d   *     -34.856  28.933  28.195  0.00  0.00     0.069 A 
ATOM      4  C   *** d   *     -35.561  30.068  28.399  0.00  0.00     0.051 A 
ATOM      5  C   *** d   *     -34.951  31.259  28.322  0.00  0.00     0.001 A 
ATOM      6  C   *** d   *     -35.406  32.512  28.477  0.00  0.00    -0.029 A 
ATOM      7  C   *** d   *     -33.645  31.348  28.046  0.00  0.00     0.043 A 
ATOM      8  C   *** d   *     -34.338  33.303  28.283  0.00  0.00     0.096 A 
ATOM      9  N   *** d   *     -33.328  32.575  28.034  0.00  0.00    -0.365 N 
ATOM     10  H   *** d   *     -32.363  32.932  27.843  0.00  0.00     0.165 HD
ATOM     11  C   *** d   *     -32.912  30.251  27.839  0.00  0.00     0.033 A 
ATOM     12  C   *** d   *     -33.539  29.066  27.919  0.00  0.00     0.039 A 
BRANCH   6  13
ATOM     13  C   *** d   *     -36.816  32.922  28.798  0.00  0.00     0.060 C 
BRANCH  13  14
ATOM     14  C   *** d   *     -37.051  34.439  28.807  0.00  0.00     0.127 C 
BRANCH  14  15
ATOM     15  N   *** d   *     -37.719  34.840  27.565  0.00  0.00    -0.361 N 
ATOM     16  C   *** d   *     -39.074  34.997  27.483  0.00  0.00     0.213 C 
ATOM     17  O   *** d   *     -39.812  34.817  28.420  0.00  0.00    -0.274 OA
ATOM     18  C   *** d   *     -39.564  35.416  26.110  0.00  0.00     0.117 C 
ATOM     19  H   *** d   *     -37.153  35.008  26.733  0.00  0.00     0.162 HD
ENDBRANCH  14  15
ENDBRANCH  13  14
ENDBRANCH   6  13
ENDBRANCH   1   3
TORSDOF 4
ENDMDL
MODEL 8
REMARK VINA RESULT:      -5.3      9.445     12.409
REMARK  4 active torsions:
REMARK  status: ('A' for Active; 'I' for Inactive)
REMARK    1  A    between atoms: O_1  and  C_13 
REMARK    2  A    between atoms: N_4  and  C_10 
REMARK       I    between atoms: N_4  and  C_15 
REMARK    3  A    between atoms: C_5  and  C_7 
REMARK    4  A    between atoms: C_7  and  C_10 
ROOT
ATOM      1  O   *** d   *     -16.074  45.789   3.713  0.00  0.00    -0.356 OA
ATOM      2  C   *** d   *     -15.486  45.434   2.483  0.00  0.00     0.210 C 
ENDROOT
BRANCH   1   3
ATOM      3  C   *** d   *     -16.979  46.824   3.743  0.00  0.00     0.069 A 
ATOM      4  C   *** d   *     -16.851  47.939   4.495  0.00  0.00     0.051 A 
ATOM      5  C   *** d   *     -17.793  48.891   4.449  0.00  0.00     0.001 A 
ATOM      6  C   *** d   *     -17.909  50.070   5.080  0.00  0.00    -0.029 A 
ATOM      7  C   *** d   *     -18.869  48.759   3.666  0.00  0.00     0.043 A 
ATOM      8  C   *** d   *     -19.064  50.595   4.640  0.00  0.00     0.096 A 
ATOM      9  N   *** d   *     -19.591  49.789   3.812  0.00  0.00    -0.365 N 
ATOM     10  H   *** d   *     -20.498  49.949   3.314  0.00  0.00     0.165 HD
ATOM     11  C   *** d   *     -19.034  47.673   2.907  0.00  0.00     0.033 A 
ATOM     12  C   *** d   *     -18.080  46.729   2.964  0.00  0.00     0.039 A 
BRANCH   6  13
ATOM     13  C   *** d   *     -16.941  50.659   6.068  0.00  0.00     0.060 C 
BRANCH  13  14
ATOM     14  C   *** d   *     -15.641  51.188   5.445  0.00  0.00     0.127 C 
BRANCH  14  15
ATOM     15  N   *** d   *     -15.931  52.381   4.644  0.00  0.00    -0.361 N 
ATOM     16  C   *** d   *     -15.841  53.645   5.156  0.00  0.00     0.213 C 
ATOM     17  O   *** d   *     -15.521  53.867   6.298  0.00  0.00    -0.274 OA
ATOM     18  C   *** d   *     -16.182  54.739   4.163  0.00  0.00     0.117 C 
ATOM     19  H   *** d   *     -16.208  52.265   3.669  0.00  0.00     0.162 HD
ENDBRANCH  14  15
ENDBRANCH  13  14
ENDBRANCH   6  13
ENDBRANCH   1   3
TORSDOF 4
ENDMDL
MODEL 9
REMARK VINA RESULT:      -5.2     29.214     31.014
REMARK  4 active torsions:
REMARK  status: ('A' for Active; 'I' for Inactive)
REMARK    1  A    between atoms: O_1  and  C_13 
REMARK    2  A    between atoms: N_4  and  C_10 
REMARK       I    between atoms: N_4  and  C_15 
REMARK    3  A    between atoms: C_5  and  C_7 
REMARK    4  A    between atoms: C_7  and  C_10 
ROOT
ATOM      1  O   *** d   *     -16.172  66.425 -11.190  0.00  0.00    -0.356 OA
ATOM      2  C   *** d   *     -15.230  66.579 -10.155  0.00  0.00     0.210 C 
ENDROOT
BRANCH   1   3
ATOM      3  C   *** d   *     -16.107  65.305 -11.986  0.00  0.00     0.069 A 
ATOM      4  C   *** d   *     -17.142  64.469 -12.228  0.00  0.00     0.051 A 
ATOM      5  C   *** d   *     -16.971  63.403 -13.021  0.00  0.00     0.001 A 
ATOM      6  C   *** d   *     -17.813  62.435 -13.417  0.00  0.00    -0.029 A 
ATOM      7  C   *** d   *     -15.786  63.145 -13.584  0.00  0.00     0.043 A 
ATOM      8  C   *** d   *     -17.082  61.633 -14.208  0.00  0.00     0.096 A 
ATOM      9  N   *** d   *     -15.899  62.090 -14.276  0.00  0.00    -0.365 N 
ATOM     10  H   *** d   *     -15.121  61.660 -14.827  0.00  0.00     0.165 HD
ATOM     11  C   *** d   *     -14.738  63.945 -13.371  0.00  0.00     0.033 A 
ATOM     12  C   *** d   *     -14.926  65.009 -12.574  0.00  0.00     0.039 A 
BRANCH   6  13
ATOM     13  C   *** d   *     -19.262  62.297 -13.042  0.00  0.00     0.060 C 
BRANCH  13  14
ATOM     14  C   *** d   *     -19.818  60.871 -13.169  0.00  0.00     0.127 C 
BRANCH  14  15
ATOM     15  N   *** d   *     -20.906  60.854 -14.151  0.00  0.00    -0.361 N 
ATOM     16  C   *** d   *     -20.751  60.331 -15.404  0.00  0.00     0.213 C 
ATOM     17  O   *** d   *     -19.714  59.851 -15.789  0.00  0.00    -0.274 OA
ATOM     18  C   *** d   *     -21.997  60.411 -16.265  0.00  0.00     0.117 C 
ATOM     19  H   *** d   *     -21.811  61.246 -13.891  0.00  0.00     0.162 HD
ENDBRANCH  14  15
ENDBRANCH  13  14
ENDBRANCH   6  13
ENDBRANCH   1   3
TORSDOF 4
ENDMDL
