# Supplementary material for: Exploration of the molecular mechanism of melatonin against polycystic ovary syndrome based on a network pharmacology approach and experimental validation
Source: Front Endocrinol (Lausanne). 2025 Aug 5;16:1528518. doi: 10.3389/fendo.2025.1528518 (PMC12361247; doi:10.3389/fendo.2025.1528518)
Supplement: Supplementary file 1 [file DataSheet1.zip › Raw data/molecular docking/PGR-melatonin/2ovh.pdb]

HEADER    TRANSCRIPTION                           13-FEB-07   2OVH              
TITLE     PROGESTERONE RECEPTOR WITH BOUND ASOPRISNIL AND A PEPTIDE FROM THE CO-
TITLE    2 REPRESSOR SMRT                                                       
COMPND    MOL_ID: 1;                                                            
COMPND   2 MOLECULE: PROGESTERONE RECEPTOR;                                     
COMPND   3 CHAIN: A;                                                            
COMPND   4 FRAGMENT: PR LBD;                                                    
COMPND   5 SYNONYM: PR;                                                         
COMPND   6 ENGINEERED: YES;                                                     
COMPND   7 MOL_ID: 2;                                                           
COMPND   8 MOLECULE: SMRT PEPTIDE;                                              
COMPND   9 CHAIN: B;                                                            
COMPND  10 FRAGMENT: SMRT PEPTIDE (RESIDUES 2337-2352);                         
COMPND  11 ENGINEERED: YES                                                      
SOURCE    MOL_ID: 1;                                                            
SOURCE   2 ORGANISM_SCIENTIFIC: HOMO SAPIENS;                                   
SOURCE   3 ORGANISM_COMMON: HUMAN;                                              
SOURCE   4 ORGANISM_TAXID: 9606;                                                
SOURCE   5 GENE: PGR, NR3C3;                                                    
SOURCE   6 EXPRESSION_SYSTEM: ESCHERICHIA COLI BL21(DE3);                       
SOURCE   7 EXPRESSION_SYSTEM_TAXID: 469008;                                     
SOURCE   8 EXPRESSION_SYSTEM_STRAIN: BL21(DE3);                                 
SOURCE   9 EXPRESSION_SYSTEM_VECTOR_TYPE: PLASMID;                              
SOURCE  10 EXPRESSION_SYSTEM_PLASMID: PHIS GST;                                 
SOURCE  11 MOL_ID: 2;                                                           
SOURCE  12 SYNTHETIC: YES;                                                      
SOURCE  13 OTHER_DETAILS: SMRT PEPTIDE                                          
KEYWDS    PROGESTERONE RECEPTOR, PR, NUCLEAR RECEPTOR, STEROID RECEPTOR, CO-    
KEYWDS   2 REPRESSOR, ASOPRISNIL, TRANSCRIPTION                                 
EXPDTA    X-RAY DIFFRACTION                                                     
AUTHOR    K.P.MADAUSS,S.-J.DENG,S.A.SHORT,E.L.STEWART,S.P.WILLIAMS              
REVDAT   4   18-OCT-17 2OVH    1       REMARK                                   
REVDAT   3   24-FEB-09 2OVH    1       VERSN                                    
REVDAT   2   08-MAY-07 2OVH    1       JRNL                                     
REVDAT   1   20-MAR-07 2OVH    0                                                
JRNL        AUTH   K.P.MADAUSS,E.T.GRYGIELKO,S.J.DENG,A.C.SULPIZIO,T.B.STANLEY, 
JRNL        AUTH 2 C.WU,S.A.SHORT,S.K.THOMPSON,E.L.STEWART,N.J.LAPING,          
JRNL        AUTH 3 S.P.WILLIAMS,J.D.BRAY                                        
JRNL        TITL   A STRUCTURAL AND IN VITRO CHARACTERIZATION OF ASOPRISNIL: A  
JRNL        TITL 2 SELECTIVE PROGESTERONE RECEPTOR MODULATOR.                   
JRNL        REF    MOL.ENDOCRINOL.               V.  21  1066 2007              
JRNL        REFN                   ISSN 0888-8809                               
JRNL        PMID   17356170                                                     
JRNL        DOI    10.1210/ME.2006-0524                                         
REMARK   2                                                                      
REMARK   2 RESOLUTION.    2.00 ANGSTROMS.                                       
REMARK   3                                                                      
REMARK   3 REFINEMENT.                                                          
REMARK   3   PROGRAM     : CNS                                                  
REMARK   3   AUTHORS     : BRUNGER,ADAMS,CLORE,DELANO,GROS,GROSSE-              
REMARK   3               : KUNSTLEVE,JIANG,KUSZEWSKI,NILGES,PANNU,              
REMARK   3               : READ,RICE,SIMONSON,WARREN                            
REMARK   3                                                                      
REMARK   3  DATA USED IN REFINEMENT.                                            
REMARK   3   RESOLUTION RANGE HIGH (ANGSTROMS) : 2.00                           
REMARK   3   RESOLUTION RANGE LOW  (ANGSTROMS) : 20.00                          
REMARK   3   DATA CUTOFF            (SIGMA(F)) : 0.000                          
REMARK   3   DATA CUTOFF HIGH         (ABS(F)) : NULL                           
REMARK   3   DATA CUTOFF LOW          (ABS(F)) : NULL                           
REMARK   3   COMPLETENESS (WORKING+TEST)   (%) : 92.5                           
REMARK   3   NUMBER OF REFLECTIONS             : 25438                          
REMARK   3                                                                      
REMARK   3  FIT TO DATA USED IN REFINEMENT.                                     
REMARK   3   CROSS-VALIDATION METHOD          : THROUGHOUT                      
REMARK   3   FREE R VALUE TEST SET SELECTION  : RANDOM                          
REMARK   3   R VALUE     (WORKING + TEST SET) : 0.200                           
REMARK   3   R VALUE            (WORKING SET) : 0.198                           
REMARK   3   FREE R VALUE                     : 0.222                           
REMARK   3   FREE R VALUE TEST SET SIZE   (%) : 6.400                           
REMARK   3   FREE R VALUE TEST SET COUNT      : 1770                            
REMARK   3   ESTIMATED ERROR OF FREE R VALUE  : NULL                            
REMARK   3                                                                      
REMARK   3  FIT/AGREEMENT OF MODEL WITH ALL DATA.                               
REMARK   3   R VALUE     (WORKING + TEST SET, NO CUTOFF) : NULL                 
REMARK   3   R VALUE            (WORKING SET, NO CUTOFF) : NULL                 
REMARK   3   FREE R VALUE                    (NO CUTOFF) : NULL                 
REMARK   3   FREE R VALUE TEST SET SIZE   (%, NO CUTOFF) : NULL                 
REMARK   3   FREE R VALUE TEST SET COUNT     (NO CUTOFF) : NULL                 
REMARK   3   ESTIMATED ERROR OF FREE R VALUE (NO CUTOFF) : NULL                 
REMARK   3   TOTAL NUMBER OF REFLECTIONS     (NO CUTOFF) : 27495                
REMARK   3                                                                      
REMARK   3  FIT IN THE HIGHEST RESOLUTION BIN.                                  
REMARK   3   TOTAL NUMBER OF BINS USED           : 35                           
REMARK   3   BIN RESOLUTION RANGE HIGH       (A) : 2.00                         
REMARK   3   BIN RESOLUTION RANGE LOW        (A) : 2.02                         
REMARK   3   BIN COMPLETENESS (WORKING+TEST) (%) : NULL                         
REMARK   3   REFLECTIONS IN BIN    (WORKING SET) : 395                          
REMARK   3   BIN R VALUE           (WORKING SET) : 0.2780                       
REMARK   3   BIN FREE R VALUE                    : 0.2820                       
REMARK   3   BIN FREE R VALUE TEST SET SIZE  (%) : NULL                         
REMARK   3   BIN FREE R VALUE TEST SET COUNT     : 34                           
REMARK   3   ESTIMATED ERROR OF BIN FREE R VALUE : NULL                         
REMARK   3                                                                      
REMARK   3  NUMBER OF NON-HYDROGEN ATOMS USED IN REFINEMENT.                    
REMARK   3   PROTEIN ATOMS            : 2043                                    
REMARK   3   NUCLEIC ACID ATOMS       : 0                                       
REMARK   3   HETEROGEN ATOMS          : 33                                      
REMARK   3   SOLVENT ATOMS            : 210                                     
REMARK   3                                                                      
REMARK   3  B VALUES.                                                           
REMARK   3   FROM WILSON PLOT           (A**2) : 40.40                          
REMARK   3   MEAN B VALUE      (OVERALL, A**2) : 27.41                          
REMARK   3   OVERALL ANISOTROPIC B VALUE.                                       
REMARK   3    B11 (A**2) : 0.02400                                              
REMARK   3    B22 (A**2) : 0.02400                                              
REMARK   3    B33 (A**2) : -0.04900                                             
REMARK   3    B12 (A**2) : -0.06600                                             
REMARK   3    B13 (A**2) : 0.00000                                              
REMARK   3    B23 (A**2) : 0.00000                                              
REMARK   3                                                                      
REMARK   3  ESTIMATED COORDINATE ERROR.                                         
REMARK   3   ESD FROM LUZZATI PLOT        (A) : NULL                            
REMARK   3   ESD FROM SIGMAA              (A) : NULL                            
REMARK   3   LOW RESOLUTION CUTOFF        (A) : NULL                            
REMARK   3                                                                      
REMARK   3  CROSS-VALIDATED ESTIMATED COORDINATE ERROR.                         
REMARK   3   ESD FROM C-V LUZZATI PLOT    (A) : NULL                            
REMARK   3   ESD FROM C-V SIGMAA          (A) : NULL                            
REMARK   3                                                                      
REMARK   3  RMS DEVIATIONS FROM IDEAL VALUES.                                   
REMARK   3   BOND LENGTHS                 (A) : 0.007                           
REMARK   3   BOND ANGLES            (DEGREES) : NULL                            
REMARK   3   DIHEDRAL ANGLES        (DEGREES) : NULL                            
REMARK   3   IMPROPER ANGLES        (DEGREES) : NULL                            
REMARK   3                                                                      
REMARK   3  ISOTROPIC THERMAL MODEL : ISOTROPIC                                 
REMARK   3                                                                      
REMARK   3  ISOTROPIC THERMAL FACTOR RESTRAINTS.    RMS    SIGMA                
REMARK   3   MAIN-CHAIN BOND              (A**2) : NULL  ; NULL                 
REMARK   3   MAIN-CHAIN ANGLE             (A**2) : NULL  ; NULL                 
REMARK   3   SIDE-CHAIN BOND              (A**2) : NULL  ; NULL                 
REMARK   3   SIDE-CHAIN ANGLE             (A**2) : NULL  ; NULL                 
REMARK   3                                                                      
REMARK   3  BULK SOLVENT MODELING.                                              
REMARK   3   METHOD USED : NULL                                                 
REMARK   3   KSOL        : NULL                                                 
REMARK   3   BSOL        : NULL                                                 
REMARK   3                                                                      
REMARK   3  NCS MODEL : NULL                                                    
REMARK   3                                                                      
REMARK   3  NCS RESTRAINTS.                         RMS   SIGMA/WEIGHT          
REMARK   3   GROUP  1  POSITIONAL            (A) : NULL  ; NULL                 
REMARK   3   GROUP  1  B-FACTOR           (A**2) : NULL  ; NULL                 
REMARK   3                                                                      
REMARK   3  PARAMETER FILE  1  : PROTEIN_REP.PARAM                              
REMARK   3  PARAMETER FILE  2  : DNA-RNA_REP.PARAM                              
REMARK   3  PARAMETER FILE  3  : WATER_REP.PARAM                                
REMARK   3  PARAMETER FILE  4  : ION.PARAM                                      
REMARK   3  PARAMETER FILE  5  : ASO.PAR                                        
REMARK   3  PARAMETER FILE  6  : NULL                                           
REMARK   3  TOPOLOGY FILE  1   : NULL                                           
REMARK   3  TOPOLOGY FILE  2   : NULL                                           
REMARK   3  TOPOLOGY FILE  3   : NULL                                           
REMARK   3  TOPOLOGY FILE  4   : NULL                                           
REMARK   3  TOPOLOGY FILE  5   : NULL                                           
REMARK   3  TOPOLOGY FILE  6   : NULL                                           
REMARK   3                                                                      
REMARK   3  OTHER REFINEMENT REMARKS: NULL                                      
REMARK   4                                                                      
REMARK   4 2OVH COMPLIES WITH FORMAT V. 3.30, 13-JUL-11                         
REMARK 100                                                                      
REMARK 100 THIS ENTRY HAS BEEN PROCESSED BY RCSB ON 14-FEB-07.                  
REMARK 100 THE DEPOSITION ID IS D_1000041636.                                   
REMARK 200                                                                      
REMARK 200 EXPERIMENTAL DETAILS                                                 
REMARK 200  EXPERIMENT TYPE                : X-RAY DIFFRACTION                  
REMARK 200  DATE OF DATA COLLECTION        : 07-OCT-04                          
REMARK 200  TEMPERATURE           (KELVIN) : 100                                
REMARK 200  PH                             : 8.0                                
REMARK 200  NUMBER OF CRYSTALS USED        : 1                                  
REMARK 200                                                                      
REMARK 200  SYNCHROTRON              (Y/N) : Y                                  
REMARK 200  RADIATION SOURCE               : APS                                
REMARK 200  BEAMLINE                       : 17-ID                              
REMARK 200  X-RAY GENERATOR MODEL          : NULL                               
REMARK 200  MONOCHROMATIC OR LAUE    (M/L) : M                                  
REMARK 200  WAVELENGTH OR RANGE        (A) : 1.0                                
REMARK 200  MONOCHROMATOR                  : SAGITALLY FOCUSED SI(111)          
REMARK 200  OPTICS                         : NULL                               
REMARK 200                                                                      
REMARK 200  DETECTOR TYPE                  : CCD                                
REMARK 200  DETECTOR MANUFACTURER          : ADSC QUANTUM 210                   
REMARK 200  INTENSITY-INTEGRATION SOFTWARE : DENZO, HKL-2000                    
REMARK 200  DATA SCALING SOFTWARE          : SCALEPACK, HKL-2000                
REMARK 200                                                                      
REMARK 200  NUMBER OF UNIQUE REFLECTIONS   : 26720                              
REMARK 200  RESOLUTION RANGE HIGH      (A) : 2.000                              
REMARK 200  RESOLUTION RANGE LOW       (A) : 50.000                             
REMARK 200  REJECTION CRITERIA  (SIGMA(I)) : 2.000                              
REMARK 200                                                                      
REMARK 200 OVERALL.                                                             
REMARK 200  COMPLETENESS FOR RANGE     (%) : 97.0                               
REMARK 200  DATA REDUNDANCY                : 6.500                              
REMARK 200  R MERGE                    (I) : 0.08400                            
REMARK 200  R SYM                      (I) : NULL                               
REMARK 200  <I/SIGMA(I)> FOR THE DATA SET  : 8.8000                             
REMARK 200                                                                      
REMARK 200 IN THE HIGHEST RESOLUTION SHELL.                                     
REMARK 200  HIGHEST RESOLUTION SHELL, RANGE HIGH (A) : 2.00                     
REMARK 200  HIGHEST RESOLUTION SHELL, RANGE LOW  (A) : 2.07                     
REMARK 200  COMPLETENESS FOR SHELL     (%) : 76.6                               
REMARK 200  DATA REDUNDANCY IN SHELL       : 3.20                               
REMARK 200  R MERGE FOR SHELL          (I) : 0.41500                            
REMARK 200  R SYM FOR SHELL            (I) : NULL                               
REMARK 200  <I/SIGMA(I)> FOR SHELL         : NULL                               
REMARK 200                                                                      
REMARK 200 DIFFRACTION PROTOCOL: SINGLE WAVELENGTH                              
REMARK 200 METHOD USED TO DETERMINE THE STRUCTURE: MOLECULAR REPLACEMENT        
REMARK 200 SOFTWARE USED: AMORE                                                 
REMARK 200 STARTING MODEL: PR LBD FROM 1A28 WITH RESIDUES 900-933 REMOVED       
REMARK 200                                                                      
REMARK 200 REMARK: NULL                                                         
REMARK 280                                                                      
REMARK 280 CRYSTAL                                                              
REMARK 280 SOLVENT CONTENT, VS   (%): 61.67                                     
REMARK 280 MATTHEWS COEFFICIENT, VM (ANGSTROMS**3/DA): 3.21                     
REMARK 280                                                                      
REMARK 280 CRYSTALLIZATION CONDITIONS: 0.1M TRIS, 0.4M NACL, 10% PEG 3350, PH   
REMARK 280  8.0, VAPOR DIFFUSION, HANGING DROP, TEMPERATURE 298K                
REMARK 290                                                                      
REMARK 290 CRYSTALLOGRAPHIC SYMMETRY                                            
REMARK 290 SYMMETRY OPERATORS FOR SPACE GROUP: P 32 2 1                         
REMARK 290                                                                      
REMARK 290      SYMOP   SYMMETRY                                                
REMARK 290     NNNMMM   OPERATOR                                                
REMARK 290       1555   X,Y,Z                                                   
REMARK 290       2555   -Y,X-Y,Z+2/3                                            
REMARK 290       3555   -X+Y,-X,Z+1/3                                           
REMARK 290       4555   Y,X,-Z                                                  
REMARK 290       5555   X-Y,-Y,-Z+1/3                                           
REMARK 290       6555   -X,-X+Y,-Z+2/3                                          
REMARK 290                                                                      
REMARK 290     WHERE NNN -> OPERATOR NUMBER                                     
REMARK 290           MMM -> TRANSLATION VECTOR                                  
REMARK 290                                                                      
REMARK 290 CRYSTALLOGRAPHIC SYMMETRY TRANSFORMATIONS                            
REMARK 290 THE FOLLOWING TRANSFORMATIONS OPERATE ON THE ATOM/HETATM             
REMARK 290 RECORDS IN THIS ENTRY TO PRODUCE CRYSTALLOGRAPHICALLY                
REMARK 290 RELATED MOLECULES.                                                   
REMARK 290   SMTRY1   1  1.000000  0.000000  0.000000        0.00000            
REMARK 290   SMTRY2   1  0.000000  1.000000  0.000000        0.00000            
REMARK 290   SMTRY3   1  0.000000  0.000000  1.000000        0.00000            
REMARK 290   SMTRY1   2 -0.500000 -0.866025  0.000000        0.00000            
REMARK 290   SMTRY2   2  0.866025 -0.500000  0.000000        0.00000            
REMARK 290   SMTRY3   2  0.000000  0.000000  1.000000       60.39933            
REMARK 290   SMTRY1   3 -0.500000  0.866025  0.000000        0.00000            
REMARK 290   SMTRY2   3 -0.866025 -0.500000  0.000000        0.00000            
REMARK 290   SMTRY3   3  0.000000  0.000000  1.000000       30.19967            
REMARK 290   SMTRY1   4 -0.500000  0.866025  0.000000        0.00000            
REMARK 290   SMTRY2   4  0.866025  0.500000  0.000000        0.00000            
REMARK 290   SMTRY3   4  0.000000  0.000000 -1.000000        0.00000            
REMARK 290   SMTRY1   5  1.000000  0.000000  0.000000        0.00000            
REMARK 290   SMTRY2   5  0.000000 -1.000000  0.000000        0.00000            
REMARK 290   SMTRY3   5  0.000000  0.000000 -1.000000       30.19967            
REMARK 290   SMTRY1   6 -0.500000 -0.866025  0.000000        0.00000            
REMARK 290   SMTRY2   6 -0.866025  0.500000  0.000000        0.00000            
REMARK 290   SMTRY3   6  0.000000  0.000000 -1.000000       60.39933            
REMARK 290                                                                      
REMARK 290 REMARK: NULL                                                         
REMARK 300                                                                      
REMARK 300 BIOMOLECULE: 1, 2                                                    
REMARK 300 SEE REMARK 350 FOR THE AUTHOR PROVIDED AND/OR PROGRAM                
REMARK 300 GENERATED ASSEMBLY INFORMATION FOR THE STRUCTURE IN                  
REMARK 300 THIS ENTRY. THE REMARK MAY ALSO PROVIDE INFORMATION ON               
REMARK 300 BURIED SURFACE AREA.                                                 
REMARK 350                                                                      
REMARK 350 COORDINATES FOR A COMPLETE MULTIMER REPRESENTING THE KNOWN           
REMARK 350 BIOLOGICALLY SIGNIFICANT OLIGOMERIZATION STATE OF THE                
REMARK 350 MOLECULE CAN BE GENERATED BY APPLYING BIOMT TRANSFORMATIONS          
REMARK 350 GIVEN BELOW.  BOTH NON-CRYSTALLOGRAPHIC AND                          
REMARK 350 CRYSTALLOGRAPHIC OPERATIONS ARE GIVEN.                               
REMARK 350                                                                      
REMARK 350 BIOMOLECULE: 1                                                       
REMARK 350 AUTHOR DETERMINED BIOLOGICAL UNIT: DIMERIC                           
REMARK 350 SOFTWARE DETERMINED QUATERNARY STRUCTURE: DIMERIC                    
REMARK 350 SOFTWARE USED: PISA                                                  
REMARK 350 TOTAL BURIED SURFACE AREA: 2080 ANGSTROM**2                          
REMARK 350 SURFACE AREA OF THE COMPLEX: 12500 ANGSTROM**2                       
REMARK 350 CHANGE IN SOLVENT FREE ENERGY: -14.0 KCAL/MOL                        
REMARK 350 APPLY THE FOLLOWING TO CHAINS: A, B                                  
REMARK 350   BIOMT1   1  1.000000  0.000000  0.000000        0.00000            
REMARK 350   BIOMT2   1  0.000000  1.000000  0.000000        0.00000            
REMARK 350   BIOMT3   1  0.000000  0.000000  1.000000        0.00000            
REMARK 350                                                                      
REMARK 350 BIOMOLECULE: 2                                                       
REMARK 350 SOFTWARE DETERMINED QUATERNARY STRUCTURE: TETRAMERIC                 
REMARK 350 SOFTWARE USED: PISA                                                  
REMARK 350 TOTAL BURIED SURFACE AREA: 6410 ANGSTROM**2                          
REMARK 350 SURFACE AREA OF THE COMPLEX: 22750 ANGSTROM**2                       
REMARK 350 CHANGE IN SOLVENT FREE ENERGY: -35.0 KCAL/MOL                        
REMARK 350 APPLY THE FOLLOWING TO CHAINS: A, B                                  
REMARK 350   BIOMT1   1  1.000000  0.000000  0.000000        0.00000            
REMARK 350   BIOMT2   1  0.000000  1.000000  0.000000        0.00000            
REMARK 350   BIOMT3   1  0.000000  0.000000  1.000000        0.00000            
REMARK 350   BIOMT1   2  1.000000  0.000000  0.000000        0.00000            
REMARK 350   BIOMT2   2  0.000000 -1.000000  0.000000        0.00000            
REMARK 350   BIOMT3   2  0.000000  0.000000 -1.000000       30.19967            
REMARK 465                                                                      
REMARK 465 MISSING RESIDUES                                                     
REMARK 465 THE FOLLOWING RESIDUES WERE NOT LOCATED IN THE                       
REMARK 465 EXPERIMENT. (M=MODEL NUMBER; RES=RESIDUE NAME; C=CHAIN               
REMARK 465 IDENTIFIER; SSSEQ=SEQUENCE NUMBER; I=INSERTION CODE.)                
REMARK 465                                                                      
REMARK 465   M RES C SSSEQI                                                     
REMARK 465     GLY A   678                                                      
REMARK 465     GLN A   679                                                      
REMARK 465     ASP A   680                                                      
REMARK 465     ALA A   900                                                      
REMARK 465     LEU A   901                                                      
REMARK 465     SER A   902                                                      
REMARK 465     VAL A   903                                                      
REMARK 465     GLU A   904                                                      
REMARK 465     PHE A   905                                                      
REMARK 465     PRO A   906                                                      
REMARK 465     GLU A   907                                                      
REMARK 465     MET A   908                                                      
REMARK 465     LYS A   933                                                      
REMARK 465     THR B  2259                                                      
REMARK 465     ASN B  2260                                                      
REMARK 465     MET B  2261                                                      
REMARK 465     TYR B  2275                                                      
REMARK 470                                                                      
REMARK 470 MISSING ATOM                                                         
REMARK 470 THE FOLLOWING RESIDUES HAVE MISSING ATOMS (M=MODEL NUMBER;           
REMARK 470 RES=RESIDUE NAME; C=CHAIN IDENTIFIER; SSEQ=SEQUENCE NUMBER;          
REMARK 470 I=INSERTION CODE):                                                   
REMARK 470   M RES CSSEQI  ATOMS                                                
REMARK 470     ILE A 681    CG1  CG2  CD1                                       
REMARK 470     GLN A 682    CG   CD   OE1  NE2                                  
REMARK 470     SER A 910    OG                                                  
REMARK 470     GLU A 911    CG   CD   OE1  OE2                                  
REMARK 470     VAL A 912    CG1  CG2                                            
REMARK 470     LYS A 932    CG   CD   CE   NZ                                   
REMARK 470     LYS B2269    CG   CD   CE   NZ                                   
REMARK 470     LYS B2274    CG   CD   CE   NZ                                   
REMARK 500                                                                      
REMARK 500 GEOMETRY AND STEREOCHEMISTRY                                         
REMARK 500 SUBTOPIC: CLOSE CONTACTS IN SAME ASYMMETRIC UNIT                     
REMARK 500                                                                      
REMARK 500 THE FOLLOWING ATOMS ARE IN CLOSE CONTACT.                            
REMARK 500                                                                      
REMARK 500  ATM1  RES C  SSEQI   ATM2  RES C  SSEQI           DISTANCE          
REMARK 500   OD1  ASN A   828     O    HOH A   212              2.15            
REMARK 500                                                                      
REMARK 500 REMARK: NULL                                                         
REMARK 500                                                                      
REMARK 500 GEOMETRY AND STEREOCHEMISTRY                                         
REMARK 500 SUBTOPIC: CLOSE CONTACTS                                             
REMARK 500                                                                      
REMARK 500 THE FOLLOWING ATOMS THAT ARE RELATED BY CRYSTALLOGRAPHIC             
REMARK 500 SYMMETRY ARE IN CLOSE CONTACT.  AN ATOM LOCATED WITHIN 0.15          
REMARK 500 ANGSTROMS OF A SYMMETRY RELATED ATOM IS ASSUMED TO BE ON A           
REMARK 500 SPECIAL POSITION AND IS, THEREFORE, LISTED IN REMARK 375             
REMARK 500 INSTEAD OF REMARK 500.  ATOMS WITH NON-BLANK ALTERNATE               
REMARK 500 LOCATION INDICATORS ARE NOT INCLUDED IN THE CALCULATIONS.            
REMARK 500                                                                      
REMARK 500 DISTANCE CUTOFF:                                                     
REMARK 500 2.2 ANGSTROMS FOR CONTACTS NOT INVOLVING HYDROGEN ATOMS              
REMARK 500 1.6 ANGSTROMS FOR CONTACTS INVOLVING HYDROGEN ATOMS                  
REMARK 500                                                                      
REMARK 500  ATM1  RES C  SSEQI   ATM2  RES C  SSEQI  SSYMOP   DISTANCE          
REMARK 500   NE2  GLN A   886     NE2  GLN A   886     5555     2.14            
REMARK 500                                                                      
REMARK 500 REMARK: NULL                                                         
REMARK 500                                                                      
REMARK 500 GEOMETRY AND STEREOCHEMISTRY                                         
REMARK 500 SUBTOPIC: TORSION ANGLES                                             
REMARK 500                                                                      
REMARK 500 TORSION ANGLES OUTSIDE THE EXPECTED RAMACHANDRAN REGIONS:            
REMARK 500 (M=MODEL NUMBER; RES=RESIDUE NAME; C=CHAIN IDENTIFIER;               
REMARK 500 SSEQ=SEQUENCE NUMBER; I=INSERTION CODE).                             
REMARK 500                                                                      
REMARK 500 STANDARD TABLE:                                                      
REMARK 500 FORMAT:(10X,I3,1X,A3,1X,A1,I4,A1,4X,F7.2,3X,F7.2)                    
REMARK 500                                                                      
REMARK 500 EXPECTED VALUES: GJ KLEYWEGT AND TA JONES (1996). PHI/PSI-           
REMARK 500 CHOLOGY: RAMACHANDRAN REVISITED. STRUCTURE 4, 1395 - 1400            
REMARK 500                                                                      
REMARK 500  M RES CSSEQI        PSI       PHI                                   
REMARK 500    GLN A 682      -77.45    -34.01                                   
REMARK 500    SER A 772       29.78     44.81                                   
REMARK 500    LEU A 782       82.93   -151.12                                   
REMARK 500    SER A 793      -11.51    104.16                                   
REMARK 500    SER A 837       54.03    -99.45                                   
REMARK 500                                                                      
REMARK 500 REMARK: NULL                                                         
REMARK 800                                                                      
REMARK 800 SITE                                                                 
REMARK 800 SITE_IDENTIFIER: AC1                                                 
REMARK 800 EVIDENCE_CODE: SOFTWARE                                              
REMARK 800 SITE_DESCRIPTION: BINDING SITE FOR RESIDUE AS0 A 301                 
REMARK 900                                                                      
REMARK 900 RELATED ENTRIES                                                      
REMARK 900 RELATED ID: 1A28   RELATED DB: PDB                                   
REMARK 900 PROGESTERONE RECEPTOR LBD WITH BOUND PROGESTERONE                    
REMARK 900 RELATED ID: 2OVM   RELATED DB: PDB                                   
DBREF  2OVH A  678   933  UNP    P06401   PRGR_HUMAN     678    933             
DBREF  2OVH B 2259  2275  PDB    2OVH     2OVH          2259   2275             
SEQRES   1 A  256  GLY GLN ASP ILE GLN LEU ILE PRO PRO LEU ILE ASN LEU          
SEQRES   2 A  256  LEU MET SER ILE GLU PRO ASP VAL ILE TYR ALA GLY HIS          
SEQRES   3 A  256  ASP ASN THR LYS PRO ASP THR SER SER SER LEU LEU THR          
SEQRES   4 A  256  SER LEU ASN GLN LEU GLY GLU ARG GLN LEU LEU SER VAL          
SEQRES   5 A  256  VAL LYS TRP SER LYS SER LEU PRO GLY PHE ARG ASN LEU          
SEQRES   6 A  256  HIS ILE ASP ASP GLN ILE THR LEU ILE GLN TYR SER TRP          
SEQRES   7 A  256  MET SER LEU MET VAL PHE GLY LEU GLY TRP ARG SER TYR          
SEQRES   8 A  256  LYS HIS VAL SER GLY GLN MET LEU TYR PHE ALA PRO ASP          
SEQRES   9 A  256  LEU ILE LEU ASN GLU GLN ARG MET LYS GLU SER SER PHE          
SEQRES  10 A  256  TYR SER LEU CYS LEU THR MET TRP GLN ILE PRO GLN GLU          
SEQRES  11 A  256  PHE VAL LYS LEU GLN VAL SER GLN GLU GLU PHE LEU CYS          
SEQRES  12 A  256  MET LYS VAL LEU LEU LEU LEU ASN THR ILE PRO LEU GLU          
SEQRES  13 A  256  GLY LEU ARG SER GLN THR GLN PHE GLU GLU MET ARG SER          
SEQRES  14 A  256  SER TYR ILE ARG GLU LEU ILE LYS ALA ILE GLY LEU ARG          
SEQRES  15 A  256  GLN LYS GLY VAL VAL SER SER SER GLN ARG PHE TYR GLN          
SEQRES  16 A  256  LEU THR LYS LEU LEU ASP ASN LEU HIS ASP LEU VAL LYS          
SEQRES  17 A  256  GLN LEU HIS LEU TYR CYS LEU ASN THR PHE ILE GLN SER          
SEQRES  18 A  256  ARG ALA LEU SER VAL GLU PHE PRO GLU MET MET SER GLU          
SEQRES  19 A  256  VAL ILE ALA ALA GLN LEU PRO LYS ILE LEU ALA GLY MET          
SEQRES  20 A  256  VAL LYS PRO LEU LEU PHE HIS LYS LYS                          
SEQRES   1 B   17  THR ASN MET GLY LEU GLU ALA ILE ILE ARG LYS ALA LEU          
SEQRES   2 B   17  MET GLY LYS TYR                                              
HET    AS0  A 301      33                                                       
HETNAM     AS0 4-[(11BETA,17BETA)-17-METHOXY-17-(METHOXYMETHYL)-3-              
HETNAM   2 AS0  OXOESTRA-4,9-DIEN-11-YL]BENZALDEHYDE OXIME                      
FORMUL   3  AS0    C28 H35 N O4                                                 
FORMUL   4  HOH   *210(H2 O)                                                    
HELIX    1   1 PRO A  685  ILE A  694  1                                  10    
HELIX    2   2 THR A  710  SER A  735  1                                  26    
HELIX    3   3 HIS A  743  SER A  772  1                                  30    
HELIX    4   4 ASN A  785  GLU A  791  1                                   7    
HELIX    5   5 PHE A  794  GLN A  812  1                                  19    
HELIX    6   6 SER A  814  LEU A  827  1                                  14    
HELIX    7   7 SER A  837  GLN A  860  1                                  24    
HELIX    8   8 GLY A  862  ARG A  899  1                                  38    
HELIX    9   9 MET A  909  LEU A  921  1                                  13    
HELIX   10  10 GLY B 2262  GLY B 2273  1                                  12    
SHEET    1   A 2 LEU A 776  ALA A 779  0                                        
SHEET    2   A 2 LEU A 782  LEU A 784 -1  O  LEU A 784   N  LEU A 776           
SHEET    1   B 2 THR A 829  ILE A 830  0                                        
SHEET    2   B 2 LYS A 926  PRO A 927 -1  O  LYS A 926   N  ILE A 830           
SITE     1 AC1 18 HOH A  63  HOH A 123  HOH A 204  LEU A 718                    
SITE     2 AC1 18 ASN A 719  LEU A 721  GLY A 722  GLN A 725                    
SITE     3 AC1 18 LEU A 726  TRP A 755  MET A 759  ARG A 766                    
SITE     4 AC1 18 PHE A 794  LEU A 797  MET A 801  CYS A 891                    
SITE     5 AC1 18 THR A 894  LEU B2263                                          
CRYST1   87.475   87.475   90.599  90.00  90.00 120.00 P 32 2 1      6          
ORIGX1      1.000000  0.000000  0.000000        0.00000                         
ORIGX2      0.000000  1.000000  0.000000        0.00000                         
ORIGX3      0.000000  0.000000  1.000000        0.00000                         
SCALE1      0.011432  0.006600  0.000000        0.00000                         
SCALE2      0.000000  0.013200  0.000000        0.00000                         
SCALE3      0.000000  0.000000  0.011038        0.00000                         
ATOM      1  N   ILE A 681      52.499  28.751  29.518  1.00 61.00           N  
ATOM      2  CA  ILE A 681      51.751  27.508  29.885  1.00 61.00           C  
ATOM      3  C   ILE A 681      51.814  27.219  31.370  1.00 60.84           C  
ATOM      4  O   ILE A 681      50.985  26.476  31.884  1.00 62.26           O  
ATOM      5  CB  ILE A 681      52.307  26.344  29.139  1.00 61.18           C  
ATOM      6  N   GLN A 682      52.822  27.779  32.033  1.00 59.21           N  
ATOM      7  CA  GLN A 682      53.022  27.618  33.470  1.00 57.05           C  
ATOM      8  C   GLN A 682      51.744  27.511  34.316  1.00 55.41           C  
ATOM      9  O   GLN A 682      51.367  26.426  34.744  1.00 55.70           O  
ATOM     10  CB  GLN A 682      53.885  28.756  33.983  1.00 57.23           C  
ATOM     11  N   LEU A 683      51.078  28.633  34.574  1.00 52.09           N  
ATOM     12  CA  LEU A 683      49.849  28.600  35.373  1.00 48.76           C  
ATOM     13  C   LEU A 683      48.638  28.064  34.634  1.00 45.37           C  
ATOM     14  O   LEU A 683      48.381  28.427  33.492  1.00 44.42           O  
ATOM     15  CB  LEU A 683      49.527  29.983  35.945  1.00 49.32           C  
ATOM     16  CG  LEU A 683      50.205  30.210  37.295  1.00 50.52           C  
ATOM     17  CD1 LEU A 683      49.743  31.528  37.893  1.00 50.83           C  
ATOM     18  CD2 LEU A 683      49.866  29.039  38.207  1.00 51.72           C  
ATOM     19  N   ILE A 684      47.903  27.182  35.299  1.00 42.46           N  
ATOM     20  CA  ILE A 684      46.715  26.577  34.719  1.00 40.04           C  
ATOM     21  C   ILE A 684      45.537  27.486  35.028  1.00 37.26           C  
ATOM     22  O   ILE A 684      45.392  27.970  36.139  1.00 37.65           O  
ATOM     23  CB  ILE A 684      46.463  25.180  35.336  1.00 40.63           C  
ATOM     24  CG1 ILE A 684      47.650  24.259  35.036  1.00 41.35           C  
ATOM     25  CG2 ILE A 684      45.186  24.585  34.780  1.00 39.74           C  
ATOM     26  CD1 ILE A 684      47.542  22.874  35.660  1.00 42.93           C  
ATOM     27  N   PRO A 685      44.685  27.742  34.042  1.00 34.89           N  
ATOM     28  CA  PRO A 685      43.511  28.603  34.239  1.00 32.48           C  
ATOM     29  C   PRO A 685      42.676  28.087  35.418  1.00 29.59           C  
ATOM     30  O   PRO A 685      42.523  26.885  35.573  1.00 29.31           O  
ATOM     31  CB  PRO A 685      42.740  28.429  32.926  1.00 33.14           C  
ATOM     32  CG  PRO A 685      43.837  28.123  31.930  1.00 33.94           C  
ATOM     33  CD  PRO A 685      44.679  27.140  32.703  1.00 34.64           C  
ATOM     34  N   PRO A 686      42.093  28.980  36.226  1.00 28.00           N  
ATOM     35  CA  PRO A 686      41.265  28.605  37.386  1.00 24.69           C  
ATOM     36  C   PRO A 686      40.137  27.601  37.066  1.00 21.38           C  
ATOM     37  O   PRO A 686      39.925  26.638  37.799  1.00 21.33           O  
ATOM     38  CB  PRO A 686      40.673  29.935  37.852  1.00 24.13           C  
ATOM     39  CG  PRO A 686      41.503  30.984  37.197  1.00 25.53           C  
ATOM     40  CD  PRO A 686      41.905  30.391  35.873  1.00 26.83           C  
ATOM     41  N   LEU A 687      39.404  27.854  35.989  1.00 19.45           N  
ATOM     42  CA  LEU A 687      38.298  26.986  35.618  1.00 17.54           C  
ATOM     43  C   LEU A 687      38.780  25.579  35.300  1.00 17.30           C  
ATOM     44  O   LEU A 687      38.116  24.591  35.616  1.00 17.46           O  
ATOM     45  CB  LEU A 687      37.524  27.549  34.418  1.00 18.02           C  
ATOM     46  CG  LEU A 687      36.299  26.727  33.956  1.00 18.92           C  
ATOM     47  CD1 LEU A 687      35.386  26.424  35.149  1.00 17.35           C  
ATOM     48  CD2 LEU A 687      35.559  27.486  32.853  1.00 17.23           C  
ATOM     49  N   ILE A 688      39.940  25.484  34.669  1.00 17.58           N  
ATOM     50  CA  ILE A 688      40.484  24.179  34.343  1.00 18.02           C  
ATOM     51  C   ILE A 688      40.913  23.480  35.629  1.00 18.64           C  
ATOM     52  O   ILE A 688      40.719  22.268  35.779  1.00 17.61           O  
ATOM     53  CB  ILE A 688      41.681  24.290  33.361  1.00 17.77           C  
ATOM     54  CG1 ILE A 688      41.168  24.824  32.015  1.00 17.33           C  
ATOM     55  CG2 ILE A 688      42.332  22.911  33.155  1.00 17.08           C  
ATOM     56  CD1 ILE A 688      42.241  24.995  30.949  1.00 19.50           C  
ATOM     57  N   ASN A 689      41.481  24.236  36.569  1.00 18.40           N  
ATOM     58  CA  ASN A 689      41.902  23.621  37.824  1.00 20.22           C  
ATOM     59  C   ASN A 689      40.658  23.172  38.566  1.00 17.98           C  
ATOM     60  O   ASN A 689      40.663  22.133  39.213  1.00 18.75           O  
ATOM     61  CB  ASN A 689      42.708  24.591  38.700  1.00 23.55           C  
ATOM     62  CG  ASN A 689      43.301  23.902  39.946  1.00 30.39           C  
ATOM     63  OD1 ASN A 689      43.864  22.805  39.853  1.00 33.59           O  
ATOM     64  ND2 ASN A 689      43.174  24.545  41.108  1.00 29.56           N  
ATOM     65  N   LEU A 690      39.586  23.952  38.461  1.00 17.19           N  
ATOM     66  CA  LEU A 690      38.345  23.580  39.120  1.00 17.20           C  
ATOM     67  C   LEU A 690      37.841  22.269  38.523  1.00 16.48           C  
ATOM     68  O   LEU A 690      37.437  21.370  39.252  1.00 15.54           O  
ATOM     69  CB  LEU A 690      37.285  24.673  38.949  1.00 19.56           C  
ATOM     70  CG  LEU A 690      35.924  24.388  39.607  1.00 21.00           C  
ATOM     71  CD1 LEU A 690      35.223  25.693  39.931  1.00 22.26           C  
ATOM     72  CD2 LEU A 690      35.057  23.529  38.686  1.00 21.69           C  
ATOM     73  N   LEU A 691      37.865  22.164  37.197  1.00 15.30           N  
ATOM     74  CA  LEU A 691      37.405  20.946  36.534  1.00 15.39           C  
ATOM     75  C   LEU A 691      38.183  19.732  37.035  1.00 15.33           C  
ATOM     76  O   LEU A 691      37.610  18.676  37.305  1.00 16.44           O  
ATOM     77  CB  LEU A 691      37.564  21.069  35.018  1.00 13.59           C  
ATOM     78  CG  LEU A 691      36.601  22.005  34.280  1.00 15.59           C  
ATOM     79  CD1 LEU A 691      36.864  21.912  32.774  1.00 13.40           C  
ATOM     80  CD2 LEU A 691      35.150  21.606  34.585  1.00 13.52           C  
ATOM     81  N   MET A 692      39.492  19.882  37.171  1.00 15.33           N  
ATOM     82  CA  MET A 692      40.307  18.776  37.646  1.00 17.47           C  
ATOM     83  C   MET A 692      39.907  18.406  39.074  1.00 17.95           C  
ATOM     84  O   MET A 692      39.815  17.225  39.413  1.00 16.63           O  
ATOM     85  CB  MET A 692      41.794  19.146  37.581  1.00 18.09           C  
ATOM     86  CG  MET A 692      42.744  18.006  37.977  1.00 23.65           C  
ATOM     87  SD  MET A 692      42.531  16.476  37.004  1.00 26.51           S  
ATOM     88  CE  MET A 692      43.658  15.341  37.876  1.00 26.36           C  
ATOM     89  N   SER A 693      39.646  19.415  39.905  1.00 17.97           N  
ATOM     90  CA  SER A 693      39.261  19.162  41.294  1.00 17.72           C  
ATOM     91  C   SER A 693      37.916  18.446  41.447  1.00 18.58           C  
ATOM     92  O   SER A 693      37.684  17.789  42.462  1.00 17.70           O  
ATOM     93  CB  SER A 693      39.229  20.475  42.093  1.00 18.02           C  
ATOM     94  OG  SER A 693      38.112  21.271  41.733  1.00 18.30           O  
ATOM     95  N   ILE A 694      37.022  18.566  40.464  1.00 18.18           N  
ATOM     96  CA  ILE A 694      35.727  17.892  40.575  1.00 18.56           C  
ATOM     97  C   ILE A 694      35.674  16.551  39.845  1.00 20.17           C  
ATOM     98  O   ILE A 694      34.614  15.922  39.748  1.00 20.43           O  
ATOM     99  CB  ILE A 694      34.563  18.782  40.077  1.00 19.35           C  
ATOM    100  CG1 ILE A 694      34.720  19.067  38.581  1.00 17.27           C  
ATOM    101  CG2 ILE A 694      34.523  20.085  40.896  1.00 19.98           C  
ATOM    102  CD1 ILE A 694      33.545  19.805  37.965  1.00 17.15           C  
ATOM    103  N   GLU A 695      36.814  16.115  39.324  1.00 21.20           N  
ATOM    104  CA  GLU A 695      36.875  14.825  38.651  1.00 22.94           C  
ATOM    105  C   GLU A 695      36.541  13.770  39.698  1.00 24.55           C  
ATOM    106  O   GLU A 695      37.139  13.742  40.769  1.00 26.42           O  
ATOM    107  CB  GLU A 695      38.278  14.575  38.099  1.00 22.15           C  
ATOM    108  CG  GLU A 695      38.525  15.256  36.777  1.00 21.94           C  
ATOM    109  CD  GLU A 695      37.810  14.551  35.642  1.00 22.11           C  
ATOM    110  OE1 GLU A 695      38.384  13.583  35.094  1.00 23.28           O  
ATOM    111  OE2 GLU A 695      36.674  14.951  35.314  1.00 18.60           O  
ATOM    112  N   PRO A 696      35.576  12.893  39.406  1.00 25.99           N  
ATOM    113  CA  PRO A 696      35.223  11.864  40.386  1.00 27.76           C  
ATOM    114  C   PRO A 696      36.386  10.954  40.753  1.00 28.76           C  
ATOM    115  O   PRO A 696      37.335  10.779  39.983  1.00 25.81           O  
ATOM    116  CB  PRO A 696      34.080  11.112  39.707  1.00 29.23           C  
ATOM    117  CG  PRO A 696      34.358  11.300  38.244  1.00 31.08           C  
ATOM    118  CD  PRO A 696      34.781  12.751  38.175  1.00 28.17           C  
ATOM    119  N   ASP A 697      36.307  10.388  41.950  1.00 30.00           N  
ATOM    120  CA  ASP A 697      37.332   9.483  42.438  1.00 31.32           C  
ATOM    121  C   ASP A 697      37.306   8.202  41.622  1.00 29.70           C  
ATOM    122  O   ASP A 697      36.341   7.921  40.912  1.00 26.38           O  
ATOM    123  CB  ASP A 697      37.076   9.126  43.903  1.00 35.98           C  
ATOM    124  CG  ASP A 697      37.146  10.325  44.813  1.00 40.60           C  
ATOM    125  OD1 ASP A 697      38.269  10.828  45.043  1.00 42.95           O  
ATOM    126  OD2 ASP A 697      36.075  10.763  45.290  1.00 43.32           O  
ATOM    127  N   VAL A 698      38.377   7.429  41.750  1.00 29.79           N  
ATOM    128  CA  VAL A 698      38.508   6.153  41.069  1.00 30.63           C  
ATOM    129  C   VAL A 698      37.293   5.283  41.378  1.00 28.49           C  
ATOM    130  O   VAL A 698      36.897   5.146  42.539  1.00 28.09           O  
ATOM    131  CB  VAL A 698      39.777   5.412  41.552  1.00 32.85           C  
ATOM    132  CG1 VAL A 698      39.801   3.999  41.001  1.00 32.37           C  
ATOM    133  CG2 VAL A 698      41.019   6.181  41.124  1.00 33.24           C  
ATOM    134  N   ILE A 699      36.692   4.718  40.338  1.00 26.64           N  
ATOM    135  CA  ILE A 699      35.533   3.847  40.502  1.00 26.08           C  
ATOM    136  C   ILE A 699      35.947   2.409  40.177  1.00 26.51           C  
ATOM    137  O   ILE A 699      36.491   2.144  39.105  1.00 24.25           O  
ATOM    138  CB  ILE A 699      34.383   4.218  39.535  1.00 26.04           C  
ATOM    139  CG1 ILE A 699      33.962   5.680  39.712  1.00 28.01           C  
ATOM    140  CG2 ILE A 699      33.201   3.301  39.792  1.00 22.74           C  
ATOM    141  CD1 ILE A 699      33.026   5.918  40.865  1.00 28.75           C  
ATOM    142  N   TYR A 700      35.680   1.487  41.095  1.00 27.16           N  
ATOM    143  CA  TYR A 700      36.016   0.083  40.891  1.00 27.37           C  
ATOM    144  C   TYR A 700      34.821  -0.687  40.343  1.00 27.30           C  
ATOM    145  O   TYR A 700      33.671  -0.338  40.602  1.00 26.45           O  
ATOM    146  CB  TYR A 700      36.474  -0.542  42.210  1.00 29.09           C  
ATOM    147  CG  TYR A 700      37.856  -0.100  42.632  1.00 31.47           C  
ATOM    148  CD1 TYR A 700      38.981  -0.815  42.246  1.00 31.47           C  
ATOM    149  CD2 TYR A 700      38.040   1.049  43.392  1.00 32.77           C  
ATOM    150  CE1 TYR A 700      40.252  -0.399  42.603  1.00 32.61           C  
ATOM    151  CE2 TYR A 700      39.308   1.472  43.753  1.00 34.14           C  
ATOM    152  CZ  TYR A 700      40.410   0.743  43.354  1.00 34.17           C  
ATOM    153  OH  TYR A 700      41.676   1.164  43.702  1.00 37.42           O  
ATOM    154  N   ALA A 701      35.103  -1.736  39.579  1.00 25.13           N  
ATOM    155  CA  ALA A 701      34.055  -2.557  38.997  1.00 25.12           C  
ATOM    156  C   ALA A 701      33.600  -3.644  39.972  1.00 25.41           C  
ATOM    157  O   ALA A 701      32.483  -4.157  39.870  1.00 23.88           O  
ATOM    158  CB  ALA A 701      34.557  -3.193  37.710  1.00 23.88           C  
ATOM    159  N   GLY A 702      34.471  -3.986  40.918  1.00 25.74           N  
ATOM    160  CA  GLY A 702      34.155  -5.031  41.876  1.00 26.04           C  
ATOM    161  C   GLY A 702      34.332  -6.401  41.240  1.00 26.70           C  
ATOM    162  O   GLY A 702      33.699  -7.374  41.647  1.00 28.12           O  
ATOM    163  N   HIS A 703      35.207  -6.483  40.240  1.00 25.71           N  
ATOM    164  CA  HIS A 703      35.444  -7.741  39.539  1.00 23.65           C  
ATOM    165  C   HIS A 703      36.525  -8.615  40.182  1.00 24.23           C  
ATOM    166  O   HIS A 703      37.579  -8.120  40.577  1.00 23.14           O  
ATOM    167  CB  HIS A 703      35.828  -7.463  38.086  1.00 24.07           C  
ATOM    168  CG  HIS A 703      35.952  -8.700  37.255  1.00 23.44           C  
ATOM    169  ND1 HIS A 703      34.856  -9.377  36.765  1.00 23.04           N  
ATOM    170  CD2 HIS A 703      37.037  -9.427  36.896  1.00 21.60           C  
ATOM    171  CE1 HIS A 703      35.261 -10.471  36.142  1.00 23.21           C  
ATOM    172  NE2 HIS A 703      36.579 -10.524  36.209  1.00 20.91           N  
ATOM    173  N   ASP A 704      36.257  -9.916  40.271  1.00 23.56           N  
ATOM    174  CA  ASP A 704      37.202 -10.868  40.855  1.00 24.01           C  
ATOM    175  C   ASP A 704      38.120 -11.412  39.765  1.00 22.56           C  
ATOM    176  O   ASP A 704      37.749 -12.303  38.998  1.00 20.53           O  
ATOM    177  CB  ASP A 704      36.453 -12.021  41.521  1.00 27.24           C  
ATOM    178  CG  ASP A 704      37.383 -12.964  42.268  1.00 29.80           C  
ATOM    179  OD1 ASP A 704      38.604 -12.703  42.305  1.00 29.21           O  
ATOM    180  OD2 ASP A 704      36.886 -13.964  42.820  1.00 31.73           O  
ATOM    181  N   ASN A 705      39.324 -10.861  39.704  1.00 23.04           N  
ATOM    182  CA  ASN A 705      40.297 -11.251  38.697  1.00 24.01           C  
ATOM    183  C   ASN A 705      41.082 -12.520  39.026  1.00 24.19           C  
ATOM    184  O   ASN A 705      41.990 -12.892  38.283  1.00 21.93           O  
ATOM    185  CB  ASN A 705      41.259 -10.087  38.448  1.00 23.12           C  
ATOM    186  CG  ASN A 705      40.584  -8.916  37.755  1.00 24.92           C  
ATOM    187  OD1 ASN A 705      40.227  -8.999  36.577  1.00 23.43           O  
ATOM    188  ND2 ASN A 705      40.391  -7.820  38.489  1.00 22.74           N  
ATOM    189  N   THR A 706      40.739 -13.174  40.135  1.00 24.24           N  
ATOM    190  CA  THR A 706      41.420 -14.406  40.522  1.00 25.70           C  
ATOM    191  C   THR A 706      40.672 -15.602  39.943  1.00 26.56           C  
ATOM    192  O   THR A 706      41.096 -16.742  40.109  1.00 27.78           O  
ATOM    193  CB  THR A 706      41.495 -14.577  42.057  1.00 26.20           C  
ATOM    194  OG1 THR A 706      40.181 -14.804  42.578  1.00 23.45           O  
ATOM    195  CG2 THR A 706      42.095 -13.337  42.710  1.00 27.61           C  
ATOM    196  N   LYS A 707      39.552 -15.339  39.273  1.00 27.07           N  
ATOM    197  CA  LYS A 707      38.762 -16.399  38.647  1.00 28.33           C  
ATOM    198  C   LYS A 707      38.789 -16.248  37.129  1.00 27.23           C  
ATOM    199  O   LYS A 707      38.860 -15.136  36.610  1.00 27.84           O  
ATOM    200  CB  LYS A 707      37.303 -16.343  39.107  1.00 31.29           C  
ATOM    201  CG  LYS A 707      37.065 -16.713  40.557  1.00 36.11           C  
ATOM    202  CD  LYS A 707      35.571 -16.750  40.839  1.00 40.42           C  
ATOM    203  CE  LYS A 707      35.273 -17.254  42.240  1.00 43.73           C  
ATOM    204  NZ  LYS A 707      33.802 -17.379  42.477  1.00 44.77           N  
ATOM    205  N   PRO A 708      38.740 -17.370  36.395  1.00 25.86           N  
ATOM    206  CA  PRO A 708      38.756 -17.301  34.932  1.00 26.08           C  
ATOM    207  C   PRO A 708      37.602 -16.443  34.419  1.00 26.51           C  
ATOM    208  O   PRO A 708      36.508 -16.470  34.981  1.00 25.23           O  
ATOM    209  CB  PRO A 708      38.616 -18.765  34.518  1.00 26.17           C  
ATOM    210  CG  PRO A 708      39.358 -19.479  35.610  1.00 24.66           C  
ATOM    211  CD  PRO A 708      38.848 -18.767  36.856  1.00 26.23           C  
ATOM    212  N   ASP A 709      37.851 -15.682  33.358  1.00 26.68           N  
ATOM    213  CA  ASP A 709      36.822 -14.824  32.776  1.00 27.51           C  
ATOM    214  C   ASP A 709      35.712 -15.673  32.164  1.00 28.90           C  
ATOM    215  O   ASP A 709      35.951 -16.793  31.715  1.00 29.44           O  
ATOM    216  CB  ASP A 709      37.392 -13.964  31.638  1.00 24.74           C  
ATOM    217  CG  ASP A 709      38.398 -12.923  32.104  1.00 24.83           C  
ATOM    218  OD1 ASP A 709      39.010 -12.293  31.219  1.00 25.49           O  
ATOM    219  OD2 ASP A 709      38.579 -12.720  33.322  1.00 25.13           O  
ATOM    220  N   THR A 710      34.504 -15.124  32.147  1.00 30.04           N  
ATOM    221  CA  THR A 710      33.358 -15.767  31.511  1.00 30.93           C  
ATOM    222  C   THR A 710      32.616 -14.608  30.866  1.00 31.59           C  
ATOM    223  O   THR A 710      32.698 -13.474  31.345  1.00 31.01           O  
ATOM    224  CB  THR A 710      32.402 -16.474  32.509  1.00 31.53           C  
ATOM    225  OG1 THR A 710      31.804 -15.506  33.380  1.00 31.87           O  
ATOM    226  CG2 THR A 710      33.151 -17.522  33.324  1.00 30.81           C  
ATOM    227  N   SER A 711      31.918 -14.883  29.772  1.00 32.50           N  
ATOM    228  CA  SER A 711      31.161 -13.852  29.077  1.00 33.38           C  
ATOM    229  C   SER A 711      30.225 -13.168  30.065  1.00 33.03           C  
ATOM    230  O   SER A 711      30.101 -11.944  30.081  1.00 33.41           O  
ATOM    231  CB  SER A 711      30.344 -14.474  27.943  1.00 34.61           C  
ATOM    232  OG  SER A 711      29.662 -13.477  27.204  1.00 38.95           O  
ATOM    233  N   SER A 712      29.583 -13.975  30.901  1.00 32.26           N  
ATOM    234  CA  SER A 712      28.646 -13.475  31.896  1.00 31.90           C  
ATOM    235  C   SER A 712      29.296 -12.613  32.984  1.00 31.02           C  
ATOM    236  O   SER A 712      28.832 -11.503  33.260  1.00 31.40           O  
ATOM    237  CB  SER A 712      27.905 -14.655  32.536  1.00 33.73           C  
ATOM    238  OG  SER A 712      27.029 -14.218  33.561  1.00 36.78           O  
ATOM    239  N   SER A 713      30.365 -13.114  33.600  1.00 28.33           N  
ATOM    240  CA  SER A 713      31.038 -12.368  34.662  1.00 27.47           C  
ATOM    241  C   SER A 713      31.561 -11.005  34.196  1.00 25.82           C  
ATOM    242  O   SER A 713      31.520 -10.036  34.948  1.00 26.07           O  
ATOM    243  CB  SER A 713      32.196 -13.186  35.254  1.00 26.30           C  
ATOM    244  OG  SER A 713      33.328 -13.173  34.403  1.00 27.70           O  
ATOM    245  N   LEU A 714      32.051 -10.931  32.961  1.00 25.90           N  
ATOM    246  CA  LEU A 714      32.570  -9.672  32.435  1.00 26.17           C  
ATOM    247  C   LEU A 714      31.437  -8.702  32.118  1.00 27.43           C  
ATOM    248  O   LEU A 714      31.566  -7.494  32.333  1.00 25.57           O  
ATOM    249  CB  LEU A 714      33.399  -9.914  31.175  1.00 25.86           C  
ATOM    250  CG  LEU A 714      34.710 -10.684  31.344  1.00 26.35           C  
ATOM    251  CD1 LEU A 714      35.424 -10.757  30.003  1.00 27.22           C  
ATOM    252  CD2 LEU A 714      35.587  -9.991  32.380  1.00 26.35           C  
ATOM    253  N   LEU A 715      30.333  -9.232  31.598  1.00 26.99           N  
ATOM    254  CA  LEU A 715      29.180  -8.397  31.278  1.00 28.01           C  
ATOM    255  C   LEU A 715      28.587  -7.899  32.593  1.00 27.20           C  
ATOM    256  O   LEU A 715      28.165  -6.747  32.701  1.00 27.25           O  
ATOM    257  CB  LEU A 715      28.133  -9.194  30.489  1.00 27.85           C  
ATOM    258  CG  LEU A 715      28.577  -9.702  29.107  1.00 32.60           C  
ATOM    259  CD1 LEU A 715      27.511 -10.616  28.509  1.00 33.87           C  
ATOM    260  CD2 LEU A 715      28.849  -8.524  28.183  1.00 32.33           C  
ATOM    261  N   THR A 716      28.566  -8.771  33.595  1.00 25.32           N  
ATOM    262  CA  THR A 716      28.037  -8.405  34.901  1.00 25.09           C  
ATOM    263  C   THR A 716      28.862  -7.280  35.520  1.00 25.33           C  
ATOM    264  O   THR A 716      28.308  -6.309  36.044  1.00 24.28           O  
ATOM    265  CB  THR A 716      28.030  -9.614  35.860  1.00 26.10           C  
ATOM    266  OG1 THR A 716      27.117 -10.602  35.373  1.00 26.88           O  
ATOM    267  CG2 THR A 716      27.605  -9.190  37.254  1.00 25.24           C  
ATOM    268  N   SER A 717      30.186  -7.406  35.449  1.00 23.71           N  
ATOM    269  CA  SER A 717      31.061  -6.386  36.014  1.00 23.23           C  
ATOM    270  C   SER A 717      30.957  -5.057  35.277  1.00 21.77           C  
ATOM    271  O   SER A 717      31.028  -4.010  35.903  1.00 21.12           O  
ATOM    272  CB  SER A 717      32.523  -6.855  36.032  1.00 23.39           C  
ATOM    273  OG  SER A 717      32.728  -7.813  37.051  1.00 24.37           O  
ATOM    274  N   LEU A 718      30.795  -5.097  33.956  1.00 20.47           N  
ATOM    275  CA  LEU A 718      30.659  -3.868  33.183  1.00 22.85           C  
ATOM    276  C   LEU A 718      29.379  -3.126  33.562  1.00 23.22           C  
ATOM    277  O   LEU A 718      29.382  -1.902  33.687  1.00 23.94           O  
ATOM    278  CB  LEU A 718      30.654  -4.168  31.681  1.00 22.85           C  
ATOM    279  CG  LEU A 718      32.025  -4.416  31.051  1.00 23.13           C  
ATOM    280  CD1 LEU A 718      31.856  -4.786  29.574  1.00 24.82           C  
ATOM    281  CD2 LEU A 718      32.887  -3.167  31.226  1.00 22.46           C  
ATOM    282  N   ASN A 719      28.288  -3.869  33.742  1.00 23.44           N  
ATOM    283  CA  ASN A 719      27.015  -3.256  34.113  1.00 24.31           C  
ATOM    284  C   ASN A 719      27.083  -2.675  35.504  1.00 24.84           C  
ATOM    285  O   ASN A 719      26.509  -1.618  35.775  1.00 25.24           O  
ATOM    286  CB  ASN A 719      25.856  -4.255  34.027  1.00 25.56           C  
ATOM    287  CG  ASN A 719      25.519  -4.622  32.599  1.00 28.04           C  
ATOM    288  OD1 ASN A 719      25.617  -3.788  31.696  1.00 26.48           O  
ATOM    289  ND2 ASN A 719      25.107  -5.869  32.386  1.00 30.10           N  
ATOM    290  N   GLN A 720      27.793  -3.355  36.391  1.00 25.25           N  
ATOM    291  CA  GLN A 720      27.930  -2.845  37.741  1.00 25.82           C  
ATOM    292  C   GLN A 720      28.793  -1.590  37.712  1.00 25.72           C  
ATOM    293  O   GLN A 720      28.452  -0.586  38.332  1.00 25.62           O  
ATOM    294  CB  GLN A 720      28.562  -3.895  38.656  1.00 27.90           C  
ATOM    295  CG  GLN A 720      28.959  -3.358  40.013  1.00 31.16           C  
ATOM    296  CD  GLN A 720      28.999  -4.432  41.079  1.00 34.67           C  
ATOM    297  OE1 GLN A 720      27.988  -4.723  41.722  1.00 35.24           O  
ATOM    298  NE2 GLN A 720      30.161  -5.058  41.245  1.00 33.61           N  
ATOM    299  N   LEU A 721      29.907  -1.655  36.987  1.00 23.50           N  
ATOM    300  CA  LEU A 721      30.807  -0.516  36.879  1.00 21.81           C  
ATOM    301  C   LEU A 721      30.065   0.612  36.188  1.00 21.60           C  
ATOM    302  O   LEU A 721      30.205   1.779  36.558  1.00 20.21           O  
ATOM    303  CB  LEU A 721      32.039  -0.881  36.055  1.00 21.55           C  
ATOM    304  CG  LEU A 721      33.067   0.233  35.816  1.00 22.70           C  
ATOM    305  CD1 LEU A 721      33.672   0.676  37.145  1.00 21.56           C  
ATOM    306  CD2 LEU A 721      34.153  -0.274  34.858  1.00 22.47           C  
ATOM    307  N   GLY A 722      29.271   0.252  35.184  1.00 19.55           N  
ATOM    308  CA  GLY A 722      28.525   1.255  34.445  1.00 21.28           C  
ATOM    309  C   GLY A 722      27.554   2.065  35.286  1.00 21.97           C  
ATOM    310  O   GLY A 722      27.497   3.293  35.175  1.00 21.12           O  
ATOM    311  N   GLU A 723      26.784   1.387  36.131  1.00 22.98           N  
ATOM    312  CA  GLU A 723      25.822   2.082  36.979  1.00 23.97           C  
ATOM    313  C   GLU A 723      26.550   3.006  37.942  1.00 24.44           C  
ATOM    314  O   GLU A 723      26.105   4.127  38.190  1.00 23.20           O  
ATOM    315  CB  GLU A 723      24.961   1.089  37.774  1.00 26.77           C  
ATOM    316  CG  GLU A 723      23.772   1.757  38.452  1.00 31.56           C  
ATOM    317  CD  GLU A 723      22.736   0.782  38.977  1.00 34.87           C  
ATOM    318  OE1 GLU A 723      23.001   0.101  39.983  1.00 37.43           O  
ATOM    319  OE2 GLU A 723      21.654   0.680  38.366  1.00 38.71           O  
ATOM    320  N   ARG A 724      27.672   2.533  38.480  1.00 23.35           N  
ATOM    321  CA  ARG A 724      28.456   3.331  39.412  1.00 24.08           C  
ATOM    322  C   ARG A 724      28.978   4.595  38.737  1.00 23.60           C  
ATOM    323  O   ARG A 724      28.919   5.684  39.309  1.00 22.58           O  
ATOM    324  CB  ARG A 724      29.630   2.512  39.957  1.00 25.10           C  
ATOM    325  CG  ARG A 724      29.210   1.369  40.858  1.00 26.76           C  
ATOM    326  CD  ARG A 724      30.406   0.542  41.331  1.00 27.79           C  
ATOM    327  NE  ARG A 724      29.953  -0.535  42.206  1.00 29.70           N  
ATOM    328  CZ  ARG A 724      30.744  -1.437  42.776  1.00 29.53           C  
ATOM    329  NH1 ARG A 724      32.055  -1.411  42.572  1.00 28.70           N  
ATOM    330  NH2 ARG A 724      30.217  -2.367  43.558  1.00 29.07           N  
ATOM    331  N   GLN A 725      29.493   4.443  37.521  1.00 21.99           N  
ATOM    332  CA  GLN A 725      30.008   5.580  36.776  1.00 21.65           C  
ATOM    333  C   GLN A 725      28.899   6.581  36.436  1.00 20.04           C  
ATOM    334  O   GLN A 725      29.129   7.789  36.451  1.00 18.99           O  
ATOM    335  CB  GLN A 725      30.705   5.098  35.499  1.00 23.08           C  
ATOM    336  CG  GLN A 725      32.117   4.568  35.746  1.00 26.13           C  
ATOM    337  CD  GLN A 725      32.789   4.066  34.485  1.00 28.01           C  
ATOM    338  OE1 GLN A 725      32.358   4.371  33.373  1.00 29.79           O  
ATOM    339  NE2 GLN A 725      33.863   3.302  34.652  1.00 29.47           N  
ATOM    340  N   LEU A 726      27.703   6.081  36.139  1.00 19.96           N  
ATOM    341  CA  LEU A 726      26.570   6.953  35.810  1.00 20.48           C  
ATOM    342  C   LEU A 726      26.250   7.872  36.993  1.00 20.42           C  
ATOM    343  O   LEU A 726      26.118   9.085  36.830  1.00 18.57           O  
ATOM    344  CB  LEU A 726      25.335   6.121  35.445  1.00 20.60           C  
ATOM    345  CG  LEU A 726      24.070   6.919  35.092  1.00 22.78           C  
ATOM    346  CD1 LEU A 726      24.382   7.926  33.991  1.00 23.30           C  
ATOM    347  CD2 LEU A 726      22.969   5.969  34.645  1.00 21.55           C  
ATOM    348  N   LEU A 727      26.126   7.294  38.184  1.00 19.58           N  
ATOM    349  CA  LEU A 727      25.852   8.090  39.375  1.00 20.61           C  
ATOM    350  C   LEU A 727      26.981   9.094  39.577  1.00 20.51           C  
ATOM    351  O   LEU A 727      26.759  10.221  40.023  1.00 21.60           O  
ATOM    352  CB  LEU A 727      25.742   7.187  40.603  1.00 22.45           C  
ATOM    353  CG  LEU A 727      24.513   6.276  40.610  1.00 23.52           C  
ATOM    354  CD1 LEU A 727      24.603   5.279  41.766  1.00 24.28           C  
ATOM    355  CD2 LEU A 727      23.259   7.132  40.724  1.00 24.05           C  
ATOM    356  N   SER A 728      28.196   8.676  39.240  1.00 19.16           N  
ATOM    357  CA  SER A 728      29.369   9.528  39.370  1.00 19.71           C  
ATOM    358  C   SER A 728      29.304  10.702  38.386  1.00 19.66           C  
ATOM    359  O   SER A 728      29.721  11.818  38.703  1.00 17.92           O  
ATOM    360  CB  SER A 728      30.634   8.708  39.114  1.00 20.85           C  
ATOM    361  OG  SER A 728      31.784   9.469  39.410  1.00 25.00           O  
ATOM    362  N   VAL A 729      28.784  10.442  37.189  1.00 18.86           N  
ATOM    363  CA  VAL A 729      28.655  11.483  36.178  1.00 19.48           C  
ATOM    364  C   VAL A 729      27.634  12.519  36.646  1.00 19.32           C  
ATOM    365  O   VAL A 729      27.849  13.724  36.502  1.00 17.66           O  
ATOM    366  CB  VAL A 729      28.206  10.895  34.818  1.00 19.79           C  
ATOM    367  CG1 VAL A 729      27.774  12.010  33.880  1.00 19.48           C  
ATOM    368  CG2 VAL A 729      29.353  10.108  34.198  1.00 20.65           C  
ATOM    369  N   VAL A 730      26.527  12.047  37.211  1.00 19.38           N  
ATOM    370  CA  VAL A 730      25.500  12.952  37.708  1.00 20.85           C  
ATOM    371  C   VAL A 730      26.063  13.839  38.812  1.00 22.20           C  
ATOM    372  O   VAL A 730      25.838  15.049  38.816  1.00 22.98           O  
ATOM    373  CB  VAL A 730      24.285  12.187  38.270  1.00 20.80           C  
ATOM    374  CG1 VAL A 730      23.346  13.162  38.993  1.00 19.76           C  
ATOM    375  CG2 VAL A 730      23.548  11.486  37.135  1.00 17.44           C  
ATOM    376  N   LYS A 731      26.797  13.236  39.744  1.00 22.06           N  
ATOM    377  CA  LYS A 731      27.394  13.983  40.847  1.00 23.01           C  
ATOM    378  C   LYS A 731      28.361  15.027  40.295  1.00 22.24           C  
ATOM    379  O   LYS A 731      28.341  16.185  40.701  1.00 20.92           O  
ATOM    380  CB  LYS A 731      28.134  13.033  41.788  1.00 26.77           C  
ATOM    381  CG  LYS A 731      28.765  13.724  42.989  1.00 30.38           C  
ATOM    382  CD  LYS A 731      29.520  12.725  43.846  1.00 34.18           C  
ATOM    383  CE  LYS A 731      30.245  13.406  44.990  1.00 35.93           C  
ATOM    384  NZ  LYS A 731      31.071  12.423  45.738  1.00 39.33           N  
ATOM    385  N   TRP A 732      29.204  14.599  39.362  1.00 21.34           N  
ATOM    386  CA  TRP A 732      30.169  15.478  38.708  1.00 20.73           C  
ATOM    387  C   TRP A 732      29.469  16.695  38.088  1.00 20.93           C  
ATOM    388  O   TRP A 732      29.904  17.833  38.270  1.00 20.38           O  
ATOM    389  CB  TRP A 732      30.912  14.687  37.619  1.00 18.69           C  
ATOM    390  CG  TRP A 732      31.679  15.517  36.631  1.00 18.20           C  
ATOM    391  CD1 TRP A 732      32.857  16.182  36.850  1.00 16.67           C  
ATOM    392  CD2 TRP A 732      31.343  15.740  35.253  1.00 17.04           C  
ATOM    393  NE1 TRP A 732      33.273  16.797  35.693  1.00 17.00           N  
ATOM    394  CE2 TRP A 732      32.363  16.544  34.700  1.00 15.82           C  
ATOM    395  CE3 TRP A 732      30.281  15.337  34.433  1.00 17.20           C  
ATOM    396  CZ2 TRP A 732      32.350  16.954  33.363  1.00 16.07           C  
ATOM    397  CZ3 TRP A 732      30.271  15.748  33.098  1.00 14.25           C  
ATOM    398  CH2 TRP A 732      31.297  16.546  32.581  1.00 16.00           C  
ATOM    399  N   SER A 733      28.377  16.455  37.366  1.00 22.06           N  
ATOM    400  CA  SER A 733      27.642  17.539  36.717  1.00 24.17           C  
ATOM    401  C   SER A 733      27.180  18.620  37.699  1.00 24.89           C  
ATOM    402  O   SER A 733      27.135  19.798  37.353  1.00 24.55           O  
ATOM    403  CB  SER A 733      26.425  16.986  35.963  1.00 24.84           C  
ATOM    404  OG  SER A 733      25.396  16.582  36.857  1.00 23.05           O  
ATOM    405  N   LYS A 734      26.849  18.223  38.924  1.00 26.05           N  
ATOM    406  CA  LYS A 734      26.381  19.174  39.932  1.00 27.20           C  
ATOM    407  C   LYS A 734      27.410  20.218  40.348  1.00 27.42           C  
ATOM    408  O   LYS A 734      27.047  21.266  40.886  1.00 29.41           O  
ATOM    409  CB  LYS A 734      25.897  18.436  41.181  1.00 28.26           C  
ATOM    410  CG  LYS A 734      24.652  17.589  40.970  1.00 29.68           C  
ATOM    411  CD  LYS A 734      24.260  16.902  42.264  1.00 31.54           C  
ATOM    412  CE  LYS A 734      23.005  16.070  42.103  1.00 33.29           C  
ATOM    413  NZ  LYS A 734      22.667  15.369  43.374  1.00 34.73           N  
ATOM    414  N   SER A 735      28.689  19.941  40.111  1.00 24.92           N  
ATOM    415  CA  SER A 735      29.741  20.883  40.481  1.00 21.99           C  
ATOM    416  C   SER A 735      30.294  21.633  39.279  1.00 20.67           C  
ATOM    417  O   SER A 735      31.198  22.449  39.412  1.00 18.71           O  
ATOM    418  CB  SER A 735      30.883  20.150  41.191  1.00 23.51           C  
ATOM    419  OG  SER A 735      30.441  19.595  42.420  1.00 24.10           O  
ATOM    420  N   LEU A 736      29.732  21.359  38.108  1.00 19.72           N  
ATOM    421  CA  LEU A 736      30.171  21.982  36.860  1.00 20.65           C  
ATOM    422  C   LEU A 736      29.565  23.389  36.704  1.00 18.86           C  
ATOM    423  O   LEU A 736      28.354  23.535  36.551  1.00 18.46           O  
ATOM    424  CB  LEU A 736      29.735  21.079  35.707  1.00 22.14           C  
ATOM    425  CG  LEU A 736      30.332  21.202  34.315  1.00 25.72           C  
ATOM    426  CD1 LEU A 736      31.829  20.922  34.362  1.00 24.90           C  
ATOM    427  CD2 LEU A 736      29.625  20.196  33.404  1.00 24.45           C  
ATOM    428  N   PRO A 737      30.405  24.440  36.726  1.00 18.43           N  
ATOM    429  CA  PRO A 737      29.900  25.812  36.590  1.00 18.03           C  
ATOM    430  C   PRO A 737      28.975  25.995  35.396  1.00 19.48           C  
ATOM    431  O   PRO A 737      29.354  25.712  34.255  1.00 20.21           O  
ATOM    432  CB  PRO A 737      31.177  26.642  36.469  1.00 18.04           C  
ATOM    433  CG  PRO A 737      32.153  25.864  37.303  1.00 16.54           C  
ATOM    434  CD  PRO A 737      31.871  24.437  36.878  1.00 16.04           C  
ATOM    435  N   GLY A 738      27.758  26.456  35.676  1.00 18.92           N  
ATOM    436  CA  GLY A 738      26.777  26.689  34.631  1.00 18.49           C  
ATOM    437  C   GLY A 738      25.710  25.615  34.483  1.00 19.44           C  
ATOM    438  O   GLY A 738      24.588  25.903  34.061  1.00 19.08           O  
ATOM    439  N   PHE A 739      26.038  24.380  34.844  1.00 18.10           N  
ATOM    440  CA  PHE A 739      25.087  23.279  34.690  1.00 18.76           C  
ATOM    441  C   PHE A 739      23.817  23.326  35.547  1.00 19.36           C  
ATOM    442  O   PHE A 739      22.707  23.167  35.034  1.00 17.80           O  
ATOM    443  CB  PHE A 739      25.787  21.938  34.940  1.00 18.74           C  
ATOM    444  CG  PHE A 739      24.993  20.751  34.475  1.00 18.59           C  
ATOM    445  CD1 PHE A 739      24.820  20.506  33.120  1.00 18.35           C  
ATOM    446  CD2 PHE A 739      24.410  19.889  35.386  1.00 17.34           C  
ATOM    447  CE1 PHE A 739      24.078  19.416  32.685  1.00 19.24           C  
ATOM    448  CE2 PHE A 739      23.667  18.800  34.959  1.00 19.22           C  
ATOM    449  CZ  PHE A 739      23.501  18.563  33.609  1.00 18.31           C  
ATOM    450  N   ARG A 740      23.975  23.521  36.851  1.00 19.59           N  
ATOM    451  CA  ARG A 740      22.827  23.540  37.744  1.00 22.03           C  
ATOM    452  C   ARG A 740      21.867  24.701  37.519  1.00 23.25           C  
ATOM    453  O   ARG A 740      20.743  24.680  38.016  1.00 23.91           O  
ATOM    454  CB  ARG A 740      23.297  23.504  39.199  1.00 22.97           C  
ATOM    455  CG  ARG A 740      23.927  22.172  39.581  1.00 25.87           C  
ATOM    456  CD  ARG A 740      22.923  21.029  39.439  1.00 28.49           C  
ATOM    457  NE  ARG A 740      22.329  20.658  40.722  1.00 31.21           N  
ATOM    458  CZ  ARG A 740      21.293  19.835  40.867  1.00 32.12           C  
ATOM    459  NH1 ARG A 740      20.712  19.285  39.805  1.00 30.24           N  
ATOM    460  NH2 ARG A 740      20.851  19.545  42.084  1.00 31.30           N  
ATOM    461  N   ASN A 741      22.303  25.702  36.761  1.00 22.89           N  
ATOM    462  CA  ASN A 741      21.459  26.855  36.462  1.00 25.10           C  
ATOM    463  C   ASN A 741      20.472  26.522  35.343  1.00 25.10           C  
ATOM    464  O   ASN A 741      19.475  27.220  35.158  1.00 24.87           O  
ATOM    465  CB  ASN A 741      22.318  28.054  36.046  1.00 26.79           C  
ATOM    466  CG  ASN A 741      21.483  29.221  35.533  1.00 31.35           C  
ATOM    467  OD1 ASN A 741      20.787  29.893  36.301  1.00 32.34           O  
ATOM    468  ND2 ASN A 741      21.541  29.459  34.223  1.00 29.10           N  
ATOM    469  N   LEU A 742      20.753  25.455  34.594  1.00 22.45           N  
ATOM    470  CA  LEU A 742      19.874  25.043  33.502  1.00 20.64           C  
ATOM    471  C   LEU A 742      18.613  24.399  34.068  1.00 20.09           C  
ATOM    472  O   LEU A 742      18.642  23.836  35.158  1.00 19.52           O  
ATOM    473  CB  LEU A 742      20.585  24.033  32.591  1.00 19.73           C  
ATOM    474  CG  LEU A 742      21.937  24.443  31.995  1.00 18.93           C  
ATOM    475  CD1 LEU A 742      22.489  23.295  31.139  1.00 17.67           C  
ATOM    476  CD2 LEU A 742      21.771  25.712  31.164  1.00 16.38           C  
ATOM    477  N   HIS A 743      17.510  24.481  33.330  1.00 20.36           N  
ATOM    478  CA  HIS A 743      16.261  23.872  33.778  1.00 21.79           C  
ATOM    479  C   HIS A 743      16.567  22.416  34.112  1.00 22.20           C  
ATOM    480  O   HIS A 743      17.338  21.764  33.404  1.00 20.49           O  
ATOM    481  CB  HIS A 743      15.205  23.929  32.669  1.00 24.70           C  
ATOM    482  CG  HIS A 743      13.826  23.552  33.122  1.00 26.35           C  
ATOM    483  ND1 HIS A 743      12.867  24.488  33.449  1.00 28.66           N  
ATOM    484  CD2 HIS A 743      13.248  22.341  33.309  1.00 26.48           C  
ATOM    485  CE1 HIS A 743      11.757  23.870  33.816  1.00 27.09           C  
ATOM    486  NE2 HIS A 743      11.962  22.567  33.740  1.00 28.48           N  
ATOM    487  N   ILE A 744      15.965  21.913  35.185  1.00 21.60           N  
ATOM    488  CA  ILE A 744      16.183  20.537  35.609  1.00 22.25           C  
ATOM    489  C   ILE A 744      15.888  19.546  34.483  1.00 23.22           C  
ATOM    490  O   ILE A 744      16.517  18.491  34.409  1.00 23.29           O  
ATOM    491  CB  ILE A 744      15.318  20.193  36.852  1.00 22.27           C  
ATOM    492  CG1 ILE A 744      15.708  18.816  37.396  1.00 23.71           C  
ATOM    493  CG2 ILE A 744      13.846  20.227  36.490  1.00 23.58           C  
ATOM    494  CD1 ILE A 744      17.151  18.736  37.873  1.00 21.28           C  
ATOM    495  N   ASP A 745      14.940  19.883  33.608  1.00 22.79           N  
ATOM    496  CA  ASP A 745      14.597  19.009  32.483  1.00 23.41           C  
ATOM    497  C   ASP A 745      15.741  18.954  31.474  1.00 23.75           C  
ATOM    498  O   ASP A 745      15.967  17.920  30.839  1.00 22.60           O  
ATOM    499  CB  ASP A 745      13.343  19.500  31.759  1.00 25.11           C  
ATOM    500  CG  ASP A 745      12.066  19.223  32.531  1.00 28.92           C  
ATOM    501  OD1 ASP A 745      12.125  18.603  33.618  1.00 30.34           O  
ATOM    502  OD2 ASP A 745      10.995  19.631  32.037  1.00 31.63           O  
ATOM    503  N   ASP A 746      16.437  20.078  31.307  1.00 22.68           N  
ATOM    504  CA  ASP A 746      17.569  20.148  30.388  1.00 22.30           C  
ATOM    505  C   ASP A 746      18.720  19.337  30.976  1.00 22.00           C  
ATOM    506  O   ASP A 746      19.449  18.661  30.250  1.00 22.53           O  
ATOM    507  CB  ASP A 746      18.038  21.593  30.191  1.00 22.26           C  
ATOM    508  CG  ASP A 746      16.982  22.479  29.568  1.00 22.68           C  
ATOM    509  OD1 ASP A 746      16.058  21.950  28.913  1.00 21.88           O  
ATOM    510  OD2 ASP A 746      17.093  23.714  29.721  1.00 22.00           O  
ATOM    511  N   GLN A 747      18.888  19.430  32.295  1.00 22.37           N  
ATOM    512  CA  GLN A 747      19.942  18.696  32.996  1.00 20.70           C  
ATOM    513  C   GLN A 747      19.771  17.198  32.758  1.00 20.69           C  
ATOM    514  O   GLN A 747      20.723  16.499  32.406  1.00 19.22           O  
ATOM    515  CB  GLN A 747      19.882  18.980  34.501  1.00 19.80           C  
ATOM    516  CG  GLN A 747      20.294  20.396  34.902  1.00 17.73           C  
ATOM    517  CD  GLN A 747      20.244  20.606  36.402  1.00 20.67           C  
ATOM    518  OE1 GLN A 747      20.750  19.787  37.166  1.00 21.82           O  
ATOM    519  NE2 GLN A 747      19.642  21.713  36.833  1.00 19.21           N  
ATOM    520  N   ILE A 748      18.549  16.714  32.955  1.00 19.73           N  
ATOM    521  CA  ILE A 748      18.235  15.307  32.761  1.00 19.74           C  
ATOM    522  C   ILE A 748      18.485  14.913  31.305  1.00 21.25           C  
ATOM    523  O   ILE A 748      19.121  13.894  31.024  1.00 20.80           O  
ATOM    524  CB  ILE A 748      16.755  15.018  33.120  1.00 21.10           C  
ATOM    525  CG1 ILE A 748      16.511  15.308  34.605  1.00 22.37           C  
ATOM    526  CG2 ILE A 748      16.416  13.569  32.817  1.00 20.97           C  
ATOM    527  CD1 ILE A 748      15.050  15.169  35.033  1.00 23.77           C  
ATOM    528  N   THR A 749      17.987  15.729  30.383  1.00 19.83           N  
ATOM    529  CA  THR A 749      18.152  15.470  28.956  1.00 20.94           C  
ATOM    530  C   THR A 749      19.616  15.385  28.540  1.00 21.10           C  
ATOM    531  O   THR A 749      20.007  14.477  27.803  1.00 20.81           O  
ATOM    532  CB  THR A 749      17.470  16.566  28.115  1.00 21.24           C  
ATOM    533  OG1 THR A 749      16.052  16.473  28.278  1.00 21.68           O  
ATOM    534  CG2 THR A 749      17.815  16.414  26.647  1.00 21.39           C  
ATOM    535  N   LEU A 750      20.421  16.336  29.004  1.00 19.94           N  
ATOM    536  CA  LEU A 750      21.841  16.359  28.666  1.00 19.59           C  
ATOM    537  C   LEU A 750      22.579  15.124  29.185  1.00 19.37           C  
ATOM    538  O   LEU A 750      23.417  14.557  28.485  1.00 19.59           O  
ATOM    539  CB  LEU A 750      22.488  17.634  29.210  1.00 18.34           C  
ATOM    540  CG  LEU A 750      22.055  18.904  28.474  1.00 19.80           C  
ATOM    541  CD1 LEU A 750      22.603  20.128  29.169  1.00 16.55           C  
ATOM    542  CD2 LEU A 750      22.545  18.841  27.029  1.00 18.65           C  
ATOM    543  N   ILE A 751      22.271  14.701  30.407  1.00 18.88           N  
ATOM    544  CA  ILE A 751      22.924  13.521  30.955  1.00 20.85           C  
ATOM    545  C   ILE A 751      22.486  12.293  30.154  1.00 21.84           C  
ATOM    546  O   ILE A 751      23.312  11.459  29.781  1.00 22.04           O  
ATOM    547  CB  ILE A 751      22.560  13.297  32.435  1.00 21.65           C  
ATOM    548  CG1 ILE A 751      22.992  14.501  33.271  1.00 22.87           C  
ATOM    549  CG2 ILE A 751      23.247  12.036  32.952  1.00 18.96           C  
ATOM    550  CD1 ILE A 751      24.463  14.746  33.256  1.00 25.42           C  
ATOM    551  N   GLN A 752      21.185  12.191  29.889  1.00 20.98           N  
ATOM    552  CA  GLN A 752      20.642  11.066  29.132  1.00 22.50           C  
ATOM    553  C   GLN A 752      21.302  10.907  27.774  1.00 22.56           C  
ATOM    554  O   GLN A 752      21.625   9.795  27.358  1.00 20.84           O  
ATOM    555  CB  GLN A 752      19.139  11.238  28.900  1.00 25.80           C  
ATOM    556  CG  GLN A 752      18.256  11.025  30.106  1.00 31.37           C  
ATOM    557  CD  GLN A 752      16.785  11.191  29.758  1.00 34.75           C  
ATOM    558  OE1 GLN A 752      16.338  12.281  29.393  1.00 36.56           O  
ATOM    559  NE2 GLN A 752      16.027  10.104  29.858  1.00 37.26           N  
ATOM    560  N   TYR A 753      21.474  12.030  27.082  1.00 22.53           N  
ATOM    561  CA  TYR A 753      22.066  12.052  25.750  1.00 23.51           C  
ATOM    562  C   TYR A 753      23.570  11.845  25.730  1.00 24.62           C  
ATOM    563  O   TYR A 753      24.124  11.419  24.721  1.00 27.15           O  
ATOM    564  CB  TYR A 753      21.798  13.394  25.063  1.00 24.01           C  
ATOM    565  CG  TYR A 753      20.390  13.628  24.567  1.00 25.87           C  
ATOM    566  CD1 TYR A 753      19.378  12.711  24.798  1.00 27.14           C  
ATOM    567  CD2 TYR A 753      20.078  14.781  23.861  1.00 27.64           C  
ATOM    568  CE1 TYR A 753      18.093  12.941  24.335  1.00 28.17           C  
ATOM    569  CE2 TYR A 753      18.805  15.017  23.399  1.00 28.11           C  
ATOM    570  CZ  TYR A 753      17.818  14.101  23.637  1.00 29.64           C  
ATOM    571  OH  TYR A 753      16.544  14.359  23.176  1.00 33.77           O  
ATOM    572  N   SER A 754      24.243  12.138  26.835  1.00 22.38           N  
ATOM    573  CA  SER A 754      25.696  12.042  26.813  1.00 22.55           C  
ATOM    574  C   SER A 754      26.437  11.079  27.707  1.00 20.83           C  
ATOM    575  O   SER A 754      27.660  10.992  27.586  1.00 21.27           O  
ATOM    576  CB  SER A 754      26.308  13.419  27.053  1.00 22.47           C  
ATOM    577  OG  SER A 754      26.048  13.840  28.379  1.00 25.37           O  
ATOM    578  N   TRP A 755      25.745  10.378  28.603  1.00 18.72           N  
ATOM    579  CA  TRP A 755      26.447   9.452  29.493  1.00 19.31           C  
ATOM    580  C   TRP A 755      27.329   8.425  28.781  1.00 19.18           C  
ATOM    581  O   TRP A 755      28.427   8.143  29.241  1.00 19.04           O  
ATOM    582  CB  TRP A 755      25.479   8.719  30.444  1.00 19.91           C  
ATOM    583  CG  TRP A 755      24.457   7.795  29.813  1.00 19.91           C  
ATOM    584  CD1 TRP A 755      23.152   8.079  29.541  1.00 22.36           C  
ATOM    585  CD2 TRP A 755      24.665   6.426  29.421  1.00 21.91           C  
ATOM    586  NE1 TRP A 755      22.535   6.970  29.005  1.00 22.86           N  
ATOM    587  CE2 TRP A 755      23.439   5.948  28.928  1.00 21.51           C  
ATOM    588  CE3 TRP A 755      25.773   5.569  29.441  1.00 20.75           C  
ATOM    589  CZ2 TRP A 755      23.284   4.647  28.469  1.00 22.83           C  
ATOM    590  CZ3 TRP A 755      25.621   4.275  28.980  1.00 21.37           C  
ATOM    591  CH2 TRP A 755      24.380   3.825  28.499  1.00 22.41           C  
ATOM    592  N   MET A 756      26.863   7.869  27.664  1.00 18.68           N  
ATOM    593  CA  MET A 756      27.659   6.870  26.941  1.00 19.85           C  
ATOM    594  C   MET A 756      28.958   7.482  26.422  1.00 19.19           C  
ATOM    595  O   MET A 756      30.034   6.912  26.582  1.00 20.39           O  
ATOM    596  CB  MET A 756      26.868   6.278  25.765  1.00 19.46           C  
ATOM    597  CG  MET A 756      27.603   5.165  25.008  1.00 20.83           C  
ATOM    598  SD  MET A 756      27.850   3.661  25.990  1.00 21.57           S  
ATOM    599  CE  MET A 756      26.281   2.891  25.764  1.00 21.58           C  
ATOM    600  N   SER A 757      28.854   8.652  25.807  1.00 17.98           N  
ATOM    601  CA  SER A 757      30.031   9.334  25.271  1.00 18.20           C  
ATOM    602  C   SER A 757      30.990   9.724  26.382  1.00 15.87           C  
ATOM    603  O   SER A 757      32.206   9.616  26.223  1.00 15.30           O  
ATOM    604  CB  SER A 757      29.630  10.603  24.502  1.00 18.95           C  
ATOM    605  OG ASER A 757      29.098  11.581  25.372  0.50 23.11           O  
ATOM    606  OG BSER A 757      28.681  10.312  23.498  0.50 17.88           O  
ATOM    607  N   LEU A 758      30.437  10.202  27.495  1.00 14.46           N  
ATOM    608  CA  LEU A 758      31.256  10.607  28.633  1.00 15.07           C  
ATOM    609  C   LEU A 758      32.025   9.408  29.158  1.00 15.24           C  
ATOM    610  O   LEU A 758      33.214   9.501  29.438  1.00 15.87           O  
ATOM    611  CB  LEU A 758      30.390  11.192  29.754  1.00 14.24           C  
ATOM    612  CG  LEU A 758      29.788  12.577  29.472  1.00 14.41           C  
ATOM    613  CD1 LEU A 758      28.805  12.943  30.587  1.00 14.11           C  
ATOM    614  CD2 LEU A 758      30.906  13.607  29.344  1.00 12.06           C  
ATOM    615  N   MET A 759      31.340   8.278  29.281  1.00 17.57           N  
ATOM    616  CA  MET A 759      31.978   7.067  29.776  1.00 19.17           C  
ATOM    617  C   MET A 759      33.034   6.490  28.840  1.00 18.62           C  
ATOM    618  O   MET A 759      34.107   6.102  29.292  1.00 19.36           O  
ATOM    619  CB  MET A 759      30.929   6.007  30.071  1.00 19.34           C  
ATOM    620  CG  MET A 759      30.174   6.276  31.340  1.00 20.14           C  
ATOM    621  SD  MET A 759      28.951   5.014  31.664  1.00 23.98           S  
ATOM    622  CE  MET A 759      27.889   5.923  32.806  1.00 19.13           C  
ATOM    623  N   VAL A 760      32.750   6.422  27.544  1.00 17.63           N  
ATOM    624  CA  VAL A 760      33.745   5.880  26.633  1.00 18.39           C  
ATOM    625  C   VAL A 760      34.916   6.859  26.523  1.00 18.30           C  
ATOM    626  O   VAL A 760      36.056   6.454  26.304  1.00 18.75           O  
ATOM    627  CB  VAL A 760      33.148   5.583  25.230  1.00 19.44           C  
ATOM    628  CG1 VAL A 760      32.874   6.872  24.477  1.00 19.75           C  
ATOM    629  CG2 VAL A 760      34.101   4.681  24.448  1.00 20.65           C  
ATOM    630  N   PHE A 761      34.639   8.149  26.702  1.00 17.49           N  
ATOM    631  CA  PHE A 761      35.690   9.162  26.639  1.00 15.62           C  
ATOM    632  C   PHE A 761      36.600   9.020  27.872  1.00 15.97           C  
ATOM    633  O   PHE A 761      37.822   9.101  27.764  1.00 15.45           O  
ATOM    634  CB  PHE A 761      35.071  10.566  26.597  1.00 17.88           C  
ATOM    635  CG  PHE A 761      35.997  11.626  26.057  1.00 16.70           C  
ATOM    636  CD1 PHE A 761      36.422  11.589  24.734  1.00 18.73           C  
ATOM    637  CD2 PHE A 761      36.442  12.657  26.870  1.00 17.37           C  
ATOM    638  CE1 PHE A 761      37.276  12.562  24.231  1.00 15.89           C  
ATOM    639  CE2 PHE A 761      37.296  13.636  26.377  1.00 19.15           C  
ATOM    640  CZ  PHE A 761      37.714  13.588  25.055  1.00 19.22           C  
ATOM    641  N   GLY A 762      35.998   8.804  29.039  1.00 16.72           N  
ATOM    642  CA  GLY A 762      36.777   8.642  30.259  1.00 17.67           C  
ATOM    643  C   GLY A 762      37.601   7.365  30.191  1.00 18.57           C  
ATOM    644  O   GLY A 762      38.743   7.313  30.654  1.00 18.91           O  
ATOM    645  N   LEU A 763      37.009   6.325  29.613  1.00 18.37           N  
ATOM    646  CA  LEU A 763      37.689   5.045  29.447  1.00 18.27           C  
ATOM    647  C   LEU A 763      38.933   5.264  28.596  1.00 18.88           C  
ATOM    648  O   LEU A 763      40.014   4.743  28.898  1.00 19.36           O  
ATOM    649  CB  LEU A 763      36.766   4.050  28.743  1.00 18.06           C  
ATOM    650  CG  LEU A 763      37.416   2.792  28.157  1.00 19.23           C  
ATOM    651  CD1 LEU A 763      38.019   1.931  29.280  1.00 13.00           C  
ATOM    652  CD2 LEU A 763      36.363   2.019  27.369  1.00 15.22           C  
ATOM    653  N   GLY A 764      38.768   6.042  27.529  1.00 17.70           N  
ATOM    654  CA  GLY A 764      39.879   6.329  26.639  1.00 16.79           C  
ATOM    655  C   GLY A 764      40.989   7.073  27.355  1.00 17.69           C  
ATOM    656  O   GLY A 764      42.174   6.808  27.141  1.00 16.34           O  
ATOM    657  N   TRP A 765      40.603   8.005  28.222  1.00 18.39           N  
ATOM    658  CA  TRP A 765      41.581   8.784  28.964  1.00 18.52           C  
ATOM    659  C   TRP A 765      42.371   7.912  29.931  1.00 17.88           C  
ATOM    660  O   TRP A 765      43.593   7.998  29.981  1.00 18.48           O  
ATOM    661  CB  TRP A 765      40.899   9.915  29.738  1.00 17.97           C  
ATOM    662  CG  TRP A 765      41.865  10.708  30.564  1.00 17.13           C  
ATOM    663  CD1 TRP A 765      42.009  10.671  31.926  1.00 17.18           C  
ATOM    664  CD2 TRP A 765      42.867  11.612  30.079  1.00 17.53           C  
ATOM    665  NE1 TRP A 765      43.037  11.493  32.313  1.00 16.96           N  
ATOM    666  CE2 TRP A 765      43.581  12.081  31.198  1.00 17.48           C  
ATOM    667  CE3 TRP A 765      43.229  12.070  28.807  1.00 17.15           C  
ATOM    668  CZ2 TRP A 765      44.641  12.984  31.082  1.00 18.93           C  
ATOM    669  CZ3 TRP A 765      44.278  12.964  28.695  1.00 19.42           C  
ATOM    670  CH2 TRP A 765      44.972  13.412  29.824  1.00 18.08           C  
ATOM    671  N   ARG A 766      41.675   7.082  30.703  1.00 17.92           N  
ATOM    672  CA  ARG A 766      42.345   6.205  31.661  1.00 17.23           C  
ATOM    673  C   ARG A 766      43.293   5.241  30.941  1.00 17.08           C  
ATOM    674  O   ARG A 766      44.415   4.995  31.394  1.00 17.48           O  
ATOM    675  CB  ARG A 766      41.311   5.413  32.476  1.00 15.97           C  
ATOM    676  CG  ARG A 766      40.435   6.275  33.387  1.00 17.51           C  
ATOM    677  CD  ARG A 766      39.631   5.421  34.359  1.00 16.83           C  
ATOM    678  NE  ARG A 766      38.683   4.559  33.665  1.00 17.54           N  
ATOM    679  CZ  ARG A 766      37.473   4.936  33.259  1.00 19.65           C  
ATOM    680  NH1 ARG A 766      37.039   6.176  33.477  1.00 16.74           N  
ATOM    681  NH2 ARG A 766      36.697   4.067  32.632  1.00 16.67           N  
ATOM    682  N   SER A 767      42.841   4.707  29.811  1.00 17.10           N  
ATOM    683  CA  SER A 767      43.643   3.773  29.026  1.00 17.05           C  
ATOM    684  C   SER A 767      44.916   4.453  28.536  1.00 18.12           C  
ATOM    685  O   SER A 767      46.011   3.896  28.615  1.00 18.26           O  
ATOM    686  CB  SER A 767      42.835   3.265  27.828  1.00 16.45           C  
ATOM    687  OG  SER A 767      41.639   2.630  28.254  1.00 14.19           O  
ATOM    688  N   TYR A 768      44.756   5.669  28.029  1.00 18.03           N  
ATOM    689  CA  TYR A 768      45.867   6.457  27.517  1.00 17.84           C  
ATOM    690  C   TYR A 768      46.836   6.863  28.631  1.00 18.98           C  
ATOM    691  O   TYR A 768      48.055   6.742  28.492  1.00 19.29           O  
ATOM    692  CB  TYR A 768      45.294   7.693  26.818  1.00 19.09           C  
ATOM    693  CG  TYR A 768      46.238   8.859  26.633  1.00 19.20           C  
ATOM    694  CD1 TYR A 768      47.383   8.749  25.853  1.00 20.74           C  
ATOM    695  CD2 TYR A 768      45.944  10.096  27.193  1.00 18.61           C  
ATOM    696  CE1 TYR A 768      48.204   9.846  25.627  1.00 21.37           C  
ATOM    697  CE2 TYR A 768      46.753  11.193  26.975  1.00 20.49           C  
ATOM    698  CZ  TYR A 768      47.878  11.067  26.189  1.00 22.73           C  
ATOM    699  OH  TYR A 768      48.647  12.183  25.931  1.00 25.29           O  
ATOM    700  N   LYS A 769      46.281   7.319  29.746  1.00 18.65           N  
ATOM    701  CA  LYS A 769      47.079   7.778  30.877  1.00 20.97           C  
ATOM    702  C   LYS A 769      47.809   6.691  31.674  1.00 21.06           C  
ATOM    703  O   LYS A 769      48.992   6.834  31.995  1.00 21.12           O  
ATOM    704  CB  LYS A 769      46.179   8.585  31.818  1.00 23.06           C  
ATOM    705  CG  LYS A 769      46.844   9.080  33.091  1.00 27.38           C  
ATOM    706  CD  LYS A 769      45.837   9.811  33.973  1.00 31.18           C  
ATOM    707  CE  LYS A 769      46.462  10.258  35.293  1.00 34.56           C  
ATOM    708  NZ  LYS A 769      45.458  10.903  36.189  1.00 36.84           N  
ATOM    709  N   HIS A 770      47.115   5.604  31.985  1.00 20.50           N  
ATOM    710  CA  HIS A 770      47.705   4.539  32.790  1.00 21.15           C  
ATOM    711  C   HIS A 770      48.428   3.424  32.051  1.00 22.46           C  
ATOM    712  O   HIS A 770      49.375   2.840  32.581  1.00 22.44           O  
ATOM    713  CB  HIS A 770      46.627   3.917  33.679  1.00 21.32           C  
ATOM    714  CG  HIS A 770      45.936   4.906  34.563  1.00 22.44           C  
ATOM    715  ND1 HIS A 770      46.620   5.740  35.420  1.00 24.74           N  
ATOM    716  CD2 HIS A 770      44.622   5.184  34.735  1.00 23.04           C  
ATOM    717  CE1 HIS A 770      45.756   6.489  36.086  1.00 25.54           C  
ATOM    718  NE2 HIS A 770      44.538   6.170  35.689  1.00 23.98           N  
ATOM    719  N   VAL A 771      47.990   3.112  30.838  1.00 21.41           N  
ATOM    720  CA  VAL A 771      48.620   2.031  30.099  1.00 20.88           C  
ATOM    721  C   VAL A 771      48.981   2.401  28.663  1.00 21.14           C  
ATOM    722  O   VAL A 771      48.850   1.585  27.753  1.00 19.35           O  
ATOM    723  CB  VAL A 771      47.715   0.765  30.102  1.00 21.31           C  
ATOM    724  CG1 VAL A 771      47.673   0.159  31.498  1.00 20.73           C  
ATOM    725  CG2 VAL A 771      46.301   1.122  29.660  1.00 19.40           C  
ATOM    726  N   SER A 772      49.446   3.634  28.477  1.00 21.05           N  
ATOM    727  CA  SER A 772      49.848   4.139  27.165  1.00 22.58           C  
ATOM    728  C   SER A 772      48.876   3.813  26.029  1.00 21.60           C  
ATOM    729  O   SER A 772      49.291   3.677  24.883  1.00 20.83           O  
ATOM    730  CB  SER A 772      51.238   3.608  26.801  1.00 24.72           C  
ATOM    731  OG  SER A 772      52.206   4.014  27.753  1.00 28.22           O  
ATOM    732  N   GLY A 773      47.590   3.694  26.350  1.00 21.63           N  
ATOM    733  CA  GLY A 773      46.587   3.399  25.339  1.00 21.91           C  
ATOM    734  C   GLY A 773      46.721   2.027  24.699  1.00 22.33           C  
ATOM    735  O   GLY A 773      46.152   1.776  23.637  1.00 21.21           O  
ATOM    736  N   GLN A 774      47.455   1.131  25.354  1.00 21.64           N  
ATOM    737  CA  GLN A 774      47.683  -0.217  24.836  1.00 22.18           C  
ATOM    738  C   GLN A 774      46.615  -1.223  25.246  1.00 21.21           C  
ATOM    739  O   GLN A 774      46.586  -2.344  24.742  1.00 22.73           O  
ATOM    740  CB  GLN A 774      49.056  -0.713  25.286  1.00 21.98           C  
ATOM    741  CG  GLN A 774      50.200   0.130  24.762  1.00 26.03           C  
ATOM    742  CD  GLN A 774      51.494  -0.113  25.516  1.00 29.25           C  
ATOM    743  OE1 GLN A 774      52.556   0.366  25.118  1.00 33.84           O  
ATOM    744  NE2 GLN A 774      51.409  -0.850  26.617  1.00 27.28           N  
ATOM    745  N   MET A 775      45.752  -0.829  26.175  1.00 20.24           N  
ATOM    746  CA  MET A 775      44.670  -1.696  26.626  1.00 19.86           C  
ATOM    747  C   MET A 775      43.543  -0.865  27.219  1.00 19.13           C  
ATOM    748  O   MET A 775      43.718   0.318  27.496  1.00 17.80           O  
ATOM    749  CB  MET A 775      45.179  -2.741  27.635  1.00 20.37           C  
ATOM    750  CG  MET A 775      46.093  -2.237  28.735  1.00 19.70           C  
ATOM    751  SD  MET A 775      46.998  -3.631  29.512  1.00 21.61           S  
ATOM    752  CE  MET A 775      48.183  -3.979  28.194  1.00 19.97           C  
ATOM    753  N   LEU A 776      42.386  -1.491  27.403  1.00 19.50           N  
ATOM    754  CA  LEU A 776      41.215  -0.804  27.928  1.00 18.36           C  
ATOM    755  C   LEU A 776      41.152  -0.823  29.445  1.00 19.03           C  
ATOM    756  O   LEU A 776      40.889  -1.857  30.068  1.00 17.39           O  
ATOM    757  CB  LEU A 776      39.949  -1.423  27.339  1.00 19.22           C  
ATOM    758  CG  LEU A 776      39.828  -1.324  25.812  1.00 20.90           C  
ATOM    759  CD1 LEU A 776      38.564  -2.051  25.351  1.00 19.94           C  
ATOM    760  CD2 LEU A 776      39.795   0.153  25.388  1.00 21.25           C  
ATOM    761  N   TYR A 777      41.380   0.348  30.027  1.00 18.00           N  
ATOM    762  CA  TYR A 777      41.377   0.519  31.471  1.00 17.13           C  
ATOM    763  C   TYR A 777      39.997   0.970  31.944  1.00 17.83           C  
ATOM    764  O   TYR A 777      39.781   2.155  32.218  1.00 17.38           O  
ATOM    765  CB  TYR A 777      42.447   1.552  31.841  1.00 16.80           C  
ATOM    766  CG  TYR A 777      42.842   1.609  33.303  1.00 16.71           C  
ATOM    767  CD1 TYR A 777      41.972   2.110  34.265  1.00 16.04           C  
ATOM    768  CD2 TYR A 777      44.113   1.218  33.709  1.00 16.37           C  
ATOM    769  CE1 TYR A 777      42.364   2.230  35.590  1.00 17.52           C  
ATOM    770  CE2 TYR A 777      44.511   1.335  35.029  1.00 18.94           C  
ATOM    771  CZ  TYR A 777      43.634   1.842  35.962  1.00 17.86           C  
ATOM    772  OH  TYR A 777      44.038   1.983  37.268  1.00 20.59           O  
ATOM    773  N   PHE A 778      39.057   0.032  32.027  1.00 17.49           N  
ATOM    774  CA  PHE A 778      37.708   0.365  32.481  1.00 17.68           C  
ATOM    775  C   PHE A 778      37.765   0.818  33.941  1.00 19.28           C  
ATOM    776  O   PHE A 778      37.106   1.781  34.331  1.00 19.19           O  
ATOM    777  CB  PHE A 778      36.773  -0.845  32.363  1.00 17.74           C  
ATOM    778  CG  PHE A 778      36.483  -1.263  30.943  1.00 19.00           C  
ATOM    779  CD1 PHE A 778      37.238  -2.244  30.322  1.00 18.44           C  
ATOM    780  CD2 PHE A 778      35.447  -0.675  30.232  1.00 20.42           C  
ATOM    781  CE1 PHE A 778      36.967  -2.634  29.016  1.00 19.28           C  
ATOM    782  CE2 PHE A 778      35.170  -1.059  28.925  1.00 20.92           C  
ATOM    783  CZ  PHE A 778      35.932  -2.041  28.319  1.00 20.14           C  
ATOM    784  N   ALA A 779      38.558   0.104  34.735  1.00 17.61           N  
ATOM    785  CA  ALA A 779      38.733   0.387  36.161  1.00 19.83           C  
ATOM    786  C   ALA A 779      40.044  -0.272  36.600  1.00 19.27           C  
ATOM    787  O   ALA A 779      40.591  -1.110  35.882  1.00 19.03           O  
ATOM    788  CB  ALA A 779      37.551  -0.183  36.967  1.00 18.29           C  
ATOM    789  N   PRO A 780      40.566   0.096  37.781  1.00 19.24           N  
ATOM    790  CA  PRO A 780      41.824  -0.515  38.225  1.00 19.72           C  
ATOM    791  C   PRO A 780      41.707  -2.030  38.312  1.00 19.62           C  
ATOM    792  O   PRO A 780      42.693  -2.742  38.138  1.00 20.33           O  
ATOM    793  CB  PRO A 780      42.055   0.112  39.599  1.00 19.36           C  
ATOM    794  CG  PRO A 780      41.314   1.420  39.513  1.00 20.44           C  
ATOM    795  CD  PRO A 780      40.054   1.034  38.794  1.00 18.96           C  
ATOM    796  N   ASP A 781      40.493  -2.509  38.583  1.00 19.26           N  
ATOM    797  CA  ASP A 781      40.236  -3.939  38.710  1.00 19.70           C  
ATOM    798  C   ASP A 781      39.541  -4.530  37.481  1.00 20.02           C  
ATOM    799  O   ASP A 781      38.981  -5.627  37.534  1.00 18.92           O  
ATOM    800  CB  ASP A 781      39.410  -4.211  39.978  1.00 21.92           C  
ATOM    801  CG  ASP A 781      38.041  -3.543  39.948  1.00 22.79           C  
ATOM    802  OD1 ASP A 781      37.890  -2.521  39.250  1.00 20.54           O  
ATOM    803  OD2 ASP A 781      37.117  -4.031  40.637  1.00 21.84           O  
ATOM    804  N   LEU A 782      39.567  -3.798  36.372  1.00 20.39           N  
ATOM    805  CA  LEU A 782      38.978  -4.297  35.130  1.00 18.81           C  
ATOM    806  C   LEU A 782      39.714  -3.691  33.949  1.00 19.88           C  
ATOM    807  O   LEU A 782      39.288  -2.688  33.367  1.00 19.51           O  
ATOM    808  CB  LEU A 782      37.482  -3.972  35.030  1.00 18.76           C  
ATOM    809  CG  LEU A 782      36.788  -4.689  33.860  1.00 18.59           C  
ATOM    810  CD1 LEU A 782      36.971  -6.207  34.000  1.00 17.23           C  
ATOM    811  CD2 LEU A 782      35.306  -4.342  33.830  1.00 18.36           C  
ATOM    812  N   ILE A 783      40.837  -4.311  33.614  1.00 17.71           N  
ATOM    813  CA  ILE A 783      41.669  -3.875  32.510  1.00 17.83           C  
ATOM    814  C   ILE A 783      41.723  -5.024  31.512  1.00 18.01           C  
ATOM    815  O   ILE A 783      42.053  -6.153  31.882  1.00 18.79           O  
ATOM    816  CB  ILE A 783      43.093  -3.562  32.998  1.00 16.98           C  
ATOM    817  CG1 ILE A 783      43.034  -2.552  34.153  1.00 17.94           C  
ATOM    818  CG2 ILE A 783      43.936  -3.034  31.845  1.00 15.98           C  
ATOM    819  CD1 ILE A 783      44.384  -2.291  34.814  1.00 17.57           C  
ATOM    820  N   LEU A 784      41.383  -4.752  30.257  1.00 17.60           N  
ATOM    821  CA  LEU A 784      41.413  -5.803  29.244  1.00 18.88           C  
ATOM    822  C   LEU A 784      42.498  -5.548  28.207  1.00 17.87           C  
ATOM    823  O   LEU A 784      42.395  -4.604  27.422  1.00 17.51           O  
ATOM    824  CB  LEU A 784      40.066  -5.919  28.508  1.00 19.49           C  
ATOM    825  CG  LEU A 784      38.730  -6.031  29.248  1.00 22.72           C  
ATOM    826  CD1 LEU A 784      37.688  -6.589  28.277  1.00 22.04           C  
ATOM    827  CD2 LEU A 784      38.842  -6.929  30.456  1.00 24.19           C  
ATOM    828  N   ASN A 785      43.540  -6.378  28.204  1.00 16.57           N  
ATOM    829  CA  ASN A 785      44.585  -6.222  27.209  1.00 16.66           C  
ATOM    830  C   ASN A 785      44.077  -6.920  25.946  1.00 17.55           C  
ATOM    831  O   ASN A 785      42.979  -7.474  25.952  1.00 18.30           O  
ATOM    832  CB  ASN A 785      45.918  -6.821  27.686  1.00 16.97           C  
ATOM    833  CG  ASN A 785      45.833  -8.307  28.000  1.00 18.35           C  
ATOM    834  OD1 ASN A 785      44.916  -9.006  27.565  1.00 16.60           O  
ATOM    835  ND2 ASN A 785      46.818  -8.800  28.750  1.00 18.55           N  
ATOM    836  N   GLU A 786      44.863  -6.908  24.875  1.00 18.60           N  
ATOM    837  CA  GLU A 786      44.426  -7.504  23.611  1.00 21.82           C  
ATOM    838  C   GLU A 786      43.912  -8.941  23.711  1.00 21.86           C  
ATOM    839  O   GLU A 786      42.836  -9.258  23.208  1.00 21.76           O  
ATOM    840  CB  GLU A 786      45.546  -7.430  22.574  1.00 25.24           C  
ATOM    841  CG  GLU A 786      45.052  -7.629  21.149  1.00 31.53           C  
ATOM    842  CD  GLU A 786      46.138  -7.399  20.126  1.00 33.79           C  
ATOM    843  OE1 GLU A 786      46.912  -6.436  20.298  1.00 38.93           O  
ATOM    844  OE2 GLU A 786      46.217  -8.167  19.149  1.00 36.25           O  
ATOM    845  N   GLN A 787      44.678  -9.813  24.353  1.00 21.40           N  
ATOM    846  CA  GLN A 787      44.254 -11.198  24.503  1.00 20.29           C  
ATOM    847  C   GLN A 787      42.910 -11.290  25.226  1.00 20.06           C  
ATOM    848  O   GLN A 787      42.025 -12.049  24.819  1.00 18.39           O  
ATOM    849  CB  GLN A 787      45.311 -11.987  25.281  1.00 21.48           C  
ATOM    850  CG  GLN A 787      44.921 -13.429  25.589  1.00 23.60           C  
ATOM    851  CD  GLN A 787      44.531 -14.193  24.345  1.00 25.58           C  
ATOM    852  OE1 GLN A 787      45.138 -14.023  23.286  1.00 27.50           O  
ATOM    853  NE2 GLN A 787      43.520 -15.051  24.465  1.00 27.12           N  
ATOM    854  N   ARG A 788      42.758 -10.515  26.298  1.00 18.98           N  
ATOM    855  CA  ARG A 788      41.525 -10.538  27.075  1.00 19.79           C  
ATOM    856  C   ARG A 788      40.340 -10.026  26.249  1.00 20.79           C  
ATOM    857  O   ARG A 788      39.213 -10.493  26.412  1.00 20.33           O  
ATOM    858  CB  ARG A 788      41.687  -9.711  28.360  1.00 17.05           C  
ATOM    859  CG  ARG A 788      40.703 -10.107  29.459  1.00 18.21           C  
ATOM    860  CD  ARG A 788      41.017  -9.416  30.779  1.00 18.39           C  
ATOM    861  NE  ARG A 788      40.241  -9.972  31.884  1.00 17.89           N  
ATOM    862  CZ  ARG A 788      40.297  -9.525  33.133  1.00 18.25           C  
ATOM    863  NH1 ARG A 788      41.090  -8.506  33.440  1.00 17.64           N  
ATOM    864  NH2 ARG A 788      39.573 -10.106  34.082  1.00 18.42           N  
ATOM    865  N   MET A 789      40.605  -9.067  25.367  1.00 21.88           N  
ATOM    866  CA  MET A 789      39.570  -8.519  24.497  1.00 23.85           C  
ATOM    867  C   MET A 789      39.081  -9.612  23.549  1.00 24.53           C  
ATOM    868  O   MET A 789      37.877  -9.838  23.405  1.00 25.04           O  
ATOM    869  CB  MET A 789      40.125  -7.367  23.654  1.00 22.52           C  
ATOM    870  CG  MET A 789      40.423  -6.084  24.410  1.00 23.43           C  
ATOM    871  SD  MET A 789      41.075  -4.845  23.283  1.00 24.78           S  
ATOM    872  CE  MET A 789      42.385  -4.095  24.267  1.00 24.53           C  
ATOM    873  N   LYS A 790      40.032 -10.277  22.900  1.00 25.89           N  
ATOM    874  CA  LYS A 790      39.724 -11.332  21.939  1.00 27.25           C  
ATOM    875  C   LYS A 790      38.859 -12.444  22.501  1.00 27.75           C  
ATOM    876  O   LYS A 790      38.128 -13.095  21.761  1.00 28.93           O  
ATOM    877  CB  LYS A 790      41.013 -11.941  21.379  1.00 28.56           C  
ATOM    878  CG  LYS A 790      41.821 -10.999  20.516  1.00 31.39           C  
ATOM    879  CD  LYS A 790      43.036 -11.694  19.934  1.00 33.48           C  
ATOM    880  CE  LYS A 790      43.889 -10.725  19.140  1.00 34.71           C  
ATOM    881  NZ  LYS A 790      45.123 -11.387  18.631  1.00 38.19           N  
ATOM    882  N   GLU A 791      38.933 -12.664  23.807  1.00 28.63           N  
ATOM    883  CA  GLU A 791      38.152 -13.727  24.414  1.00 29.91           C  
ATOM    884  C   GLU A 791      37.055 -13.245  25.360  1.00 30.00           C  
ATOM    885  O   GLU A 791      36.529 -14.023  26.152  1.00 29.84           O  
ATOM    886  CB  GLU A 791      39.100 -14.695  25.127  1.00 31.29           C  
ATOM    887  CG  GLU A 791      40.073 -15.380  24.156  1.00 34.07           C  
ATOM    888  CD  GLU A 791      39.362 -16.256  23.122  1.00 36.99           C  
ATOM    889  OE1 GLU A 791      39.918 -16.469  22.019  1.00 38.04           O  
ATOM    890  OE2 GLU A 791      38.248 -16.743  23.417  1.00 38.07           O  
ATOM    891  N   SER A 792      36.688 -11.972  25.247  1.00 29.87           N  
ATOM    892  CA  SER A 792      35.656 -11.383  26.103  1.00 31.02           C  
ATOM    893  C   SER A 792      34.218 -11.705  25.694  1.00 33.05           C  
ATOM    894  O   SER A 792      33.326 -11.731  26.545  1.00 33.42           O  
ATOM    895  CB  SER A 792      35.814  -9.863  26.136  1.00 29.60           C  
ATOM    896  OG  SER A 792      35.630  -9.312  24.842  1.00 28.61           O  
ATOM    897  N   SER A 793      34.017 -11.929  24.396  1.00 33.06           N  
ATOM    898  CA  SER A 793      32.718 -12.228  23.777  1.00 34.40           C  
ATOM    899  C   SER A 793      32.241 -10.971  23.059  1.00 35.84           C  
ATOM    900  O   SER A 793      31.287 -11.004  22.282  1.00 37.15           O  
ATOM    901  CB  SER A 793      31.663 -12.666  24.804  1.00 34.08           C  
ATOM    902  OG  SER A 793      31.112 -11.563  25.503  1.00 35.90           O  
ATOM    903  N   PHE A 794      32.918  -9.860  23.325  1.00 35.34           N  
ATOM    904  CA  PHE A 794      32.583  -8.596  22.691  1.00 34.58           C  
ATOM    905  C   PHE A 794      33.848  -7.917  22.187  1.00 34.66           C  
ATOM    906  O   PHE A 794      34.096  -6.743  22.464  1.00 36.38           O  
ATOM    907  CB  PHE A 794      31.813  -7.691  23.668  1.00 33.93           C  
ATOM    908  CG  PHE A 794      32.442  -7.567  25.034  1.00 32.88           C  
ATOM    909  CD1 PHE A 794      33.342  -6.552  25.314  1.00 33.94           C  
ATOM    910  CD2 PHE A 794      32.090  -8.437  26.052  1.00 33.20           C  
ATOM    911  CE1 PHE A 794      33.876  -6.408  26.589  1.00 32.12           C  
ATOM    912  CE2 PHE A 794      32.619  -8.298  27.324  1.00 32.18           C  
ATOM    913  CZ  PHE A 794      33.512  -7.279  27.592  1.00 32.76           C  
ATOM    914  N   TYR A 795      34.633  -8.681  21.431  1.00 33.42           N  
ATOM    915  CA  TYR A 795      35.896  -8.224  20.858  1.00 30.82           C  
ATOM    916  C   TYR A 795      35.751  -7.066  19.881  1.00 32.77           C  
ATOM    917  O   TYR A 795      36.596  -6.167  19.845  1.00 32.04           O  
ATOM    918  CB  TYR A 795      36.596  -9.386  20.149  1.00 27.67           C  
ATOM    919  CG  TYR A 795      37.893  -9.006  19.470  1.00 24.42           C  
ATOM    920  CD1 TYR A 795      38.882  -8.325  20.160  1.00 24.71           C  
ATOM    921  CD2 TYR A 795      38.145  -9.367  18.152  1.00 23.14           C  
ATOM    922  CE1 TYR A 795      40.087  -8.016  19.564  1.00 23.06           C  
ATOM    923  CE2 TYR A 795      39.353  -9.062  17.544  1.00 21.85           C  
ATOM    924  CZ  TYR A 795      40.321  -8.388  18.259  1.00 23.49           C  
ATOM    925  OH  TYR A 795      41.541  -8.094  17.690  1.00 23.19           O  
ATOM    926  N   SER A 796      34.697  -7.097  19.070  1.00 32.69           N  
ATOM    927  CA  SER A 796      34.475  -6.033  18.095  1.00 31.73           C  
ATOM    928  C   SER A 796      34.213  -4.711  18.807  1.00 29.63           C  
ATOM    929  O   SER A 796      34.699  -3.666  18.383  1.00 30.37           O  
ATOM    930  CB  SER A 796      33.291  -6.374  17.189  1.00 33.24           C  
ATOM    931  OG ASER A 796      33.383  -5.648  15.972  0.50 33.99           O  
ATOM    932  OG BSER A 796      32.149  -6.710  17.963  0.50 32.67           O  
ATOM    933  N   LEU A 797      33.439  -4.766  19.886  1.00 28.77           N  
ATOM    934  CA  LEU A 797      33.134  -3.578  20.667  1.00 28.42           C  
ATOM    935  C   LEU A 797      34.430  -3.017  21.251  1.00 27.90           C  
ATOM    936  O   LEU A 797      34.610  -1.803  21.328  1.00 25.66           O  
ATOM    937  CB  LEU A 797      32.180  -3.927  21.805  1.00 29.80           C  
ATOM    938  CG  LEU A 797      31.872  -2.791  22.778  1.00 31.34           C  
ATOM    939  CD1 LEU A 797      30.962  -1.762  22.145  1.00 32.89           C  
ATOM    940  CD2 LEU A 797      31.200  -3.368  23.983  1.00 32.66           C  
ATOM    941  N   CYS A 798      35.325  -3.913  21.665  1.00 25.38           N  
ATOM    942  CA  CYS A 798      36.601  -3.505  22.235  1.00 24.96           C  
ATOM    943  C   CYS A 798      37.438  -2.729  21.230  1.00 24.54           C  
ATOM    944  O   CYS A 798      38.007  -1.688  21.562  1.00 24.05           O  
ATOM    945  CB  CYS A 798      37.388  -4.724  22.732  1.00 23.93           C  
ATOM    946  SG  CYS A 798      36.747  -5.436  24.264  1.00 24.62           S  
ATOM    947  N   LEU A 799      37.517  -3.226  20.002  1.00 23.43           N  
ATOM    948  CA  LEU A 799      38.298  -2.546  18.978  1.00 25.30           C  
ATOM    949  C   LEU A 799      37.741  -1.149  18.690  1.00 25.10           C  
ATOM    950  O   LEU A 799      38.495  -0.208  18.444  1.00 25.08           O  
ATOM    951  CB  LEU A 799      38.324  -3.378  17.696  1.00 26.87           C  
ATOM    952  CG  LEU A 799      38.974  -4.758  17.839  1.00 28.87           C  
ATOM    953  CD1 LEU A 799      38.933  -5.494  16.506  1.00 29.55           C  
ATOM    954  CD2 LEU A 799      40.407  -4.594  18.312  1.00 27.80           C  
ATOM    955  N   THR A 800      36.421  -1.017  18.723  1.00 25.22           N  
ATOM    956  CA  THR A 800      35.790   0.273  18.474  1.00 26.12           C  
ATOM    957  C   THR A 800      36.139   1.263  19.585  1.00 24.58           C  
ATOM    958  O   THR A 800      36.601   2.372  19.312  1.00 25.13           O  
ATOM    959  CB  THR A 800      34.256   0.136  18.378  1.00 27.56           C  
ATOM    960  OG1 THR A 800      33.922  -0.650  17.228  1.00 29.55           O  
ATOM    961  CG2 THR A 800      33.599   1.511  18.257  1.00 25.47           C  
ATOM    962  N   MET A 801      35.931   0.861  20.835  1.00 23.21           N  
ATOM    963  CA  MET A 801      36.237   1.734  21.967  1.00 22.41           C  
ATOM    964  C   MET A 801      37.733   2.055  22.042  1.00 22.72           C  
ATOM    965  O   MET A 801      38.128   3.134  22.478  1.00 23.49           O  
ATOM    966  CB  MET A 801      35.777   1.087  23.278  1.00 21.19           C  
ATOM    967  CG  MET A 801      34.280   0.791  23.333  1.00 20.93           C  
ATOM    968  SD  MET A 801      33.686   0.313  24.969  1.00 23.44           S  
ATOM    969  CE  MET A 801      34.350  -1.311  25.108  1.00 24.35           C  
ATOM    970  N   TRP A 802      38.556   1.112  21.603  1.00 21.50           N  
ATOM    971  CA  TRP A 802      40.007   1.261  21.618  1.00 21.09           C  
ATOM    972  C   TRP A 802      40.452   2.404  20.703  1.00 20.58           C  
ATOM    973  O   TRP A 802      41.541   2.958  20.858  1.00 18.54           O  
ATOM    974  CB  TRP A 802      40.639  -0.056  21.158  1.00 22.30           C  
ATOM    975  CG  TRP A 802      42.046  -0.270  21.592  1.00 24.91           C  
ATOM    976  CD1 TRP A 802      42.842   0.606  22.267  1.00 26.11           C  
ATOM    977  CD2 TRP A 802      42.838  -1.443  21.369  1.00 26.59           C  
ATOM    978  NE1 TRP A 802      44.083   0.053  22.479  1.00 26.12           N  
ATOM    979  CE2 TRP A 802      44.106  -1.206  21.937  1.00 26.75           C  
ATOM    980  CE3 TRP A 802      42.598  -2.673  20.744  1.00 28.37           C  
ATOM    981  CZ2 TRP A 802      45.134  -2.152  21.896  1.00 28.36           C  
ATOM    982  CZ3 TRP A 802      43.621  -3.614  20.705  1.00 27.61           C  
ATOM    983  CH2 TRP A 802      44.870  -3.348  21.277  1.00 28.06           C  
ATOM    984  N   GLN A 803      39.598   2.759  19.749  1.00 21.16           N  
ATOM    985  CA  GLN A 803      39.913   3.830  18.809  1.00 19.98           C  
ATOM    986  C   GLN A 803      40.212   5.158  19.506  1.00 20.08           C  
ATOM    987  O   GLN A 803      41.099   5.900  19.082  1.00 20.29           O  
ATOM    988  CB  GLN A 803      38.761   4.025  17.819  1.00 21.54           C  
ATOM    989  CG  GLN A 803      38.480   2.822  16.913  1.00 20.78           C  
ATOM    990  CD  GLN A 803      37.236   3.015  16.059  1.00 23.01           C  
ATOM    991  OE1 GLN A 803      36.625   4.086  16.062  1.00 19.31           O  
ATOM    992  NE2 GLN A 803      36.855   1.973  15.320  1.00 22.01           N  
ATOM    993  N   ILE A 804      39.485   5.451  20.580  1.00 17.40           N  
ATOM    994  CA  ILE A 804      39.690   6.701  21.307  1.00 18.93           C  
ATOM    995  C   ILE A 804      41.078   6.832  21.947  1.00 18.51           C  
ATOM    996  O   ILE A 804      41.787   7.802  21.693  1.00 19.04           O  
ATOM    997  CB  ILE A 804      38.585   6.906  22.370  1.00 18.27           C  
ATOM    998  CG1 ILE A 804      37.219   6.946  21.673  1.00 20.25           C  
ATOM    999  CG2 ILE A 804      38.835   8.208  23.141  1.00 15.96           C  
ATOM   1000  CD1 ILE A 804      36.041   7.016  22.613  1.00 20.73           C  
ATOM   1001  N   PRO A 805      41.492   5.856  22.769  1.00 19.84           N  
ATOM   1002  CA  PRO A 805      42.814   5.918  23.413  1.00 18.73           C  
ATOM   1003  C   PRO A 805      43.929   6.004  22.364  1.00 19.75           C  
ATOM   1004  O   PRO A 805      44.926   6.711  22.534  1.00 17.47           O  
ATOM   1005  CB  PRO A 805      42.893   4.603  24.185  1.00 19.60           C  
ATOM   1006  CG  PRO A 805      41.470   4.231  24.427  1.00 20.21           C  
ATOM   1007  CD  PRO A 805      40.759   4.639  23.159  1.00 18.98           C  
ATOM   1008  N   GLN A 806      43.759   5.249  21.284  1.00 19.80           N  
ATOM   1009  CA  GLN A 806      44.750   5.239  20.224  1.00 21.20           C  
ATOM   1010  C   GLN A 806      44.875   6.628  19.630  1.00 21.15           C  
ATOM   1011  O   GLN A 806      45.968   7.071  19.291  1.00 22.80           O  
ATOM   1012  CB  GLN A 806      44.366   4.235  19.142  1.00 22.99           C  
ATOM   1013  CG  GLN A 806      44.527   2.787  19.583  1.00 27.03           C  
ATOM   1014  CD  GLN A 806      44.074   1.800  18.524  1.00 30.92           C  
ATOM   1015  OE1 GLN A 806      44.476   1.890  17.365  1.00 36.77           O  
ATOM   1016  NE2 GLN A 806      43.226   0.856  18.916  1.00 31.01           N  
ATOM   1017  N   GLU A 807      43.751   7.322  19.509  1.00 22.10           N  
ATOM   1018  CA  GLU A 807      43.788   8.671  18.973  1.00 22.43           C  
ATOM   1019  C   GLU A 807      44.437   9.597  19.999  1.00 20.96           C  
ATOM   1020  O   GLU A 807      45.172  10.512  19.628  1.00 21.94           O  
ATOM   1021  CB  GLU A 807      42.381   9.160  18.641  1.00 24.52           C  
ATOM   1022  CG  GLU A 807      42.367  10.362  17.717  1.00 32.09           C  
ATOM   1023  CD  GLU A 807      43.077  10.097  16.401  1.00 34.84           C  
ATOM   1024  OE1 GLU A 807      42.708   9.126  15.706  1.00 36.43           O  
ATOM   1025  OE2 GLU A 807      44.017  10.853  16.071  1.00 38.09           O  
ATOM   1026  N   PHE A 808      44.174   9.364  21.286  1.00 18.09           N  
ATOM   1027  CA  PHE A 808      44.775  10.205  22.324  1.00 18.12           C  
ATOM   1028  C   PHE A 808      46.298  10.093  22.269  1.00 19.01           C  
ATOM   1029  O   PHE A 808      47.015  11.076  22.484  1.00 17.43           O  
ATOM   1030  CB  PHE A 808      44.293   9.798  23.723  1.00 16.58           C  
ATOM   1031  CG  PHE A 808      42.896  10.257  24.050  1.00 17.57           C  
ATOM   1032  CD1 PHE A 808      42.279   9.878  25.234  1.00 17.74           C  
ATOM   1033  CD2 PHE A 808      42.201  11.064  23.168  1.00 17.88           C  
ATOM   1034  CE1 PHE A 808      40.991  10.299  25.530  1.00 16.52           C  
ATOM   1035  CE2 PHE A 808      40.918  11.488  23.454  1.00 18.32           C  
ATOM   1036  CZ  PHE A 808      40.311  11.100  24.642  1.00 18.19           C  
ATOM   1037  N   VAL A 809      46.784   8.889  21.973  1.00 18.84           N  
ATOM   1038  CA  VAL A 809      48.219   8.661  21.889  1.00 19.76           C  
ATOM   1039  C   VAL A 809      48.795   9.462  20.731  1.00 21.43           C  
ATOM   1040  O   VAL A 809      49.792  10.160  20.890  1.00 22.09           O  
ATOM   1041  CB  VAL A 809      48.559   7.154  21.682  1.00 21.47           C  
ATOM   1042  CG1 VAL A 809      50.046   6.998  21.306  1.00 19.79           C  
ATOM   1043  CG2 VAL A 809      48.258   6.365  22.965  1.00 19.02           C  
ATOM   1044  N   LYS A 810      48.158   9.369  19.570  1.00 23.22           N  
ATOM   1045  CA  LYS A 810      48.629  10.090  18.396  1.00 25.18           C  
ATOM   1046  C   LYS A 810      48.652  11.603  18.621  1.00 25.18           C  
ATOM   1047  O   LYS A 810      49.624  12.275  18.276  1.00 23.57           O  
ATOM   1048  CB  LYS A 810      47.750   9.743  17.192  1.00 27.16           C  
ATOM   1049  CG  LYS A 810      47.824   8.272  16.804  1.00 31.98           C  
ATOM   1050  CD  LYS A 810      46.882   7.964  15.654  1.00 36.29           C  
ATOM   1051  CE  LYS A 810      46.971   6.506  15.228  1.00 37.57           C  
ATOM   1052  NZ  LYS A 810      45.957   6.183  14.190  1.00 41.08           N  
ATOM   1053  N   LEU A 811      47.587  12.131  19.217  1.00 24.24           N  
ATOM   1054  CA  LEU A 811      47.485  13.566  19.478  1.00 23.03           C  
ATOM   1055  C   LEU A 811      48.203  14.029  20.741  1.00 23.13           C  
ATOM   1056  O   LEU A 811      48.467  15.220  20.903  1.00 24.20           O  
ATOM   1057  CB  LEU A 811      46.012  13.966  19.580  1.00 21.81           C  
ATOM   1058  CG  LEU A 811      45.159  13.813  18.320  1.00 21.67           C  
ATOM   1059  CD1 LEU A 811      43.702  14.051  18.656  1.00 21.43           C  
ATOM   1060  CD2 LEU A 811      45.639  14.789  17.260  1.00 22.57           C  
ATOM   1061  N   GLN A 812      48.520  13.095  21.632  1.00 23.00           N  
ATOM   1062  CA  GLN A 812      49.162  13.430  22.898  1.00 21.55           C  
ATOM   1063  C   GLN A 812      48.316  14.476  23.630  1.00 20.32           C  
ATOM   1064  O   GLN A 812      48.795  15.542  24.023  1.00 20.31           O  
ATOM   1065  CB  GLN A 812      50.582  13.943  22.664  1.00 24.90           C  
ATOM   1066  CG  GLN A 812      51.565  12.836  22.283  1.00 25.05           C  
ATOM   1067  CD  GLN A 812      51.752  11.813  23.397  1.00 28.81           C  
ATOM   1068  OE1 GLN A 812      52.285  12.130  24.463  1.00 30.24           O  
ATOM   1069  NE2 GLN A 812      51.309  10.577  23.155  1.00 28.34           N  
ATOM   1070  N   VAL A 813      47.041  14.154  23.801  1.00 18.62           N  
ATOM   1071  CA  VAL A 813      46.106  15.038  24.485  1.00 17.85           C  
ATOM   1072  C   VAL A 813      46.564  15.321  25.915  1.00 17.33           C  
ATOM   1073  O   VAL A 813      47.005  14.416  26.626  1.00 16.33           O  
ATOM   1074  CB  VAL A 813      44.696  14.407  24.519  1.00 18.67           C  
ATOM   1075  CG1 VAL A 813      43.718  15.336  25.234  1.00 17.93           C  
ATOM   1076  CG2 VAL A 813      44.225  14.130  23.097  1.00 18.32           C  
ATOM   1077  N   SER A 814      46.473  16.581  26.331  1.00 16.94           N  
ATOM   1078  CA  SER A 814      46.873  16.960  27.684  1.00 16.58           C  
ATOM   1079  C   SER A 814      45.692  16.826  28.638  1.00 16.06           C  
ATOM   1080  O   SER A 814      44.535  16.783  28.215  1.00 15.07           O  
ATOM   1081  CB  SER A 814      47.359  18.409  27.715  1.00 16.56           C  
ATOM   1082  OG  SER A 814      46.274  19.304  27.493  1.00 17.67           O  
ATOM   1083  N   GLN A 815      45.986  16.760  29.930  1.00 15.82           N  
ATOM   1084  CA  GLN A 815      44.928  16.656  30.918  1.00 17.58           C  
ATOM   1085  C   GLN A 815      44.012  17.884  30.841  1.00 16.52           C  
ATOM   1086  O   GLN A 815      42.803  17.769  30.998  1.00 16.73           O  
ATOM   1087  CB  GLN A 815      45.532  16.530  32.315  1.00 19.44           C  
ATOM   1088  CG  GLN A 815      44.511  16.525  33.431  1.00 20.47           C  
ATOM   1089  CD  GLN A 815      45.129  16.133  34.750  1.00 24.47           C  
ATOM   1090  OE1 GLN A 815      45.189  14.952  35.088  1.00 28.05           O  
ATOM   1091  NE2 GLN A 815      45.615  17.118  35.494  1.00 23.98           N  
ATOM   1092  N   GLU A 816      44.590  19.053  30.579  1.00 15.87           N  
ATOM   1093  CA  GLU A 816      43.812  20.288  30.475  1.00 17.07           C  
ATOM   1094  C   GLU A 816      42.857  20.272  29.274  1.00 16.70           C  
ATOM   1095  O   GLU A 816      41.713  20.732  29.367  1.00 14.94           O  
ATOM   1096  CB  GLU A 816      44.746  21.501  30.374  1.00 18.76           C  
ATOM   1097  CG  GLU A 816      45.581  21.784  31.625  1.00 20.86           C  
ATOM   1098  CD  GLU A 816      46.712  20.786  31.831  1.00 24.01           C  
ATOM   1099  OE1 GLU A 816      47.303  20.329  30.831  1.00 23.28           O  
ATOM   1100  OE2 GLU A 816      47.019  20.469  32.997  1.00 25.49           O  
ATOM   1101  N   GLU A 817      43.331  19.756  28.143  1.00 15.77           N  
ATOM   1102  CA  GLU A 817      42.502  19.663  26.942  1.00 15.18           C  
ATOM   1103  C   GLU A 817      41.378  18.661  27.195  1.00 15.61           C  
ATOM   1104  O   GLU A 817      40.219  18.904  26.864  1.00 16.37           O  
ATOM   1105  CB  GLU A 817      43.352  19.205  25.749  1.00 15.66           C  
ATOM   1106  CG  GLU A 817      44.295  20.278  25.214  1.00 15.39           C  
ATOM   1107  CD  GLU A 817      45.349  19.728  24.262  1.00 18.46           C  
ATOM   1108  OE1 GLU A 817      45.941  20.530  23.510  1.00 16.88           O  
ATOM   1109  OE2 GLU A 817      45.597  18.501  24.270  1.00 17.19           O  
ATOM   1110  N   PHE A 818      41.740  17.533  27.794  1.00 15.16           N  
ATOM   1111  CA  PHE A 818      40.792  16.471  28.110  1.00 14.93           C  
ATOM   1112  C   PHE A 818      39.621  16.954  28.962  1.00 14.75           C  
ATOM   1113  O   PHE A 818      38.458  16.684  28.655  1.00 13.83           O  
ATOM   1114  CB  PHE A 818      41.512  15.345  28.860  1.00 13.57           C  
ATOM   1115  CG  PHE A 818      40.581  14.366  29.507  1.00 15.60           C  
ATOM   1116  CD1 PHE A 818      39.829  13.493  28.739  1.00 12.76           C  
ATOM   1117  CD2 PHE A 818      40.435  14.338  30.888  1.00 15.55           C  
ATOM   1118  CE1 PHE A 818      38.939  12.612  29.333  1.00 15.44           C  
ATOM   1119  CE2 PHE A 818      39.547  13.459  31.493  1.00 17.21           C  
ATOM   1120  CZ  PHE A 818      38.797  12.592  30.712  1.00 16.29           C  
ATOM   1121  N   LEU A 819      39.934  17.662  30.040  1.00 13.86           N  
ATOM   1122  CA  LEU A 819      38.903  18.148  30.948  1.00 15.06           C  
ATOM   1123  C   LEU A 819      37.896  19.050  30.238  1.00 14.06           C  
ATOM   1124  O   LEU A 819      36.692  18.924  30.444  1.00 14.96           O  
ATOM   1125  CB  LEU A 819      39.554  18.880  32.126  1.00 14.33           C  
ATOM   1126  CG  LEU A 819      40.348  17.973  33.082  1.00 17.18           C  
ATOM   1127  CD1 LEU A 819      41.217  18.823  34.010  1.00 17.25           C  
ATOM   1128  CD2 LEU A 819      39.383  17.100  33.890  1.00 13.70           C  
ATOM   1129  N   CYS A 820      38.386  19.948  29.393  1.00 13.41           N  
ATOM   1130  CA  CYS A 820      37.502  20.850  28.662  1.00 15.01           C  
ATOM   1131  C   CYS A 820      36.693  20.088  27.614  1.00 14.64           C  
ATOM   1132  O   CYS A 820      35.505  20.344  27.428  1.00 14.08           O  
ATOM   1133  CB  CYS A 820      38.316  21.964  27.993  1.00 14.21           C  
ATOM   1134  SG  CYS A 820      39.173  23.046  29.160  1.00 17.23           S  
ATOM   1135  N   MET A 821      37.343  19.152  26.929  1.00 14.99           N  
ATOM   1136  CA  MET A 821      36.670  18.347  25.914  1.00 15.14           C  
ATOM   1137  C   MET A 821      35.536  17.524  26.521  1.00 15.26           C  
ATOM   1138  O   MET A 821      34.470  17.380  25.920  1.00 14.41           O  
ATOM   1139  CB  MET A 821      37.674  17.409  25.229  1.00 16.32           C  
ATOM   1140  CG  MET A 821      38.673  18.122  24.313  1.00 15.41           C  
ATOM   1141  SD  MET A 821      40.038  17.034  23.824  1.00 17.08           S  
ATOM   1142  CE  MET A 821      39.219  16.034  22.565  1.00 14.48           C  
ATOM   1143  N   LYS A 822      35.756  16.984  27.717  1.00 15.06           N  
ATOM   1144  CA  LYS A 822      34.726  16.173  28.353  1.00 15.03           C  
ATOM   1145  C   LYS A 822      33.471  17.000  28.663  1.00 15.93           C  
ATOM   1146  O   LYS A 822      32.348  16.528  28.489  1.00 15.91           O  
ATOM   1147  CB  LYS A 822      35.270  15.520  29.625  1.00 17.76           C  
ATOM   1148  CG  LYS A 822      34.321  14.490  30.220  1.00 19.91           C  
ATOM   1149  CD  LYS A 822      35.070  13.402  30.983  1.00 21.82           C  
ATOM   1150  CE  LYS A 822      35.935  13.989  32.089  1.00 21.14           C  
ATOM   1151  NZ  LYS A 822      35.117  14.708  33.100  1.00 20.67           N  
ATOM   1152  N   VAL A 823      33.652  18.234  29.118  1.00 16.27           N  
ATOM   1153  CA  VAL A 823      32.494  19.081  29.393  1.00 15.43           C  
ATOM   1154  C   VAL A 823      31.757  19.334  28.072  1.00 15.45           C  
ATOM   1155  O   VAL A 823      30.530  19.302  28.022  1.00 15.67           O  
ATOM   1156  CB  VAL A 823      32.915  20.442  30.008  1.00 16.40           C  
ATOM   1157  CG1 VAL A 823      31.698  21.355  30.143  1.00 13.99           C  
ATOM   1158  CG2 VAL A 823      33.560  20.215  31.374  1.00 13.90           C  
ATOM   1159  N   LEU A 824      32.506  19.572  26.997  1.00 14.00           N  
ATOM   1160  CA  LEU A 824      31.877  19.822  25.698  1.00 15.06           C  
ATOM   1161  C   LEU A 824      31.051  18.622  25.247  1.00 15.21           C  
ATOM   1162  O   LEU A 824      30.007  18.785  24.606  1.00 16.14           O  
ATOM   1163  CB  LEU A 824      32.937  20.191  24.649  1.00 14.43           C  
ATOM   1164  CG  LEU A 824      33.571  21.554  24.955  1.00 15.40           C  
ATOM   1165  CD1 LEU A 824      34.705  21.862  23.989  1.00 14.98           C  
ATOM   1166  CD2 LEU A 824      32.485  22.630  24.879  1.00 15.91           C  
ATOM   1167  N   LEU A 825      31.499  17.415  25.594  1.00 14.73           N  
ATOM   1168  CA  LEU A 825      30.751  16.207  25.239  1.00 14.98           C  
ATOM   1169  C   LEU A 825      29.391  16.221  25.927  1.00 16.70           C  
ATOM   1170  O   LEU A 825      28.381  15.857  25.332  1.00 16.45           O  
ATOM   1171  CB  LEU A 825      31.514  14.945  25.653  1.00 14.21           C  
ATOM   1172  CG  LEU A 825      32.576  14.475  24.662  1.00 16.79           C  
ATOM   1173  CD1 LEU A 825      33.214  13.185  25.169  1.00 16.27           C  
ATOM   1174  CD2 LEU A 825      31.918  14.236  23.300  1.00 17.65           C  
ATOM   1175  N   LEU A 826      29.370  16.637  27.189  1.00 17.86           N  
ATOM   1176  CA  LEU A 826      28.118  16.717  27.935  1.00 17.70           C  
ATOM   1177  C   LEU A 826      27.174  17.709  27.257  1.00 17.57           C  
ATOM   1178  O   LEU A 826      25.955  17.571  27.338  1.00 19.27           O  
ATOM   1179  CB  LEU A 826      28.391  17.176  29.375  1.00 17.61           C  
ATOM   1180  CG  LEU A 826      27.173  17.594  30.216  1.00 17.95           C  
ATOM   1181  CD1 LEU A 826      26.246  16.405  30.431  1.00 19.78           C  
ATOM   1182  CD2 LEU A 826      27.645  18.147  31.555  1.00 15.50           C  
ATOM   1183  N   LEU A 827      27.751  18.698  26.576  1.00 17.67           N  
ATOM   1184  CA  LEU A 827      26.981  19.747  25.899  1.00 18.17           C  
ATOM   1185  C   LEU A 827      26.982  19.628  24.373  1.00 18.96           C  
ATOM   1186  O   LEU A 827      26.761  20.622  23.678  1.00 18.79           O  
ATOM   1187  CB  LEU A 827      27.569  21.112  26.268  1.00 15.58           C  
ATOM   1188  CG  LEU A 827      27.860  21.354  27.749  1.00 15.69           C  
ATOM   1189  CD1 LEU A 827      28.562  22.698  27.928  1.00 14.84           C  
ATOM   1190  CD2 LEU A 827      26.553  21.310  28.532  1.00 15.20           C  
ATOM   1191  N   ASN A 828      27.199  18.422  23.854  1.00 19.50           N  
ATOM   1192  CA  ASN A 828      27.303  18.226  22.407  1.00 19.72           C  
ATOM   1193  C   ASN A 828      26.061  17.711  21.682  1.00 19.62           C  
ATOM   1194  O   ASN A 828      26.067  17.598  20.457  1.00 19.07           O  
ATOM   1195  CB  ASN A 828      28.473  17.282  22.119  1.00 18.77           C  
ATOM   1196  CG AASN A 828      29.357  17.763  20.993  0.50 16.23           C  
ATOM   1197  CG BASN A 828      28.071  15.834  22.175  0.50 19.96           C  
ATOM   1198  OD1AASN A 828      29.474  18.961  20.749  0.50 13.74           O  
ATOM   1199  OD1BASN A 828      27.233  15.449  22.979  0.50 22.52           O  
ATOM   1200  ND2AASN A 828      30.013  16.824  20.316  0.50 13.57           N  
ATOM   1201  ND2BASN A 828      28.675  15.016  21.326  0.50 21.29           N  
ATOM   1202  N   THR A 829      25.008  17.390  22.423  1.00 19.59           N  
ATOM   1203  CA  THR A 829      23.788  16.891  21.802  1.00 21.13           C  
ATOM   1204  C   THR A 829      22.552  17.447  22.498  1.00 21.61           C  
ATOM   1205  O   THR A 829      22.451  17.398  23.725  1.00 21.00           O  
ATOM   1206  CB  THR A 829      23.714  15.343  21.860  1.00 20.58           C  
ATOM   1207  OG1 THR A 829      24.883  14.771  21.253  1.00 21.11           O  
ATOM   1208  CG2 THR A 829      22.474  14.852  21.126  1.00 24.03           C  
ATOM   1209  N   ILE A 830      21.614  17.982  21.717  1.00 21.52           N  
ATOM   1210  CA  ILE A 830      20.376  18.520  22.285  1.00 22.51           C  
ATOM   1211  C   ILE A 830      19.165  18.056  21.476  1.00 22.54           C  
ATOM   1212  O   ILE A 830      19.307  17.534  20.369  1.00 22.53           O  
ATOM   1213  CB  ILE A 830      20.381  20.073  22.318  1.00 21.94           C  
ATOM   1214  CG1 ILE A 830      20.417  20.631  20.896  1.00 22.75           C  
ATOM   1215  CG2 ILE A 830      21.576  20.578  23.120  1.00 23.04           C  
ATOM   1216  CD1 ILE A 830      20.374  22.153  20.838  1.00 23.82           C  
ATOM   1217  N   PRO A 831      17.954  18.231  22.026  1.00 22.02           N  
ATOM   1218  CA  PRO A 831      16.729  17.824  21.327  1.00 21.60           C  
ATOM   1219  C   PRO A 831      16.580  18.591  20.015  1.00 21.71           C  
ATOM   1220  O   PRO A 831      17.126  19.685  19.864  1.00 19.02           O  
ATOM   1221  CB  PRO A 831      15.628  18.185  22.318  1.00 21.72           C  
ATOM   1222  CG  PRO A 831      16.311  18.039  23.653  1.00 22.74           C  
ATOM   1223  CD  PRO A 831      17.650  18.690  23.391  1.00 22.44           C  
ATOM   1224  N   LEU A 832      15.845  18.021  19.068  1.00 21.69           N  
ATOM   1225  CA  LEU A 832      15.636  18.695  17.796  1.00 24.31           C  
ATOM   1226  C   LEU A 832      15.043  20.080  18.045  1.00 26.32           C  
ATOM   1227  O   LEU A 832      15.403  21.046  17.373  1.00 26.75           O  
ATOM   1228  CB  LEU A 832      14.693  17.882  16.909  1.00 24.95           C  
ATOM   1229  CG  LEU A 832      15.275  16.607  16.301  1.00 25.42           C  
ATOM   1230  CD1 LEU A 832      14.194  15.875  15.523  1.00 27.41           C  
ATOM   1231  CD2 LEU A 832      16.448  16.969  15.393  1.00 26.80           C  
ATOM   1232  N   GLU A 833      14.146  20.173  19.023  1.00 26.36           N  
ATOM   1233  CA  GLU A 833      13.505  21.441  19.347  1.00 29.48           C  
ATOM   1234  C   GLU A 833      14.322  22.295  20.316  1.00 29.73           C  
ATOM   1235  O   GLU A 833      13.857  23.334  20.785  1.00 29.93           O  
ATOM   1236  CB  GLU A 833      12.112  21.202  19.941  1.00 30.81           C  
ATOM   1237  CG  GLU A 833      12.092  20.560  21.331  1.00 33.87           C  
ATOM   1238  CD  GLU A 833      12.245  19.044  21.304  1.00 35.65           C  
ATOM   1239  OE1 GLU A 833      11.937  18.400  22.333  1.00 36.15           O  
ATOM   1240  OE2 GLU A 833      12.674  18.495  20.265  1.00 34.82           O  
ATOM   1241  N   GLY A 834      15.538  21.858  20.622  1.00 28.73           N  
ATOM   1242  CA  GLY A 834      16.368  22.625  21.530  1.00 25.59           C  
ATOM   1243  C   GLY A 834      16.003  22.415  22.983  1.00 24.65           C  
ATOM   1244  O   GLY A 834      15.172  21.571  23.311  1.00 23.56           O  
ATOM   1245  N   LEU A 835      16.622  23.200  23.857  1.00 24.53           N  
ATOM   1246  CA  LEU A 835      16.390  23.097  25.292  1.00 22.68           C  
ATOM   1247  C   LEU A 835      15.517  24.231  25.819  1.00 23.72           C  
ATOM   1248  O   LEU A 835      15.260  25.214  25.120  1.00 24.00           O  
ATOM   1249  CB  LEU A 835      17.734  23.116  26.026  1.00 22.01           C  
ATOM   1250  CG  LEU A 835      18.714  21.994  25.656  1.00 22.29           C  
ATOM   1251  CD1 LEU A 835      20.085  22.302  26.234  1.00 20.44           C  
ATOM   1252  CD2 LEU A 835      18.182  20.654  26.174  1.00 21.52           C  
ATOM   1253  N   ARG A 836      15.068  24.088  27.060  1.00 22.56           N  
ATOM   1254  CA  ARG A 836      14.252  25.111  27.693  1.00 24.05           C  
ATOM   1255  C   ARG A 836      15.140  26.320  28.009  1.00 23.35           C  
ATOM   1256  O   ARG A 836      14.756  27.463  27.775  1.00 22.52           O  
ATOM   1257  CB  ARG A 836      13.617  24.560  28.972  1.00 26.81           C  
ATOM   1258  CG  ARG A 836      12.615  23.432  28.734  1.00 31.67           C  
ATOM   1259  CD  ARG A 836      11.813  23.159  29.993  1.00 37.23           C  
ATOM   1260  NE  ARG A 836      11.096  24.356  30.434  1.00 43.48           N  
ATOM   1261  CZ  ARG A 836       9.789  24.555  30.283  1.00 46.01           C  
ATOM   1262  NH1 ARG A 836       9.032  23.632  29.703  1.00 48.15           N  
ATOM   1263  NH2 ARG A 836       9.241  25.689  30.704  1.00 47.99           N  
ATOM   1264  N   SER A 837      16.332  26.055  28.535  1.00 22.06           N  
ATOM   1265  CA  SER A 837      17.295  27.107  28.857  1.00 21.61           C  
ATOM   1266  C   SER A 837      18.308  27.166  27.721  1.00 21.21           C  
ATOM   1267  O   SER A 837      19.512  27.083  27.953  1.00 21.29           O  
ATOM   1268  CB  SER A 837      18.035  26.778  30.157  1.00 19.91           C  
ATOM   1269  OG  SER A 837      17.144  26.639  31.247  1.00 22.26           O  
ATOM   1270  N   GLN A 838      17.816  27.314  26.497  1.00 21.09           N  
ATOM   1271  CA  GLN A 838      18.670  27.329  25.312  1.00 20.52           C  
ATOM   1272  C   GLN A 838      19.775  28.383  25.296  1.00 20.22           C  
ATOM   1273  O   GLN A 838      20.939  28.058  25.063  1.00 18.95           O  
ATOM   1274  CB  GLN A 838      17.802  27.468  24.055  1.00 21.92           C  
ATOM   1275  CG  GLN A 838      18.545  27.269  22.728  1.00 21.08           C  
ATOM   1276  CD  GLN A 838      19.143  25.880  22.585  1.00 22.38           C  
ATOM   1277  OE1 GLN A 838      18.547  24.884  23.006  1.00 21.59           O  
ATOM   1278  NE2 GLN A 838      20.317  25.804  21.966  1.00 21.45           N  
ATOM   1279  N   THR A 839      19.422  29.643  25.527  1.00 19.26           N  
ATOM   1280  CA  THR A 839      20.420  30.707  25.526  1.00 17.69           C  
ATOM   1281  C   THR A 839      21.469  30.459  26.607  1.00 17.28           C  
ATOM   1282  O   THR A 839      22.666  30.602  26.363  1.00 17.38           O  
ATOM   1283  CB  THR A 839      19.766  32.079  25.750  1.00 17.23           C  
ATOM   1284  OG1 THR A 839      18.810  32.313  24.710  1.00 17.43           O  
ATOM   1285  CG2 THR A 839      20.816  33.187  25.728  1.00 16.41           C  
ATOM   1286  N   GLN A 840      21.014  30.082  27.797  1.00 15.75           N  
ATOM   1287  CA  GLN A 840      21.923  29.802  28.899  1.00 16.80           C  
ATOM   1288  C   GLN A 840      22.846  28.631  28.532  1.00 16.77           C  
ATOM   1289  O   GLN A 840      24.040  28.654  28.831  1.00 16.18           O  
ATOM   1290  CB  GLN A 840      21.132  29.479  30.178  1.00 16.42           C  
ATOM   1291  CG  GLN A 840      20.274  30.650  30.686  1.00 18.58           C  
ATOM   1292  CD  GLN A 840      18.820  30.617  30.197  1.00 20.70           C  
ATOM   1293  OE1 GLN A 840      18.531  30.216  29.065  1.00 21.14           O  
ATOM   1294  NE2 GLN A 840      17.901  31.060  31.055  1.00 16.75           N  
ATOM   1295  N   PHE A 841      22.289  27.614  27.880  1.00 17.02           N  
ATOM   1296  CA  PHE A 841      23.075  26.453  27.464  1.00 17.08           C  
ATOM   1297  C   PHE A 841      24.145  26.852  26.454  1.00 17.85           C  
ATOM   1298  O   PHE A 841      25.288  26.416  26.554  1.00 16.74           O  
ATOM   1299  CB  PHE A 841      22.164  25.377  26.856  1.00 16.78           C  
ATOM   1300  CG  PHE A 841      22.888  24.383  25.970  1.00 17.29           C  
ATOM   1301  CD1 PHE A 841      23.029  24.620  24.608  1.00 16.97           C  
ATOM   1302  CD2 PHE A 841      23.436  23.223  26.502  1.00 16.36           C  
ATOM   1303  CE1 PHE A 841      23.703  23.717  23.788  1.00 16.66           C  
ATOM   1304  CE2 PHE A 841      24.112  22.316  25.687  1.00 17.42           C  
ATOM   1305  CZ  PHE A 841      24.243  22.565  24.331  1.00 14.94           C  
ATOM   1306  N   GLU A 842      23.777  27.689  25.488  1.00 17.42           N  
ATOM   1307  CA  GLU A 842      24.725  28.116  24.469  1.00 19.40           C  
ATOM   1308  C   GLU A 842      25.876  28.926  25.043  1.00 20.30           C  
ATOM   1309  O   GLU A 842      27.011  28.803  24.582  1.00 19.13           O  
ATOM   1310  CB  GLU A 842      24.011  28.920  23.382  1.00 22.96           C  
ATOM   1311  CG  GLU A 842      22.884  28.150  22.723  1.00 28.95           C  
ATOM   1312  CD  GLU A 842      22.148  28.961  21.683  1.00 33.50           C  
ATOM   1313  OE1 GLU A 842      21.926  30.169  21.919  1.00 37.53           O  
ATOM   1314  OE2 GLU A 842      21.775  28.386  20.639  1.00 36.41           O  
ATOM   1315  N   GLU A 843      25.595  29.759  26.042  1.00 18.10           N  
ATOM   1316  CA  GLU A 843      26.652  30.553  26.649  1.00 18.05           C  
ATOM   1317  C   GLU A 843      27.565  29.647  27.475  1.00 18.93           C  
ATOM   1318  O   GLU A 843      28.772  29.884  27.562  1.00 18.31           O  
ATOM   1319  CB  GLU A 843      26.062  31.660  27.530  1.00 19.02           C  
ATOM   1320  CG  GLU A 843      25.416  32.797  26.737  1.00 17.97           C  
ATOM   1321  CD  GLU A 843      26.335  33.352  25.658  1.00 19.44           C  
ATOM   1322  OE1 GLU A 843      27.511  33.652  25.966  1.00 19.54           O  
ATOM   1323  OE2 GLU A 843      25.882  33.491  24.504  1.00 18.74           O  
ATOM   1324  N   MET A 844      26.991  28.608  28.079  1.00 17.53           N  
ATOM   1325  CA  MET A 844      27.789  27.677  28.872  1.00 17.74           C  
ATOM   1326  C   MET A 844      28.727  26.931  27.924  1.00 17.60           C  
ATOM   1327  O   MET A 844      29.910  26.760  28.206  1.00 17.52           O  
ATOM   1328  CB  MET A 844      26.892  26.669  29.596  1.00 17.45           C  
ATOM   1329  CG  MET A 844      27.671  25.645  30.412  1.00 16.67           C  
ATOM   1330  SD  MET A 844      26.609  24.410  31.203  1.00 19.10           S  
ATOM   1331  CE  MET A 844      27.838  23.345  31.950  1.00 16.82           C  
ATOM   1332  N   ARG A 845      28.188  26.500  26.789  1.00 17.49           N  
ATOM   1333  CA  ARG A 845      28.974  25.773  25.803  1.00 18.61           C  
ATOM   1334  C   ARG A 845      30.070  26.679  25.250  1.00 18.75           C  
ATOM   1335  O   ARG A 845      31.232  26.281  25.154  1.00 17.88           O  
ATOM   1336  CB  ARG A 845      28.063  25.278  24.677  1.00 19.61           C  
ATOM   1337  CG  ARG A 845      28.762  24.463  23.603  1.00 21.15           C  
ATOM   1338  CD  ARG A 845      27.739  23.792  22.693  1.00 24.89           C  
ATOM   1339  NE  ARG A 845      28.369  22.944  21.689  1.00 28.35           N  
ATOM   1340  CZ  ARG A 845      28.851  23.390  20.536  1.00 33.41           C  
ATOM   1341  NH1 ARG A 845      28.772  24.682  20.236  1.00 35.04           N  
ATOM   1342  NH2 ARG A 845      29.418  22.547  19.684  1.00 36.58           N  
ATOM   1343  N   SER A 846      29.701  27.909  24.906  1.00 17.77           N  
ATOM   1344  CA  SER A 846      30.665  28.863  24.371  1.00 18.43           C  
ATOM   1345  C   SER A 846      31.798  29.146  25.348  1.00 18.04           C  
ATOM   1346  O   SER A 846      32.926  29.408  24.932  1.00 19.65           O  
ATOM   1347  CB  SER A 846      29.973  30.180  24.015  1.00 18.28           C  
ATOM   1348  OG  SER A 846      29.108  30.008  22.915  1.00 21.52           O  
ATOM   1349  N   SER A 847      31.502  29.111  26.645  1.00 18.19           N  
ATOM   1350  CA  SER A 847      32.531  29.368  27.647  1.00 18.75           C  
ATOM   1351  C   SER A 847      33.550  28.240  27.717  1.00 16.55           C  
ATOM   1352  O   SER A 847      34.746  28.484  27.842  1.00 17.14           O  
ATOM   1353  CB  SER A 847      31.907  29.560  29.029  1.00 19.88           C  
ATOM   1354  OG  SER A 847      31.139  30.750  29.069  1.00 29.29           O  
ATOM   1355  N   TYR A 848      33.076  27.003  27.653  1.00 16.64           N  
ATOM   1356  CA  TYR A 848      33.989  25.870  27.719  1.00 16.47           C  
ATOM   1357  C   TYR A 848      34.764  25.737  26.418  1.00 16.65           C  
ATOM   1358  O   TYR A 848      35.857  25.177  26.393  1.00 17.46           O  
ATOM   1359  CB  TYR A 848      33.217  24.602  28.083  1.00 14.22           C  
ATOM   1360  CG  TYR A 848      32.852  24.593  29.557  1.00 15.07           C  
ATOM   1361  CD1 TYR A 848      33.815  24.341  30.530  1.00 15.39           C  
ATOM   1362  CD2 TYR A 848      31.565  24.903  29.984  1.00 15.28           C  
ATOM   1363  CE1 TYR A 848      33.507  24.400  31.888  1.00 12.73           C  
ATOM   1364  CE2 TYR A 848      31.248  24.959  31.341  1.00 12.72           C  
ATOM   1365  CZ  TYR A 848      32.224  24.705  32.285  1.00 12.90           C  
ATOM   1366  OH  TYR A 848      31.909  24.733  33.631  1.00 14.71           O  
ATOM   1367  N   ILE A 849      34.209  26.275  25.334  1.00 17.07           N  
ATOM   1368  CA  ILE A 849      34.921  26.253  24.065  1.00 17.02           C  
ATOM   1369  C   ILE A 849      36.115  27.191  24.233  1.00 17.40           C  
ATOM   1370  O   ILE A 849      37.232  26.871  23.823  1.00 18.29           O  
ATOM   1371  CB  ILE A 849      34.041  26.749  22.898  1.00 18.45           C  
ATOM   1372  CG1 ILE A 849      33.062  25.645  22.487  1.00 15.66           C  
ATOM   1373  CG2 ILE A 849      34.929  27.163  21.715  1.00 17.00           C  
ATOM   1374  CD1 ILE A 849      32.005  26.093  21.481  1.00 17.79           C  
ATOM   1375  N   ARG A 850      35.879  28.344  24.855  1.00 17.93           N  
ATOM   1376  CA  ARG A 850      36.952  29.305  25.089  1.00 16.54           C  
ATOM   1377  C   ARG A 850      37.980  28.692  26.030  1.00 17.12           C  
ATOM   1378  O   ARG A 850      39.181  28.904  25.875  1.00 16.99           O  
ATOM   1379  CB  ARG A 850      36.413  30.610  25.706  1.00 15.80           C  
ATOM   1380  CG  ARG A 850      35.683  31.522  24.722  1.00 16.98           C  
ATOM   1381  CD  ARG A 850      35.405  32.909  25.326  1.00 18.61           C  
ATOM   1382  NE  ARG A 850      34.404  32.878  26.393  1.00 16.70           N  
ATOM   1383  CZ  ARG A 850      33.090  32.839  26.192  1.00 15.33           C  
ATOM   1384  NH1 ARG A 850      32.602  32.828  24.962  1.00 13.95           N  
ATOM   1385  NH2 ARG A 850      32.263  32.811  27.225  1.00 15.89           N  
ATOM   1386  N   GLU A 851      37.508  27.928  27.009  1.00 16.79           N  
ATOM   1387  CA  GLU A 851      38.417  27.305  27.963  1.00 16.37           C  
ATOM   1388  C   GLU A 851      39.295  26.258  27.262  1.00 16.42           C  
ATOM   1389  O   GLU A 851      40.480  26.122  27.578  1.00 15.88           O  
ATOM   1390  CB  GLU A 851      37.625  26.667  29.110  1.00 16.26           C  
ATOM   1391  CG  GLU A 851      38.440  26.492  30.376  1.00 18.25           C  
ATOM   1392  CD  GLU A 851      38.816  27.824  31.018  1.00 19.26           C  
ATOM   1393  OE1 GLU A 851      39.762  27.844  31.830  1.00 22.03           O  
ATOM   1394  OE2 GLU A 851      38.161  28.849  30.723  1.00 22.31           O  
ATOM   1395  N   LEU A 852      38.720  25.523  26.309  1.00 16.89           N  
ATOM   1396  CA  LEU A 852      39.490  24.524  25.561  1.00 16.94           C  
ATOM   1397  C   LEU A 852      40.628  25.253  24.843  1.00 17.04           C  
ATOM   1398  O   LEU A 852      41.746  24.749  24.762  1.00 18.46           O  
ATOM   1399  CB  LEU A 852      38.604  23.796  24.531  1.00 15.84           C  
ATOM   1400  CG  LEU A 852      39.345  22.821  23.598  1.00 16.36           C  
ATOM   1401  CD1 LEU A 852      40.118  21.794  24.429  1.00 15.88           C  
ATOM   1402  CD2 LEU A 852      38.359  22.123  22.677  1.00 14.55           C  
ATOM   1403  N   ILE A 853      40.345  26.449  24.334  1.00 19.01           N  
ATOM   1404  CA  ILE A 853      41.366  27.239  23.645  1.00 18.70           C  
ATOM   1405  C   ILE A 853      42.489  27.628  24.605  1.00 19.45           C  
ATOM   1406  O   ILE A 853      43.665  27.608  24.228  1.00 20.69           O  
ATOM   1407  CB  ILE A 853      40.749  28.498  22.992  1.00 19.22           C  
ATOM   1408  CG1 ILE A 853      39.824  28.064  21.846  1.00 19.58           C  
ATOM   1409  CG2 ILE A 853      41.850  29.420  22.468  1.00 18.08           C  
ATOM   1410  CD1 ILE A 853      38.940  29.164  21.289  1.00 19.21           C  
ATOM   1411  N   LYS A 854      42.145  27.968  25.848  1.00 18.38           N  
ATOM   1412  CA  LYS A 854      43.177  28.308  26.832  1.00 18.82           C  
ATOM   1413  C   LYS A 854      44.030  27.062  27.089  1.00 18.46           C  
ATOM   1414  O   LYS A 854      45.261  27.144  27.163  1.00 17.76           O  
ATOM   1415  CB  LYS A 854      42.567  28.749  28.171  1.00 20.90           C  
ATOM   1416  CG  LYS A 854      41.653  29.967  28.132  1.00 21.93           C  
ATOM   1417  CD  LYS A 854      41.123  30.260  29.543  1.00 23.78           C  
ATOM   1418  CE  LYS A 854      40.055  31.343  29.541  1.00 24.99           C  
ATOM   1419  NZ  LYS A 854      39.406  31.462  30.877  1.00 25.49           N  
ATOM   1420  N   ALA A 855      43.368  25.914  27.249  1.00 17.01           N  
ATOM   1421  CA  ALA A 855      44.069  24.651  27.500  1.00 16.60           C  
ATOM   1422  C   ALA A 855      45.101  24.403  26.402  1.00 17.88           C  
ATOM   1423  O   ALA A 855      46.259  24.077  26.676  1.00 17.58           O  
ATOM   1424  CB  ALA A 855      43.071  23.492  27.548  1.00 14.39           C  
ATOM   1425  N   ILE A 856      44.665  24.563  25.157  1.00 18.85           N  
ATOM   1426  CA  ILE A 856      45.536  24.370  24.002  1.00 19.75           C  
ATOM   1427  C   ILE A 856      46.637  25.423  24.002  1.00 22.85           C  
ATOM   1428  O   ILE A 856      47.800  25.115  23.717  1.00 22.40           O  
ATOM   1429  CB  ILE A 856      44.749  24.481  22.679  1.00 19.48           C  
ATOM   1430  CG1 ILE A 856      43.799  23.288  22.533  1.00 18.22           C  
ATOM   1431  CG2 ILE A 856      45.730  24.582  21.494  1.00 18.92           C  
ATOM   1432  CD1 ILE A 856      42.759  23.479  21.445  1.00 15.62           C  
ATOM   1433  N   GLY A 857      46.259  26.659  24.335  1.00 23.63           N  
ATOM   1434  CA  GLY A 857      47.210  27.756  24.384  1.00 25.44           C  
ATOM   1435  C   GLY A 857      48.336  27.527  25.372  1.00 27.63           C  
ATOM   1436  O   GLY A 857      49.340  28.234  25.368  1.00 27.24           O  
ATOM   1437  N   LEU A 858      48.176  26.528  26.228  1.00 29.68           N  
ATOM   1438  CA  LEU A 858      49.213  26.217  27.202  1.00 32.87           C  
ATOM   1439  C   LEU A 858      50.463  25.657  26.548  1.00 35.43           C  
ATOM   1440  O   LEU A 858      51.561  26.114  26.809  1.00 36.30           O  
ATOM   1441  CB  LEU A 858      48.708  25.217  28.240  1.00 32.40           C  
ATOM   1442  CG  LEU A 858      47.778  25.789  29.311  1.00 32.82           C  
ATOM   1443  CD1 LEU A 858      47.499  24.734  30.385  1.00 31.82           C  
ATOM   1444  CD2 LEU A 858      48.434  27.028  29.910  1.00 33.46           C  
ATOM   1445  N   ARG A 859      50.301  24.664  25.690  1.00 38.90           N  
ATOM   1446  CA  ARG A 859      51.458  24.076  25.034  1.00 41.84           C  
ATOM   1447  C   ARG A 859      51.641  24.541  23.603  1.00 44.61           C  
ATOM   1448  O   ARG A 859      52.729  24.430  23.044  1.00 46.56           O  
ATOM   1449  CB  ARG A 859      51.358  22.555  25.090  1.00 41.19           C  
ATOM   1450  CG  ARG A 859      51.586  22.002  26.487  1.00 42.97           C  
ATOM   1451  CD  ARG A 859      51.042  20.585  26.617  1.00 44.21           C  
ATOM   1452  NE  ARG A 859      51.335  19.992  27.920  1.00 46.21           N  
ATOM   1453  CZ  ARG A 859      50.645  20.168  29.045  1.00 47.76           C  
ATOM   1454  NH1 ARG A 859      49.563  20.933  29.093  1.00 47.20           N  
ATOM   1455  NH2 ARG A 859      51.070  19.569  30.145  1.00 48.47           N  
ATOM   1456  N   GLN A 860      50.577  25.082  23.023  1.00 46.57           N  
ATOM   1457  CA  GLN A 860      50.611  25.556  21.645  1.00 48.75           C  
ATOM   1458  C   GLN A 860      50.701  27.067  21.568  1.00 50.40           C  
ATOM   1459  O   GLN A 860      49.700  27.771  21.724  1.00 50.78           O  
ATOM   1460  CB  GLN A 860      49.358  25.107  20.897  1.00 49.10           C  
ATOM   1461  CG  GLN A 860      49.602  24.416  19.562  1.00 51.57           C  
ATOM   1462  CD  GLN A 860      50.168  23.012  19.717  1.00 53.24           C  
ATOM   1463  OE1 GLN A 860      50.049  22.394  20.777  1.00 55.00           O  
ATOM   1464  NE2 GLN A 860      50.766  22.492  18.645  1.00 53.35           N  
ATOM   1465  N   LYS A 861      51.906  27.560  21.324  1.00 51.59           N  
ATOM   1466  CA  LYS A 861      52.124  28.986  21.214  1.00 53.42           C  
ATOM   1467  C   LYS A 861      52.291  29.250  19.728  1.00 53.08           C  
ATOM   1468  O   LYS A 861      53.249  28.784  19.109  1.00 55.67           O  
ATOM   1469  CB  LYS A 861      53.399  29.387  21.963  1.00 54.45           C  
ATOM   1470  CG  LYS A 861      53.907  28.349  22.975  1.00 55.64           C  
ATOM   1471  CD  LYS A 861      52.984  28.198  24.183  1.00 56.02           C  
ATOM   1472  CE  LYS A 861      52.908  29.505  24.958  1.00 56.53           C  
ATOM   1473  NZ  LYS A 861      52.237  29.351  26.272  1.00 56.80           N  
ATOM   1474  N   GLY A 862      51.351  29.985  19.155  1.00 51.19           N  
ATOM   1475  CA  GLY A 862      51.414  30.290  17.743  1.00 48.39           C  
ATOM   1476  C   GLY A 862      49.980  30.233  17.283  1.00 46.45           C  
ATOM   1477  O   GLY A 862      49.274  29.302  17.647  1.00 45.99           O  
ATOM   1478  N   VAL A 863      49.544  31.201  16.491  1.00 43.15           N  
ATOM   1479  CA  VAL A 863      48.173  31.225  16.021  1.00 40.98           C  
ATOM   1480  C   VAL A 863      47.815  30.186  14.962  1.00 39.29           C  
ATOM   1481  O   VAL A 863      46.651  29.836  14.805  1.00 40.93           O  
ATOM   1482  CB  VAL A 863      47.833  32.636  15.512  1.00 40.52           C  
ATOM   1483  CG1 VAL A 863      46.402  32.688  14.995  1.00 39.93           C  
ATOM   1484  CG2 VAL A 863      48.038  33.627  16.640  1.00 41.33           C  
ATOM   1485  N   VAL A 864      48.806  29.687  14.236  1.00 36.73           N  
ATOM   1486  CA  VAL A 864      48.529  28.689  13.205  1.00 33.24           C  
ATOM   1487  C   VAL A 864      48.462  27.309  13.853  1.00 30.37           C  
ATOM   1488  O   VAL A 864      47.593  26.500  13.533  1.00 30.81           O  
ATOM   1489  CB  VAL A 864      49.620  28.704  12.091  1.00 32.88           C  
ATOM   1490  CG1 VAL A 864      49.352  27.603  11.071  1.00 32.27           C  
ATOM   1491  CG2 VAL A 864      49.631  30.069  11.400  1.00 30.26           C  
ATOM   1492  N   SER A 865      49.369  27.061  14.791  1.00 27.63           N  
ATOM   1493  CA  SER A 865      49.409  25.774  15.475  1.00 28.73           C  
ATOM   1494  C   SER A 865      48.268  25.585  16.464  1.00 26.44           C  
ATOM   1495  O   SER A 865      47.661  24.519  16.522  1.00 23.33           O  
ATOM   1496  CB  SER A 865      50.746  25.586  16.201  1.00 31.26           C  
ATOM   1497  OG  SER A 865      51.626  24.775  15.442  1.00 37.24           O  
ATOM   1498  N   SER A 866      47.984  26.620  17.246  1.00 25.34           N  
ATOM   1499  CA  SER A 866      46.908  26.541  18.222  1.00 26.66           C  
ATOM   1500  C   SER A 866      45.587  26.329  17.492  1.00 25.96           C  
ATOM   1501  O   SER A 866      44.723  25.561  17.935  1.00 23.63           O  
ATOM   1502  CB  SER A 866      46.861  27.826  19.056  1.00 27.58           C  
ATOM   1503  OG ASER A 866      46.604  28.958  18.245  0.50 29.93           O  
ATOM   1504  OG BSER A 866      48.120  28.036  19.682  0.50 25.45           O  
ATOM   1505  N   SER A 867      45.451  27.003  16.353  1.00 23.65           N  
ATOM   1506  CA  SER A 867      44.244  26.906  15.536  1.00 24.81           C  
ATOM   1507  C   SER A 867      44.080  25.493  14.970  1.00 24.35           C  
ATOM   1508  O   SER A 867      42.981  24.937  14.959  1.00 23.16           O  
ATOM   1509  CB  SER A 867      44.307  27.914  14.384  1.00 27.51           C  
ATOM   1510  OG  SER A 867      43.115  27.879  13.622  1.00 31.75           O  
ATOM   1511  N   GLN A 868      45.186  24.923  14.504  1.00 22.06           N  
ATOM   1512  CA  GLN A 868      45.195  23.580  13.940  1.00 21.30           C  
ATOM   1513  C   GLN A 868      44.843  22.530  14.994  1.00 20.11           C  
ATOM   1514  O   GLN A 868      44.148  21.549  14.709  1.00 18.71           O  
ATOM   1515  CB  GLN A 868      46.582  23.269  13.372  1.00 22.83           C  
ATOM   1516  CG  GLN A 868      46.806  21.798  13.064  1.00 26.85           C  
ATOM   1517  CD  GLN A 868      45.827  21.233  12.044  1.00 31.29           C  
ATOM   1518  OE1 GLN A 868      45.725  20.014  11.895  1.00 31.93           O  
ATOM   1519  NE2 GLN A 868      45.106  22.110  11.336  1.00 32.44           N  
ATOM   1520  N   ARG A 869      45.345  22.721  16.207  1.00 17.29           N  
ATOM   1521  CA  ARG A 869      45.071  21.762  17.262  1.00 19.65           C  
ATOM   1522  C   ARG A 869      43.612  21.818  17.687  1.00 18.19           C  
ATOM   1523  O   ARG A 869      43.021  20.797  18.038  1.00 18.71           O  
ATOM   1524  CB  ARG A 869      45.978  21.998  18.468  1.00 20.56           C  
ATOM   1525  CG  ARG A 869      45.838  20.883  19.492  1.00 23.91           C  
ATOM   1526  CD  ARG A 869      47.087  20.715  20.324  1.00 27.35           C  
ATOM   1527  NE  ARG A 869      46.951  19.624  21.288  1.00 26.64           N  
ATOM   1528  CZ  ARG A 869      47.175  18.334  21.058  1.00 25.65           C  
ATOM   1529  NH1 ARG A 869      47.566  17.893  19.872  1.00 24.94           N  
ATOM   1530  NH2 ARG A 869      47.005  17.476  22.050  1.00 23.13           N  
ATOM   1531  N   PHE A 870      43.032  23.013  17.650  1.00 18.62           N  
ATOM   1532  CA  PHE A 870      41.633  23.164  18.011  1.00 18.10           C  
ATOM   1533  C   PHE A 870      40.805  22.348  17.029  1.00 18.57           C  
ATOM   1534  O   PHE A 870      39.868  21.663  17.428  1.00 17.88           O  
ATOM   1535  CB  PHE A 870      41.190  24.629  17.936  1.00 17.50           C  
ATOM   1536  CG  PHE A 870      39.735  24.833  18.271  1.00 16.95           C  
ATOM   1537  CD1 PHE A 870      39.310  24.892  19.594  1.00 18.97           C  
ATOM   1538  CD2 PHE A 870      38.788  24.930  17.265  1.00 17.85           C  
ATOM   1539  CE1 PHE A 870      37.962  25.043  19.900  1.00 17.66           C  
ATOM   1540  CE2 PHE A 870      37.440  25.080  17.566  1.00 19.20           C  
ATOM   1541  CZ  PHE A 870      37.029  25.137  18.885  1.00 19.03           C  
ATOM   1542  N   TYR A 871      41.144  22.434  15.742  1.00 17.17           N  
ATOM   1543  CA  TYR A 871      40.416  21.682  14.719  1.00 18.34           C  
ATOM   1544  C   TYR A 871      40.532  20.191  15.005  1.00 16.35           C  
ATOM   1545  O   TYR A 871      39.541  19.472  14.988  1.00 16.91           O  
ATOM   1546  CB  TYR A 871      40.974  21.958  13.311  1.00 18.87           C  
ATOM   1547  CG  TYR A 871      40.381  21.045  12.250  1.00 20.91           C  
ATOM   1548  CD1 TYR A 871      39.129  21.298  11.702  1.00 22.74           C  
ATOM   1549  CD2 TYR A 871      41.048  19.893  11.843  1.00 23.06           C  
ATOM   1550  CE1 TYR A 871      38.555  20.430  10.785  1.00 23.58           C  
ATOM   1551  CE2 TYR A 871      40.482  19.020  10.927  1.00 23.66           C  
ATOM   1552  CZ  TYR A 871      39.235  19.293  10.403  1.00 24.53           C  
ATOM   1553  OH  TYR A 871      38.660  18.420   9.506  1.00 27.51           O  
ATOM   1554  N   GLN A 872      41.753  19.731  15.268  1.00 17.49           N  
ATOM   1555  CA  GLN A 872      41.983  18.315  15.536  1.00 18.91           C  
ATOM   1556  C   GLN A 872      41.172  17.787  16.709  1.00 17.87           C  
ATOM   1557  O   GLN A 872      40.491  16.770  16.590  1.00 17.91           O  
ATOM   1558  CB  GLN A 872      43.469  18.052  15.789  1.00 20.33           C  
ATOM   1559  CG AGLN A 872      44.360  18.334  14.587  0.50 21.48           C  
ATOM   1560  CG BGLN A 872      44.295  18.021  14.511  0.50 23.00           C  
ATOM   1561  CD AGLN A 872      45.810  17.969  14.839  0.50 21.99           C  
ATOM   1562  CD BGLN A 872      43.874  16.902  13.575  0.50 24.95           C  
ATOM   1563  OE1AGLN A 872      46.374  18.312  15.875  0.50 22.54           O  
ATOM   1564  OE1BGLN A 872      44.021  15.722  13.894  0.50 26.76           O  
ATOM   1565  NE2AGLN A 872      46.424  17.282  13.885  0.50 23.77           N  
ATOM   1566  NE2BGLN A 872      43.342  17.269  12.414  0.50 25.85           N  
ATOM   1567  N   LEU A 873      41.250  18.477  17.840  1.00 17.42           N  
ATOM   1568  CA  LEU A 873      40.529  18.063  19.037  1.00 17.03           C  
ATOM   1569  C   LEU A 873      39.016  18.111  18.862  1.00 16.54           C  
ATOM   1570  O   LEU A 873      38.315  17.191  19.270  1.00 16.55           O  
ATOM   1571  CB  LEU A 873      40.947  18.934  20.228  1.00 15.15           C  
ATOM   1572  CG  LEU A 873      42.447  18.856  20.536  1.00 18.23           C  
ATOM   1573  CD1 LEU A 873      42.797  19.754  21.717  1.00 14.76           C  
ATOM   1574  CD2 LEU A 873      42.823  17.406  20.827  1.00 16.72           C  
ATOM   1575  N   THR A 874      38.506  19.176  18.255  1.00 16.54           N  
ATOM   1576  CA  THR A 874      37.066  19.288  18.065  1.00 17.95           C  
ATOM   1577  C   THR A 874      36.566  18.346  16.979  1.00 17.98           C  
ATOM   1578  O   THR A 874      35.425  17.885  17.020  1.00 17.39           O  
ATOM   1579  CB  THR A 874      36.651  20.739  17.735  1.00 19.06           C  
ATOM   1580  OG1 THR A 874      37.389  21.216  16.601  1.00 17.33           O  
ATOM   1581  CG2 THR A 874      36.927  21.644  18.935  1.00 19.61           C  
ATOM   1582  N   LYS A 875      37.414  18.058  15.999  1.00 18.16           N  
ATOM   1583  CA  LYS A 875      37.017  17.135  14.946  1.00 17.00           C  
ATOM   1584  C   LYS A 875      36.869  15.767  15.614  1.00 15.98           C  
ATOM   1585  O   LYS A 875      35.969  14.997  15.287  1.00 16.11           O  
ATOM   1586  CB  LYS A 875      38.085  17.074  13.851  1.00 19.34           C  
ATOM   1587  CG  LYS A 875      37.698  16.203  12.670  1.00 22.07           C  
ATOM   1588  CD  LYS A 875      36.503  16.773  11.927  1.00 22.04           C  
ATOM   1589  CE  LYS A 875      36.145  15.910  10.727  1.00 24.78           C  
ATOM   1590  NZ  LYS A 875      35.045  16.522   9.933  1.00 26.60           N  
ATOM   1591  N   LEU A 876      37.763  15.474  16.557  1.00 16.65           N  
ATOM   1592  CA  LEU A 876      37.714  14.206  17.283  1.00 16.35           C  
ATOM   1593  C   LEU A 876      36.349  14.110  17.972  1.00 16.09           C  
ATOM   1594  O   LEU A 876      35.707  13.058  17.945  1.00 14.58           O  
ATOM   1595  CB  LEU A 876      38.857  14.142  18.306  1.00 17.39           C  
ATOM   1596  CG  LEU A 876      39.070  12.840  19.088  1.00 18.56           C  
ATOM   1597  CD1 LEU A 876      40.441  12.871  19.743  1.00 20.05           C  
ATOM   1598  CD2 LEU A 876      37.975  12.661  20.136  1.00 18.37           C  
ATOM   1599  N   LEU A 877      35.897  15.215  18.568  1.00 15.51           N  
ATOM   1600  CA  LEU A 877      34.589  15.241  19.230  1.00 16.49           C  
ATOM   1601  C   LEU A 877      33.441  15.018  18.238  1.00 16.61           C  
ATOM   1602  O   LEU A 877      32.492  14.300  18.537  1.00 15.89           O  
ATOM   1603  CB  LEU A 877      34.375  16.572  19.962  1.00 16.64           C  
ATOM   1604  CG  LEU A 877      35.304  16.830  21.150  1.00 18.38           C  
ATOM   1605  CD1 LEU A 877      34.891  18.116  21.866  1.00 19.87           C  
ATOM   1606  CD2 LEU A 877      35.238  15.651  22.101  1.00 17.71           C  
ATOM   1607  N   ASP A 878      33.515  15.644  17.067  1.00 17.29           N  
ATOM   1608  CA  ASP A 878      32.475  15.461  16.056  1.00 17.99           C  
ATOM   1609  C   ASP A 878      32.392  13.973  15.676  1.00 18.69           C  
ATOM   1610  O   ASP A 878      31.307  13.430  15.489  1.00 19.54           O  
ATOM   1611  CB  ASP A 878      32.795  16.270  14.788  1.00 17.79           C  
ATOM   1612  CG  ASP A 878      32.536  17.766  14.943  1.00 20.06           C  
ATOM   1613  OD1 ASP A 878      32.796  18.504  13.964  1.00 19.36           O  
ATOM   1614  OD2 ASP A 878      32.082  18.205  16.023  1.00 15.93           O  
ATOM   1615  N   ASN A 879      33.547  13.320  15.568  1.00 18.71           N  
ATOM   1616  CA  ASN A 879      33.590  11.910  15.185  1.00 20.10           C  
ATOM   1617  C   ASN A 879      32.994  10.942  16.202  1.00 19.53           C  
ATOM   1618  O   ASN A 879      32.636   9.813  15.855  1.00 20.16           O  
ATOM   1619  CB  ASN A 879      35.033  11.490  14.857  1.00 21.06           C  
ATOM   1620  CG  ASN A 879      35.559  12.148  13.583  1.00 23.37           C  
ATOM   1621  OD1 ASN A 879      34.784  12.544  12.712  1.00 24.31           O  
ATOM   1622  ND2 ASN A 879      36.877  12.251  13.466  1.00 21.35           N  
ATOM   1623  N   LEU A 880      32.871  11.374  17.451  1.00 19.91           N  
ATOM   1624  CA  LEU A 880      32.315  10.510  18.489  1.00 18.85           C  
ATOM   1625  C   LEU A 880      30.820  10.253  18.341  1.00 18.80           C  
ATOM   1626  O   LEU A 880      30.306   9.258  18.853  1.00 19.93           O  
ATOM   1627  CB  LEU A 880      32.591  11.095  19.874  1.00 19.67           C  
ATOM   1628  CG  LEU A 880      34.050  11.076  20.337  1.00 23.19           C  
ATOM   1629  CD1 LEU A 880      34.142  11.687  21.726  1.00 25.93           C  
ATOM   1630  CD2 LEU A 880      34.573   9.644  20.351  1.00 23.95           C  
ATOM   1631  N   HIS A 881      30.114  11.147  17.659  1.00 16.91           N  
ATOM   1632  CA  HIS A 881      28.678  10.959  17.469  1.00 17.74           C  
ATOM   1633  C   HIS A 881      28.403   9.616  16.792  1.00 17.98           C  
ATOM   1634  O   HIS A 881      27.524   8.868  17.225  1.00 17.76           O  
ATOM   1635  CB  HIS A 881      28.090  12.094  16.621  1.00 18.76           C  
ATOM   1636  CG  HIS A 881      28.060  13.420  17.317  1.00 18.57           C  
ATOM   1637  ND1 HIS A 881      27.262  13.666  18.414  1.00 19.99           N  
ATOM   1638  CD2 HIS A 881      28.721  14.576  17.064  1.00 18.16           C  
ATOM   1639  CE1 HIS A 881      27.429  14.919  18.804  1.00 18.25           C  
ATOM   1640  NE2 HIS A 881      28.309  15.492  18.003  1.00 16.53           N  
ATOM   1641  N   ASP A 882      29.152   9.317  15.730  1.00 17.82           N  
ATOM   1642  CA  ASP A 882      28.987   8.058  15.004  1.00 18.19           C  
ATOM   1643  C   ASP A 882      29.387   6.870  15.869  1.00 18.44           C  
ATOM   1644  O   ASP A 882      28.698   5.851  15.903  1.00 18.63           O  
ATOM   1645  CB  ASP A 882      29.846   8.027  13.732  1.00 19.49           C  
ATOM   1646  CG  ASP A 882      29.259   8.850  12.593  1.00 20.81           C  
ATOM   1647  OD1 ASP A 882      28.072   9.226  12.667  1.00 22.77           O  
ATOM   1648  OD2 ASP A 882      29.988   9.104  11.612  1.00 22.99           O  
ATOM   1649  N   LEU A 883      30.515   6.997  16.556  1.00 18.66           N  
ATOM   1650  CA  LEU A 883      31.001   5.911  17.398  1.00 19.78           C  
ATOM   1651  C   LEU A 883      30.030   5.572  18.517  1.00 20.60           C  
ATOM   1652  O   LEU A 883      29.800   4.397  18.806  1.00 21.51           O  
ATOM   1653  CB  LEU A 883      32.374   6.270  17.976  1.00 19.45           C  
ATOM   1654  CG  LEU A 883      33.096   5.215  18.825  1.00 20.93           C  
ATOM   1655  CD1 LEU A 883      34.578   5.541  18.884  1.00 20.31           C  
ATOM   1656  CD2 LEU A 883      32.513   5.174  20.222  1.00 21.85           C  
ATOM   1657  N   VAL A 884      29.453   6.599  19.138  1.00 20.11           N  
ATOM   1658  CA  VAL A 884      28.520   6.397  20.239  1.00 20.80           C  
ATOM   1659  C   VAL A 884      27.284   5.584  19.862  1.00 21.03           C  
ATOM   1660  O   VAL A 884      26.822   4.759  20.648  1.00 19.45           O  
ATOM   1661  CB  VAL A 884      28.105   7.753  20.851  1.00 22.59           C  
ATOM   1662  CG1 VAL A 884      26.942   7.575  21.803  1.00 24.65           C  
ATOM   1663  CG2 VAL A 884      29.288   8.342  21.595  1.00 23.72           C  
ATOM   1664  N   LYS A 885      26.740   5.797  18.668  1.00 22.10           N  
ATOM   1665  CA  LYS A 885      25.573   5.015  18.278  1.00 23.76           C  
ATOM   1666  C   LYS A 885      25.966   3.547  18.125  1.00 22.14           C  
ATOM   1667  O   LYS A 885      25.134   2.657  18.294  1.00 21.42           O  
ATOM   1668  CB  LYS A 885      24.961   5.542  16.982  1.00 27.89           C  
ATOM   1669  CG  LYS A 885      25.764   6.612  16.304  1.00 33.44           C  
ATOM   1670  CD  LYS A 885      24.928   7.325  15.266  1.00 33.50           C  
ATOM   1671  CE  LYS A 885      23.776   8.040  15.923  1.00 37.58           C  
ATOM   1672  NZ  LYS A 885      23.043   8.893  14.961  1.00 36.84           N  
ATOM   1673  N   GLN A 886      27.234   3.296  17.808  1.00 20.99           N  
ATOM   1674  CA  GLN A 886      27.716   1.921  17.680  1.00 21.51           C  
ATOM   1675  C   GLN A 886      27.605   1.254  19.054  1.00 21.00           C  
ATOM   1676  O   GLN A 886      27.169   0.112  19.165  1.00 19.78           O  
ATOM   1677  CB  GLN A 886      29.180   1.890  17.219  1.00 24.45           C  
ATOM   1678  CG  GLN A 886      29.416   2.259  15.754  1.00 29.09           C  
ATOM   1679  CD  GLN A 886      30.893   2.225  15.369  1.00 35.03           C  
ATOM   1680  OE1 GLN A 886      31.600   3.231  15.472  1.00 38.36           O  
ATOM   1681  NE2 GLN A 886      31.369   1.059  14.938  1.00 37.16           N  
ATOM   1682  N   LEU A 887      28.005   1.983  20.096  1.00 19.53           N  
ATOM   1683  CA  LEU A 887      27.954   1.473  21.465  1.00 19.82           C  
ATOM   1684  C   LEU A 887      26.519   1.231  21.928  1.00 19.20           C  
ATOM   1685  O   LEU A 887      26.244   0.247  22.606  1.00 19.70           O  
ATOM   1686  CB  LEU A 887      28.638   2.450  22.430  1.00 20.32           C  
ATOM   1687  CG  LEU A 887      30.087   2.853  22.123  1.00 22.57           C  
ATOM   1688  CD1 LEU A 887      30.621   3.743  23.245  1.00 20.67           C  
ATOM   1689  CD2 LEU A 887      30.950   1.625  21.973  1.00 22.35           C  
ATOM   1690  N   HIS A 888      25.607   2.133  21.575  1.00 17.96           N  
ATOM   1691  CA  HIS A 888      24.215   1.966  21.968  1.00 18.19           C  
ATOM   1692  C   HIS A 888      23.597   0.770  21.247  1.00 17.86           C  
ATOM   1693  O   HIS A 888      22.767   0.057  21.814  1.00 16.77           O  
ATOM   1694  CB  HIS A 888      23.418   3.250  21.697  1.00 20.03           C  
ATOM   1695  CG  HIS A 888      23.497   4.250  22.814  1.00 20.91           C  
ATOM   1696  ND1 HIS A 888      24.150   5.458  22.693  1.00 22.64           N  
ATOM   1697  CD2 HIS A 888      23.025   4.202  24.083  1.00 21.26           C  
ATOM   1698  CE1 HIS A 888      24.077   6.113  23.839  1.00 20.08           C  
ATOM   1699  NE2 HIS A 888      23.400   5.373  24.698  1.00 22.98           N  
ATOM   1700  N   LEU A 889      24.009   0.532  20.006  1.00 17.28           N  
ATOM   1701  CA  LEU A 889      23.494  -0.625  19.279  1.00 18.44           C  
ATOM   1702  C   LEU A 889      23.988  -1.886  19.980  1.00 18.61           C  
ATOM   1703  O   LEU A 889      23.230  -2.837  20.184  1.00 19.91           O  
ATOM   1704  CB  LEU A 889      23.985  -0.647  17.831  1.00 17.59           C  
ATOM   1705  CG  LEU A 889      23.635  -1.932  17.064  1.00 18.21           C  
ATOM   1706  CD1 LEU A 889      22.126  -2.129  17.033  1.00 18.53           C  
ATOM   1707  CD2 LEU A 889      24.193  -1.858  15.655  1.00 18.03           C  
ATOM   1708  N   TYR A 890      25.260  -1.896  20.361  1.00 19.15           N  
ATOM   1709  CA  TYR A 890      25.796  -3.075  21.020  1.00 21.64           C  
ATOM   1710  C   TYR A 890      25.090  -3.324  22.341  1.00 21.11           C  
ATOM   1711  O   TYR A 890      24.827  -4.471  22.707  1.00 22.19           O  
ATOM   1712  CB  TYR A 890      27.299  -2.947  21.250  1.00 22.16           C  
ATOM   1713  CG  TYR A 890      27.952  -4.298  21.395  1.00 27.68           C  
ATOM   1714  CD1 TYR A 890      27.924  -4.986  22.606  1.00 27.81           C  
ATOM   1715  CD2 TYR A 890      28.543  -4.919  20.297  1.00 29.40           C  
ATOM   1716  CE1 TYR A 890      28.471  -6.263  22.716  1.00 30.73           C  
ATOM   1717  CE2 TYR A 890      29.087  -6.188  20.398  1.00 32.03           C  
ATOM   1718  CZ  TYR A 890      29.047  -6.856  21.606  1.00 31.41           C  
ATOM   1719  OH  TYR A 890      29.584  -8.124  21.690  1.00 36.73           O  
ATOM   1720  N   CYS A 891      24.775  -2.245  23.049  1.00 21.76           N  
ATOM   1721  CA  CYS A 891      24.079  -2.345  24.329  1.00 23.15           C  
ATOM   1722  C   CYS A 891      22.706  -2.991  24.131  1.00 23.21           C  
ATOM   1723  O   CYS A 891      22.318  -3.898  24.868  1.00 23.99           O  
ATOM   1724  CB  CYS A 891      23.909  -0.952  24.939  1.00 24.73           C  
ATOM   1725  SG  CYS A 891      23.235  -0.943  26.612  1.00 31.43           S  
ATOM   1726  N   LEU A 892      21.974  -2.519  23.127  1.00 23.60           N  
ATOM   1727  CA  LEU A 892      20.646  -3.049  22.838  1.00 23.82           C  
ATOM   1728  C   LEU A 892      20.703  -4.529  22.469  1.00 24.93           C  
ATOM   1729  O   LEU A 892      19.926  -5.335  22.986  1.00 25.90           O  
ATOM   1730  CB  LEU A 892      19.998  -2.253  21.701  1.00 24.36           C  
ATOM   1731  CG  LEU A 892      18.678  -2.796  21.141  1.00 25.27           C  
ATOM   1732  CD1 LEU A 892      17.656  -2.940  22.263  1.00 25.51           C  
ATOM   1733  CD2 LEU A 892      18.166  -1.860  20.061  1.00 23.18           C  
ATOM   1734  N   ASN A 893      21.624  -4.885  21.578  1.00 24.24           N  
ATOM   1735  CA  ASN A 893      21.762  -6.267  21.149  1.00 27.29           C  
ATOM   1736  C   ASN A 893      22.200  -7.179  22.288  1.00 29.42           C  
ATOM   1737  O   ASN A 893      21.831  -8.354  22.326  1.00 29.56           O  
ATOM   1738  CB  ASN A 893      22.736  -6.367  19.968  1.00 25.24           C  
ATOM   1739  CG  ASN A 893      22.148  -5.786  18.693  1.00 24.48           C  
ATOM   1740  OD1 ASN A 893      20.929  -5.780  18.518  1.00 21.09           O  
ATOM   1741  ND2 ASN A 893      23.004  -5.310  17.795  1.00 22.27           N  
ATOM   1742  N   THR A 894      22.983  -6.641  23.218  1.00 30.16           N  
ATOM   1743  CA  THR A 894      23.420  -7.432  24.360  1.00 32.62           C  
ATOM   1744  C   THR A 894      22.180  -7.710  25.207  1.00 34.20           C  
ATOM   1745  O   THR A 894      22.013  -8.804  25.747  1.00 34.02           O  
ATOM   1746  CB  THR A 894      24.471  -6.676  25.200  1.00 33.14           C  
ATOM   1747  OG1 THR A 894      25.658  -6.493  24.419  1.00 32.11           O  
ATOM   1748  CG2 THR A 894      24.817  -7.456  26.459  1.00 32.68           C  
ATOM   1749  N   PHE A 895      21.304  -6.715  25.303  1.00 35.61           N  
ATOM   1750  CA  PHE A 895      20.068  -6.857  26.060  1.00 38.87           C  
ATOM   1751  C   PHE A 895      19.163  -7.899  25.408  1.00 40.41           C  
ATOM   1752  O   PHE A 895      18.689  -8.826  26.064  1.00 40.75           O  
ATOM   1753  CB  PHE A 895      19.322  -5.529  26.120  1.00 39.97           C  
ATOM   1754  CG  PHE A 895      18.006  -5.619  26.828  1.00 41.96           C  
ATOM   1755  CD1 PHE A 895      17.958  -5.787  28.202  1.00 42.14           C  
ATOM   1756  CD2 PHE A 895      16.816  -5.566  26.118  1.00 41.40           C  
ATOM   1757  CE1 PHE A 895      16.747  -5.905  28.855  1.00 43.15           C  
ATOM   1758  CE2 PHE A 895      15.601  -5.683  26.764  1.00 42.14           C  
ATOM   1759  CZ  PHE A 895      15.565  -5.851  28.135  1.00 43.40           C  
ATOM   1760  N   ILE A 896      18.917  -7.731  24.114  1.00 41.52           N  
ATOM   1761  CA  ILE A 896      18.079  -8.661  23.370  1.00 43.35           C  
ATOM   1762  C   ILE A 896      18.561 -10.097  23.551  1.00 45.88           C  
ATOM   1763  O   ILE A 896      17.761 -11.007  23.767  1.00 46.36           O  
ATOM   1764  CB  ILE A 896      18.084  -8.324  21.867  1.00 42.69           C  
ATOM   1765  CG1 ILE A 896      17.329  -7.017  21.630  1.00 42.30           C  
ATOM   1766  CG2 ILE A 896      17.470  -9.462  21.071  1.00 41.72           C  
ATOM   1767  CD1 ILE A 896      17.363  -6.550  20.193  1.00 42.46           C  
ATOM   1768  N   GLN A 897      19.873 -10.293  23.475  1.00 48.34           N  
ATOM   1769  CA  GLN A 897      20.463 -11.619  23.618  1.00 52.07           C  
ATOM   1770  C   GLN A 897      20.288 -12.240  25.000  1.00 54.31           C  
ATOM   1771  O   GLN A 897      20.423 -13.452  25.158  1.00 55.11           O  
ATOM   1772  CB  GLN A 897      21.950 -11.571  23.261  1.00 52.51           C  
ATOM   1773  CG  GLN A 897      22.221 -11.541  21.766  1.00 54.77           C  
ATOM   1774  CD  GLN A 897      23.697 -11.394  21.438  1.00 56.51           C  
ATOM   1775  OE1 GLN A 897      24.117 -11.624  20.305  1.00 57.78           O  
ATOM   1776  NE2 GLN A 897      24.490 -10.996  22.429  1.00 57.15           N  
ATOM   1777  N   SER A 898      19.992 -11.419  26.002  1.00 56.82           N  
ATOM   1778  CA  SER A 898      19.799 -11.931  27.354  1.00 59.60           C  
ATOM   1779  C   SER A 898      18.377 -12.468  27.513  1.00 61.44           C  
ATOM   1780  O   SER A 898      18.151 -13.476  28.185  1.00 62.50           O  
ATOM   1781  CB  SER A 898      20.045 -10.826  28.383  1.00 58.75           C  
ATOM   1782  OG  SER A 898      19.018  -9.855  28.337  1.00 58.47           O  
ATOM   1783  N   ARG A 899      17.426 -11.789  26.879  1.00 63.17           N  
ATOM   1784  CA  ARG A 899      16.016 -12.166  26.937  1.00 64.30           C  
ATOM   1785  C   ARG A 899      15.625 -13.107  25.799  1.00 64.21           C  
ATOM   1786  O   ARG A 899      16.453 -13.474  24.966  1.00 64.58           O  
ATOM   1787  CB  ARG A 899      15.151 -10.904  26.883  1.00 65.13           C  
ATOM   1788  CG  ARG A 899      15.416  -9.935  28.024  1.00 67.25           C  
ATOM   1789  CD  ARG A 899      14.681 -10.360  29.281  1.00 69.46           C  
ATOM   1790  NE  ARG A 899      15.201  -9.704  30.477  1.00 70.94           N  
ATOM   1791  CZ  ARG A 899      14.644  -9.802  31.679  1.00 72.54           C  
ATOM   1792  NH1 ARG A 899      13.544 -10.526  31.842  1.00 73.17           N  
ATOM   1793  NH2 ARG A 899      15.193  -9.191  32.720  1.00 73.55           N  
ATOM   1794  N   MET A 909       9.397  -5.985  24.629  1.00 76.42           N  
ATOM   1795  CA  MET A 909      10.544  -5.965  23.730  1.00 76.39           C  
ATOM   1796  C   MET A 909      10.423  -4.897  22.652  1.00 75.65           C  
ATOM   1797  O   MET A 909      11.312  -4.059  22.497  1.00 75.57           O  
ATOM   1798  CB  MET A 909      10.725  -7.334  23.073  1.00 77.67           C  
ATOM   1799  CG  MET A 909      11.573  -8.299  23.882  1.00 79.49           C  
ATOM   1800  SD  MET A 909      13.245  -7.660  24.143  1.00 81.41           S  
ATOM   1801  CE  MET A 909      13.866  -7.661  22.461  1.00 80.76           C  
ATOM   1802  N   SER A 910       9.326  -4.934  21.904  1.00 74.51           N  
ATOM   1803  CA  SER A 910       9.098  -3.961  20.843  1.00 73.16           C  
ATOM   1804  C   SER A 910       9.072  -2.553  21.428  1.00 72.39           C  
ATOM   1805  O   SER A 910       9.274  -1.571  20.715  1.00 72.49           O  
ATOM   1806  CB  SER A 910       7.783  -4.260  20.131  1.00 73.25           C  
ATOM   1807  N   GLU A 911       8.825  -2.465  22.731  1.00 71.14           N  
ATOM   1808  CA  GLU A 911       8.775  -1.180  23.419  1.00 70.03           C  
ATOM   1809  C   GLU A 911      10.173  -0.750  23.853  1.00 68.62           C  
ATOM   1810  O   GLU A 911      10.528   0.427  23.767  1.00 68.74           O  
ATOM   1811  CB  GLU A 911       7.853  -1.271  24.631  1.00 70.80           C  
ATOM   1812  N   VAL A 912      10.962  -1.713  24.323  1.00 66.64           N  
ATOM   1813  CA  VAL A 912      12.324  -1.441  24.767  1.00 64.48           C  
ATOM   1814  C   VAL A 912      13.172  -0.989  23.582  1.00 62.88           C  
ATOM   1815  O   VAL A 912      14.003  -0.088  23.701  1.00 62.90           O  
ATOM   1816  CB  VAL A 912      12.925  -2.692  25.398  1.00 64.58           C  
ATOM   1817  N   ILE A 913      12.949  -1.624  22.436  1.00 60.65           N  
ATOM   1818  CA  ILE A 913      13.675  -1.299  21.216  1.00 58.43           C  
ATOM   1819  C   ILE A 913      13.283   0.082  20.709  1.00 57.90           C  
ATOM   1820  O   ILE A 913      14.108   0.811  20.156  1.00 57.78           O  
ATOM   1821  CB  ILE A 913      13.378  -2.331  20.112  1.00 57.72           C  
ATOM   1822  CG1 ILE A 913      13.940  -3.693  20.518  1.00 56.40           C  
ATOM   1823  CG2 ILE A 913      13.965  -1.870  18.792  1.00 57.61           C  
ATOM   1824  CD1 ILE A 913      13.755  -4.762  19.472  1.00 57.18           C  
ATOM   1825  N   ALA A 914      12.017   0.435  20.905  1.00 57.09           N  
ATOM   1826  CA  ALA A 914      11.500   1.726  20.468  1.00 55.78           C  
ATOM   1827  C   ALA A 914      12.139   2.878  21.235  1.00 55.10           C  
ATOM   1828  O   ALA A 914      12.379   3.948  20.676  1.00 55.10           O  
ATOM   1829  CB  ALA A 914       9.988   1.762  20.645  1.00 56.48           C  
ATOM   1830  N   ALA A 915      12.418   2.652  22.514  1.00 53.68           N  
ATOM   1831  CA  ALA A 915      13.016   3.680  23.357  1.00 53.12           C  
ATOM   1832  C   ALA A 915      14.523   3.820  23.156  1.00 52.30           C  
ATOM   1833  O   ALA A 915      15.128   4.789  23.615  1.00 51.99           O  
ATOM   1834  CB  ALA A 915      12.714   3.384  24.817  1.00 53.47           C  
ATOM   1835  N   GLN A 916      15.125   2.855  22.470  1.00 51.66           N  
ATOM   1836  CA  GLN A 916      16.562   2.884  22.227  1.00 50.49           C  
ATOM   1837  C   GLN A 916      16.950   3.446  20.866  1.00 48.74           C  
ATOM   1838  O   GLN A 916      18.046   3.982  20.704  1.00 48.80           O  
ATOM   1839  CB  GLN A 916      17.142   1.480  22.381  1.00 51.99           C  
ATOM   1840  CG  GLN A 916      17.191   1.015  23.820  1.00 54.60           C  
ATOM   1841  CD  GLN A 916      18.049   1.924  24.680  1.00 55.99           C  
ATOM   1842  OE1 GLN A 916      19.257   2.037  24.468  1.00 57.63           O  
ATOM   1843  NE2 GLN A 916      17.427   2.582  25.651  1.00 56.35           N  
ATOM   1844  N   LEU A 917      16.049   3.329  19.895  1.00 47.05           N  
ATOM   1845  CA  LEU A 917      16.307   3.812  18.542  1.00 44.75           C  
ATOM   1846  C   LEU A 917      16.810   5.248  18.477  1.00 43.13           C  
ATOM   1847  O   LEU A 917      17.734   5.554  17.723  1.00 41.95           O  
ATOM   1848  CB  LEU A 917      15.051   3.664  17.683  1.00 46.26           C  
ATOM   1849  CG  LEU A 917      14.590   2.221  17.478  1.00 46.33           C  
ATOM   1850  CD1 LEU A 917      13.380   2.203  16.559  1.00 47.58           C  
ATOM   1851  CD2 LEU A 917      15.728   1.395  16.888  1.00 47.20           C  
ATOM   1852  N   PRO A 918      16.207   6.154  19.261  1.00 41.54           N  
ATOM   1853  CA  PRO A 918      16.676   7.541  19.218  1.00 40.29           C  
ATOM   1854  C   PRO A 918      18.153   7.661  19.590  1.00 38.96           C  
ATOM   1855  O   PRO A 918      18.779   8.700  19.365  1.00 38.81           O  
ATOM   1856  CB  PRO A 918      15.747   8.255  20.207  1.00 40.10           C  
ATOM   1857  CG  PRO A 918      15.319   7.160  21.138  1.00 40.37           C  
ATOM   1858  CD  PRO A 918      15.086   6.008  20.202  1.00 41.77           C  
ATOM   1859  N   LYS A 919      18.712   6.587  20.144  1.00 37.02           N  
ATOM   1860  CA  LYS A 919      20.116   6.586  20.535  1.00 35.29           C  
ATOM   1861  C   LYS A 919      21.032   5.919  19.509  1.00 32.59           C  
ATOM   1862  O   LYS A 919      22.251   6.076  19.566  1.00 30.09           O  
ATOM   1863  CB  LYS A 919      20.290   5.931  21.912  1.00 37.46           C  
ATOM   1864  CG  LYS A 919      19.856   6.841  23.063  1.00 39.40           C  
ATOM   1865  CD  LYS A 919      20.216   6.282  24.436  1.00 43.17           C  
ATOM   1866  CE  LYS A 919      19.972   7.328  25.530  1.00 44.10           C  
ATOM   1867  NZ  LYS A 919      20.280   6.827  26.906  1.00 45.48           N  
ATOM   1868  N   ILE A 920      20.458   5.186  18.561  1.00 29.59           N  
ATOM   1869  CA  ILE A 920      21.290   4.545  17.552  1.00 28.90           C  
ATOM   1870  C   ILE A 920      20.986   5.068  16.150  1.00 27.30           C  
ATOM   1871  O   ILE A 920      21.825   4.981  15.253  1.00 26.07           O  
ATOM   1872  CB  ILE A 920      21.126   3.007  17.570  1.00 29.47           C  
ATOM   1873  CG1 ILE A 920      19.887   2.596  16.782  1.00 31.78           C  
ATOM   1874  CG2 ILE A 920      21.007   2.516  19.004  1.00 30.14           C  
ATOM   1875  CD1 ILE A 920      19.760   1.098  16.592  1.00 34.72           C  
ATOM   1876  N   LEU A 921      19.790   5.624  15.970  1.00 26.47           N  
ATOM   1877  CA  LEU A 921      19.368   6.160  14.675  1.00 27.33           C  
ATOM   1878  C   LEU A 921      19.647   7.649  14.520  1.00 27.17           C  
ATOM   1879  O   LEU A 921      19.616   8.406  15.492  1.00 28.01           O  
ATOM   1880  CB  LEU A 921      17.868   5.922  14.470  1.00 28.31           C  
ATOM   1881  CG  LEU A 921      17.423   4.792  13.542  1.00 30.47           C  
ATOM   1882  CD1 LEU A 921      18.206   3.522  13.824  1.00 31.11           C  
ATOM   1883  CD2 LEU A 921      15.929   4.573  13.720  1.00 32.01           C  
ATOM   1884  N   ALA A 922      19.910   8.067  13.289  1.00 25.96           N  
ATOM   1885  CA  ALA A 922      20.164   9.470  13.007  1.00 27.15           C  
ATOM   1886  C   ALA A 922      18.829  10.210  12.884  1.00 28.55           C  
ATOM   1887  O   ALA A 922      17.776   9.585  12.748  1.00 27.50           O  
ATOM   1888  CB  ALA A 922      20.946   9.603  11.715  1.00 26.16           C  
ATOM   1889  N   GLY A 923      18.883  11.538  12.948  1.00 28.79           N  
ATOM   1890  CA  GLY A 923      17.685  12.348  12.803  1.00 29.59           C  
ATOM   1891  C   GLY A 923      16.680  12.349  13.935  1.00 29.69           C  
ATOM   1892  O   GLY A 923      15.556  12.813  13.767  1.00 32.07           O  
ATOM   1893  N   MET A 924      17.062  11.837  15.094  1.00 29.35           N  
ATOM   1894  CA  MET A 924      16.139  11.825  16.211  1.00 28.73           C  
ATOM   1895  C   MET A 924      16.479  12.893  17.238  1.00 27.80           C  
ATOM   1896  O   MET A 924      15.633  13.287  18.040  1.00 26.40           O  
ATOM   1897  CB  MET A 924      16.125  10.441  16.845  1.00 31.92           C  
ATOM   1898  CG  MET A 924      15.732   9.383  15.835  1.00 36.00           C  
ATOM   1899  SD  MET A 924      14.348   8.391  16.360  1.00 39.97           S  
ATOM   1900  CE  MET A 924      15.011   6.765  16.182  1.00 41.90           C  
ATOM   1901  N   VAL A 925      17.723  13.356  17.208  1.00 26.48           N  
ATOM   1902  CA  VAL A 925      18.190  14.399  18.115  1.00 25.47           C  
ATOM   1903  C   VAL A 925      19.100  15.289  17.293  1.00 25.35           C  
ATOM   1904  O   VAL A 925      19.322  15.024  16.112  1.00 24.78           O  
ATOM   1905  CB  VAL A 925      18.990  13.823  19.323  1.00 25.06           C  
ATOM   1906  CG1 VAL A 925      18.047  13.048  20.235  1.00 22.84           C  
ATOM   1907  CG2 VAL A 925      20.126  12.914  18.830  1.00 23.49           C  
ATOM   1908  N   LYS A 926      19.636  16.334  17.912  1.00 24.74           N  
ATOM   1909  CA  LYS A 926      20.511  17.263  17.206  1.00 25.91           C  
ATOM   1910  C   LYS A 926      21.950  17.295  17.713  1.00 26.47           C  
ATOM   1911  O   LYS A 926      22.244  17.906  18.732  1.00 26.26           O  
ATOM   1912  CB  LYS A 926      19.939  18.672  17.283  1.00 26.64           C  
ATOM   1913  CG  LYS A 926      20.842  19.707  16.626  1.00 29.86           C  
ATOM   1914  CD  LYS A 926      20.257  21.102  16.732  1.00 33.66           C  
ATOM   1915  CE  LYS A 926      18.817  21.099  16.245  1.00 38.80           C  
ATOM   1916  NZ  LYS A 926      18.206  22.455  16.200  1.00 41.63           N  
ATOM   1917  N   PRO A 927      22.865  16.641  16.993  1.00 26.80           N  
ATOM   1918  CA  PRO A 927      24.270  16.635  17.417  1.00 26.25           C  
ATOM   1919  C   PRO A 927      24.815  18.028  17.107  1.00 26.25           C  
ATOM   1920  O   PRO A 927      24.478  18.594  16.064  1.00 26.22           O  
ATOM   1921  CB  PRO A 927      24.914  15.598  16.503  1.00 26.64           C  
ATOM   1922  CG  PRO A 927      23.759  14.787  15.980  1.00 27.54           C  
ATOM   1923  CD  PRO A 927      22.658  15.798  15.805  1.00 26.33           C  
ATOM   1924  N   LEU A 928      25.658  18.575  17.978  1.00 24.17           N  
ATOM   1925  CA  LEU A 928      26.237  19.895  17.739  1.00 25.25           C  
ATOM   1926  C   LEU A 928      27.664  19.769  17.217  1.00 26.76           C  
ATOM   1927  O   LEU A 928      28.615  19.658  17.993  1.00 29.47           O  
ATOM   1928  CB  LEU A 928      26.225  20.719  19.026  1.00 25.25           C  
ATOM   1929  CG  LEU A 928      24.835  20.936  19.627  1.00 24.60           C  
ATOM   1930  CD1 LEU A 928      24.940  21.828  20.865  1.00 25.99           C  
ATOM   1931  CD2 LEU A 928      23.931  21.560  18.568  1.00 23.40           C  
ATOM   1932  N   LEU A 929      27.797  19.801  15.897  1.00 24.11           N  
ATOM   1933  CA  LEU A 929      29.084  19.665  15.233  1.00 22.48           C  
ATOM   1934  C   LEU A 929      29.900  20.950  15.196  1.00 22.06           C  
ATOM   1935  O   LEU A 929      29.351  22.036  15.012  1.00 21.52           O  
ATOM   1936  CB  LEU A 929      28.859  19.181  13.798  1.00 21.90           C  
ATOM   1937  CG  LEU A 929      28.069  17.880  13.663  1.00 23.01           C  
ATOM   1938  CD1 LEU A 929      27.742  17.620  12.195  1.00 25.20           C  
ATOM   1939  CD2 LEU A 929      28.879  16.735  14.256  1.00 22.32           C  
ATOM   1940  N   PHE A 930      31.212  20.823  15.365  1.00 21.25           N  
ATOM   1941  CA  PHE A 930      32.086  21.983  15.299  1.00 22.73           C  
ATOM   1942  C   PHE A 930      32.443  22.252  13.839  1.00 23.92           C  
ATOM   1943  O   PHE A 930      32.737  23.384  13.463  1.00 22.94           O  
ATOM   1944  CB  PHE A 930      33.380  21.750  16.085  1.00 22.25           C  
ATOM   1945  CG  PHE A 930      33.184  21.676  17.575  1.00 24.36           C  
ATOM   1946  CD1 PHE A 930      32.902  20.468  18.192  1.00 21.23           C  
ATOM   1947  CD2 PHE A 930      33.261  22.824  18.356  1.00 22.61           C  
ATOM   1948  CE1 PHE A 930      32.697  20.402  19.559  1.00 23.77           C  
ATOM   1949  CE2 PHE A 930      33.056  22.763  19.725  1.00 22.94           C  
ATOM   1950  CZ  PHE A 930      32.773  21.552  20.326  1.00 21.84           C  
ATOM   1951  N   HIS A 931      32.401  21.204  13.019  1.00 23.97           N  
ATOM   1952  CA  HIS A 931      32.756  21.321  11.607  1.00 27.01           C  
ATOM   1953  C   HIS A 931      31.716  20.703  10.681  1.00 28.92           C  
ATOM   1954  O   HIS A 931      31.056  19.732  11.036  1.00 28.03           O  
ATOM   1955  CB  HIS A 931      34.113  20.648  11.372  1.00 24.97           C  
ATOM   1956  CG  HIS A 931      35.150  21.032  12.381  1.00 22.86           C  
ATOM   1957  ND1 HIS A 931      35.713  22.289  12.428  1.00 22.92           N  
ATOM   1958  CD2 HIS A 931      35.680  20.343  13.419  1.00 21.53           C  
ATOM   1959  CE1 HIS A 931      36.543  22.360  13.456  1.00 23.42           C  
ATOM   1960  NE2 HIS A 931      36.541  21.192  14.073  1.00 21.16           N  
ATOM   1961  N   LYS A 932      31.578  21.271   9.487  1.00 33.31           N  
ATOM   1962  CA  LYS A 932      30.622  20.765   8.506  1.00 37.22           C  
ATOM   1963  C   LYS A 932      31.060  19.377   8.041  1.00 39.69           C  
ATOM   1964  O   LYS A 932      30.182  18.495   7.899  1.00 41.95           O  
ATOM   1965  CB  LYS A 932      30.528  21.720   7.314  1.00 37.69           C  
TER    1966      LYS A 932                                                      
ATOM   1967  N   GLY B2262      15.004   3.747  31.171  1.00 57.67           N  
ATOM   1968  CA  GLY B2262      15.100   3.219  32.563  1.00 56.91           C  
ATOM   1969  C   GLY B2262      16.134   4.007  33.357  1.00 55.87           C  
ATOM   1970  O   GLY B2262      16.086   4.054  34.588  1.00 55.69           O  
ATOM   1971  N   LEU B2263      17.071   4.624  32.645  1.00 54.52           N  
ATOM   1972  CA  LEU B2263      18.108   5.411  33.293  1.00 52.35           C  
ATOM   1973  C   LEU B2263      17.574   6.791  33.646  1.00 51.35           C  
ATOM   1974  O   LEU B2263      18.045   7.422  34.588  1.00 50.70           O  
ATOM   1975  CB  LEU B2263      19.331   5.544  32.385  1.00 52.25           C  
ATOM   1976  CG  LEU B2263      20.019   4.237  31.990  1.00 51.60           C  
ATOM   1977  CD1 LEU B2263      21.406   4.542  31.448  1.00 50.81           C  
ATOM   1978  CD2 LEU B2263      20.122   3.325  33.203  1.00 51.72           C  
ATOM   1979  N   GLU B2264      16.585   7.257  32.889  1.00 50.74           N  
ATOM   1980  CA  GLU B2264      15.994   8.564  33.146  1.00 49.85           C  
ATOM   1981  C   GLU B2264      15.524   8.654  34.590  1.00 48.17           C  
ATOM   1982  O   GLU B2264      15.641   9.701  35.225  1.00 48.26           O  
ATOM   1983  CB  GLU B2264      14.812   8.818  32.206  1.00 51.14           C  
ATOM   1984  CG  GLU B2264      13.989  10.049  32.571  1.00 52.01           C  
ATOM   1985  CD  GLU B2264      12.996  10.441  31.492  1.00 53.89           C  
ATOM   1986  OE1 GLU B2264      12.142  11.314  31.759  1.00 54.49           O  
ATOM   1987  OE2 GLU B2264      13.073   9.885  30.374  1.00 55.03           O  
ATOM   1988  N   ALA B2265      14.994   7.548  35.104  1.00 45.90           N  
ATOM   1989  CA  ALA B2265      14.507   7.506  36.476  1.00 43.54           C  
ATOM   1990  C   ALA B2265      15.682   7.598  37.441  1.00 41.87           C  
ATOM   1991  O   ALA B2265      15.616   8.295  38.456  1.00 40.94           O  
ATOM   1992  CB  ALA B2265      13.726   6.217  36.717  1.00 44.05           C  
ATOM   1993  N   ILE B2266      16.758   6.888  37.115  1.00 39.39           N  
ATOM   1994  CA  ILE B2266      17.953   6.888  37.948  1.00 37.34           C  
ATOM   1995  C   ILE B2266      18.621   8.259  37.913  1.00 35.59           C  
ATOM   1996  O   ILE B2266      19.029   8.792  38.945  1.00 33.93           O  
ATOM   1997  CB  ILE B2266      18.971   5.836  37.460  1.00 38.26           C  
ATOM   1998  CG1 ILE B2266      18.358   4.436  37.550  1.00 40.39           C  
ATOM   1999  CG2 ILE B2266      20.238   5.913  38.299  1.00 38.06           C  
ATOM   2000  CD1 ILE B2266      19.259   3.329  37.020  1.00 40.09           C  
ATOM   2001  N   ILE B2267      18.727   8.820  36.713  1.00 32.76           N  
ATOM   2002  CA  ILE B2267      19.348  10.121  36.523  1.00 31.76           C  
ATOM   2003  C   ILE B2267      18.558  11.211  37.239  1.00 31.91           C  
ATOM   2004  O   ILE B2267      19.129  12.044  37.947  1.00 30.08           O  
ATOM   2005  CB  ILE B2267      19.456  10.458  35.021  1.00 30.04           C  
ATOM   2006  CG1 ILE B2267      20.405   9.465  34.341  1.00 29.80           C  
ATOM   2007  CG2 ILE B2267      19.952  11.883  34.841  1.00 31.92           C  
ATOM   2008  CD1 ILE B2267      20.502   9.616  32.835  1.00 29.32           C  
ATOM   2009  N   ARG B2268      17.241  11.192  37.061  1.00 33.46           N  
ATOM   2010  CA  ARG B2268      16.371  12.179  37.689  1.00 34.90           C  
ATOM   2011  C   ARG B2268      16.502  12.160  39.209  1.00 34.29           C  
ATOM   2012  O   ARG B2268      16.675  13.205  39.836  1.00 34.12           O  
ATOM   2013  CB  ARG B2268      14.908  11.934  37.289  1.00 36.31           C  
ATOM   2014  CG  ARG B2268      13.922  12.851  38.005  1.00 41.35           C  
ATOM   2015  CD  ARG B2268      12.460  12.573  37.644  1.00 43.28           C  
ATOM   2016  NE  ARG B2268      12.059  13.153  36.362  1.00 46.09           N  
ATOM   2017  CZ  ARG B2268      12.263  12.586  35.177  1.00 47.04           C  
ATOM   2018  NH1 ARG B2268      12.866  11.409  35.093  1.00 48.79           N  
ATOM   2019  NH2 ARG B2268      11.856  13.196  34.071  1.00 46.91           N  
ATOM   2020  N   LYS B2269      16.431  10.974  39.800  1.00 34.62           N  
ATOM   2021  CA  LYS B2269      16.536  10.851  41.250  1.00 35.87           C  
ATOM   2022  C   LYS B2269      17.898  11.302  41.767  1.00 36.16           C  
ATOM   2023  O   LYS B2269      17.989  11.972  42.798  1.00 36.46           O  
ATOM   2024  CB  LYS B2269      16.263   9.408  41.676  1.00 35.47           C  
ATOM   2025  N   ALA B2270      18.956  10.936  41.049  1.00 36.69           N  
ATOM   2026  CA  ALA B2270      20.312  11.303  41.447  1.00 36.70           C  
ATOM   2027  C   ALA B2270      20.564  12.807  41.383  1.00 37.10           C  
ATOM   2028  O   ALA B2270      21.349  13.343  42.163  1.00 36.67           O  
ATOM   2029  CB  ALA B2270      21.325  10.573  40.573  1.00 36.44           C  
ATOM   2030  N   LEU B2271      19.905  13.487  40.452  1.00 38.56           N  
ATOM   2031  CA  LEU B2271      20.089  14.928  40.305  1.00 41.85           C  
ATOM   2032  C   LEU B2271      19.470  15.736  41.438  1.00 45.40           C  
ATOM   2033  O   LEU B2271      19.996  16.781  41.830  1.00 45.92           O  
ATOM   2034  CB  LEU B2271      19.516  15.403  38.969  1.00 38.45           C  
ATOM   2035  CG  LEU B2271      20.446  15.264  37.761  1.00 37.45           C  
ATOM   2036  CD1 LEU B2271      19.681  15.546  36.480  1.00 36.07           C  
ATOM   2037  CD2 LEU B2271      21.618  16.221  37.913  1.00 35.56           C  
ATOM   2038  N   MET B2272      18.356  15.249  41.969  1.00 49.48           N  
ATOM   2039  CA  MET B2272      17.672  15.953  43.042  1.00 54.22           C  
ATOM   2040  C   MET B2272      18.429  15.837  44.358  1.00 56.31           C  
ATOM   2041  O   MET B2272      18.753  16.848  44.979  1.00 56.81           O  
ATOM   2042  CB  MET B2272      16.251  15.408  43.194  1.00 55.55           C  
ATOM   2043  CG  MET B2272      15.612  15.012  41.867  1.00 58.40           C  
ATOM   2044  SD  MET B2272      15.961  16.167  40.508  1.00 62.97           S  
ATOM   2045  CE  MET B2272      14.396  16.148  39.613  1.00 60.77           C  
ATOM   2046  N   GLY B2273      18.716  14.601  44.759  1.00 58.80           N  
ATOM   2047  CA  GLY B2273      19.428  14.332  46.000  1.00 62.11           C  
ATOM   2048  C   GLY B2273      20.382  15.398  46.514  1.00 64.67           C  
ATOM   2049  O   GLY B2273      19.953  16.454  46.985  1.00 65.45           O  
ATOM   2050  N   LYS B2274      21.681  15.120  46.441  1.00 66.55           N  
ATOM   2051  CA  LYS B2274      22.692  16.063  46.909  1.00 68.27           C  
ATOM   2052  C   LYS B2274      22.763  17.309  46.026  1.00 69.25           C  
ATOM   2053  O   LYS B2274      21.999  17.384  45.038  1.00 69.01           O  
ATOM   2054  CB  LYS B2274      24.059  15.380  46.962  1.00 68.21           C  
TER    2055      LYS B2274                                                      
HETATM 2056  C1  AS0 A 301      30.060  -5.229  26.509  1.00 37.94           C  
HETATM 2057  C3  AS0 A 301      28.186  -3.829  26.785  1.00 32.71           C  
HETATM 2058  C4  AS0 A 301      27.498  -2.408  26.694  1.00 30.08           C  
HETATM 2059  C5  AS0 A 301      27.790  -1.742  25.317  1.00 28.30           C  
HETATM 2060  C6  AS0 A 301      28.853  -0.594  25.569  1.00 28.16           C  
HETATM 2061  O2  AS0 A 301      29.582  -3.843  26.456  1.00 39.15           O  
HETATM 2062  C7  AS0 A 301      29.202  -0.585  27.065  1.00 27.78           C  
HETATM 2063  C8  AS0 A 301      29.597   0.711  27.905  1.00 27.51           C  
HETATM 2064  C9  AS0 A 301      30.925   1.087  27.184  1.00 27.27           C  
HETATM 2065  C10 AS0 A 301      31.575   2.306  27.881  1.00 27.79           C  
HETATM 2066  C11 AS0 A 301      31.903   1.995  29.326  1.00 26.53           C  
HETATM 2067  C12 AS0 A 301      32.992   2.570  29.901  1.00 26.24           C  
HETATM 2068  C13 AS0 A 301      33.394   2.298  31.328  1.00 26.65           C  
HETATM 2069  O14 AS0 A 301      34.378   2.847  31.825  1.00 28.89           O  
HETATM 2070  C15 AS0 A 301      32.545   1.310  32.148  1.00 26.20           C  
HETATM 2071  C16 AS0 A 301      31.277   0.710  31.473  1.00 24.90           C  
HETATM 2072  C17 AS0 A 301      30.982   1.042  30.018  1.00 26.35           C  
HETATM 2073  C18 AS0 A 301      29.895   0.438  29.409  1.00 25.78           C  
HETATM 2074  C19 AS0 A 301      28.929  -0.551  30.132  1.00 25.32           C  
HETATM 2075  C20 AS0 A 301      28.367  -1.708  29.211  1.00 25.65           C  
HETATM 2076  C21 AS0 A 301      28.011  -1.305  27.713  1.00 27.97           C  
HETATM 2077  C22 AS0 A 301      26.805  -0.341  27.861  1.00 28.24           C  
HETATM 2078  C23 AS0 A 301      27.771   0.182  30.908  1.00 23.83           C  
HETATM 2079  C24 AS0 A 301      27.639   1.621  30.900  1.00 24.64           C  
HETATM 2080  C25 AS0 A 301      26.607   2.260  31.641  1.00 24.98           C  
HETATM 2081  C26 AS0 A 301      25.691   1.507  32.394  1.00 25.21           C  
HETATM 2082  C27 AS0 A 301      24.652   2.222  33.144  1.00 26.13           C  
HETATM 2083  N28 AS0 A 301      23.756   1.583  33.856  1.00 28.74           N  
HETATM 2084  O29 AS0 A 301      22.807   2.317  34.561  1.00 31.87           O  
HETATM 2085  C30 AS0 A 301      25.785   0.072  32.419  1.00 24.48           C  
HETATM 2086  C31 AS0 A 301      26.822  -0.584  31.673  1.00 24.13           C  
HETATM 2087  O32 AS0 A 301      26.052  -2.618  26.972  1.00 30.81           O  
HETATM 2088  C33 AS0 A 301      25.600  -3.997  27.297  1.00 29.23           C  
HETATM 2089  O   HOH A   1      36.170  17.524  35.418  1.00 17.67           O  
HETATM 2090  O   HOH A   2      40.896  12.663  35.674  1.00 27.95           O  
HETATM 2091  O   HOH A   3      19.616  -0.092  27.919  1.00 55.84           O  
HETATM 2092  O   HOH A   4      21.676  -0.402  31.059  1.00 61.30           O  
HETATM 2093  O   HOH A   5      24.542  16.422  25.137  1.00 18.26           O  
HETATM 2094  O   HOH A   6      19.606  10.921  16.231  1.00 29.76           O  
HETATM 2095  O   HOH A   7      21.743  12.800  13.088  1.00 36.84           O  
HETATM 2096  O   HOH A   8      38.564   8.930  34.343  1.00 33.83           O  
HETATM 2097  O   HOH A   9      42.739 -16.889  22.537  1.00 42.08           O  
HETATM 2098  O   HOH A  10      40.453 -13.441  16.896  1.00 47.66           O  
HETATM 2099  O   HOH A  11      25.330  29.571  31.057  1.00 16.59           O  
HETATM 2100  O   HOH A  12      51.448   8.090  25.060  1.00 30.74           O  
HETATM 2101  O   HOH A  14      16.755  30.700  26.863  1.00 28.29           O  
HETATM 2102  O   HOH A  15      40.516   4.670  37.633  1.00 30.13           O  
HETATM 2103  O   HOH A  16      28.313  28.701  37.816  1.00 22.78           O  
HETATM 2104  O   HOH A  17      28.152  29.939  35.044  1.00 17.73           O  
HETATM 2105  O   HOH A  18      41.980   7.074  36.551  1.00 35.11           O  
HETATM 2106  O   HOH A  19      48.698  16.475  30.727  1.00 26.68           O  
HETATM 2107  O   HOH A  20      50.764   8.242  28.374  1.00 51.12           O  
HETATM 2108  O   HOH A  21      25.294  30.163  34.978  1.00 14.71           O  
HETATM 2109  O   HOH A  22      45.447  -1.845  38.328  1.00 29.43           O  
HETATM 2110  O   HOH A  23      37.703 -18.138  25.778  1.00 39.46           O  
HETATM 2111  O   HOH A  24      32.065  29.545  19.737  1.00 34.10           O  
HETATM 2112  O   HOH A  25      23.901  28.400  33.060  1.00 21.81           O  
HETATM 2113  O   HOH A  26      26.132   9.643  24.695  1.00 24.76           O  
HETATM 2114  O   HOH A  27      44.603 -13.854  38.143  1.00 22.15           O  
HETATM 2115  O   HOH A  28      31.372 -10.437  37.788  1.00 32.03           O  
HETATM 2116  O   HOH A  29      33.665 -11.201  39.339  1.00 30.55           O  
HETATM 2117  O   HOH A  30      14.568  25.860  22.518  1.00 35.59           O  
HETATM 2118  O   HOH A  31      30.492  -4.555  17.938  1.00 30.13           O  
HETATM 2119  O   HOH A  32      34.054  -2.669  44.477  1.00 32.46           O  
HETATM 2120  O   HOH A  33      31.967  -4.711  44.765  1.00 47.69           O  
HETATM 2121  O   HOH A  34      31.866 -17.282  28.020  1.00 44.02           O  
HETATM 2122  O   HOH A  37      39.899  29.776  33.769  1.00 20.97           O  
HETATM 2123  O   HOH A  38      42.173   5.958  16.363  1.00 40.30           O  
HETATM 2124  O   HOH A  39      43.996  -7.635  30.580  1.00 18.96           O  
HETATM 2125  O   HOH A  40      48.153  18.751  17.117  1.00 32.57           O  
HETATM 2126  O   HOH A  41      43.318  -5.363  37.388  1.00 19.55           O  
HETATM 2127  O   HOH A  42      24.233   8.266  26.326  1.00 21.36           O  
HETATM 2128  O   HOH A  43      37.844  31.490  34.008  1.00 41.04           O  
HETATM 2129  O   HOH A  44      36.324   3.107  36.501  1.00 20.87           O  
HETATM 2130  O   HOH A  45      35.417 -13.229  38.256  1.00 23.44           O  
HETATM 2131  O   HOH A  46      35.188 -15.667  22.833  1.00 44.80           O  
HETATM 2132  O   HOH A  48      33.371  26.410  17.598  1.00 34.68           O  
HETATM 2133  O   HOH A  49      26.875  -0.653  43.096  1.00 49.46           O  
HETATM 2134  O   HOH A  50      24.255  -2.785  38.588  1.00 43.50           O  
HETATM 2135  O   HOH A  51      39.704  16.186  43.848  1.00 39.82           O  
HETATM 2136  O   HOH A  52      51.207  23.268  31.222  1.00 53.75           O  
HETATM 2137  O   HOH A  53      29.019 -17.258  30.577  1.00 40.79           O  
HETATM 2138  O   HOH A  54      22.206  -4.224  28.131  1.00 46.56           O  
HETATM 2139  O   HOH A  55      43.271  -6.605  40.035  1.00 42.93           O  
HETATM 2140  O   HOH A  56      49.286  18.460  24.511  1.00 46.32           O  
HETATM 2141  O   HOH A  57      27.226  27.821  21.833  1.00 33.31           O  
HETATM 2142  O   HOH A  58      25.844  11.806  20.088  1.00 30.08           O  
HETATM 2143  O   HOH A  59      37.010   7.178  16.673  1.00 33.41           O  
HETATM 2144  O   HOH A  60      44.651  -9.176  32.935  1.00 21.74           O  
HETATM 2145  O   HOH A  61      41.774  -6.375  35.294  1.00 19.43           O  
HETATM 2146  O   HOH A  62      29.418  28.330  32.981  1.00 16.58           O  
HETATM 2147  O   HOH A  63      34.033   5.641  31.983  1.00 19.65           O  
HETATM 2148  O   HOH A  64      27.811  -1.638  16.689  1.00 25.84           O  
HETATM 2149  O   HOH A  65      35.734  17.666  32.626  1.00 17.78           O  
HETATM 2150  O   HOH A  66      46.913  -5.105  24.603  1.00 23.53           O  
HETATM 2151  O   HOH A  67      43.610  -8.984  36.094  1.00 17.50           O  
HETATM 2152  O   HOH A  68      26.312  23.848  38.357  1.00 23.80           O  
HETATM 2153  O   HOH A  69      30.442  17.812  18.102  1.00 22.08           O  
HETATM 2154  O   HOH A  70      41.873 -13.002  31.121  1.00 25.68           O  
HETATM 2155  O   HOH A  71      25.826  -5.881  18.183  1.00 27.12           O  
HETATM 2156  O   HOH A  72      47.546  21.651  26.697  1.00 23.14           O  
HETATM 2157  O   HOH A  73      30.271  11.417  14.057  1.00 23.69           O  
HETATM 2158  O   HOH A  74      27.855  -4.632  16.670  1.00 19.68           O  
HETATM 2159  O   HOH A  75      32.259  10.267  42.271  1.00 34.06           O  
HETATM 2160  O   HOH A  76      38.145 -12.692  35.774  1.00 24.22           O  
HETATM 2161  O   HOH A  77      29.399   5.879  42.077  1.00 35.59           O  
HETATM 2162  O   HOH A  78      32.570  17.197  11.646  1.00 26.41           O  
HETATM 2163  O   HOH A  79      30.740  29.504  38.912  1.00 28.80           O  
HETATM 2164  O   HOH A  80      40.359 -15.571  31.908  1.00 26.02           O  
HETATM 2165  O   HOH A  81      32.557  15.235  41.215  1.00 26.75           O  
HETATM 2166  O   HOH A  82      46.415  29.537  27.384  1.00 25.36           O  
HETATM 2167  O   HOH A  83      25.569  26.540  37.603  1.00 32.42           O  
HETATM 2168  O   HOH A  84      44.492  -8.807  38.732  1.00 34.49           O  
HETATM 2169  O   HOH A  85      46.366   0.700  37.913  1.00 28.32           O  
HETATM 2170  O   HOH A  86      41.517  32.045  32.773  1.00 34.60           O  
HETATM 2171  O   HOH A  87      49.108  22.246  16.003  1.00 32.17           O  
HETATM 2172  O   HOH A  88      18.228  28.209  33.115  1.00 30.41           O  
HETATM 2173  O   HOH A  89      25.697  -6.304  37.067  1.00 29.72           O  
HETATM 2174  O   HOH A  90      38.271 -12.567  28.375  1.00 25.14           O  
HETATM 2175  O   HOH A  91      22.118  12.048  15.722  1.00 34.90           O  
HETATM 2176  O   HOH A  92      47.230  -3.867  37.252  1.00 25.09           O  
HETATM 2177  O   HOH A  93      41.313  12.649  38.596  1.00 23.04           O  
HETATM 2178  O   HOH A  94      31.528  -7.005  39.503  1.00 38.64           O  
HETATM 2179  O   HOH A  95      14.959  15.414  19.770  1.00 28.09           O  
HETATM 2180  O   HOH A  96      26.095  10.564  14.090  1.00 28.15           O  
HETATM 2181  O   HOH A  97      14.550  23.803  37.051  1.00 26.87           O  
HETATM 2182  O   HOH A  98      25.216  10.011  18.491  1.00 35.59           O  
HETATM 2183  O   HOH A  99      43.397  26.963  19.922  1.00 28.38           O  
HETATM 2184  O   HOH A 100      32.187  13.218  33.466  1.00 30.68           O  
HETATM 2185  O   HOH A 101      33.915  25.302  15.007  1.00 41.00           O  
HETATM 2186  O   HOH A 102      29.410   8.570  42.735  1.00 32.86           O  
HETATM 2187  O   HOH A 103      41.126   9.746  35.059  1.00 33.94           O  
HETATM 2188  O   HOH A 104      40.396  -9.270  41.593  1.00 34.32           O  
HETATM 2189  O   HOH A 105      34.360   9.704  32.643  1.00 39.33           O  
HETATM 2190  O   HOH A 106      44.963  28.156  21.927  1.00 25.87           O  
HETATM 2191  O   HOH A 107      34.784 -14.815  36.333  1.00 34.10           O  
HETATM 2192  O   HOH A 108      36.909  10.091  37.252  1.00 47.25           O  
HETATM 2193  O   HOH A 109      38.416 -13.165  19.030  1.00 36.46           O  
HETATM 2194  O   HOH A 110      37.862  -5.928  42.588  1.00 33.45           O  
HETATM 2195  O   HOH A 111      51.550  31.121  13.988  1.00 39.47           O  
HETATM 2196  O   HOH A 112      42.213  16.603  44.840  1.00 40.18           O  
HETATM 2197  O   HOH A 113      45.006  20.034  35.100  1.00 33.58           O  
HETATM 2198  O   HOH A 114      35.220 -18.543  36.460  1.00 30.37           O  
HETATM 2199  O   HOH A 115      50.737   5.096  30.494  1.00 30.26           O  
HETATM 2200  O   HOH A 116      31.567  12.544  40.700  1.00 31.35           O  
HETATM 2201  O   HOH A 117      34.378 -11.474  20.167  1.00 33.23           O  
HETATM 2202  O   HOH A 118      37.222  10.987  34.060  1.00 37.90           O  
HETATM 2203  O   HOH A 119      19.697  15.586  13.522  1.00 33.74           O  
HETATM 2204  O   HOH A 120      31.821  23.974  41.526  1.00 30.36           O  
HETATM 2205  O   HOH A 121      44.752  21.051  37.336  1.00 31.50           O  
HETATM 2206  O   HOH A 122      43.988  11.823  38.539  1.00 36.56           O  
HETATM 2207  O   HOH A 123      23.992  -1.290  34.558  1.00 33.88           O  
HETATM 2208  O   HOH A 124      18.538  30.820  21.706  1.00 58.71           O  
HETATM 2209  O   HOH A 125      25.144  10.890  42.164  1.00 30.00           O  
HETATM 2210  O   HOH A 126      15.302  31.440  30.126  1.00 48.46           O  
HETATM 2211  O   HOH A 127      30.512 -16.929  35.352  1.00 44.45           O  
HETATM 2212  O   HOH A 128      32.467  14.205  11.794  1.00 42.22           O  
HETATM 2213  O   HOH A 129      26.688  13.097  13.426  1.00 37.47           O  
HETATM 2214  O   HOH A 130      35.967  30.247  29.488  1.00 34.79           O  
HETATM 2215  O   HOH A 131      38.433  10.985  15.561  1.00 38.10           O  
HETATM 2216  O   HOH A 132      28.275 -14.338  35.963  1.00 49.74           O  
HETATM 2217  O   HOH A 133      13.694  15.726  30.734  1.00 33.47           O  
HETATM 2218  O   HOH A 134      49.552   6.811  35.779  1.00 45.57           O  
HETATM 2219  O   HOH A 135      28.552  23.072  12.027  1.00 46.57           O  
HETATM 2220  O   HOH A 136      48.543  13.461  31.609  1.00 48.26           O  
HETATM 2221  O   HOH A 137      49.294  11.907  29.969  1.00 47.39           O  
HETATM 2222  O   HOH A 138      42.785  28.867  18.254  1.00 35.52           O  
HETATM 2223  O   HOH A 139      20.029   4.008  27.285  1.00 46.24           O  
HETATM 2224  O   HOH A 140      35.364 -12.565  22.429  1.00 36.86           O  
HETATM 2225  O   HOH A 141      38.178  29.035  16.752  1.00 37.57           O  
HETATM 2226  O   HOH A 142      37.850   4.418  25.041  1.00 23.83           O  
HETATM 2227  O   HOH A 143      24.546  13.367  42.811  1.00 40.08           O  
HETATM 2228  O   HOH A 144      27.092  31.621  22.751  1.00 25.25           O  
HETATM 2229  O   HOH A 145      38.605  25.169  13.812  1.00 35.96           O  
HETATM 2230  O   HOH A 146      34.216   2.077  43.419  1.00 33.04           O  
HETATM 2231  O   HOH A 147      19.353  22.696  39.669  1.00 39.52           O  
HETATM 2232  O   HOH A 148      29.425  28.243  20.011  1.00 39.88           O  
HETATM 2233  O   HOH A 149      44.278 -10.724  40.645  1.00 30.77           O  
HETATM 2234  O   HOH A 150      43.766  12.684  35.055  1.00 36.48           O  
HETATM 2235  O   HOH A 151      43.181   4.270  38.729  1.00 38.15           O  
HETATM 2236  O   HOH A 152      22.639  25.401  19.782  1.00 36.89           O  
HETATM 2237  O   HOH A 153      35.875  31.162  32.638  1.00 43.56           O  
HETATM 2238  O   HOH A 154      35.640  24.096  10.336  1.00 35.55           O  
HETATM 2239  O   HOH A 155      44.672  30.488  17.334  1.00 39.74           O  
HETATM 2240  O   HOH A 156      14.938  19.663  27.927  1.00 35.95           O  
HETATM 2241  O   HOH A 157      37.823   5.242  38.035  1.00 38.24           O  
HETATM 2242  O   HOH A 158      45.053  26.372  38.739  1.00 37.65           O  
HETATM 2243  O   HOH A 159      17.862  25.139  18.858  1.00 49.34           O  
HETATM 2244  O   HOH A 160      34.040  28.759  17.949  1.00 37.15           O  
HETATM 2245  O   HOH A 161      34.323 -14.030  43.138  1.00 37.79           O  
HETATM 2246  O   HOH A 162      39.990  10.551  39.403  1.00 35.56           O  
HETATM 2247  O   HOH A 163      39.964   8.515  43.946  1.00 36.80           O  
HETATM 2248  O   HOH A 164      30.784  25.817  17.694  1.00 35.43           O  
HETATM 2249  O   HOH A 165      50.787   8.875  32.007  1.00 37.01           O  
HETATM 2250  O   HOH A 166      44.515 -15.519  20.896  1.00 43.77           O  
HETATM 2251  O   HOH A 167      13.573  20.642  25.520  1.00 39.40           O  
HETATM 2252  O   HOH A 168      33.524   7.678  36.610  1.00 36.64           O  
HETATM 2253  O   HOH A 169      47.966   5.301  18.368  1.00 36.53           O  
HETATM 2254  O   HOH A 170      27.224  24.340  40.849  1.00 40.79           O  
HETATM 2255  O   HOH A 171      50.581  15.696  27.482  1.00 45.73           O  
HETATM 2256  O   HOH A 172      23.805  21.161  43.111  1.00 51.18           O  
HETATM 2257  O   HOH A 173      32.008 -16.055  23.753  1.00 52.89           O  
HETATM 2258  O   HOH A 174      33.620  -9.206  16.988  1.00 42.16           O  
HETATM 2259  O   HOH A 175      23.836  -7.501  34.820  1.00 40.65           O  
HETATM 2260  O   HOH A 176      29.554 -12.569  37.588  1.00 43.46           O  
HETATM 2261  O   HOH A 177      27.008  -5.763  30.117  1.00 44.58           O  
HETATM 2262  O   HOH A 178      38.850  34.030  30.706  1.00 49.90           O  
HETATM 2263  O   HOH A 179      40.717  26.347  14.611  1.00 33.29           O  
HETATM 2264  O   HOH A 180      11.372  23.217  24.613  1.00 49.50           O  
HETATM 2265  O   HOH A 181      31.182   3.379  43.211  1.00 42.57           O  
HETATM 2266  O   HOH A 182      29.305  16.403  45.261  1.00 44.91           O  
HETATM 2267  O   HOH A 184      32.327  -9.998  18.722  1.00 37.52           O  
HETATM 2268  O   HOH A 185      33.565  23.260   8.526  1.00 41.50           O  
HETATM 2269  O   HOH A 186      30.701  -2.106  18.515  1.00 46.48           O  
HETATM 2270  O   HOH A 187      37.218  -9.252  44.416  1.00 47.34           O  
HETATM 2271  O   HOH A 189      13.781 -14.442  28.628  1.00 54.42           O  
HETATM 2272  O   HOH A 190      54.301  26.678  35.782  1.00 55.32           O  
HETATM 2273  O   HOH A 191      36.182   7.156  37.644  1.00 38.45           O  
HETATM 2274  O   HOH A 192      43.325  28.249  40.288  1.00 37.88           O  
HETATM 2275  O   HOH A 193      27.889   4.525  43.749  1.00 43.05           O  
HETATM 2276  O   HOH A 194      22.922  -2.487  30.305  1.00 45.40           O  
HETATM 2277  O   HOH A 195      23.601   8.322  20.650  1.00 41.43           O  
HETATM 2278  O   HOH A 196      41.324  15.029  40.004  1.00 40.69           O  
HETATM 2279  O   HOH A 197      53.387  14.897  20.788  1.00 51.50           O  
HETATM 2280  O   HOH A 198      37.762 -16.038  44.488  1.00 41.69           O  
HETATM 2281  O   HOH A 199      48.703  21.559  23.243  1.00 47.70           O  
HETATM 2282  O   HOH A 200      36.261  19.959   8.257  1.00 45.47           O  
HETATM 2283  O   HOH A 201      33.076   7.765  33.976  1.00 52.71           O  
HETATM 2284  O   HOH A 202      43.270   9.025  36.872  1.00 55.68           O  
HETATM 2285  O   HOH A 203      42.713 -14.517  46.622  1.00 52.15           O  
HETATM 2286  O   HOH A 204      21.336   0.806  35.975  1.00 52.78           O  
HETATM 2287  O   HOH A 205      30.597  13.840  20.383  1.00 35.87           O  
HETATM 2288  O   HOH A 206      50.632   6.442  17.872  1.00 49.00           O  
HETATM 2289  O   HOH A 207      40.797  -0.143  17.528  1.00 38.79           O  
HETATM 2290  O   HOH A 209      48.560  26.520  38.173  1.00 51.30           O  
HETATM 2291  O   HOH A 210      32.514 -16.688  37.209  1.00 52.58           O  
HETATM 2292  O   HOH A 212      26.002  14.353  24.362  1.00 41.35           O  
HETATM 2293  O   HOH B  35      15.066   3.084  38.280  1.00 56.41           O  
HETATM 2294  O   HOH B  36      20.750   8.518  43.564  1.00 52.27           O  
HETATM 2295  O   HOH B  47      17.665   0.489  31.132  1.00 47.36           O  
HETATM 2296  O   HOH B 183      11.968  16.038  36.250  1.00 43.80           O  
HETATM 2297  O   HOH B 208      19.478   7.458  41.162  1.00 37.13           O  
HETATM 2298  O   HOH B 211      23.244   9.495  43.655  1.00 46.31           O  
CONECT 2056 2061                                                                
CONECT 2057 2058 2061                                                           
CONECT 2058 2057 2059 2076 2087                                                 
CONECT 2059 2058 2060                                                           
CONECT 2060 2059 2062                                                           
CONECT 2061 2056 2057                                                           
CONECT 2062 2060 2063 2076                                                      
CONECT 2063 2062 2064 2073                                                      
CONECT 2064 2063 2065                                                           
CONECT 2065 2064 2066                                                           
CONECT 2066 2065 2067 2072                                                      
CONECT 2067 2066 2068                                                           
CONECT 2068 2067 2069 2070                                                      
CONECT 2069 2068                                                                
CONECT 2070 2068 2071                                                           
CONECT 2071 2070 2072                                                           
CONECT 2072 2066 2071 2073                                                      
CONECT 2073 2063 2072 2074                                                      
CONECT 2074 2073 2075 2078                                                      
CONECT 2075 2074 2076                                                           
CONECT 2076 2058 2062 2075 2077                                                 
CONECT 2077 2076                                                                
CONECT 2078 2074 2079 2086                                                      
CONECT 2079 2078 2080                                                           
CONECT 2080 2079 2081                                                           
CONECT 2081 2080 2082 2085                                                      
CONECT 2082 2081 2083                                                           
CONECT 2083 2082 2084                                                           
CONECT 2084 2083                                                                
CONECT 2085 2081 2086                                                           
CONECT 2086 2078 2085                                                           
CONECT 2087 2058 2088                                                           
CONECT 2088 2087                                                                
MASTER      352    0    1   10    4    0    5    6 2286    2   33   22          
END                                                                             
