# Supplementary material for: Exploration of the molecular mechanism of melatonin against polycystic ovary syndrome based on a network pharmacology approach and experimental validation
Source: Front Endocrinol (Lausanne). 2025 Aug 5;16:1528518. doi: 10.3389/fendo.2025.1528518 (PMC12361247; doi:10.3389/fendo.2025.1528518)
Supplement: Supplementary file 1 [file DataSheet1.zip › Raw data/molecular docking/PGR-melatonin/2ovh_w.pdb]

CRYST1   87.475   87.475   90.599  90.00  90.00 120.00 P 32 2 1      1
ATOM      1  N   ILE A 681      52.499  28.751  29.518  1.00 61.00           N  
ATOM      2  CA  ILE A 681      51.751  27.508  29.885  1.00 61.00           C  
ATOM      3  C   ILE A 681      51.814  27.219  31.370  1.00 60.84           C  
ATOM      4  O   ILE A 681      50.985  26.476  31.884  1.00 62.26           O  
ATOM      5  CB  ILE A 681      52.307  26.344  29.139  1.00 61.18           C  
ATOM      6  N   GLN A 682      52.822  27.779  32.033  1.00 59.21           N  
ATOM      7  CA  GLN A 682      53.022  27.618  33.470  1.00 57.05           C  
ATOM      8  C   GLN A 682      51.744  27.511  34.316  1.00 55.41           C  
ATOM      9  O   GLN A 682      51.367  26.426  34.744  1.00 55.70           O  
ATOM     10  CB  GLN A 682      53.885  28.756  33.983  1.00 57.23           C  
ATOM     11  N   LEU A 683      51.078  28.633  34.574  1.00 52.09           N  
ATOM     12  CA  LEU A 683      49.849  28.600  35.373  1.00 48.76           C  
ATOM     13  C   LEU A 683      48.638  28.064  34.634  1.00 45.37           C  
ATOM     14  O   LEU A 683      48.381  28.427  33.492  1.00 44.42           O  
ATOM     15  CB  LEU A 683      49.527  29.983  35.945  1.00 49.32           C  
ATOM     16  CG  LEU A 683      50.205  30.210  37.295  1.00 50.52           C  
ATOM     17  CD1 LEU A 683      49.743  31.528  37.893  1.00 50.83           C  
ATOM     18  CD2 LEU A 683      49.866  29.039  38.207  1.00 51.72           C  
ATOM     19  N   ILE A 684      47.903  27.182  35.299  1.00 42.46           N  
ATOM     20  CA  ILE A 684      46.715  26.577  34.719  1.00 40.04           C  
ATOM     21  C   ILE A 684      45.537  27.486  35.028  1.00 37.26           C  
ATOM     22  O   ILE A 684      45.392  27.970  36.139  1.00 37.65           O  
ATOM     23  CB  ILE A 684      46.463  25.180  35.336  1.00 40.63           C  
ATOM     24  CG1 ILE A 684      47.650  24.259  35.036  1.00 41.35           C  
ATOM     25  CG2 ILE A 684      45.186  24.585  34.780  1.00 39.74           C  
ATOM     26  CD1 ILE A 684      47.542  22.874  35.660  1.00 42.93           C  
ATOM     27  N   PRO A 685      44.685  27.742  34.042  1.00 34.89           N  
ATOM     28  CA  PRO A 685      43.511  28.603  34.239  1.00 32.48           C  
ATOM     29  C   PRO A 685      42.676  28.087  35.418  1.00 29.59           C  
ATOM     30  O   PRO A 685      42.523  26.885  35.573  1.00 29.31           O  
ATOM     31  CB  PRO A 685      42.740  28.429  32.926  1.00 33.14           C  
ATOM     32  CG  PRO A 685      43.837  28.123  31.930  1.00 33.94           C  
ATOM     33  CD  PRO A 685      44.679  27.140  32.703  1.00 34.64           C  
ATOM     34  N   PRO A 686      42.093  28.980  36.226  1.00 28.00           N  
ATOM     35  CA  PRO A 686      41.265  28.605  37.386  1.00 24.69           C  
ATOM     36  C   PRO A 686      40.137  27.601  37.066  1.00 21.38           C  
ATOM     37  O   PRO A 686      39.925  26.638  37.799  1.00 21.33           O  
ATOM     38  CB  PRO A 686      40.673  29.935  37.852  1.00 24.13           C  
ATOM     39  CG  PRO A 686      41.503  30.984  37.197  1.00 25.53           C  
ATOM     40  CD  PRO A 686      41.905  30.391  35.873  1.00 26.83           C  
ATOM     41  N   LEU A 687      39.404  27.854  35.989  1.00 19.45           N  
ATOM     42  CA  LEU A 687      38.298  26.986  35.618  1.00 17.54           C  
ATOM     43  C   LEU A 687      38.780  25.579  35.300  1.00 17.30           C  
ATOM     44  O   LEU A 687      38.116  24.591  35.616  1.00 17.46           O  
ATOM     45  CB  LEU A 687      37.524  27.549  34.418  1.00 18.02           C  
ATOM     46  CG  LEU A 687      36.299  26.727  33.956  1.00 18.92           C  
ATOM     47  CD1 LEU A 687      35.386  26.424  35.149  1.00 17.35           C  
ATOM     48  CD2 LEU A 687      35.559  27.486  32.853  1.00 17.23           C  
ATOM     49  N   ILE A 688      39.940  25.484  34.669  1.00 17.58           N  
ATOM     50  CA  ILE A 688      40.484  24.179  34.343  1.00 18.02           C  
ATOM     51  C   ILE A 688      40.913  23.480  35.629  1.00 18.64           C  
ATOM     52  O   ILE A 688      40.719  22.268  35.779  1.00 17.61           O  
ATOM     53  CB  ILE A 688      41.681  24.290  33.361  1.00 17.77           C  
ATOM     54  CG1 ILE A 688      41.168  24.824  32.015  1.00 17.33           C  
ATOM     55  CG2 ILE A 688      42.332  22.911  33.155  1.00 17.08           C  
ATOM     56  CD1 ILE A 688      42.241  24.995  30.949  1.00 19.50           C  
ATOM     57  N   ASN A 689      41.481  24.236  36.569  1.00 18.40           N  
ATOM     58  CA  ASN A 689      41.902  23.621  37.824  1.00 20.22           C  
ATOM     59  C   ASN A 689      40.658  23.172  38.566  1.00 17.98           C  
ATOM     60  O   ASN A 689      40.663  22.133  39.213  1.00 18.75           O  
ATOM     61  CB  ASN A 689      42.708  24.591  38.700  1.00 23.55           C  
ATOM     62  CG  ASN A 689      43.301  23.902  39.946  1.00 30.39           C  
ATOM     63  ND2 ASN A 689      43.174  24.545  41.108  1.00 29.56           N  
ATOM     64  OD1 ASN A 689      43.864  22.805  39.853  1.00 33.59           O  
ATOM     65  N   LEU A 690      39.586  23.952  38.461  1.00 17.19           N  
ATOM     66  CA  LEU A 690      38.345  23.580  39.120  1.00 17.20           C  
ATOM     67  C   LEU A 690      37.841  22.269  38.523  1.00 16.48           C  
ATOM     68  O   LEU A 690      37.437  21.370  39.252  1.00 15.54           O  
ATOM     69  CB  LEU A 690      37.285  24.673  38.949  1.00 19.56           C  
ATOM     70  CG  LEU A 690      35.924  24.388  39.607  1.00 21.00           C  
ATOM     71  CD1 LEU A 690      35.223  25.693  39.931  1.00 22.26           C  
ATOM     72  CD2 LEU A 690      35.057  23.529  38.686  1.00 21.69           C  
ATOM     73  N   LEU A 691      37.865  22.164  37.197  1.00 15.30           N  
ATOM     74  CA  LEU A 691      37.405  20.946  36.534  1.00 15.39           C  
ATOM     75  C   LEU A 691      38.183  19.732  37.035  1.00 15.33           C  
ATOM     76  O   LEU A 691      37.610  18.676  37.305  1.00 16.44           O  
ATOM     77  CB  LEU A 691      37.564  21.069  35.018  1.00 13.59           C  
ATOM     78  CG  LEU A 691      36.601  22.005  34.280  1.00 15.59           C  
ATOM     79  CD1 LEU A 691      36.864  21.912  32.774  1.00 13.40           C  
ATOM     80  CD2 LEU A 691      35.150  21.606  34.585  1.00 13.52           C  
ATOM     81  N   MET A 692      39.492  19.882  37.171  1.00 15.33           N  
ATOM     82  CA  MET A 692      40.307  18.776  37.646  1.00 17.47           C  
ATOM     83  C   MET A 692      39.907  18.406  39.074  1.00 17.95           C  
ATOM     84  O   MET A 692      39.815  17.225  39.413  1.00 16.63           O  
ATOM     85  CB  MET A 692      41.794  19.146  37.581  1.00 18.09           C  
ATOM     86  CG  MET A 692      42.744  18.006  37.977  1.00 23.65           C  
ATOM     87  SD  MET A 692      42.531  16.476  37.004  1.00 26.51           S  
ATOM     88  CE  MET A 692      43.658  15.341  37.876  1.00 26.36           C  
ATOM     89  N   SER A 693      39.646  19.415  39.905  1.00 17.97           N  
ATOM     90  CA  SER A 693      39.261  19.162  41.294  1.00 17.72           C  
ATOM     91  C   SER A 693      37.916  18.446  41.447  1.00 18.58           C  
ATOM     92  O   SER A 693      37.684  17.789  42.462  1.00 17.70           O  
ATOM     93  CB  SER A 693      39.229  20.475  42.093  1.00 18.02           C  
ATOM     94  OG  SER A 693      38.112  21.271  41.733  1.00 18.30           O  
ATOM     95  N   ILE A 694      37.022  18.566  40.464  1.00 18.18           N  
ATOM     96  CA  ILE A 694      35.727  17.892  40.575  1.00 18.56           C  
ATOM     97  C   ILE A 694      35.674  16.551  39.845  1.00 20.17           C  
ATOM     98  O   ILE A 694      34.614  15.922  39.748  1.00 20.43           O  
ATOM     99  CB  ILE A 694      34.563  18.782  40.077  1.00 19.35           C  
ATOM    100  CG1 ILE A 694      34.720  19.067  38.581  1.00 17.27           C  
ATOM    101  CG2 ILE A 694      34.523  20.085  40.896  1.00 19.98           C  
ATOM    102  CD1 ILE A 694      33.545  19.805  37.965  1.00 17.15           C  
ATOM    103  N   GLU A 695      36.814  16.115  39.324  1.00 21.20           N  
ATOM    104  CA  GLU A 695      36.875  14.825  38.651  1.00 22.94           C  
ATOM    105  C   GLU A 695      36.541  13.770  39.698  1.00 24.55           C  
ATOM    106  O   GLU A 695      37.139  13.742  40.769  1.00 26.42           O  
ATOM    107  CB  GLU A 695      38.278  14.575  38.099  1.00 22.15           C  
ATOM    108  CG  GLU A 695      38.525  15.256  36.777  1.00 21.94           C  
ATOM    109  CD  GLU A 695      37.810  14.551  35.642  1.00 22.11           C  
ATOM    110  OE1 GLU A 695      38.384  13.583  35.094  1.00 23.28           O  
ATOM    111  OE2 GLU A 695      36.674  14.951  35.314  1.00 18.60           O1-
ATOM    112  N   PRO A 696      35.576  12.893  39.406  1.00 25.99           N  
ATOM    113  CA  PRO A 696      35.223  11.864  40.386  1.00 27.76           C  
ATOM    114  C   PRO A 696      36.386  10.954  40.753  1.00 28.76           C  
ATOM    115  O   PRO A 696      37.335  10.779  39.983  1.00 25.81           O  
ATOM    116  CB  PRO A 696      34.080  11.112  39.707  1.00 29.23           C  
ATOM    117  CG  PRO A 696      34.358  11.300  38.244  1.00 31.08           C  
ATOM    118  CD  PRO A 696      34.781  12.751  38.175  1.00 28.17           C  
ATOM    119  N   ASP A 697      36.307  10.388  41.950  1.00 30.00           N  
ATOM    120  CA  ASP A 697      37.332   9.483  42.438  1.00 31.32           C  
ATOM    121  C   ASP A 697      37.306   8.202  41.622  1.00 29.70           C  
ATOM    122  O   ASP A 697      36.341   7.921  40.912  1.00 26.38           O  
ATOM    123  CB  ASP A 697      37.076   9.126  43.903  1.00 35.98           C  
ATOM    124  CG  ASP A 697      37.146  10.325  44.813  1.00 40.60           C  
ATOM    125  OD1 ASP A 697      38.269  10.828  45.043  1.00 42.95           O  
ATOM    126  OD2 ASP A 697      36.075  10.763  45.290  1.00 43.32           O1-
ATOM    127  N   VAL A 698      38.377   7.429  41.750  1.00 29.79           N  
ATOM    128  CA  VAL A 698      38.508   6.153  41.069  1.00 30.63           C  
ATOM    129  C   VAL A 698      37.293   5.283  41.378  1.00 28.49           C  
ATOM    130  O   VAL A 698      36.897   5.146  42.539  1.00 28.09           O  
ATOM    131  CB  VAL A 698      39.777   5.412  41.552  1.00 32.85           C  
ATOM    132  CG1 VAL A 698      39.801   3.999  41.001  1.00 32.37           C  
ATOM    133  CG2 VAL A 698      41.019   6.181  41.124  1.00 33.24           C  
ATOM    134  N   ILE A 699      36.692   4.718  40.338  1.00 26.64           N  
ATOM    135  CA  ILE A 699      35.533   3.847  40.502  1.00 26.08           C  
ATOM    136  C   ILE A 699      35.947   2.409  40.177  1.00 26.51           C  
ATOM    137  O   ILE A 699      36.491   2.144  39.105  1.00 24.25           O  
ATOM    138  CB  ILE A 699      34.383   4.218  39.535  1.00 26.04           C  
ATOM    139  CG1 ILE A 699      33.962   5.680  39.712  1.00 28.01           C  
ATOM    140  CG2 ILE A 699      33.201   3.301  39.792  1.00 22.74           C  
ATOM    141  CD1 ILE A 699      33.026   5.918  40.865  1.00 28.75           C  
ATOM    142  N   TYR A 700      35.680   1.487  41.095  1.00 27.16           N  
ATOM    143  CA  TYR A 700      36.016   0.083  40.891  1.00 27.37           C  
ATOM    144  C   TYR A 700      34.821  -0.687  40.343  1.00 27.30           C  
ATOM    145  O   TYR A 700      33.671  -0.338  40.602  1.00 26.45           O  
ATOM    146  CB  TYR A 700      36.474  -0.542  42.210  1.00 29.09           C  
ATOM    147  CG  TYR A 700      37.856  -0.100  42.632  1.00 31.47           C  
ATOM    148  CD1 TYR A 700      38.981  -0.815  42.246  1.00 31.47           C  
ATOM    149  CD2 TYR A 700      38.040   1.049  43.392  1.00 32.77           C  
ATOM    150  CE1 TYR A 700      40.252  -0.399  42.603  1.00 32.61           C  
ATOM    151  CE2 TYR A 700      39.308   1.472  43.753  1.00 34.14           C  
ATOM    152  CZ  TYR A 700      40.410   0.743  43.354  1.00 34.17           C  
ATOM    153  OH  TYR A 700      41.676   1.164  43.702  1.00 37.42           O  
ATOM    154  N   ALA A 701      35.103  -1.736  39.579  1.00 25.13           N  
ATOM    155  CA  ALA A 701      34.055  -2.557  38.997  1.00 25.12           C  
ATOM    156  C   ALA A 701      33.600  -3.644  39.972  1.00 25.41           C  
ATOM    157  O   ALA A 701      32.483  -4.157  39.870  1.00 23.88           O  
ATOM    158  CB  ALA A 701      34.557  -3.193  37.710  1.00 23.88           C  
ATOM    159  N   GLY A 702      34.471  -3.986  40.918  1.00 25.74           N  
ATOM    160  CA  GLY A 702      34.155  -5.031  41.876  1.00 26.04           C  
ATOM    161  C   GLY A 702      34.332  -6.401  41.240  1.00 26.70           C  
ATOM    162  O   GLY A 702      33.699  -7.374  41.647  1.00 28.12           O  
ATOM    163  N   HIS A 703      35.207  -6.483  40.240  1.00 25.71           N  
ATOM    164  CA  HIS A 703      35.444  -7.741  39.539  1.00 23.65           C  
ATOM    165  C   HIS A 703      36.525  -8.615  40.182  1.00 24.23           C  
ATOM    166  O   HIS A 703      37.579  -8.120  40.577  1.00 23.14           O  
ATOM    167  CB  HIS A 703      35.828  -7.463  38.086  1.00 24.07           C  
ATOM    168  CG  HIS A 703      35.952  -8.700  37.255  1.00 23.44           C  
ATOM    169  CD2 HIS A 703      37.037  -9.427  36.896  1.00 21.60           C  
ATOM    170  ND1 HIS A 703      34.856  -9.377  36.765  1.00 23.04           N  
ATOM    171  CE1 HIS A 703      35.261 -10.471  36.142  1.00 23.21           C  
ATOM    172  NE2 HIS A 703      36.579 -10.524  36.209  1.00 20.91           N  
ATOM    173  N   ASP A 704      36.257  -9.916  40.271  1.00 23.56           N  
ATOM    174  CA  ASP A 704      37.202 -10.868  40.855  1.00 24.01           C  
ATOM    175  C   ASP A 704      38.120 -11.412  39.765  1.00 22.56           C  
ATOM    176  O   ASP A 704      37.749 -12.303  38.998  1.00 20.53           O  
ATOM    177  CB  ASP A 704      36.453 -12.021  41.521  1.00 27.24           C  
ATOM    178  CG  ASP A 704      37.383 -12.964  42.268  1.00 29.80           C  
ATOM    179  OD1 ASP A 704      38.604 -12.703  42.305  1.00 29.21           O  
ATOM    180  OD2 ASP A 704      36.886 -13.964  42.820  1.00 31.73           O1-
ATOM    181  N   ASN A 705      39.324 -10.861  39.704  1.00 23.04           N  
ATOM    182  CA  ASN A 705      40.297 -11.251  38.697  1.00 24.01           C  
ATOM    183  C   ASN A 705      41.082 -12.520  39.026  1.00 24.19           C  
ATOM    184  O   ASN A 705      41.990 -12.892  38.283  1.00 21.93           O  
ATOM    185  CB  ASN A 705      41.259 -10.087  38.448  1.00 23.12           C  
ATOM    186  CG  ASN A 705      40.584  -8.916  37.755  1.00 24.92           C  
ATOM    187  ND2 ASN A 705      40.391  -7.820  38.489  1.00 22.74           N  
ATOM    188  OD1 ASN A 705      40.227  -8.999  36.577  1.00 23.43           O  
ATOM    189  N   THR A 706      40.739 -13.174  40.135  1.00 24.24           N  
ATOM    190  CA  THR A 706      41.420 -14.406  40.522  1.00 25.70           C  
ATOM    191  C   THR A 706      40.672 -15.602  39.943  1.00 26.56           C  
ATOM    192  O   THR A 706      41.096 -16.742  40.109  1.00 27.78           O  
ATOM    193  CB  THR A 706      41.495 -14.577  42.057  1.00 26.20           C  
ATOM    194  CG2 THR A 706      42.095 -13.337  42.710  1.00 27.61           C  
ATOM    195  OG1 THR A 706      40.181 -14.804  42.578  1.00 23.45           O  
ATOM    196  N   LYS A 707      39.552 -15.339  39.273  1.00 27.07           N  
ATOM    197  CA  LYS A 707      38.762 -16.399  38.647  1.00 28.33           C  
ATOM    198  C   LYS A 707      38.789 -16.248  37.129  1.00 27.23           C  
ATOM    199  O   LYS A 707      38.860 -15.136  36.610  1.00 27.84           O  
ATOM    200  CB  LYS A 707      37.303 -16.343  39.107  1.00 31.29           C  
ATOM    201  CG  LYS A 707      37.065 -16.713  40.557  1.00 36.11           C  
ATOM    202  CD  LYS A 707      35.571 -16.750  40.839  1.00 40.42           C  
ATOM    203  CE  LYS A 707      35.273 -17.254  42.240  1.00 43.73           C  
ATOM    204  NZ  LYS A 707      33.802 -17.379  42.477  1.00 44.77           N1+
ATOM    205  N   PRO A 708      38.740 -17.370  36.395  1.00 25.86           N  
ATOM    206  CA  PRO A 708      38.756 -17.301  34.932  1.00 26.08           C  
ATOM    207  C   PRO A 708      37.602 -16.443  34.419  1.00 26.51           C  
ATOM    208  O   PRO A 708      36.508 -16.470  34.981  1.00 25.23           O  
ATOM    209  CB  PRO A 708      38.616 -18.765  34.518  1.00 26.17           C  
ATOM    210  CG  PRO A 708      39.358 -19.479  35.610  1.00 24.66           C  
ATOM    211  CD  PRO A 708      38.848 -18.767  36.856  1.00 26.23           C  
ATOM    212  N   ASP A 709      37.851 -15.682  33.358  1.00 26.68           N  
ATOM    213  CA  ASP A 709      36.822 -14.824  32.776  1.00 27.51           C  
ATOM    214  C   ASP A 709      35.712 -15.673  32.164  1.00 28.90           C  
ATOM    215  O   ASP A 709      35.951 -16.793  31.715  1.00 29.44           O  
ATOM    216  CB  ASP A 709      37.392 -13.964  31.638  1.00 24.74           C  
ATOM    217  CG  ASP A 709      38.398 -12.923  32.104  1.00 24.83           C  
ATOM    218  OD1 ASP A 709      39.010 -12.293  31.219  1.00 25.49           O  
ATOM    219  OD2 ASP A 709      38.579 -12.720  33.322  1.00 25.13           O1-
ATOM    220  N   THR A 710      34.504 -15.124  32.147  1.00 30.04           N  
ATOM    221  CA  THR A 710      33.358 -15.767  31.511  1.00 30.93           C  
ATOM    222  C   THR A 710      32.616 -14.608  30.866  1.00 31.59           C  
ATOM    223  O   THR A 710      32.698 -13.474  31.345  1.00 31.01           O  
ATOM    224  CB  THR A 710      32.402 -16.474  32.509  1.00 31.53           C  
ATOM    225  CG2 THR A 710      33.151 -17.522  33.324  1.00 30.81           C  
ATOM    226  OG1 THR A 710      31.804 -15.506  33.380  1.00 31.87           O  
ATOM    227  N   SER A 711      31.918 -14.883  29.772  1.00 32.50           N  
ATOM    228  CA  SER A 711      31.161 -13.852  29.077  1.00 33.38           C  
ATOM    229  C   SER A 711      30.225 -13.168  30.065  1.00 33.03           C  
ATOM    230  O   SER A 711      30.101 -11.944  30.081  1.00 33.41           O  
ATOM    231  CB  SER A 711      30.344 -14.474  27.943  1.00 34.61           C  
ATOM    232  OG  SER A 711      29.662 -13.477  27.204  1.00 38.95           O  
ATOM    233  N   SER A 712      29.583 -13.975  30.901  1.00 32.26           N  
ATOM    234  CA  SER A 712      28.646 -13.475  31.896  1.00 31.90           C  
ATOM    235  C   SER A 712      29.296 -12.613  32.984  1.00 31.02           C  
ATOM    236  O   SER A 712      28.832 -11.503  33.260  1.00 31.40           O  
ATOM    237  CB  SER A 712      27.905 -14.655  32.536  1.00 33.73           C  
ATOM    238  OG  SER A 712      27.029 -14.218  33.561  1.00 36.78           O  
ATOM    239  N   SER A 713      30.365 -13.114  33.600  1.00 28.33           N  
ATOM    240  CA  SER A 713      31.038 -12.368  34.662  1.00 27.47           C  
ATOM    241  C   SER A 713      31.561 -11.005  34.196  1.00 25.82           C  
ATOM    242  O   SER A 713      31.520 -10.036  34.948  1.00 26.07           O  
ATOM    243  CB  SER A 713      32.196 -13.186  35.254  1.00 26.30           C  
ATOM    244  OG  SER A 713      33.328 -13.173  34.403  1.00 27.70           O  
ATOM    245  N   LEU A 714      32.051 -10.931  32.961  1.00 25.90           N  
ATOM    246  CA  LEU A 714      32.570  -9.672  32.435  1.00 26.17           C  
ATOM    247  C   LEU A 714      31.437  -8.702  32.118  1.00 27.43           C  
ATOM    248  O   LEU A 714      31.566  -7.494  32.333  1.00 25.57           O  
ATOM    249  CB  LEU A 714      33.399  -9.914  31.175  1.00 25.86           C  
ATOM    250  CG  LEU A 714      34.710 -10.684  31.344  1.00 26.35           C  
ATOM    251  CD1 LEU A 714      35.424 -10.757  30.003  1.00 27.22           C  
ATOM    252  CD2 LEU A 714      35.587  -9.991  32.380  1.00 26.35           C  
ATOM    253  N   LEU A 715      30.333  -9.232  31.598  1.00 26.99           N  
ATOM    254  CA  LEU A 715      29.180  -8.397  31.278  1.00 28.01           C  
ATOM    255  C   LEU A 715      28.587  -7.899  32.593  1.00 27.20           C  
ATOM    256  O   LEU A 715      28.165  -6.747  32.701  1.00 27.25           O  
ATOM    257  CB  LEU A 715      28.133  -9.194  30.489  1.00 27.85           C  
ATOM    258  CG  LEU A 715      28.577  -9.702  29.107  1.00 32.60           C  
ATOM    259  CD1 LEU A 715      27.511 -10.616  28.509  1.00 33.87           C  
ATOM    260  CD2 LEU A 715      28.849  -8.524  28.183  1.00 32.33           C  
ATOM    261  N   THR A 716      28.566  -8.771  33.595  1.00 25.32           N  
ATOM    262  CA  THR A 716      28.037  -8.405  34.901  1.00 25.09           C  
ATOM    263  C   THR A 716      28.862  -7.280  35.520  1.00 25.33           C  
ATOM    264  O   THR A 716      28.308  -6.309  36.044  1.00 24.28           O  
ATOM    265  CB  THR A 716      28.030  -9.614  35.860  1.00 26.10           C  
ATOM    266  CG2 THR A 716      27.605  -9.190  37.254  1.00 25.24           C  
ATOM    267  OG1 THR A 716      27.117 -10.602  35.373  1.00 26.88           O  
ATOM    268  N   SER A 717      30.186  -7.406  35.449  1.00 23.71           N  
ATOM    269  CA  SER A 717      31.061  -6.386  36.014  1.00 23.23           C  
ATOM    270  C   SER A 717      30.957  -5.057  35.277  1.00 21.77           C  
ATOM    271  O   SER A 717      31.028  -4.010  35.903  1.00 21.12           O  
ATOM    272  CB  SER A 717      32.523  -6.855  36.032  1.00 23.39           C  
ATOM    273  OG  SER A 717      32.728  -7.813  37.051  1.00 24.37           O  
ATOM    274  N   LEU A 718      30.795  -5.097  33.956  1.00 20.47           N  
ATOM    275  CA  LEU A 718      30.659  -3.868  33.183  1.00 22.85           C  
ATOM    276  C   LEU A 718      29.379  -3.126  33.562  1.00 23.22           C  
ATOM    277  O   LEU A 718      29.382  -1.902  33.687  1.00 23.94           O  
ATOM    278  CB  LEU A 718      30.654  -4.168  31.681  1.00 22.85           C  
ATOM    279  CG  LEU A 718      32.025  -4.416  31.051  1.00 23.13           C  
ATOM    280  CD1 LEU A 718      31.856  -4.786  29.574  1.00 24.82           C  
ATOM    281  CD2 LEU A 718      32.887  -3.167  31.226  1.00 22.46           C  
ATOM    282  N   ASN A 719      28.288  -3.869  33.742  1.00 23.44           N  
ATOM    283  CA  ASN A 719      27.015  -3.256  34.113  1.00 24.31           C  
ATOM    284  C   ASN A 719      27.083  -2.675  35.504  1.00 24.84           C  
ATOM    285  O   ASN A 719      26.509  -1.618  35.775  1.00 25.24           O  
ATOM    286  CB  ASN A 719      25.856  -4.255  34.027  1.00 25.56           C  
ATOM    287  CG  ASN A 719      25.519  -4.622  32.599  1.00 28.04           C  
ATOM    288  ND2 ASN A 719      25.107  -5.869  32.386  1.00 30.10           N  
ATOM    289  OD1 ASN A 719      25.617  -3.788  31.696  1.00 26.48           O  
ATOM    290  N   GLN A 720      27.793  -3.355  36.391  1.00 25.25           N  
ATOM    291  CA  GLN A 720      27.930  -2.845  37.741  1.00 25.82           C  
ATOM    292  C   GLN A 720      28.793  -1.590  37.712  1.00 25.72           C  
ATOM    293  O   GLN A 720      28.452  -0.586  38.332  1.00 25.62           O  
ATOM    294  CB  GLN A 720      28.562  -3.895  38.656  1.00 27.90           C  
ATOM    295  CG  GLN A 720      28.959  -3.358  40.013  1.00 31.16           C  
ATOM    296  CD  GLN A 720      28.999  -4.432  41.079  1.00 34.67           C  
ATOM    297  NE2 GLN A 720      30.161  -5.058  41.245  1.00 33.61           N  
ATOM    298  OE1 GLN A 720      27.988  -4.723  41.722  1.00 35.24           O  
ATOM    299  N   LEU A 721      29.907  -1.655  36.987  1.00 23.50           N  
ATOM    300  CA  LEU A 721      30.807  -0.516  36.879  1.00 21.81           C  
ATOM    301  C   LEU A 721      30.065   0.612  36.188  1.00 21.60           C  
ATOM    302  O   LEU A 721      30.205   1.779  36.558  1.00 20.21           O  
ATOM    303  CB  LEU A 721      32.039  -0.881  36.055  1.00 21.55           C  
ATOM    304  CG  LEU A 721      33.067   0.233  35.816  1.00 22.70           C  
ATOM    305  CD1 LEU A 721      33.672   0.676  37.145  1.00 21.56           C  
ATOM    306  CD2 LEU A 721      34.153  -0.274  34.858  1.00 22.47           C  
ATOM    307  N   GLY A 722      29.271   0.252  35.184  1.00 19.55           N  
ATOM    308  CA  GLY A 722      28.525   1.255  34.445  1.00 21.28           C  
ATOM    309  C   GLY A 722      27.554   2.065  35.286  1.00 21.97           C  
ATOM    310  O   GLY A 722      27.497   3.293  35.175  1.00 21.12           O  
ATOM    311  N   GLU A 723      26.784   1.387  36.131  1.00 22.98           N  
ATOM    312  CA  GLU A 723      25.822   2.082  36.979  1.00 23.97           C  
ATOM    313  C   GLU A 723      26.550   3.006  37.942  1.00 24.44           C  
ATOM    314  O   GLU A 723      26.105   4.127  38.190  1.00 23.20           O  
ATOM    315  CB  GLU A 723      24.961   1.089  37.774  1.00 26.77           C  
ATOM    316  CG  GLU A 723      23.772   1.757  38.452  1.00 31.56           C  
ATOM    317  CD  GLU A 723      22.736   0.782  38.977  1.00 34.87           C  
ATOM    318  OE1 GLU A 723      23.001   0.101  39.983  1.00 37.43           O  
ATOM    319  OE2 GLU A 723      21.654   0.680  38.366  1.00 38.71           O1-
ATOM    320  N   ARG A 724      27.672   2.533  38.480  1.00 23.35           N  
ATOM    321  CA  ARG A 724      28.456   3.331  39.412  1.00 24.08           C  
ATOM    322  C   ARG A 724      28.978   4.595  38.737  1.00 23.60           C  
ATOM    323  O   ARG A 724      28.919   5.684  39.309  1.00 22.58           O  
ATOM    324  CB  ARG A 724      29.630   2.512  39.957  1.00 25.10           C  
ATOM    325  CG  ARG A 724      29.210   1.369  40.858  1.00 26.76           C  
ATOM    326  CD  ARG A 724      30.406   0.542  41.331  1.00 27.79           C  
ATOM    327  NE  ARG A 724      29.953  -0.535  42.206  1.00 29.70           N  
ATOM    328  CZ  ARG A 724      30.744  -1.437  42.776  1.00 29.53           C  
ATOM    329  NH1 ARG A 724      32.055  -1.411  42.572  1.00 28.70           N1+
ATOM    330  NH2 ARG A 724      30.217  -2.367  43.558  1.00 29.07           N  
ATOM    331  N   GLN A 725      29.493   4.443  37.521  1.00 21.99           N  
ATOM    332  CA  GLN A 725      30.008   5.580  36.776  1.00 21.65           C  
ATOM    333  C   GLN A 725      28.899   6.581  36.436  1.00 20.04           C  
ATOM    334  O   GLN A 725      29.129   7.789  36.451  1.00 18.99           O  
ATOM    335  CB  GLN A 725      30.705   5.098  35.499  1.00 23.08           C  
ATOM    336  CG  GLN A 725      32.117   4.568  35.746  1.00 26.13           C  
ATOM    337  CD  GLN A 725      32.789   4.066  34.485  1.00 28.01           C  
ATOM    338  NE2 GLN A 725      33.863   3.302  34.652  1.00 29.47           N  
ATOM    339  OE1 GLN A 725      32.358   4.371  33.373  1.00 29.79           O  
ATOM    340  N   LEU A 726      27.703   6.081  36.139  1.00 19.96           N  
ATOM    341  CA  LEU A 726      26.570   6.953  35.810  1.00 20.48           C  
ATOM    342  C   LEU A 726      26.250   7.872  36.993  1.00 20.42           C  
ATOM    343  O   LEU A 726      26.118   9.085  36.830  1.00 18.57           O  
ATOM    344  CB  LEU A 726      25.335   6.121  35.445  1.00 20.60           C  
ATOM    345  CG  LEU A 726      24.070   6.919  35.092  1.00 22.78           C  
ATOM    346  CD1 LEU A 726      24.382   7.926  33.991  1.00 23.30           C  
ATOM    347  CD2 LEU A 726      22.969   5.969  34.645  1.00 21.55           C  
ATOM    348  N   LEU A 727      26.126   7.294  38.184  1.00 19.58           N  
ATOM    349  CA  LEU A 727      25.852   8.090  39.375  1.00 20.61           C  
ATOM    350  C   LEU A 727      26.981   9.094  39.577  1.00 20.51           C  
ATOM    351  O   LEU A 727      26.759  10.221  40.023  1.00 21.60           O  
ATOM    352  CB  LEU A 727      25.742   7.187  40.603  1.00 22.45           C  
ATOM    353  CG  LEU A 727      24.513   6.276  40.610  1.00 23.52           C  
ATOM    354  CD1 LEU A 727      24.603   5.279  41.766  1.00 24.28           C  
ATOM    355  CD2 LEU A 727      23.259   7.132  40.724  1.00 24.05           C  
ATOM    356  N   SER A 728      28.196   8.676  39.240  1.00 19.16           N  
ATOM    357  CA  SER A 728      29.369   9.528  39.370  1.00 19.71           C  
ATOM    358  C   SER A 728      29.304  10.702  38.386  1.00 19.66           C  
ATOM    359  O   SER A 728      29.721  11.818  38.703  1.00 17.92           O  
ATOM    360  CB  SER A 728      30.634   8.708  39.114  1.00 20.85           C  
ATOM    361  OG  SER A 728      31.784   9.469  39.410  1.00 25.00           O  
ATOM    362  N   VAL A 729      28.784  10.442  37.189  1.00 18.86           N  
ATOM    363  CA  VAL A 729      28.655  11.483  36.178  1.00 19.48           C  
ATOM    364  C   VAL A 729      27.634  12.519  36.646  1.00 19.32           C  
ATOM    365  O   VAL A 729      27.849  13.724  36.502  1.00 17.66           O  
ATOM    366  CB  VAL A 729      28.206  10.895  34.818  1.00 19.79           C  
ATOM    367  CG1 VAL A 729      27.774  12.010  33.880  1.00 19.48           C  
ATOM    368  CG2 VAL A 729      29.353  10.108  34.198  1.00 20.65           C  
ATOM    369  N   VAL A 730      26.527  12.047  37.211  1.00 19.38           N  
ATOM    370  CA  VAL A 730      25.500  12.952  37.708  1.00 20.85           C  
ATOM    371  C   VAL A 730      26.063  13.839  38.812  1.00 22.20           C  
ATOM    372  O   VAL A 730      25.838  15.049  38.816  1.00 22.98           O  
ATOM    373  CB  VAL A 730      24.285  12.187  38.270  1.00 20.80           C  
ATOM    374  CG1 VAL A 730      23.346  13.162  38.993  1.00 19.76           C  
ATOM    375  CG2 VAL A 730      23.548  11.486  37.135  1.00 17.44           C  
ATOM    376  N   LYS A 731      26.797  13.236  39.744  1.00 22.06           N  
ATOM    377  CA  LYS A 731      27.394  13.983  40.847  1.00 23.01           C  
ATOM    378  C   LYS A 731      28.361  15.027  40.295  1.00 22.24           C  
ATOM    379  O   LYS A 731      28.341  16.185  40.701  1.00 20.92           O  
ATOM    380  CB  LYS A 731      28.134  13.033  41.788  1.00 26.77           C  
ATOM    381  CG  LYS A 731      28.765  13.724  42.989  1.00 30.38           C  
ATOM    382  CD  LYS A 731      29.520  12.725  43.846  1.00 34.18           C  
ATOM    383  CE  LYS A 731      30.245  13.406  44.990  1.00 35.93           C  
ATOM    384  NZ  LYS A 731      31.071  12.423  45.738  1.00 39.33           N1+
ATOM    385  N   TRP A 732      29.204  14.599  39.362  1.00 21.34           N  
ATOM    386  CA  TRP A 732      30.169  15.478  38.708  1.00 20.73           C  
ATOM    387  C   TRP A 732      29.469  16.695  38.088  1.00 20.93           C  
ATOM    388  O   TRP A 732      29.904  17.833  38.270  1.00 20.38           O  
ATOM    389  CB  TRP A 732      30.912  14.687  37.619  1.00 18.69           C  
ATOM    390  CG  TRP A 732      31.679  15.517  36.631  1.00 18.20           C  
ATOM    391  CD1 TRP A 732      32.857  16.182  36.850  1.00 16.67           C  
ATOM    392  CD2 TRP A 732      31.343  15.740  35.253  1.00 17.04           C  
ATOM    393  CE2 TRP A 732      32.363  16.544  34.700  1.00 15.82           C  
ATOM    394  CE3 TRP A 732      30.281  15.337  34.433  1.00 17.20           C  
ATOM    395  NE1 TRP A 732      33.273  16.797  35.693  1.00 17.00           N  
ATOM    396  CZ2 TRP A 732      32.350  16.954  33.363  1.00 16.07           C  
ATOM    397  CZ3 TRP A 732      30.271  15.748  33.098  1.00 14.25           C  
ATOM    398  CH2 TRP A 732      31.297  16.546  32.581  1.00 16.00           C  
ATOM    399  N   SER A 733      28.377  16.455  37.366  1.00 22.06           N  
ATOM    400  CA  SER A 733      27.642  17.539  36.717  1.00 24.17           C  
ATOM    401  C   SER A 733      27.180  18.620  37.699  1.00 24.89           C  
ATOM    402  O   SER A 733      27.135  19.798  37.353  1.00 24.55           O  
ATOM    403  CB  SER A 733      26.425  16.986  35.963  1.00 24.84           C  
ATOM    404  OG  SER A 733      25.396  16.582  36.857  1.00 23.05           O  
ATOM    405  N   LYS A 734      26.849  18.223  38.924  1.00 26.05           N  
ATOM    406  CA  LYS A 734      26.381  19.174  39.932  1.00 27.20           C  
ATOM    407  C   LYS A 734      27.410  20.218  40.348  1.00 27.42           C  
ATOM    408  O   LYS A 734      27.047  21.266  40.886  1.00 29.41           O  
ATOM    409  CB  LYS A 734      25.897  18.436  41.181  1.00 28.26           C  
ATOM    410  CG  LYS A 734      24.652  17.589  40.970  1.00 29.68           C  
ATOM    411  CD  LYS A 734      24.260  16.902  42.264  1.00 31.54           C  
ATOM    412  CE  LYS A 734      23.005  16.070  42.103  1.00 33.29           C  
ATOM    413  NZ  LYS A 734      22.667  15.369  43.374  1.00 34.73           N1+
ATOM    414  N   SER A 735      28.689  19.941  40.111  1.00 24.92           N  
ATOM    415  CA  SER A 735      29.741  20.883  40.481  1.00 21.99           C  
ATOM    416  C   SER A 735      30.294  21.633  39.279  1.00 20.67           C  
ATOM    417  O   SER A 735      31.198  22.449  39.412  1.00 18.71           O  
ATOM    418  CB  SER A 735      30.883  20.150  41.191  1.00 23.51           C  
ATOM    419  OG  SER A 735      30.441  19.595  42.420  1.00 24.10           O  
ATOM    420  N   LEU A 736      29.732  21.359  38.108  1.00 19.72           N  
ATOM    421  CA  LEU A 736      30.171  21.982  36.860  1.00 20.65           C  
ATOM    422  C   LEU A 736      29.565  23.389  36.704  1.00 18.86           C  
ATOM    423  O   LEU A 736      28.354  23.535  36.551  1.00 18.46           O  
ATOM    424  CB  LEU A 736      29.735  21.079  35.707  1.00 22.14           C  
ATOM    425  CG  LEU A 736      30.332  21.202  34.315  1.00 25.72           C  
ATOM    426  CD1 LEU A 736      31.829  20.922  34.362  1.00 24.90           C  
ATOM    427  CD2 LEU A 736      29.625  20.196  33.404  1.00 24.45           C  
ATOM    428  N   PRO A 737      30.405  24.440  36.726  1.00 18.43           N  
ATOM    429  CA  PRO A 737      29.900  25.812  36.590  1.00 18.03           C  
ATOM    430  C   PRO A 737      28.975  25.995  35.396  1.00 19.48           C  
ATOM    431  O   PRO A 737      29.354  25.712  34.255  1.00 20.21           O  
ATOM    432  CB  PRO A 737      31.177  26.642  36.469  1.00 18.04           C  
ATOM    433  CG  PRO A 737      32.153  25.864  37.303  1.00 16.54           C  
ATOM    434  CD  PRO A 737      31.871  24.437  36.878  1.00 16.04           C  
ATOM    435  N   GLY A 738      27.758  26.456  35.676  1.00 18.92           N  
ATOM    436  CA  GLY A 738      26.777  26.689  34.631  1.00 18.49           C  
ATOM    437  C   GLY A 738      25.710  25.615  34.483  1.00 19.44           C  
ATOM    438  O   GLY A 738      24.588  25.903  34.061  1.00 19.08           O  
ATOM    439  N   PHE A 739      26.038  24.380  34.844  1.00 18.10           N  
ATOM    440  CA  PHE A 739      25.087  23.279  34.690  1.00 18.76           C  
ATOM    441  C   PHE A 739      23.817  23.326  35.547  1.00 19.36           C  
ATOM    442  O   PHE A 739      22.707  23.167  35.034  1.00 17.80           O  
ATOM    443  CB  PHE A 739      25.787  21.938  34.940  1.00 18.74           C  
ATOM    444  CG  PHE A 739      24.993  20.751  34.475  1.00 18.59           C  
ATOM    445  CD1 PHE A 739      24.820  20.506  33.120  1.00 18.35           C  
ATOM    446  CD2 PHE A 739      24.410  19.889  35.386  1.00 17.34           C  
ATOM    447  CE1 PHE A 739      24.078  19.416  32.685  1.00 19.24           C  
ATOM    448  CE2 PHE A 739      23.667  18.800  34.959  1.00 19.22           C  
ATOM    449  CZ  PHE A 739      23.501  18.563  33.609  1.00 18.31           C  
ATOM    450  N   ARG A 740      23.975  23.521  36.851  1.00 19.59           N  
ATOM    451  CA  ARG A 740      22.827  23.540  37.744  1.00 22.03           C  
ATOM    452  C   ARG A 740      21.867  24.701  37.519  1.00 23.25           C  
ATOM    453  O   ARG A 740      20.743  24.680  38.016  1.00 23.91           O  
ATOM    454  CB  ARG A 740      23.297  23.504  39.199  1.00 22.97           C  
ATOM    455  CG  ARG A 740      23.927  22.172  39.581  1.00 25.87           C  
ATOM    456  CD  ARG A 740      22.923  21.029  39.439  1.00 28.49           C  
ATOM    457  NE  ARG A 740      22.329  20.658  40.722  1.00 31.21           N  
ATOM    458  CZ  ARG A 740      21.293  19.835  40.867  1.00 32.12           C  
ATOM    459  NH1 ARG A 740      20.712  19.285  39.805  1.00 30.24           N1+
ATOM    460  NH2 ARG A 740      20.851  19.545  42.084  1.00 31.30           N  
ATOM    461  N   ASN A 741      22.303  25.702  36.761  1.00 22.89           N  
ATOM    462  CA  ASN A 741      21.459  26.855  36.462  1.00 25.10           C  
ATOM    463  C   ASN A 741      20.472  26.522  35.343  1.00 25.10           C  
ATOM    464  O   ASN A 741      19.475  27.220  35.158  1.00 24.87           O  
ATOM    465  CB  ASN A 741      22.318  28.054  36.046  1.00 26.79           C  
ATOM    466  CG  ASN A 741      21.483  29.221  35.533  1.00 31.35           C  
ATOM    467  ND2 ASN A 741      21.541  29.459  34.223  1.00 29.10           N  
ATOM    468  OD1 ASN A 741      20.787  29.893  36.301  1.00 32.34           O  
ATOM    469  N   LEU A 742      20.753  25.455  34.594  1.00 22.45           N  
ATOM    470  CA  LEU A 742      19.874  25.043  33.502  1.00 20.64           C  
ATOM    471  C   LEU A 742      18.613  24.399  34.068  1.00 20.09           C  
ATOM    472  O   LEU A 742      18.642  23.836  35.158  1.00 19.52           O  
ATOM    473  CB  LEU A 742      20.585  24.033  32.591  1.00 19.73           C  
ATOM    474  CG  LEU A 742      21.937  24.443  31.995  1.00 18.93           C  
ATOM    475  CD1 LEU A 742      22.489  23.295  31.139  1.00 17.67           C  
ATOM    476  CD2 LEU A 742      21.771  25.712  31.164  1.00 16.38           C  
ATOM    477  N   HIS A 743      17.510  24.481  33.330  1.00 20.36           N  
ATOM    478  CA  HIS A 743      16.261  23.872  33.778  1.00 21.79           C  
ATOM    479  C   HIS A 743      16.567  22.416  34.112  1.00 22.20           C  
ATOM    480  O   HIS A 743      17.338  21.764  33.404  1.00 20.49           O  
ATOM    481  CB  HIS A 743      15.205  23.929  32.669  1.00 24.70           C  
ATOM    482  CG  HIS A 743      13.826  23.552  33.122  1.00 26.35           C  
ATOM    483  CD2 HIS A 743      13.248  22.341  33.309  1.00 26.48           C  
ATOM    484  ND1 HIS A 743      12.867  24.488  33.449  1.00 28.66           N  
ATOM    485  CE1 HIS A 743      11.757  23.870  33.816  1.00 27.09           C  
ATOM    486  NE2 HIS A 743      11.962  22.567  33.740  1.00 28.48           N  
ATOM    487  N   ILE A 744      15.965  21.913  35.185  1.00 21.60           N  
ATOM    488  CA  ILE A 744      16.183  20.537  35.609  1.00 22.25           C  
ATOM    489  C   ILE A 744      15.888  19.546  34.483  1.00 23.22           C  
ATOM    490  O   ILE A 744      16.517  18.491  34.409  1.00 23.29           O  
ATOM    491  CB  ILE A 744      15.318  20.193  36.852  1.00 22.27           C  
ATOM    492  CG1 ILE A 744      15.708  18.816  37.396  1.00 23.71           C  
ATOM    493  CG2 ILE A 744      13.846  20.227  36.490  1.00 23.58           C  
ATOM    494  CD1 ILE A 744      17.151  18.736  37.873  1.00 21.28           C  
ATOM    495  N   ASP A 745      14.940  19.883  33.608  1.00 22.79           N  
ATOM    496  CA  ASP A 745      14.597  19.009  32.483  1.00 23.41           C  
ATOM    497  C   ASP A 745      15.741  18.954  31.474  1.00 23.75           C  
ATOM    498  O   ASP A 745      15.967  17.920  30.839  1.00 22.60           O  
ATOM    499  CB  ASP A 745      13.343  19.500  31.759  1.00 25.11           C  
ATOM    500  CG  ASP A 745      12.066  19.223  32.531  1.00 28.92           C  
ATOM    501  OD1 ASP A 745      12.125  18.603  33.618  1.00 30.34           O  
ATOM    502  OD2 ASP A 745      10.995  19.631  32.037  1.00 31.63           O1-
ATOM    503  N   ASP A 746      16.437  20.078  31.307  1.00 22.68           N  
ATOM    504  CA  ASP A 746      17.569  20.148  30.388  1.00 22.30           C  
ATOM    505  C   ASP A 746      18.720  19.337  30.976  1.00 22.00           C  
ATOM    506  O   ASP A 746      19.449  18.661  30.250  1.00 22.53           O  
ATOM    507  CB  ASP A 746      18.038  21.593  30.191  1.00 22.26           C  
ATOM    508  CG  ASP A 746      16.982  22.479  29.568  1.00 22.68           C  
ATOM    509  OD1 ASP A 746      16.058  21.950  28.913  1.00 21.88           O  
ATOM    510  OD2 ASP A 746      17.093  23.714  29.721  1.00 22.00           O1-
ATOM    511  N   GLN A 747      18.888  19.430  32.295  1.00 22.37           N  
ATOM    512  CA  GLN A 747      19.942  18.696  32.996  1.00 20.70           C  
ATOM    513  C   GLN A 747      19.771  17.198  32.758  1.00 20.69           C  
ATOM    514  O   GLN A 747      20.723  16.499  32.406  1.00 19.22           O  
ATOM    515  CB  GLN A 747      19.882  18.980  34.501  1.00 19.80           C  
ATOM    516  CG  GLN A 747      20.294  20.396  34.902  1.00 17.73           C  
ATOM    517  CD  GLN A 747      20.244  20.606  36.402  1.00 20.67           C  
ATOM    518  NE2 GLN A 747      19.642  21.713  36.833  1.00 19.21           N  
ATOM    519  OE1 GLN A 747      20.750  19.787  37.166  1.00 21.82           O  
ATOM    520  N   ILE A 748      18.549  16.714  32.955  1.00 19.73           N  
ATOM    521  CA  ILE A 748      18.235  15.307  32.761  1.00 19.74           C  
ATOM    522  C   ILE A 748      18.485  14.913  31.305  1.00 21.25           C  
ATOM    523  O   ILE A 748      19.121  13.894  31.024  1.00 20.80           O  
ATOM    524  CB  ILE A 748      16.755  15.018  33.120  1.00 21.10           C  
ATOM    525  CG1 ILE A 748      16.511  15.308  34.605  1.00 22.37           C  
ATOM    526  CG2 ILE A 748      16.416  13.569  32.817  1.00 20.97           C  
ATOM    527  CD1 ILE A 748      15.050  15.169  35.033  1.00 23.77           C  
ATOM    528  N   THR A 749      17.987  15.729  30.383  1.00 19.83           N  
ATOM    529  CA  THR A 749      18.152  15.470  28.956  1.00 20.94           C  
ATOM    530  C   THR A 749      19.616  15.385  28.540  1.00 21.10           C  
ATOM    531  O   THR A 749      20.007  14.477  27.803  1.00 20.81           O  
ATOM    532  CB  THR A 749      17.470  16.566  28.115  1.00 21.24           C  
ATOM    533  CG2 THR A 749      17.815  16.414  26.647  1.00 21.39           C  
ATOM    534  OG1 THR A 749      16.052  16.473  28.278  1.00 21.68           O  
ATOM    535  N   LEU A 750      20.421  16.336  29.004  1.00 19.94           N  
ATOM    536  CA  LEU A 750      21.841  16.359  28.666  1.00 19.59           C  
ATOM    537  C   LEU A 750      22.579  15.124  29.185  1.00 19.37           C  
ATOM    538  O   LEU A 750      23.417  14.557  28.485  1.00 19.59           O  
ATOM    539  CB  LEU A 750      22.488  17.634  29.210  1.00 18.34           C  
ATOM    540  CG  LEU A 750      22.055  18.904  28.474  1.00 19.80           C  
ATOM    541  CD1 LEU A 750      22.603  20.128  29.169  1.00 16.55           C  
ATOM    542  CD2 LEU A 750      22.545  18.841  27.029  1.00 18.65           C  
ATOM    543  N   ILE A 751      22.271  14.701  30.407  1.00 18.88           N  
ATOM    544  CA  ILE A 751      22.924  13.521  30.955  1.00 20.85           C  
ATOM    545  C   ILE A 751      22.486  12.293  30.154  1.00 21.84           C  
ATOM    546  O   ILE A 751      23.312  11.459  29.781  1.00 22.04           O  
ATOM    547  CB  ILE A 751      22.560  13.297  32.435  1.00 21.65           C  
ATOM    548  CG1 ILE A 751      22.992  14.501  33.271  1.00 22.87           C  
ATOM    549  CG2 ILE A 751      23.247  12.036  32.952  1.00 18.96           C  
ATOM    550  CD1 ILE A 751      24.463  14.746  33.256  1.00 25.42           C  
ATOM    551  N   GLN A 752      21.185  12.191  29.889  1.00 20.98           N  
ATOM    552  CA  GLN A 752      20.642  11.066  29.132  1.00 22.50           C  
ATOM    553  C   GLN A 752      21.302  10.907  27.774  1.00 22.56           C  
ATOM    554  O   GLN A 752      21.625   9.795  27.358  1.00 20.84           O  
ATOM    555  CB  GLN A 752      19.139  11.238  28.900  1.00 25.80           C  
ATOM    556  CG  GLN A 752      18.256  11.025  30.106  1.00 31.37           C  
ATOM    557  CD  GLN A 752      16.785  11.191  29.758  1.00 34.75           C  
ATOM    558  NE2 GLN A 752      16.027  10.104  29.858  1.00 37.26           N  
ATOM    559  OE1 GLN A 752      16.338  12.281  29.393  1.00 36.56           O  
ATOM    560  N   TYR A 753      21.474  12.030  27.082  1.00 22.53           N  
ATOM    561  CA  TYR A 753      22.066  12.052  25.750  1.00 23.51           C  
ATOM    562  C   TYR A 753      23.570  11.845  25.730  1.00 24.62           C  
ATOM    563  O   TYR A 753      24.124  11.419  24.721  1.00 27.15           O  
ATOM    564  CB  TYR A 753      21.798  13.394  25.063  1.00 24.01           C  
ATOM    565  CG  TYR A 753      20.390  13.628  24.567  1.00 25.87           C  
ATOM    566  CD1 TYR A 753      19.378  12.711  24.798  1.00 27.14           C  
ATOM    567  CD2 TYR A 753      20.078  14.781  23.861  1.00 27.64           C  
ATOM    568  CE1 TYR A 753      18.093  12.941  24.335  1.00 28.17           C  
ATOM    569  CE2 TYR A 753      18.805  15.017  23.399  1.00 28.11           C  
ATOM    570  CZ  TYR A 753      17.818  14.101  23.637  1.00 29.64           C  
ATOM    571  OH  TYR A 753      16.544  14.359  23.176  1.00 33.77           O  
ATOM    572  N   SER A 754      24.243  12.138  26.835  1.00 22.38           N  
ATOM    573  CA  SER A 754      25.696  12.042  26.813  1.00 22.55           C  
ATOM    574  C   SER A 754      26.437  11.079  27.707  1.00 20.83           C  
ATOM    575  O   SER A 754      27.660  10.992  27.586  1.00 21.27           O  
ATOM    576  CB  SER A 754      26.308  13.419  27.053  1.00 22.47           C  
ATOM    577  OG  SER A 754      26.048  13.840  28.379  1.00 25.37           O  
ATOM    578  N   TRP A 755      25.745  10.378  28.603  1.00 18.72           N  
ATOM    579  CA  TRP A 755      26.447   9.452  29.493  1.00 19.31           C  
ATOM    580  C   TRP A 755      27.329   8.425  28.781  1.00 19.18           C  
ATOM    581  O   TRP A 755      28.427   8.143  29.241  1.00 19.04           O  
ATOM    582  CB  TRP A 755      25.479   8.719  30.444  1.00 19.91           C  
ATOM    583  CG  TRP A 755      24.457   7.795  29.813  1.00 19.91           C  
ATOM    584  CD1 TRP A 755      23.152   8.079  29.541  1.00 22.36           C  
ATOM    585  CD2 TRP A 755      24.665   6.426  29.421  1.00 21.91           C  
ATOM    586  CE2 TRP A 755      23.439   5.948  28.928  1.00 21.51           C  
ATOM    587  CE3 TRP A 755      25.773   5.569  29.441  1.00 20.75           C  
ATOM    588  NE1 TRP A 755      22.535   6.970  29.005  1.00 22.86           N  
ATOM    589  CZ2 TRP A 755      23.284   4.647  28.469  1.00 22.83           C  
ATOM    590  CZ3 TRP A 755      25.621   4.275  28.980  1.00 21.37           C  
ATOM    591  CH2 TRP A 755      24.380   3.825  28.499  1.00 22.41           C  
ATOM    592  N   MET A 756      26.863   7.869  27.664  1.00 18.68           N  
ATOM    593  CA  MET A 756      27.659   6.870  26.941  1.00 19.85           C  
ATOM    594  C   MET A 756      28.958   7.482  26.422  1.00 19.19           C  
ATOM    595  O   MET A 756      30.034   6.912  26.582  1.00 20.39           O  
ATOM    596  CB  MET A 756      26.868   6.278  25.765  1.00 19.46           C  
ATOM    597  CG  MET A 756      27.603   5.165  25.008  1.00 20.83           C  
ATOM    598  SD  MET A 756      27.850   3.661  25.990  1.00 21.57           S  
ATOM    599  CE  MET A 756      26.281   2.891  25.764  1.00 21.58           C  
ATOM    600  N   SER A 757      28.854   8.652  25.807  1.00 17.98           N  
ATOM    601  CA  SER A 757      30.031   9.334  25.271  1.00 18.20           C  
ATOM    602  C   SER A 757      30.990   9.724  26.382  1.00 15.87           C  
ATOM    603  O   SER A 757      32.206   9.616  26.223  1.00 15.30           O  
ATOM    604  CB  SER A 757      29.630  10.603  24.502  1.00 18.95           C  
ATOM    605  OG ASER A 757      29.098  11.581  25.372  0.50 23.11           O  
ATOM    606  OG BSER A 757      28.681  10.312  23.498  0.50 17.88           O  
ATOM    607  N   LEU A 758      30.437  10.202  27.495  1.00 14.46           N  
ATOM    608  CA  LEU A 758      31.256  10.607  28.633  1.00 15.07           C  
ATOM    609  C   LEU A 758      32.025   9.408  29.158  1.00 15.24           C  
ATOM    610  O   LEU A 758      33.214   9.501  29.438  1.00 15.87           O  
ATOM    611  CB  LEU A 758      30.390  11.192  29.754  1.00 14.24           C  
ATOM    612  CG  LEU A 758      29.788  12.577  29.472  1.00 14.41           C  
ATOM    613  CD1 LEU A 758      28.805  12.943  30.587  1.00 14.11           C  
ATOM    614  CD2 LEU A 758      30.906  13.607  29.344  1.00 12.06           C  
ATOM    615  N   MET A 759      31.340   8.278  29.281  1.00 17.57           N  
ATOM    616  CA  MET A 759      31.978   7.067  29.776  1.00 19.17           C  
ATOM    617  C   MET A 759      33.034   6.490  28.840  1.00 18.62           C  
ATOM    618  O   MET A 759      34.107   6.102  29.292  1.00 19.36           O  
ATOM    619  CB  MET A 759      30.929   6.007  30.071  1.00 19.34           C  
ATOM    620  CG  MET A 759      30.174   6.276  31.340  1.00 20.14           C  
ATOM    621  SD  MET A 759      28.951   5.014  31.664  1.00 23.98           S  
ATOM    622  CE  MET A 759      27.889   5.923  32.806  1.00 19.13           C  
ATOM    623  N   VAL A 760      32.750   6.422  27.544  1.00 17.63           N  
ATOM    624  CA  VAL A 760      33.745   5.880  26.633  1.00 18.39           C  
ATOM    625  C   VAL A 760      34.916   6.859  26.523  1.00 18.30           C  
ATOM    626  O   VAL A 760      36.056   6.454  26.304  1.00 18.75           O  
ATOM    627  CB  VAL A 760      33.148   5.583  25.230  1.00 19.44           C  
ATOM    628  CG1 VAL A 760      32.874   6.872  24.477  1.00 19.75           C  
ATOM    629  CG2 VAL A 760      34.101   4.681  24.448  1.00 20.65           C  
ATOM    630  N   PHE A 761      34.639   8.149  26.702  1.00 17.49           N  
ATOM    631  CA  PHE A 761      35.690   9.162  26.639  1.00 15.62           C  
ATOM    632  C   PHE A 761      36.600   9.020  27.872  1.00 15.97           C  
ATOM    633  O   PHE A 761      37.822   9.101  27.764  1.00 15.45           O  
ATOM    634  CB  PHE A 761      35.071  10.566  26.597  1.00 17.88           C  
ATOM    635  CG  PHE A 761      35.997  11.626  26.057  1.00 16.70           C  
ATOM    636  CD1 PHE A 761      36.422  11.589  24.734  1.00 18.73           C  
ATOM    637  CD2 PHE A 761      36.442  12.657  26.870  1.00 17.37           C  
ATOM    638  CE1 PHE A 761      37.276  12.562  24.231  1.00 15.89           C  
ATOM    639  CE2 PHE A 761      37.296  13.636  26.377  1.00 19.15           C  
ATOM    640  CZ  PHE A 761      37.714  13.588  25.055  1.00 19.22           C  
ATOM    641  N   GLY A 762      35.998   8.804  29.039  1.00 16.72           N  
ATOM    642  CA  GLY A 762      36.777   8.642  30.259  1.00 17.67           C  
ATOM    643  C   GLY A 762      37.601   7.365  30.191  1.00 18.57           C  
ATOM    644  O   GLY A 762      38.743   7.313  30.654  1.00 18.91           O  
ATOM    645  N   LEU A 763      37.009   6.325  29.613  1.00 18.37           N  
ATOM    646  CA  LEU A 763      37.689   5.045  29.447  1.00 18.27           C  
ATOM    647  C   LEU A 763      38.933   5.264  28.596  1.00 18.88           C  
ATOM    648  O   LEU A 763      40.014   4.743  28.898  1.00 19.36           O  
ATOM    649  CB  LEU A 763      36.766   4.050  28.743  1.00 18.06           C  
ATOM    650  CG  LEU A 763      37.416   2.792  28.157  1.00 19.23           C  
ATOM    651  CD1 LEU A 763      38.019   1.931  29.280  1.00 13.00           C  
ATOM    652  CD2 LEU A 763      36.363   2.019  27.369  1.00 15.22           C  
ATOM    653  N   GLY A 764      38.768   6.042  27.529  1.00 17.70           N  
ATOM    654  CA  GLY A 764      39.879   6.329  26.639  1.00 16.79           C  
ATOM    655  C   GLY A 764      40.989   7.073  27.355  1.00 17.69           C  
ATOM    656  O   GLY A 764      42.174   6.808  27.141  1.00 16.34           O  
ATOM    657  N   TRP A 765      40.603   8.005  28.222  1.00 18.39           N  
ATOM    658  CA  TRP A 765      41.581   8.784  28.964  1.00 18.52           C  
ATOM    659  C   TRP A 765      42.371   7.912  29.931  1.00 17.88           C  
ATOM    660  O   TRP A 765      43.593   7.998  29.981  1.00 18.48           O  
ATOM    661  CB  TRP A 765      40.899   9.915  29.738  1.00 17.97           C  
ATOM    662  CG  TRP A 765      41.865  10.708  30.564  1.00 17.13           C  
ATOM    663  CD1 TRP A 765      42.009  10.671  31.926  1.00 17.18           C  
ATOM    664  CD2 TRP A 765      42.867  11.612  30.079  1.00 17.53           C  
ATOM    665  CE2 TRP A 765      43.581  12.081  31.198  1.00 17.48           C  
ATOM    666  CE3 TRP A 765      43.229  12.070  28.807  1.00 17.15           C  
ATOM    667  NE1 TRP A 765      43.037  11.493  32.313  1.00 16.96           N  
ATOM    668  CZ2 TRP A 765      44.641  12.984  31.082  1.00 18.93           C  
ATOM    669  CZ3 TRP A 765      44.278  12.964  28.695  1.00 19.42           C  
ATOM    670  CH2 TRP A 765      44.972  13.412  29.824  1.00 18.08           C  
ATOM    671  N   ARG A 766      41.675   7.082  30.703  1.00 17.92           N  
ATOM    672  CA  ARG A 766      42.345   6.205  31.661  1.00 17.23           C  
ATOM    673  C   ARG A 766      43.293   5.241  30.941  1.00 17.08           C  
ATOM    674  O   ARG A 766      44.415   4.995  31.394  1.00 17.48           O  
ATOM    675  CB  ARG A 766      41.311   5.413  32.476  1.00 15.97           C  
ATOM    676  CG  ARG A 766      40.435   6.275  33.387  1.00 17.51           C  
ATOM    677  CD  ARG A 766      39.631   5.421  34.359  1.00 16.83           C  
ATOM    678  NE  ARG A 766      38.683   4.559  33.665  1.00 17.54           N  
ATOM    679  CZ  ARG A 766      37.473   4.936  33.259  1.00 19.65           C  
ATOM    680  NH1 ARG A 766      37.039   6.176  33.477  1.00 16.74           N1+
ATOM    681  NH2 ARG A 766      36.697   4.067  32.632  1.00 16.67           N  
ATOM    682  N   SER A 767      42.841   4.707  29.811  1.00 17.10           N  
ATOM    683  CA  SER A 767      43.643   3.773  29.026  1.00 17.05           C  
ATOM    684  C   SER A 767      44.916   4.453  28.536  1.00 18.12           C  
ATOM    685  O   SER A 767      46.011   3.896  28.615  1.00 18.26           O  
ATOM    686  CB  SER A 767      42.835   3.265  27.828  1.00 16.45           C  
ATOM    687  OG  SER A 767      41.639   2.630  28.254  1.00 14.19           O  
ATOM    688  N   TYR A 768      44.756   5.669  28.029  1.00 18.03           N  
ATOM    689  CA  TYR A 768      45.867   6.457  27.517  1.00 17.84           C  
ATOM    690  C   TYR A 768      46.836   6.863  28.631  1.00 18.98           C  
ATOM    691  O   TYR A 768      48.055   6.742  28.492  1.00 19.29           O  
ATOM    692  CB  TYR A 768      45.294   7.693  26.818  1.00 19.09           C  
ATOM    693  CG  TYR A 768      46.238   8.859  26.633  1.00 19.20           C  
ATOM    694  CD1 TYR A 768      47.383   8.749  25.853  1.00 20.74           C  
ATOM    695  CD2 TYR A 768      45.944  10.096  27.193  1.00 18.61           C  
ATOM    696  CE1 TYR A 768      48.204   9.846  25.627  1.00 21.37           C  
ATOM    697  CE2 TYR A 768      46.753  11.193  26.975  1.00 20.49           C  
ATOM    698  CZ  TYR A 768      47.878  11.067  26.189  1.00 22.73           C  
ATOM    699  OH  TYR A 768      48.647  12.183  25.931  1.00 25.29           O  
ATOM    700  N   LYS A 769      46.281   7.319  29.746  1.00 18.65           N  
ATOM    701  CA  LYS A 769      47.079   7.778  30.877  1.00 20.97           C  
ATOM    702  C   LYS A 769      47.809   6.691  31.674  1.00 21.06           C  
ATOM    703  O   LYS A 769      48.992   6.834  31.995  1.00 21.12           O  
ATOM    704  CB  LYS A 769      46.179   8.585  31.818  1.00 23.06           C  
ATOM    705  CG  LYS A 769      46.844   9.080  33.091  1.00 27.38           C  
ATOM    706  CD  LYS A 769      45.837   9.811  33.973  1.00 31.18           C  
ATOM    707  CE  LYS A 769      46.462  10.258  35.293  1.00 34.56           C  
ATOM    708  NZ  LYS A 769      45.458  10.903  36.189  1.00 36.84           N1+
ATOM    709  N   HIS A 770      47.115   5.604  31.985  1.00 20.50           N  
ATOM    710  CA  HIS A 770      47.705   4.539  32.790  1.00 21.15           C  
ATOM    711  C   HIS A 770      48.428   3.424  32.051  1.00 22.46           C  
ATOM    712  O   HIS A 770      49.375   2.840  32.581  1.00 22.44           O  
ATOM    713  CB  HIS A 770      46.627   3.917  33.679  1.00 21.32           C  
ATOM    714  CG  HIS A 770      45.936   4.906  34.563  1.00 22.44           C  
ATOM    715  CD2 HIS A 770      44.622   5.184  34.735  1.00 23.04           C  
ATOM    716  ND1 HIS A 770      46.620   5.740  35.420  1.00 24.74           N  
ATOM    717  CE1 HIS A 770      45.756   6.489  36.086  1.00 25.54           C  
ATOM    718  NE2 HIS A 770      44.538   6.170  35.689  1.00 23.98           N  
ATOM    719  N   VAL A 771      47.990   3.112  30.838  1.00 21.41           N  
ATOM    720  CA  VAL A 771      48.620   2.031  30.099  1.00 20.88           C  
ATOM    721  C   VAL A 771      48.981   2.401  28.663  1.00 21.14           C  
ATOM    722  O   VAL A 771      48.850   1.585  27.753  1.00 19.35           O  
ATOM    723  CB  VAL A 771      47.715   0.765  30.102  1.00 21.31           C  
ATOM    724  CG1 VAL A 771      47.673   0.159  31.498  1.00 20.73           C  
ATOM    725  CG2 VAL A 771      46.301   1.122  29.660  1.00 19.40           C  
ATOM    726  N   SER A 772      49.446   3.634  28.477  1.00 21.05           N  
ATOM    727  CA  SER A 772      49.848   4.139  27.165  1.00 22.58           C  
ATOM    728  C   SER A 772      48.876   3.813  26.029  1.00 21.60           C  
ATOM    729  O   SER A 772      49.291   3.677  24.883  1.00 20.83           O  
ATOM    730  CB  SER A 772      51.238   3.608  26.801  1.00 24.72           C  
ATOM    731  OG  SER A 772      52.206   4.014  27.753  1.00 28.22           O  
ATOM    732  N   GLY A 773      47.590   3.694  26.350  1.00 21.63           N  
ATOM    733  CA  GLY A 773      46.587   3.399  25.339  1.00 21.91           C  
ATOM    734  C   GLY A 773      46.721   2.027  24.699  1.00 22.33           C  
ATOM    735  O   GLY A 773      46.152   1.776  23.637  1.00 21.21           O  
ATOM    736  N   GLN A 774      47.455   1.131  25.354  1.00 21.64           N  
ATOM    737  CA  GLN A 774      47.683  -0.217  24.836  1.00 22.18           C  
ATOM    738  C   GLN A 774      46.615  -1.223  25.246  1.00 21.21           C  
ATOM    739  O   GLN A 774      46.586  -2.344  24.742  1.00 22.73           O  
ATOM    740  CB  GLN A 774      49.056  -0.713  25.286  1.00 21.98           C  
ATOM    741  CG  GLN A 774      50.200   0.130  24.762  1.00 26.03           C  
ATOM    742  CD  GLN A 774      51.494  -0.113  25.516  1.00 29.25           C  
ATOM    743  NE2 GLN A 774      51.409  -0.850  26.617  1.00 27.28           N  
ATOM    744  OE1 GLN A 774      52.556   0.366  25.118  1.00 33.84           O  
ATOM    745  N   MET A 775      45.752  -0.829  26.175  1.00 20.24           N  
ATOM    746  CA  MET A 775      44.670  -1.696  26.626  1.00 19.86           C  
ATOM    747  C   MET A 775      43.543  -0.865  27.219  1.00 19.13           C  
ATOM    748  O   MET A 775      43.718   0.318  27.496  1.00 17.80           O  
ATOM    749  CB  MET A 775      45.179  -2.741  27.635  1.00 20.37           C  
ATOM    750  CG  MET A 775      46.093  -2.237  28.735  1.00 19.70           C  
ATOM    751  SD  MET A 775      46.998  -3.631  29.512  1.00 21.61           S  
ATOM    752  CE  MET A 775      48.183  -3.979  28.194  1.00 19.97           C  
ATOM    753  N   LEU A 776      42.386  -1.491  27.403  1.00 19.50           N  
ATOM    754  CA  LEU A 776      41.215  -0.804  27.928  1.00 18.36           C  
ATOM    755  C   LEU A 776      41.152  -0.823  29.445  1.00 19.03           C  
ATOM    756  O   LEU A 776      40.889  -1.857  30.068  1.00 17.39           O  
ATOM    757  CB  LEU A 776      39.949  -1.423  27.339  1.00 19.22           C  
ATOM    758  CG  LEU A 776      39.828  -1.324  25.812  1.00 20.90           C  
ATOM    759  CD1 LEU A 776      38.564  -2.051  25.351  1.00 19.94           C  
ATOM    760  CD2 LEU A 776      39.795   0.153  25.388  1.00 21.25           C  
ATOM    761  N   TYR A 777      41.380   0.348  30.027  1.00 18.00           N  
ATOM    762  CA  TYR A 777      41.377   0.519  31.471  1.00 17.13           C  
ATOM    763  C   TYR A 777      39.997   0.970  31.944  1.00 17.83           C  
ATOM    764  O   TYR A 777      39.781   2.155  32.218  1.00 17.38           O  
ATOM    765  CB  TYR A 777      42.447   1.552  31.841  1.00 16.80           C  
ATOM    766  CG  TYR A 777      42.842   1.609  33.303  1.00 16.71           C  
ATOM    767  CD1 TYR A 777      41.972   2.110  34.265  1.00 16.04           C  
ATOM    768  CD2 TYR A 777      44.113   1.218  33.709  1.00 16.37           C  
ATOM    769  CE1 TYR A 777      42.364   2.230  35.590  1.00 17.52           C  
ATOM    770  CE2 TYR A 777      44.511   1.335  35.029  1.00 18.94           C  
ATOM    771  CZ  TYR A 777      43.634   1.842  35.962  1.00 17.86           C  
ATOM    772  OH  TYR A 777      44.038   1.983  37.268  1.00 20.59           O  
ATOM    773  N   PHE A 778      39.057   0.032  32.027  1.00 17.49           N  
ATOM    774  CA  PHE A 778      37.708   0.365  32.481  1.00 17.68           C  
ATOM    775  C   PHE A 778      37.765   0.818  33.941  1.00 19.28           C  
ATOM    776  O   PHE A 778      37.106   1.781  34.331  1.00 19.19           O  
ATOM    777  CB  PHE A 778      36.773  -0.845  32.363  1.00 17.74           C  
ATOM    778  CG  PHE A 778      36.483  -1.263  30.943  1.00 19.00           C  
ATOM    779  CD1 PHE A 778      37.238  -2.244  30.322  1.00 18.44           C  
ATOM    780  CD2 PHE A 778      35.447  -0.675  30.232  1.00 20.42           C  
ATOM    781  CE1 PHE A 778      36.967  -2.634  29.016  1.00 19.28           C  
ATOM    782  CE2 PHE A 778      35.170  -1.059  28.925  1.00 20.92           C  
ATOM    783  CZ  PHE A 778      35.932  -2.041  28.319  1.00 20.14           C  
ATOM    784  N   ALA A 779      38.558   0.104  34.735  1.00 17.61           N  
ATOM    785  CA  ALA A 779      38.733   0.387  36.161  1.00 19.83           C  
ATOM    786  C   ALA A 779      40.044  -0.272  36.600  1.00 19.27           C  
ATOM    787  O   ALA A 779      40.591  -1.110  35.882  1.00 19.03           O  
ATOM    788  CB  ALA A 779      37.551  -0.183  36.967  1.00 18.29           C  
ATOM    789  N   PRO A 780      40.566   0.096  37.781  1.00 19.24           N  
ATOM    790  CA  PRO A 780      41.824  -0.515  38.225  1.00 19.72           C  
ATOM    791  C   PRO A 780      41.707  -2.030  38.312  1.00 19.62           C  
ATOM    792  O   PRO A 780      42.693  -2.742  38.138  1.00 20.33           O  
ATOM    793  CB  PRO A 780      42.055   0.112  39.599  1.00 19.36           C  
ATOM    794  CG  PRO A 780      41.314   1.420  39.513  1.00 20.44           C  
ATOM    795  CD  PRO A 780      40.054   1.034  38.794  1.00 18.96           C  
ATOM    796  N   ASP A 781      40.493  -2.509  38.583  1.00 19.26           N  
ATOM    797  CA  ASP A 781      40.236  -3.939  38.710  1.00 19.70           C  
ATOM    798  C   ASP A 781      39.541  -4.530  37.481  1.00 20.02           C  
ATOM    799  O   ASP A 781      38.981  -5.627  37.534  1.00 18.92           O  
ATOM    800  CB  ASP A 781      39.410  -4.211  39.978  1.00 21.92           C  
ATOM    801  CG  ASP A 781      38.041  -3.543  39.948  1.00 22.79           C  
ATOM    802  OD1 ASP A 781      37.890  -2.521  39.250  1.00 20.54           O  
ATOM    803  OD2 ASP A 781      37.117  -4.031  40.637  1.00 21.84           O1-
ATOM    804  N   LEU A 782      39.567  -3.798  36.372  1.00 20.39           N  
ATOM    805  CA  LEU A 782      38.978  -4.297  35.130  1.00 18.81           C  
ATOM    806  C   LEU A 782      39.714  -3.691  33.949  1.00 19.88           C  
ATOM    807  O   LEU A 782      39.288  -2.688  33.367  1.00 19.51           O  
ATOM    808  CB  LEU A 782      37.482  -3.972  35.030  1.00 18.76           C  
ATOM    809  CG  LEU A 782      36.788  -4.689  33.860  1.00 18.59           C  
ATOM    810  CD1 LEU A 782      36.971  -6.207  34.000  1.00 17.23           C  
ATOM    811  CD2 LEU A 782      35.306  -4.342  33.830  1.00 18.36           C  
ATOM    812  N   ILE A 783      40.837  -4.311  33.614  1.00 17.71           N  
ATOM    813  CA  ILE A 783      41.669  -3.875  32.510  1.00 17.83           C  
ATOM    814  C   ILE A 783      41.723  -5.024  31.512  1.00 18.01           C  
ATOM    815  O   ILE A 783      42.053  -6.153  31.882  1.00 18.79           O  
ATOM    816  CB  ILE A 783      43.093  -3.562  32.998  1.00 16.98           C  
ATOM    817  CG1 ILE A 783      43.034  -2.552  34.153  1.00 17.94           C  
ATOM    818  CG2 ILE A 783      43.936  -3.034  31.845  1.00 15.98           C  
ATOM    819  CD1 ILE A 783      44.384  -2.291  34.814  1.00 17.57           C  
ATOM    820  N   LEU A 784      41.383  -4.752  30.257  1.00 17.60           N  
ATOM    821  CA  LEU A 784      41.413  -5.803  29.244  1.00 18.88           C  
ATOM    822  C   LEU A 784      42.498  -5.548  28.207  1.00 17.87           C  
ATOM    823  O   LEU A 784      42.395  -4.604  27.422  1.00 17.51           O  
ATOM    824  CB  LEU A 784      40.066  -5.919  28.508  1.00 19.49           C  
ATOM    825  CG  LEU A 784      38.730  -6.031  29.248  1.00 22.72           C  
ATOM    826  CD1 LEU A 784      37.688  -6.589  28.277  1.00 22.04           C  
ATOM    827  CD2 LEU A 784      38.842  -6.929  30.456  1.00 24.19           C  
ATOM    828  N   ASN A 785      43.540  -6.378  28.204  1.00 16.57           N  
ATOM    829  CA  ASN A 785      44.585  -6.222  27.209  1.00 16.66           C  
ATOM    830  C   ASN A 785      44.077  -6.920  25.946  1.00 17.55           C  
ATOM    831  O   ASN A 785      42.979  -7.474  25.952  1.00 18.30           O  
ATOM    832  CB  ASN A 785      45.918  -6.821  27.686  1.00 16.97           C  
ATOM    833  CG  ASN A 785      45.833  -8.307  28.000  1.00 18.35           C  
ATOM    834  ND2 ASN A 785      46.818  -8.800  28.750  1.00 18.55           N  
ATOM    835  OD1 ASN A 785      44.916  -9.006  27.565  1.00 16.60           O  
ATOM    836  N   GLU A 786      44.863  -6.908  24.875  1.00 18.60           N  
ATOM    837  CA  GLU A 786      44.426  -7.504  23.611  1.00 21.82           C  
ATOM    838  C   GLU A 786      43.912  -8.941  23.711  1.00 21.86           C  
ATOM    839  O   GLU A 786      42.836  -9.258  23.208  1.00 21.76           O  
ATOM    840  CB  GLU A 786      45.546  -7.430  22.574  1.00 25.24           C  
ATOM    841  CG  GLU A 786      45.052  -7.629  21.149  1.00 31.53           C  
ATOM    842  CD  GLU A 786      46.138  -7.399  20.126  1.00 33.79           C  
ATOM    843  OE1 GLU A 786      46.912  -6.436  20.298  1.00 38.93           O  
ATOM    844  OE2 GLU A 786      46.217  -8.167  19.149  1.00 36.25           O1-
ATOM    845  N   GLN A 787      44.678  -9.813  24.353  1.00 21.40           N  
ATOM    846  CA  GLN A 787      44.254 -11.198  24.503  1.00 20.29           C  
ATOM    847  C   GLN A 787      42.910 -11.290  25.226  1.00 20.06           C  
ATOM    848  O   GLN A 787      42.025 -12.049  24.819  1.00 18.39           O  
ATOM    849  CB  GLN A 787      45.311 -11.987  25.281  1.00 21.48           C  
ATOM    850  CG  GLN A 787      44.921 -13.429  25.589  1.00 23.60           C  
ATOM    851  CD  GLN A 787      44.531 -14.193  24.345  1.00 25.58           C  
ATOM    852  NE2 GLN A 787      43.520 -15.051  24.465  1.00 27.12           N  
ATOM    853  OE1 GLN A 787      45.138 -14.023  23.286  1.00 27.50           O  
ATOM    854  N   ARG A 788      42.758 -10.515  26.298  1.00 18.98           N  
ATOM    855  CA  ARG A 788      41.525 -10.538  27.075  1.00 19.79           C  
ATOM    856  C   ARG A 788      40.340 -10.026  26.249  1.00 20.79           C  
ATOM    857  O   ARG A 788      39.213 -10.493  26.412  1.00 20.33           O  
ATOM    858  CB  ARG A 788      41.687  -9.711  28.360  1.00 17.05           C  
ATOM    859  CG  ARG A 788      40.703 -10.107  29.459  1.00 18.21           C  
ATOM    860  CD  ARG A 788      41.017  -9.416  30.779  1.00 18.39           C  
ATOM    861  NE  ARG A 788      40.241  -9.972  31.884  1.00 17.89           N  
ATOM    862  CZ  ARG A 788      40.297  -9.525  33.133  1.00 18.25           C  
ATOM    863  NH1 ARG A 788      41.090  -8.506  33.440  1.00 17.64           N1+
ATOM    864  NH2 ARG A 788      39.573 -10.106  34.082  1.00 18.42           N  
ATOM    865  N   MET A 789      40.605  -9.067  25.367  1.00 21.88           N  
ATOM    866  CA  MET A 789      39.570  -8.519  24.497  1.00 23.85           C  
ATOM    867  C   MET A 789      39.081  -9.612  23.549  1.00 24.53           C  
ATOM    868  O   MET A 789      37.877  -9.838  23.405  1.00 25.04           O  
ATOM    869  CB  MET A 789      40.125  -7.367  23.654  1.00 22.52           C  
ATOM    870  CG  MET A 789      40.423  -6.084  24.410  1.00 23.43           C  
ATOM    871  SD  MET A 789      41.075  -4.845  23.283  1.00 24.78           S  
ATOM    872  CE  MET A 789      42.385  -4.095  24.267  1.00 24.53           C  
ATOM    873  N   LYS A 790      40.032 -10.277  22.900  1.00 25.89           N  
ATOM    874  CA  LYS A 790      39.724 -11.332  21.939  1.00 27.25           C  
ATOM    875  C   LYS A 790      38.859 -12.444  22.501  1.00 27.75           C  
ATOM    876  O   LYS A 790      38.128 -13.095  21.761  1.00 28.93           O  
ATOM    877  CB  LYS A 790      41.013 -11.941  21.379  1.00 28.56           C  
ATOM    878  CG  LYS A 790      41.821 -10.999  20.516  1.00 31.39           C  
ATOM    879  CD  LYS A 790      43.036 -11.694  19.934  1.00 33.48           C  
ATOM    880  CE  LYS A 790      43.889 -10.725  19.140  1.00 34.71           C  
ATOM    881  NZ  LYS A 790      45.123 -11.387  18.631  1.00 38.19           N1+
ATOM    882  N   GLU A 791      38.933 -12.664  23.807  1.00 28.63           N  
ATOM    883  CA  GLU A 791      38.152 -13.727  24.414  1.00 29.91           C  
ATOM    884  C   GLU A 791      37.055 -13.245  25.360  1.00 30.00           C  
ATOM    885  O   GLU A 791      36.529 -14.023  26.152  1.00 29.84           O  
ATOM    886  CB  GLU A 791      39.100 -14.695  25.127  1.00 31.29           C  
ATOM    887  CG  GLU A 791      40.073 -15.380  24.156  1.00 34.07           C  
ATOM    888  CD  GLU A 791      39.362 -16.256  23.122  1.00 36.99           C  
ATOM    889  OE1 GLU A 791      39.918 -16.469  22.019  1.00 38.04           O  
ATOM    890  OE2 GLU A 791      38.248 -16.743  23.417  1.00 38.07           O1-
ATOM    891  N   SER A 792      36.688 -11.972  25.247  1.00 29.87           N  
ATOM    892  CA  SER A 792      35.656 -11.383  26.103  1.00 31.02           C  
ATOM    893  C   SER A 792      34.218 -11.705  25.694  1.00 33.05           C  
ATOM    894  O   SER A 792      33.326 -11.731  26.545  1.00 33.42           O  
ATOM    895  CB  SER A 792      35.814  -9.863  26.136  1.00 29.60           C  
ATOM    896  OG  SER A 792      35.630  -9.312  24.842  1.00 28.61           O  
ATOM    897  N   SER A 793      34.017 -11.929  24.396  1.00 33.06           N  
ATOM    898  CA  SER A 793      32.718 -12.228  23.777  1.00 34.40           C  
ATOM    899  C   SER A 793      32.241 -10.971  23.059  1.00 35.84           C  
ATOM    900  O   SER A 793      31.287 -11.004  22.282  1.00 37.15           O  
ATOM    901  CB  SER A 793      31.663 -12.666  24.804  1.00 34.08           C  
ATOM    902  OG  SER A 793      31.112 -11.563  25.503  1.00 35.90           O  
ATOM    903  N   PHE A 794      32.918  -9.860  23.325  1.00 35.34           N  
ATOM    904  CA  PHE A 794      32.583  -8.596  22.691  1.00 34.58           C  
ATOM    905  C   PHE A 794      33.848  -7.917  22.187  1.00 34.66           C  
ATOM    906  O   PHE A 794      34.096  -6.743  22.464  1.00 36.38           O  
ATOM    907  CB  PHE A 794      31.813  -7.691  23.668  1.00 33.93           C  
ATOM    908  CG  PHE A 794      32.442  -7.567  25.034  1.00 32.88           C  
ATOM    909  CD1 PHE A 794      33.342  -6.552  25.314  1.00 33.94           C  
ATOM    910  CD2 PHE A 794      32.090  -8.437  26.052  1.00 33.20           C  
ATOM    911  CE1 PHE A 794      33.876  -6.408  26.589  1.00 32.12           C  
ATOM    912  CE2 PHE A 794      32.619  -8.298  27.324  1.00 32.18           C  
ATOM    913  CZ  PHE A 794      33.512  -7.279  27.592  1.00 32.76           C  
ATOM    914  N   TYR A 795      34.633  -8.681  21.431  1.00 33.42           N  
ATOM    915  CA  TYR A 795      35.896  -8.224  20.858  1.00 30.82           C  
ATOM    916  C   TYR A 795      35.751  -7.066  19.881  1.00 32.77           C  
ATOM    917  O   TYR A 795      36.596  -6.167  19.845  1.00 32.04           O  
ATOM    918  CB  TYR A 795      36.596  -9.386  20.149  1.00 27.67           C  
ATOM    919  CG  TYR A 795      37.893  -9.006  19.470  1.00 24.42           C  
ATOM    920  CD1 TYR A 795      38.882  -8.325  20.160  1.00 24.71           C  
ATOM    921  CD2 TYR A 795      38.145  -9.367  18.152  1.00 23.14           C  
ATOM    922  CE1 TYR A 795      40.087  -8.016  19.564  1.00 23.06           C  
ATOM    923  CE2 TYR A 795      39.353  -9.062  17.544  1.00 21.85           C  
ATOM    924  CZ  TYR A 795      40.321  -8.388  18.259  1.00 23.49           C  
ATOM    925  OH  TYR A 795      41.541  -8.094  17.690  1.00 23.19           O  
ATOM    926  N   SER A 796      34.697  -7.097  19.070  1.00 32.69           N  
ATOM    927  CA  SER A 796      34.475  -6.033  18.095  1.00 31.73           C  
ATOM    928  C   SER A 796      34.213  -4.711  18.807  1.00 29.63           C  
ATOM    929  O   SER A 796      34.699  -3.666  18.383  1.00 30.37           O  
ATOM    930  CB  SER A 796      33.291  -6.374  17.189  1.00 33.24           C  
ATOM    931  OG ASER A 796      33.383  -5.648  15.972  0.50 33.99           O  
ATOM    932  OG BSER A 796      32.149  -6.710  17.963  0.50 32.67           O  
ATOM    933  N   LEU A 797      33.439  -4.766  19.886  1.00 28.77           N  
ATOM    934  CA  LEU A 797      33.134  -3.578  20.667  1.00 28.42           C  
ATOM    935  C   LEU A 797      34.430  -3.017  21.251  1.00 27.90           C  
ATOM    936  O   LEU A 797      34.610  -1.803  21.328  1.00 25.66           O  
ATOM    937  CB  LEU A 797      32.180  -3.927  21.805  1.00 29.80           C  
ATOM    938  CG  LEU A 797      31.872  -2.791  22.778  1.00 31.34           C  
ATOM    939  CD1 LEU A 797      30.962  -1.762  22.145  1.00 32.89           C  
ATOM    940  CD2 LEU A 797      31.200  -3.368  23.983  1.00 32.66           C  
ATOM    941  N   CYS A 798      35.325  -3.913  21.665  1.00 25.38           N  
ATOM    942  CA  CYS A 798      36.601  -3.505  22.235  1.00 24.96           C  
ATOM    943  C   CYS A 798      37.438  -2.729  21.230  1.00 24.54           C  
ATOM    944  O   CYS A 798      38.007  -1.688  21.562  1.00 24.05           O  
ATOM    945  CB  CYS A 798      37.388  -4.724  22.732  1.00 23.93           C  
ATOM    946  SG  CYS A 798      36.747  -5.436  24.264  1.00 24.62           S  
ATOM    947  N   LEU A 799      37.517  -3.226  20.002  1.00 23.43           N  
ATOM    948  CA  LEU A 799      38.298  -2.546  18.978  1.00 25.30           C  
ATOM    949  C   LEU A 799      37.741  -1.149  18.690  1.00 25.10           C  
ATOM    950  O   LEU A 799      38.495  -0.208  18.444  1.00 25.08           O  
ATOM    951  CB  LEU A 799      38.324  -3.378  17.696  1.00 26.87           C  
ATOM    952  CG  LEU A 799      38.974  -4.758  17.839  1.00 28.87           C  
ATOM    953  CD1 LEU A 799      38.933  -5.494  16.506  1.00 29.55           C  
ATOM    954  CD2 LEU A 799      40.407  -4.594  18.312  1.00 27.80           C  
ATOM    955  N   THR A 800      36.421  -1.017  18.723  1.00 25.22           N  
ATOM    956  CA  THR A 800      35.790   0.273  18.474  1.00 26.12           C  
ATOM    957  C   THR A 800      36.139   1.263  19.585  1.00 24.58           C  
ATOM    958  O   THR A 800      36.601   2.372  19.312  1.00 25.13           O  
ATOM    959  CB  THR A 800      34.256   0.136  18.378  1.00 27.56           C  
ATOM    960  CG2 THR A 800      33.599   1.511  18.257  1.00 25.47           C  
ATOM    961  OG1 THR A 800      33.922  -0.650  17.228  1.00 29.55           O  
ATOM    962  N   MET A 801      35.931   0.861  20.835  1.00 23.21           N  
ATOM    963  CA  MET A 801      36.237   1.734  21.967  1.00 22.41           C  
ATOM    964  C   MET A 801      37.733   2.055  22.042  1.00 22.72           C  
ATOM    965  O   MET A 801      38.128   3.134  22.478  1.00 23.49           O  
ATOM    966  CB  MET A 801      35.777   1.087  23.278  1.00 21.19           C  
ATOM    967  CG  MET A 801      34.280   0.791  23.333  1.00 20.93           C  
ATOM    968  SD  MET A 801      33.686   0.313  24.969  1.00 23.44           S  
ATOM    969  CE  MET A 801      34.350  -1.311  25.108  1.00 24.35           C  
ATOM    970  N   TRP A 802      38.556   1.112  21.603  1.00 21.50           N  
ATOM    971  CA  TRP A 802      40.007   1.261  21.618  1.00 21.09           C  
ATOM    972  C   TRP A 802      40.452   2.404  20.703  1.00 20.58           C  
ATOM    973  O   TRP A 802      41.541   2.958  20.858  1.00 18.54           O  
ATOM    974  CB  TRP A 802      40.639  -0.056  21.158  1.00 22.30           C  
ATOM    975  CG  TRP A 802      42.046  -0.270  21.592  1.00 24.91           C  
ATOM    976  CD1 TRP A 802      42.842   0.606  22.267  1.00 26.11           C  
ATOM    977  CD2 TRP A 802      42.838  -1.443  21.369  1.00 26.59           C  
ATOM    978  CE2 TRP A 802      44.106  -1.206  21.937  1.00 26.75           C  
ATOM    979  CE3 TRP A 802      42.598  -2.673  20.744  1.00 28.37           C  
ATOM    980  NE1 TRP A 802      44.083   0.053  22.479  1.00 26.12           N  
ATOM    981  CZ2 TRP A 802      45.134  -2.152  21.896  1.00 28.36           C  
ATOM    982  CZ3 TRP A 802      43.621  -3.614  20.705  1.00 27.61           C  
ATOM    983  CH2 TRP A 802      44.870  -3.348  21.277  1.00 28.06           C  
ATOM    984  N   GLN A 803      39.598   2.759  19.749  1.00 21.16           N  
ATOM    985  CA  GLN A 803      39.913   3.830  18.809  1.00 19.98           C  
ATOM    986  C   GLN A 803      40.212   5.158  19.506  1.00 20.08           C  
ATOM    987  O   GLN A 803      41.099   5.900  19.082  1.00 20.29           O  
ATOM    988  CB  GLN A 803      38.761   4.025  17.819  1.00 21.54           C  
ATOM    989  CG  GLN A 803      38.480   2.822  16.913  1.00 20.78           C  
ATOM    990  CD  GLN A 803      37.236   3.015  16.059  1.00 23.01           C  
ATOM    991  NE2 GLN A 803      36.855   1.973  15.320  1.00 22.01           N  
ATOM    992  OE1 GLN A 803      36.625   4.086  16.062  1.00 19.31           O  
ATOM    993  N   ILE A 804      39.485   5.451  20.580  1.00 17.40           N  
ATOM    994  CA  ILE A 804      39.690   6.701  21.307  1.00 18.93           C  
ATOM    995  C   ILE A 804      41.078   6.832  21.947  1.00 18.51           C  
ATOM    996  O   ILE A 804      41.787   7.802  21.693  1.00 19.04           O  
ATOM    997  CB  ILE A 804      38.585   6.906  22.370  1.00 18.27           C  
ATOM    998  CG1 ILE A 804      37.219   6.946  21.673  1.00 20.25           C  
ATOM    999  CG2 ILE A 804      38.835   8.208  23.141  1.00 15.96           C  
ATOM   1000  CD1 ILE A 804      36.041   7.016  22.613  1.00 20.73           C  
ATOM   1001  N   PRO A 805      41.492   5.856  22.769  1.00 19.84           N  
ATOM   1002  CA  PRO A 805      42.814   5.918  23.413  1.00 18.73           C  
ATOM   1003  C   PRO A 805      43.929   6.004  22.364  1.00 19.75           C  
ATOM   1004  O   PRO A 805      44.926   6.711  22.534  1.00 17.47           O  
ATOM   1005  CB  PRO A 805      42.893   4.603  24.185  1.00 19.60           C  
ATOM   1006  CG  PRO A 805      41.470   4.231  24.427  1.00 20.21           C  
ATOM   1007  CD  PRO A 805      40.759   4.639  23.159  1.00 18.98           C  
ATOM   1008  N   GLN A 806      43.759   5.249  21.284  1.00 19.80           N  
ATOM   1009  CA  GLN A 806      44.750   5.239  20.224  1.00 21.20           C  
ATOM   1010  C   GLN A 806      44.875   6.628  19.630  1.00 21.15           C  
ATOM   1011  O   GLN A 806      45.968   7.071  19.291  1.00 22.80           O  
ATOM   1012  CB  GLN A 806      44.366   4.235  19.142  1.00 22.99           C  
ATOM   1013  CG  GLN A 806      44.527   2.787  19.583  1.00 27.03           C  
ATOM   1014  CD  GLN A 806      44.074   1.800  18.524  1.00 30.92           C  
ATOM   1015  NE2 GLN A 806      43.226   0.856  18.916  1.00 31.01           N  
ATOM   1016  OE1 GLN A 806      44.476   1.890  17.365  1.00 36.77           O  
ATOM   1017  N   GLU A 807      43.751   7.322  19.509  1.00 22.10           N  
ATOM   1018  CA  GLU A 807      43.788   8.671  18.973  1.00 22.43           C  
ATOM   1019  C   GLU A 807      44.437   9.597  19.999  1.00 20.96           C  
ATOM   1020  O   GLU A 807      45.172  10.512  19.628  1.00 21.94           O  
ATOM   1021  CB  GLU A 807      42.381   9.160  18.641  1.00 24.52           C  
ATOM   1022  CG  GLU A 807      42.367  10.362  17.717  1.00 32.09           C  
ATOM   1023  CD  GLU A 807      43.077  10.097  16.401  1.00 34.84           C  
ATOM   1024  OE1 GLU A 807      42.708   9.126  15.706  1.00 36.43           O  
ATOM   1025  OE2 GLU A 807      44.017  10.853  16.071  1.00 38.09           O1-
ATOM   1026  N   PHE A 808      44.174   9.364  21.286  1.00 18.09           N  
ATOM   1027  CA  PHE A 808      44.775  10.205  22.324  1.00 18.12           C  
ATOM   1028  C   PHE A 808      46.298  10.093  22.269  1.00 19.01           C  
ATOM   1029  O   PHE A 808      47.015  11.076  22.484  1.00 17.43           O  
ATOM   1030  CB  PHE A 808      44.293   9.798  23.723  1.00 16.58           C  
ATOM   1031  CG  PHE A 808      42.896  10.257  24.050  1.00 17.57           C  
ATOM   1032  CD1 PHE A 808      42.279   9.878  25.234  1.00 17.74           C  
ATOM   1033  CD2 PHE A 808      42.201  11.064  23.168  1.00 17.88           C  
ATOM   1034  CE1 PHE A 808      40.991  10.299  25.530  1.00 16.52           C  
ATOM   1035  CE2 PHE A 808      40.918  11.488  23.454  1.00 18.32           C  
ATOM   1036  CZ  PHE A 808      40.311  11.100  24.642  1.00 18.19           C  
ATOM   1037  N   VAL A 809      46.784   8.889  21.973  1.00 18.84           N  
ATOM   1038  CA  VAL A 809      48.219   8.661  21.889  1.00 19.76           C  
ATOM   1039  C   VAL A 809      48.795   9.462  20.731  1.00 21.43           C  
ATOM   1040  O   VAL A 809      49.792  10.160  20.890  1.00 22.09           O  
ATOM   1041  CB  VAL A 809      48.559   7.154  21.682  1.00 21.47           C  
ATOM   1042  CG1 VAL A 809      50.046   6.998  21.306  1.00 19.79           C  
ATOM   1043  CG2 VAL A 809      48.258   6.365  22.965  1.00 19.02           C  
ATOM   1044  N   LYS A 810      48.158   9.369  19.570  1.00 23.22           N  
ATOM   1045  CA  LYS A 810      48.629  10.090  18.396  1.00 25.18           C  
ATOM   1046  C   LYS A 810      48.652  11.603  18.621  1.00 25.18           C  
ATOM   1047  O   LYS A 810      49.624  12.275  18.276  1.00 23.57           O  
ATOM   1048  CB  LYS A 810      47.750   9.743  17.192  1.00 27.16           C  
ATOM   1049  CG  LYS A 810      47.824   8.272  16.804  1.00 31.98           C  
ATOM   1050  CD  LYS A 810      46.882   7.964  15.654  1.00 36.29           C  
ATOM   1051  CE  LYS A 810      46.971   6.506  15.228  1.00 37.57           C  
ATOM   1052  NZ  LYS A 810      45.957   6.183  14.190  1.00 41.08           N1+
ATOM   1053  N   LEU A 811      47.587  12.131  19.217  1.00 24.24           N  
ATOM   1054  CA  LEU A 811      47.485  13.566  19.478  1.00 23.03           C  
ATOM   1055  C   LEU A 811      48.203  14.029  20.741  1.00 23.13           C  
ATOM   1056  O   LEU A 811      48.467  15.220  20.903  1.00 24.20           O  
ATOM   1057  CB  LEU A 811      46.012  13.966  19.580  1.00 21.81           C  
ATOM   1058  CG  LEU A 811      45.159  13.813  18.320  1.00 21.67           C  
ATOM   1059  CD1 LEU A 811      43.702  14.051  18.656  1.00 21.43           C  
ATOM   1060  CD2 LEU A 811      45.639  14.789  17.260  1.00 22.57           C  
ATOM   1061  N   GLN A 812      48.520  13.095  21.632  1.00 23.00           N  
ATOM   1062  CA  GLN A 812      49.162  13.430  22.898  1.00 21.55           C  
ATOM   1063  C   GLN A 812      48.316  14.476  23.630  1.00 20.32           C  
ATOM   1064  O   GLN A 812      48.795  15.542  24.023  1.00 20.31           O  
ATOM   1065  CB  GLN A 812      50.582  13.943  22.664  1.00 24.90           C  
ATOM   1066  CG  GLN A 812      51.565  12.836  22.283  1.00 25.05           C  
ATOM   1067  CD  GLN A 812      51.752  11.813  23.397  1.00 28.81           C  
ATOM   1068  NE2 GLN A 812      51.309  10.577  23.155  1.00 28.34           N  
ATOM   1069  OE1 GLN A 812      52.285  12.130  24.463  1.00 30.24           O  
ATOM   1070  N   VAL A 813      47.041  14.154  23.801  1.00 18.62           N  
ATOM   1071  CA  VAL A 813      46.106  15.038  24.485  1.00 17.85           C  
ATOM   1072  C   VAL A 813      46.564  15.321  25.915  1.00 17.33           C  
ATOM   1073  O   VAL A 813      47.005  14.416  26.626  1.00 16.33           O  
ATOM   1074  CB  VAL A 813      44.696  14.407  24.519  1.00 18.67           C  
ATOM   1075  CG1 VAL A 813      43.718  15.336  25.234  1.00 17.93           C  
ATOM   1076  CG2 VAL A 813      44.225  14.130  23.097  1.00 18.32           C  
ATOM   1077  N   SER A 814      46.473  16.581  26.331  1.00 16.94           N  
ATOM   1078  CA  SER A 814      46.873  16.960  27.684  1.00 16.58           C  
ATOM   1079  C   SER A 814      45.692  16.826  28.638  1.00 16.06           C  
ATOM   1080  O   SER A 814      44.535  16.783  28.215  1.00 15.07           O  
ATOM   1081  CB  SER A 814      47.359  18.409  27.715  1.00 16.56           C  
ATOM   1082  OG  SER A 814      46.274  19.304  27.493  1.00 17.67           O  
ATOM   1083  N   GLN A 815      45.986  16.760  29.930  1.00 15.82           N  
ATOM   1084  CA  GLN A 815      44.928  16.656  30.918  1.00 17.58           C  
ATOM   1085  C   GLN A 815      44.012  17.884  30.841  1.00 16.52           C  
ATOM   1086  O   GLN A 815      42.803  17.769  30.998  1.00 16.73           O  
ATOM   1087  CB  GLN A 815      45.532  16.530  32.315  1.00 19.44           C  
ATOM   1088  CG  GLN A 815      44.511  16.525  33.431  1.00 20.47           C  
ATOM   1089  CD  GLN A 815      45.129  16.133  34.750  1.00 24.47           C  
ATOM   1090  NE2 GLN A 815      45.615  17.118  35.494  1.00 23.98           N  
ATOM   1091  OE1 GLN A 815      45.189  14.952  35.088  1.00 28.05           O  
ATOM   1092  N   GLU A 816      44.590  19.053  30.579  1.00 15.87           N  
ATOM   1093  CA  GLU A 816      43.812  20.288  30.475  1.00 17.07           C  
ATOM   1094  C   GLU A 816      42.857  20.272  29.274  1.00 16.70           C  
ATOM   1095  O   GLU A 816      41.713  20.732  29.367  1.00 14.94           O  
ATOM   1096  CB  GLU A 816      44.746  21.501  30.374  1.00 18.76           C  
ATOM   1097  CG  GLU A 816      45.581  21.784  31.625  1.00 20.86           C  
ATOM   1098  CD  GLU A 816      46.712  20.786  31.831  1.00 24.01           C  
ATOM   1099  OE1 GLU A 816      47.303  20.329  30.831  1.00 23.28           O  
ATOM   1100  OE2 GLU A 816      47.019  20.469  32.997  1.00 25.49           O1-
ATOM   1101  N   GLU A 817      43.331  19.756  28.143  1.00 15.77           N  
ATOM   1102  CA  GLU A 817      42.502  19.663  26.942  1.00 15.18           C  
ATOM   1103  C   GLU A 817      41.378  18.661  27.195  1.00 15.61           C  
ATOM   1104  O   GLU A 817      40.219  18.904  26.864  1.00 16.37           O  
ATOM   1105  CB  GLU A 817      43.352  19.205  25.749  1.00 15.66           C  
ATOM   1106  CG  GLU A 817      44.295  20.278  25.214  1.00 15.39           C  
ATOM   1107  CD  GLU A 817      45.349  19.728  24.262  1.00 18.46           C  
ATOM   1108  OE1 GLU A 817      45.941  20.530  23.510  1.00 16.88           O  
ATOM   1109  OE2 GLU A 817      45.597  18.501  24.270  1.00 17.19           O1-
ATOM   1110  N   PHE A 818      41.740  17.533  27.794  1.00 15.16           N  
ATOM   1111  CA  PHE A 818      40.792  16.471  28.110  1.00 14.93           C  
ATOM   1112  C   PHE A 818      39.621  16.954  28.962  1.00 14.75           C  
ATOM   1113  O   PHE A 818      38.458  16.684  28.655  1.00 13.83           O  
ATOM   1114  CB  PHE A 818      41.512  15.345  28.860  1.00 13.57           C  
ATOM   1115  CG  PHE A 818      40.581  14.366  29.507  1.00 15.60           C  
ATOM   1116  CD1 PHE A 818      39.829  13.493  28.739  1.00 12.76           C  
ATOM   1117  CD2 PHE A 818      40.435  14.338  30.888  1.00 15.55           C  
ATOM   1118  CE1 PHE A 818      38.939  12.612  29.333  1.00 15.44           C  
ATOM   1119  CE2 PHE A 818      39.547  13.459  31.493  1.00 17.21           C  
ATOM   1120  CZ  PHE A 818      38.797  12.592  30.712  1.00 16.29           C  
ATOM   1121  N   LEU A 819      39.934  17.662  30.040  1.00 13.86           N  
ATOM   1122  CA  LEU A 819      38.903  18.148  30.948  1.00 15.06           C  
ATOM   1123  C   LEU A 819      37.896  19.050  30.238  1.00 14.06           C  
ATOM   1124  O   LEU A 819      36.692  18.924  30.444  1.00 14.96           O  
ATOM   1125  CB  LEU A 819      39.554  18.880  32.126  1.00 14.33           C  
ATOM   1126  CG  LEU A 819      40.348  17.973  33.082  1.00 17.18           C  
ATOM   1127  CD1 LEU A 819      41.217  18.823  34.010  1.00 17.25           C  
ATOM   1128  CD2 LEU A 819      39.383  17.100  33.890  1.00 13.70           C  
ATOM   1129  N   CYS A 820      38.386  19.948  29.393  1.00 13.41           N  
ATOM   1130  CA  CYS A 820      37.502  20.850  28.662  1.00 15.01           C  
ATOM   1131  C   CYS A 820      36.693  20.088  27.614  1.00 14.64           C  
ATOM   1132  O   CYS A 820      35.505  20.344  27.428  1.00 14.08           O  
ATOM   1133  CB  CYS A 820      38.316  21.964  27.993  1.00 14.21           C  
ATOM   1134  SG  CYS A 820      39.173  23.046  29.160  1.00 17.23           S  
ATOM   1135  N   MET A 821      37.343  19.152  26.929  1.00 14.99           N  
ATOM   1136  CA  MET A 821      36.670  18.347  25.914  1.00 15.14           C  
ATOM   1137  C   MET A 821      35.536  17.524  26.521  1.00 15.26           C  
ATOM   1138  O   MET A 821      34.470  17.380  25.920  1.00 14.41           O  
ATOM   1139  CB  MET A 821      37.674  17.409  25.229  1.00 16.32           C  
ATOM   1140  CG  MET A 821      38.673  18.122  24.313  1.00 15.41           C  
ATOM   1141  SD  MET A 821      40.038  17.034  23.824  1.00 17.08           S  
ATOM   1142  CE  MET A 821      39.219  16.034  22.565  1.00 14.48           C  
ATOM   1143  N   LYS A 822      35.756  16.984  27.717  1.00 15.06           N  
ATOM   1144  CA  LYS A 822      34.726  16.173  28.353  1.00 15.03           C  
ATOM   1145  C   LYS A 822      33.471  17.000  28.663  1.00 15.93           C  
ATOM   1146  O   LYS A 822      32.348  16.528  28.489  1.00 15.91           O  
ATOM   1147  CB  LYS A 822      35.270  15.520  29.625  1.00 17.76           C  
ATOM   1148  CG  LYS A 822      34.321  14.490  30.220  1.00 19.91           C  
ATOM   1149  CD  LYS A 822      35.070  13.402  30.983  1.00 21.82           C  
ATOM   1150  CE  LYS A 822      35.935  13.989  32.089  1.00 21.14           C  
ATOM   1151  NZ  LYS A 822      35.117  14.708  33.100  1.00 20.67           N1+
ATOM   1152  N   VAL A 823      33.652  18.234  29.118  1.00 16.27           N  
ATOM   1153  CA  VAL A 823      32.494  19.081  29.393  1.00 15.43           C  
ATOM   1154  C   VAL A 823      31.757  19.334  28.072  1.00 15.45           C  
ATOM   1155  O   VAL A 823      30.530  19.302  28.022  1.00 15.67           O  
ATOM   1156  CB  VAL A 823      32.915  20.442  30.008  1.00 16.40           C  
ATOM   1157  CG1 VAL A 823      31.698  21.355  30.143  1.00 13.99           C  
ATOM   1158  CG2 VAL A 823      33.560  20.215  31.374  1.00 13.90           C  
ATOM   1159  N   LEU A 824      32.506  19.572  26.997  1.00 14.00           N  
ATOM   1160  CA  LEU A 824      31.877  19.822  25.698  1.00 15.06           C  
ATOM   1161  C   LEU A 824      31.051  18.622  25.247  1.00 15.21           C  
ATOM   1162  O   LEU A 824      30.007  18.785  24.606  1.00 16.14           O  
ATOM   1163  CB  LEU A 824      32.937  20.191  24.649  1.00 14.43           C  
ATOM   1164  CG  LEU A 824      33.571  21.554  24.955  1.00 15.40           C  
ATOM   1165  CD1 LEU A 824      34.705  21.862  23.989  1.00 14.98           C  
ATOM   1166  CD2 LEU A 824      32.485  22.630  24.879  1.00 15.91           C  
ATOM   1167  N   LEU A 825      31.499  17.415  25.594  1.00 14.73           N  
ATOM   1168  CA  LEU A 825      30.751  16.207  25.239  1.00 14.98           C  
ATOM   1169  C   LEU A 825      29.391  16.221  25.927  1.00 16.70           C  
ATOM   1170  O   LEU A 825      28.381  15.857  25.332  1.00 16.45           O  
ATOM   1171  CB  LEU A 825      31.514  14.945  25.653  1.00 14.21           C  
ATOM   1172  CG  LEU A 825      32.576  14.475  24.662  1.00 16.79           C  
ATOM   1173  CD1 LEU A 825      33.214  13.185  25.169  1.00 16.27           C  
ATOM   1174  CD2 LEU A 825      31.918  14.236  23.300  1.00 17.65           C  
ATOM   1175  N   LEU A 826      29.370  16.637  27.189  1.00 17.86           N  
ATOM   1176  CA  LEU A 826      28.118  16.717  27.935  1.00 17.70           C  
ATOM   1177  C   LEU A 826      27.174  17.709  27.257  1.00 17.57           C  
ATOM   1178  O   LEU A 826      25.955  17.571  27.338  1.00 19.27           O  
ATOM   1179  CB  LEU A 826      28.391  17.176  29.375  1.00 17.61           C  
ATOM   1180  CG  LEU A 826      27.173  17.594  30.216  1.00 17.95           C  
ATOM   1181  CD1 LEU A 826      26.246  16.405  30.431  1.00 19.78           C  
ATOM   1182  CD2 LEU A 826      27.645  18.147  31.555  1.00 15.50           C  
ATOM   1183  N   LEU A 827      27.751  18.698  26.576  1.00 17.67           N  
ATOM   1184  CA  LEU A 827      26.981  19.747  25.899  1.00 18.17           C  
ATOM   1185  C   LEU A 827      26.982  19.628  24.373  1.00 18.96           C  
ATOM   1186  O   LEU A 827      26.761  20.622  23.678  1.00 18.79           O  
ATOM   1187  CB  LEU A 827      27.569  21.112  26.268  1.00 15.58           C  
ATOM   1188  CG  LEU A 827      27.860  21.354  27.749  1.00 15.69           C  
ATOM   1189  CD1 LEU A 827      28.562  22.698  27.928  1.00 14.84           C  
ATOM   1190  CD2 LEU A 827      26.553  21.310  28.532  1.00 15.20           C  
ATOM   1191  N   ASN A 828      27.199  18.422  23.854  1.00 19.50           N  
ATOM   1192  CA  ASN A 828      27.303  18.226  22.407  1.00 19.72           C  
ATOM   1193  C   ASN A 828      26.061  17.711  21.682  1.00 19.62           C  
ATOM   1194  O   ASN A 828      26.067  17.598  20.457  1.00 19.07           O  
ATOM   1195  CB  ASN A 828      28.473  17.282  22.119  1.00 18.77           C  
ATOM   1196  CG AASN A 828      29.357  17.763  20.993  0.50 16.23           C  
ATOM   1197  CG BASN A 828      28.071  15.834  22.175  0.50 19.96           C  
ATOM   1198  ND2AASN A 828      30.013  16.824  20.316  0.50 13.57           N  
ATOM   1199  ND2BASN A 828      28.675  15.016  21.326  0.50 21.29           N  
ATOM   1200  OD1AASN A 828      29.474  18.961  20.749  0.50 13.74           O  
ATOM   1201  OD1BASN A 828      27.233  15.449  22.979  0.50 22.52           O  
ATOM   1202  N   THR A 829      25.008  17.390  22.423  1.00 19.59           N  
ATOM   1203  CA  THR A 829      23.788  16.891  21.802  1.00 21.13           C  
ATOM   1204  C   THR A 829      22.552  17.447  22.498  1.00 21.61           C  
ATOM   1205  O   THR A 829      22.451  17.398  23.725  1.00 21.00           O  
ATOM   1206  CB  THR A 829      23.714  15.343  21.860  1.00 20.58           C  
ATOM   1207  CG2 THR A 829      22.474  14.852  21.126  1.00 24.03           C  
ATOM   1208  OG1 THR A 829      24.883  14.771  21.253  1.00 21.11           O  
ATOM   1209  N   ILE A 830      21.614  17.982  21.717  1.00 21.52           N  
ATOM   1210  CA  ILE A 830      20.376  18.520  22.285  1.00 22.51           C  
ATOM   1211  C   ILE A 830      19.165  18.056  21.476  1.00 22.54           C  
ATOM   1212  O   ILE A 830      19.307  17.534  20.369  1.00 22.53           O  
ATOM   1213  CB  ILE A 830      20.381  20.073  22.318  1.00 21.94           C  
ATOM   1214  CG1 ILE A 830      20.417  20.631  20.896  1.00 22.75           C  
ATOM   1215  CG2 ILE A 830      21.576  20.578  23.120  1.00 23.04           C  
ATOM   1216  CD1 ILE A 830      20.374  22.153  20.838  1.00 23.82           C  
ATOM   1217  N   PRO A 831      17.954  18.231  22.026  1.00 22.02           N  
ATOM   1218  CA  PRO A 831      16.729  17.824  21.327  1.00 21.60           C  
ATOM   1219  C   PRO A 831      16.580  18.591  20.015  1.00 21.71           C  
ATOM   1220  O   PRO A 831      17.126  19.685  19.864  1.00 19.02           O  
ATOM   1221  CB  PRO A 831      15.628  18.185  22.318  1.00 21.72           C  
ATOM   1222  CG  PRO A 831      16.311  18.039  23.653  1.00 22.74           C  
ATOM   1223  CD  PRO A 831      17.650  18.690  23.391  1.00 22.44           C  
ATOM   1224  N   LEU A 832      15.845  18.021  19.068  1.00 21.69           N  
ATOM   1225  CA  LEU A 832      15.636  18.695  17.796  1.00 24.31           C  
ATOM   1226  C   LEU A 832      15.043  20.080  18.045  1.00 26.32           C  
ATOM   1227  O   LEU A 832      15.403  21.046  17.373  1.00 26.75           O  
ATOM   1228  CB  LEU A 832      14.693  17.882  16.909  1.00 24.95           C  
ATOM   1229  CG  LEU A 832      15.275  16.607  16.301  1.00 25.42           C  
ATOM   1230  CD1 LEU A 832      14.194  15.875  15.523  1.00 27.41           C  
ATOM   1231  CD2 LEU A 832      16.448  16.969  15.393  1.00 26.80           C  
ATOM   1232  N   GLU A 833      14.146  20.173  19.023  1.00 26.36           N  
ATOM   1233  CA  GLU A 833      13.505  21.441  19.347  1.00 29.48           C  
ATOM   1234  C   GLU A 833      14.322  22.295  20.316  1.00 29.73           C  
ATOM   1235  O   GLU A 833      13.857  23.334  20.785  1.00 29.93           O  
ATOM   1236  CB  GLU A 833      12.112  21.202  19.941  1.00 30.81           C  
ATOM   1237  CG  GLU A 833      12.092  20.560  21.331  1.00 33.87           C  
ATOM   1238  CD  GLU A 833      12.245  19.044  21.304  1.00 35.65           C  
ATOM   1239  OE1 GLU A 833      11.937  18.400  22.333  1.00 36.15           O  
ATOM   1240  OE2 GLU A 833      12.674  18.495  20.265  1.00 34.82           O1-
ATOM   1241  N   GLY A 834      15.538  21.858  20.622  1.00 28.73           N  
ATOM   1242  CA  GLY A 834      16.368  22.625  21.530  1.00 25.59           C  
ATOM   1243  C   GLY A 834      16.003  22.415  22.983  1.00 24.65           C  
ATOM   1244  O   GLY A 834      15.172  21.571  23.311  1.00 23.56           O  
ATOM   1245  N   LEU A 835      16.622  23.200  23.857  1.00 24.53           N  
ATOM   1246  CA  LEU A 835      16.390  23.097  25.292  1.00 22.68           C  
ATOM   1247  C   LEU A 835      15.517  24.231  25.819  1.00 23.72           C  
ATOM   1248  O   LEU A 835      15.260  25.214  25.120  1.00 24.00           O  
ATOM   1249  CB  LEU A 835      17.734  23.116  26.026  1.00 22.01           C  
ATOM   1250  CG  LEU A 835      18.714  21.994  25.656  1.00 22.29           C  
ATOM   1251  CD1 LEU A 835      20.085  22.302  26.234  1.00 20.44           C  
ATOM   1252  CD2 LEU A 835      18.182  20.654  26.174  1.00 21.52           C  
ATOM   1253  N   ARG A 836      15.068  24.088  27.060  1.00 22.56           N  
ATOM   1254  CA  ARG A 836      14.252  25.111  27.693  1.00 24.05           C  
ATOM   1255  C   ARG A 836      15.140  26.320  28.009  1.00 23.35           C  
ATOM   1256  O   ARG A 836      14.756  27.463  27.775  1.00 22.52           O  
ATOM   1257  CB  ARG A 836      13.617  24.560  28.972  1.00 26.81           C  
ATOM   1258  CG  ARG A 836      12.615  23.432  28.734  1.00 31.67           C  
ATOM   1259  CD  ARG A 836      11.813  23.159  29.993  1.00 37.23           C  
ATOM   1260  NE  ARG A 836      11.096  24.356  30.434  1.00 43.48           N  
ATOM   1261  CZ  ARG A 836       9.789  24.555  30.283  1.00 46.01           C  
ATOM   1262  NH1 ARG A 836       9.032  23.632  29.703  1.00 48.15           N1+
ATOM   1263  NH2 ARG A 836       9.241  25.689  30.704  1.00 47.99           N  
ATOM   1264  N   SER A 837      16.332  26.055  28.535  1.00 22.06           N  
ATOM   1265  CA  SER A 837      17.295  27.107  28.857  1.00 21.61           C  
ATOM   1266  C   SER A 837      18.308  27.166  27.721  1.00 21.21           C  
ATOM   1267  O   SER A 837      19.512  27.083  27.953  1.00 21.29           O  
ATOM   1268  CB  SER A 837      18.035  26.778  30.157  1.00 19.91           C  
ATOM   1269  OG  SER A 837      17.144  26.639  31.247  1.00 22.26           O  
ATOM   1270  N   GLN A 838      17.816  27.314  26.497  1.00 21.09           N  
ATOM   1271  CA  GLN A 838      18.670  27.329  25.312  1.00 20.52           C  
ATOM   1272  C   GLN A 838      19.775  28.383  25.296  1.00 20.22           C  
ATOM   1273  O   GLN A 838      20.939  28.058  25.063  1.00 18.95           O  
ATOM   1274  CB  GLN A 838      17.802  27.468  24.055  1.00 21.92           C  
ATOM   1275  CG  GLN A 838      18.545  27.269  22.728  1.00 21.08           C  
ATOM   1276  CD  GLN A 838      19.143  25.880  22.585  1.00 22.38           C  
ATOM   1277  NE2 GLN A 838      20.317  25.804  21.966  1.00 21.45           N  
ATOM   1278  OE1 GLN A 838      18.547  24.884  23.006  1.00 21.59           O  
ATOM   1279  N   THR A 839      19.422  29.643  25.527  1.00 19.26           N  
ATOM   1280  CA  THR A 839      20.420  30.707  25.526  1.00 17.69           C  
ATOM   1281  C   THR A 839      21.469  30.459  26.607  1.00 17.28           C  
ATOM   1282  O   THR A 839      22.666  30.602  26.363  1.00 17.38           O  
ATOM   1283  CB  THR A 839      19.766  32.079  25.750  1.00 17.23           C  
ATOM   1284  CG2 THR A 839      20.816  33.187  25.728  1.00 16.41           C  
ATOM   1285  OG1 THR A 839      18.810  32.313  24.710  1.00 17.43           O  
ATOM   1286  N   GLN A 840      21.014  30.082  27.797  1.00 15.75           N  
ATOM   1287  CA  GLN A 840      21.923  29.802  28.899  1.00 16.80           C  
ATOM   1288  C   GLN A 840      22.846  28.631  28.532  1.00 16.77           C  
ATOM   1289  O   GLN A 840      24.040  28.654  28.831  1.00 16.18           O  
ATOM   1290  CB  GLN A 840      21.132  29.479  30.178  1.00 16.42           C  
ATOM   1291  CG  GLN A 840      20.274  30.650  30.686  1.00 18.58           C  
ATOM   1292  CD  GLN A 840      18.820  30.617  30.197  1.00 20.70           C  
ATOM   1293  NE2 GLN A 840      17.901  31.060  31.055  1.00 16.75           N  
ATOM   1294  OE1 GLN A 840      18.531  30.216  29.065  1.00 21.14           O  
ATOM   1295  N   PHE A 841      22.289  27.614  27.880  1.00 17.02           N  
ATOM   1296  CA  PHE A 841      23.075  26.453  27.464  1.00 17.08           C  
ATOM   1297  C   PHE A 841      24.145  26.852  26.454  1.00 17.85           C  
ATOM   1298  O   PHE A 841      25.288  26.416  26.554  1.00 16.74           O  
ATOM   1299  CB  PHE A 841      22.164  25.377  26.856  1.00 16.78           C  
ATOM   1300  CG  PHE A 841      22.888  24.383  25.970  1.00 17.29           C  
ATOM   1301  CD1 PHE A 841      23.029  24.620  24.608  1.00 16.97           C  
ATOM   1302  CD2 PHE A 841      23.436  23.223  26.502  1.00 16.36           C  
ATOM   1303  CE1 PHE A 841      23.703  23.717  23.788  1.00 16.66           C  
ATOM   1304  CE2 PHE A 841      24.112  22.316  25.687  1.00 17.42           C  
ATOM   1305  CZ  PHE A 841      24.243  22.565  24.331  1.00 14.94           C  
ATOM   1306  N   GLU A 842      23.777  27.689  25.488  1.00 17.42           N  
ATOM   1307  CA  GLU A 842      24.725  28.116  24.469  1.00 19.40           C  
ATOM   1308  C   GLU A 842      25.876  28.926  25.043  1.00 20.30           C  
ATOM   1309  O   GLU A 842      27.011  28.803  24.582  1.00 19.13           O  
ATOM   1310  CB  GLU A 842      24.011  28.920  23.382  1.00 22.96           C  
ATOM   1311  CG  GLU A 842      22.884  28.150  22.723  1.00 28.95           C  
ATOM   1312  CD  GLU A 842      22.148  28.961  21.683  1.00 33.50           C  
ATOM   1313  OE1 GLU A 842      21.926  30.169  21.919  1.00 37.53           O  
ATOM   1314  OE2 GLU A 842      21.775  28.386  20.639  1.00 36.41           O1-
ATOM   1315  N   GLU A 843      25.595  29.759  26.042  1.00 18.10           N  
ATOM   1316  CA  GLU A 843      26.652  30.553  26.649  1.00 18.05           C  
ATOM   1317  C   GLU A 843      27.565  29.647  27.475  1.00 18.93           C  
ATOM   1318  O   GLU A 843      28.772  29.884  27.562  1.00 18.31           O  
ATOM   1319  CB  GLU A 843      26.062  31.660  27.530  1.00 19.02           C  
ATOM   1320  CG  GLU A 843      25.416  32.797  26.737  1.00 17.97           C  
ATOM   1321  CD  GLU A 843      26.335  33.352  25.658  1.00 19.44           C  
ATOM   1322  OE1 GLU A 843      27.511  33.652  25.966  1.00 19.54           O  
ATOM   1323  OE2 GLU A 843      25.882  33.491  24.504  1.00 18.74           O1-
ATOM   1324  N   MET A 844      26.991  28.608  28.079  1.00 17.53           N  
ATOM   1325  CA  MET A 844      27.789  27.677  28.872  1.00 17.74           C  
ATOM   1326  C   MET A 844      28.727  26.931  27.924  1.00 17.60           C  
ATOM   1327  O   MET A 844      29.910  26.760  28.206  1.00 17.52           O  
ATOM   1328  CB  MET A 844      26.892  26.669  29.596  1.00 17.45           C  
ATOM   1329  CG  MET A 844      27.671  25.645  30.412  1.00 16.67           C  
ATOM   1330  SD  MET A 844      26.609  24.410  31.203  1.00 19.10           S  
ATOM   1331  CE  MET A 844      27.838  23.345  31.950  1.00 16.82           C  
ATOM   1332  N   ARG A 845      28.188  26.500  26.789  1.00 17.49           N  
ATOM   1333  CA  ARG A 845      28.974  25.773  25.803  1.00 18.61           C  
ATOM   1334  C   ARG A 845      30.070  26.679  25.250  1.00 18.75           C  
ATOM   1335  O   ARG A 845      31.232  26.281  25.154  1.00 17.88           O  
ATOM   1336  CB  ARG A 845      28.063  25.278  24.677  1.00 19.61           C  
ATOM   1337  CG  ARG A 845      28.762  24.463  23.603  1.00 21.15           C  
ATOM   1338  CD  ARG A 845      27.739  23.792  22.693  1.00 24.89           C  
ATOM   1339  NE  ARG A 845      28.369  22.944  21.689  1.00 28.35           N  
ATOM   1340  CZ  ARG A 845      28.851  23.390  20.536  1.00 33.41           C  
ATOM   1341  NH1 ARG A 845      28.772  24.682  20.236  1.00 35.04           N1+
ATOM   1342  NH2 ARG A 845      29.418  22.547  19.684  1.00 36.58           N  
ATOM   1343  N   SER A 846      29.701  27.909  24.906  1.00 17.77           N  
ATOM   1344  CA  SER A 846      30.665  28.863  24.371  1.00 18.43           C  
ATOM   1345  C   SER A 846      31.798  29.146  25.348  1.00 18.04           C  
ATOM   1346  O   SER A 846      32.926  29.408  24.932  1.00 19.65           O  
ATOM   1347  CB  SER A 846      29.973  30.180  24.015  1.00 18.28           C  
ATOM   1348  OG  SER A 846      29.108  30.008  22.915  1.00 21.52           O  
ATOM   1349  N   SER A 847      31.502  29.111  26.645  1.00 18.19           N  
ATOM   1350  CA  SER A 847      32.531  29.368  27.647  1.00 18.75           C  
ATOM   1351  C   SER A 847      33.550  28.240  27.717  1.00 16.55           C  
ATOM   1352  O   SER A 847      34.746  28.484  27.842  1.00 17.14           O  
ATOM   1353  CB  SER A 847      31.907  29.560  29.029  1.00 19.88           C  
ATOM   1354  OG  SER A 847      31.139  30.750  29.069  1.00 29.29           O  
ATOM   1355  N   TYR A 848      33.076  27.003  27.653  1.00 16.64           N  
ATOM   1356  CA  TYR A 848      33.989  25.870  27.719  1.00 16.47           C  
ATOM   1357  C   TYR A 848      34.764  25.737  26.418  1.00 16.65           C  
ATOM   1358  O   TYR A 848      35.857  25.177  26.393  1.00 17.46           O  
ATOM   1359  CB  TYR A 848      33.217  24.602  28.083  1.00 14.22           C  
ATOM   1360  CG  TYR A 848      32.852  24.593  29.557  1.00 15.07           C  
ATOM   1361  CD1 TYR A 848      33.815  24.341  30.530  1.00 15.39           C  
ATOM   1362  CD2 TYR A 848      31.565  24.903  29.984  1.00 15.28           C  
ATOM   1363  CE1 TYR A 848      33.507  24.400  31.888  1.00 12.73           C  
ATOM   1364  CE2 TYR A 848      31.248  24.959  31.341  1.00 12.72           C  
ATOM   1365  CZ  TYR A 848      32.224  24.705  32.285  1.00 12.90           C  
ATOM   1366  OH  TYR A 848      31.909  24.733  33.631  1.00 14.71           O  
ATOM   1367  N   ILE A 849      34.209  26.275  25.334  1.00 17.07           N  
ATOM   1368  CA  ILE A 849      34.921  26.253  24.065  1.00 17.02           C  
ATOM   1369  C   ILE A 849      36.115  27.191  24.233  1.00 17.40           C  
ATOM   1370  O   ILE A 849      37.232  26.871  23.823  1.00 18.29           O  
ATOM   1371  CB  ILE A 849      34.041  26.749  22.898  1.00 18.45           C  
ATOM   1372  CG1 ILE A 849      33.062  25.645  22.487  1.00 15.66           C  
ATOM   1373  CG2 ILE A 849      34.929  27.163  21.715  1.00 17.00           C  
ATOM   1374  CD1 ILE A 849      32.005  26.093  21.481  1.00 17.79           C  
ATOM   1375  N   ARG A 850      35.879  28.344  24.855  1.00 17.93           N  
ATOM   1376  CA  ARG A 850      36.952  29.305  25.089  1.00 16.54           C  
ATOM   1377  C   ARG A 850      37.980  28.692  26.030  1.00 17.12           C  
ATOM   1378  O   ARG A 850      39.181  28.904  25.875  1.00 16.99           O  
ATOM   1379  CB  ARG A 850      36.413  30.610  25.706  1.00 15.80           C  
ATOM   1380  CG  ARG A 850      35.683  31.522  24.722  1.00 16.98           C  
ATOM   1381  CD  ARG A 850      35.405  32.909  25.326  1.00 18.61           C  
ATOM   1382  NE  ARG A 850      34.404  32.878  26.393  1.00 16.70           N  
ATOM   1383  CZ  ARG A 850      33.090  32.839  26.192  1.00 15.33           C  
ATOM   1384  NH1 ARG A 850      32.602  32.828  24.962  1.00 13.95           N1+
ATOM   1385  NH2 ARG A 850      32.263  32.811  27.225  1.00 15.89           N  
ATOM   1386  N   GLU A 851      37.508  27.928  27.009  1.00 16.79           N  
ATOM   1387  CA  GLU A 851      38.417  27.305  27.963  1.00 16.37           C  
ATOM   1388  C   GLU A 851      39.295  26.258  27.262  1.00 16.42           C  
ATOM   1389  O   GLU A 851      40.480  26.122  27.578  1.00 15.88           O  
ATOM   1390  CB  GLU A 851      37.625  26.667  29.110  1.00 16.26           C  
ATOM   1391  CG  GLU A 851      38.440  26.492  30.376  1.00 18.25           C  
ATOM   1392  CD  GLU A 851      38.816  27.824  31.018  1.00 19.26           C  
ATOM   1393  OE1 GLU A 851      39.762  27.844  31.830  1.00 22.03           O  
ATOM   1394  OE2 GLU A 851      38.161  28.849  30.723  1.00 22.31           O1-
ATOM   1395  N   LEU A 852      38.720  25.523  26.309  1.00 16.89           N  
ATOM   1396  CA  LEU A 852      39.490  24.524  25.561  1.00 16.94           C  
ATOM   1397  C   LEU A 852      40.628  25.253  24.843  1.00 17.04           C  
ATOM   1398  O   LEU A 852      41.746  24.749  24.762  1.00 18.46           O  
ATOM   1399  CB  LEU A 852      38.604  23.796  24.531  1.00 15.84           C  
ATOM   1400  CG  LEU A 852      39.345  22.821  23.598  1.00 16.36           C  
ATOM   1401  CD1 LEU A 852      40.118  21.794  24.429  1.00 15.88           C  
ATOM   1402  CD2 LEU A 852      38.359  22.123  22.677  1.00 14.55           C  
ATOM   1403  N   ILE A 853      40.345  26.449  24.334  1.00 19.01           N  
ATOM   1404  CA  ILE A 853      41.366  27.239  23.645  1.00 18.70           C  
ATOM   1405  C   ILE A 853      42.489  27.628  24.605  1.00 19.45           C  
ATOM   1406  O   ILE A 853      43.665  27.608  24.228  1.00 20.69           O  
ATOM   1407  CB  ILE A 853      40.749  28.498  22.992  1.00 19.22           C  
ATOM   1408  CG1 ILE A 853      39.824  28.064  21.846  1.00 19.58           C  
ATOM   1409  CG2 ILE A 853      41.850  29.420  22.468  1.00 18.08           C  
ATOM   1410  CD1 ILE A 853      38.940  29.164  21.289  1.00 19.21           C  
ATOM   1411  N   LYS A 854      42.145  27.968  25.848  1.00 18.38           N  
ATOM   1412  CA  LYS A 854      43.177  28.308  26.832  1.00 18.82           C  
ATOM   1413  C   LYS A 854      44.030  27.062  27.089  1.00 18.46           C  
ATOM   1414  O   LYS A 854      45.261  27.144  27.163  1.00 17.76           O  
ATOM   1415  CB  LYS A 854      42.567  28.749  28.171  1.00 20.90           C  
ATOM   1416  CG  LYS A 854      41.653  29.967  28.132  1.00 21.93           C  
ATOM   1417  CD  LYS A 854      41.123  30.260  29.543  1.00 23.78           C  
ATOM   1418  CE  LYS A 854      40.055  31.343  29.541  1.00 24.99           C  
ATOM   1419  NZ  LYS A 854      39.406  31.462  30.877  1.00 25.49           N1+
ATOM   1420  N   ALA A 855      43.368  25.914  27.249  1.00 17.01           N  
ATOM   1421  CA  ALA A 855      44.069  24.651  27.500  1.00 16.60           C  
ATOM   1422  C   ALA A 855      45.101  24.403  26.402  1.00 17.88           C  
ATOM   1423  O   ALA A 855      46.259  24.077  26.676  1.00 17.58           O  
ATOM   1424  CB  ALA A 855      43.071  23.492  27.548  1.00 14.39           C  
ATOM   1425  N   ILE A 856      44.665  24.563  25.157  1.00 18.85           N  
ATOM   1426  CA  ILE A 856      45.536  24.370  24.002  1.00 19.75           C  
ATOM   1427  C   ILE A 856      46.637  25.423  24.002  1.00 22.85           C  
ATOM   1428  O   ILE A 856      47.800  25.115  23.717  1.00 22.40           O  
ATOM   1429  CB  ILE A 856      44.749  24.481  22.679  1.00 19.48           C  
ATOM   1430  CG1 ILE A 856      43.799  23.288  22.533  1.00 18.22           C  
ATOM   1431  CG2 ILE A 856      45.730  24.582  21.494  1.00 18.92           C  
ATOM   1432  CD1 ILE A 856      42.759  23.479  21.445  1.00 15.62           C  
ATOM   1433  N   GLY A 857      46.259  26.659  24.335  1.00 23.63           N  
ATOM   1434  CA  GLY A 857      47.210  27.756  24.384  1.00 25.44           C  
ATOM   1435  C   GLY A 857      48.336  27.527  25.372  1.00 27.63           C  
ATOM   1436  O   GLY A 857      49.340  28.234  25.368  1.00 27.24           O  
ATOM   1437  N   LEU A 858      48.176  26.528  26.228  1.00 29.68           N  
ATOM   1438  CA  LEU A 858      49.213  26.217  27.202  1.00 32.87           C  
ATOM   1439  C   LEU A 858      50.463  25.657  26.548  1.00 35.43           C  
ATOM   1440  O   LEU A 858      51.561  26.114  26.809  1.00 36.30           O  
ATOM   1441  CB  LEU A 858      48.708  25.217  28.240  1.00 32.40           C  
ATOM   1442  CG  LEU A 858      47.778  25.789  29.311  1.00 32.82           C  
ATOM   1443  CD1 LEU A 858      47.499  24.734  30.385  1.00 31.82           C  
ATOM   1444  CD2 LEU A 858      48.434  27.028  29.910  1.00 33.46           C  
ATOM   1445  N   ARG A 859      50.301  24.664  25.690  1.00 38.90           N  
ATOM   1446  CA  ARG A 859      51.458  24.076  25.034  1.00 41.84           C  
ATOM   1447  C   ARG A 859      51.641  24.541  23.603  1.00 44.61           C  
ATOM   1448  O   ARG A 859      52.729  24.430  23.044  1.00 46.56           O  
ATOM   1449  CB  ARG A 859      51.358  22.555  25.090  1.00 41.19           C  
ATOM   1450  CG  ARG A 859      51.586  22.002  26.487  1.00 42.97           C  
ATOM   1451  CD  ARG A 859      51.042  20.585  26.617  1.00 44.21           C  
ATOM   1452  NE  ARG A 859      51.335  19.992  27.920  1.00 46.21           N  
ATOM   1453  CZ  ARG A 859      50.645  20.168  29.045  1.00 47.76           C  
ATOM   1454  NH1 ARG A 859      49.563  20.933  29.093  1.00 47.20           N1+
ATOM   1455  NH2 ARG A 859      51.070  19.569  30.145  1.00 48.47           N  
ATOM   1456  N   GLN A 860      50.577  25.082  23.023  1.00 46.57           N  
ATOM   1457  CA  GLN A 860      50.611  25.556  21.645  1.00 48.75           C  
ATOM   1458  C   GLN A 860      50.701  27.067  21.568  1.00 50.40           C  
ATOM   1459  O   GLN A 860      49.700  27.771  21.724  1.00 50.78           O  
ATOM   1460  CB  GLN A 860      49.358  25.107  20.897  1.00 49.10           C  
ATOM   1461  CG  GLN A 860      49.602  24.416  19.562  1.00 51.57           C  
ATOM   1462  CD  GLN A 860      50.168  23.012  19.717  1.00 53.24           C  
ATOM   1463  NE2 GLN A 860      50.766  22.492  18.645  1.00 53.35           N  
ATOM   1464  OE1 GLN A 860      50.049  22.394  20.777  1.00 55.00           O  
ATOM   1465  N   LYS A 861      51.906  27.560  21.324  1.00 51.59           N  
ATOM   1466  CA  LYS A 861      52.124  28.986  21.214  1.00 53.42           C  
ATOM   1467  C   LYS A 861      52.291  29.250  19.728  1.00 53.08           C  
ATOM   1468  O   LYS A 861      53.249  28.784  19.109  1.00 55.67           O  
ATOM   1469  CB  LYS A 861      53.399  29.387  21.963  1.00 54.45           C  
ATOM   1470  CG  LYS A 861      53.907  28.349  22.975  1.00 55.64           C  
ATOM   1471  CD  LYS A 861      52.984  28.198  24.183  1.00 56.02           C  
ATOM   1472  CE  LYS A 861      52.908  29.505  24.958  1.00 56.53           C  
ATOM   1473  NZ  LYS A 861      52.237  29.351  26.272  1.00 56.80           N1+
ATOM   1474  N   GLY A 862      51.351  29.985  19.155  1.00 51.19           N  
ATOM   1475  CA  GLY A 862      51.414  30.290  17.743  1.00 48.39           C  
ATOM   1476  C   GLY A 862      49.980  30.233  17.283  1.00 46.45           C  
ATOM   1477  O   GLY A 862      49.274  29.302  17.647  1.00 45.99           O  
ATOM   1478  N   VAL A 863      49.544  31.201  16.491  1.00 43.15           N  
ATOM   1479  CA  VAL A 863      48.173  31.225  16.021  1.00 40.98           C  
ATOM   1480  C   VAL A 863      47.815  30.186  14.962  1.00 39.29           C  
ATOM   1481  O   VAL A 863      46.651  29.836  14.805  1.00 40.93           O  
ATOM   1482  CB  VAL A 863      47.833  32.636  15.512  1.00 40.52           C  
ATOM   1483  CG1 VAL A 863      46.402  32.688  14.995  1.00 39.93           C  
ATOM   1484  CG2 VAL A 863      48.038  33.627  16.640  1.00 41.33           C  
ATOM   1485  N   VAL A 864      48.806  29.687  14.236  1.00 36.73           N  
ATOM   1486  CA  VAL A 864      48.529  28.689  13.205  1.00 33.24           C  
ATOM   1487  C   VAL A 864      48.462  27.309  13.853  1.00 30.37           C  
ATOM   1488  O   VAL A 864      47.593  26.500  13.533  1.00 30.81           O  
ATOM   1489  CB  VAL A 864      49.620  28.704  12.091  1.00 32.88           C  
ATOM   1490  CG1 VAL A 864      49.352  27.603  11.071  1.00 32.27           C  
ATOM   1491  CG2 VAL A 864      49.631  30.069  11.400  1.00 30.26           C  
ATOM   1492  N   SER A 865      49.369  27.061  14.791  1.00 27.63           N  
ATOM   1493  CA  SER A 865      49.409  25.774  15.475  1.00 28.73           C  
ATOM   1494  C   SER A 865      48.268  25.585  16.464  1.00 26.44           C  
ATOM   1495  O   SER A 865      47.661  24.519  16.522  1.00 23.33           O  
ATOM   1496  CB  SER A 865      50.746  25.586  16.201  1.00 31.26           C  
ATOM   1497  OG  SER A 865      51.626  24.775  15.442  1.00 37.24           O  
ATOM   1498  N   SER A 866      47.984  26.620  17.246  1.00 25.34           N  
ATOM   1499  CA  SER A 866      46.908  26.541  18.222  1.00 26.66           C  
ATOM   1500  C   SER A 866      45.587  26.329  17.492  1.00 25.96           C  
ATOM   1501  O   SER A 866      44.723  25.561  17.935  1.00 23.63           O  
ATOM   1502  CB  SER A 866      46.861  27.826  19.056  1.00 27.58           C  
ATOM   1503  OG ASER A 866      46.604  28.958  18.245  0.50 29.93           O  
ATOM   1504  OG BSER A 866      48.120  28.036  19.682  0.50 25.45           O  
ATOM   1505  N   SER A 867      45.451  27.003  16.353  1.00 23.65           N  
ATOM   1506  CA  SER A 867      44.244  26.906  15.536  1.00 24.81           C  
ATOM   1507  C   SER A 867      44.080  25.493  14.970  1.00 24.35           C  
ATOM   1508  O   SER A 867      42.981  24.937  14.959  1.00 23.16           O  
ATOM   1509  CB  SER A 867      44.307  27.914  14.384  1.00 27.51           C  
ATOM   1510  OG  SER A 867      43.115  27.879  13.622  1.00 31.75           O  
ATOM   1511  N   GLN A 868      45.186  24.923  14.504  1.00 22.06           N  
ATOM   1512  CA  GLN A 868      45.195  23.580  13.940  1.00 21.30           C  
ATOM   1513  C   GLN A 868      44.843  22.530  14.994  1.00 20.11           C  
ATOM   1514  O   GLN A 868      44.148  21.549  14.709  1.00 18.71           O  
ATOM   1515  CB  GLN A 868      46.582  23.269  13.372  1.00 22.83           C  
ATOM   1516  CG  GLN A 868      46.806  21.798  13.064  1.00 26.85           C  
ATOM   1517  CD  GLN A 868      45.827  21.233  12.044  1.00 31.29           C  
ATOM   1518  NE2 GLN A 868      45.106  22.110  11.336  1.00 32.44           N  
ATOM   1519  OE1 GLN A 868      45.725  20.014  11.895  1.00 31.93           O  
ATOM   1520  N   ARG A 869      45.345  22.721  16.207  1.00 17.29           N  
ATOM   1521  CA  ARG A 869      45.071  21.762  17.262  1.00 19.65           C  
ATOM   1522  C   ARG A 869      43.612  21.818  17.687  1.00 18.19           C  
ATOM   1523  O   ARG A 869      43.021  20.797  18.038  1.00 18.71           O  
ATOM   1524  CB  ARG A 869      45.978  21.998  18.468  1.00 20.56           C  
ATOM   1525  CG  ARG A 869      45.838  20.883  19.492  1.00 23.91           C  
ATOM   1526  CD  ARG A 869      47.087  20.715  20.324  1.00 27.35           C  
ATOM   1527  NE  ARG A 869      46.951  19.624  21.288  1.00 26.64           N  
ATOM   1528  CZ  ARG A 869      47.175  18.334  21.058  1.00 25.65           C  
ATOM   1529  NH1 ARG A 869      47.566  17.893  19.872  1.00 24.94           N1+
ATOM   1530  NH2 ARG A 869      47.005  17.476  22.050  1.00 23.13           N  
ATOM   1531  N   PHE A 870      43.032  23.013  17.650  1.00 18.62           N  
ATOM   1532  CA  PHE A 870      41.633  23.164  18.011  1.00 18.10           C  
ATOM   1533  C   PHE A 870      40.805  22.348  17.029  1.00 18.57           C  
ATOM   1534  O   PHE A 870      39.868  21.663  17.428  1.00 17.88           O  
ATOM   1535  CB  PHE A 870      41.190  24.629  17.936  1.00 17.50           C  
ATOM   1536  CG  PHE A 870      39.735  24.833  18.271  1.00 16.95           C  
ATOM   1537  CD1 PHE A 870      39.310  24.892  19.594  1.00 18.97           C  
ATOM   1538  CD2 PHE A 870      38.788  24.930  17.265  1.00 17.85           C  
ATOM   1539  CE1 PHE A 870      37.962  25.043  19.900  1.00 17.66           C  
ATOM   1540  CE2 PHE A 870      37.440  25.080  17.566  1.00 19.20           C  
ATOM   1541  CZ  PHE A 870      37.029  25.137  18.885  1.00 19.03           C  
ATOM   1542  N   TYR A 871      41.144  22.434  15.742  1.00 17.17           N  
ATOM   1543  CA  TYR A 871      40.416  21.682  14.719  1.00 18.34           C  
ATOM   1544  C   TYR A 871      40.532  20.191  15.005  1.00 16.35           C  
ATOM   1545  O   TYR A 871      39.541  19.472  14.988  1.00 16.91           O  
ATOM   1546  CB  TYR A 871      40.974  21.958  13.311  1.00 18.87           C  
ATOM   1547  CG  TYR A 871      40.381  21.045  12.250  1.00 20.91           C  
ATOM   1548  CD1 TYR A 871      39.129  21.298  11.702  1.00 22.74           C  
ATOM   1549  CD2 TYR A 871      41.048  19.893  11.843  1.00 23.06           C  
ATOM   1550  CE1 TYR A 871      38.555  20.430  10.785  1.00 23.58           C  
ATOM   1551  CE2 TYR A 871      40.482  19.020  10.927  1.00 23.66           C  
ATOM   1552  CZ  TYR A 871      39.235  19.293  10.403  1.00 24.53           C  
ATOM   1553  OH  TYR A 871      38.660  18.420   9.506  1.00 27.51           O  
ATOM   1554  N   GLN A 872      41.753  19.731  15.268  1.00 17.49           N  
ATOM   1555  CA  GLN A 872      41.983  18.315  15.536  1.00 18.91           C  
ATOM   1556  C   GLN A 872      41.172  17.787  16.709  1.00 17.87           C  
ATOM   1557  O   GLN A 872      40.491  16.770  16.590  1.00 17.91           O  
ATOM   1558  CB  GLN A 872      43.469  18.052  15.789  1.00 20.33           C  
ATOM   1559  CG AGLN A 872      44.360  18.334  14.587  0.50 21.48           C  
ATOM   1560  CG BGLN A 872      44.295  18.021  14.511  0.50 23.00           C  
ATOM   1561  CD AGLN A 872      45.810  17.969  14.839  0.50 21.99           C  
ATOM   1562  CD BGLN A 872      43.874  16.902  13.575  0.50 24.95           C  
ATOM   1563  NE2AGLN A 872      46.424  17.282  13.885  0.50 23.77           N  
ATOM   1564  NE2BGLN A 872      43.342  17.269  12.414  0.50 25.85           N  
ATOM   1565  OE1AGLN A 872      46.374  18.312  15.875  0.50 22.54           O  
ATOM   1566  OE1BGLN A 872      44.021  15.722  13.894  0.50 26.76           O  
ATOM   1567  N   LEU A 873      41.250  18.477  17.840  1.00 17.42           N  
ATOM   1568  CA  LEU A 873      40.529  18.063  19.037  1.00 17.03           C  
ATOM   1569  C   LEU A 873      39.016  18.111  18.862  1.00 16.54           C  
ATOM   1570  O   LEU A 873      38.315  17.191  19.270  1.00 16.55           O  
ATOM   1571  CB  LEU A 873      40.947  18.934  20.228  1.00 15.15           C  
ATOM   1572  CG  LEU A 873      42.447  18.856  20.536  1.00 18.23           C  
ATOM   1573  CD1 LEU A 873      42.797  19.754  21.717  1.00 14.76           C  
ATOM   1574  CD2 LEU A 873      42.823  17.406  20.827  1.00 16.72           C  
ATOM   1575  N   THR A 874      38.506  19.176  18.255  1.00 16.54           N  
ATOM   1576  CA  THR A 874      37.066  19.288  18.065  1.00 17.95           C  
ATOM   1577  C   THR A 874      36.566  18.346  16.979  1.00 17.98           C  
ATOM   1578  O   THR A 874      35.425  17.885  17.020  1.00 17.39           O  
ATOM   1579  CB  THR A 874      36.651  20.739  17.735  1.00 19.06           C  
ATOM   1580  CG2 THR A 874      36.927  21.644  18.935  1.00 19.61           C  
ATOM   1581  OG1 THR A 874      37.389  21.216  16.601  1.00 17.33           O  
ATOM   1582  N   LYS A 875      37.414  18.058  15.999  1.00 18.16           N  
ATOM   1583  CA  LYS A 875      37.017  17.135  14.946  1.00 17.00           C  
ATOM   1584  C   LYS A 875      36.869  15.767  15.614  1.00 15.98           C  
ATOM   1585  O   LYS A 875      35.969  14.997  15.287  1.00 16.11           O  
ATOM   1586  CB  LYS A 875      38.085  17.074  13.851  1.00 19.34           C  
ATOM   1587  CG  LYS A 875      37.698  16.203  12.670  1.00 22.07           C  
ATOM   1588  CD  LYS A 875      36.503  16.773  11.927  1.00 22.04           C  
ATOM   1589  CE  LYS A 875      36.145  15.910  10.727  1.00 24.78           C  
ATOM   1590  NZ  LYS A 875      35.045  16.522   9.933  1.00 26.60           N1+
ATOM   1591  N   LEU A 876      37.763  15.474  16.557  1.00 16.65           N  
ATOM   1592  CA  LEU A 876      37.714  14.206  17.283  1.00 16.35           C  
ATOM   1593  C   LEU A 876      36.349  14.110  17.972  1.00 16.09           C  
ATOM   1594  O   LEU A 876      35.707  13.058  17.945  1.00 14.58           O  
ATOM   1595  CB  LEU A 876      38.857  14.142  18.306  1.00 17.39           C  
ATOM   1596  CG  LEU A 876      39.070  12.840  19.088  1.00 18.56           C  
ATOM   1597  CD1 LEU A 876      40.441  12.871  19.743  1.00 20.05           C  
ATOM   1598  CD2 LEU A 876      37.975  12.661  20.136  1.00 18.37           C  
ATOM   1599  N   LEU A 877      35.897  15.215  18.568  1.00 15.51           N  
ATOM   1600  CA  LEU A 877      34.589  15.241  19.230  1.00 16.49           C  
ATOM   1601  C   LEU A 877      33.441  15.018  18.238  1.00 16.61           C  
ATOM   1602  O   LEU A 877      32.492  14.300  18.537  1.00 15.89           O  
ATOM   1603  CB  LEU A 877      34.375  16.572  19.962  1.00 16.64           C  
ATOM   1604  CG  LEU A 877      35.304  16.830  21.150  1.00 18.38           C  
ATOM   1605  CD1 LEU A 877      34.891  18.116  21.866  1.00 19.87           C  
ATOM   1606  CD2 LEU A 877      35.238  15.651  22.101  1.00 17.71           C  
ATOM   1607  N   ASP A 878      33.515  15.644  17.067  1.00 17.29           N  
ATOM   1608  CA  ASP A 878      32.475  15.461  16.056  1.00 17.99           C  
ATOM   1609  C   ASP A 878      32.392  13.973  15.676  1.00 18.69           C  
ATOM   1610  O   ASP A 878      31.307  13.430  15.489  1.00 19.54           O  
ATOM   1611  CB  ASP A 878      32.795  16.270  14.788  1.00 17.79           C  
ATOM   1612  CG  ASP A 878      32.536  17.766  14.943  1.00 20.06           C  
ATOM   1613  OD1 ASP A 878      32.796  18.504  13.964  1.00 19.36           O  
ATOM   1614  OD2 ASP A 878      32.082  18.205  16.023  1.00 15.93           O1-
ATOM   1615  N   ASN A 879      33.547  13.320  15.568  1.00 18.71           N  
ATOM   1616  CA  ASN A 879      33.590  11.910  15.185  1.00 20.10           C  
ATOM   1617  C   ASN A 879      32.994  10.942  16.202  1.00 19.53           C  
ATOM   1618  O   ASN A 879      32.636   9.813  15.855  1.00 20.16           O  
ATOM   1619  CB  ASN A 879      35.033  11.490  14.857  1.00 21.06           C  
ATOM   1620  CG  ASN A 879      35.559  12.148  13.583  1.00 23.37           C  
ATOM   1621  ND2 ASN A 879      36.877  12.251  13.466  1.00 21.35           N  
ATOM   1622  OD1 ASN A 879      34.784  12.544  12.712  1.00 24.31           O  
ATOM   1623  N   LEU A 880      32.871  11.374  17.451  1.00 19.91           N  
ATOM   1624  CA  LEU A 880      32.315  10.510  18.489  1.00 18.85           C  
ATOM   1625  C   LEU A 880      30.820  10.253  18.341  1.00 18.80           C  
ATOM   1626  O   LEU A 880      30.306   9.258  18.853  1.00 19.93           O  
ATOM   1627  CB  LEU A 880      32.591  11.095  19.874  1.00 19.67           C  
ATOM   1628  CG  LEU A 880      34.050  11.076  20.337  1.00 23.19           C  
ATOM   1629  CD1 LEU A 880      34.142  11.687  21.726  1.00 25.93           C  
ATOM   1630  CD2 LEU A 880      34.573   9.644  20.351  1.00 23.95           C  
ATOM   1631  N   HIS A 881      30.114  11.147  17.659  1.00 16.91           N  
ATOM   1632  CA  HIS A 881      28.678  10.959  17.469  1.00 17.74           C  
ATOM   1633  C   HIS A 881      28.403   9.616  16.792  1.00 17.98           C  
ATOM   1634  O   HIS A 881      27.524   8.868  17.225  1.00 17.76           O  
ATOM   1635  CB  HIS A 881      28.090  12.094  16.621  1.00 18.76           C  
ATOM   1636  CG  HIS A 881      28.060  13.420  17.317  1.00 18.57           C  
ATOM   1637  CD2 HIS A 881      28.721  14.576  17.064  1.00 18.16           C  
ATOM   1638  ND1 HIS A 881      27.262  13.666  18.414  1.00 19.99           N  
ATOM   1639  CE1 HIS A 881      27.429  14.919  18.804  1.00 18.25           C  
ATOM   1640  NE2 HIS A 881      28.309  15.492  18.003  1.00 16.53           N  
ATOM   1641  N   ASP A 882      29.152   9.317  15.730  1.00 17.82           N  
ATOM   1642  CA  ASP A 882      28.987   8.058  15.004  1.00 18.19           C  
ATOM   1643  C   ASP A 882      29.387   6.870  15.869  1.00 18.44           C  
ATOM   1644  O   ASP A 882      28.698   5.851  15.903  1.00 18.63           O  
ATOM   1645  CB  ASP A 882      29.846   8.027  13.732  1.00 19.49           C  
ATOM   1646  CG  ASP A 882      29.259   8.850  12.593  1.00 20.81           C  
ATOM   1647  OD1 ASP A 882      28.072   9.226  12.667  1.00 22.77           O  
ATOM   1648  OD2 ASP A 882      29.988   9.104  11.612  1.00 22.99           O1-
ATOM   1649  N   LEU A 883      30.515   6.997  16.556  1.00 18.66           N  
ATOM   1650  CA  LEU A 883      31.001   5.911  17.398  1.00 19.78           C  
ATOM   1651  C   LEU A 883      30.030   5.572  18.517  1.00 20.60           C  
ATOM   1652  O   LEU A 883      29.800   4.397  18.806  1.00 21.51           O  
ATOM   1653  CB  LEU A 883      32.374   6.270  17.976  1.00 19.45           C  
ATOM   1654  CG  LEU A 883      33.096   5.215  18.825  1.00 20.93           C  
ATOM   1655  CD1 LEU A 883      34.578   5.541  18.884  1.00 20.31           C  
ATOM   1656  CD2 LEU A 883      32.513   5.174  20.222  1.00 21.85           C  
ATOM   1657  N   VAL A 884      29.453   6.599  19.138  1.00 20.11           N  
ATOM   1658  CA  VAL A 884      28.520   6.397  20.239  1.00 20.80           C  
ATOM   1659  C   VAL A 884      27.284   5.584  19.862  1.00 21.03           C  
ATOM   1660  O   VAL A 884      26.822   4.759  20.648  1.00 19.45           O  
ATOM   1661  CB  VAL A 884      28.105   7.753  20.851  1.00 22.59           C  
ATOM   1662  CG1 VAL A 884      26.942   7.575  21.803  1.00 24.65           C  
ATOM   1663  CG2 VAL A 884      29.288   8.342  21.595  1.00 23.72           C  
ATOM   1664  N   LYS A 885      26.740   5.797  18.668  1.00 22.10           N  
ATOM   1665  CA  LYS A 885      25.573   5.015  18.278  1.00 23.76           C  
ATOM   1666  C   LYS A 885      25.966   3.547  18.125  1.00 22.14           C  
ATOM   1667  O   LYS A 885      25.134   2.657  18.294  1.00 21.42           O  
ATOM   1668  CB  LYS A 885      24.961   5.542  16.982  1.00 27.89           C  
ATOM   1669  CG  LYS A 885      25.764   6.612  16.304  1.00 33.44           C  
ATOM   1670  CD  LYS A 885      24.928   7.325  15.266  1.00 33.50           C  
ATOM   1671  CE  LYS A 885      23.776   8.040  15.923  1.00 37.58           C  
ATOM   1672  NZ  LYS A 885      23.043   8.893  14.961  1.00 36.84           N1+
ATOM   1673  N   GLN A 886      27.234   3.296  17.808  1.00 20.99           N  
ATOM   1674  CA  GLN A 886      27.716   1.921  17.680  1.00 21.51           C  
ATOM   1675  C   GLN A 886      27.605   1.254  19.054  1.00 21.00           C  
ATOM   1676  O   GLN A 886      27.169   0.112  19.165  1.00 19.78           O  
ATOM   1677  CB  GLN A 886      29.180   1.890  17.219  1.00 24.45           C  
ATOM   1678  CG  GLN A 886      29.416   2.259  15.754  1.00 29.09           C  
ATOM   1679  CD  GLN A 886      30.893   2.225  15.369  1.00 35.03           C  
ATOM   1680  NE2 GLN A 886      31.369   1.059  14.938  1.00 37.16           N  
ATOM   1681  OE1 GLN A 886      31.600   3.231  15.472  1.00 38.36           O  
ATOM   1682  N   LEU A 887      28.005   1.983  20.096  1.00 19.53           N  
ATOM   1683  CA  LEU A 887      27.954   1.473  21.465  1.00 19.82           C  
ATOM   1684  C   LEU A 887      26.519   1.231  21.928  1.00 19.20           C  
ATOM   1685  O   LEU A 887      26.244   0.247  22.606  1.00 19.70           O  
ATOM   1686  CB  LEU A 887      28.638   2.450  22.430  1.00 20.32           C  
ATOM   1687  CG  LEU A 887      30.087   2.853  22.123  1.00 22.57           C  
ATOM   1688  CD1 LEU A 887      30.621   3.743  23.245  1.00 20.67           C  
ATOM   1689  CD2 LEU A 887      30.950   1.625  21.973  1.00 22.35           C  
ATOM   1690  N   HIS A 888      25.607   2.133  21.575  1.00 17.96           N  
ATOM   1691  CA  HIS A 888      24.215   1.966  21.968  1.00 18.19           C  
ATOM   1692  C   HIS A 888      23.597   0.770  21.247  1.00 17.86           C  
ATOM   1693  O   HIS A 888      22.767   0.057  21.814  1.00 16.77           O  
ATOM   1694  CB  HIS A 888      23.418   3.250  21.697  1.00 20.03           C  
ATOM   1695  CG  HIS A 888      23.497   4.250  22.814  1.00 20.91           C  
ATOM   1696  CD2 HIS A 888      23.025   4.202  24.083  1.00 21.26           C  
ATOM   1697  ND1 HIS A 888      24.150   5.458  22.693  1.00 22.64           N  
ATOM   1698  CE1 HIS A 888      24.077   6.113  23.839  1.00 20.08           C  
ATOM   1699  NE2 HIS A 888      23.400   5.373  24.698  1.00 22.98           N  
ATOM   1700  N   LEU A 889      24.009   0.532  20.006  1.00 17.28           N  
ATOM   1701  CA  LEU A 889      23.494  -0.625  19.279  1.00 18.44           C  
ATOM   1702  C   LEU A 889      23.988  -1.886  19.980  1.00 18.61           C  
ATOM   1703  O   LEU A 889      23.230  -2.837  20.184  1.00 19.91           O  
ATOM   1704  CB  LEU A 889      23.985  -0.647  17.831  1.00 17.59           C  
ATOM   1705  CG  LEU A 889      23.635  -1.932  17.064  1.00 18.21           C  
ATOM   1706  CD1 LEU A 889      22.126  -2.129  17.033  1.00 18.53           C  
ATOM   1707  CD2 LEU A 889      24.193  -1.858  15.655  1.00 18.03           C  
ATOM   1708  N   TYR A 890      25.260  -1.896  20.361  1.00 19.15           N  
ATOM   1709  CA  TYR A 890      25.796  -3.075  21.020  1.00 21.64           C  
ATOM   1710  C   TYR A 890      25.090  -3.324  22.341  1.00 21.11           C  
ATOM   1711  O   TYR A 890      24.827  -4.471  22.707  1.00 22.19           O  
ATOM   1712  CB  TYR A 890      27.299  -2.947  21.250  1.00 22.16           C  
ATOM   1713  CG  TYR A 890      27.952  -4.298  21.395  1.00 27.68           C  
ATOM   1714  CD1 TYR A 890      27.924  -4.986  22.606  1.00 27.81           C  
ATOM   1715  CD2 TYR A 890      28.543  -4.919  20.297  1.00 29.40           C  
ATOM   1716  CE1 TYR A 890      28.471  -6.263  22.716  1.00 30.73           C  
ATOM   1717  CE2 TYR A 890      29.087  -6.188  20.398  1.00 32.03           C  
ATOM   1718  CZ  TYR A 890      29.047  -6.856  21.606  1.00 31.41           C  
ATOM   1719  OH  TYR A 890      29.584  -8.124  21.690  1.00 36.73           O  
ATOM   1720  N   CYS A 891      24.775  -2.245  23.049  1.00 21.76           N  
ATOM   1721  CA  CYS A 891      24.079  -2.345  24.329  1.00 23.15           C  
ATOM   1722  C   CYS A 891      22.706  -2.991  24.131  1.00 23.21           C  
ATOM   1723  O   CYS A 891      22.318  -3.898  24.868  1.00 23.99           O  
ATOM   1724  CB  CYS A 891      23.909  -0.952  24.939  1.00 24.73           C  
ATOM   1725  SG  CYS A 891      23.235  -0.943  26.612  1.00 31.43           S  
ATOM   1726  N   LEU A 892      21.974  -2.519  23.127  1.00 23.60           N  
ATOM   1727  CA  LEU A 892      20.646  -3.049  22.838  1.00 23.82           C  
ATOM   1728  C   LEU A 892      20.703  -4.529  22.469  1.00 24.93           C  
ATOM   1729  O   LEU A 892      19.926  -5.335  22.986  1.00 25.90           O  
ATOM   1730  CB  LEU A 892      19.998  -2.253  21.701  1.00 24.36           C  
ATOM   1731  CG  LEU A 892      18.678  -2.796  21.141  1.00 25.27           C  
ATOM   1732  CD1 LEU A 892      17.656  -2.940  22.263  1.00 25.51           C  
ATOM   1733  CD2 LEU A 892      18.166  -1.860  20.061  1.00 23.18           C  
ATOM   1734  N   ASN A 893      21.624  -4.885  21.578  1.00 24.24           N  
ATOM   1735  CA  ASN A 893      21.762  -6.267  21.149  1.00 27.29           C  
ATOM   1736  C   ASN A 893      22.200  -7.179  22.288  1.00 29.42           C  
ATOM   1737  O   ASN A 893      21.831  -8.354  22.326  1.00 29.56           O  
ATOM   1738  CB  ASN A 893      22.736  -6.367  19.968  1.00 25.24           C  
ATOM   1739  CG  ASN A 893      22.148  -5.786  18.693  1.00 24.48           C  
ATOM   1740  ND2 ASN A 893      23.004  -5.310  17.795  1.00 22.27           N  
ATOM   1741  OD1 ASN A 893      20.929  -5.780  18.518  1.00 21.09           O  
ATOM   1742  N   THR A 894      22.983  -6.641  23.218  1.00 30.16           N  
ATOM   1743  CA  THR A 894      23.420  -7.432  24.360  1.00 32.62           C  
ATOM   1744  C   THR A 894      22.180  -7.710  25.207  1.00 34.20           C  
ATOM   1745  O   THR A 894      22.013  -8.804  25.747  1.00 34.02           O  
ATOM   1746  CB  THR A 894      24.471  -6.676  25.200  1.00 33.14           C  
ATOM   1747  CG2 THR A 894      24.817  -7.456  26.459  1.00 32.68           C  
ATOM   1748  OG1 THR A 894      25.658  -6.493  24.419  1.00 32.11           O  
ATOM   1749  N   PHE A 895      21.304  -6.715  25.303  1.00 35.61           N  
ATOM   1750  CA  PHE A 895      20.068  -6.857  26.060  1.00 38.87           C  
ATOM   1751  C   PHE A 895      19.163  -7.899  25.408  1.00 40.41           C  
ATOM   1752  O   PHE A 895      18.689  -8.826  26.064  1.00 40.75           O  
ATOM   1753  CB  PHE A 895      19.322  -5.529  26.120  1.00 39.97           C  
ATOM   1754  CG  PHE A 895      18.006  -5.619  26.828  1.00 41.96           C  
ATOM   1755  CD1 PHE A 895      17.958  -5.787  28.202  1.00 42.14           C  
ATOM   1756  CD2 PHE A 895      16.816  -5.566  26.118  1.00 41.40           C  
ATOM   1757  CE1 PHE A 895      16.747  -5.905  28.855  1.00 43.15           C  
ATOM   1758  CE2 PHE A 895      15.601  -5.683  26.764  1.00 42.14           C  
ATOM   1759  CZ  PHE A 895      15.565  -5.851  28.135  1.00 43.40           C  
ATOM   1760  N   ILE A 896      18.917  -7.731  24.114  1.00 41.52           N  
ATOM   1761  CA  ILE A 896      18.079  -8.661  23.370  1.00 43.35           C  
ATOM   1762  C   ILE A 896      18.561 -10.097  23.551  1.00 45.88           C  
ATOM   1763  O   ILE A 896      17.761 -11.007  23.767  1.00 46.36           O  
ATOM   1764  CB  ILE A 896      18.084  -8.324  21.867  1.00 42.69           C  
ATOM   1765  CG1 ILE A 896      17.329  -7.017  21.630  1.00 42.30           C  
ATOM   1766  CG2 ILE A 896      17.470  -9.462  21.071  1.00 41.72           C  
ATOM   1767  CD1 ILE A 896      17.363  -6.550  20.193  1.00 42.46           C  
ATOM   1768  N   GLN A 897      19.873 -10.293  23.475  1.00 48.34           N  
ATOM   1769  CA  GLN A 897      20.463 -11.619  23.618  1.00 52.07           C  
ATOM   1770  C   GLN A 897      20.288 -12.240  25.000  1.00 54.31           C  
ATOM   1771  O   GLN A 897      20.423 -13.452  25.158  1.00 55.11           O  
ATOM   1772  CB  GLN A 897      21.950 -11.571  23.261  1.00 52.51           C  
ATOM   1773  CG  GLN A 897      22.221 -11.541  21.766  1.00 54.77           C  
ATOM   1774  CD  GLN A 897      23.697 -11.394  21.438  1.00 56.51           C  
ATOM   1775  NE2 GLN A 897      24.490 -10.996  22.429  1.00 57.15           N  
ATOM   1776  OE1 GLN A 897      24.117 -11.624  20.305  1.00 57.78           O  
ATOM   1777  N   SER A 898      19.992 -11.419  26.002  1.00 56.82           N  
ATOM   1778  CA  SER A 898      19.799 -11.931  27.354  1.00 59.60           C  
ATOM   1779  C   SER A 898      18.377 -12.468  27.513  1.00 61.44           C  
ATOM   1780  O   SER A 898      18.151 -13.476  28.185  1.00 62.50           O  
ATOM   1781  CB  SER A 898      20.045 -10.826  28.383  1.00 58.75           C  
ATOM   1782  OG  SER A 898      19.018  -9.855  28.337  1.00 58.47           O  
ATOM   1783  N   ARG A 899      17.426 -11.789  26.879  1.00 63.17           N  
ATOM   1784  CA  ARG A 899      16.016 -12.166  26.937  1.00 64.30           C  
ATOM   1785  C   ARG A 899      15.625 -13.107  25.799  1.00 64.21           C  
ATOM   1786  O   ARG A 899      16.453 -13.474  24.966  1.00 64.58           O  
ATOM   1787  CB  ARG A 899      15.151 -10.904  26.883  1.00 65.13           C  
ATOM   1788  CG  ARG A 899      15.416  -9.935  28.024  1.00 67.25           C  
ATOM   1789  CD  ARG A 899      14.681 -10.360  29.281  1.00 69.46           C  
ATOM   1790  NE  ARG A 899      15.201  -9.704  30.477  1.00 70.94           N  
ATOM   1791  CZ  ARG A 899      14.644  -9.802  31.679  1.00 72.54           C  
ATOM   1792  NH1 ARG A 899      13.544 -10.526  31.842  1.00 73.17           N1+
ATOM   1793  NH2 ARG A 899      15.193  -9.191  32.720  1.00 73.55           N  
ATOM   1794  N   MET A 909       9.397  -5.985  24.629  1.00 76.42           N  
ATOM   1795  CA  MET A 909      10.544  -5.965  23.730  1.00 76.39           C  
ATOM   1796  C   MET A 909      10.423  -4.897  22.652  1.00 75.65           C  
ATOM   1797  O   MET A 909      11.312  -4.059  22.497  1.00 75.57           O  
ATOM   1798  CB  MET A 909      10.725  -7.334  23.073  1.00 77.67           C  
ATOM   1799  CG  MET A 909      11.573  -8.299  23.882  1.00 79.49           C  
ATOM   1800  SD  MET A 909      13.245  -7.660  24.143  1.00 81.41           S  
ATOM   1801  CE  MET A 909      13.866  -7.661  22.461  1.00 80.76           C  
ATOM   1802  N   SER A 910       9.326  -4.934  21.904  1.00 74.51           N  
ATOM   1803  CA  SER A 910       9.098  -3.961  20.843  1.00 73.16           C  
ATOM   1804  C   SER A 910       9.072  -2.553  21.428  1.00 72.39           C  
ATOM   1805  O   SER A 910       9.274  -1.571  20.715  1.00 72.49           O  
ATOM   1806  CB  SER A 910       7.783  -4.260  20.131  1.00 73.25           C  
ATOM   1807  N   GLU A 911       8.825  -2.465  22.731  1.00 71.14           N  
ATOM   1808  CA  GLU A 911       8.775  -1.180  23.419  1.00 70.03           C  
ATOM   1809  C   GLU A 911      10.173  -0.750  23.853  1.00 68.62           C  
ATOM   1810  O   GLU A 911      10.528   0.427  23.767  1.00 68.74           O  
ATOM   1811  CB  GLU A 911       7.853  -1.271  24.631  1.00 70.80           C  
ATOM   1812  N   VAL A 912      10.962  -1.713  24.323  1.00 66.64           N  
ATOM   1813  CA  VAL A 912      12.324  -1.441  24.767  1.00 64.48           C  
ATOM   1814  C   VAL A 912      13.172  -0.989  23.582  1.00 62.88           C  
ATOM   1815  O   VAL A 912      14.003  -0.088  23.701  1.00 62.90           O  
ATOM   1816  CB  VAL A 912      12.925  -2.692  25.398  1.00 64.58           C  
ATOM   1817  N   ILE A 913      12.949  -1.624  22.436  1.00 60.65           N  
ATOM   1818  CA  ILE A 913      13.675  -1.299  21.216  1.00 58.43           C  
ATOM   1819  C   ILE A 913      13.283   0.082  20.709  1.00 57.90           C  
ATOM   1820  O   ILE A 913      14.108   0.811  20.156  1.00 57.78           O  
ATOM   1821  CB  ILE A 913      13.378  -2.331  20.112  1.00 57.72           C  
ATOM   1822  CG1 ILE A 913      13.940  -3.693  20.518  1.00 56.40           C  
ATOM   1823  CG2 ILE A 913      13.965  -1.870  18.792  1.00 57.61           C  
ATOM   1824  CD1 ILE A 913      13.755  -4.762  19.472  1.00 57.18           C  
ATOM   1825  N   ALA A 914      12.017   0.435  20.905  1.00 57.09           N  
ATOM   1826  CA  ALA A 914      11.500   1.726  20.468  1.00 55.78           C  
ATOM   1827  C   ALA A 914      12.139   2.878  21.235  1.00 55.10           C  
ATOM   1828  O   ALA A 914      12.379   3.948  20.676  1.00 55.10           O  
ATOM   1829  CB  ALA A 914       9.988   1.762  20.645  1.00 56.48           C  
ATOM   1830  N   ALA A 915      12.418   2.652  22.514  1.00 53.68           N  
ATOM   1831  CA  ALA A 915      13.016   3.680  23.357  1.00 53.12           C  
ATOM   1832  C   ALA A 915      14.523   3.820  23.156  1.00 52.30           C  
ATOM   1833  O   ALA A 915      15.128   4.789  23.615  1.00 51.99           O  
ATOM   1834  CB  ALA A 915      12.714   3.384  24.817  1.00 53.47           C  
ATOM   1835  N   GLN A 916      15.125   2.855  22.470  1.00 51.66           N  
ATOM   1836  CA  GLN A 916      16.562   2.884  22.227  1.00 50.49           C  
ATOM   1837  C   GLN A 916      16.950   3.446  20.866  1.00 48.74           C  
ATOM   1838  O   GLN A 916      18.046   3.982  20.704  1.00 48.80           O  
ATOM   1839  CB  GLN A 916      17.142   1.480  22.381  1.00 51.99           C  
ATOM   1840  CG  GLN A 916      17.191   1.015  23.820  1.00 54.60           C  
ATOM   1841  CD  GLN A 916      18.049   1.924  24.680  1.00 55.99           C  
ATOM   1842  NE2 GLN A 916      17.427   2.582  25.651  1.00 56.35           N  
ATOM   1843  OE1 GLN A 916      19.257   2.037  24.468  1.00 57.63           O  
ATOM   1844  N   LEU A 917      16.049   3.329  19.895  1.00 47.05           N  
ATOM   1845  CA  LEU A 917      16.307   3.812  18.542  1.00 44.75           C  
ATOM   1846  C   LEU A 917      16.810   5.248  18.477  1.00 43.13           C  
ATOM   1847  O   LEU A 917      17.734   5.554  17.723  1.00 41.95           O  
ATOM   1848  CB  LEU A 917      15.051   3.664  17.683  1.00 46.26           C  
ATOM   1849  CG  LEU A 917      14.590   2.221  17.478  1.00 46.33           C  
ATOM   1850  CD1 LEU A 917      13.380   2.203  16.559  1.00 47.58           C  
ATOM   1851  CD2 LEU A 917      15.728   1.395  16.888  1.00 47.20           C  
ATOM   1852  N   PRO A 918      16.207   6.154  19.261  1.00 41.54           N  
ATOM   1853  CA  PRO A 918      16.676   7.541  19.218  1.00 40.29           C  
ATOM   1854  C   PRO A 918      18.153   7.661  19.590  1.00 38.96           C  
ATOM   1855  O   PRO A 918      18.779   8.700  19.365  1.00 38.81           O  
ATOM   1856  CB  PRO A 918      15.747   8.255  20.207  1.00 40.10           C  
ATOM   1857  CG  PRO A 918      15.319   7.160  21.138  1.00 40.37           C  
ATOM   1858  CD  PRO A 918      15.086   6.008  20.202  1.00 41.77           C  
ATOM   1859  N   LYS A 919      18.712   6.587  20.144  1.00 37.02           N  
ATOM   1860  CA  LYS A 919      20.116   6.586  20.535  1.00 35.29           C  
ATOM   1861  C   LYS A 919      21.032   5.919  19.509  1.00 32.59           C  
ATOM   1862  O   LYS A 919      22.251   6.076  19.566  1.00 30.09           O  
ATOM   1863  CB  LYS A 919      20.290   5.931  21.912  1.00 37.46           C  
ATOM   1864  CG  LYS A 919      19.856   6.841  23.063  1.00 39.40           C  
ATOM   1865  CD  LYS A 919      20.216   6.282  24.436  1.00 43.17           C  
ATOM   1866  CE  LYS A 919      19.972   7.328  25.530  1.00 44.10           C  
ATOM   1867  NZ  LYS A 919      20.280   6.827  26.906  1.00 45.48           N1+
ATOM   1868  N   ILE A 920      20.458   5.186  18.561  1.00 29.59           N  
ATOM   1869  CA  ILE A 920      21.290   4.545  17.552  1.00 28.90           C  
ATOM   1870  C   ILE A 920      20.986   5.068  16.150  1.00 27.30           C  
ATOM   1871  O   ILE A 920      21.825   4.981  15.253  1.00 26.07           O  
ATOM   1872  CB  ILE A 920      21.126   3.007  17.570  1.00 29.47           C  
ATOM   1873  CG1 ILE A 920      19.887   2.596  16.782  1.00 31.78           C  
ATOM   1874  CG2 ILE A 920      21.007   2.516  19.004  1.00 30.14           C  
ATOM   1875  CD1 ILE A 920      19.760   1.098  16.592  1.00 34.72           C  
ATOM   1876  N   LEU A 921      19.790   5.624  15.970  1.00 26.47           N  
ATOM   1877  CA  LEU A 921      19.368   6.160  14.675  1.00 27.33           C  
ATOM   1878  C   LEU A 921      19.647   7.649  14.520  1.00 27.17           C  
ATOM   1879  O   LEU A 921      19.616   8.406  15.492  1.00 28.01           O  
ATOM   1880  CB  LEU A 921      17.868   5.922  14.470  1.00 28.31           C  
ATOM   1881  CG  LEU A 921      17.423   4.792  13.542  1.00 30.47           C  
ATOM   1882  CD1 LEU A 921      18.206   3.522  13.824  1.00 31.11           C  
ATOM   1883  CD2 LEU A 921      15.929   4.573  13.720  1.00 32.01           C  
ATOM   1884  N   ALA A 922      19.910   8.067  13.289  1.00 25.96           N  
ATOM   1885  CA  ALA A 922      20.164   9.470  13.007  1.00 27.15           C  
ATOM   1886  C   ALA A 922      18.829  10.210  12.884  1.00 28.55           C  
ATOM   1887  O   ALA A 922      17.776   9.585  12.748  1.00 27.50           O  
ATOM   1888  CB  ALA A 922      20.946   9.603  11.715  1.00 26.16           C  
ATOM   1889  N   GLY A 923      18.883  11.538  12.948  1.00 28.79           N  
ATOM   1890  CA  GLY A 923      17.685  12.348  12.803  1.00 29.59           C  
ATOM   1891  C   GLY A 923      16.680  12.349  13.935  1.00 29.69           C  
ATOM   1892  O   GLY A 923      15.556  12.813  13.767  1.00 32.07           O  
ATOM   1893  N   MET A 924      17.062  11.837  15.094  1.00 29.35           N  
ATOM   1894  CA  MET A 924      16.139  11.825  16.211  1.00 28.73           C  
ATOM   1895  C   MET A 924      16.479  12.893  17.238  1.00 27.80           C  
ATOM   1896  O   MET A 924      15.633  13.287  18.040  1.00 26.40           O  
ATOM   1897  CB  MET A 924      16.125  10.441  16.845  1.00 31.92           C  
ATOM   1898  CG  MET A 924      15.732   9.383  15.835  1.00 36.00           C  
ATOM   1899  SD  MET A 924      14.348   8.391  16.360  1.00 39.97           S  
ATOM   1900  CE  MET A 924      15.011   6.765  16.182  1.00 41.90           C  
ATOM   1901  N   VAL A 925      17.723  13.356  17.208  1.00 26.48           N  
ATOM   1902  CA  VAL A 925      18.190  14.399  18.115  1.00 25.47           C  
ATOM   1903  C   VAL A 925      19.100  15.289  17.293  1.00 25.35           C  
ATOM   1904  O   VAL A 925      19.322  15.024  16.112  1.00 24.78           O  
ATOM   1905  CB  VAL A 925      18.990  13.823  19.323  1.00 25.06           C  
ATOM   1906  CG1 VAL A 925      18.047  13.048  20.235  1.00 22.84           C  
ATOM   1907  CG2 VAL A 925      20.126  12.914  18.830  1.00 23.49           C  
ATOM   1908  N   LYS A 926      19.636  16.334  17.912  1.00 24.74           N  
ATOM   1909  CA  LYS A 926      20.511  17.263  17.206  1.00 25.91           C  
ATOM   1910  C   LYS A 926      21.950  17.295  17.713  1.00 26.47           C  
ATOM   1911  O   LYS A 926      22.244  17.906  18.732  1.00 26.26           O  
ATOM   1912  CB  LYS A 926      19.939  18.672  17.283  1.00 26.64           C  
ATOM   1913  CG  LYS A 926      20.842  19.707  16.626  1.00 29.86           C  
ATOM   1914  CD  LYS A 926      20.257  21.102  16.732  1.00 33.66           C  
ATOM   1915  CE  LYS A 926      18.817  21.099  16.245  1.00 38.80           C  
ATOM   1916  NZ  LYS A 926      18.206  22.455  16.200  1.00 41.63           N1+
ATOM   1917  N   PRO A 927      22.865  16.641  16.993  1.00 26.80           N  
ATOM   1918  CA  PRO A 927      24.270  16.635  17.417  1.00 26.25           C  
ATOM   1919  C   PRO A 927      24.815  18.028  17.107  1.00 26.25           C  
ATOM   1920  O   PRO A 927      24.478  18.594  16.064  1.00 26.22           O  
ATOM   1921  CB  PRO A 927      24.914  15.598  16.503  1.00 26.64           C  
ATOM   1922  CG  PRO A 927      23.759  14.787  15.980  1.00 27.54           C  
ATOM   1923  CD  PRO A 927      22.658  15.798  15.805  1.00 26.33           C  
ATOM   1924  N   LEU A 928      25.658  18.575  17.978  1.00 24.17           N  
ATOM   1925  CA  LEU A 928      26.237  19.895  17.739  1.00 25.25           C  
ATOM   1926  C   LEU A 928      27.664  19.769  17.217  1.00 26.76           C  
ATOM   1927  O   LEU A 928      28.615  19.658  17.993  1.00 29.47           O  
ATOM   1928  CB  LEU A 928      26.225  20.719  19.026  1.00 25.25           C  
ATOM   1929  CG  LEU A 928      24.835  20.936  19.627  1.00 24.60           C  
ATOM   1930  CD1 LEU A 928      24.940  21.828  20.865  1.00 25.99           C  
ATOM   1931  CD2 LEU A 928      23.931  21.560  18.568  1.00 23.40           C  
ATOM   1932  N   LEU A 929      27.797  19.801  15.897  1.00 24.11           N  
ATOM   1933  CA  LEU A 929      29.084  19.665  15.233  1.00 22.48           C  
ATOM   1934  C   LEU A 929      29.900  20.950  15.196  1.00 22.06           C  
ATOM   1935  O   LEU A 929      29.351  22.036  15.012  1.00 21.52           O  
ATOM   1936  CB  LEU A 929      28.859  19.181  13.798  1.00 21.90           C  
ATOM   1937  CG  LEU A 929      28.069  17.880  13.663  1.00 23.01           C  
ATOM   1938  CD1 LEU A 929      27.742  17.620  12.195  1.00 25.20           C  
ATOM   1939  CD2 LEU A 929      28.879  16.735  14.256  1.00 22.32           C  
ATOM   1940  N   PHE A 930      31.212  20.823  15.365  1.00 21.25           N  
ATOM   1941  CA  PHE A 930      32.086  21.983  15.299  1.00 22.73           C  
ATOM   1942  C   PHE A 930      32.443  22.252  13.839  1.00 23.92           C  
ATOM   1943  O   PHE A 930      32.737  23.384  13.463  1.00 22.94           O  
ATOM   1944  CB  PHE A 930      33.380  21.750  16.085  1.00 22.25           C  
ATOM   1945  CG  PHE A 930      33.184  21.676  17.575  1.00 24.36           C  
ATOM   1946  CD1 PHE A 930      32.902  20.468  18.192  1.00 21.23           C  
ATOM   1947  CD2 PHE A 930      33.261  22.824  18.356  1.00 22.61           C  
ATOM   1948  CE1 PHE A 930      32.697  20.402  19.559  1.00 23.77           C  
ATOM   1949  CE2 PHE A 930      33.056  22.763  19.725  1.00 22.94           C  
ATOM   1950  CZ  PHE A 930      32.773  21.552  20.326  1.00 21.84           C  
ATOM   1951  N   HIS A 931      32.401  21.204  13.019  1.00 23.97           N  
ATOM   1952  CA  HIS A 931      32.756  21.321  11.607  1.00 27.01           C  
ATOM   1953  C   HIS A 931      31.716  20.703  10.681  1.00 28.92           C  
ATOM   1954  O   HIS A 931      31.056  19.732  11.036  1.00 28.03           O  
ATOM   1955  CB  HIS A 931      34.113  20.648  11.372  1.00 24.97           C  
ATOM   1956  CG  HIS A 931      35.150  21.032  12.381  1.00 22.86           C  
ATOM   1957  CD2 HIS A 931      35.680  20.343  13.419  1.00 21.53           C  
ATOM   1958  ND1 HIS A 931      35.713  22.289  12.428  1.00 22.92           N  
ATOM   1959  CE1 HIS A 931      36.543  22.360  13.456  1.00 23.42           C  
ATOM   1960  NE2 HIS A 931      36.541  21.192  14.073  1.00 21.16           N  
ATOM   1961  N   LYS A 932      31.578  21.271   9.487  1.00 33.31           N  
ATOM   1962  CA  LYS A 932      30.622  20.765   8.506  1.00 37.22           C  
ATOM   1963  C   LYS A 932      31.060  19.377   8.041  1.00 39.69           C  
ATOM   1964  O   LYS A 932      30.182  18.495   7.899  1.00 41.95           O  
ATOM   1965  CB  LYS A 932      30.528  21.720   7.314  1.00 37.69           C  
TER   
ATOM   1966  N   GLY B2262      15.004   3.747  31.171  1.00 57.67           N  
ATOM   1967  CA  GLY B2262      15.100   3.219  32.563  1.00 56.91           C  
ATOM   1968  C   GLY B2262      16.134   4.007  33.357  1.00 55.87           C  
ATOM   1969  O   GLY B2262      16.086   4.054  34.588  1.00 55.69           O  
ATOM   1970  N   LEU B2263      17.071   4.624  32.645  1.00 54.52           N  
ATOM   1971  CA  LEU B2263      18.108   5.411  33.293  1.00 52.35           C  
ATOM   1972  C   LEU B2263      17.574   6.791  33.646  1.00 51.35           C  
ATOM   1973  O   LEU B2263      18.045   7.422  34.588  1.00 50.70           O  
ATOM   1974  CB  LEU B2263      19.331   5.544  32.385  1.00 52.25           C  
ATOM   1975  CG  LEU B2263      20.019   4.237  31.990  1.00 51.60           C  
ATOM   1976  CD1 LEU B2263      21.406   4.542  31.448  1.00 50.81           C  
ATOM   1977  CD2 LEU B2263      20.122   3.325  33.203  1.00 51.72           C  
ATOM   1978  N   GLU B2264      16.585   7.257  32.889  1.00 50.74           N  
ATOM   1979  CA  GLU B2264      15.994   8.564  33.146  1.00 49.85           C  
ATOM   1980  C   GLU B2264      15.524   8.654  34.590  1.00 48.17           C  
ATOM   1981  O   GLU B2264      15.641   9.701  35.225  1.00 48.26           O  
ATOM   1982  CB  GLU B2264      14.812   8.818  32.206  1.00 51.14           C  
ATOM   1983  CG  GLU B2264      13.989  10.049  32.571  1.00 52.01           C  
ATOM   1984  CD  GLU B2264      12.996  10.441  31.492  1.00 53.89           C  
ATOM   1985  OE1 GLU B2264      12.142  11.314  31.759  1.00 54.49           O  
ATOM   1986  OE2 GLU B2264      13.073   9.885  30.374  1.00 55.03           O1-
ATOM   1987  N   ALA B2265      14.994   7.548  35.104  1.00 45.90           N  
ATOM   1988  CA  ALA B2265      14.507   7.506  36.476  1.00 43.54           C  
ATOM   1989  C   ALA B2265      15.682   7.598  37.441  1.00 41.87           C  
ATOM   1990  O   ALA B2265      15.616   8.295  38.456  1.00 40.94           O  
ATOM   1991  CB  ALA B2265      13.726   6.217  36.717  1.00 44.05           C  
ATOM   1992  N   ILE B2266      16.758   6.888  37.115  1.00 39.39           N  
ATOM   1993  CA  ILE B2266      17.953   6.888  37.948  1.00 37.34           C  
ATOM   1994  C   ILE B2266      18.621   8.259  37.913  1.00 35.59           C  
ATOM   1995  O   ILE B2266      19.029   8.792  38.945  1.00 33.93           O  
ATOM   1996  CB  ILE B2266      18.971   5.836  37.460  1.00 38.26           C  
ATOM   1997  CG1 ILE B2266      18.358   4.436  37.550  1.00 40.39           C  
ATOM   1998  CG2 ILE B2266      20.238   5.913  38.299  1.00 38.06           C  
ATOM   1999  CD1 ILE B2266      19.259   3.329  37.020  1.00 40.09           C  
ATOM   2000  N   ILE B2267      18.727   8.820  36.713  1.00 32.76           N  
ATOM   2001  CA  ILE B2267      19.348  10.121  36.523  1.00 31.76           C  
ATOM   2002  C   ILE B2267      18.558  11.211  37.239  1.00 31.91           C  
ATOM   2003  O   ILE B2267      19.129  12.044  37.947  1.00 30.08           O  
ATOM   2004  CB  ILE B2267      19.456  10.458  35.021  1.00 30.04           C  
ATOM   2005  CG1 ILE B2267      20.405   9.465  34.341  1.00 29.80           C  
ATOM   2006  CG2 ILE B2267      19.952  11.883  34.841  1.00 31.92           C  
ATOM   2007  CD1 ILE B2267      20.502   9.616  32.835  1.00 29.32           C  
ATOM   2008  N   ARG B2268      17.241  11.192  37.061  1.00 33.46           N  
ATOM   2009  CA  ARG B2268      16.371  12.179  37.689  1.00 34.90           C  
ATOM   2010  C   ARG B2268      16.502  12.160  39.209  1.00 34.29           C  
ATOM   2011  O   ARG B2268      16.675  13.205  39.836  1.00 34.12           O  
ATOM   2012  CB  ARG B2268      14.908  11.934  37.289  1.00 36.31           C  
ATOM   2013  CG  ARG B2268      13.922  12.851  38.005  1.00 41.35           C  
ATOM   2014  CD  ARG B2268      12.460  12.573  37.644  1.00 43.28           C  
ATOM   2015  NE  ARG B2268      12.059  13.153  36.362  1.00 46.09           N  
ATOM   2016  CZ  ARG B2268      12.263  12.586  35.177  1.00 47.04           C  
ATOM   2017  NH1 ARG B2268      12.866  11.409  35.093  1.00 48.79           N1+
ATOM   2018  NH2 ARG B2268      11.856  13.196  34.071  1.00 46.91           N  
ATOM   2019  N   LYS B2269      16.431  10.974  39.800  1.00 34.62           N  
ATOM   2020  CA  LYS B2269      16.536  10.851  41.250  1.00 35.87           C  
ATOM   2021  C   LYS B2269      17.898  11.302  41.767  1.00 36.16           C  
ATOM   2022  O   LYS B2269      17.989  11.972  42.798  1.00 36.46           O  
ATOM   2023  CB  LYS B2269      16.263   9.408  41.676  1.00 35.47           C  
ATOM   2024  N   ALA B2270      18.956  10.936  41.049  1.00 36.69           N  
ATOM   2025  CA  ALA B2270      20.312  11.303  41.447  1.00 36.70           C  
ATOM   2026  C   ALA B2270      20.564  12.807  41.383  1.00 37.10           C  
ATOM   2027  O   ALA B2270      21.349  13.343  42.163  1.00 36.67           O  
ATOM   2028  CB  ALA B2270      21.325  10.573  40.573  1.00 36.44           C  
ATOM   2029  N   LEU B2271      19.905  13.487  40.452  1.00 38.56           N  
ATOM   2030  CA  LEU B2271      20.089  14.928  40.305  1.00 41.85           C  
ATOM   2031  C   LEU B2271      19.470  15.736  41.438  1.00 45.40           C  
ATOM   2032  O   LEU B2271      19.996  16.781  41.830  1.00 45.92           O  
ATOM   2033  CB  LEU B2271      19.516  15.403  38.969  1.00 38.45           C  
ATOM   2034  CG  LEU B2271      20.446  15.264  37.761  1.00 37.45           C  
ATOM   2035  CD1 LEU B2271      19.681  15.546  36.480  1.00 36.07           C  
ATOM   2036  CD2 LEU B2271      21.618  16.221  37.913  1.00 35.56           C  
ATOM   2037  N   MET B2272      18.356  15.249  41.969  1.00 49.48           N  
ATOM   2038  CA  MET B2272      17.672  15.953  43.042  1.00 54.22           C  
ATOM   2039  C   MET B2272      18.429  15.837  44.358  1.00 56.31           C  
ATOM   2040  O   MET B2272      18.753  16.848  44.979  1.00 56.81           O  
ATOM   2041  CB  MET B2272      16.251  15.408  43.194  1.00 55.55           C  
ATOM   2042  CG  MET B2272      15.612  15.012  41.867  1.00 58.40           C  
ATOM   2043  SD  MET B2272      15.961  16.167  40.508  1.00 62.97           S  
ATOM   2044  CE  MET B2272      14.396  16.148  39.613  1.00 60.77           C  
ATOM   2045  N   GLY B2273      18.716  14.601  44.759  1.00 58.80           N  
ATOM   2046  CA  GLY B2273      19.428  14.332  46.000  1.00 62.11           C  
ATOM   2047  C   GLY B2273      20.382  15.398  46.514  1.00 64.67           C  
ATOM   2048  O   GLY B2273      19.953  16.454  46.985  1.00 65.45           O  
ATOM   2049  N   LYS B2274      21.681  15.120  46.441  1.00 66.55           N  
ATOM   2050  CA  LYS B2274      22.692  16.063  46.909  1.00 68.27           C  
ATOM   2051  C   LYS B2274      22.763  17.309  46.026  1.00 69.25           C  
ATOM   2052  O   LYS B2274      21.999  17.384  45.038  1.00 69.01           O  
ATOM   2053  CB  LYS B2274      24.059  15.380  46.962  1.00 68.21           C  
TER   
END
