# Supplementary material for: Exploration of the molecular mechanism of melatonin against polycystic ovary syndrome based on a network pharmacology approach and experimental validation
Source: Front Endocrinol (Lausanne). 2025 Aug 5;16:1528518. doi: 10.3389/fendo.2025.1528518 (PMC12361247; doi:10.3389/fendo.2025.1528518)
Supplement: Supplementary file 1 [file DataSheet1.zip › Raw data/molecular docking/PGR-melatonin/2ovh_w.pdbqt]

REMARK   4 XXXX COMPLIES WITH FORMAT V. 2.0
ATOM      1  N   ILE A 681      52.499  28.751  29.518  1.00 61.00    -0.067 N 
ATOM      2  HN1 ILE A 681      52.118  29.548  30.029  1.00  0.00     0.275 HD
ATOM      3  HN2 ILE A 681      52.507  28.910  28.510  1.00  0.00     0.275 HD
ATOM      4  HN3 ILE A 681      53.504  28.649  29.660  1.00  0.00     0.275 HD
ATOM      5  CA  ILE A 681      51.751  27.508  29.885  1.00 61.00     0.270 C 
ATOM      6  C   ILE A 681      51.814  27.219  31.370  1.00 60.84     0.248 C 
ATOM      7  O   ILE A 681      50.985  26.476  31.884  1.00 62.26    -0.271 OA
ATOM      8  CB  ILE A 681      52.307  26.344  29.139  1.00 61.18     0.050 C 
ATOM      9  N   GLN A 682      52.822  27.779  32.033  1.00 59.21    -0.346 N 
ATOM     10  HN  GLN A 682      53.488  28.349  31.512  1.00  0.00     0.163 HD
ATOM     11  CA  GLN A 682      53.022  27.618  33.470  1.00 57.05     0.172 C 
ATOM     12  C   GLN A 682      51.744  27.511  34.316  1.00 55.41     0.240 C 
ATOM     13  O   GLN A 682      51.367  26.426  34.744  1.00 55.70    -0.271 OA
ATOM     14  CB  GLN A 682      53.885  28.756  33.983  1.00 57.23     0.042 C 
ATOM     15  N   LEU A 683      51.078  28.633  34.574  1.00 52.09    -0.346 N 
ATOM     16  HN  LEU A 683      51.424  29.522  34.214  1.00  0.00     0.163 HD
ATOM     17  CA  LEU A 683      49.849  28.600  35.373  1.00 48.76     0.177 C 
ATOM     18  C   LEU A 683      48.638  28.064  34.634  1.00 45.37     0.241 C 
ATOM     19  O   LEU A 683      48.381  28.427  33.492  1.00 44.42    -0.271 OA
ATOM     20  CB  LEU A 683      49.527  29.983  35.945  1.00 49.32     0.038 C 
ATOM     21  CG  LEU A 683      50.205  30.210  37.295  1.00 50.52    -0.020 C 
ATOM     22  CD1 LEU A 683      49.743  31.528  37.893  1.00 50.83     0.009 C 
ATOM     23  CD2 LEU A 683      49.866  29.039  38.207  1.00 51.72     0.009 C 
ATOM     24  N   ILE A 684      47.903  27.182  35.299  1.00 42.46    -0.346 N 
ATOM     25  HN  ILE A 684      48.180  26.921  36.245  1.00  0.00     0.163 HD
ATOM     26  CA  ILE A 684      46.715  26.577  34.719  1.00 40.04     0.180 C 
ATOM     27  C   ILE A 684      45.537  27.486  35.028  1.00 37.26     0.243 C 
ATOM     28  O   ILE A 684      45.392  27.970  36.139  1.00 37.65    -0.271 OA
ATOM     29  CB  ILE A 684      46.463  25.180  35.336  1.00 40.63     0.013 C 
ATOM     30  CG1 ILE A 684      47.650  24.259  35.036  1.00 41.35     0.002 C 
ATOM     31  CG2 ILE A 684      45.186  24.585  34.780  1.00 39.74     0.012 C 
ATOM     32  CD1 ILE A 684      47.542  22.874  35.660  1.00 42.93     0.005 C 
ATOM     33  N   PRO A 685      44.685  27.742  34.042  1.00 34.89    -0.337 N 
ATOM     34  CA  PRO A 685      43.511  28.603  34.239  1.00 32.48     0.179 C 
ATOM     35  C   PRO A 685      42.676  28.087  35.418  1.00 29.59     0.243 C 
ATOM     36  O   PRO A 685      42.523  26.885  35.573  1.00 29.31    -0.271 OA
ATOM     37  CB  PRO A 685      42.740  28.429  32.926  1.00 33.14     0.037 C 
ATOM     38  CG  PRO A 685      43.837  28.123  31.930  1.00 33.94     0.022 C 
ATOM     39  CD  PRO A 685      44.679  27.140  32.703  1.00 34.64     0.127 C 
ATOM     40  N   PRO A 686      42.093  28.980  36.226  1.00 28.00    -0.337 N 
ATOM     41  CA  PRO A 686      41.265  28.605  37.386  1.00 24.69     0.179 C 
ATOM     42  C   PRO A 686      40.137  27.601  37.066  1.00 21.38     0.241 C 
ATOM     43  O   PRO A 686      39.925  26.638  37.799  1.00 21.33    -0.271 OA
ATOM     44  CB  PRO A 686      40.673  29.935  37.852  1.00 24.13     0.037 C 
ATOM     45  CG  PRO A 686      41.503  30.984  37.197  1.00 25.53     0.022 C 
ATOM     46  CD  PRO A 686      41.905  30.391  35.873  1.00 26.83     0.127 C 
ATOM     47  N   LEU A 687      39.404  27.854  35.989  1.00 19.45    -0.346 N 
ATOM     48  HN  LEU A 687      39.619  28.668  35.414  1.00  0.00     0.163 HD
ATOM     49  CA  LEU A 687      38.298  26.986  35.618  1.00 17.54     0.177 C 
ATOM     50  C   LEU A 687      38.780  25.579  35.300  1.00 17.30     0.241 C 
ATOM     51  O   LEU A 687      38.116  24.591  35.616  1.00 17.46    -0.271 OA
ATOM     52  CB  LEU A 687      37.524  27.549  34.418  1.00 18.02     0.038 C 
ATOM     53  CG  LEU A 687      36.299  26.727  33.956  1.00 18.92    -0.020 C 
ATOM     54  CD1 LEU A 687      35.386  26.424  35.149  1.00 17.35     0.009 C 
ATOM     55  CD2 LEU A 687      35.559  27.486  32.853  1.00 17.23     0.009 C 
ATOM     56  N   ILE A 688      39.940  25.484  34.669  1.00 17.58    -0.346 N 
ATOM     57  HN  ILE A 688      40.451  26.328  34.412  1.00  0.00     0.163 HD
ATOM     58  CA  ILE A 688      40.484  24.179  34.343  1.00 18.02     0.180 C 
ATOM     59  C   ILE A 688      40.913  23.480  35.629  1.00 18.64     0.241 C 
ATOM     60  O   ILE A 688      40.719  22.268  35.779  1.00 17.61    -0.271 OA
ATOM     61  CB  ILE A 688      41.681  24.290  33.361  1.00 17.77     0.013 C 
ATOM     62  CG1 ILE A 688      41.168  24.824  32.015  1.00 17.33     0.002 C 
ATOM     63  CG2 ILE A 688      42.332  22.911  33.155  1.00 17.08     0.012 C 
ATOM     64  CD1 ILE A 688      42.241  24.995  30.949  1.00 19.50     0.005 C 
ATOM     65  N   ASN A 689      41.481  24.236  36.569  1.00 18.40    -0.346 N 
ATOM     66  HN  ASN A 689      41.620  25.234  36.413  1.00  0.00     0.163 HD
ATOM     67  CA  ASN A 689      41.902  23.621  37.824  1.00 20.22     0.185 C 
ATOM     68  C   ASN A 689      40.658  23.172  38.566  1.00 17.98     0.241 C 
ATOM     69  O   ASN A 689      40.663  22.133  39.213  1.00 18.75    -0.271 OA
ATOM     70  CB  ASN A 689      42.708  24.591  38.700  1.00 23.55     0.137 C 
ATOM     71  CG  ASN A 689      43.301  23.902  39.946  1.00 30.39     0.217 C 
ATOM     72  ND2 ASN A 689      43.174  24.545  41.108  1.00 29.56    -0.370 N 
ATOM     73 1HD2 ASN A 689      42.710  25.450  41.185  1.00  0.00     0.159 HD
ATOM     74 2HD2 ASN A 689      43.566  24.089  41.932  1.00  0.00     0.159 HD
ATOM     75  OD1 ASN A 689      43.864  22.805  39.853  1.00 33.59    -0.274 OA
ATOM     76  N   LEU A 690      39.586  23.952  38.461  1.00 17.19    -0.346 N 
ATOM     77  HN  LEU A 690      39.635  24.813  37.917  1.00  0.00     0.163 HD
ATOM     78  CA  LEU A 690      38.345  23.580  39.120  1.00 17.20     0.177 C 
ATOM     79  C   LEU A 690      37.841  22.269  38.523  1.00 16.48     0.241 C 
ATOM     80  O   LEU A 690      37.437  21.370  39.252  1.00 15.54    -0.271 OA
ATOM     81  CB  LEU A 690      37.285  24.673  38.949  1.00 19.56     0.038 C 
ATOM     82  CG  LEU A 690      35.924  24.388  39.607  1.00 21.00    -0.020 C 
ATOM     83  CD1 LEU A 690      35.223  25.693  39.931  1.00 22.26     0.009 C 
ATOM     84  CD2 LEU A 690      35.057  23.529  38.686  1.00 21.69     0.009 C 
ATOM     85  N   LEU A 691      37.865  22.164  37.197  1.00 15.30    -0.346 N 
ATOM     86  HN  LEU A 691      38.209  22.944  36.636  1.00  0.00     0.163 HD
ATOM     87  CA  LEU A 691      37.405  20.946  36.534  1.00 15.39     0.177 C 
ATOM     88  C   LEU A 691      38.183  19.732  37.035  1.00 15.33     0.241 C 
ATOM     89  O   LEU A 691      37.610  18.676  37.305  1.00 16.44    -0.271 OA
ATOM     90  CB  LEU A 691      37.564  21.069  35.018  1.00 13.59     0.038 C 
ATOM     91  CG  LEU A 691      36.601  22.005  34.280  1.00 15.59    -0.020 C 
ATOM     92  CD1 LEU A 691      36.864  21.912  32.774  1.00 13.40     0.009 C 
ATOM     93  CD2 LEU A 691      35.150  21.606  34.585  1.00 13.52     0.009 C 
ATOM     94  N   MET A 692      39.492  19.882  37.171  1.00 15.33    -0.346 N 
ATOM     95  HN  MET A 692      39.929  20.775  36.942  1.00  0.00     0.163 HD
ATOM     96  CA  MET A 692      40.307  18.776  37.646  1.00 17.47     0.177 C 
ATOM     97  C   MET A 692      39.907  18.406  39.074  1.00 17.95     0.241 C 
ATOM     98  O   MET A 692      39.815  17.225  39.413  1.00 16.63    -0.271 OA
ATOM     99  CB  MET A 692      41.794  19.146  37.581  1.00 18.09     0.045 C 
ATOM    100  CG  MET A 692      42.744  18.006  37.977  1.00 23.65     0.076 C 
ATOM    101  SD  MET A 692      42.531  16.476  37.004  1.00 26.51    -0.173 SA
ATOM    102  CE  MET A 692      43.658  15.341  37.876  1.00 26.36     0.089 C 
ATOM    103  N   SER A 693      39.646  19.415  39.905  1.00 17.97    -0.344 N 
ATOM    104  HN  SER A 693      39.715  20.375  39.569  1.00  0.00     0.163 HD
ATOM    105  CA  SER A 693      39.261  19.162  41.294  1.00 17.72     0.200 C 
ATOM    106  C   SER A 693      37.916  18.446  41.447  1.00 18.58     0.243 C 
ATOM    107  O   SER A 693      37.684  17.789  42.462  1.00 17.70    -0.271 OA
ATOM    108  CB  SER A 693      39.229  20.475  42.093  1.00 18.02     0.199 C 
ATOM    109  OG  SER A 693      38.112  21.271  41.733  1.00 18.30    -0.398 OA
ATOM    110  HG  SER A 693      38.092  22.082  42.227  1.00  0.00     0.209 HD
ATOM    111  N   ILE A 694      37.022  18.566  40.464  1.00 18.18    -0.346 N 
ATOM    112  HN  ILE A 694      37.240  19.125  39.639  1.00  0.00     0.163 HD
ATOM    113  CA  ILE A 694      35.727  17.892  40.575  1.00 18.56     0.180 C 
ATOM    114  C   ILE A 694      35.674  16.551  39.845  1.00 20.17     0.241 C 
ATOM    115  O   ILE A 694      34.614  15.922  39.748  1.00 20.43    -0.271 OA
ATOM    116  CB  ILE A 694      34.563  18.782  40.077  1.00 19.35     0.013 C 
ATOM    117  CG1 ILE A 694      34.720  19.067  38.581  1.00 17.27     0.002 C 
ATOM    118  CG2 ILE A 694      34.523  20.085  40.896  1.00 19.98     0.012 C 
ATOM    119  CD1 ILE A 694      33.545  19.805  37.965  1.00 17.15     0.005 C 
ATOM    120  N   GLU A 695      36.814  16.115  39.324  1.00 21.20    -0.346 N 
ATOM    121  HN  GLU A 695      37.655  16.688  39.396  1.00  0.00     0.163 HD
ATOM    122  CA  GLU A 695      36.875  14.825  38.651  1.00 22.94     0.177 C 
ATOM    123  C   GLU A 695      36.541  13.770  39.698  1.00 24.55     0.243 C 
ATOM    124  O   GLU A 695      37.139  13.742  40.769  1.00 26.42    -0.271 OA
ATOM    125  CB  GLU A 695      38.278  14.575  38.099  1.00 22.15     0.045 C 
ATOM    126  CG  GLU A 695      38.525  15.256  36.777  1.00 21.94     0.116 C 
ATOM    127  CD  GLU A 695      37.810  14.551  35.642  1.00 22.11     0.172 C 
ATOM    128  OE1 GLU A 695      38.384  13.583  35.094  1.00 23.28    -0.648 OA
ATOM    129  OE2 GLU A 695      36.674  14.951  35.314  1.00 18.60    -0.648 OA
ATOM    130  N   PRO A 696      35.576  12.893  39.406  1.00 25.99    -0.337 N 
ATOM    131  CA  PRO A 696      35.223  11.864  40.386  1.00 27.76     0.179 C 
ATOM    132  C   PRO A 696      36.386  10.954  40.753  1.00 28.76     0.241 C 
ATOM    133  O   PRO A 696      37.335  10.779  39.983  1.00 25.81    -0.271 OA
ATOM    134  CB  PRO A 696      34.080  11.112  39.707  1.00 29.23     0.037 C 
ATOM    135  CG  PRO A 696      34.358  11.300  38.244  1.00 31.08     0.022 C 
ATOM    136  CD  PRO A 696      34.781  12.751  38.175  1.00 28.17     0.127 C 
ATOM    137  N   ASP A 697      36.307  10.388  41.950  1.00 30.00    -0.346 N 
ATOM    138  HN  ASP A 697      35.504  10.594  42.544  1.00  0.00     0.163 HD
ATOM    139  CA  ASP A 697      37.332   9.483  42.438  1.00 31.32     0.186 C 
ATOM    140  C   ASP A 697      37.306   8.202  41.622  1.00 29.70     0.241 C 
ATOM    141  O   ASP A 697      36.341   7.921  40.912  1.00 26.38    -0.271 OA
ATOM    142  CB  ASP A 697      37.076   9.126  43.903  1.00 35.98     0.147 C 
ATOM    143  CG  ASP A 697      37.146  10.325  44.813  1.00 40.60     0.175 C 
ATOM    144  OD1 ASP A 697      38.269  10.828  45.043  1.00 42.95    -0.648 OA
ATOM    145  OD2 ASP A 697      36.075  10.763  45.290  1.00 43.32    -0.648 OA
ATOM    146  N   VAL A 698      38.377   7.429  41.750  1.00 29.79    -0.346 N 
ATOM    147  HN  VAL A 698      39.139   7.744  42.351  1.00  0.00     0.163 HD
ATOM    148  CA  VAL A 698      38.508   6.153  41.069  1.00 30.63     0.180 C 
ATOM    149  C   VAL A 698      37.293   5.283  41.378  1.00 28.49     0.241 C 
ATOM    150  O   VAL A 698      36.897   5.146  42.539  1.00 28.09    -0.271 OA
ATOM    151  CB  VAL A 698      39.777   5.412  41.552  1.00 32.85     0.009 C 
ATOM    152  CG1 VAL A 698      39.801   3.999  41.001  1.00 32.37     0.012 C 
ATOM    153  CG2 VAL A 698      41.019   6.181  41.124  1.00 33.24     0.012 C 
ATOM    154  N   ILE A 699      36.692   4.718  40.338  1.00 26.64    -0.346 N 
ATOM    155  HN  ILE A 699      37.050   4.897  39.400  1.00  0.00     0.163 HD
ATOM    156  CA  ILE A 699      35.533   3.847  40.502  1.00 26.08     0.180 C 
ATOM    157  C   ILE A 699      35.947   2.409  40.177  1.00 26.51     0.241 C 
ATOM    158  O   ILE A 699      36.491   2.144  39.105  1.00 24.25    -0.271 OA
ATOM    159  CB  ILE A 699      34.383   4.218  39.535  1.00 26.04     0.013 C 
ATOM    160  CG1 ILE A 699      33.962   5.680  39.712  1.00 28.01     0.002 C 
ATOM    161  CG2 ILE A 699      33.201   3.301  39.792  1.00 22.74     0.012 C 
ATOM    162  CD1 ILE A 699      33.026   5.918  40.865  1.00 28.75     0.005 C 
ATOM    163  N   TYR A 700      35.680   1.487  41.095  1.00 27.16    -0.346 N 
ATOM    164  HN  TYR A 700      35.228   1.768  41.965  1.00  0.00     0.163 HD
ATOM    165  CA  TYR A 700      36.016   0.083  40.891  1.00 27.37     0.180 C 
ATOM    166  C   TYR A 700      34.821  -0.687  40.343  1.00 27.30     0.241 C 
ATOM    167  O   TYR A 700      33.671  -0.338  40.602  1.00 26.45    -0.271 OA
ATOM    168  CB  TYR A 700      36.474  -0.542  42.210  1.00 29.09     0.073 C 
ATOM    169  CG  TYR A 700      37.856  -0.100  42.632  1.00 31.47    -0.056 A 
ATOM    170  CD1 TYR A 700      38.981  -0.815  42.246  1.00 31.47     0.010 A 
ATOM    171  CD2 TYR A 700      38.040   1.049  43.392  1.00 32.77     0.010 A 
ATOM    172  CE1 TYR A 700      40.252  -0.399  42.603  1.00 32.61     0.037 A 
ATOM    173  CE2 TYR A 700      39.308   1.472  43.753  1.00 34.14     0.037 A 
ATOM    174  CZ  TYR A 700      40.410   0.743  43.354  1.00 34.17     0.065 A 
ATOM    175  OH  TYR A 700      41.676   1.164  43.702  1.00 37.42    -0.361 OA
ATOM    176  HH  TYR A 700      41.785   1.952  44.221  1.00  0.00     0.217 HD
ATOM    177  N   ALA A 701      35.103  -1.736  39.579  1.00 25.13    -0.346 N 
ATOM    178  HN  ALA A 701      36.079  -1.971  39.396  1.00  0.00     0.163 HD
ATOM    179  CA  ALA A 701      34.055  -2.557  38.997  1.00 25.12     0.172 C 
ATOM    180  C   ALA A 701      33.600  -3.644  39.972  1.00 25.41     0.240 C 
ATOM    181  O   ALA A 701      32.483  -4.157  39.870  1.00 23.88    -0.271 OA
ATOM    182  CB  ALA A 701      34.557  -3.193  37.710  1.00 23.88     0.042 C 
ATOM    183  N   GLY A 702      34.471  -3.986  40.918  1.00 25.74    -0.351 N 
ATOM    184  HN  GLY A 702      35.371  -3.509  40.971  1.00  0.00     0.163 HD
ATOM    185  CA  GLY A 702      34.155  -5.031  41.876  1.00 26.04     0.225 C 
ATOM    186  C   GLY A 702      34.332  -6.401  41.240  1.00 26.70     0.236 C 
ATOM    187  O   GLY A 702      33.699  -7.374  41.647  1.00 28.12    -0.272 OA
ATOM    188  N   HIS A 703      35.207  -6.483  40.240  1.00 25.71    -0.346 N 
ATOM    189  HN  HIS A 703      35.722  -5.649  39.958  1.00  0.00     0.163 HD
ATOM    190  CA  HIS A 703      35.444  -7.741  39.539  1.00 23.65     0.182 C 
ATOM    191  C   HIS A 703      36.525  -8.615  40.182  1.00 24.23     0.241 C 
ATOM    192  O   HIS A 703      37.579  -8.120  40.577  1.00 23.14    -0.271 OA
ATOM    193  CB  HIS A 703      35.828  -7.463  38.086  1.00 24.07     0.093 C 
ATOM    194  CG  HIS A 703      35.952  -8.700  37.255  1.00 23.44     0.028 A 
ATOM    195  CD2 HIS A 703      37.037  -9.427  36.896  1.00 21.60     0.114 A 
ATOM    196  ND1 HIS A 703      34.856  -9.377  36.765  1.00 23.04    -0.354 N 
ATOM    197  HD1 HIS A 703      33.885  -9.081  36.867  1.00  0.00     0.166 HD
ATOM    198  CE1 HIS A 703      35.261 -10.471  36.142  1.00 23.21     0.180 A 
ATOM    199  NE2 HIS A 703      36.579 -10.524  36.209  1.00 20.91    -0.360 N 
ATOM    200  HE2 HIS A 703      37.163 -11.261  35.814  1.00  0.00     0.166 HD
ATOM    201  N   ASP A 704      36.257  -9.916  40.271  1.00 23.56    -0.345 N 
ATOM    202  HN  ASP A 704      35.363 -10.260  39.920  1.00  0.00     0.163 HD
ATOM    203  CA  ASP A 704      37.202 -10.868  40.855  1.00 24.01     0.186 C 
ATOM    204  C   ASP A 704      38.120 -11.412  39.765  1.00 22.56     0.241 C 
ATOM    205  O   ASP A 704      37.749 -12.303  38.998  1.00 20.53    -0.271 OA
ATOM    206  CB  ASP A 704      36.453 -12.021  41.521  1.00 27.24     0.147 C 
ATOM    207  CG  ASP A 704      37.383 -12.964  42.268  1.00 29.80     0.175 C 
ATOM    208  OD1 ASP A 704      38.604 -12.703  42.305  1.00 29.21    -0.648 OA
ATOM    209  OD2 ASP A 704      36.886 -13.964  42.820  1.00 31.73    -0.648 OA
ATOM    210  N   ASN A 705      39.324 -10.861  39.704  1.00 23.04    -0.346 N 
ATOM    211  HN  ASN A 705      39.575 -10.143  40.383  1.00  0.00     0.163 HD
ATOM    212  CA  ASN A 705      40.297 -11.251  38.697  1.00 24.01     0.185 C 
ATOM    213  C   ASN A 705      41.082 -12.520  39.026  1.00 24.19     0.241 C 
ATOM    214  O   ASN A 705      41.990 -12.892  38.283  1.00 21.93    -0.271 OA
ATOM    215  CB  ASN A 705      41.259 -10.087  38.448  1.00 23.12     0.137 C 
ATOM    216  CG  ASN A 705      40.584  -8.916  37.755  1.00 24.92     0.217 C 
ATOM    217  ND2 ASN A 705      40.391  -7.820  38.489  1.00 22.74    -0.370 N 
ATOM    218 1HD2 ASN A 705      40.686  -7.751  39.463  1.00  0.00     0.159 HD
ATOM    219 2HD2 ASN A 705      39.938  -7.034  38.024  1.00  0.00     0.159 HD
ATOM    220  OD1 ASN A 705      40.227  -8.999  36.577  1.00 23.43    -0.274 OA
ATOM    221  N   THR A 706      40.739 -13.174  40.135  1.00 24.24    -0.344 N 
ATOM    222  HN  THR A 706      39.989 -12.808  40.722  1.00  0.00     0.163 HD
ATOM    223  CA  THR A 706      41.420 -14.406  40.522  1.00 25.70     0.205 C 
ATOM    224  C   THR A 706      40.672 -15.602  39.943  1.00 26.56     0.243 C 
ATOM    225  O   THR A 706      41.096 -16.742  40.109  1.00 27.78    -0.271 OA
ATOM    226  CB  THR A 706      41.495 -14.577  42.057  1.00 26.20     0.146 C 
ATOM    227  CG2 THR A 706      42.095 -13.337  42.710  1.00 27.61     0.042 C 
ATOM    228  OG1 THR A 706      40.181 -14.804  42.578  1.00 23.45    -0.393 OA
ATOM    229  HG1 THR A 706      40.227 -14.909  43.521  1.00  0.00     0.210 HD
ATOM    230  N   LYS A 707      39.552 -15.339  39.273  1.00 27.07    -0.346 N 
ATOM    231  HN  LYS A 707      39.236 -14.372  39.194  1.00  0.00     0.163 HD
ATOM    232  CA  LYS A 707      38.762 -16.399  38.647  1.00 28.33     0.176 C 
ATOM    233  C   LYS A 707      38.789 -16.248  37.129  1.00 27.23     0.243 C 
ATOM    234  O   LYS A 707      38.860 -15.136  36.610  1.00 27.84    -0.271 OA
ATOM    235  CB  LYS A 707      37.303 -16.343  39.107  1.00 31.29     0.035 C 
ATOM    236  CG  LYS A 707      37.065 -16.713  40.557  1.00 36.11     0.004 C 
ATOM    237  CD  LYS A 707      35.571 -16.750  40.839  1.00 40.42     0.027 C 
ATOM    238  CE  LYS A 707      35.273 -17.254  42.240  1.00 43.73     0.229 C 
ATOM    239  NZ  LYS A 707      33.802 -17.379  42.477  1.00 44.77    -0.079 N 
ATOM    240  HZ1 LYS A 707      33.602 -17.718  43.418  1.00  0.00     0.274 HD
ATOM    241  HZ2 LYS A 707      33.358 -17.963  41.768  1.00  0.00     0.274 HD
ATOM    242  HZ3 LYS A 707      33.317 -16.502  42.285  1.00  0.00     0.274 HD
ATOM    243  N   PRO A 708      38.740 -17.370  36.395  1.00 25.86    -0.337 N 
ATOM    244  CA  PRO A 708      38.756 -17.301  34.932  1.00 26.08     0.179 C 
ATOM    245  C   PRO A 708      37.602 -16.443  34.419  1.00 26.51     0.241 C 
ATOM    246  O   PRO A 708      36.508 -16.470  34.981  1.00 25.23    -0.271 OA
ATOM    247  CB  PRO A 708      38.616 -18.765  34.518  1.00 26.17     0.037 C 
ATOM    248  CG  PRO A 708      39.358 -19.479  35.610  1.00 24.66     0.022 C 
ATOM    249  CD  PRO A 708      38.848 -18.767  36.856  1.00 26.23     0.127 C 
ATOM    250  N   ASP A 709      37.851 -15.682  33.358  1.00 26.68    -0.346 N 
ATOM    251  HN  ASP A 709      38.782 -15.698  32.941  1.00  0.00     0.163 HD
ATOM    252  CA  ASP A 709      36.822 -14.824  32.776  1.00 27.51     0.186 C 
ATOM    253  C   ASP A 709      35.712 -15.673  32.164  1.00 28.90     0.241 C 
ATOM    254  O   ASP A 709      35.951 -16.793  31.715  1.00 29.44    -0.271 OA
ATOM    255  CB  ASP A 709      37.392 -13.964  31.638  1.00 24.74     0.147 C 
ATOM    256  CG  ASP A 709      38.398 -12.923  32.104  1.00 24.83     0.175 C 
ATOM    257  OD1 ASP A 709      39.010 -12.293  31.219  1.00 25.49    -0.648 OA
ATOM    258  OD2 ASP A 709      38.579 -12.720  33.322  1.00 25.13    -0.648 OA
ATOM    259  N   THR A 710      34.504 -15.124  32.147  1.00 30.04    -0.344 N 
ATOM    260  HN  THR A 710      34.371 -14.218  32.596  1.00  0.00     0.163 HD
ATOM    261  CA  THR A 710      33.358 -15.767  31.511  1.00 30.93     0.205 C 
ATOM    262  C   THR A 710      32.616 -14.608  30.866  1.00 31.59     0.243 C 
ATOM    263  O   THR A 710      32.698 -13.474  31.345  1.00 31.01    -0.271 OA
ATOM    264  CB  THR A 710      32.402 -16.474  32.509  1.00 31.53     0.146 C 
ATOM    265  CG2 THR A 710      33.151 -17.522  33.324  1.00 30.81     0.042 C 
ATOM    266  OG1 THR A 710      31.804 -15.506  33.380  1.00 31.87    -0.393 OA
ATOM    267  HG1 THR A 710      31.219 -15.939  33.991  1.00  0.00     0.210 HD
ATOM    268  N   SER A 711      31.918 -14.883  29.772  1.00 32.50    -0.344 N 
ATOM    269  HN  SER A 711      31.912 -15.837  29.410  1.00  0.00     0.163 HD
ATOM    270  CA  SER A 711      31.161 -13.852  29.077  1.00 33.38     0.200 C 
ATOM    271  C   SER A 711      30.225 -13.168  30.065  1.00 33.03     0.243 C 
ATOM    272  O   SER A 711      30.101 -11.944  30.081  1.00 33.41    -0.271 OA
ATOM    273  CB  SER A 711      30.344 -14.474  27.943  1.00 34.61     0.199 C 
ATOM    274  OG  SER A 711      29.662 -13.477  27.204  1.00 38.95    -0.398 OA
ATOM    275  HG  SER A 711      29.155 -13.863  26.500  1.00  0.00     0.209 HD
ATOM    276  N   SER A 712      29.583 -13.975  30.901  1.00 32.26    -0.344 N 
ATOM    277  HN  SER A 712      29.752 -14.979  30.844  1.00  0.00     0.163 HD
ATOM    278  CA  SER A 712      28.646 -13.475  31.896  1.00 31.90     0.200 C 
ATOM    279  C   SER A 712      29.296 -12.613  32.984  1.00 31.02     0.243 C 
ATOM    280  O   SER A 712      28.832 -11.503  33.260  1.00 31.40    -0.271 OA
ATOM    281  CB  SER A 712      27.905 -14.655  32.536  1.00 33.73     0.199 C 
ATOM    282  OG  SER A 712      27.029 -14.218  33.561  1.00 36.78    -0.398 OA
ATOM    283  HG  SER A 712      26.570 -14.949  33.958  1.00  0.00     0.209 HD
ATOM    284  N   SER A 713      30.365 -13.114  33.600  1.00 28.33    -0.344 N 
ATOM    285  HN  SER A 713      30.719 -14.031  33.327  1.00  0.00     0.163 HD
ATOM    286  CA  SER A 713      31.038 -12.368  34.662  1.00 27.47     0.200 C 
ATOM    287  C   SER A 713      31.561 -11.005  34.196  1.00 25.82     0.243 C 
ATOM    288  O   SER A 713      31.520 -10.036  34.948  1.00 26.07    -0.271 OA
ATOM    289  CB  SER A 713      32.196 -13.186  35.254  1.00 26.30     0.199 C 
ATOM    290  OG  SER A 713      33.328 -13.173  34.403  1.00 27.70    -0.398 OA
ATOM    291  HG  SER A 713      34.044 -13.679  34.769  1.00  0.00     0.209 HD
ATOM    292  N   LEU A 714      32.051 -10.931  32.961  1.00 25.90    -0.346 N 
ATOM    293  HN  LEU A 714      32.064 -11.765  32.374  1.00  0.00     0.163 HD
ATOM    294  CA  LEU A 714      32.570  -9.672  32.435  1.00 26.17     0.177 C 
ATOM    295  C   LEU A 714      31.437  -8.702  32.118  1.00 27.43     0.241 C 
ATOM    296  O   LEU A 714      31.566  -7.494  32.333  1.00 25.57    -0.271 OA
ATOM    297  CB  LEU A 714      33.399  -9.914  31.175  1.00 25.86     0.038 C 
ATOM    298  CG  LEU A 714      34.710 -10.684  31.344  1.00 26.35    -0.020 C 
ATOM    299  CD1 LEU A 714      35.424 -10.757  30.003  1.00 27.22     0.009 C 
ATOM    300  CD2 LEU A 714      35.587  -9.991  32.380  1.00 26.35     0.009 C 
ATOM    301  N   LEU A 715      30.333  -9.232  31.598  1.00 26.99    -0.346 N 
ATOM    302  HN  LEU A 715      30.292 -10.236  31.421  1.00  0.00     0.163 HD
ATOM    303  CA  LEU A 715      29.180  -8.397  31.278  1.00 28.01     0.177 C 
ATOM    304  C   LEU A 715      28.587  -7.899  32.593  1.00 27.20     0.241 C 
ATOM    305  O   LEU A 715      28.165  -6.747  32.701  1.00 27.25    -0.271 OA
ATOM    306  CB  LEU A 715      28.133  -9.194  30.489  1.00 27.85     0.038 C 
ATOM    307  CG  LEU A 715      28.577  -9.702  29.107  1.00 32.60    -0.020 C 
ATOM    308  CD1 LEU A 715      27.511 -10.616  28.509  1.00 33.87     0.009 C 
ATOM    309  CD2 LEU A 715      28.849  -8.524  28.183  1.00 32.33     0.009 C 
ATOM    310  N   THR A 716      28.566  -8.771  33.595  1.00 25.32    -0.344 N 
ATOM    311  HN  THR A 716      28.927  -9.713  33.447  1.00  0.00     0.163 HD
ATOM    312  CA  THR A 716      28.037  -8.405  34.901  1.00 25.09     0.205 C 
ATOM    313  C   THR A 716      28.862  -7.280  35.520  1.00 25.33     0.243 C 
ATOM    314  O   THR A 716      28.308  -6.309  36.044  1.00 24.28    -0.271 OA
ATOM    315  CB  THR A 716      28.030  -9.614  35.860  1.00 26.10     0.146 C 
ATOM    316  CG2 THR A 716      27.605  -9.190  37.254  1.00 25.24     0.042 C 
ATOM    317  OG1 THR A 716      27.117 -10.602  35.373  1.00 26.88    -0.393 OA
ATOM    318  HG1 THR A 716      27.383 -10.867  34.500  1.00  0.00     0.210 HD
ATOM    319  N   SER A 717      30.186  -7.406  35.449  1.00 23.71    -0.344 N 
ATOM    320  HN  SER A 717      30.592  -8.224  34.995  1.00  0.00     0.163 HD
ATOM    321  CA  SER A 717      31.061  -6.386  36.014  1.00 23.23     0.200 C 
ATOM    322  C   SER A 717      30.957  -5.057  35.277  1.00 21.77     0.243 C 
ATOM    323  O   SER A 717      31.028  -4.010  35.903  1.00 21.12    -0.271 OA
ATOM    324  CB  SER A 717      32.523  -6.855  36.032  1.00 23.39     0.199 C 
ATOM    325  OG  SER A 717      32.728  -7.813  37.051  1.00 24.37    -0.398 OA
ATOM    326  HG  SER A 717      33.633  -8.103  37.062  1.00  0.00     0.209 HD
ATOM    327  N   LEU A 718      30.795  -5.097  33.956  1.00 20.47    -0.346 N 
ATOM    328  HN  LEU A 718      30.766  -5.998  33.479  1.00  0.00     0.163 HD
ATOM    329  CA  LEU A 718      30.659  -3.868  33.183  1.00 22.85     0.177 C 
ATOM    330  C   LEU A 718      29.379  -3.126  33.562  1.00 23.22     0.241 C 
ATOM    331  O   LEU A 718      29.382  -1.902  33.687  1.00 23.94    -0.271 OA
ATOM    332  CB  LEU A 718      30.654  -4.168  31.681  1.00 22.85     0.038 C 
ATOM    333  CG  LEU A 718      32.025  -4.416  31.051  1.00 23.13    -0.020 C 
ATOM    334  CD1 LEU A 718      31.856  -4.786  29.574  1.00 24.82     0.009 C 
ATOM    335  CD2 LEU A 718      32.887  -3.167  31.226  1.00 22.46     0.009 C 
ATOM    336  N   ASN A 719      28.288  -3.869  33.742  1.00 23.44    -0.346 N 
ATOM    337  HN  ASN A 719      28.342  -4.880  33.619  1.00  0.00     0.163 HD
ATOM    338  CA  ASN A 719      27.015  -3.256  34.113  1.00 24.31     0.185 C 
ATOM    339  C   ASN A 719      27.083  -2.675  35.504  1.00 24.84     0.241 C 
ATOM    340  O   ASN A 719      26.509  -1.618  35.775  1.00 25.24    -0.271 OA
ATOM    341  CB  ASN A 719      25.856  -4.255  34.027  1.00 25.56     0.137 C 
ATOM    342  CG  ASN A 719      25.519  -4.622  32.599  1.00 28.04     0.217 C 
ATOM    343  ND2 ASN A 719      25.107  -5.869  32.386  1.00 30.10    -0.370 N 
ATOM    344 1HD2 ASN A 719      25.026  -6.559  33.133  1.00  0.00     0.159 HD
ATOM    345 2HD2 ASN A 719      24.880  -6.117  31.423  1.00  0.00     0.159 HD
ATOM    346  OD1 ASN A 719      25.617  -3.788  31.696  1.00 26.48    -0.274 OA
ATOM    347  N   GLN A 720      27.793  -3.355  36.391  1.00 25.25    -0.346 N 
ATOM    348  HN  GLN A 720      28.241  -4.232  36.126  1.00  0.00     0.163 HD
ATOM    349  CA  GLN A 720      27.930  -2.845  37.741  1.00 25.82     0.177 C 
ATOM    350  C   GLN A 720      28.793  -1.590  37.712  1.00 25.72     0.241 C 
ATOM    351  O   GLN A 720      28.452  -0.586  38.332  1.00 25.62    -0.271 OA
ATOM    352  CB  GLN A 720      28.562  -3.895  38.656  1.00 27.90     0.044 C 
ATOM    353  CG  GLN A 720      28.959  -3.358  40.013  1.00 31.16     0.105 C 
ATOM    354  CD  GLN A 720      28.999  -4.432  41.079  1.00 34.67     0.215 C 
ATOM    355  NE2 GLN A 720      30.161  -5.058  41.245  1.00 33.61    -0.370 N 
ATOM    356 1HE2 GLN A 720      30.997  -4.817  40.713  1.00  0.00     0.159 HD
ATOM    357 2HE2 GLN A 720      30.188  -5.782  41.963  1.00  0.00     0.159 HD
ATOM    358  OE1 GLN A 720      27.988  -4.723  41.722  1.00 35.24    -0.274 OA
ATOM    359  N   LEU A 721      29.907  -1.655  36.987  1.00 23.50    -0.346 N 
ATOM    360  HN  LEU A 721      30.135  -2.520  36.497  1.00  0.00     0.163 HD
ATOM    361  CA  LEU A 721      30.807  -0.516  36.879  1.00 21.81     0.177 C 
ATOM    362  C   LEU A 721      30.065   0.612  36.188  1.00 21.60     0.240 C 
ATOM    363  O   LEU A 721      30.205   1.779  36.558  1.00 20.21    -0.271 OA
ATOM    364  CB  LEU A 721      32.039  -0.881  36.055  1.00 21.55     0.038 C 
ATOM    365  CG  LEU A 721      33.067   0.233  35.816  1.00 22.70    -0.020 C 
ATOM    366  CD1 LEU A 721      33.672   0.676  37.145  1.00 21.56     0.009 C 
ATOM    367  CD2 LEU A 721      34.153  -0.274  34.858  1.00 22.47     0.009 C 
ATOM    368  N   GLY A 722      29.271   0.252  35.184  1.00 19.55    -0.351 N 
ATOM    369  HN  GLY A 722      29.186  -0.733  34.932  1.00  0.00     0.163 HD
ATOM    370  CA  GLY A 722      28.525   1.255  34.445  1.00 21.28     0.225 C 
ATOM    371  C   GLY A 722      27.554   2.065  35.286  1.00 21.97     0.236 C 
ATOM    372  O   GLY A 722      27.497   3.293  35.175  1.00 21.12    -0.272 OA
ATOM    373  N   GLU A 723      26.784   1.387  36.131  1.00 22.98    -0.346 N 
ATOM    374  HN  GLU A 723      26.867   0.372  36.187  1.00  0.00     0.163 HD
ATOM    375  CA  GLU A 723      25.822   2.082  36.979  1.00 23.97     0.177 C 
ATOM    376  C   GLU A 723      26.550   3.006  37.942  1.00 24.44     0.241 C 
ATOM    377  O   GLU A 723      26.105   4.127  38.190  1.00 23.20    -0.271 OA
ATOM    378  CB  GLU A 723      24.961   1.089  37.774  1.00 26.77     0.045 C 
ATOM    379  CG  GLU A 723      23.772   1.757  38.452  1.00 31.56     0.116 C 
ATOM    380  CD  GLU A 723      22.736   0.782  38.977  1.00 34.87     0.172 C 
ATOM    381  OE1 GLU A 723      23.001   0.101  39.983  1.00 37.43    -0.648 OA
ATOM    382  OE2 GLU A 723      21.654   0.680  38.366  1.00 38.71    -0.648 OA
ATOM    383  N   ARG A 724      27.672   2.533  38.480  1.00 23.35    -0.346 N 
ATOM    384  HN  ARG A 724      27.988   1.595  38.235  1.00  0.00     0.163 HD
ATOM    385  CA  ARG A 724      28.456   3.331  39.412  1.00 24.08     0.176 C 
ATOM    386  C   ARG A 724      28.978   4.595  38.737  1.00 23.60     0.241 C 
ATOM    387  O   ARG A 724      28.919   5.684  39.309  1.00 22.58    -0.271 OA
ATOM    388  CB  ARG A 724      29.630   2.512  39.957  1.00 25.10     0.036 C 
ATOM    389  CG  ARG A 724      29.210   1.369  40.858  1.00 26.76     0.023 C 
ATOM    390  CD  ARG A 724      30.406   0.542  41.331  1.00 27.79     0.138 C 
ATOM    391  NE  ARG A 724      29.953  -0.535  42.206  1.00 29.70    -0.227 N 
ATOM    392  HE  ARG A 724      28.953  -0.600  42.394  1.00  0.00     0.177 HD
ATOM    393  CZ  ARG A 724      30.744  -1.437  42.776  1.00 29.53     0.665 C 
ATOM    394  NH1 ARG A 724      32.055  -1.411  42.572  1.00 28.70    -0.235 N 
ATOM    395 1HH1 ARG A 724      32.461  -0.695  41.970  1.00  0.00     0.174 HD
ATOM    396 2HH1 ARG A 724      32.662  -2.104  43.010  1.00  0.00     0.174 HD
ATOM    397  NH2 ARG A 724      30.217  -2.367  43.558  1.00 29.07    -0.235 N 
ATOM    398 1HH2 ARG A 724      29.209  -2.387  43.715  1.00  0.00     0.174 HD
ATOM    399 2HH2 ARG A 724      30.824  -3.060  43.996  1.00  0.00     0.174 HD
ATOM    400  N   GLN A 725      29.493   4.443  37.521  1.00 21.99    -0.346 N 
ATOM    401  HN  GLN A 725      29.527   3.513  37.104  1.00  0.00     0.163 HD
ATOM    402  CA  GLN A 725      30.008   5.580  36.776  1.00 21.65     0.177 C 
ATOM    403  C   GLN A 725      28.899   6.581  36.436  1.00 20.04     0.241 C 
ATOM    404  O   GLN A 725      29.129   7.789  36.451  1.00 18.99    -0.271 OA
ATOM    405  CB  GLN A 725      30.705   5.098  35.499  1.00 23.08     0.044 C 
ATOM    406  CG  GLN A 725      32.117   4.568  35.746  1.00 26.13     0.105 C 
ATOM    407  CD  GLN A 725      32.789   4.066  34.485  1.00 28.01     0.215 C 
ATOM    408  NE2 GLN A 725      33.863   3.302  34.652  1.00 29.47    -0.370 N 
ATOM    409 1HE2 GLN A 725      34.220   3.049  35.573  1.00  0.00     0.159 HD
ATOM    410 2HE2 GLN A 725      34.316   2.964  33.803  1.00  0.00     0.159 HD
ATOM    411  OE1 GLN A 725      32.358   4.371  33.373  1.00 29.79    -0.274 OA
ATOM    412  N   LEU A 726      27.703   6.081  36.139  1.00 19.96    -0.346 N 
ATOM    413  HN  LEU A 726      27.571   5.070  36.140  1.00  0.00     0.163 HD
ATOM    414  CA  LEU A 726      26.570   6.953  35.810  1.00 20.48     0.177 C 
ATOM    415  C   LEU A 726      26.250   7.872  36.993  1.00 20.42     0.241 C 
ATOM    416  O   LEU A 726      26.118   9.085  36.830  1.00 18.57    -0.271 OA
ATOM    417  CB  LEU A 726      25.335   6.121  35.445  1.00 20.60     0.038 C 
ATOM    418  CG  LEU A 726      24.070   6.919  35.092  1.00 22.78    -0.020 C 
ATOM    419  CD1 LEU A 726      24.382   7.926  33.991  1.00 23.30     0.009 C 
ATOM    420  CD2 LEU A 726      22.969   5.969  34.645  1.00 21.55     0.009 C 
ATOM    421  N   LEU A 727      26.126   7.294  38.184  1.00 19.58    -0.346 N 
ATOM    422  HN  LEU A 727      26.224   6.282  38.266  1.00  0.00     0.163 HD
ATOM    423  CA  LEU A 727      25.852   8.090  39.375  1.00 20.61     0.177 C 
ATOM    424  C   LEU A 727      26.981   9.094  39.577  1.00 20.51     0.241 C 
ATOM    425  O   LEU A 727      26.759  10.221  40.023  1.00 21.60    -0.271 OA
ATOM    426  CB  LEU A 727      25.742   7.187  40.603  1.00 22.45     0.038 C 
ATOM    427  CG  LEU A 727      24.513   6.276  40.610  1.00 23.52    -0.020 C 
ATOM    428  CD1 LEU A 727      24.603   5.279  41.766  1.00 24.28     0.009 C 
ATOM    429  CD2 LEU A 727      23.259   7.132  40.724  1.00 24.05     0.009 C 
ATOM    430  N   SER A 728      28.196   8.676  39.240  1.00 19.16    -0.344 N 
ATOM    431  HN  SER A 728      28.311   7.729  38.879  1.00  0.00     0.163 HD
ATOM    432  CA  SER A 728      29.369   9.528  39.370  1.00 19.71     0.200 C 
ATOM    433  C   SER A 728      29.304  10.702  38.386  1.00 19.66     0.243 C 
ATOM    434  O   SER A 728      29.721  11.818  38.703  1.00 17.92    -0.271 OA
ATOM    435  CB  SER A 728      30.634   8.708  39.114  1.00 20.85     0.199 C 
ATOM    436  OG  SER A 728      31.784   9.469  39.410  1.00 25.00    -0.398 OA
ATOM    437  HG  SER A 728      32.570   8.960  39.251  1.00  0.00     0.209 HD
ATOM    438  N   VAL A 729      28.784  10.442  37.189  1.00 18.86    -0.346 N 
ATOM    439  HN  VAL A 729      28.470   9.496  36.975  1.00  0.00     0.163 HD
ATOM    440  CA  VAL A 729      28.655  11.483  36.178  1.00 19.48     0.180 C 
ATOM    441  C   VAL A 729      27.634  12.519  36.646  1.00 19.32     0.241 C 
ATOM    442  O   VAL A 729      27.849  13.724  36.502  1.00 17.66    -0.271 OA
ATOM    443  CB  VAL A 729      28.206  10.895  34.818  1.00 19.79     0.009 C 
ATOM    444  CG1 VAL A 729      27.774  12.010  33.880  1.00 19.48     0.012 C 
ATOM    445  CG2 VAL A 729      29.353  10.108  34.198  1.00 20.65     0.012 C 
ATOM    446  N   VAL A 730      26.527  12.047  37.211  1.00 19.38    -0.346 N 
ATOM    447  HN  VAL A 730      26.395  11.039  37.297  1.00  0.00     0.163 HD
ATOM    448  CA  VAL A 730      25.500  12.952  37.708  1.00 20.85     0.180 C 
ATOM    449  C   VAL A 730      26.063  13.839  38.812  1.00 22.20     0.241 C 
ATOM    450  O   VAL A 730      25.838  15.049  38.816  1.00 22.98    -0.271 OA
ATOM    451  CB  VAL A 730      24.285  12.187  38.270  1.00 20.80     0.009 C 
ATOM    452  CG1 VAL A 730      23.346  13.162  38.993  1.00 19.76     0.012 C 
ATOM    453  CG2 VAL A 730      23.548  11.486  37.135  1.00 17.44     0.012 C 
ATOM    454  N   LYS A 731      26.797  13.236  39.744  1.00 22.06    -0.346 N 
ATOM    455  HN  LYS A 731      26.946  12.229  39.686  1.00  0.00     0.163 HD
ATOM    456  CA  LYS A 731      27.394  13.983  40.847  1.00 23.01     0.176 C 
ATOM    457  C   LYS A 731      28.361  15.027  40.295  1.00 22.24     0.241 C 
ATOM    458  O   LYS A 731      28.341  16.185  40.701  1.00 20.92    -0.271 OA
ATOM    459  CB  LYS A 731      28.134  13.033  41.788  1.00 26.77     0.035 C 
ATOM    460  CG  LYS A 731      28.765  13.724  42.989  1.00 30.38     0.004 C 
ATOM    461  CD  LYS A 731      29.520  12.725  43.846  1.00 34.18     0.027 C 
ATOM    462  CE  LYS A 731      30.245  13.406  44.990  1.00 35.93     0.229 C 
ATOM    463  NZ  LYS A 731      31.071  12.423  45.738  1.00 39.33    -0.079 N 
ATOM    464  HZ1 LYS A 731      31.559  12.881  46.508  1.00  0.00     0.274 HD
ATOM    465  HZ2 LYS A 731      31.714  11.923  45.125  1.00  0.00     0.274 HD
ATOM    466  HZ3 LYS A 731      30.518  11.628  46.058  1.00  0.00     0.274 HD
ATOM    467  N   TRP A 732      29.204  14.599  39.362  1.00 21.34    -0.346 N 
ATOM    468  HN  TRP A 732      29.176  13.616  39.091  1.00  0.00     0.163 HD
ATOM    469  CA  TRP A 732      30.169  15.478  38.708  1.00 20.73     0.181 C 
ATOM    470  C   TRP A 732      29.469  16.695  38.088  1.00 20.93     0.241 C 
ATOM    471  O   TRP A 732      29.904  17.833  38.270  1.00 20.38    -0.271 OA
ATOM    472  CB  TRP A 732      30.912  14.687  37.619  1.00 18.69     0.075 C 
ATOM    473  CG  TRP A 732      31.679  15.517  36.631  1.00 18.20    -0.028 A 
ATOM    474  CD1 TRP A 732      32.857  16.182  36.850  1.00 16.67     0.096 A 
ATOM    475  CD2 TRP A 732      31.343  15.740  35.253  1.00 17.04    -0.002 A 
ATOM    476  CE2 TRP A 732      32.363  16.544  34.700  1.00 15.82     0.042 A 
ATOM    477  CE3 TRP A 732      30.281  15.337  34.433  1.00 17.20     0.014 A 
ATOM    478  NE1 TRP A 732      33.273  16.797  35.693  1.00 17.00    -0.365 N 
ATOM    479  HE1 TRP A 732      34.122  17.352  35.590  1.00  0.00     0.165 HD
ATOM    480  CZ2 TRP A 732      32.350  16.954  33.363  1.00 16.07     0.030 A 
ATOM    481  CZ3 TRP A 732      30.271  15.748  33.098  1.00 14.25     0.001 A 
ATOM    482  CH2 TRP A 732      31.297  16.546  32.581  1.00 16.00     0.002 A 
ATOM    483  N   SER A 733      28.377  16.455  37.366  1.00 22.06    -0.344 N 
ATOM    484  HN  SER A 733      28.046  15.496  37.264  1.00  0.00     0.163 HD
ATOM    485  CA  SER A 733      27.642  17.539  36.717  1.00 24.17     0.200 C 
ATOM    486  C   SER A 733      27.180  18.620  37.699  1.00 24.89     0.243 C 
ATOM    487  O   SER A 733      27.135  19.798  37.353  1.00 24.55    -0.271 OA
ATOM    488  CB  SER A 733      26.425  16.986  35.963  1.00 24.84     0.199 C 
ATOM    489  OG  SER A 733      25.396  16.582  36.857  1.00 23.05    -0.398 OA
ATOM    490  HG  SER A 733      24.643  16.240  36.390  1.00  0.00     0.209 HD
ATOM    491  N   LYS A 734      26.849  18.223  38.924  1.00 26.05    -0.346 N 
ATOM    492  HN  LYS A 734      26.923  17.235  39.166  1.00  0.00     0.163 HD
ATOM    493  CA  LYS A 734      26.381  19.174  39.932  1.00 27.20     0.176 C 
ATOM    494  C   LYS A 734      27.410  20.218  40.348  1.00 27.42     0.241 C 
ATOM    495  O   LYS A 734      27.047  21.266  40.886  1.00 29.41    -0.271 OA
ATOM    496  CB  LYS A 734      25.897  18.436  41.181  1.00 28.26     0.035 C 
ATOM    497  CG  LYS A 734      24.652  17.589  40.970  1.00 29.68     0.004 C 
ATOM    498  CD  LYS A 734      24.260  16.902  42.264  1.00 31.54     0.027 C 
ATOM    499  CE  LYS A 734      23.005  16.070  42.103  1.00 33.29     0.229 C 
ATOM    500  NZ  LYS A 734      22.667  15.369  43.374  1.00 34.73    -0.079 N 
ATOM    501  HZ1 LYS A 734      21.822  14.809  43.266  1.00  0.00     0.274 HD
ATOM    502  HZ2 LYS A 734      22.590  16.020  44.155  1.00  0.00     0.274 HD
ATOM    503  HZ3 LYS A 734      23.449  14.810  43.716  1.00  0.00     0.274 HD
ATOM    504  N   SER A 735      28.689  19.941  40.111  1.00 24.92    -0.344 N 
ATOM    505  HN  SER A 735      28.938  19.058  39.665  1.00  0.00     0.163 HD
ATOM    506  CA  SER A 735      29.741  20.883  40.481  1.00 21.99     0.200 C 
ATOM    507  C   SER A 735      30.294  21.633  39.279  1.00 20.67     0.243 C 
ATOM    508  O   SER A 735      31.198  22.449  39.412  1.00 18.71    -0.271 OA
ATOM    509  CB  SER A 735      30.883  20.150  41.191  1.00 23.51     0.199 C 
ATOM    510  OG  SER A 735      30.441  19.595  42.420  1.00 24.10    -0.398 OA
ATOM    511  HG  SER A 735      31.149  19.140  42.860  1.00  0.00     0.209 HD
ATOM    512  N   LEU A 736      29.732  21.359  38.108  1.00 19.72    -0.346 N 
ATOM    513  HN  LEU A 736      28.964  20.688  38.078  1.00  0.00     0.163 HD
ATOM    514  CA  LEU A 736      30.171  21.982  36.860  1.00 20.65     0.177 C 
ATOM    515  C   LEU A 736      29.565  23.389  36.704  1.00 18.86     0.243 C 
ATOM    516  O   LEU A 736      28.354  23.535  36.551  1.00 18.46    -0.271 OA
ATOM    517  CB  LEU A 736      29.735  21.079  35.707  1.00 22.14     0.038 C 
ATOM    518  CG  LEU A 736      30.332  21.202  34.315  1.00 25.72    -0.020 C 
ATOM    519  CD1 LEU A 736      31.829  20.922  34.362  1.00 24.90     0.009 C 
ATOM    520  CD2 LEU A 736      29.625  20.196  33.404  1.00 24.45     0.009 C 
ATOM    521  N   PRO A 737      30.405  24.440  36.726  1.00 18.43    -0.337 N 
ATOM    522  CA  PRO A 737      29.900  25.812  36.590  1.00 18.03     0.179 C 
ATOM    523  C   PRO A 737      28.975  25.995  35.396  1.00 19.48     0.241 C 
ATOM    524  O   PRO A 737      29.354  25.712  34.255  1.00 20.21    -0.271 OA
ATOM    525  CB  PRO A 737      31.177  26.642  36.469  1.00 18.04     0.037 C 
ATOM    526  CG  PRO A 737      32.153  25.864  37.303  1.00 16.54     0.022 C 
ATOM    527  CD  PRO A 737      31.871  24.437  36.878  1.00 16.04     0.127 C 
ATOM    528  N   GLY A 738      27.758  26.456  35.676  1.00 18.92    -0.351 N 
ATOM    529  HN  GLY A 738      27.509  26.650  36.646  1.00  0.00     0.163 HD
ATOM    530  CA  GLY A 738      26.777  26.689  34.631  1.00 18.49     0.225 C 
ATOM    531  C   GLY A 738      25.710  25.615  34.483  1.00 19.44     0.236 C 
ATOM    532  O   GLY A 738      24.588  25.903  34.061  1.00 19.08    -0.272 OA
ATOM    533  N   PHE A 739      26.038  24.380  34.844  1.00 18.10    -0.346 N 
ATOM    534  HN  PHE A 739      26.963  24.197  35.233  1.00  0.00     0.163 HD
ATOM    535  CA  PHE A 739      25.087  23.279  34.690  1.00 18.76     0.180 C 
ATOM    536  C   PHE A 739      23.817  23.326  35.547  1.00 19.36     0.241 C 
ATOM    537  O   PHE A 739      22.707  23.167  35.034  1.00 17.80    -0.271 OA
ATOM    538  CB  PHE A 739      25.787  21.938  34.940  1.00 18.74     0.073 C 
ATOM    539  CG  PHE A 739      24.993  20.751  34.475  1.00 18.59    -0.056 A 
ATOM    540  CD1 PHE A 739      24.820  20.506  33.120  1.00 18.35     0.007 A 
ATOM    541  CD2 PHE A 739      24.410  19.889  35.386  1.00 17.34     0.007 A 
ATOM    542  CE1 PHE A 739      24.078  19.416  32.685  1.00 19.24     0.001 A 
ATOM    543  CE2 PHE A 739      23.667  18.800  34.959  1.00 19.22     0.001 A 
ATOM    544  CZ  PHE A 739      23.501  18.563  33.609  1.00 18.31     0.000 A 
ATOM    545  N   ARG A 740      23.975  23.521  36.851  1.00 19.59    -0.346 N 
ATOM    546  HN  ARG A 740      24.912  23.659  37.231  1.00  0.00     0.163 HD
ATOM    547  CA  ARG A 740      22.827  23.540  37.744  1.00 22.03     0.176 C 
ATOM    548  C   ARG A 740      21.867  24.701  37.519  1.00 23.25     0.241 C 
ATOM    549  O   ARG A 740      20.743  24.680  38.016  1.00 23.91    -0.271 OA
ATOM    550  CB  ARG A 740      23.297  23.504  39.199  1.00 22.97     0.036 C 
ATOM    551  CG  ARG A 740      23.927  22.172  39.581  1.00 25.87     0.023 C 
ATOM    552  CD  ARG A 740      22.923  21.029  39.439  1.00 28.49     0.138 C 
ATOM    553  NE  ARG A 740      22.329  20.658  40.722  1.00 31.21    -0.227 N 
ATOM    554  HE  ARG A 740      22.738  21.058  41.566  1.00  0.00     0.177 HD
ATOM    555  CZ  ARG A 740      21.293  19.835  40.867  1.00 32.12     0.665 C 
ATOM    556  NH1 ARG A 740      20.712  19.285  39.805  1.00 30.24    -0.235 N 
ATOM    557 1HH1 ARG A 740      19.918  18.654  39.916  1.00  0.00     0.174 HD
ATOM    558 2HH1 ARG A 740      21.052  19.508  38.869  1.00  0.00     0.174 HD
ATOM    559  NH2 ARG A 740      20.851  19.545  42.084  1.00 31.30    -0.235 N 
ATOM    560 1HH2 ARG A 740      20.057  18.914  42.195  1.00  0.00     0.174 HD
ATOM    561 2HH2 ARG A 740      21.297  19.967  42.899  1.00  0.00     0.174 HD
ATOM    562  N   ASN A 741      22.303  25.702  36.761  1.00 22.89    -0.346 N 
ATOM    563  HN  ASN A 741      23.248  25.664  36.380  1.00  0.00     0.163 HD
ATOM    564  CA  ASN A 741      21.459  26.855  36.462  1.00 25.10     0.185 C 
ATOM    565  C   ASN A 741      20.472  26.522  35.343  1.00 25.10     0.241 C 
ATOM    566  O   ASN A 741      19.475  27.220  35.158  1.00 24.87    -0.271 OA
ATOM    567  CB  ASN A 741      22.318  28.054  36.046  1.00 26.79     0.137 C 
ATOM    568  CG  ASN A 741      21.483  29.221  35.533  1.00 31.35     0.217 C 
ATOM    569  ND2 ASN A 741      21.541  29.459  34.223  1.00 29.10    -0.370 N 
ATOM    570 1HD2 ASN A 741      22.116  28.904  33.589  1.00  0.00     0.159 HD
ATOM    571 2HD2 ASN A 741      20.982  30.240  33.880  1.00  0.00     0.159 HD
ATOM    572  OD1 ASN A 741      20.787  29.893  36.301  1.00 32.34    -0.274 OA
ATOM    573  N   LEU A 742      20.753  25.455  34.594  1.00 22.45    -0.346 N 
ATOM    574  HN  LEU A 742      21.597  24.916  34.787  1.00  0.00     0.163 HD
ATOM    575  CA  LEU A 742      19.874  25.043  33.502  1.00 20.64     0.177 C 
ATOM    576  C   LEU A 742      18.613  24.399  34.068  1.00 20.09     0.241 C 
ATOM    577  O   LEU A 742      18.642  23.836  35.158  1.00 19.52    -0.271 OA
ATOM    578  CB  LEU A 742      20.585  24.033  32.591  1.00 19.73     0.038 C 
ATOM    579  CG  LEU A 742      21.937  24.443  31.995  1.00 18.93    -0.020 C 
ATOM    580  CD1 LEU A 742      22.489  23.295  31.139  1.00 17.67     0.009 C 
ATOM    581  CD2 LEU A 742      21.771  25.712  31.164  1.00 16.38     0.009 C 
ATOM    582  N   HIS A 743      17.510  24.481  33.330  1.00 20.36    -0.346 N 
ATOM    583  HN  HIS A 743      17.537  24.976  32.439  1.00  0.00     0.163 HD
ATOM    584  CA  HIS A 743      16.261  23.872  33.778  1.00 21.79     0.182 C 
ATOM    585  C   HIS A 743      16.567  22.416  34.112  1.00 22.20     0.241 C 
ATOM    586  O   HIS A 743      17.338  21.764  33.404  1.00 20.49    -0.271 OA
ATOM    587  CB  HIS A 743      15.205  23.929  32.669  1.00 24.70     0.093 C 
ATOM    588  CG  HIS A 743      13.826  23.552  33.122  1.00 26.35     0.028 A 
ATOM    589  CD2 HIS A 743      13.248  22.341  33.309  1.00 26.48     0.114 A 
ATOM    590  ND1 HIS A 743      12.867  24.488  33.449  1.00 28.66    -0.354 N 
ATOM    591  HD1 HIS A 743      12.994  25.499  33.413  1.00  0.00     0.166 HD
ATOM    592  CE1 HIS A 743      11.757  23.870  33.816  1.00 27.09     0.180 A 
ATOM    593  NE2 HIS A 743      11.962  22.567  33.740  1.00 28.48    -0.360 N 
ATOM    594  HE2 HIS A 743      11.277  21.845  33.965  1.00  0.00     0.166 HD
ATOM    595  N   ILE A 744      15.965  21.913  35.185  1.00 21.60    -0.346 N 
ATOM    596  HN  ILE A 744      15.334  22.506  35.725  1.00  0.00     0.163 HD
ATOM    597  CA  ILE A 744      16.183  20.537  35.609  1.00 22.25     0.180 C 
ATOM    598  C   ILE A 744      15.888  19.546  34.483  1.00 23.22     0.241 C 
ATOM    599  O   ILE A 744      16.517  18.491  34.409  1.00 23.29    -0.271 OA
ATOM    600  CB  ILE A 744      15.318  20.193  36.852  1.00 22.27     0.013 C 
ATOM    601  CG1 ILE A 744      15.708  18.816  37.396  1.00 23.71     0.002 C 
ATOM    602  CG2 ILE A 744      13.846  20.227  36.490  1.00 23.58     0.012 C 
ATOM    603  CD1 ILE A 744      17.151  18.736  37.873  1.00 21.28     0.005 C 
ATOM    604  N   ASP A 745      14.940  19.883  33.608  1.00 22.79    -0.345 N 
ATOM    605  HN  ASP A 745      14.444  20.767  33.724  1.00  0.00     0.163 HD
ATOM    606  CA  ASP A 745      14.597  19.009  32.483  1.00 23.41     0.186 C 
ATOM    607  C   ASP A 745      15.741  18.954  31.474  1.00 23.75     0.241 C 
ATOM    608  O   ASP A 745      15.967  17.920  30.839  1.00 22.60    -0.271 OA
ATOM    609  CB  ASP A 745      13.343  19.500  31.759  1.00 25.11     0.147 C 
ATOM    610  CG  ASP A 745      12.066  19.223  32.531  1.00 28.92     0.175 C 
ATOM    611  OD1 ASP A 745      12.125  18.603  33.618  1.00 30.34    -0.648 OA
ATOM    612  OD2 ASP A 745      10.995  19.631  32.037  1.00 31.63    -0.648 OA
ATOM    613  N   ASP A 746      16.437  20.078  31.307  1.00 22.68    -0.345 N 
ATOM    614  HN  ASP A 746      16.172  20.910  31.834  1.00  0.00     0.163 HD
ATOM    615  CA  ASP A 746      17.569  20.148  30.388  1.00 22.30     0.186 C 
ATOM    616  C   ASP A 746      18.720  19.337  30.976  1.00 22.00     0.241 C 
ATOM    617  O   ASP A 746      19.449  18.661  30.250  1.00 22.53    -0.271 OA
ATOM    618  CB  ASP A 746      18.038  21.593  30.191  1.00 22.26     0.147 C 
ATOM    619  CG  ASP A 746      16.982  22.479  29.568  1.00 22.68     0.175 C 
ATOM    620  OD1 ASP A 746      16.058  21.950  28.913  1.00 21.88    -0.648 OA
ATOM    621  OD2 ASP A 746      17.093  23.714  29.721  1.00 22.00    -0.648 OA
ATOM    622  N   GLN A 747      18.888  19.430  32.295  1.00 22.37    -0.346 N 
ATOM    623  HN  GLN A 747      18.263  20.031  32.832  1.00  0.00     0.163 HD
ATOM    624  CA  GLN A 747      19.942  18.696  32.996  1.00 20.70     0.177 C 
ATOM    625  C   GLN A 747      19.771  17.198  32.758  1.00 20.69     0.241 C 
ATOM    626  O   GLN A 747      20.723  16.499  32.406  1.00 19.22    -0.271 OA
ATOM    627  CB  GLN A 747      19.882  18.980  34.501  1.00 19.80     0.044 C 
ATOM    628  CG  GLN A 747      20.294  20.396  34.902  1.00 17.73     0.105 C 
ATOM    629  CD  GLN A 747      20.244  20.606  36.402  1.00 20.67     0.215 C 
ATOM    630  NE2 GLN A 747      19.642  21.713  36.833  1.00 19.21    -0.370 N 
ATOM    631 1HE2 GLN A 747      19.222  22.393  36.199  1.00  0.00     0.159 HD
ATOM    632 2HE2 GLN A 747      19.608  21.854  37.843  1.00  0.00     0.159 HD
ATOM    633  OE1 GLN A 747      20.750  19.787  37.166  1.00 21.82    -0.274 OA
ATOM    634  N   ILE A 748      18.549  16.714  32.955  1.00 19.73    -0.346 N 
ATOM    635  HN  ILE A 748      17.808  17.349  33.252  1.00  0.00     0.163 HD
ATOM    636  CA  ILE A 748      18.235  15.307  32.761  1.00 19.74     0.180 C 
ATOM    637  C   ILE A 748      18.485  14.913  31.305  1.00 21.25     0.241 C 
ATOM    638  O   ILE A 748      19.121  13.894  31.024  1.00 20.80    -0.271 OA
ATOM    639  CB  ILE A 748      16.755  15.018  33.120  1.00 21.10     0.013 C 
ATOM    640  CG1 ILE A 748      16.511  15.308  34.605  1.00 22.37     0.002 C 
ATOM    641  CG2 ILE A 748      16.416  13.569  32.817  1.00 20.97     0.012 C 
ATOM    642  CD1 ILE A 748      15.050  15.169  35.033  1.00 23.77     0.005 C 
ATOM    643  N   THR A 749      17.987  15.729  30.383  1.00 19.83    -0.344 N 
ATOM    644  HN  THR A 749      17.475  16.560  30.680  1.00  0.00     0.163 HD
ATOM    645  CA  THR A 749      18.152  15.470  28.956  1.00 20.94     0.205 C 
ATOM    646  C   THR A 749      19.616  15.385  28.540  1.00 21.10     0.243 C 
ATOM    647  O   THR A 749      20.007  14.477  27.803  1.00 20.81    -0.271 OA
ATOM    648  CB  THR A 749      17.470  16.566  28.115  1.00 21.24     0.146 C 
ATOM    649  CG2 THR A 749      17.815  16.414  26.647  1.00 21.39     0.042 C 
ATOM    650  OG1 THR A 749      16.052  16.473  28.278  1.00 21.68    -0.393 OA
ATOM    651  HG1 THR A 749      15.836  16.568  29.198  1.00  0.00     0.210 HD
ATOM    652  N   LEU A 750      20.421  16.336  29.004  1.00 19.94    -0.346 N 
ATOM    653  HN  LEU A 750      20.039  17.064  29.608  1.00  0.00     0.163 HD
ATOM    654  CA  LEU A 750      21.841  16.359  28.666  1.00 19.59     0.177 C 
ATOM    655  C   LEU A 750      22.579  15.124  29.185  1.00 19.37     0.241 C 
ATOM    656  O   LEU A 750      23.417  14.557  28.485  1.00 19.59    -0.271 OA
ATOM    657  CB  LEU A 750      22.488  17.634  29.210  1.00 18.34     0.038 C 
ATOM    658  CG  LEU A 750      22.055  18.904  28.474  1.00 19.80    -0.020 C 
ATOM    659  CD1 LEU A 750      22.603  20.128  29.169  1.00 16.55     0.009 C 
ATOM    660  CD2 LEU A 750      22.545  18.841  27.029  1.00 18.65     0.009 C 
ATOM    661  N   ILE A 751      22.271  14.701  30.407  1.00 18.88    -0.346 N 
ATOM    662  HN  ILE A 751      21.577  15.203  30.961  1.00  0.00     0.163 HD
ATOM    663  CA  ILE A 751      22.924  13.521  30.955  1.00 20.85     0.180 C 
ATOM    664  C   ILE A 751      22.486  12.293  30.154  1.00 21.84     0.241 C 
ATOM    665  O   ILE A 751      23.312  11.459  29.781  1.00 22.04    -0.271 OA
ATOM    666  CB  ILE A 751      22.560  13.297  32.435  1.00 21.65     0.013 C 
ATOM    667  CG1 ILE A 751      22.992  14.501  33.271  1.00 22.87     0.002 C 
ATOM    668  CG2 ILE A 751      23.247  12.036  32.952  1.00 18.96     0.012 C 
ATOM    669  CD1 ILE A 751      24.463  14.746  33.256  1.00 25.42     0.005 C 
ATOM    670  N   GLN A 752      21.185  12.191  29.889  1.00 20.98    -0.346 N 
ATOM    671  HN  GLN A 752      20.551  12.917  30.223  1.00  0.00     0.163 HD
ATOM    672  CA  GLN A 752      20.642  11.066  29.132  1.00 22.50     0.177 C 
ATOM    673  C   GLN A 752      21.302  10.907  27.774  1.00 22.56     0.241 C 
ATOM    674  O   GLN A 752      21.625   9.795  27.358  1.00 20.84    -0.271 OA
ATOM    675  CB  GLN A 752      19.139  11.238  28.900  1.00 25.80     0.044 C 
ATOM    676  CG  GLN A 752      18.256  11.025  30.106  1.00 31.37     0.105 C 
ATOM    677  CD  GLN A 752      16.785  11.191  29.758  1.00 34.75     0.215 C 
ATOM    678  NE2 GLN A 752      16.027  10.104  29.858  1.00 37.26    -0.370 N 
ATOM    679 1HE2 GLN A 752      16.397   9.203  30.160  1.00  0.00     0.159 HD
ATOM    680 2HE2 GLN A 752      15.040  10.215  29.625  1.00  0.00     0.159 HD
ATOM    681  OE1 GLN A 752      16.338  12.281  29.393  1.00 36.56    -0.274 OA
ATOM    682  N   TYR A 753      21.474  12.030  27.082  1.00 22.53    -0.346 N 
ATOM    683  HN  TYR A 753      21.179  12.912  27.501  1.00  0.00     0.163 HD
ATOM    684  CA  TYR A 753      22.066  12.052  25.750  1.00 23.51     0.180 C 
ATOM    685  C   TYR A 753      23.570  11.845  25.730  1.00 24.62     0.241 C 
ATOM    686  O   TYR A 753      24.124  11.419  24.721  1.00 27.15    -0.271 OA
ATOM    687  CB  TYR A 753      21.798  13.394  25.063  1.00 24.01     0.073 C 
ATOM    688  CG  TYR A 753      20.390  13.628  24.567  1.00 25.87    -0.056 A 
ATOM    689  CD1 TYR A 753      19.378  12.711  24.798  1.00 27.14     0.010 A 
ATOM    690  CD2 TYR A 753      20.078  14.781  23.861  1.00 27.64     0.010 A 
ATOM    691  CE1 TYR A 753      18.093  12.941  24.335  1.00 28.17     0.037 A 
ATOM    692  CE2 TYR A 753      18.805  15.017  23.399  1.00 28.11     0.037 A 
ATOM    693  CZ  TYR A 753      17.818  14.101  23.637  1.00 29.64     0.065 A 
ATOM    694  OH  TYR A 753      16.544  14.359  23.176  1.00 33.77    -0.361 OA
ATOM    695  HH  TYR A 753      16.355  15.157  22.696  1.00  0.00     0.217 HD
ATOM    696  N   SER A 754      24.243  12.138  26.835  1.00 22.38    -0.344 N 
ATOM    697  HN  SER A 754      23.753  12.425  27.682  1.00  0.00     0.163 HD
ATOM    698  CA  SER A 754      25.696  12.042  26.813  1.00 22.55     0.200 C 
ATOM    699  C   SER A 754      26.437  11.079  27.707  1.00 20.83     0.243 C 
ATOM    700  O   SER A 754      27.660  10.992  27.586  1.00 21.27    -0.271 OA
ATOM    701  CB  SER A 754      26.308  13.419  27.053  1.00 22.47     0.199 C 
ATOM    702  OG  SER A 754      26.048  13.840  28.379  1.00 25.37    -0.398 OA
ATOM    703  HG  SER A 754      26.429  14.697  28.528  1.00  0.00     0.209 HD
ATOM    704  N   TRP A 755      25.745  10.378  28.603  1.00 18.72    -0.346 N 
ATOM    705  HN  TRP A 755      24.733  10.486  28.669  1.00  0.00     0.163 HD
ATOM    706  CA  TRP A 755      26.447   9.452  29.493  1.00 19.31     0.181 C 
ATOM    707  C   TRP A 755      27.329   8.425  28.781  1.00 19.18     0.241 C 
ATOM    708  O   TRP A 755      28.427   8.143  29.241  1.00 19.04    -0.271 OA
ATOM    709  CB  TRP A 755      25.479   8.719  30.444  1.00 19.91     0.075 C 
ATOM    710  CG  TRP A 755      24.457   7.795  29.813  1.00 19.91    -0.028 A 
ATOM    711  CD1 TRP A 755      23.152   8.079  29.541  1.00 22.36     0.096 A 
ATOM    712  CD2 TRP A 755      24.665   6.426  29.421  1.00 21.91    -0.002 A 
ATOM    713  CE2 TRP A 755      23.439   5.948  28.928  1.00 21.51     0.042 A 
ATOM    714  CE3 TRP A 755      25.773   5.569  29.441  1.00 20.75     0.014 A 
ATOM    715  NE1 TRP A 755      22.535   6.970  29.005  1.00 22.86    -0.365 N 
ATOM    716  HE1 TRP A 755      21.559   6.920  28.712  1.00  0.00     0.165 HD
ATOM    717  CZ2 TRP A 755      23.284   4.647  28.469  1.00 22.83     0.030 A 
ATOM    718  CZ3 TRP A 755      25.621   4.275  28.980  1.00 21.37     0.001 A 
ATOM    719  CH2 TRP A 755      24.380   3.825  28.499  1.00 22.41     0.002 A 
ATOM    720  N   MET A 756      26.863   7.869  27.664  1.00 18.68    -0.346 N 
ATOM    721  HN  MET A 756      25.946   8.139  27.308  1.00  0.00     0.163 HD
ATOM    722  CA  MET A 756      27.659   6.870  26.941  1.00 19.85     0.177 C 
ATOM    723  C   MET A 756      28.958   7.482  26.422  1.00 19.19     0.241 C 
ATOM    724  O   MET A 756      30.034   6.912  26.582  1.00 20.39    -0.271 OA
ATOM    725  CB  MET A 756      26.868   6.278  25.765  1.00 19.46     0.045 C 
ATOM    726  CG  MET A 756      27.603   5.165  25.008  1.00 20.83     0.076 C 
ATOM    727  SD  MET A 756      27.850   3.661  25.990  1.00 21.57    -0.173 SA
ATOM    728  CE  MET A 756      26.281   2.891  25.764  1.00 21.58     0.089 C 
ATOM    729  N   SER A 757      28.854   8.652  25.807  1.00 17.98    -0.342 N 
ATOM    730  HN  SER A 757      27.936   9.084  25.706  1.00  0.00     0.163 HD
ATOM    731  CA  SER A 757      30.031   9.334  25.271  1.00 18.20     0.231 C 
ATOM    732  C   SER A 757      30.990   9.724  26.382  1.00 15.87     0.246 C 
ATOM    733  O   SER A 757      32.206   9.616  26.223  1.00 15.30    -0.271 OA
ATOM    734  CB  SER A 757      29.630  10.603  24.502  1.00 18.95     0.285 C 
ATOM    735  OG ASER A 757      29.098  11.581  25.372  0.50 23.11    -0.369 OA
ATOM    736  HG ASER A 757      29.737  11.777  26.048  1.00  0.00     0.212 HD
ATOM    737  OG BSER A 757      28.681  10.312  23.498  0.50 17.88    -0.369 OA
ATOM    738  HG BSER A 757      29.039   9.654  22.913  1.00  0.00     0.212 HD
ATOM    739  N   LEU A 758      30.437  10.202  27.495  1.00 14.46    -0.346 N 
ATOM    740  HN  LEU A 758      29.422  10.287  27.553  1.00  0.00     0.163 HD
ATOM    741  CA  LEU A 758      31.256  10.607  28.633  1.00 15.07     0.177 C 
ATOM    742  C   LEU A 758      32.025   9.408  29.158  1.00 15.24     0.241 C 
ATOM    743  O   LEU A 758      33.214   9.501  29.438  1.00 15.87    -0.271 OA
ATOM    744  CB  LEU A 758      30.390  11.192  29.754  1.00 14.24     0.038 C 
ATOM    745  CG  LEU A 758      29.788  12.577  29.472  1.00 14.41    -0.020 C 
ATOM    746  CD1 LEU A 758      28.805  12.943  30.587  1.00 14.11     0.009 C 
ATOM    747  CD2 LEU A 758      30.906  13.607  29.344  1.00 12.06     0.009 C 
ATOM    748  N   MET A 759      31.340   8.278  29.281  1.00 17.57    -0.346 N 
ATOM    749  HN  MET A 759      30.353   8.258  29.025  1.00  0.00     0.163 HD
ATOM    750  CA  MET A 759      31.978   7.067  29.776  1.00 19.17     0.177 C 
ATOM    751  C   MET A 759      33.034   6.490  28.840  1.00 18.62     0.241 C 
ATOM    752  O   MET A 759      34.107   6.102  29.292  1.00 19.36    -0.271 OA
ATOM    753  CB  MET A 759      30.929   6.007  30.071  1.00 19.34     0.045 C 
ATOM    754  CG  MET A 759      30.174   6.276  31.340  1.00 20.14     0.076 C 
ATOM    755  SD  MET A 759      28.951   5.014  31.664  1.00 23.98    -0.173 SA
ATOM    756  CE  MET A 759      27.889   5.923  32.806  1.00 19.13     0.089 C 
ATOM    757  N   VAL A 760      32.750   6.422  27.544  1.00 17.63    -0.346 N 
ATOM    758  HN  VAL A 760      31.848   6.745  27.194  1.00  0.00     0.163 HD
ATOM    759  CA  VAL A 760      33.745   5.880  26.633  1.00 18.39     0.180 C 
ATOM    760  C   VAL A 760      34.916   6.859  26.523  1.00 18.30     0.241 C 
ATOM    761  O   VAL A 760      36.056   6.454  26.304  1.00 18.75    -0.271 OA
ATOM    762  CB  VAL A 760      33.148   5.583  25.230  1.00 19.44     0.009 C 
ATOM    763  CG1 VAL A 760      32.874   6.872  24.477  1.00 19.75     0.012 C 
ATOM    764  CG2 VAL A 760      34.101   4.681  24.448  1.00 20.65     0.012 C 
ATOM    765  N   PHE A 761      34.639   8.149  26.702  1.00 17.49    -0.346 N 
ATOM    766  HN  PHE A 761      33.677   8.435  26.886  1.00  0.00     0.163 HD
ATOM    767  CA  PHE A 761      35.690   9.162  26.639  1.00 15.62     0.180 C 
ATOM    768  C   PHE A 761      36.600   9.020  27.872  1.00 15.97     0.241 C 
ATOM    769  O   PHE A 761      37.822   9.101  27.764  1.00 15.45    -0.271 OA
ATOM    770  CB  PHE A 761      35.071  10.566  26.597  1.00 17.88     0.073 C 
ATOM    771  CG  PHE A 761      35.997  11.626  26.057  1.00 16.70    -0.056 A 
ATOM    772  CD1 PHE A 761      36.422  11.589  24.734  1.00 18.73     0.007 A 
ATOM    773  CD2 PHE A 761      36.442  12.657  26.870  1.00 17.37     0.007 A 
ATOM    774  CE1 PHE A 761      37.276  12.562  24.231  1.00 15.89     0.001 A 
ATOM    775  CE2 PHE A 761      37.296  13.636  26.377  1.00 19.15     0.001 A 
ATOM    776  CZ  PHE A 761      37.714  13.588  25.055  1.00 19.22     0.000 A 
ATOM    777  N   GLY A 762      35.998   8.804  29.039  1.00 16.72    -0.351 N 
ATOM    778  HN  GLY A 762      34.980   8.751  29.080  1.00  0.00     0.163 HD
ATOM    779  CA  GLY A 762      36.777   8.642  30.259  1.00 17.67     0.225 C 
ATOM    780  C   GLY A 762      37.601   7.365  30.191  1.00 18.57     0.236 C 
ATOM    781  O   GLY A 762      38.743   7.313  30.654  1.00 18.91    -0.272 OA
ATOM    782  N   LEU A 763      37.009   6.325  29.613  1.00 18.37    -0.346 N 
ATOM    783  HN  LEU A 763      36.052   6.425  29.276  1.00  0.00     0.163 HD
ATOM    784  CA  LEU A 763      37.689   5.045  29.447  1.00 18.27     0.177 C 
ATOM    785  C   LEU A 763      38.933   5.264  28.596  1.00 18.88     0.240 C 
ATOM    786  O   LEU A 763      40.014   4.743  28.898  1.00 19.36    -0.271 OA
ATOM    787  CB  LEU A 763      36.766   4.050  28.743  1.00 18.06     0.038 C 
ATOM    788  CG  LEU A 763      37.416   2.792  28.157  1.00 19.23    -0.020 C 
ATOM    789  CD1 LEU A 763      38.019   1.931  29.280  1.00 13.00     0.009 C 
ATOM    790  CD2 LEU A 763      36.363   2.019  27.369  1.00 15.22     0.009 C 
ATOM    791  N   GLY A 764      38.768   6.042  27.529  1.00 17.70    -0.351 N 
ATOM    792  HN  GLY A 764      37.850   6.442  27.334  1.00  0.00     0.163 HD
ATOM    793  CA  GLY A 764      39.879   6.329  26.639  1.00 16.79     0.225 C 
ATOM    794  C   GLY A 764      40.989   7.073  27.355  1.00 17.69     0.236 C 
ATOM    795  O   GLY A 764      42.174   6.808  27.141  1.00 16.34    -0.272 OA
ATOM    796  N   TRP A 765      40.603   8.005  28.222  1.00 18.39    -0.346 N 
ATOM    797  HN  TRP A 765      39.608   8.175  28.368  1.00  0.00     0.163 HD
ATOM    798  CA  TRP A 765      41.581   8.784  28.964  1.00 18.52     0.181 C 
ATOM    799  C   TRP A 765      42.371   7.912  29.931  1.00 17.88     0.241 C 
ATOM    800  O   TRP A 765      43.593   7.998  29.981  1.00 18.48    -0.271 OA
ATOM    801  CB  TRP A 765      40.899   9.915  29.738  1.00 17.97     0.075 C 
ATOM    802  CG  TRP A 765      41.865  10.708  30.564  1.00 17.13    -0.028 A 
ATOM    803  CD1 TRP A 765      42.009  10.671  31.926  1.00 17.18     0.096 A 
ATOM    804  CD2 TRP A 765      42.867  11.612  30.079  1.00 17.53    -0.002 A 
ATOM    805  CE2 TRP A 765      43.581  12.081  31.198  1.00 17.48     0.042 A 
ATOM    806  CE3 TRP A 765      43.229  12.070  28.807  1.00 17.15     0.014 A 
ATOM    807  NE1 TRP A 765      43.037  11.493  32.313  1.00 16.96    -0.365 N 
ATOM    808  HE1 TRP A 765      43.347  11.643  33.273  1.00  0.00     0.165 HD
ATOM    809  CZ2 TRP A 765      44.641  12.984  31.082  1.00 18.93     0.030 A 
ATOM    810  CZ3 TRP A 765      44.278  12.964  28.695  1.00 19.42     0.001 A 
ATOM    811  CH2 TRP A 765      44.972  13.412  29.824  1.00 18.08     0.002 A 
ATOM    812  N   ARG A 766      41.675   7.082  30.703  1.00 17.92    -0.346 N 
ATOM    813  HN  ARG A 766      40.658   7.057  30.625  1.00  0.00     0.163 HD
ATOM    814  CA  ARG A 766      42.345   6.205  31.661  1.00 17.23     0.176 C 
ATOM    815  C   ARG A 766      43.293   5.241  30.941  1.00 17.08     0.241 C 
ATOM    816  O   ARG A 766      44.415   4.995  31.394  1.00 17.48    -0.271 OA
ATOM    817  CB  ARG A 766      41.311   5.413  32.476  1.00 15.97     0.036 C 
ATOM    818  CG  ARG A 766      40.435   6.275  33.387  1.00 17.51     0.023 C 
ATOM    819  CD  ARG A 766      39.631   5.421  34.359  1.00 16.83     0.138 C 
ATOM    820  NE  ARG A 766      38.683   4.559  33.665  1.00 17.54    -0.227 N 
ATOM    821  HE  ARG A 766      38.967   3.598  33.477  1.00  0.00     0.177 HD
ATOM    822  CZ  ARG A 766      37.473   4.936  33.259  1.00 19.65     0.665 C 
ATOM    823  NH1 ARG A 766      37.039   6.176  33.477  1.00 16.74    -0.235 N 
ATOM    824 1HH1 ARG A 766      37.637   6.846  33.960  1.00  0.00     0.174 HD
ATOM    825 2HH1 ARG A 766      36.112   6.465  33.166  1.00  0.00     0.174 HD
ATOM    826  NH2 ARG A 766      36.697   4.067  32.632  1.00 16.67    -0.235 N 
ATOM    827 1HH2 ARG A 766      37.029   3.117  32.465  1.00  0.00     0.174 HD
ATOM    828 2HH2 ARG A 766      35.770   4.356  32.321  1.00  0.00     0.174 HD
ATOM    829  N   SER A 767      42.841   4.707  29.811  1.00 17.10    -0.344 N 
ATOM    830  HN  SER A 767      41.908   4.957  29.483  1.00  0.00     0.163 HD
ATOM    831  CA  SER A 767      43.643   3.773  29.026  1.00 17.05     0.200 C 
ATOM    832  C   SER A 767      44.916   4.453  28.536  1.00 18.12     0.243 C 
ATOM    833  O   SER A 767      46.011   3.896  28.615  1.00 18.26    -0.271 OA
ATOM    834  CB  SER A 767      42.835   3.265  27.828  1.00 16.45     0.199 C 
ATOM    835  OG  SER A 767      41.639   2.630  28.254  1.00 14.19    -0.398 OA
ATOM    836  HG  SER A 767      41.138   2.315  27.511  1.00  0.00     0.209 HD
ATOM    837  N   TYR A 768      44.756   5.669  28.029  1.00 18.03    -0.346 N 
ATOM    838  HN  TYR A 768      43.817   6.067  27.997  1.00  0.00     0.163 HD
ATOM    839  CA  TYR A 768      45.867   6.457  27.517  1.00 17.84     0.180 C 
ATOM    840  C   TYR A 768      46.836   6.863  28.631  1.00 18.98     0.241 C 
ATOM    841  O   TYR A 768      48.055   6.742  28.492  1.00 19.29    -0.271 OA
ATOM    842  CB  TYR A 768      45.294   7.693  26.818  1.00 19.09     0.073 C 
ATOM    843  CG  TYR A 768      46.238   8.859  26.633  1.00 19.20    -0.056 A 
ATOM    844  CD1 TYR A 768      47.383   8.749  25.853  1.00 20.74     0.010 A 
ATOM    845  CD2 TYR A 768      45.944  10.096  27.193  1.00 18.61     0.010 A 
ATOM    846  CE1 TYR A 768      48.204   9.846  25.627  1.00 21.37     0.037 A 
ATOM    847  CE2 TYR A 768      46.753  11.193  26.975  1.00 20.49     0.037 A 
ATOM    848  CZ  TYR A 768      47.878  11.067  26.189  1.00 22.73     0.065 A 
ATOM    849  OH  TYR A 768      48.647  12.183  25.931  1.00 25.29    -0.361 OA
ATOM    850  HH  TYR A 768      49.422  12.096  25.389  1.00  0.00     0.217 HD
ATOM    851  N   LYS A 769      46.281   7.319  29.746  1.00 18.65    -0.346 N 
ATOM    852  HN  LYS A 769      45.264   7.350  29.815  1.00  0.00     0.163 HD
ATOM    853  CA  LYS A 769      47.079   7.778  30.877  1.00 20.97     0.176 C 
ATOM    854  C   LYS A 769      47.809   6.691  31.674  1.00 21.06     0.241 C 
ATOM    855  O   LYS A 769      48.992   6.834  31.995  1.00 21.12    -0.271 OA
ATOM    856  CB  LYS A 769      46.179   8.585  31.818  1.00 23.06     0.035 C 
ATOM    857  CG  LYS A 769      46.844   9.080  33.091  1.00 27.38     0.004 C 
ATOM    858  CD  LYS A 769      45.837   9.811  33.973  1.00 31.18     0.027 C 
ATOM    859  CE  LYS A 769      46.462  10.258  35.293  1.00 34.56     0.229 C 
ATOM    860  NZ  LYS A 769      45.458  10.903  36.189  1.00 36.84    -0.079 N 
ATOM    861  HZ1 LYS A 769      45.875  11.202  37.071  1.00  0.00     0.274 HD
ATOM    862  HZ2 LYS A 769      44.654  10.295  36.345  1.00  0.00     0.274 HD
ATOM    863  HZ3 LYS A 769      44.984  11.676  35.721  1.00  0.00     0.274 HD
ATOM    864  N   HIS A 770      47.115   5.604  31.985  1.00 20.50    -0.346 N 
ATOM    865  HN  HIS A 770      46.154   5.511  31.656  1.00  0.00     0.163 HD
ATOM    866  CA  HIS A 770      47.705   4.539  32.790  1.00 21.15     0.182 C 
ATOM    867  C   HIS A 770      48.428   3.424  32.051  1.00 22.46     0.241 C 
ATOM    868  O   HIS A 770      49.375   2.840  32.581  1.00 22.44    -0.271 OA
ATOM    869  CB  HIS A 770      46.627   3.917  33.679  1.00 21.32     0.093 C 
ATOM    870  CG  HIS A 770      45.936   4.906  34.563  1.00 22.44     0.028 A 
ATOM    871  CD2 HIS A 770      44.622   5.184  34.735  1.00 23.04     0.114 A 
ATOM    872  ND1 HIS A 770      46.620   5.740  35.420  1.00 24.74    -0.354 N 
ATOM    873  HD1 HIS A 770      47.634   5.775  35.525  1.00  0.00     0.166 HD
ATOM    874  CE1 HIS A 770      45.756   6.489  36.086  1.00 25.54     0.180 A 
ATOM    875  NE2 HIS A 770      44.538   6.170  35.689  1.00 23.98    -0.360 N 
ATOM    876  HE2 HIS A 770      43.674   6.588  36.034  1.00  0.00     0.166 HD
ATOM    877  N   VAL A 771      47.990   3.112  30.838  1.00 21.41    -0.346 N 
ATOM    878  HN  VAL A 771      47.214   3.629  30.426  1.00  0.00     0.163 HD
ATOM    879  CA  VAL A 771      48.620   2.031  30.099  1.00 20.88     0.180 C 
ATOM    880  C   VAL A 771      48.981   2.401  28.663  1.00 21.14     0.241 C 
ATOM    881  O   VAL A 771      48.850   1.585  27.753  1.00 19.35    -0.271 OA
ATOM    882  CB  VAL A 771      47.715   0.765  30.102  1.00 21.31     0.009 C 
ATOM    883  CG1 VAL A 771      47.673   0.159  31.498  1.00 20.73     0.012 C 
ATOM    884  CG2 VAL A 771      46.301   1.122  29.660  1.00 19.40     0.012 C 
ATOM    885  N   SER A 772      49.446   3.634  28.477  1.00 21.05    -0.344 N 
ATOM    886  HN  SER A 772      49.525   4.253  29.284  1.00  0.00     0.163 HD
ATOM    887  CA  SER A 772      49.848   4.139  27.165  1.00 22.58     0.200 C 
ATOM    888  C   SER A 772      48.876   3.813  26.029  1.00 21.60     0.242 C 
ATOM    889  O   SER A 772      49.291   3.677  24.883  1.00 20.83    -0.271 OA
ATOM    890  CB  SER A 772      51.238   3.608  26.801  1.00 24.72     0.199 C 
ATOM    891  OG  SER A 772      52.206   4.014  27.753  1.00 28.22    -0.398 OA
ATOM    892  HG  SER A 772      53.068   3.685  27.527  1.00  0.00     0.209 HD
ATOM    893  N   GLY A 773      47.590   3.694  26.350  1.00 21.63    -0.350 N 
ATOM    894  HN  GLY A 773      47.303   3.812  27.322  1.00  0.00     0.163 HD
ATOM    895  CA  GLY A 773      46.587   3.399  25.339  1.00 21.91     0.225 C 
ATOM    896  C   GLY A 773      46.721   2.027  24.699  1.00 22.33     0.236 C 
ATOM    897  O   GLY A 773      46.152   1.776  23.637  1.00 21.21    -0.272 OA
ATOM    898  N   GLN A 774      47.455   1.131  25.354  1.00 21.64    -0.346 N 
ATOM    899  HN  GLN A 774      47.872   1.393  26.247  1.00  0.00     0.163 HD
ATOM    900  CA  GLN A 774      47.683  -0.217  24.836  1.00 22.18     0.177 C 
ATOM    901  C   GLN A 774      46.615  -1.223  25.246  1.00 21.21     0.241 C 
ATOM    902  O   GLN A 774      46.586  -2.344  24.742  1.00 22.73    -0.271 OA
ATOM    903  CB  GLN A 774      49.056  -0.713  25.286  1.00 21.98     0.044 C 
ATOM    904  CG  GLN A 774      50.200   0.130  24.762  1.00 26.03     0.105 C 
ATOM    905  CD  GLN A 774      51.494  -0.113  25.516  1.00 29.25     0.215 C 
ATOM    906  NE2 GLN A 774      51.409  -0.850  26.617  1.00 27.28    -0.370 N 
ATOM    907 1HE2 GLN A 774      50.529  -1.247  26.947  1.00  0.00     0.159 HD
ATOM    908 2HE2 GLN A 774      52.279  -1.013  27.124  1.00  0.00     0.159 HD
ATOM    909  OE1 GLN A 774      52.556   0.366  25.118  1.00 33.84    -0.274 OA
ATOM    910  N   MET A 775      45.752  -0.829  26.175  1.00 20.24    -0.346 N 
ATOM    911  HN  MET A 775      45.848   0.101  26.582  1.00  0.00     0.163 HD
ATOM    912  CA  MET A 775      44.670  -1.696  26.626  1.00 19.86     0.177 C 
ATOM    913  C   MET A 775      43.543  -0.865  27.219  1.00 19.13     0.241 C 
ATOM    914  O   MET A 775      43.718   0.318  27.496  1.00 17.80    -0.271 OA
ATOM    915  CB  MET A 775      45.179  -2.741  27.635  1.00 20.37     0.045 C 
ATOM    916  CG  MET A 775      46.093  -2.237  28.735  1.00 19.70     0.076 C 
ATOM    917  SD  MET A 775      46.998  -3.631  29.512  1.00 21.61    -0.173 SA
ATOM    918  CE  MET A 775      48.183  -3.979  28.194  1.00 19.97     0.089 C 
ATOM    919  N   LEU A 776      42.386  -1.491  27.403  1.00 19.50    -0.346 N 
ATOM    920  HN  LEU A 776      42.316  -2.482  27.170  1.00  0.00     0.163 HD
ATOM    921  CA  LEU A 776      41.215  -0.804  27.928  1.00 18.36     0.177 C 
ATOM    922  C   LEU A 776      41.152  -0.823  29.445  1.00 19.03     0.241 C 
ATOM    923  O   LEU A 776      40.889  -1.857  30.068  1.00 17.39    -0.271 OA
ATOM    924  CB  LEU A 776      39.949  -1.423  27.339  1.00 19.22     0.038 C 
ATOM    925  CG  LEU A 776      39.828  -1.324  25.812  1.00 20.90    -0.020 C 
ATOM    926  CD1 LEU A 776      38.564  -2.051  25.351  1.00 19.94     0.009 C 
ATOM    927  CD2 LEU A 776      39.795   0.153  25.388  1.00 21.25     0.009 C 
ATOM    928  N   TYR A 777      41.380   0.348  30.027  1.00 18.00    -0.346 N 
ATOM    929  HN  TYR A 777      41.565   1.160  29.438  1.00  0.00     0.163 HD
ATOM    930  CA  TYR A 777      41.377   0.519  31.471  1.00 17.13     0.180 C 
ATOM    931  C   TYR A 777      39.997   0.970  31.944  1.00 17.83     0.241 C 
ATOM    932  O   TYR A 777      39.781   2.155  32.218  1.00 17.38    -0.271 OA
ATOM    933  CB  TYR A 777      42.447   1.552  31.841  1.00 16.80     0.073 C 
ATOM    934  CG  TYR A 777      42.842   1.609  33.303  1.00 16.71    -0.056 A 
ATOM    935  CD1 TYR A 777      41.972   2.110  34.265  1.00 16.04     0.010 A 
ATOM    936  CD2 TYR A 777      44.113   1.218  33.709  1.00 16.37     0.010 A 
ATOM    937  CE1 TYR A 777      42.364   2.230  35.590  1.00 17.52     0.037 A 
ATOM    938  CE2 TYR A 777      44.511   1.335  35.029  1.00 18.94     0.037 A 
ATOM    939  CZ  TYR A 777      43.634   1.842  35.962  1.00 17.86     0.065 A 
ATOM    940  OH  TYR A 777      44.038   1.983  37.268  1.00 20.59    -0.361 OA
ATOM    941  HH  TYR A 777      44.913   1.716  37.524  1.00  0.00     0.217 HD
ATOM    942  N   PHE A 778      39.057   0.032  32.027  1.00 17.49    -0.346 N 
ATOM    943  HN  PHE A 778      39.280  -0.930  31.771  1.00  0.00     0.163 HD
ATOM    944  CA  PHE A 778      37.708   0.365  32.481  1.00 17.68     0.180 C 
ATOM    945  C   PHE A 778      37.765   0.818  33.941  1.00 19.28     0.241 C 
ATOM    946  O   PHE A 778      37.106   1.781  34.331  1.00 19.19    -0.271 OA
ATOM    947  CB  PHE A 778      36.773  -0.845  32.363  1.00 17.74     0.073 C 
ATOM    948  CG  PHE A 778      36.483  -1.263  30.943  1.00 19.00    -0.056 A 
ATOM    949  CD1 PHE A 778      37.238  -2.244  30.322  1.00 18.44     0.007 A 
ATOM    950  CD2 PHE A 778      35.447  -0.675  30.232  1.00 20.42     0.007 A 
ATOM    951  CE1 PHE A 778      36.967  -2.634  29.016  1.00 19.28     0.001 A 
ATOM    952  CE2 PHE A 778      35.170  -1.059  28.925  1.00 20.92     0.001 A 
ATOM    953  CZ  PHE A 778      35.932  -2.041  28.319  1.00 20.14     0.000 A 
ATOM    954  N   ALA A 779      38.558   0.104  34.735  1.00 17.61    -0.346 N 
ATOM    955  HN  ALA A 779      39.070  -0.680  34.330  1.00  0.00     0.163 HD
ATOM    956  CA  ALA A 779      38.733   0.387  36.161  1.00 19.83     0.172 C 
ATOM    957  C   ALA A 779      40.044  -0.272  36.600  1.00 19.27     0.243 C 
ATOM    958  O   ALA A 779      40.591  -1.110  35.882  1.00 19.03    -0.271 OA
ATOM    959  CB  ALA A 779      37.551  -0.183  36.967  1.00 18.29     0.042 C 
ATOM    960  N   PRO A 780      40.566   0.096  37.781  1.00 19.24    -0.337 N 
ATOM    961  CA  PRO A 780      41.824  -0.515  38.225  1.00 19.72     0.179 C 
ATOM    962  C   PRO A 780      41.707  -2.030  38.312  1.00 19.62     0.241 C 
ATOM    963  O   PRO A 780      42.693  -2.742  38.138  1.00 20.33    -0.271 OA
ATOM    964  CB  PRO A 780      42.055   0.112  39.599  1.00 19.36     0.037 C 
ATOM    965  CG  PRO A 780      41.314   1.420  39.513  1.00 20.44     0.022 C 
ATOM    966  CD  PRO A 780      40.054   1.034  38.794  1.00 18.96     0.127 C 
ATOM    967  N   ASP A 781      40.493  -2.509  38.583  1.00 19.26    -0.346 N 
ATOM    968  HN  ASP A 781      39.720  -1.855  38.705  1.00  0.00     0.163 HD
ATOM    969  CA  ASP A 781      40.236  -3.939  38.710  1.00 19.70     0.186 C 
ATOM    970  C   ASP A 781      39.541  -4.530  37.481  1.00 20.02     0.241 C 
ATOM    971  O   ASP A 781      38.981  -5.627  37.534  1.00 18.92    -0.271 OA
ATOM    972  CB  ASP A 781      39.410  -4.211  39.978  1.00 21.92     0.147 C 
ATOM    973  CG  ASP A 781      38.041  -3.543  39.948  1.00 22.79     0.175 C 
ATOM    974  OD1 ASP A 781      37.890  -2.521  39.250  1.00 20.54    -0.648 OA
ATOM    975  OD2 ASP A 781      37.117  -4.031  40.637  1.00 21.84    -0.648 OA
ATOM    976  N   LEU A 782      39.567  -3.798  36.372  1.00 20.39    -0.346 N 
ATOM    977  HN  LEU A 782      40.003  -2.876  36.387  1.00  0.00     0.163 HD
ATOM    978  CA  LEU A 782      38.978  -4.297  35.130  1.00 18.81     0.177 C 
ATOM    979  C   LEU A 782      39.714  -3.691  33.949  1.00 19.88     0.241 C 
ATOM    980  O   LEU A 782      39.288  -2.688  33.367  1.00 19.51    -0.271 OA
ATOM    981  CB  LEU A 782      37.482  -3.972  35.030  1.00 18.76     0.038 C 
ATOM    982  CG  LEU A 782      36.788  -4.689  33.860  1.00 18.59    -0.020 C 
ATOM    983  CD1 LEU A 782      36.971  -6.207  34.000  1.00 17.23     0.009 C 
ATOM    984  CD2 LEU A 782      35.306  -4.342  33.830  1.00 18.36     0.009 C 
ATOM    985  N   ILE A 783      40.837  -4.311  33.614  1.00 17.71    -0.346 N 
ATOM    986  HN  ILE A 783      41.127  -5.126  34.154  1.00  0.00     0.163 HD
ATOM    987  CA  ILE A 783      41.669  -3.875  32.510  1.00 17.83     0.180 C 
ATOM    988  C   ILE A 783      41.723  -5.024  31.512  1.00 18.01     0.241 C 
ATOM    989  O   ILE A 783      42.053  -6.153  31.882  1.00 18.79    -0.271 OA
ATOM    990  CB  ILE A 783      43.093  -3.562  32.998  1.00 16.98     0.013 C 
ATOM    991  CG1 ILE A 783      43.034  -2.552  34.153  1.00 17.94     0.002 C 
ATOM    992  CG2 ILE A 783      43.936  -3.034  31.845  1.00 15.98     0.012 C 
ATOM    993  CD1 ILE A 783      44.384  -2.291  34.814  1.00 17.57     0.005 C 
ATOM    994  N   LEU A 784      41.383  -4.752  30.257  1.00 17.60    -0.346 N 
ATOM    995  HN  LEU A 784      41.100  -3.806  30.000  1.00  0.00     0.163 HD
ATOM    996  CA  LEU A 784      41.413  -5.803  29.244  1.00 18.88     0.177 C 
ATOM    997  C   LEU A 784      42.498  -5.548  28.207  1.00 17.87     0.241 C 
ATOM    998  O   LEU A 784      42.395  -4.604  27.422  1.00 17.51    -0.271 OA
ATOM    999  CB  LEU A 784      40.066  -5.919  28.508  1.00 19.49     0.038 C 
ATOM   1000  CG  LEU A 784      38.730  -6.031  29.248  1.00 22.72    -0.020 C 
ATOM   1001  CD1 LEU A 784      37.688  -6.589  28.277  1.00 22.04     0.009 C 
ATOM   1002  CD2 LEU A 784      38.842  -6.929  30.456  1.00 24.19     0.009 C 
ATOM   1003  N   ASN A 785      43.540  -6.378  28.204  1.00 16.57    -0.346 N 
ATOM   1004  HN  ASN A 785      43.603  -7.121  28.899  1.00  0.00     0.163 HD
ATOM   1005  CA  ASN A 785      44.585  -6.222  27.209  1.00 16.66     0.185 C 
ATOM   1006  C   ASN A 785      44.077  -6.920  25.946  1.00 17.55     0.241 C 
ATOM   1007  O   ASN A 785      42.979  -7.474  25.952  1.00 18.30    -0.271 OA
ATOM   1008  CB  ASN A 785      45.918  -6.821  27.686  1.00 16.97     0.137 C 
ATOM   1009  CG  ASN A 785      45.833  -8.307  28.000  1.00 18.35     0.217 C 
ATOM   1010  ND2 ASN A 785      46.818  -8.800  28.750  1.00 18.55    -0.370 N 
ATOM   1011 1HD2 ASN A 785      47.577  -8.221  29.110  1.00  0.00     0.159 HD
ATOM   1012 2HD2 ASN A 785      46.761  -9.796  28.961  1.00  0.00     0.159 HD
ATOM   1013  OD1 ASN A 785      44.916  -9.006  27.565  1.00 16.60    -0.274 OA
ATOM   1014  N   GLU A 786      44.863  -6.908  24.875  1.00 18.60    -0.346 N 
ATOM   1015  HN  GLU A 786      45.785  -6.477  24.934  1.00  0.00     0.163 HD
ATOM   1016  CA  GLU A 786      44.426  -7.504  23.611  1.00 21.82     0.177 C 
ATOM   1017  C   GLU A 786      43.912  -8.941  23.711  1.00 21.86     0.241 C 
ATOM   1018  O   GLU A 786      42.836  -9.258  23.208  1.00 21.76    -0.271 OA
ATOM   1019  CB  GLU A 786      45.546  -7.430  22.574  1.00 25.24     0.045 C 
ATOM   1020  CG  GLU A 786      45.052  -7.629  21.149  1.00 31.53     0.116 C 
ATOM   1021  CD  GLU A 786      46.138  -7.399  20.126  1.00 33.79     0.172 C 
ATOM   1022  OE1 GLU A 786      46.912  -6.436  20.298  1.00 38.93    -0.648 OA
ATOM   1023  OE2 GLU A 786      46.217  -8.167  19.149  1.00 36.25    -0.648 OA
ATOM   1024  N   GLN A 787      44.678  -9.813  24.353  1.00 21.40    -0.346 N 
ATOM   1025  HN  GLN A 787      45.570  -9.511  24.744  1.00  0.00     0.163 HD
ATOM   1026  CA  GLN A 787      44.254 -11.198  24.503  1.00 20.29     0.177 C 
ATOM   1027  C   GLN A 787      42.910 -11.290  25.226  1.00 20.06     0.241 C 
ATOM   1028  O   GLN A 787      42.025 -12.049  24.819  1.00 18.39    -0.271 OA
ATOM   1029  CB  GLN A 787      45.311 -11.987  25.281  1.00 21.48     0.044 C 
ATOM   1030  CG  GLN A 787      44.921 -13.429  25.589  1.00 23.60     0.105 C 
ATOM   1031  CD  GLN A 787      44.531 -14.193  24.345  1.00 25.58     0.215 C 
ATOM   1032  NE2 GLN A 787      43.520 -15.051  24.465  1.00 27.12    -0.370 N 
ATOM   1033 1HE2 GLN A 787      43.257 -15.567  23.625  1.00  0.00     0.159 HD
ATOM   1034 2HE2 GLN A 787      43.018 -15.192  25.341  1.00  0.00     0.159 HD
ATOM   1035  OE1 GLN A 787      45.138 -14.023  23.286  1.00 27.50    -0.274 OA
ATOM   1036  N   ARG A 788      42.758 -10.515  26.298  1.00 18.98    -0.346 N 
ATOM   1037  HN  ARG A 788      43.517  -9.895  26.580  1.00  0.00     0.163 HD
ATOM   1038  CA  ARG A 788      41.525 -10.538  27.075  1.00 19.79     0.176 C 
ATOM   1039  C   ARG A 788      40.340 -10.026  26.249  1.00 20.79     0.241 C 
ATOM   1040  O   ARG A 788      39.213 -10.493  26.412  1.00 20.33    -0.271 OA
ATOM   1041  CB  ARG A 788      41.687  -9.711  28.360  1.00 17.05     0.036 C 
ATOM   1042  CG  ARG A 788      40.703 -10.107  29.459  1.00 18.21     0.023 C 
ATOM   1043  CD  ARG A 788      41.017  -9.416  30.779  1.00 18.39     0.138 C 
ATOM   1044  NE  ARG A 788      40.241  -9.972  31.884  1.00 17.89    -0.227 N 
ATOM   1045  HE  ARG A 788      39.616 -10.753  31.684  1.00  0.00     0.177 HD
ATOM   1046  CZ  ARG A 788      40.297  -9.525  33.133  1.00 18.25     0.665 C 
ATOM   1047  NH1 ARG A 788      41.090  -8.506  33.440  1.00 17.64    -0.235 N 
ATOM   1048 1HH1 ARG A 788      41.133  -8.163  34.399  1.00  0.00     0.174 HD
ATOM   1049 2HH1 ARG A 788      41.646  -8.060  32.711  1.00  0.00     0.174 HD
ATOM   1050  NH2 ARG A 788      39.573 -10.106  34.082  1.00 18.42    -0.235 N 
ATOM   1051 1HH2 ARG A 788      39.616  -9.763  35.041  1.00  0.00     0.174 HD
ATOM   1052 2HH2 ARG A 788      38.964 -10.889  33.846  1.00  0.00     0.174 HD
ATOM   1053  N   MET A 789      40.605  -9.067  25.367  1.00 21.88    -0.346 N 
ATOM   1054  HN  MET A 789      41.556  -8.705  25.297  1.00  0.00     0.163 HD
ATOM   1055  CA  MET A 789      39.570  -8.519  24.497  1.00 23.85     0.177 C 
ATOM   1056  C   MET A 789      39.081  -9.612  23.549  1.00 24.53     0.241 C 
ATOM   1057  O   MET A 789      37.877  -9.838  23.405  1.00 25.04    -0.271 OA
ATOM   1058  CB  MET A 789      40.125  -7.367  23.654  1.00 22.52     0.045 C 
ATOM   1059  CG  MET A 789      40.423  -6.084  24.410  1.00 23.43     0.076 C 
ATOM   1060  SD  MET A 789      41.075  -4.845  23.283  1.00 24.78    -0.173 SA
ATOM   1061  CE  MET A 789      42.385  -4.095  24.267  1.00 24.53     0.089 C 
ATOM   1062  N   LYS A 790      40.032 -10.277  22.900  1.00 25.89    -0.346 N 
ATOM   1063  HN  LYS A 790      41.008 -10.042  23.079  1.00  0.00     0.163 HD
ATOM   1064  CA  LYS A 790      39.724 -11.332  21.939  1.00 27.25     0.176 C 
ATOM   1065  C   LYS A 790      38.859 -12.444  22.501  1.00 27.75     0.241 C 
ATOM   1066  O   LYS A 790      38.128 -13.095  21.761  1.00 28.93    -0.271 OA
ATOM   1067  CB  LYS A 790      41.013 -11.941  21.379  1.00 28.56     0.035 C 
ATOM   1068  CG  LYS A 790      41.821 -10.999  20.516  1.00 31.39     0.004 C 
ATOM   1069  CD  LYS A 790      43.036 -11.694  19.934  1.00 33.48     0.027 C 
ATOM   1070  CE  LYS A 790      43.889 -10.725  19.140  1.00 34.71     0.229 C 
ATOM   1071  NZ  LYS A 790      45.123 -11.387  18.631  1.00 38.19    -0.079 N 
ATOM   1072  HZ1 LYS A 790      45.697 -10.735  18.097  1.00  0.00     0.274 HD
ATOM   1073  HZ2 LYS A 790      44.904 -12.224  18.091  1.00  0.00     0.274 HD
ATOM   1074  HZ3 LYS A 790      45.654 -11.823  19.385  1.00  0.00     0.274 HD
ATOM   1075  N   GLU A 791      38.933 -12.664  23.807  1.00 28.63    -0.346 N 
ATOM   1076  HN  GLU A 791      39.540 -12.085  24.387  1.00  0.00     0.163 HD
ATOM   1077  CA  GLU A 791      38.152 -13.727  24.414  1.00 29.91     0.177 C 
ATOM   1078  C   GLU A 791      37.055 -13.245  25.360  1.00 30.00     0.241 C 
ATOM   1079  O   GLU A 791      36.529 -14.023  26.152  1.00 29.84    -0.271 OA
ATOM   1080  CB  GLU A 791      39.100 -14.695  25.127  1.00 31.29     0.045 C 
ATOM   1081  CG  GLU A 791      40.073 -15.380  24.156  1.00 34.07     0.116 C 
ATOM   1082  CD  GLU A 791      39.362 -16.256  23.122  1.00 36.99     0.172 C 
ATOM   1083  OE1 GLU A 791      39.918 -16.469  22.019  1.00 38.04    -0.648 OA
ATOM   1084  OE2 GLU A 791      38.248 -16.743  23.417  1.00 38.07    -0.648 OA
ATOM   1085  N   SER A 792      36.688 -11.972  25.247  1.00 29.87    -0.344 N 
ATOM   1086  HN  SER A 792      37.139 -11.388  24.543  1.00  0.00     0.163 HD
ATOM   1087  CA  SER A 792      35.656 -11.383  26.103  1.00 31.02     0.200 C 
ATOM   1088  C   SER A 792      34.218 -11.705  25.694  1.00 33.05     0.243 C 
ATOM   1089  O   SER A 792      33.326 -11.731  26.545  1.00 33.42    -0.271 OA
ATOM   1090  CB  SER A 792      35.814  -9.863  26.136  1.00 29.60     0.199 C 
ATOM   1091  OG  SER A 792      35.630  -9.312  24.842  1.00 28.61    -0.398 OA
ATOM   1092  HG  SER A 792      35.728  -8.367  24.863  1.00  0.00     0.209 HD
ATOM   1093  N   SER A 793      34.017 -11.929  24.396  1.00 33.06    -0.344 N 
ATOM   1094  HN  SER A 793      34.831 -11.890  23.782  1.00  0.00     0.163 HD
ATOM   1095  CA  SER A 793      32.718 -12.228  23.777  1.00 34.40     0.200 C 
ATOM   1096  C   SER A 793      32.241 -10.971  23.059  1.00 35.84     0.243 C 
ATOM   1097  O   SER A 793      31.287 -11.004  22.282  1.00 37.15    -0.271 OA
ATOM   1098  CB  SER A 793      31.663 -12.666  24.804  1.00 34.08     0.199 C 
ATOM   1099  OG  SER A 793      31.112 -11.563  25.503  1.00 35.90    -0.398 OA
ATOM   1100  HG  SER A 793      30.460 -11.834  26.138  1.00  0.00     0.209 HD
ATOM   1101  N   PHE A 794      32.918  -9.860  23.325  1.00 35.34    -0.346 N 
ATOM   1102  HN  PHE A 794      33.691  -9.895  23.990  1.00  0.00     0.163 HD
ATOM   1103  CA  PHE A 794      32.583  -8.596  22.691  1.00 34.58     0.180 C 
ATOM   1104  C   PHE A 794      33.848  -7.917  22.187  1.00 34.66     0.241 C 
ATOM   1105  O   PHE A 794      34.096  -6.743  22.464  1.00 36.38    -0.271 OA
ATOM   1106  CB  PHE A 794      31.813  -7.691  23.668  1.00 33.93     0.073 C 
ATOM   1107  CG  PHE A 794      32.442  -7.567  25.034  1.00 32.88    -0.056 A 
ATOM   1108  CD1 PHE A 794      33.342  -6.552  25.314  1.00 33.94     0.007 A 
ATOM   1109  CD2 PHE A 794      32.090  -8.437  26.052  1.00 33.20     0.007 A 
ATOM   1110  CE1 PHE A 794      33.876  -6.408  26.589  1.00 32.12     0.001 A 
ATOM   1111  CE2 PHE A 794      32.619  -8.298  27.324  1.00 32.18     0.001 A 
ATOM   1112  CZ  PHE A 794      33.512  -7.279  27.592  1.00 32.76     0.000 A 
ATOM   1113  N   TYR A 795      34.633  -8.681  21.431  1.00 33.42    -0.346 N 
ATOM   1114  HN  TYR A 795      34.336  -9.638  21.241  1.00  0.00     0.163 HD
ATOM   1115  CA  TYR A 795      35.896  -8.224  20.858  1.00 30.82     0.180 C 
ATOM   1116  C   TYR A 795      35.751  -7.066  19.881  1.00 32.77     0.241 C 
ATOM   1117  O   TYR A 795      36.596  -6.167  19.845  1.00 32.04    -0.271 OA
ATOM   1118  CB  TYR A 795      36.596  -9.386  20.149  1.00 27.67     0.073 C 
ATOM   1119  CG  TYR A 795      37.893  -9.006  19.470  1.00 24.42    -0.056 A 
ATOM   1120  CD1 TYR A 795      38.882  -8.325  20.160  1.00 24.71     0.010 A 
ATOM   1121  CD2 TYR A 795      38.145  -9.367  18.152  1.00 23.14     0.010 A 
ATOM   1122  CE1 TYR A 795      40.087  -8.016  19.564  1.00 23.06     0.037 A 
ATOM   1123  CE2 TYR A 795      39.353  -9.062  17.544  1.00 21.85     0.037 A 
ATOM   1124  CZ  TYR A 795      40.321  -8.388  18.259  1.00 23.49     0.065 A 
ATOM   1125  OH  TYR A 795      41.541  -8.094  17.690  1.00 23.19    -0.361 OA
ATOM   1126  HH  TYR A 795      42.208  -7.630  18.182  1.00  0.00     0.217 HD
ATOM   1127  N   SER A 796      34.697  -7.097  19.070  1.00 32.69    -0.337 N 
ATOM   1128  HN  SER A 796      34.037  -7.872  19.130  1.00  0.00     0.163 HD
ATOM   1129  CA  SER A 796      34.475  -6.033  18.095  1.00 31.73     0.278 C 
ATOM   1130  C   SER A 796      34.213  -4.711  18.807  1.00 29.63     0.252 C 
ATOM   1131  O   SER A 796      34.699  -3.666  18.383  1.00 30.37    -0.271 OA
ATOM   1132  CB  SER A 796      33.291  -6.374  17.189  1.00 33.24     0.206 C 
ATOM   1133  OG ASER A 796      33.383  -5.648  15.972  0.50 33.99    -0.646 OA
ATOM   1134  OG BSER A 796      32.149  -6.710  17.963  0.50 32.67    -0.646 OA
ATOM   1135  N   LEU A 797      33.439  -4.766  19.886  1.00 28.77    -0.346 N 
ATOM   1136  HN  LEU A 797      33.049  -5.664  20.173  1.00  0.00     0.163 HD
ATOM   1137  CA  LEU A 797      33.134  -3.578  20.667  1.00 28.42     0.177 C 
ATOM   1138  C   LEU A 797      34.430  -3.017  21.251  1.00 27.90     0.241 C 
ATOM   1139  O   LEU A 797      34.610  -1.803  21.328  1.00 25.66    -0.271 OA
ATOM   1140  CB  LEU A 797      32.180  -3.927  21.805  1.00 29.80     0.038 C 
ATOM   1141  CG  LEU A 797      31.872  -2.791  22.778  1.00 31.34    -0.020 C 
ATOM   1142  CD1 LEU A 797      30.962  -1.762  22.145  1.00 32.89     0.009 C 
ATOM   1143  CD2 LEU A 797      31.200  -3.368  23.983  1.00 32.66     0.009 C 
ATOM   1144  N   CYS A 798      35.325  -3.913  21.665  1.00 25.38    -0.345 N 
ATOM   1145  HN  CYS A 798      35.111  -4.907  21.581  1.00  0.00     0.163 HD
ATOM   1146  CA  CYS A 798      36.601  -3.505  22.235  1.00 24.96     0.186 C 
ATOM   1147  C   CYS A 798      37.438  -2.729  21.230  1.00 24.54     0.241 C 
ATOM   1148  O   CYS A 798      38.007  -1.688  21.562  1.00 24.05    -0.271 OA
ATOM   1149  CB  CYS A 798      37.388  -4.724  22.732  1.00 23.93     0.121 C 
ATOM   1150  SG  CYS A 798      36.747  -5.436  24.264  1.00 24.62    -0.095 SA
ATOM   1151  N   LEU A 799      37.517  -3.226  20.002  1.00 23.43    -0.346 N 
ATOM   1152  HN  LEU A 799      37.027  -4.091  19.774  1.00  0.00     0.163 HD
ATOM   1153  CA  LEU A 799      38.298  -2.546  18.978  1.00 25.30     0.177 C 
ATOM   1154  C   LEU A 799      37.741  -1.149  18.690  1.00 25.10     0.241 C 
ATOM   1155  O   LEU A 799      38.495  -0.208  18.444  1.00 25.08    -0.271 OA
ATOM   1156  CB  LEU A 799      38.324  -3.378  17.696  1.00 26.87     0.038 C 
ATOM   1157  CG  LEU A 799      38.974  -4.758  17.839  1.00 28.87    -0.020 C 
ATOM   1158  CD1 LEU A 799      38.933  -5.494  16.506  1.00 29.55     0.009 C 
ATOM   1159  CD2 LEU A 799      40.407  -4.594  18.312  1.00 27.80     0.009 C 
ATOM   1160  N   THR A 800      36.421  -1.017  18.723  1.00 25.22    -0.344 N 
ATOM   1161  HN  THR A 800      35.840  -1.830  18.926  1.00  0.00     0.163 HD
ATOM   1162  CA  THR A 800      35.790   0.273  18.474  1.00 26.12     0.205 C 
ATOM   1163  C   THR A 800      36.139   1.263  19.585  1.00 24.58     0.243 C 
ATOM   1164  O   THR A 800      36.601   2.372  19.312  1.00 25.13    -0.271 OA
ATOM   1165  CB  THR A 800      34.256   0.136  18.378  1.00 27.56     0.146 C 
ATOM   1166  CG2 THR A 800      33.599   1.511  18.257  1.00 25.47     0.042 C 
ATOM   1167  OG1 THR A 800      33.922  -0.650  17.228  1.00 29.55    -0.393 OA
ATOM   1168  HG1 THR A 800      34.330  -1.504  17.303  1.00  0.00     0.210 HD
ATOM   1169  N   MET A 801      35.931   0.861  20.835  1.00 23.21    -0.346 N 
ATOM   1170  HN  MET A 801      35.552  -0.070  21.007  1.00  0.00     0.163 HD
ATOM   1171  CA  MET A 801      36.237   1.734  21.967  1.00 22.41     0.177 C 
ATOM   1172  C   MET A 801      37.733   2.055  22.042  1.00 22.72     0.241 C 
ATOM   1173  O   MET A 801      38.128   3.134  22.478  1.00 23.49    -0.271 OA
ATOM   1174  CB  MET A 801      35.777   1.087  23.278  1.00 21.19     0.045 C 
ATOM   1175  CG  MET A 801      34.280   0.791  23.333  1.00 20.93     0.076 C 
ATOM   1176  SD  MET A 801      33.686   0.313  24.969  1.00 23.44    -0.173 SA
ATOM   1177  CE  MET A 801      34.350  -1.311  25.108  1.00 24.35     0.089 C 
ATOM   1178  N   TRP A 802      38.556   1.112  21.603  1.00 21.50    -0.346 N 
ATOM   1179  HN  TRP A 802      38.158   0.246  21.240  1.00  0.00     0.163 HD
ATOM   1180  CA  TRP A 802      40.007   1.261  21.618  1.00 21.09     0.181 C 
ATOM   1181  C   TRP A 802      40.452   2.404  20.703  1.00 20.58     0.241 C 
ATOM   1182  O   TRP A 802      41.541   2.958  20.858  1.00 18.54    -0.271 OA
ATOM   1183  CB  TRP A 802      40.639  -0.056  21.158  1.00 22.30     0.075 C 
ATOM   1184  CG  TRP A 802      42.046  -0.270  21.592  1.00 24.91    -0.028 A 
ATOM   1185  CD1 TRP A 802      42.842   0.606  22.267  1.00 26.11     0.096 A 
ATOM   1186  CD2 TRP A 802      42.838  -1.443  21.369  1.00 26.59    -0.002 A 
ATOM   1187  CE2 TRP A 802      44.106  -1.206  21.937  1.00 26.75     0.042 A 
ATOM   1188  CE3 TRP A 802      42.598  -2.673  20.744  1.00 28.37     0.014 A 
ATOM   1189  NE1 TRP A 802      44.083   0.053  22.479  1.00 26.12    -0.365 N 
ATOM   1190  HE1 TRP A 802      44.860   0.506  22.961  1.00  0.00     0.165 HD
ATOM   1191  CZ2 TRP A 802      45.134  -2.152  21.896  1.00 28.36     0.030 A 
ATOM   1192  CZ3 TRP A 802      43.621  -3.614  20.705  1.00 27.61     0.001 A 
ATOM   1193  CH2 TRP A 802      44.870  -3.348  21.277  1.00 28.06     0.002 A 
ATOM   1194  N   GLN A 803      39.598   2.759  19.749  1.00 21.16    -0.346 N 
ATOM   1195  HN  GLN A 803      38.704   2.273  19.672  1.00  0.00     0.163 HD
ATOM   1196  CA  GLN A 803      39.913   3.830  18.809  1.00 19.98     0.177 C 
ATOM   1197  C   GLN A 803      40.212   5.158  19.506  1.00 20.08     0.241 C 
ATOM   1198  O   GLN A 803      41.099   5.900  19.082  1.00 20.29    -0.271 OA
ATOM   1199  CB  GLN A 803      38.761   4.025  17.819  1.00 21.54     0.044 C 
ATOM   1200  CG  GLN A 803      38.480   2.822  16.913  1.00 20.78     0.105 C 
ATOM   1201  CD  GLN A 803      37.236   3.015  16.059  1.00 23.01     0.215 C 
ATOM   1202  NE2 GLN A 803      36.855   1.973  15.320  1.00 22.01    -0.370 N 
ATOM   1203 1HE2 GLN A 803      36.021   2.102  14.747  1.00  0.00     0.159 HD
ATOM   1204 2HE2 GLN A 803      37.360   1.087  15.318  1.00  0.00     0.159 HD
ATOM   1205  OE1 GLN A 803      36.625   4.086  16.062  1.00 19.31    -0.274 OA
ATOM   1206  N   ILE A 804      39.485   5.451  20.580  1.00 17.40    -0.346 N 
ATOM   1207  HN  ILE A 804      38.774   4.794  20.901  1.00  0.00     0.163 HD
ATOM   1208  CA  ILE A 804      39.690   6.701  21.307  1.00 18.93     0.180 C 
ATOM   1209  C   ILE A 804      41.078   6.832  21.947  1.00 18.51     0.243 C 
ATOM   1210  O   ILE A 804      41.787   7.802  21.693  1.00 19.04    -0.271 OA
ATOM   1211  CB  ILE A 804      38.585   6.906  22.370  1.00 18.27     0.013 C 
ATOM   1212  CG1 ILE A 804      37.219   6.946  21.673  1.00 20.25     0.002 C 
ATOM   1213  CG2 ILE A 804      38.835   8.208  23.141  1.00 15.96     0.012 C 
ATOM   1214  CD1 ILE A 804      36.041   7.016  22.613  1.00 20.73     0.005 C 
ATOM   1215  N   PRO A 805      41.492   5.856  22.769  1.00 19.84    -0.337 N 
ATOM   1216  CA  PRO A 805      42.814   5.918  23.413  1.00 18.73     0.179 C 
ATOM   1217  C   PRO A 805      43.929   6.004  22.364  1.00 19.75     0.241 C 
ATOM   1218  O   PRO A 805      44.926   6.711  22.534  1.00 17.47    -0.271 OA
ATOM   1219  CB  PRO A 805      42.893   4.603  24.185  1.00 19.60     0.037 C 
ATOM   1220  CG  PRO A 805      41.470   4.231  24.427  1.00 20.21     0.022 C 
ATOM   1221  CD  PRO A 805      40.759   4.639  23.159  1.00 18.98     0.127 C 
ATOM   1222  N   GLN A 806      43.759   5.249  21.284  1.00 19.80    -0.346 N 
ATOM   1223  HN  GLN A 806      42.923   4.670  21.199  1.00  0.00     0.163 HD
ATOM   1224  CA  GLN A 806      44.750   5.239  20.224  1.00 21.20     0.177 C 
ATOM   1225  C   GLN A 806      44.875   6.628  19.630  1.00 21.15     0.241 C 
ATOM   1226  O   GLN A 806      45.968   7.071  19.291  1.00 22.80    -0.271 OA
ATOM   1227  CB  GLN A 806      44.366   4.235  19.142  1.00 22.99     0.044 C 
ATOM   1228  CG  GLN A 806      44.527   2.787  19.583  1.00 27.03     0.105 C 
ATOM   1229  CD  GLN A 806      44.074   1.800  18.524  1.00 30.92     0.215 C 
ATOM   1230  NE2 GLN A 806      43.226   0.856  18.916  1.00 31.01    -0.370 N 
ATOM   1231 1HE2 GLN A 806      42.893   0.781  19.877  1.00  0.00     0.159 HD
ATOM   1232 2HE2 GLN A 806      42.921   0.192  18.204  1.00  0.00     0.159 HD
ATOM   1233  OE1 GLN A 806      44.476   1.890  17.365  1.00 36.77    -0.274 OA
ATOM   1234  N   GLU A 807      43.751   7.322  19.509  1.00 22.10    -0.346 N 
ATOM   1235  HN  GLU A 807      42.862   6.909  19.792  1.00  0.00     0.163 HD
ATOM   1236  CA  GLU A 807      43.788   8.671  18.973  1.00 22.43     0.177 C 
ATOM   1237  C   GLU A 807      44.437   9.597  19.999  1.00 20.96     0.241 C 
ATOM   1238  O   GLU A 807      45.172  10.512  19.628  1.00 21.94    -0.271 OA
ATOM   1239  CB  GLU A 807      42.381   9.160  18.641  1.00 24.52     0.045 C 
ATOM   1240  CG  GLU A 807      42.367  10.362  17.717  1.00 32.09     0.116 C 
ATOM   1241  CD  GLU A 807      43.077  10.097  16.401  1.00 34.84     0.172 C 
ATOM   1242  OE1 GLU A 807      42.708   9.126  15.706  1.00 36.43    -0.648 OA
ATOM   1243  OE2 GLU A 807      44.017  10.853  16.071  1.00 38.09    -0.648 OA
ATOM   1244  N   PHE A 808      44.174   9.364  21.286  1.00 18.09    -0.346 N 
ATOM   1245  HN  PHE A 808      43.553   8.598  21.548  1.00  0.00     0.163 HD
ATOM   1246  CA  PHE A 808      44.775  10.205  22.324  1.00 18.12     0.180 C 
ATOM   1247  C   PHE A 808      46.298  10.093  22.269  1.00 19.01     0.241 C 
ATOM   1248  O   PHE A 808      47.015  11.076  22.484  1.00 17.43    -0.271 OA
ATOM   1249  CB  PHE A 808      44.293   9.798  23.723  1.00 16.58     0.073 C 
ATOM   1250  CG  PHE A 808      42.896  10.257  24.050  1.00 17.57    -0.056 A 
ATOM   1251  CD1 PHE A 808      42.279   9.878  25.234  1.00 17.74     0.007 A 
ATOM   1252  CD2 PHE A 808      42.201  11.064  23.168  1.00 17.88     0.007 A 
ATOM   1253  CE1 PHE A 808      40.991  10.299  25.530  1.00 16.52     0.001 A 
ATOM   1254  CE2 PHE A 808      40.918  11.488  23.454  1.00 18.32     0.001 A 
ATOM   1255  CZ  PHE A 808      40.311  11.100  24.642  1.00 18.19     0.000 A 
ATOM   1256  N   VAL A 809      46.784   8.889  21.973  1.00 18.84    -0.346 N 
ATOM   1257  HN  VAL A 809      46.141   8.115  21.803  1.00  0.00     0.163 HD
ATOM   1258  CA  VAL A 809      48.219   8.661  21.889  1.00 19.76     0.180 C 
ATOM   1259  C   VAL A 809      48.795   9.462  20.731  1.00 21.43     0.241 C 
ATOM   1260  O   VAL A 809      49.792  10.160  20.890  1.00 22.09    -0.271 OA
ATOM   1261  CB  VAL A 809      48.559   7.154  21.682  1.00 21.47     0.009 C 
ATOM   1262  CG1 VAL A 809      50.046   6.998  21.306  1.00 19.79     0.012 C 
ATOM   1263  CG2 VAL A 809      48.258   6.365  22.965  1.00 19.02     0.012 C 
ATOM   1264  N   LYS A 810      48.158   9.369  19.570  1.00 23.22    -0.346 N 
ATOM   1265  HN  LYS A 810      47.326   8.783  19.499  1.00  0.00     0.163 HD
ATOM   1266  CA  LYS A 810      48.629  10.090  18.396  1.00 25.18     0.176 C 
ATOM   1267  C   LYS A 810      48.652  11.603  18.621  1.00 25.18     0.241 C 
ATOM   1268  O   LYS A 810      49.624  12.275  18.276  1.00 23.57    -0.271 OA
ATOM   1269  CB  LYS A 810      47.750   9.743  17.192  1.00 27.16     0.035 C 
ATOM   1270  CG  LYS A 810      47.824   8.272  16.804  1.00 31.98     0.004 C 
ATOM   1271  CD  LYS A 810      46.882   7.964  15.654  1.00 36.29     0.027 C 
ATOM   1272  CE  LYS A 810      46.971   6.506  15.228  1.00 37.57     0.229 C 
ATOM   1273  NZ  LYS A 810      45.957   6.183  14.190  1.00 41.08    -0.079 N 
ATOM   1274  HZ1 LYS A 810      46.017   5.206  13.904  1.00  0.00     0.274 HD
ATOM   1275  HZ2 LYS A 810      46.027   6.812  13.390  1.00  0.00     0.274 HD
ATOM   1276  HZ3 LYS A 810      45.016   6.426  14.498  1.00  0.00     0.274 HD
ATOM   1277  N   LEU A 811      47.587  12.131  19.217  1.00 24.24    -0.346 N 
ATOM   1278  HN  LEU A 811      46.821  11.519  19.499  1.00  0.00     0.163 HD
ATOM   1279  CA  LEU A 811      47.485  13.566  19.478  1.00 23.03     0.177 C 
ATOM   1280  C   LEU A 811      48.203  14.029  20.741  1.00 23.13     0.241 C 
ATOM   1281  O   LEU A 811      48.467  15.220  20.903  1.00 24.20    -0.271 OA
ATOM   1282  CB  LEU A 811      46.012  13.966  19.580  1.00 21.81     0.038 C 
ATOM   1283  CG  LEU A 811      45.159  13.813  18.320  1.00 21.67    -0.020 C 
ATOM   1284  CD1 LEU A 811      43.702  14.051  18.656  1.00 21.43     0.009 C 
ATOM   1285  CD2 LEU A 811      45.639  14.789  17.260  1.00 22.57     0.009 C 
ATOM   1286  N   GLN A 812      48.520  13.095  21.632  1.00 23.00    -0.346 N 
ATOM   1287  HN  GLN A 812      48.309  12.119  21.425  1.00  0.00     0.163 HD
ATOM   1288  CA  GLN A 812      49.162  13.430  22.898  1.00 21.55     0.177 C 
ATOM   1289  C   GLN A 812      48.316  14.476  23.630  1.00 20.32     0.241 C 
ATOM   1290  O   GLN A 812      48.795  15.542  24.023  1.00 20.31    -0.271 OA
ATOM   1291  CB  GLN A 812      50.582  13.943  22.664  1.00 24.90     0.044 C 
ATOM   1292  CG  GLN A 812      51.565  12.836  22.283  1.00 25.05     0.105 C 
ATOM   1293  CD  GLN A 812      51.752  11.813  23.397  1.00 28.81     0.215 C 
ATOM   1294  NE2 GLN A 812      51.309  10.577  23.155  1.00 28.34    -0.370 N 
ATOM   1295 1HE2 GLN A 812      51.434   9.892  23.901  1.00  0.00     0.159 HD
ATOM   1296 2HE2 GLN A 812      50.868  10.315  22.273  1.00  0.00     0.159 HD
ATOM   1297  OE1 GLN A 812      52.285  12.130  24.463  1.00 30.24    -0.274 OA
ATOM   1298  N   VAL A 813      47.041  14.154  23.801  1.00 18.62    -0.346 N 
ATOM   1299  HN  VAL A 813      46.704  13.260  23.443  1.00  0.00     0.163 HD
ATOM   1300  CA  VAL A 813      46.106  15.038  24.485  1.00 17.85     0.180 C 
ATOM   1301  C   VAL A 813      46.564  15.321  25.915  1.00 17.33     0.241 C 
ATOM   1302  O   VAL A 813      47.005  14.416  26.626  1.00 16.33    -0.271 OA
ATOM   1303  CB  VAL A 813      44.696  14.407  24.519  1.00 18.67     0.009 C 
ATOM   1304  CG1 VAL A 813      43.718  15.336  25.234  1.00 17.93     0.012 C 
ATOM   1305  CG2 VAL A 813      44.225  14.130  23.097  1.00 18.32     0.012 C 
ATOM   1306  N   SER A 814      46.473  16.581  26.331  1.00 16.94    -0.344 N 
ATOM   1307  HN  SER A 814      46.118  17.295  25.695  1.00  0.00     0.163 HD
ATOM   1308  CA  SER A 814      46.873  16.960  27.684  1.00 16.58     0.200 C 
ATOM   1309  C   SER A 814      45.692  16.826  28.638  1.00 16.06     0.243 C 
ATOM   1310  O   SER A 814      44.535  16.783  28.215  1.00 15.07    -0.271 OA
ATOM   1311  CB  SER A 814      47.359  18.409  27.715  1.00 16.56     0.199 C 
ATOM   1312  OG  SER A 814      46.274  19.304  27.493  1.00 17.67    -0.398 OA
ATOM   1313  HG  SER A 814      46.576  20.205  27.512  1.00  0.00     0.209 HD
ATOM   1314  N   GLN A 815      45.986  16.760  29.930  1.00 15.82    -0.346 N 
ATOM   1315  HN  GLN A 815      46.960  16.782  30.230  1.00  0.00     0.163 HD
ATOM   1316  CA  GLN A 815      44.928  16.656  30.918  1.00 17.58     0.177 C 
ATOM   1317  C   GLN A 815      44.012  17.884  30.841  1.00 16.52     0.241 C 
ATOM   1318  O   GLN A 815      42.803  17.769  30.998  1.00 16.73    -0.271 OA
ATOM   1319  CB  GLN A 815      45.532  16.530  32.315  1.00 19.44     0.044 C 
ATOM   1320  CG  GLN A 815      44.511  16.525  33.431  1.00 20.47     0.105 C 
ATOM   1321  CD  GLN A 815      45.129  16.133  34.750  1.00 24.47     0.215 C 
ATOM   1322  NE2 GLN A 815      45.615  17.118  35.494  1.00 23.98    -0.370 N 
ATOM   1323 1HE2 GLN A 815      45.565  18.097  35.214  1.00  0.00     0.159 HD
ATOM   1324 2HE2 GLN A 815      46.033  16.853  36.386  1.00  0.00     0.159 HD
ATOM   1325  OE1 GLN A 815      45.189  14.952  35.088  1.00 28.05    -0.274 OA
ATOM   1326  N   GLU A 816      44.590  19.053  30.579  1.00 15.87    -0.346 N 
ATOM   1327  HN  GLU A 816      45.601  19.089  30.447  1.00  0.00     0.163 HD
ATOM   1328  CA  GLU A 816      43.812  20.288  30.475  1.00 17.07     0.177 C 
ATOM   1329  C   GLU A 816      42.857  20.272  29.274  1.00 16.70     0.241 C 
ATOM   1330  O   GLU A 816      41.713  20.732  29.367  1.00 14.94    -0.271 OA
ATOM   1331  CB  GLU A 816      44.746  21.501  30.374  1.00 18.76     0.045 C 
ATOM   1332  CG  GLU A 816      45.581  21.784  31.625  1.00 20.86     0.116 C 
ATOM   1333  CD  GLU A 816      46.712  20.786  31.831  1.00 24.01     0.172 C 
ATOM   1334  OE1 GLU A 816      47.303  20.329  30.831  1.00 23.28    -0.648 OA
ATOM   1335  OE2 GLU A 816      47.019  20.469  32.997  1.00 25.49    -0.648 OA
ATOM   1336  N   GLU A 817      43.331  19.756  28.143  1.00 15.77    -0.346 N 
ATOM   1337  HN  GLU A 817      44.293  19.418  28.113  1.00  0.00     0.163 HD
ATOM   1338  CA  GLU A 817      42.502  19.663  26.942  1.00 15.18     0.177 C 
ATOM   1339  C   GLU A 817      41.378  18.661  27.195  1.00 15.61     0.241 C 
ATOM   1340  O   GLU A 817      40.219  18.904  26.864  1.00 16.37    -0.271 OA
ATOM   1341  CB  GLU A 817      43.352  19.205  25.749  1.00 15.66     0.045 C 
ATOM   1342  CG  GLU A 817      44.295  20.278  25.214  1.00 15.39     0.116 C 
ATOM   1343  CD  GLU A 817      45.349  19.728  24.262  1.00 18.46     0.172 C 
ATOM   1344  OE1 GLU A 817      45.941  20.530  23.510  1.00 16.88    -0.648 OA
ATOM   1345  OE2 GLU A 817      45.597  18.501  24.270  1.00 17.19    -0.648 OA
ATOM   1346  N   PHE A 818      41.740  17.533  27.794  1.00 15.16    -0.346 N 
ATOM   1347  HN  PHE A 818      42.721  17.404  28.043  1.00  0.00     0.163 HD
ATOM   1348  CA  PHE A 818      40.792  16.471  28.110  1.00 14.93     0.180 C 
ATOM   1349  C   PHE A 818      39.621  16.954  28.962  1.00 14.75     0.241 C 
ATOM   1350  O   PHE A 818      38.458  16.684  28.655  1.00 13.83    -0.271 OA
ATOM   1351  CB  PHE A 818      41.512  15.345  28.860  1.00 13.57     0.073 C 
ATOM   1352  CG  PHE A 818      40.581  14.366  29.507  1.00 15.60    -0.056 A 
ATOM   1353  CD1 PHE A 818      39.829  13.493  28.739  1.00 12.76     0.007 A 
ATOM   1354  CD2 PHE A 818      40.435  14.338  30.888  1.00 15.55     0.007 A 
ATOM   1355  CE1 PHE A 818      38.939  12.612  29.333  1.00 15.44     0.001 A 
ATOM   1356  CE2 PHE A 818      39.547  13.459  31.493  1.00 17.21     0.001 A 
ATOM   1357  CZ  PHE A 818      38.797  12.592  30.712  1.00 16.29     0.000 A 
ATOM   1358  N   LEU A 819      39.934  17.662  30.040  1.00 13.86    -0.346 N 
ATOM   1359  HN  LEU A 819      40.913  17.870  30.236  1.00  0.00     0.163 HD
ATOM   1360  CA  LEU A 819      38.903  18.148  30.948  1.00 15.06     0.177 C 
ATOM   1361  C   LEU A 819      37.896  19.050  30.238  1.00 14.06     0.241 C 
ATOM   1362  O   LEU A 819      36.692  18.924  30.444  1.00 14.96    -0.271 OA
ATOM   1363  CB  LEU A 819      39.554  18.880  32.126  1.00 14.33     0.038 C 
ATOM   1364  CG  LEU A 819      40.348  17.973  33.082  1.00 17.18    -0.020 C 
ATOM   1365  CD1 LEU A 819      41.217  18.823  34.010  1.00 17.25     0.009 C 
ATOM   1366  CD2 LEU A 819      39.383  17.100  33.890  1.00 13.70     0.009 C 
ATOM   1367  N   CYS A 820      38.386  19.948  29.393  1.00 13.41    -0.345 N 
ATOM   1368  HN  CYS A 820      39.394  20.009  29.252  1.00  0.00     0.163 HD
ATOM   1369  CA  CYS A 820      37.502  20.850  28.662  1.00 15.01     0.186 C 
ATOM   1370  C   CYS A 820      36.693  20.088  27.614  1.00 14.64     0.241 C 
ATOM   1371  O   CYS A 820      35.505  20.344  27.428  1.00 14.08    -0.271 OA
ATOM   1372  CB  CYS A 820      38.316  21.964  27.993  1.00 14.21     0.121 C 
ATOM   1373  SG  CYS A 820      39.173  23.046  29.160  1.00 17.23    -0.095 SA
ATOM   1374  N   MET A 821      37.343  19.152  26.929  1.00 14.99    -0.346 N 
ATOM   1375  HN  MET A 821      38.333  18.993  27.117  1.00  0.00     0.163 HD
ATOM   1376  CA  MET A 821      36.670  18.347  25.914  1.00 15.14     0.177 C 
ATOM   1377  C   MET A 821      35.536  17.524  26.521  1.00 15.26     0.241 C 
ATOM   1378  O   MET A 821      34.470  17.380  25.920  1.00 14.41    -0.271 OA
ATOM   1379  CB  MET A 821      37.674  17.409  25.229  1.00 16.32     0.045 C 
ATOM   1380  CG  MET A 821      38.673  18.122  24.313  1.00 15.41     0.076 C 
ATOM   1381  SD  MET A 821      40.038  17.034  23.824  1.00 17.08    -0.173 SA
ATOM   1382  CE  MET A 821      39.219  16.034  22.565  1.00 14.48     0.089 C 
ATOM   1383  N   LYS A 822      35.756  16.984  27.717  1.00 15.06    -0.346 N 
ATOM   1384  HN  LYS A 822      36.647  17.138  28.189  1.00  0.00     0.163 HD
ATOM   1385  CA  LYS A 822      34.726  16.173  28.353  1.00 15.03     0.176 C 
ATOM   1386  C   LYS A 822      33.471  17.000  28.663  1.00 15.93     0.241 C 
ATOM   1387  O   LYS A 822      32.348  16.528  28.489  1.00 15.91    -0.271 OA
ATOM   1388  CB  LYS A 822      35.270  15.520  29.625  1.00 17.76     0.035 C 
ATOM   1389  CG  LYS A 822      34.321  14.490  30.220  1.00 19.91     0.004 C 
ATOM   1390  CD  LYS A 822      35.070  13.402  30.983  1.00 21.82     0.027 C 
ATOM   1391  CE  LYS A 822      35.935  13.989  32.089  1.00 21.14     0.229 C 
ATOM   1392  NZ  LYS A 822      35.117  14.708  33.100  1.00 20.67    -0.079 N 
ATOM   1393  HZ1 LYS A 822      35.697  15.101  33.841  1.00  0.00     0.274 HD
ATOM   1394  HZ2 LYS A 822      34.383  14.110  33.479  1.00  0.00     0.274 HD
ATOM   1395  HZ3 LYS A 822      34.532  15.422  32.666  1.00  0.00     0.274 HD
ATOM   1396  N   VAL A 823      33.652  18.234  29.118  1.00 16.27    -0.346 N 
ATOM   1397  HN  VAL A 823      34.595  18.589  29.275  1.00  0.00     0.163 HD
ATOM   1398  CA  VAL A 823      32.494  19.081  29.393  1.00 15.43     0.180 C 
ATOM   1399  C   VAL A 823      31.757  19.334  28.072  1.00 15.45     0.241 C 
ATOM   1400  O   VAL A 823      30.530  19.302  28.022  1.00 15.67    -0.271 OA
ATOM   1401  CB  VAL A 823      32.915  20.442  30.008  1.00 16.40     0.009 C 
ATOM   1402  CG1 VAL A 823      31.698  21.355  30.143  1.00 13.99     0.012 C 
ATOM   1403  CG2 VAL A 823      33.560  20.215  31.374  1.00 13.90     0.012 C 
ATOM   1404  N   LEU A 824      32.506  19.572  26.997  1.00 14.00    -0.346 N 
ATOM   1405  HN  LEU A 824      33.523  19.580  27.079  1.00  0.00     0.163 HD
ATOM   1406  CA  LEU A 824      31.877  19.822  25.698  1.00 15.06     0.177 C 
ATOM   1407  C   LEU A 824      31.051  18.622  25.247  1.00 15.21     0.241 C 
ATOM   1408  O   LEU A 824      30.007  18.785  24.606  1.00 16.14    -0.271 OA
ATOM   1409  CB  LEU A 824      32.937  20.191  24.649  1.00 14.43     0.038 C 
ATOM   1410  CG  LEU A 824      33.571  21.554  24.955  1.00 15.40    -0.020 C 
ATOM   1411  CD1 LEU A 824      34.705  21.862  23.989  1.00 14.98     0.009 C 
ATOM   1412  CD2 LEU A 824      32.485  22.630  24.879  1.00 15.91     0.009 C 
ATOM   1413  N   LEU A 825      31.499  17.415  25.594  1.00 14.73    -0.346 N 
ATOM   1414  HN  LEU A 825      32.373  17.332  26.113  1.00  0.00     0.163 HD
ATOM   1415  CA  LEU A 825      30.751  16.207  25.239  1.00 14.98     0.177 C 
ATOM   1416  C   LEU A 825      29.391  16.221  25.927  1.00 16.70     0.241 C 
ATOM   1417  O   LEU A 825      28.381  15.857  25.332  1.00 16.45    -0.271 OA
ATOM   1418  CB  LEU A 825      31.514  14.945  25.653  1.00 14.21     0.038 C 
ATOM   1419  CG  LEU A 825      32.576  14.475  24.662  1.00 16.79    -0.020 C 
ATOM   1420  CD1 LEU A 825      33.214  13.185  25.169  1.00 16.27     0.009 C 
ATOM   1421  CD2 LEU A 825      31.918  14.236  23.300  1.00 17.65     0.009 C 
ATOM   1422  N   LEU A 826      29.370  16.637  27.189  1.00 17.86    -0.346 N 
ATOM   1423  HN  LEU A 826      30.243  16.905  27.644  1.00  0.00     0.163 HD
ATOM   1424  CA  LEU A 826      28.118  16.717  27.935  1.00 17.70     0.177 C 
ATOM   1425  C   LEU A 826      27.174  17.709  27.257  1.00 17.57     0.241 C 
ATOM   1426  O   LEU A 826      25.955  17.571  27.338  1.00 19.27    -0.271 OA
ATOM   1427  CB  LEU A 826      28.391  17.176  29.375  1.00 17.61     0.038 C 
ATOM   1428  CG  LEU A 826      27.173  17.594  30.216  1.00 17.95    -0.020 C 
ATOM   1429  CD1 LEU A 826      26.246  16.405  30.431  1.00 19.78     0.009 C 
ATOM   1430  CD2 LEU A 826      27.645  18.147  31.555  1.00 15.50     0.009 C 
ATOM   1431  N   LEU A 827      27.751  18.698  26.576  1.00 17.67    -0.346 N 
ATOM   1432  HN  LEU A 827      28.769  18.727  26.523  1.00  0.00     0.163 HD
ATOM   1433  CA  LEU A 827      26.981  19.747  25.899  1.00 18.17     0.177 C 
ATOM   1434  C   LEU A 827      26.982  19.628  24.373  1.00 18.96     0.241 C 
ATOM   1435  O   LEU A 827      26.761  20.622  23.678  1.00 18.79    -0.271 OA
ATOM   1436  CB  LEU A 827      27.569  21.112  26.268  1.00 15.58     0.038 C 
ATOM   1437  CG  LEU A 827      27.860  21.354  27.749  1.00 15.69    -0.020 C 
ATOM   1438  CD1 LEU A 827      28.562  22.698  27.928  1.00 14.84     0.009 C 
ATOM   1439  CD2 LEU A 827      26.553  21.310  28.532  1.00 15.20     0.009 C 
ATOM   1440  N   ASN A 828      27.199  18.422  23.854  1.00 19.50    -0.342 N 
ATOM   1441  HN  ASN A 828      27.295  17.619  24.476  1.00  0.00     0.163 HD
ATOM   1442  CA  ASN A 828      27.303  18.226  22.407  1.00 19.72     0.221 C 
ATOM   1443  C   ASN A 828      26.061  17.711  21.682  1.00 19.62     0.246 C 
ATOM   1444  O   ASN A 828      26.067  17.598  20.457  1.00 19.07    -0.271 OA
ATOM   1445  CB  ASN A 828      28.473  17.282  22.119  1.00 18.77     0.108 C 
ATOM   1446  CG AASN A 828      29.357  17.763  20.993  0.50 16.23     0.253 C 
ATOM   1447  CG BASN A 828      28.071  15.834  22.175  0.50 19.96     0.253 C 
ATOM   1448  ND2AASN A 828      30.013  16.824  20.316  0.50 13.57    -0.366 N 
ATOM   1449 1HD2AASN A 828      30.610  17.149  19.555  1.00  0.00     0.159 HD
ATOM   1450 2HD2AASN A 828      29.916  15.829  20.519  1.00  0.00     0.159 HD
ATOM   1451  ND2BASN A 828      28.675  15.016  21.326  0.50 21.29    -0.366 N 
ATOM   1452 1HD2BASN A 828      29.374  15.337  20.656  1.00  0.00     0.159 HD
ATOM   1453 2HD2BASN A 828      28.402  14.034  21.364  1.00  0.00     0.159 HD
ATOM   1454  OD1AASN A 828      29.474  18.961  20.749  0.50 13.74    -0.268 OA
ATOM   1455  OD1BASN A 828      27.233  15.449  22.979  0.50 22.52    -0.268 OA
ATOM   1456  N   THR A 829      25.008  17.390  22.423  1.00 19.59    -0.343 N 
ATOM   1457  HN  THR A 829      25.053  17.494  23.437  1.00  0.00     0.163 HD
ATOM   1458  CA  THR A 829      23.788  16.891  21.802  1.00 21.13     0.205 C 
ATOM   1459  C   THR A 829      22.552  17.447  22.498  1.00 21.61     0.243 C 
ATOM   1460  O   THR A 829      22.451  17.398  23.725  1.00 21.00    -0.271 OA
ATOM   1461  CB  THR A 829      23.714  15.343  21.860  1.00 20.58     0.146 C 
ATOM   1462  CG2 THR A 829      22.474  14.852  21.126  1.00 24.03     0.042 C 
ATOM   1463  OG1 THR A 829      24.883  14.771  21.253  1.00 21.11    -0.393 OA
ATOM   1464  HG1 THR A 829      25.657  15.077  21.711  1.00  0.00     0.210 HD
ATOM   1465  N   ILE A 830      21.614  17.982  21.717  1.00 21.52    -0.346 N 
ATOM   1466  HN  ILE A 830      21.761  18.017  20.708  1.00  0.00     0.163 HD
ATOM   1467  CA  ILE A 830      20.376  18.520  22.285  1.00 22.51     0.180 C 
ATOM   1468  C   ILE A 830      19.165  18.056  21.476  1.00 22.54     0.243 C 
ATOM   1469  O   ILE A 830      19.307  17.534  20.369  1.00 22.53    -0.271 OA
ATOM   1470  CB  ILE A 830      20.381  20.073  22.318  1.00 21.94     0.013 C 
ATOM   1471  CG1 ILE A 830      20.417  20.631  20.896  1.00 22.75     0.002 C 
ATOM   1472  CG2 ILE A 830      21.576  20.578  23.120  1.00 23.04     0.012 C 
ATOM   1473  CD1 ILE A 830      20.374  22.153  20.838  1.00 23.82     0.005 C 
ATOM   1474  N   PRO A 831      17.954  18.231  22.026  1.00 22.02    -0.337 N 
ATOM   1475  CA  PRO A 831      16.729  17.824  21.327  1.00 21.60     0.179 C 
ATOM   1476  C   PRO A 831      16.580  18.591  20.015  1.00 21.71     0.241 C 
ATOM   1477  O   PRO A 831      17.126  19.685  19.864  1.00 19.02    -0.271 OA
ATOM   1478  CB  PRO A 831      15.628  18.185  22.318  1.00 21.72     0.037 C 
ATOM   1479  CG  PRO A 831      16.311  18.039  23.653  1.00 22.74     0.022 C 
ATOM   1480  CD  PRO A 831      17.650  18.690  23.391  1.00 22.44     0.127 C 
ATOM   1481  N   LEU A 832      15.845  18.021  19.068  1.00 21.69    -0.346 N 
ATOM   1482  HN  LEU A 832      15.425  17.106  19.233  1.00  0.00     0.163 HD
ATOM   1483  CA  LEU A 832      15.636  18.695  17.796  1.00 24.31     0.177 C 
ATOM   1484  C   LEU A 832      15.043  20.080  18.045  1.00 26.32     0.241 C 
ATOM   1485  O   LEU A 832      15.403  21.046  17.373  1.00 26.75    -0.271 OA
ATOM   1486  CB  LEU A 832      14.693  17.882  16.909  1.00 24.95     0.038 C 
ATOM   1487  CG  LEU A 832      15.275  16.607  16.301  1.00 25.42    -0.020 C 
ATOM   1488  CD1 LEU A 832      14.194  15.875  15.523  1.00 27.41     0.009 C 
ATOM   1489  CD2 LEU A 832      16.448  16.969  15.393  1.00 26.80     0.009 C 
ATOM   1490  N   GLU A 833      14.146  20.173  19.023  1.00 26.36    -0.346 N 
ATOM   1491  HN  GLU A 833      13.902  19.339  19.557  1.00  0.00     0.163 HD
ATOM   1492  CA  GLU A 833      13.505  21.441  19.347  1.00 29.48     0.177 C 
ATOM   1493  C   GLU A 833      14.322  22.295  20.316  1.00 29.73     0.240 C 
ATOM   1494  O   GLU A 833      13.857  23.334  20.785  1.00 29.93    -0.271 OA
ATOM   1495  CB  GLU A 833      12.112  21.202  19.941  1.00 30.81     0.045 C 
ATOM   1496  CG  GLU A 833      12.092  20.560  21.331  1.00 33.87     0.116 C 
ATOM   1497  CD  GLU A 833      12.245  19.044  21.304  1.00 35.65     0.172 C 
ATOM   1498  OE1 GLU A 833      11.937  18.400  22.333  1.00 36.15    -0.648 OA
ATOM   1499  OE2 GLU A 833      12.674  18.495  20.265  1.00 34.82    -0.648 OA
ATOM   1500  N   GLY A 834      15.538  21.858  20.622  1.00 28.73    -0.351 N 
ATOM   1501  HN  GLY A 834      15.886  20.987  20.220  1.00  0.00     0.163 HD
ATOM   1502  CA  GLY A 834      16.368  22.625  21.530  1.00 25.59     0.225 C 
ATOM   1503  C   GLY A 834      16.003  22.415  22.983  1.00 24.65     0.236 C 
ATOM   1504  O   GLY A 834      15.172  21.571  23.311  1.00 23.56    -0.272 OA
ATOM   1505  N   LEU A 835      16.622  23.200  23.857  1.00 24.53    -0.346 N 
ATOM   1506  HN  LEU A 835      17.281  23.898  23.513  1.00  0.00     0.163 HD
ATOM   1507  CA  LEU A 835      16.390  23.097  25.292  1.00 22.68     0.177 C 
ATOM   1508  C   LEU A 835      15.517  24.231  25.819  1.00 23.72     0.241 C 
ATOM   1509  O   LEU A 835      15.260  25.214  25.120  1.00 24.00    -0.271 OA
ATOM   1510  CB  LEU A 835      17.734  23.116  26.026  1.00 22.01     0.038 C 
ATOM   1511  CG  LEU A 835      18.714  21.994  25.656  1.00 22.29    -0.020 C 
ATOM   1512  CD1 LEU A 835      20.085  22.302  26.234  1.00 20.44     0.009 C 
ATOM   1513  CD2 LEU A 835      18.182  20.654  26.174  1.00 21.52     0.009 C 
ATOM   1514  N   ARG A 836      15.068  24.088  27.060  1.00 22.56    -0.346 N 
ATOM   1515  HN  ARG A 836      15.301  23.242  27.581  1.00  0.00     0.163 HD
ATOM   1516  CA  ARG A 836      14.252  25.111  27.693  1.00 24.05     0.176 C 
ATOM   1517  C   ARG A 836      15.140  26.320  28.009  1.00 23.35     0.241 C 
ATOM   1518  O   ARG A 836      14.756  27.463  27.775  1.00 22.52    -0.271 OA
ATOM   1519  CB  ARG A 836      13.617  24.560  28.972  1.00 26.81     0.036 C 
ATOM   1520  CG  ARG A 836      12.615  23.432  28.734  1.00 31.67     0.023 C 
ATOM   1521  CD  ARG A 836      11.813  23.159  29.993  1.00 37.23     0.138 C 
ATOM   1522  NE  ARG A 836      11.096  24.356  30.434  1.00 43.48    -0.227 N 
ATOM   1523  HE  ARG A 836      11.637  25.091  30.890  1.00  0.00     0.177 HD
ATOM   1524  CZ  ARG A 836       9.789  24.555  30.283  1.00 46.01     0.665 C 
ATOM   1525  NH1 ARG A 836       9.032  23.632  29.703  1.00 48.15    -0.235 N 
ATOM   1526 1HH1 ARG A 836       8.030  23.785  29.587  1.00  0.00     0.174 HD
ATOM   1527 2HH1 ARG A 836       9.453  22.761  29.380  1.00  0.00     0.174 HD
ATOM   1528  NH2 ARG A 836       9.241  25.689  30.704  1.00 47.99    -0.235 N 
ATOM   1529 1HH2 ARG A 836       8.239  25.842  30.588  1.00  0.00     0.174 HD
ATOM   1530 2HH2 ARG A 836       9.823  26.398  31.150  1.00  0.00     0.174 HD
ATOM   1531  N   SER A 837      16.332  26.055  28.535  1.00 22.06    -0.344 N 
ATOM   1532  HN  SER A 837      16.583  25.084  28.720  1.00  0.00     0.163 HD
ATOM   1533  CA  SER A 837      17.295  27.107  28.857  1.00 21.61     0.200 C 
ATOM   1534  C   SER A 837      18.308  27.166  27.721  1.00 21.21     0.243 C 
ATOM   1535  O   SER A 837      19.512  27.083  27.953  1.00 21.29    -0.271 OA
ATOM   1536  CB  SER A 837      18.035  26.778  30.157  1.00 19.91     0.199 C 
ATOM   1537  OG  SER A 837      17.144  26.639  31.247  1.00 22.26    -0.398 OA
ATOM   1538  HG  SER A 837      17.603  26.435  32.053  1.00  0.00     0.209 HD
ATOM   1539  N   GLN A 838      17.816  27.314  26.497  1.00 21.09    -0.346 N 
ATOM   1540  HN  GLN A 838      16.808  27.421  26.380  1.00  0.00     0.163 HD
ATOM   1541  CA  GLN A 838      18.670  27.329  25.312  1.00 20.52     0.177 C 
ATOM   1542  C   GLN A 838      19.775  28.383  25.296  1.00 20.22     0.241 C 
ATOM   1543  O   GLN A 838      20.939  28.058  25.063  1.00 18.95    -0.271 OA
ATOM   1544  CB  GLN A 838      17.802  27.468  24.055  1.00 21.92     0.044 C 
ATOM   1545  CG  GLN A 838      18.545  27.269  22.728  1.00 21.08     0.105 C 
ATOM   1546  CD  GLN A 838      19.143  25.880  22.585  1.00 22.38     0.215 C 
ATOM   1547  NE2 GLN A 838      20.317  25.804  21.966  1.00 21.45    -0.370 N 
ATOM   1548 1HE2 GLN A 838      20.719  24.871  21.870  1.00  0.00     0.159 HD
ATOM   1549 2HE2 GLN A 838      20.809  26.627  21.618  1.00  0.00     0.159 HD
ATOM   1550  OE1 GLN A 838      18.547  24.884  23.006  1.00 21.59    -0.274 OA
ATOM   1551  N   THR A 839      19.422  29.643  25.527  1.00 19.26    -0.344 N 
ATOM   1552  HN  THR A 839      18.444  29.868  25.707  1.00  0.00     0.163 HD
ATOM   1553  CA  THR A 839      20.420  30.707  25.526  1.00 17.69     0.205 C 
ATOM   1554  C   THR A 839      21.469  30.459  26.607  1.00 17.28     0.243 C 
ATOM   1555  O   THR A 839      22.666  30.602  26.363  1.00 17.38    -0.271 OA
ATOM   1556  CB  THR A 839      19.766  32.079  25.750  1.00 17.23     0.146 C 
ATOM   1557  CG2 THR A 839      20.816  33.187  25.728  1.00 16.41     0.042 C 
ATOM   1558  OG1 THR A 839      18.810  32.313  24.710  1.00 17.43    -0.393 OA
ATOM   1559  HG1 THR A 839      18.406  33.161  24.849  1.00  0.00     0.210 HD
ATOM   1560  N   GLN A 840      21.014  30.082  27.797  1.00 15.75    -0.346 N 
ATOM   1561  HN  GLN A 840      20.009  29.987  27.941  1.00  0.00     0.163 HD
ATOM   1562  CA  GLN A 840      21.923  29.802  28.899  1.00 16.80     0.177 C 
ATOM   1563  C   GLN A 840      22.846  28.631  28.532  1.00 16.77     0.241 C 
ATOM   1564  O   GLN A 840      24.040  28.654  28.831  1.00 16.18    -0.271 OA
ATOM   1565  CB  GLN A 840      21.132  29.479  30.178  1.00 16.42     0.044 C 
ATOM   1566  CG  GLN A 840      20.274  30.650  30.686  1.00 18.58     0.105 C 
ATOM   1567  CD  GLN A 840      18.820  30.617  30.197  1.00 20.70     0.215 C 
ATOM   1568  NE2 GLN A 840      17.901  31.060  31.055  1.00 16.75    -0.370 N 
ATOM   1569 1HE2 GLN A 840      16.934  31.038  30.730  1.00  0.00     0.159 HD
ATOM   1570 2HE2 GLN A 840      18.140  31.391  31.990  1.00  0.00     0.159 HD
ATOM   1571  OE1 GLN A 840      18.531  30.216  29.065  1.00 21.14    -0.274 OA
ATOM   1572  N   PHE A 841      22.289  27.614  27.880  1.00 17.02    -0.346 N 
ATOM   1573  HN  PHE A 841      21.292  27.645  27.666  1.00  0.00     0.163 HD
ATOM   1574  CA  PHE A 841      23.075  26.453  27.464  1.00 17.08     0.180 C 
ATOM   1575  C   PHE A 841      24.145  26.852  26.454  1.00 17.85     0.241 C 
ATOM   1576  O   PHE A 841      25.288  26.416  26.554  1.00 16.74    -0.271 OA
ATOM   1577  CB  PHE A 841      22.164  25.377  26.856  1.00 16.78     0.073 C 
ATOM   1578  CG  PHE A 841      22.888  24.383  25.970  1.00 17.29    -0.056 A 
ATOM   1579  CD1 PHE A 841      23.029  24.620  24.608  1.00 16.97     0.007 A 
ATOM   1580  CD2 PHE A 841      23.436  23.223  26.502  1.00 16.36     0.007 A 
ATOM   1581  CE1 PHE A 841      23.703  23.717  23.788  1.00 16.66     0.001 A 
ATOM   1582  CE2 PHE A 841      24.112  22.316  25.687  1.00 17.42     0.001 A 
ATOM   1583  CZ  PHE A 841      24.243  22.565  24.331  1.00 14.94     0.000 A 
ATOM   1584  N   GLU A 842      23.777  27.689  25.488  1.00 17.42    -0.346 N 
ATOM   1585  HN  GLU A 842      22.818  28.036  25.461  1.00  0.00     0.163 HD
ATOM   1586  CA  GLU A 842      24.725  28.116  24.469  1.00 19.40     0.177 C 
ATOM   1587  C   GLU A 842      25.876  28.926  25.043  1.00 20.30     0.241 C 
ATOM   1588  O   GLU A 842      27.011  28.803  24.582  1.00 19.13    -0.271 OA
ATOM   1589  CB  GLU A 842      24.011  28.920  23.382  1.00 22.96     0.045 C 
ATOM   1590  CG  GLU A 842      22.884  28.150  22.723  1.00 28.95     0.116 C 
ATOM   1591  CD  GLU A 842      22.148  28.961  21.683  1.00 33.50     0.172 C 
ATOM   1592  OE1 GLU A 842      21.926  30.169  21.919  1.00 37.53    -0.648 OA
ATOM   1593  OE2 GLU A 842      21.775  28.386  20.639  1.00 36.41    -0.648 OA
ATOM   1594  N   GLU A 843      25.595  29.759  26.042  1.00 18.10    -0.346 N 
ATOM   1595  HN  GLU A 843      24.637  29.841  26.383  1.00  0.00     0.163 HD
ATOM   1596  CA  GLU A 843      26.652  30.553  26.649  1.00 18.05     0.177 C 
ATOM   1597  C   GLU A 843      27.565  29.647  27.475  1.00 18.93     0.241 C 
ATOM   1598  O   GLU A 843      28.772  29.884  27.562  1.00 18.31    -0.271 OA
ATOM   1599  CB  GLU A 843      26.062  31.660  27.530  1.00 19.02     0.045 C 
ATOM   1600  CG  GLU A 843      25.416  32.797  26.737  1.00 17.97     0.116 C 
ATOM   1601  CD  GLU A 843      26.335  33.352  25.658  1.00 19.44     0.172 C 
ATOM   1602  OE1 GLU A 843      27.511  33.652  25.966  1.00 19.54    -0.648 OA
ATOM   1603  OE2 GLU A 843      25.882  33.491  24.504  1.00 18.74    -0.648 OA
ATOM   1604  N   MET A 844      26.991  28.608  28.079  1.00 17.53    -0.346 N 
ATOM   1605  HN  MET A 844      25.986  28.461  27.987  1.00  0.00     0.163 HD
ATOM   1606  CA  MET A 844      27.789  27.677  28.872  1.00 17.74     0.177 C 
ATOM   1607  C   MET A 844      28.727  26.931  27.924  1.00 17.60     0.241 C 
ATOM   1608  O   MET A 844      29.910  26.760  28.206  1.00 17.52    -0.271 OA
ATOM   1609  CB  MET A 844      26.892  26.669  29.596  1.00 17.45     0.045 C 
ATOM   1610  CG  MET A 844      27.671  25.645  30.412  1.00 16.67     0.076 C 
ATOM   1611  SD  MET A 844      26.609  24.410  31.203  1.00 19.10    -0.173 SA
ATOM   1612  CE  MET A 844      27.838  23.345  31.950  1.00 16.82     0.089 C 
ATOM   1613  N   ARG A 845      28.188  26.500  26.789  1.00 17.49    -0.346 N 
ATOM   1614  HN  ARG A 845      27.202  26.683  26.604  1.00  0.00     0.163 HD
ATOM   1615  CA  ARG A 845      28.974  25.773  25.803  1.00 18.61     0.176 C 
ATOM   1616  C   ARG A 845      30.070  26.679  25.250  1.00 18.75     0.241 C 
ATOM   1617  O   ARG A 845      31.232  26.281  25.154  1.00 17.88    -0.271 OA
ATOM   1618  CB  ARG A 845      28.063  25.278  24.677  1.00 19.61     0.036 C 
ATOM   1619  CG  ARG A 845      28.762  24.463  23.603  1.00 21.15     0.023 C 
ATOM   1620  CD  ARG A 845      27.739  23.792  22.693  1.00 24.89     0.138 C 
ATOM   1621  NE  ARG A 845      28.369  22.944  21.689  1.00 28.35    -0.227 N 
ATOM   1622  HE  ARG A 845      28.444  21.946  21.885  1.00  0.00     0.177 HD
ATOM   1623  CZ  ARG A 845      28.851  23.390  20.536  1.00 33.41     0.665 C 
ATOM   1624  NH1 ARG A 845      28.772  24.682  20.236  1.00 35.04    -0.235 N 
ATOM   1625 1HH1 ARG A 845      29.143  25.025  19.350  1.00  0.00     0.174 HD
ATOM   1626 2HH1 ARG A 845      28.336  25.331  20.891  1.00  0.00     0.174 HD
ATOM   1627  NH2 ARG A 845      29.418  22.547  19.684  1.00 36.58    -0.235 N 
ATOM   1628 1HH2 ARG A 845      29.789  22.890  18.798  1.00  0.00     0.174 HD
ATOM   1629 2HH2 ARG A 845      29.479  21.555  19.914  1.00  0.00     0.174 HD
ATOM   1630  N   SER A 846      29.701  27.909  24.906  1.00 17.77    -0.344 N 
ATOM   1631  HN  SER A 846      28.727  28.190  25.018  1.00  0.00     0.163 HD
ATOM   1632  CA  SER A 846      30.665  28.863  24.371  1.00 18.43     0.200 C 
ATOM   1633  C   SER A 846      31.798  29.146  25.348  1.00 18.04     0.243 C 
ATOM   1634  O   SER A 846      32.926  29.408  24.932  1.00 19.65    -0.271 OA
ATOM   1635  CB  SER A 846      29.973  30.180  24.015  1.00 18.28     0.199 C 
ATOM   1636  OG  SER A 846      29.108  30.008  22.915  1.00 21.52    -0.398 OA
ATOM   1637  HG  SER A 846      28.678  30.826  22.694  1.00  0.00     0.209 HD
ATOM   1638  N   SER A 847      31.502  29.111  26.645  1.00 18.19    -0.344 N 
ATOM   1639  HN  SER A 847      30.548  28.903  26.941  1.00  0.00     0.163 HD
ATOM   1640  CA  SER A 847      32.531  29.368  27.647  1.00 18.75     0.200 C 
ATOM   1641  C   SER A 847      33.550  28.240  27.717  1.00 16.55     0.243 C 
ATOM   1642  O   SER A 847      34.746  28.484  27.842  1.00 17.14    -0.271 OA
ATOM   1643  CB  SER A 847      31.907  29.560  29.029  1.00 19.88     0.199 C 
ATOM   1644  OG  SER A 847      31.139  30.750  29.069  1.00 29.29    -0.398 OA
ATOM   1645  HG  SER A 847      30.751  30.869  29.928  1.00  0.00     0.209 HD
ATOM   1646  N   TYR A 848      33.076  27.003  27.653  1.00 16.64    -0.346 N 
ATOM   1647  HN  TYR A 848      32.073  26.845  27.558  1.00  0.00     0.163 HD
ATOM   1648  CA  TYR A 848      33.989  25.870  27.719  1.00 16.47     0.180 C 
ATOM   1649  C   TYR A 848      34.764  25.737  26.418  1.00 16.65     0.241 C 
ATOM   1650  O   TYR A 848      35.857  25.177  26.393  1.00 17.46    -0.271 OA
ATOM   1651  CB  TYR A 848      33.217  24.602  28.083  1.00 14.22     0.073 C 
ATOM   1652  CG  TYR A 848      32.852  24.593  29.557  1.00 15.07    -0.056 A 
ATOM   1653  CD1 TYR A 848      33.815  24.341  30.530  1.00 15.39     0.010 A 
ATOM   1654  CD2 TYR A 848      31.565  24.903  29.984  1.00 15.28     0.010 A 
ATOM   1655  CE1 TYR A 848      33.507  24.400  31.888  1.00 12.73     0.037 A 
ATOM   1656  CE2 TYR A 848      31.248  24.959  31.341  1.00 12.72     0.037 A 
ATOM   1657  CZ  TYR A 848      32.224  24.705  32.285  1.00 12.90     0.065 A 
ATOM   1658  OH  TYR A 848      31.909  24.733  33.631  1.00 14.71    -0.361 OA
ATOM   1659  HH  TYR A 848      32.580  24.558  34.280  1.00  0.00     0.217 HD
ATOM   1660  N   ILE A 849      34.209  26.275  25.334  1.00 17.07    -0.346 N 
ATOM   1661  HN  ILE A 849      33.285  26.703  25.393  1.00  0.00     0.163 HD
ATOM   1662  CA  ILE A 849      34.921  26.253  24.065  1.00 17.02     0.180 C 
ATOM   1663  C   ILE A 849      36.115  27.191  24.233  1.00 17.40     0.241 C 
ATOM   1664  O   ILE A 849      37.232  26.871  23.823  1.00 18.29    -0.271 OA
ATOM   1665  CB  ILE A 849      34.041  26.749  22.898  1.00 18.45     0.013 C 
ATOM   1666  CG1 ILE A 849      33.062  25.645  22.487  1.00 15.66     0.002 C 
ATOM   1667  CG2 ILE A 849      34.929  27.163  21.715  1.00 17.00     0.012 C 
ATOM   1668  CD1 ILE A 849      32.005  26.093  21.481  1.00 17.79     0.005 C 
ATOM   1669  N   ARG A 850      35.879  28.344  24.855  1.00 17.93    -0.346 N 
ATOM   1670  HN  ARG A 850      34.934  28.559  25.173  1.00  0.00     0.163 HD
ATOM   1671  CA  ARG A 850      36.952  29.305  25.089  1.00 16.54     0.176 C 
ATOM   1672  C   ARG A 850      37.980  28.692  26.030  1.00 17.12     0.241 C 
ATOM   1673  O   ARG A 850      39.181  28.904  25.875  1.00 16.99    -0.271 OA
ATOM   1674  CB  ARG A 850      36.413  30.610  25.706  1.00 15.80     0.036 C 
ATOM   1675  CG  ARG A 850      35.683  31.522  24.722  1.00 16.98     0.023 C 
ATOM   1676  CD  ARG A 850      35.405  32.909  25.326  1.00 18.61     0.138 C 
ATOM   1677  NE  ARG A 850      34.404  32.878  26.393  1.00 16.70    -0.227 N 
ATOM   1678  HE  ARG A 850      34.737  32.887  27.357  1.00  0.00     0.177 HD
ATOM   1679  CZ  ARG A 850      33.090  32.839  26.192  1.00 15.33     0.665 C 
ATOM   1680  NH1 ARG A 850      32.602  32.828  24.962  1.00 13.95    -0.235 N 
ATOM   1681 1HH1 ARG A 850      31.594  32.798  24.808  1.00  0.00     0.174 HD
ATOM   1682 2HH1 ARG A 850      33.239  32.850  24.166  1.00  0.00     0.174 HD
ATOM   1683  NH2 ARG A 850      32.263  32.811  27.225  1.00 15.89    -0.235 N 
ATOM   1684 1HH2 ARG A 850      31.255  32.781  27.071  1.00  0.00     0.174 HD
ATOM   1685 2HH2 ARG A 850      32.639  32.819  28.173  1.00  0.00     0.174 HD
ATOM   1686  N   GLU A 851      37.508  27.928  27.009  1.00 16.79    -0.346 N 
ATOM   1687  HN  GLU A 851      36.503  27.776  27.094  1.00  0.00     0.163 HD
ATOM   1688  CA  GLU A 851      38.417  27.305  27.963  1.00 16.37     0.177 C 
ATOM   1689  C   GLU A 851      39.295  26.258  27.262  1.00 16.42     0.241 C 
ATOM   1690  O   GLU A 851      40.480  26.122  27.578  1.00 15.88    -0.271 OA
ATOM   1691  CB  GLU A 851      37.625  26.667  29.110  1.00 16.26     0.045 C 
ATOM   1692  CG  GLU A 851      38.440  26.492  30.376  1.00 18.25     0.116 C 
ATOM   1693  CD  GLU A 851      38.816  27.824  31.018  1.00 19.26     0.172 C 
ATOM   1694  OE1 GLU A 851      39.762  27.844  31.830  1.00 22.03    -0.648 OA
ATOM   1695  OE2 GLU A 851      38.161  28.849  30.723  1.00 22.31    -0.648 OA
ATOM   1696  N   LEU A 852      38.720  25.523  26.309  1.00 16.89    -0.346 N 
ATOM   1697  HN  LEU A 852      37.731  25.658  26.098  1.00  0.00     0.163 HD
ATOM   1698  CA  LEU A 852      39.490  24.524  25.561  1.00 16.94     0.177 C 
ATOM   1699  C   LEU A 852      40.628  25.253  24.843  1.00 17.04     0.241 C 
ATOM   1700  O   LEU A 852      41.746  24.749  24.762  1.00 18.46    -0.271 OA
ATOM   1701  CB  LEU A 852      38.604  23.796  24.531  1.00 15.84     0.038 C 
ATOM   1702  CG  LEU A 852      39.345  22.821  23.598  1.00 16.36    -0.020 C 
ATOM   1703  CD1 LEU A 852      40.118  21.794  24.429  1.00 15.88     0.009 C 
ATOM   1704  CD2 LEU A 852      38.359  22.123  22.677  1.00 14.55     0.009 C 
ATOM   1705  N   ILE A 853      40.345  26.449  24.334  1.00 19.01    -0.346 N 
ATOM   1706  HN  ILE A 853      39.400  26.822  24.426  1.00  0.00     0.163 HD
ATOM   1707  CA  ILE A 853      41.366  27.239  23.645  1.00 18.70     0.180 C 
ATOM   1708  C   ILE A 853      42.489  27.628  24.605  1.00 19.45     0.241 C 
ATOM   1709  O   ILE A 853      43.665  27.608  24.228  1.00 20.69    -0.271 OA
ATOM   1710  CB  ILE A 853      40.749  28.498  22.992  1.00 19.22     0.013 C 
ATOM   1711  CG1 ILE A 853      39.824  28.064  21.846  1.00 19.58     0.002 C 
ATOM   1712  CG2 ILE A 853      41.850  29.420  22.468  1.00 18.08     0.012 C 
ATOM   1713  CD1 ILE A 853      38.940  29.164  21.289  1.00 19.21     0.005 C 
ATOM   1714  N   LYS A 854      42.145  27.968  25.848  1.00 18.38    -0.346 N 
ATOM   1715  HN  LYS A 854      41.161  27.992  26.115  1.00  0.00     0.163 HD
ATOM   1716  CA  LYS A 854      43.177  28.308  26.832  1.00 18.82     0.176 C 
ATOM   1717  C   LYS A 854      44.030  27.062  27.089  1.00 18.46     0.241 C 
ATOM   1718  O   LYS A 854      45.261  27.144  27.163  1.00 17.76    -0.271 OA
ATOM   1719  CB  LYS A 854      42.567  28.749  28.171  1.00 20.90     0.035 C 
ATOM   1720  CG  LYS A 854      41.653  29.967  28.132  1.00 21.93     0.004 C 
ATOM   1721  CD  LYS A 854      41.123  30.260  29.543  1.00 23.78     0.027 C 
ATOM   1722  CE  LYS A 854      40.055  31.343  29.541  1.00 24.99     0.229 C 
ATOM   1723  NZ  LYS A 854      39.406  31.462  30.877  1.00 25.49    -0.079 N 
ATOM   1724  HZ1 LYS A 854      38.690  32.188  30.876  1.00  0.00     0.274 HD
ATOM   1725  HZ2 LYS A 854      40.093  31.614  31.615  1.00  0.00     0.274 HD
ATOM   1726  HZ3 LYS A 854      39.032  30.567  31.193  1.00  0.00     0.274 HD
ATOM   1727  N   ALA A 855      43.368  25.914  27.249  1.00 17.01    -0.346 N 
ATOM   1728  HN  ALA A 855      42.349  25.915  27.195  1.00  0.00     0.163 HD
ATOM   1729  CA  ALA A 855      44.069  24.651  27.500  1.00 16.60     0.172 C 
ATOM   1730  C   ALA A 855      45.101  24.403  26.402  1.00 17.88     0.240 C 
ATOM   1731  O   ALA A 855      46.259  24.077  26.676  1.00 17.58    -0.271 OA
ATOM   1732  CB  ALA A 855      43.071  23.492  27.548  1.00 14.39     0.042 C 
ATOM   1733  N   ILE A 856      44.665  24.563  25.157  1.00 18.85    -0.346 N 
ATOM   1734  HN  ILE A 856      43.692  24.829  25.004  1.00  0.00     0.163 HD
ATOM   1735  CA  ILE A 856      45.536  24.370  24.002  1.00 19.75     0.180 C 
ATOM   1736  C   ILE A 856      46.637  25.423  24.002  1.00 22.85     0.241 C 
ATOM   1737  O   ILE A 856      47.800  25.115  23.717  1.00 22.40    -0.271 OA
ATOM   1738  CB  ILE A 856      44.749  24.481  22.679  1.00 19.48     0.013 C 
ATOM   1739  CG1 ILE A 856      43.799  23.288  22.533  1.00 18.22     0.002 C 
ATOM   1740  CG2 ILE A 856      45.730  24.582  21.494  1.00 18.92     0.012 C 
ATOM   1741  CD1 ILE A 856      42.759  23.479  21.445  1.00 15.62     0.005 C 
ATOM   1742  N   GLY A 857      46.259  26.659  24.335  1.00 23.63    -0.351 N 
ATOM   1743  HN  GLY A 857      45.280  26.837  24.560  1.00  0.00     0.163 HD
ATOM   1744  CA  GLY A 857      47.210  27.756  24.384  1.00 25.44     0.225 C 
ATOM   1745  C   GLY A 857      48.336  27.527  25.372  1.00 27.63     0.236 C 
ATOM   1746  O   GLY A 857      49.340  28.234  25.368  1.00 27.24    -0.272 OA
ATOM   1747  N   LEU A 858      48.176  26.528  26.228  1.00 29.68    -0.346 N 
ATOM   1748  HN  LEU A 858      47.321  25.973  26.204  1.00  0.00     0.163 HD
ATOM   1749  CA  LEU A 858      49.213  26.217  27.202  1.00 32.87     0.177 C 
ATOM   1750  C   LEU A 858      50.463  25.657  26.548  1.00 35.43     0.241 C 
ATOM   1751  O   LEU A 858      51.561  26.114  26.809  1.00 36.30    -0.271 OA
ATOM   1752  CB  LEU A 858      48.708  25.217  28.240  1.00 32.40     0.038 C 
ATOM   1753  CG  LEU A 858      47.778  25.789  29.311  1.00 32.82    -0.020 C 
ATOM   1754  CD1 LEU A 858      47.499  24.734  30.385  1.00 31.82     0.009 C 
ATOM   1755  CD2 LEU A 858      48.434  27.028  29.910  1.00 33.46     0.009 C 
ATOM   1756  N   ARG A 859      50.301  24.664  25.690  1.00 38.90    -0.346 N 
ATOM   1757  HN  ARG A 859      49.366  24.311  25.489  1.00  0.00     0.163 HD
ATOM   1758  CA  ARG A 859      51.458  24.076  25.034  1.00 41.84     0.176 C 
ATOM   1759  C   ARG A 859      51.641  24.541  23.603  1.00 44.61     0.241 C 
ATOM   1760  O   ARG A 859      52.729  24.430  23.044  1.00 46.56    -0.271 OA
ATOM   1761  CB  ARG A 859      51.358  22.555  25.090  1.00 41.19     0.036 C 
ATOM   1762  CG  ARG A 859      51.586  22.002  26.487  1.00 42.97     0.023 C 
ATOM   1763  CD  ARG A 859      51.042  20.585  26.617  1.00 44.21     0.138 C 
ATOM   1764  NE  ARG A 859      51.335  19.992  27.920  1.00 46.21    -0.227 N 
ATOM   1765  HE  ARG A 859      52.150  19.382  27.973  1.00  0.00     0.177 HD
ATOM   1766  CZ  ARG A 859      50.645  20.168  29.045  1.00 47.76     0.665 C 
ATOM   1767  NH1 ARG A 859      49.563  20.933  29.093  1.00 47.20    -0.235 N 
ATOM   1768 1HH1 ARG A 859      49.034  21.068  29.955  1.00  0.00     0.174 HD
ATOM   1769 2HH1 ARG A 859      49.235  21.395  28.245  1.00  0.00     0.174 HD
ATOM   1770  NH2 ARG A 859      51.070  19.569  30.145  1.00 48.47    -0.235 N 
ATOM   1771 1HH2 ARG A 859      50.541  19.704  31.007  1.00  0.00     0.174 HD
ATOM   1772 2HH2 ARG A 859      51.902  18.981  30.108  1.00  0.00     0.174 HD
ATOM   1773  N   GLN A 860      50.577  25.082  23.023  1.00 46.57    -0.346 N 
ATOM   1774  HN  GLN A 860      49.712  25.168  23.556  1.00  0.00     0.163 HD
ATOM   1775  CA  GLN A 860      50.611  25.556  21.645  1.00 48.75     0.177 C 
ATOM   1776  C   GLN A 860      50.701  27.067  21.568  1.00 50.40     0.241 C 
ATOM   1777  O   GLN A 860      49.700  27.771  21.724  1.00 50.78    -0.271 OA
ATOM   1778  CB  GLN A 860      49.358  25.107  20.897  1.00 49.10     0.044 C 
ATOM   1779  CG  GLN A 860      49.602  24.416  19.562  1.00 51.57     0.105 C 
ATOM   1780  CD  GLN A 860      50.168  23.012  19.717  1.00 53.24     0.215 C 
ATOM   1781  NE2 GLN A 860      50.766  22.492  18.645  1.00 53.35    -0.370 N 
ATOM   1782 1HE2 GLN A 860      51.145  21.551  18.749  1.00  0.00     0.159 HD
ATOM   1783 2HE2 GLN A 860      50.864  23.003  17.768  1.00  0.00     0.159 HD
ATOM   1784  OE1 GLN A 860      50.049  22.394  20.777  1.00 55.00    -0.274 OA
ATOM   1785  N   LYS A 861      51.906  27.560  21.324  1.00 51.59    -0.346 N 
ATOM   1786  HN  LYS A 861      52.694  26.923  21.212  1.00  0.00     0.163 HD
ATOM   1787  CA  LYS A 861      52.124  28.986  21.214  1.00 53.42     0.176 C 
ATOM   1788  C   LYS A 861      52.291  29.250  19.728  1.00 53.08     0.240 C 
ATOM   1789  O   LYS A 861      53.249  28.784  19.109  1.00 55.67    -0.271 OA
ATOM   1790  CB  LYS A 861      53.399  29.387  21.963  1.00 54.45     0.035 C 
ATOM   1791  CG  LYS A 861      53.907  28.349  22.975  1.00 55.64     0.004 C 
ATOM   1792  CD  LYS A 861      52.984  28.198  24.183  1.00 56.02     0.027 C 
ATOM   1793  CE  LYS A 861      52.908  29.505  24.958  1.00 56.53     0.229 C 
ATOM   1794  NZ  LYS A 861      52.237  29.351  26.272  1.00 56.80    -0.079 N 
ATOM   1795  HZ1 LYS A 861      52.186  30.227  26.792  1.00  0.00     0.274 HD
ATOM   1796  HZ2 LYS A 861      52.683  28.621  26.828  1.00  0.00     0.274 HD
ATOM   1797  HZ3 LYS A 861      51.312  28.934  26.165  1.00  0.00     0.274 HD
ATOM   1798  N   GLY A 862      51.351  29.985  19.155  1.00 51.19    -0.351 N 
ATOM   1799  HN  GLY A 862      50.575  30.339  19.715  1.00  0.00     0.163 HD
ATOM   1800  CA  GLY A 862      51.414  30.290  17.743  1.00 48.39     0.225 C 
ATOM   1801  C   GLY A 862      49.980  30.233  17.283  1.00 46.45     0.236 C 
ATOM   1802  O   GLY A 862      49.274  29.302  17.647  1.00 45.99    -0.272 OA
ATOM   1803  N   VAL A 863      49.544  31.201  16.491  1.00 43.15    -0.346 N 
ATOM   1804  HN  VAL A 863      50.184  31.943  16.207  1.00  0.00     0.163 HD
ATOM   1805  CA  VAL A 863      48.173  31.225  16.021  1.00 40.98     0.180 C 
ATOM   1806  C   VAL A 863      47.815  30.186  14.962  1.00 39.29     0.241 C 
ATOM   1807  O   VAL A 863      46.651  29.836  14.805  1.00 40.93    -0.271 OA
ATOM   1808  CB  VAL A 863      47.833  32.636  15.512  1.00 40.52     0.009 C 
ATOM   1809  CG1 VAL A 863      46.402  32.688  14.995  1.00 39.93     0.012 C 
ATOM   1810  CG2 VAL A 863      48.038  33.627  16.640  1.00 41.33     0.012 C 
ATOM   1811  N   VAL A 864      48.806  29.687  14.236  1.00 36.73    -0.346 N 
ATOM   1812  HN  VAL A 864      49.763  30.000  14.397  1.00  0.00     0.163 HD
ATOM   1813  CA  VAL A 864      48.529  28.689  13.205  1.00 33.24     0.180 C 
ATOM   1814  C   VAL A 864      48.462  27.309  13.853  1.00 30.37     0.241 C 
ATOM   1815  O   VAL A 864      47.593  26.500  13.533  1.00 30.81    -0.271 OA
ATOM   1816  CB  VAL A 864      49.620  28.704  12.091  1.00 32.88     0.009 C 
ATOM   1817  CG1 VAL A 864      49.352  27.603  11.071  1.00 32.27     0.012 C 
ATOM   1818  CG2 VAL A 864      49.631  30.069  11.400  1.00 30.26     0.012 C 
ATOM   1819  N   SER A 865      49.369  27.061  14.791  1.00 27.63    -0.344 N 
ATOM   1820  HN  SER A 865      50.048  27.782  15.037  1.00  0.00     0.163 HD
ATOM   1821  CA  SER A 865      49.409  25.774  15.475  1.00 28.73     0.200 C 
ATOM   1822  C   SER A 865      48.268  25.585  16.464  1.00 26.44     0.243 C 
ATOM   1823  O   SER A 865      47.661  24.519  16.522  1.00 23.33    -0.271 OA
ATOM   1824  CB  SER A 865      50.746  25.586  16.201  1.00 31.26     0.199 C 
ATOM   1825  OG  SER A 865      51.626  24.775  15.442  1.00 37.24    -0.398 OA
ATOM   1826  HG  SER A 865      52.455  24.658  15.892  1.00  0.00     0.209 HD
ATOM   1827  N   SER A 866      47.984  26.620  17.246  1.00 25.34    -0.342 N 
ATOM   1828  HN  SER A 866      48.526  27.480  17.161  1.00  0.00     0.163 HD
ATOM   1829  CA  SER A 866      46.908  26.541  18.222  1.00 26.66     0.231 C 
ATOM   1830  C   SER A 866      45.587  26.329  17.492  1.00 25.96     0.246 C 
ATOM   1831  O   SER A 866      44.723  25.561  17.935  1.00 23.63    -0.271 OA
ATOM   1832  CB  SER A 866      46.861  27.826  19.056  1.00 27.58     0.285 C 
ATOM   1833  OG ASER A 866      46.604  28.958  18.245  0.50 29.93    -0.369 OA
ATOM   1834  HG ASER A 866      46.575  29.755  18.762  1.00  0.00     0.212 HD
ATOM   1835  OG BSER A 866      48.120  28.036  19.682  0.50 25.45    -0.369 OA
ATOM   1836  HG BSER A 866      48.091  28.833  20.199  1.00  0.00     0.212 HD
ATOM   1837  N   SER A 867      45.451  27.003  16.353  1.00 23.65    -0.344 N 
ATOM   1838  HN  SER A 867      46.212  27.606  16.041  1.00  0.00     0.163 HD
ATOM   1839  CA  SER A 867      44.244  26.906  15.536  1.00 24.81     0.200 C 
ATOM   1840  C   SER A 867      44.080  25.493  14.970  1.00 24.35     0.243 C 
ATOM   1841  O   SER A 867      42.981  24.937  14.959  1.00 23.16    -0.271 OA
ATOM   1842  CB  SER A 867      44.307  27.914  14.384  1.00 27.51     0.199 C 
ATOM   1843  OG  SER A 867      43.115  27.879  13.622  1.00 31.75    -0.398 OA
ATOM   1844  HG  SER A 867      43.154  28.504  12.908  1.00  0.00     0.209 HD
ATOM   1845  N   GLN A 868      45.186  24.923  14.504  1.00 22.06    -0.346 N 
ATOM   1846  HN  GLN A 868      46.061  25.445  14.543  1.00  0.00     0.163 HD
ATOM   1847  CA  GLN A 868      45.195  23.580  13.940  1.00 21.30     0.177 C 
ATOM   1848  C   GLN A 868      44.843  22.530  14.994  1.00 20.11     0.241 C 
ATOM   1849  O   GLN A 868      44.148  21.549  14.709  1.00 18.71    -0.271 OA
ATOM   1850  CB  GLN A 868      46.582  23.269  13.372  1.00 22.83     0.044 C 
ATOM   1851  CG  GLN A 868      46.806  21.798  13.064  1.00 26.85     0.105 C 
ATOM   1852  CD  GLN A 868      45.827  21.233  12.044  1.00 31.29     0.215 C 
ATOM   1853  NE2 GLN A 868      45.106  22.110  11.336  1.00 32.44    -0.370 N 
ATOM   1854 1HE2 GLN A 868      45.190  23.119  11.459  1.00  0.00     0.159 HD
ATOM   1855 2HE2 GLN A 868      44.450  21.731  10.653  1.00  0.00     0.159 HD
ATOM   1856  OE1 GLN A 868      45.725  20.014  11.895  1.00 31.93    -0.274 OA
ATOM   1857  N   ARG A 869      45.345  22.721  16.207  1.00 17.29    -0.346 N 
ATOM   1858  HN  ARG A 869      45.922  23.540  16.398  1.00  0.00     0.163 HD
ATOM   1859  CA  ARG A 869      45.071  21.762  17.262  1.00 19.65     0.176 C 
ATOM   1860  C   ARG A 869      43.612  21.818  17.687  1.00 18.19     0.241 C 
ATOM   1861  O   ARG A 869      43.021  20.797  18.038  1.00 18.71    -0.271 OA
ATOM   1862  CB  ARG A 869      45.978  21.998  18.468  1.00 20.56     0.036 C 
ATOM   1863  CG  ARG A 869      45.838  20.883  19.492  1.00 23.91     0.023 C 
ATOM   1864  CD  ARG A 869      47.087  20.715  20.324  1.00 27.35     0.138 C 
ATOM   1865  NE  ARG A 869      46.951  19.624  21.288  1.00 26.64    -0.227 N 
ATOM   1866  HE  ARG A 869      46.655  19.878  22.230  1.00  0.00     0.177 HD
ATOM   1867  CZ  ARG A 869      47.175  18.334  21.058  1.00 25.65     0.665 C 
ATOM   1868  NH1 ARG A 869      47.566  17.893  19.872  1.00 24.94    -0.235 N 
ATOM   1869 1HH1 ARG A 869      47.697  18.555  19.107  1.00  0.00     0.174 HD
ATOM   1870 2HH1 ARG A 869      47.738  16.903  19.696  1.00  0.00     0.174 HD
ATOM   1871  NH2 ARG A 869      47.005  17.476  22.050  1.00 23.13    -0.235 N 
ATOM   1872 1HH2 ARG A 869      46.704  17.816  22.963  1.00  0.00     0.174 HD
ATOM   1873 2HH2 ARG A 869      47.177  16.486  21.874  1.00  0.00     0.174 HD
ATOM   1874  N   PHE A 870      43.032  23.013  17.650  1.00 18.62    -0.346 N 
ATOM   1875  HN  PHE A 870      43.573  23.830  17.366  1.00  0.00     0.163 HD
ATOM   1876  CA  PHE A 870      41.633  23.164  18.011  1.00 18.10     0.180 C 
ATOM   1877  C   PHE A 870      40.805  22.348  17.029  1.00 18.57     0.241 C 
ATOM   1878  O   PHE A 870      39.868  21.663  17.428  1.00 17.88    -0.271 OA
ATOM   1879  CB  PHE A 870      41.190  24.629  17.936  1.00 17.50     0.073 C 
ATOM   1880  CG  PHE A 870      39.735  24.833  18.271  1.00 16.95    -0.056 A 
ATOM   1881  CD1 PHE A 870      39.310  24.892  19.594  1.00 18.97     0.007 A 
ATOM   1882  CD2 PHE A 870      38.788  24.930  17.265  1.00 17.85     0.007 A 
ATOM   1883  CE1 PHE A 870      37.962  25.043  19.900  1.00 17.66     0.001 A 
ATOM   1884  CE2 PHE A 870      37.440  25.080  17.566  1.00 19.20     0.001 A 
ATOM   1885  CZ  PHE A 870      37.029  25.137  18.885  1.00 19.03     0.000 A 
ATOM   1886  N   TYR A 871      41.144  22.434  15.742  1.00 17.17    -0.346 N 
ATOM   1887  HN  TYR A 871      41.922  23.033  15.467  1.00  0.00     0.163 HD
ATOM   1888  CA  TYR A 871      40.416  21.682  14.719  1.00 18.34     0.180 C 
ATOM   1889  C   TYR A 871      40.532  20.191  15.005  1.00 16.35     0.241 C 
ATOM   1890  O   TYR A 871      39.541  19.472  14.988  1.00 16.91    -0.271 OA
ATOM   1891  CB  TYR A 871      40.974  21.958  13.311  1.00 18.87     0.073 C 
ATOM   1892  CG  TYR A 871      40.381  21.045  12.250  1.00 20.91    -0.056 A 
ATOM   1893  CD1 TYR A 871      39.129  21.298  11.702  1.00 22.74     0.010 A 
ATOM   1894  CD2 TYR A 871      41.048  19.893  11.843  1.00 23.06     0.010 A 
ATOM   1895  CE1 TYR A 871      38.555  20.430  10.785  1.00 23.58     0.037 A 
ATOM   1896  CE2 TYR A 871      40.482  19.020  10.927  1.00 23.66     0.037 A 
ATOM   1897  CZ  TYR A 871      39.235  19.293  10.403  1.00 24.53     0.065 A 
ATOM   1898  OH  TYR A 871      38.660  18.420   9.506  1.00 27.51    -0.361 OA
ATOM   1899  HH  TYR A 871      39.129  17.637   9.243  1.00  0.00     0.217 HD
ATOM   1900  N   GLN A 872      41.753  19.731  15.268  1.00 17.49    -0.346 N 
ATOM   1901  HN  GLN A 872      42.541  20.379  15.282  1.00  0.00     0.163 HD
ATOM   1902  CA  GLN A 872      41.983  18.315  15.536  1.00 18.91     0.181 C 
ATOM   1903  C   GLN A 872      41.172  17.787  16.709  1.00 17.87     0.241 C 
ATOM   1904  O   GLN A 872      40.491  16.770  16.590  1.00 17.91    -0.271 OA
ATOM   1905  CB  GLN A 872      43.469  18.052  15.789  1.00 20.33     0.035 C 
ATOM   1906  CG AGLN A 872      44.360  18.334  14.587  0.50 21.48     0.110 C 
ATOM   1907  CG BGLN A 872      44.295  18.021  14.511  0.50 23.00     0.110 C 
ATOM   1908  CD AGLN A 872      45.810  17.969  14.839  0.50 21.99     0.215 C 
ATOM   1909  CD BGLN A 872      43.874  16.902  13.575  0.50 24.95     0.215 C 
ATOM   1910  NE2AGLN A 872      46.424  17.282  13.885  0.50 23.77    -0.370 N 
ATOM   1911 1HE2AGLN A 872      47.399  17.036  14.055  1.00  0.00     0.159 HD
ATOM   1912 2HE2AGLN A 872      45.956  16.997  13.025  1.00  0.00     0.159 HD
ATOM   1913  NE2BGLN A 872      43.342  17.269  12.414  0.50 25.85    -0.370 N 
ATOM   1914 1HE2BGLN A 872      43.059  16.517  11.785  1.00  0.00     0.159 HD
ATOM   1915 2HE2BGLN A 872      43.220  18.247  12.150  1.00  0.00     0.159 HD
ATOM   1916  OE1AGLN A 872      46.374  18.312  15.875  0.50 22.54    -0.274 OA
ATOM   1917  OE1BGLN A 872      44.021  15.722  13.894  0.50 26.76    -0.274 OA
ATOM   1918  N   LEU A 873      41.250  18.477  17.840  1.00 17.42    -0.346 N 
ATOM   1919  HN  LEU A 873      41.828  19.317  17.872  1.00  0.00     0.163 HD
ATOM   1920  CA  LEU A 873      40.529  18.063  19.037  1.00 17.03     0.177 C 
ATOM   1921  C   LEU A 873      39.016  18.111  18.862  1.00 16.54     0.241 C 
ATOM   1922  O   LEU A 873      38.315  17.191  19.270  1.00 16.55    -0.271 OA
ATOM   1923  CB  LEU A 873      40.947  18.934  20.228  1.00 15.15     0.038 C 
ATOM   1924  CG  LEU A 873      42.447  18.856  20.536  1.00 18.23    -0.020 C 
ATOM   1925  CD1 LEU A 873      42.797  19.754  21.717  1.00 14.76     0.009 C 
ATOM   1926  CD2 LEU A 873      42.823  17.406  20.827  1.00 16.72     0.009 C 
ATOM   1927  N   THR A 874      38.506  19.176  18.255  1.00 16.54    -0.344 N 
ATOM   1928  HN  THR A 874      39.123  19.917  17.921  1.00  0.00     0.163 HD
ATOM   1929  CA  THR A 874      37.066  19.288  18.065  1.00 17.95     0.205 C 
ATOM   1930  C   THR A 874      36.566  18.346  16.979  1.00 17.98     0.243 C 
ATOM   1931  O   THR A 874      35.425  17.885  17.020  1.00 17.39    -0.271 OA
ATOM   1932  CB  THR A 874      36.651  20.739  17.735  1.00 19.06     0.146 C 
ATOM   1933  CG2 THR A 874      36.927  21.644  18.935  1.00 19.61     0.042 C 
ATOM   1934  OG1 THR A 874      37.389  21.216  16.601  1.00 17.33    -0.393 OA
ATOM   1935  HG1 THR A 874      37.217  20.653  15.855  1.00  0.00     0.210 HD
ATOM   1936  N   LYS A 875      37.414  18.058  15.999  1.00 18.16    -0.346 N 
ATOM   1937  HN  LYS A 875      38.341  18.482  15.984  1.00  0.00     0.163 HD
ATOM   1938  CA  LYS A 875      37.017  17.135  14.946  1.00 17.00     0.176 C 
ATOM   1939  C   LYS A 875      36.869  15.767  15.614  1.00 15.98     0.241 C 
ATOM   1940  O   LYS A 875      35.969  14.997  15.287  1.00 16.11    -0.271 OA
ATOM   1941  CB  LYS A 875      38.085  17.074  13.851  1.00 19.34     0.035 C 
ATOM   1942  CG  LYS A 875      37.698  16.203  12.670  1.00 22.07     0.004 C 
ATOM   1943  CD  LYS A 875      36.503  16.773  11.927  1.00 22.04     0.027 C 
ATOM   1944  CE  LYS A 875      36.145  15.910  10.727  1.00 24.78     0.229 C 
ATOM   1945  NZ  LYS A 875      35.045  16.522   9.933  1.00 26.60    -0.079 N 
ATOM   1946  HZ1 LYS A 875      34.805  15.943   9.128  1.00  0.00     0.274 HD
ATOM   1947  HZ2 LYS A 875      35.270  17.477   9.654  1.00  0.00     0.274 HD
ATOM   1948  HZ3 LYS A 875      34.228  16.717  10.512  1.00  0.00     0.274 HD
ATOM   1949  N   LEU A 876      37.763  15.474  16.557  1.00 16.65    -0.346 N 
ATOM   1950  HN  LEU A 876      38.496  16.148  16.777  1.00  0.00     0.163 HD
ATOM   1951  CA  LEU A 876      37.714  14.206  17.283  1.00 16.35     0.177 C 
ATOM   1952  C   LEU A 876      36.349  14.110  17.972  1.00 16.09     0.241 C 
ATOM   1953  O   LEU A 876      35.707  13.058  17.945  1.00 14.58    -0.271 OA
ATOM   1954  CB  LEU A 876      38.857  14.142  18.306  1.00 17.39     0.038 C 
ATOM   1955  CG  LEU A 876      39.070  12.840  19.088  1.00 18.56    -0.020 C 
ATOM   1956  CD1 LEU A 876      40.441  12.871  19.743  1.00 20.05     0.009 C 
ATOM   1957  CD2 LEU A 876      37.975  12.661  20.136  1.00 18.37     0.009 C 
ATOM   1958  N   LEU A 877      35.897  15.215  18.568  1.00 15.51    -0.346 N 
ATOM   1959  HN  LEU A 877      36.472  16.057  18.563  1.00  0.00     0.163 HD
ATOM   1960  CA  LEU A 877      34.589  15.241  19.230  1.00 16.49     0.177 C 
ATOM   1961  C   LEU A 877      33.441  15.018  18.238  1.00 16.61     0.241 C 
ATOM   1962  O   LEU A 877      32.492  14.300  18.537  1.00 15.89    -0.271 OA
ATOM   1963  CB  LEU A 877      34.375  16.572  19.962  1.00 16.64     0.038 C 
ATOM   1964  CG  LEU A 877      35.304  16.830  21.150  1.00 18.38    -0.020 C 
ATOM   1965  CD1 LEU A 877      34.891  18.116  21.866  1.00 19.87     0.009 C 
ATOM   1966  CD2 LEU A 877      35.238  15.651  22.101  1.00 17.71     0.009 C 
ATOM   1967  N   ASP A 878      33.515  15.644  17.067  1.00 17.29    -0.346 N 
ATOM   1968  HN  ASP A 878      34.306  16.258  16.872  1.00  0.00     0.163 HD
ATOM   1969  CA  ASP A 878      32.475  15.461  16.056  1.00 17.99     0.186 C 
ATOM   1970  C   ASP A 878      32.392  13.973  15.676  1.00 18.69     0.241 C 
ATOM   1971  O   ASP A 878      31.307  13.430  15.489  1.00 19.54    -0.271 OA
ATOM   1972  CB  ASP A 878      32.795  16.270  14.788  1.00 17.79     0.147 C 
ATOM   1973  CG  ASP A 878      32.536  17.766  14.943  1.00 20.06     0.175 C 
ATOM   1974  OD1 ASP A 878      32.796  18.504  13.964  1.00 19.36    -0.648 OA
ATOM   1975  OD2 ASP A 878      32.082  18.205  16.023  1.00 15.93    -0.648 OA
ATOM   1976  N   ASN A 879      33.547  13.320  15.568  1.00 18.71    -0.346 N 
ATOM   1977  HN  ASN A 879      34.420  13.814  15.756  1.00  0.00     0.163 HD
ATOM   1978  CA  ASN A 879      33.590  11.910  15.185  1.00 20.10     0.185 C 
ATOM   1979  C   ASN A 879      32.994  10.942  16.202  1.00 19.53     0.241 C 
ATOM   1980  O   ASN A 879      32.636   9.813  15.855  1.00 20.16    -0.271 OA
ATOM   1981  CB  ASN A 879      35.033  11.490  14.857  1.00 21.06     0.137 C 
ATOM   1982  CG  ASN A 879      35.559  12.148  13.583  1.00 23.37     0.217 C 
ATOM   1983  ND2 ASN A 879      36.877  12.251  13.466  1.00 21.35    -0.370 N 
ATOM   1984 1HD2 ASN A 879      37.519  11.923  14.188  1.00  0.00     0.159 HD
ATOM   1985 2HD2 ASN A 879      37.228  12.690  12.615  1.00  0.00     0.159 HD
ATOM   1986  OD1 ASN A 879      34.784  12.544  12.712  1.00 24.31    -0.274 OA
ATOM   1987  N   LEU A 880      32.871  11.374  17.451  1.00 19.91    -0.346 N 
ATOM   1988  HN  LEU A 880      33.168  12.320  17.689  1.00  0.00     0.163 HD
ATOM   1989  CA  LEU A 880      32.315  10.510  18.489  1.00 18.85     0.177 C 
ATOM   1990  C   LEU A 880      30.820  10.253  18.341  1.00 18.80     0.241 C 
ATOM   1991  O   LEU A 880      30.306   9.258  18.853  1.00 19.93    -0.271 OA
ATOM   1992  CB  LEU A 880      32.591  11.095  19.874  1.00 19.67     0.038 C 
ATOM   1993  CG  LEU A 880      34.050  11.076  20.337  1.00 23.19    -0.020 C 
ATOM   1994  CD1 LEU A 880      34.142  11.687  21.726  1.00 25.93     0.009 C 
ATOM   1995  CD2 LEU A 880      34.573   9.644  20.351  1.00 23.95     0.009 C 
ATOM   1996  N   HIS A 881      30.114  11.147  17.659  1.00 16.91    -0.346 N 
ATOM   1997  HN  HIS A 881      30.576  11.967  17.267  1.00  0.00     0.163 HD
ATOM   1998  CA  HIS A 881      28.678  10.959  17.469  1.00 17.74     0.182 C 
ATOM   1999  C   HIS A 881      28.403   9.616  16.792  1.00 17.98     0.241 C 
ATOM   2000  O   HIS A 881      27.524   8.868  17.225  1.00 17.76    -0.271 OA
ATOM   2001  CB  HIS A 881      28.090  12.094  16.621  1.00 18.76     0.093 C 
ATOM   2002  CG  HIS A 881      28.060  13.420  17.317  1.00 18.57     0.028 A 
ATOM   2003  CD2 HIS A 881      28.721  14.576  17.064  1.00 18.16     0.114 A 
ATOM   2004  ND1 HIS A 881      27.262  13.666  18.414  1.00 19.99    -0.354 N 
ATOM   2005  HD1 HIS A 881      26.640  12.988  18.856  1.00  0.00     0.166 HD
ATOM   2006  CE1 HIS A 881      27.429  14.919  18.804  1.00 18.25     0.180 A 
ATOM   2007  NE2 HIS A 881      28.309  15.492  18.003  1.00 16.53    -0.360 N 
ATOM   2008  HE2 HIS A 881      28.631  16.458  18.070  1.00  0.00     0.166 HD
ATOM   2009  N   ASP A 882      29.152   9.317  15.730  1.00 17.82    -0.345 N 
ATOM   2010  HN  ASP A 882      29.858   9.983  15.416  1.00  0.00     0.163 HD
ATOM   2011  CA  ASP A 882      28.987   8.058  15.004  1.00 18.19     0.186 C 
ATOM   2012  C   ASP A 882      29.387   6.870  15.869  1.00 18.44     0.241 C 
ATOM   2013  O   ASP A 882      28.698   5.851  15.903  1.00 18.63    -0.271 OA
ATOM   2014  CB  ASP A 882      29.846   8.027  13.732  1.00 19.49     0.147 C 
ATOM   2015  CG  ASP A 882      29.259   8.850  12.593  1.00 20.81     0.175 C 
ATOM   2016  OD1 ASP A 882      28.072   9.226  12.667  1.00 22.77    -0.648 OA
ATOM   2017  OD2 ASP A 882      29.988   9.104  11.612  1.00 22.99    -0.648 OA
ATOM   2018  N   LEU A 883      30.515   6.997  16.556  1.00 18.66    -0.346 N 
ATOM   2019  HN  LEU A 883      31.048   7.864  16.494  1.00  0.00     0.163 HD
ATOM   2020  CA  LEU A 883      31.001   5.911  17.398  1.00 19.78     0.177 C 
ATOM   2021  C   LEU A 883      30.030   5.572  18.517  1.00 20.60     0.241 C 
ATOM   2022  O   LEU A 883      29.800   4.397  18.806  1.00 21.51    -0.271 OA
ATOM   2023  CB  LEU A 883      32.374   6.270  17.976  1.00 19.45     0.038 C 
ATOM   2024  CG  LEU A 883      33.096   5.215  18.825  1.00 20.93    -0.020 C 
ATOM   2025  CD1 LEU A 883      34.578   5.541  18.884  1.00 20.31     0.009 C 
ATOM   2026  CD2 LEU A 883      32.513   5.174  20.222  1.00 21.85     0.009 C 
ATOM   2027  N   VAL A 884      29.453   6.599  19.138  1.00 20.11    -0.346 N 
ATOM   2028  HN  VAL A 884      29.669   7.549  18.836  1.00  0.00     0.163 HD
ATOM   2029  CA  VAL A 884      28.520   6.397  20.239  1.00 20.80     0.180 C 
ATOM   2030  C   VAL A 884      27.284   5.584  19.862  1.00 21.03     0.241 C 
ATOM   2031  O   VAL A 884      26.822   4.759  20.648  1.00 19.45    -0.271 OA
ATOM   2032  CB  VAL A 884      28.105   7.753  20.851  1.00 22.59     0.009 C 
ATOM   2033  CG1 VAL A 884      26.942   7.575  21.803  1.00 24.65     0.012 C 
ATOM   2034  CG2 VAL A 884      29.288   8.342  21.595  1.00 23.72     0.012 C 
ATOM   2035  N   LYS A 885      26.740   5.797  18.668  1.00 22.10    -0.346 N 
ATOM   2036  HN  LYS A 885      27.132   6.495  18.036  1.00  0.00     0.163 HD
ATOM   2037  CA  LYS A 885      25.573   5.015  18.278  1.00 23.76     0.176 C 
ATOM   2038  C   LYS A 885      25.966   3.547  18.125  1.00 22.14     0.241 C 
ATOM   2039  O   LYS A 885      25.134   2.657  18.294  1.00 21.42    -0.271 OA
ATOM   2040  CB  LYS A 885      24.961   5.542  16.982  1.00 27.89     0.035 C 
ATOM   2041  CG  LYS A 885      25.764   6.612  16.304  1.00 33.44     0.004 C 
ATOM   2042  CD  LYS A 885      24.928   7.325  15.266  1.00 33.50     0.027 C 
ATOM   2043  CE  LYS A 885      23.776   8.040  15.923  1.00 37.58     0.229 C 
ATOM   2044  NZ  LYS A 885      23.043   8.893  14.961  1.00 36.84    -0.079 N 
ATOM   2045  HZ1 LYS A 885      22.263   9.377  15.406  1.00  0.00     0.274 HD
ATOM   2046  HZ2 LYS A 885      22.735   8.358  14.149  1.00  0.00     0.274 HD
ATOM   2047  HZ3 LYS A 885      23.669   9.548  14.492  1.00  0.00     0.274 HD
ATOM   2048  N   GLN A 886      27.234   3.296  17.808  1.00 20.99    -0.346 N 
ATOM   2049  HN  GLN A 886      27.877   4.072  17.652  1.00  0.00     0.163 HD
ATOM   2050  CA  GLN A 886      27.716   1.921  17.680  1.00 21.51     0.177 C 
ATOM   2051  C   GLN A 886      27.605   1.254  19.054  1.00 21.00     0.241 C 
ATOM   2052  O   GLN A 886      27.169   0.112  19.165  1.00 19.78    -0.271 OA
ATOM   2053  CB  GLN A 886      29.180   1.890  17.219  1.00 24.45     0.044 C 
ATOM   2054  CG  GLN A 886      29.416   2.259  15.754  1.00 29.09     0.105 C 
ATOM   2055  CD  GLN A 886      30.893   2.225  15.369  1.00 35.03     0.215 C 
ATOM   2056  NE2 GLN A 886      31.369   1.059  14.938  1.00 37.16    -0.370 N 
ATOM   2057 1HE2 GLN A 886      32.356   1.036  14.681  1.00  0.00     0.159 HD
ATOM   2058 2HE2 GLN A 886      30.785   0.227  14.853  1.00  0.00     0.159 HD
ATOM   2059  OE1 GLN A 886      31.600   3.231  15.472  1.00 38.36    -0.274 OA
ATOM   2060  N   LEU A 887      28.005   1.983  20.096  1.00 19.53    -0.346 N 
ATOM   2061  HN  LEU A 887      28.358   2.926  19.933  1.00  0.00     0.163 HD
ATOM   2062  CA  LEU A 887      27.954   1.473  21.465  1.00 19.82     0.177 C 
ATOM   2063  C   LEU A 887      26.519   1.231  21.928  1.00 19.20     0.241 C 
ATOM   2064  O   LEU A 887      26.244   0.247  22.606  1.00 19.70    -0.271 OA
ATOM   2065  CB  LEU A 887      28.638   2.450  22.430  1.00 20.32     0.038 C 
ATOM   2066  CG  LEU A 887      30.087   2.853  22.123  1.00 22.57    -0.020 C 
ATOM   2067  CD1 LEU A 887      30.621   3.743  23.245  1.00 20.67     0.009 C 
ATOM   2068  CD2 LEU A 887      30.950   1.625  21.973  1.00 22.35     0.009 C 
ATOM   2069  N   HIS A 888      25.607   2.133  21.575  1.00 17.96    -0.346 N 
ATOM   2070  HN  HIS A 888      25.885   2.946  21.026  1.00  0.00     0.163 HD
ATOM   2071  CA  HIS A 888      24.215   1.966  21.968  1.00 18.19     0.182 C 
ATOM   2072  C   HIS A 888      23.597   0.770  21.247  1.00 17.86     0.241 C 
ATOM   2073  O   HIS A 888      22.767   0.057  21.814  1.00 16.77    -0.271 OA
ATOM   2074  CB  HIS A 888      23.418   3.250  21.697  1.00 20.03     0.093 C 
ATOM   2075  CG  HIS A 888      23.497   4.250  22.814  1.00 20.91     0.028 A 
ATOM   2076  CD2 HIS A 888      23.025   4.202  24.083  1.00 21.26     0.114 A 
ATOM   2077  ND1 HIS A 888      24.150   5.458  22.693  1.00 22.64    -0.354 N 
ATOM   2078  HD1 HIS A 888      24.617   5.794  21.851  1.00  0.00     0.166 HD
ATOM   2079  CE1 HIS A 888      24.077   6.113  23.839  1.00 20.08     0.180 A 
ATOM   2080  NE2 HIS A 888      23.400   5.373  24.698  1.00 22.98    -0.360 N 
ATOM   2081  HE2 HIS A 888      23.189   5.629  25.663  1.00  0.00     0.166 HD
ATOM   2082  N   LEU A 889      24.009   0.532  20.006  1.00 17.28    -0.346 N 
ATOM   2083  HN  LEU A 889      24.683   1.156  19.563  1.00  0.00     0.163 HD
ATOM   2084  CA  LEU A 889      23.494  -0.625  19.279  1.00 18.44     0.177 C 
ATOM   2085  C   LEU A 889      23.988  -1.886  19.980  1.00 18.61     0.241 C 
ATOM   2086  O   LEU A 889      23.230  -2.837  20.184  1.00 19.91    -0.271 OA
ATOM   2087  CB  LEU A 889      23.985  -0.647  17.831  1.00 17.59     0.038 C 
ATOM   2088  CG  LEU A 889      23.635  -1.932  17.064  1.00 18.21    -0.020 C 
ATOM   2089  CD1 LEU A 889      22.126  -2.129  17.033  1.00 18.53     0.009 C 
ATOM   2090  CD2 LEU A 889      24.193  -1.858  15.655  1.00 18.03     0.009 C 
ATOM   2091  N   TYR A 890      25.260  -1.896  20.361  1.00 19.15    -0.346 N 
ATOM   2092  HN  TYR A 890      25.855  -1.085  20.193  1.00  0.00     0.163 HD
ATOM   2093  CA  TYR A 890      25.796  -3.075  21.020  1.00 21.64     0.180 C 
ATOM   2094  C   TYR A 890      25.090  -3.324  22.341  1.00 21.11     0.241 C 
ATOM   2095  O   TYR A 890      24.827  -4.471  22.707  1.00 22.19    -0.271 OA
ATOM   2096  CB  TYR A 890      27.299  -2.947  21.250  1.00 22.16     0.073 C 
ATOM   2097  CG  TYR A 890      27.952  -4.298  21.395  1.00 27.68    -0.056 A 
ATOM   2098  CD1 TYR A 890      27.924  -4.986  22.606  1.00 27.81     0.010 A 
ATOM   2099  CD2 TYR A 890      28.543  -4.919  20.297  1.00 29.40     0.010 A 
ATOM   2100  CE1 TYR A 890      28.471  -6.263  22.716  1.00 30.73     0.037 A 
ATOM   2101  CE2 TYR A 890      29.087  -6.188  20.398  1.00 32.03     0.037 A 
ATOM   2102  CZ  TYR A 890      29.047  -6.856  21.606  1.00 31.41     0.065 A 
ATOM   2103  OH  TYR A 890      29.584  -8.124  21.690  1.00 36.73    -0.361 OA
ATOM   2104  HH  TYR A 890      29.556  -8.584  22.521  1.00  0.00     0.217 HD
ATOM   2105  N   CYS A 891      24.775  -2.245  23.049  1.00 21.76    -0.345 N 
ATOM   2106  HN  CYS A 891      25.025  -1.324  22.690  1.00  0.00     0.163 HD
ATOM   2107  CA  CYS A 891      24.079  -2.345  24.329  1.00 23.15     0.186 C 
ATOM   2108  C   CYS A 891      22.706  -2.991  24.131  1.00 23.21     0.241 C 
ATOM   2109  O   CYS A 891      22.318  -3.898  24.868  1.00 23.99    -0.271 OA
ATOM   2110  CB  CYS A 891      23.909  -0.952  24.939  1.00 24.73     0.121 C 
ATOM   2111  SG  CYS A 891      23.235  -0.943  26.612  1.00 31.43    -0.095 SA
ATOM   2112  N   LEU A 892      21.974  -2.519  23.127  1.00 23.60    -0.346 N 
ATOM   2113  HN  LEU A 892      22.349  -1.770  22.546  1.00  0.00     0.163 HD
ATOM   2114  CA  LEU A 892      20.646  -3.049  22.838  1.00 23.82     0.177 C 
ATOM   2115  C   LEU A 892      20.703  -4.529  22.469  1.00 24.93     0.241 C 
ATOM   2116  O   LEU A 892      19.926  -5.335  22.986  1.00 25.90    -0.271 OA
ATOM   2117  CB  LEU A 892      19.998  -2.253  21.701  1.00 24.36     0.038 C 
ATOM   2118  CG  LEU A 892      18.678  -2.796  21.141  1.00 25.27    -0.020 C 
ATOM   2119  CD1 LEU A 892      17.656  -2.940  22.263  1.00 25.51     0.009 C 
ATOM   2120  CD2 LEU A 892      18.166  -1.860  20.061  1.00 23.18     0.009 C 
ATOM   2121  N   ASN A 893      21.624  -4.885  21.578  1.00 24.24    -0.346 N 
ATOM   2122  HN  ASN A 893      22.245  -4.175  21.189  1.00  0.00     0.163 HD
ATOM   2123  CA  ASN A 893      21.762  -6.267  21.149  1.00 27.29     0.185 C 
ATOM   2124  C   ASN A 893      22.200  -7.179  22.288  1.00 29.42     0.241 C 
ATOM   2125  O   ASN A 893      21.831  -8.354  22.326  1.00 29.56    -0.271 OA
ATOM   2126  CB  ASN A 893      22.736  -6.367  19.968  1.00 25.24     0.137 C 
ATOM   2127  CG  ASN A 893      22.148  -5.786  18.693  1.00 24.48     0.217 C 
ATOM   2128  ND2 ASN A 893      23.004  -5.310  17.795  1.00 22.27    -0.370 N 
ATOM   2129 1HD2 ASN A 893      22.609  -4.920  16.939  1.00  0.00     0.159 HD
ATOM   2130 2HD2 ASN A 893      24.014  -5.315  17.940  1.00  0.00     0.159 HD
ATOM   2131  OD1 ASN A 893      20.929  -5.780  18.518  1.00 21.09    -0.274 OA
ATOM   2132  N   THR A 894      22.983  -6.641  23.218  1.00 30.16    -0.344 N 
ATOM   2133  HN  THR A 894      23.279  -5.669  23.131  1.00  0.00     0.163 HD
ATOM   2134  CA  THR A 894      23.420  -7.432  24.360  1.00 32.62     0.205 C 
ATOM   2135  C   THR A 894      22.180  -7.710  25.207  1.00 34.20     0.243 C 
ATOM   2136  O   THR A 894      22.013  -8.804  25.747  1.00 34.02    -0.271 OA
ATOM   2137  CB  THR A 894      24.471  -6.676  25.200  1.00 33.14     0.146 C 
ATOM   2138  CG2 THR A 894      24.817  -7.456  26.459  1.00 32.68     0.042 C 
ATOM   2139  OG1 THR A 894      25.658  -6.493  24.419  1.00 32.11    -0.393 OA
ATOM   2140  HG1 THR A 894      26.305  -6.028  24.936  1.00  0.00     0.210 HD
ATOM   2141  N   PHE A 895      21.304  -6.715  25.303  1.00 35.61    -0.346 N 
ATOM   2142  HN  PHE A 895      21.502  -5.831  24.835  1.00  0.00     0.163 HD
ATOM   2143  CA  PHE A 895      20.068  -6.857  26.060  1.00 38.87     0.180 C 
ATOM   2144  C   PHE A 895      19.163  -7.899  25.408  1.00 40.41     0.241 C 
ATOM   2145  O   PHE A 895      18.689  -8.826  26.064  1.00 40.75    -0.271 OA
ATOM   2146  CB  PHE A 895      19.322  -5.529  26.120  1.00 39.97     0.073 C 
ATOM   2147  CG  PHE A 895      18.006  -5.619  26.828  1.00 41.96    -0.056 A 
ATOM   2148  CD1 PHE A 895      17.958  -5.787  28.202  1.00 42.14     0.007 A 
ATOM   2149  CD2 PHE A 895      16.816  -5.566  26.118  1.00 41.40     0.007 A 
ATOM   2150  CE1 PHE A 895      16.747  -5.905  28.855  1.00 43.15     0.001 A 
ATOM   2151  CE2 PHE A 895      15.601  -5.683  26.764  1.00 42.14     0.001 A 
ATOM   2152  CZ  PHE A 895      15.565  -5.851  28.135  1.00 43.40     0.000 A 
ATOM   2153  N   ILE A 896      18.917  -7.731  24.114  1.00 41.52    -0.346 N 
ATOM   2154  HN  ILE A 896      19.325  -6.931  23.630  1.00  0.00     0.163 HD
ATOM   2155  CA  ILE A 896      18.079  -8.661  23.370  1.00 43.35     0.180 C 
ATOM   2156  C   ILE A 896      18.561 -10.097  23.551  1.00 45.88     0.241 C 
ATOM   2157  O   ILE A 896      17.761 -11.007  23.767  1.00 46.36    -0.271 OA
ATOM   2158  CB  ILE A 896      18.084  -8.324  21.867  1.00 42.69     0.013 C 
ATOM   2159  CG1 ILE A 896      17.329  -7.017  21.630  1.00 42.30     0.002 C 
ATOM   2160  CG2 ILE A 896      17.470  -9.462  21.071  1.00 41.72     0.012 C 
ATOM   2161  CD1 ILE A 896      17.363  -6.550  20.193  1.00 42.46     0.005 C 
ATOM   2162  N   GLN A 897      19.873 -10.293  23.475  1.00 48.34    -0.346 N 
ATOM   2163  HN  GLN A 897      20.485  -9.493  23.312  1.00  0.00     0.163 HD
ATOM   2164  CA  GLN A 897      20.463 -11.619  23.618  1.00 52.07     0.177 C 
ATOM   2165  C   GLN A 897      20.288 -12.240  25.000  1.00 54.31     0.241 C 
ATOM   2166  O   GLN A 897      20.423 -13.452  25.158  1.00 55.11    -0.271 OA
ATOM   2167  CB  GLN A 897      21.950 -11.571  23.261  1.00 52.51     0.044 C 
ATOM   2168  CG  GLN A 897      22.221 -11.541  21.766  1.00 54.77     0.105 C 
ATOM   2169  CD  GLN A 897      23.697 -11.394  21.438  1.00 56.51     0.215 C 
ATOM   2170  NE2 GLN A 897      24.490 -10.996  22.429  1.00 57.15    -0.370 N 
ATOM   2171 1HE2 GLN A 897      24.142 -10.805  23.369  1.00  0.00     0.159 HD
ATOM   2172 2HE2 GLN A 897      25.481 -10.897  22.209  1.00  0.00     0.159 HD
ATOM   2173  OE1 GLN A 897      24.117 -11.624  20.305  1.00 57.78    -0.274 OA
ATOM   2174  N   SER A 898      19.992 -11.419  26.002  1.00 56.82    -0.344 N 
ATOM   2175  HN  SER A 898      19.899 -10.419  25.824  1.00  0.00     0.163 HD
ATOM   2176  CA  SER A 898      19.799 -11.931  27.354  1.00 59.60     0.200 C 
ATOM   2177  C   SER A 898      18.377 -12.468  27.513  1.00 61.44     0.243 C 
ATOM   2178  O   SER A 898      18.151 -13.476  28.185  1.00 62.50    -0.271 OA
ATOM   2179  CB  SER A 898      20.045 -10.826  28.383  1.00 58.75     0.199 C 
ATOM   2180  OG  SER A 898      19.018  -9.855  28.337  1.00 58.47    -0.398 OA
ATOM   2181  HG  SER A 898      19.171  -9.169  28.976  1.00  0.00     0.209 HD
ATOM   2182  N   ARG A 899      17.426 -11.789  26.879  1.00 63.17    -0.348 N 
ATOM   2183  HN  ARG A 899      17.692 -10.972  26.330  1.00  0.00     0.163 HD
ATOM   2184  CA  ARG A 899      16.016 -12.166  26.937  1.00 64.30     0.146 C 
ATOM   2185  C   ARG A 899      15.625 -13.107  25.799  1.00 64.21     0.256 C 
ATOM   2186  O   ARG A 899      16.453 -13.474  24.966  1.00 64.58    -0.305 OA
ATOM   2187  CB  ARG A 899      15.151 -10.904  26.883  1.00 65.13     0.034 C 
ATOM   2188  CG  ARG A 899      15.416  -9.935  28.024  1.00 67.25     0.022 C 
ATOM   2189  CD  ARG A 899      14.681 -10.360  29.281  1.00 69.46     0.138 C 
ATOM   2190  NE  ARG A 899      15.201  -9.704  30.477  1.00 70.94    -0.227 N 
ATOM   2191  HE  ARG A 899      16.043  -9.136  30.384  1.00  0.00     0.177 HD
ATOM   2192  CZ  ARG A 899      14.644  -9.802  31.679  1.00 72.54     0.665 C 
ATOM   2193  NH1 ARG A 899      13.544 -10.526  31.842  1.00 73.17    -0.235 N 
ATOM   2194 1HH1 ARG A 899      13.116 -10.601  32.765  1.00  0.00     0.174 HD
ATOM   2195 2HH1 ARG A 899      13.122 -10.996  31.041  1.00  0.00     0.174 HD
ATOM   2196  NH2 ARG A 899      15.193  -9.191  32.720  1.00 73.55    -0.235 N 
ATOM   2197 1HH2 ARG A 899      14.765  -9.266  33.643  1.00  0.00     0.174 HD
ATOM   2198 2HH2 ARG A 899      16.039  -8.634  32.595  1.00  0.00     0.174 HD
ATOM   2199  N   MET A 909       9.397  -5.985  24.629  1.00 76.42    -0.066 N 
ATOM   2200  HN1 MET A 909       9.276  -5.072  25.067  1.00  0.00     0.275 HD
ATOM   2201  HN2 MET A 909       9.467  -6.733  25.319  1.00  0.00     0.275 HD
ATOM   2202  HN3 MET A 909       8.548  -6.296  24.157  1.00  0.00     0.275 HD
ATOM   2203  CA  MET A 909      10.544  -5.965  23.730  1.00 76.39     0.275 C 
ATOM   2204  C   MET A 909      10.423  -4.897  22.652  1.00 75.65     0.249 C 
ATOM   2205  O   MET A 909      11.312  -4.059  22.497  1.00 75.57    -0.271 OA
ATOM   2206  CB  MET A 909      10.725  -7.334  23.073  1.00 77.67     0.053 C 
ATOM   2207  CG  MET A 909      11.573  -8.299  23.882  1.00 79.49     0.076 C 
ATOM   2208  SD  MET A 909      13.245  -7.660  24.143  1.00 81.41    -0.173 SA
ATOM   2209  CE  MET A 909      13.866  -7.661  22.461  1.00 80.76     0.089 C 
ATOM   2210  N   SER A 910       9.326  -4.934  21.904  1.00 74.51    -0.346 N 
ATOM   2211  HN  SER A 910       8.629  -5.658  22.076  1.00  0.00     0.163 HD
ATOM   2212  CA  SER A 910       9.098  -3.961  20.843  1.00 73.16     0.172 C 
ATOM   2213  C   SER A 910       9.072  -2.553  21.428  1.00 72.39     0.240 C 
ATOM   2214  O   SER A 910       9.274  -1.571  20.715  1.00 72.49    -0.271 OA
ATOM   2215  CB  SER A 910       7.783  -4.260  20.131  1.00 73.25     0.042 C 
ATOM   2216  N   GLU A 911       8.825  -2.465  22.731  1.00 71.14    -0.346 N 
ATOM   2217  HN  GLU A 911       8.666  -3.320  23.264  1.00  0.00     0.163 HD
ATOM   2218  CA  GLU A 911       8.775  -1.180  23.419  1.00 70.03     0.172 C 
ATOM   2219  C   GLU A 911      10.173  -0.750  23.853  1.00 68.62     0.240 C 
ATOM   2220  O   GLU A 911      10.528   0.427  23.767  1.00 68.74    -0.271 OA
ATOM   2221  CB  GLU A 911       7.853  -1.271  24.631  1.00 70.80     0.042 C 
ATOM   2222  N   VAL A 912      10.962  -1.713  24.323  1.00 66.64    -0.346 N 
ATOM   2223  HN  VAL A 912      10.604  -2.667  24.374  1.00  0.00     0.163 HD
ATOM   2224  CA  VAL A 912      12.324  -1.441  24.767  1.00 64.48     0.172 C 
ATOM   2225  C   VAL A 912      13.172  -0.989  23.582  1.00 62.88     0.240 C 
ATOM   2226  O   VAL A 912      14.003  -0.088  23.701  1.00 62.90    -0.271 OA
ATOM   2227  CB  VAL A 912      12.925  -2.692  25.398  1.00 64.58     0.042 C 
ATOM   2228  N   ILE A 913      12.949  -1.624  22.436  1.00 60.65    -0.346 N 
ATOM   2229  HN  ILE A 913      12.246  -2.363  22.410  1.00  0.00     0.163 HD
ATOM   2230  CA  ILE A 913      13.675  -1.299  21.216  1.00 58.43     0.180 C 
ATOM   2231  C   ILE A 913      13.283   0.082  20.709  1.00 57.90     0.241 C 
ATOM   2232  O   ILE A 913      14.108   0.811  20.156  1.00 57.78    -0.271 OA
ATOM   2233  CB  ILE A 913      13.378  -2.331  20.112  1.00 57.72     0.013 C 
ATOM   2234  CG1 ILE A 913      13.940  -3.693  20.518  1.00 56.40     0.002 C 
ATOM   2235  CG2 ILE A 913      13.965  -1.870  18.792  1.00 57.61     0.012 C 
ATOM   2236  CD1 ILE A 913      13.755  -4.762  19.472  1.00 57.18     0.005 C 
ATOM   2237  N   ALA A 914      12.017   0.435  20.905  1.00 57.09    -0.346 N 
ATOM   2238  HN  ALA A 914      11.389  -0.217  21.375  1.00  0.00     0.163 HD
ATOM   2239  CA  ALA A 914      11.500   1.726  20.468  1.00 55.78     0.172 C 
ATOM   2240  C   ALA A 914      12.139   2.878  21.235  1.00 55.10     0.240 C 
ATOM   2241  O   ALA A 914      12.379   3.948  20.676  1.00 55.10    -0.271 OA
ATOM   2242  CB  ALA A 914       9.988   1.762  20.645  1.00 56.48     0.042 C 
ATOM   2243  N   ALA A 915      12.418   2.652  22.514  1.00 53.68    -0.346 N 
ATOM   2244  HN  ALA A 915      12.209   1.738  22.916  1.00  0.00     0.163 HD
ATOM   2245  CA  ALA A 915      13.016   3.680  23.357  1.00 53.12     0.172 C 
ATOM   2246  C   ALA A 915      14.523   3.820  23.156  1.00 52.30     0.240 C 
ATOM   2247  O   ALA A 915      15.128   4.789  23.615  1.00 51.99    -0.271 OA
ATOM   2248  CB  ALA A 915      12.714   3.384  24.817  1.00 53.47     0.042 C 
ATOM   2249  N   GLN A 916      15.125   2.855  22.470  1.00 51.66    -0.346 N 
ATOM   2250  HN  GLN A 916      14.571   2.079  22.106  1.00  0.00     0.163 HD
ATOM   2251  CA  GLN A 916      16.562   2.884  22.227  1.00 50.49     0.177 C 
ATOM   2252  C   GLN A 916      16.950   3.446  20.866  1.00 48.74     0.241 C 
ATOM   2253  O   GLN A 916      18.046   3.982  20.704  1.00 48.80    -0.271 OA
ATOM   2254  CB  GLN A 916      17.142   1.480  22.381  1.00 51.99     0.044 C 
ATOM   2255  CG  GLN A 916      17.191   1.015  23.820  1.00 54.60     0.105 C 
ATOM   2256  CD  GLN A 916      18.049   1.924  24.680  1.00 55.99     0.215 C 
ATOM   2257  NE2 GLN A 916      17.427   2.582  25.651  1.00 56.35    -0.370 N 
ATOM   2258 1HE2 GLN A 916      18.004   3.193  26.229  1.00  0.00     0.159 HD
ATOM   2259 2HE2 GLN A 916      16.427   2.488  25.827  1.00  0.00     0.159 HD
ATOM   2260  OE1 GLN A 916      19.257   2.037  24.468  1.00 57.63    -0.274 OA
ATOM   2261  N   LEU A 917      16.049   3.329  19.895  1.00 47.05    -0.346 N 
ATOM   2262  HN  LEU A 917      15.152   2.889  20.102  1.00  0.00     0.163 HD
ATOM   2263  CA  LEU A 917      16.307   3.812  18.542  1.00 44.75     0.177 C 
ATOM   2264  C   LEU A 917      16.810   5.248  18.477  1.00 43.13     0.243 C 
ATOM   2265  O   LEU A 917      17.734   5.554  17.723  1.00 41.95    -0.271 OA
ATOM   2266  CB  LEU A 917      15.051   3.664  17.683  1.00 46.26     0.038 C 
ATOM   2267  CG  LEU A 917      14.590   2.221  17.478  1.00 46.33    -0.020 C 
ATOM   2268  CD1 LEU A 917      13.380   2.203  16.559  1.00 47.58     0.009 C 
ATOM   2269  CD2 LEU A 917      15.728   1.395  16.888  1.00 47.20     0.009 C 
ATOM   2270  N   PRO A 918      16.207   6.154  19.261  1.00 41.54    -0.337 N 
ATOM   2271  CA  PRO A 918      16.676   7.541  19.218  1.00 40.29     0.179 C 
ATOM   2272  C   PRO A 918      18.153   7.661  19.590  1.00 38.96     0.241 C 
ATOM   2273  O   PRO A 918      18.779   8.700  19.365  1.00 38.81    -0.271 OA
ATOM   2274  CB  PRO A 918      15.747   8.255  20.207  1.00 40.10     0.037 C 
ATOM   2275  CG  PRO A 918      15.319   7.160  21.138  1.00 40.37     0.022 C 
ATOM   2276  CD  PRO A 918      15.086   6.008  20.202  1.00 41.77     0.127 C 
ATOM   2277  N   LYS A 919      18.712   6.587  20.144  1.00 37.02    -0.346 N 
ATOM   2278  HN  LYS A 919      18.148   5.751  20.297  1.00  0.00     0.163 HD
ATOM   2279  CA  LYS A 919      20.116   6.586  20.535  1.00 35.29     0.176 C 
ATOM   2280  C   LYS A 919      21.032   5.919  19.509  1.00 32.59     0.241 C 
ATOM   2281  O   LYS A 919      22.251   6.076  19.566  1.00 30.09    -0.271 OA
ATOM   2282  CB  LYS A 919      20.290   5.931  21.912  1.00 37.46     0.035 C 
ATOM   2283  CG  LYS A 919      19.856   6.841  23.063  1.00 39.40     0.004 C 
ATOM   2284  CD  LYS A 919      20.216   6.282  24.436  1.00 43.17     0.027 C 
ATOM   2285  CE  LYS A 919      19.972   7.328  25.530  1.00 44.10     0.229 C 
ATOM   2286  NZ  LYS A 919      20.280   6.827  26.906  1.00 45.48    -0.079 N 
ATOM   2287  HZ1 LYS A 919      20.118   7.523  27.634  1.00  0.00     0.274 HD
ATOM   2288  HZ2 LYS A 919      21.233   6.466  26.956  1.00  0.00     0.274 HD
ATOM   2289  HZ3 LYS A 919      19.765   5.969  27.103  1.00  0.00     0.274 HD
ATOM   2290  N   ILE A 920      20.458   5.186  18.561  1.00 29.59    -0.346 N 
ATOM   2291  HN  ILE A 920      19.444   5.073  18.540  1.00  0.00     0.163 HD
ATOM   2292  CA  ILE A 920      21.290   4.545  17.552  1.00 28.90     0.180 C 
ATOM   2293  C   ILE A 920      20.986   5.068  16.150  1.00 27.30     0.241 C 
ATOM   2294  O   ILE A 920      21.825   4.981  15.253  1.00 26.07    -0.271 OA
ATOM   2295  CB  ILE A 920      21.126   3.007  17.570  1.00 29.47     0.013 C 
ATOM   2296  CG1 ILE A 920      19.887   2.596  16.782  1.00 31.78     0.002 C 
ATOM   2297  CG2 ILE A 920      21.007   2.516  19.004  1.00 30.14     0.012 C 
ATOM   2298  CD1 ILE A 920      19.760   1.098  16.592  1.00 34.72     0.005 C 
ATOM   2299  N   LEU A 921      19.790   5.624  15.970  1.00 26.47    -0.346 N 
ATOM   2300  HN  LEU A 921      19.147   5.678  16.760  1.00  0.00     0.163 HD
ATOM   2301  CA  LEU A 921      19.368   6.160  14.675  1.00 27.33     0.177 C 
ATOM   2302  C   LEU A 921      19.647   7.649  14.520  1.00 27.17     0.241 C 
ATOM   2303  O   LEU A 921      19.616   8.406  15.492  1.00 28.01    -0.271 OA
ATOM   2304  CB  LEU A 921      17.868   5.922  14.470  1.00 28.31     0.038 C 
ATOM   2305  CG  LEU A 921      17.423   4.792  13.542  1.00 30.47    -0.020 C 
ATOM   2306  CD1 LEU A 921      18.206   3.522  13.824  1.00 31.11     0.009 C 
ATOM   2307  CD2 LEU A 921      15.929   4.573  13.720  1.00 32.01     0.009 C 
ATOM   2308  N   ALA A 922      19.910   8.067  13.289  1.00 25.96    -0.346 N 
ATOM   2309  HN  ALA A 922      19.934   7.391  12.526  1.00  0.00     0.163 HD
ATOM   2310  CA  ALA A 922      20.164   9.470  13.007  1.00 27.15     0.172 C 
ATOM   2311  C   ALA A 922      18.829  10.210  12.884  1.00 28.55     0.240 C 
ATOM   2312  O   ALA A 922      17.776   9.585  12.748  1.00 27.50    -0.271 OA
ATOM   2313  CB  ALA A 922      20.946   9.603  11.715  1.00 26.16     0.042 C 
ATOM   2314  N   GLY A 923      18.883  11.538  12.948  1.00 28.79    -0.351 N 
ATOM   2315  HN  GLY A 923      19.781  11.996  13.102  1.00  0.00     0.163 HD
ATOM   2316  CA  GLY A 923      17.685  12.348  12.803  1.00 29.59     0.225 C 
ATOM   2317  C   GLY A 923      16.680  12.349  13.935  1.00 29.69     0.236 C 
ATOM   2318  O   GLY A 923      15.556  12.813  13.767  1.00 32.07    -0.272 OA
ATOM   2319  N   MET A 924      17.062  11.837  15.094  1.00 29.35    -0.346 N 
ATOM   2320  HN  MET A 924      18.001  11.453  15.200  1.00  0.00     0.163 HD
ATOM   2321  CA  MET A 924      16.139  11.825  16.211  1.00 28.73     0.177 C 
ATOM   2322  C   MET A 924      16.479  12.893  17.238  1.00 27.80     0.241 C 
ATOM   2323  O   MET A 924      15.633  13.287  18.040  1.00 26.40    -0.271 OA
ATOM   2324  CB  MET A 924      16.125  10.441  16.845  1.00 31.92     0.045 C 
ATOM   2325  CG  MET A 924      15.732   9.383  15.835  1.00 36.00     0.076 C 
ATOM   2326  SD  MET A 924      14.348   8.391  16.360  1.00 39.97    -0.173 SA
ATOM   2327  CE  MET A 924      15.011   6.765  16.182  1.00 41.90     0.089 C 
ATOM   2328  N   VAL A 925      17.723  13.356  17.208  1.00 26.48    -0.346 N 
ATOM   2329  HN  VAL A 925      18.376  12.969  16.526  1.00  0.00     0.163 HD
ATOM   2330  CA  VAL A 925      18.190  14.399  18.115  1.00 25.47     0.180 C 
ATOM   2331  C   VAL A 925      19.100  15.289  17.293  1.00 25.35     0.241 C 
ATOM   2332  O   VAL A 925      19.322  15.024  16.112  1.00 24.78    -0.271 OA
ATOM   2333  CB  VAL A 925      18.990  13.823  19.323  1.00 25.06     0.009 C 
ATOM   2334  CG1 VAL A 925      18.047  13.048  20.235  1.00 22.84     0.012 C 
ATOM   2335  CG2 VAL A 925      20.126  12.914  18.830  1.00 23.49     0.012 C 
ATOM   2336  N   LYS A 926      19.636  16.334  17.912  1.00 24.74    -0.346 N 
ATOM   2337  HN  LYS A 926      19.432  16.490  18.899  1.00  0.00     0.163 HD
ATOM   2338  CA  LYS A 926      20.511  17.263  17.206  1.00 25.91     0.176 C 
ATOM   2339  C   LYS A 926      21.950  17.295  17.713  1.00 26.47     0.243 C 
ATOM   2340  O   LYS A 926      22.244  17.906  18.732  1.00 26.26    -0.271 OA
ATOM   2341  CB  LYS A 926      19.939  18.672  17.283  1.00 26.64     0.035 C 
ATOM   2342  CG  LYS A 926      20.842  19.707  16.626  1.00 29.86     0.004 C 
ATOM   2343  CD  LYS A 926      20.257  21.102  16.732  1.00 33.66     0.027 C 
ATOM   2344  CE  LYS A 926      18.817  21.099  16.245  1.00 38.80     0.229 C 
ATOM   2345  NZ  LYS A 926      18.206  22.455  16.200  1.00 41.63    -0.079 N 
ATOM   2346  HZ1 LYS A 926      17.240  22.453  15.873  1.00  0.00     0.274 HD
ATOM   2347  HZ2 LYS A 926      18.776  23.090  15.641  1.00  0.00     0.274 HD
ATOM   2348  HZ3 LYS A 926      18.280  22.916  17.107  1.00  0.00     0.274 HD
ATOM   2349  N   PRO A 927      22.865  16.641  16.993  1.00 26.80    -0.337 N 
ATOM   2350  CA  PRO A 927      24.270  16.635  17.417  1.00 26.25     0.179 C 
ATOM   2351  C   PRO A 927      24.815  18.028  17.107  1.00 26.25     0.241 C 
ATOM   2352  O   PRO A 927      24.478  18.594  16.064  1.00 26.22    -0.271 OA
ATOM   2353  CB  PRO A 927      24.914  15.598  16.503  1.00 26.64     0.037 C 
ATOM   2354  CG  PRO A 927      23.759  14.787  15.980  1.00 27.54     0.022 C 
ATOM   2355  CD  PRO A 927      22.658  15.798  15.805  1.00 26.33     0.127 C 
ATOM   2356  N   LEU A 928      25.658  18.575  17.978  1.00 24.17    -0.346 N 
ATOM   2357  HN  LEU A 928      25.904  18.065  18.826  1.00  0.00     0.163 HD
ATOM   2358  CA  LEU A 928      26.237  19.895  17.739  1.00 25.25     0.177 C 
ATOM   2359  C   LEU A 928      27.664  19.769  17.217  1.00 26.76     0.241 C 
ATOM   2360  O   LEU A 928      28.615  19.658  17.993  1.00 29.47    -0.271 OA
ATOM   2361  CB  LEU A 928      26.225  20.719  19.026  1.00 25.25     0.038 C 
ATOM   2362  CG  LEU A 928      24.835  20.936  19.627  1.00 24.60    -0.020 C 
ATOM   2363  CD1 LEU A 928      24.940  21.828  20.865  1.00 25.99     0.009 C 
ATOM   2364  CD2 LEU A 928      23.931  21.560  18.568  1.00 23.40     0.009 C 
ATOM   2365  N   LEU A 929      27.797  19.801  15.897  1.00 24.11    -0.346 N 
ATOM   2366  HN  LEU A 929      26.962  19.926  15.324  1.00  0.00     0.163 HD
ATOM   2367  CA  LEU A 929      29.084  19.665  15.233  1.00 22.48     0.177 C 
ATOM   2368  C   LEU A 929      29.900  20.950  15.196  1.00 22.06     0.241 C 
ATOM   2369  O   LEU A 929      29.351  22.036  15.012  1.00 21.52    -0.271 OA
ATOM   2370  CB  LEU A 929      28.859  19.181  13.798  1.00 21.90     0.038 C 
ATOM   2371  CG  LEU A 929      28.069  17.880  13.663  1.00 23.01    -0.020 C 
ATOM   2372  CD1 LEU A 929      27.742  17.620  12.195  1.00 25.20     0.009 C 
ATOM   2373  CD2 LEU A 929      28.879  16.735  14.256  1.00 22.32     0.009 C 
ATOM   2374  N   PHE A 930      31.212  20.823  15.365  1.00 21.25    -0.346 N 
ATOM   2375  HN  PHE A 930      31.610  19.901  15.543  1.00  0.00     0.163 HD
ATOM   2376  CA  PHE A 930      32.086  21.983  15.299  1.00 22.73     0.180 C 
ATOM   2377  C   PHE A 930      32.443  22.252  13.839  1.00 23.92     0.241 C 
ATOM   2378  O   PHE A 930      32.737  23.384  13.463  1.00 22.94    -0.271 OA
ATOM   2379  CB  PHE A 930      33.380  21.750  16.085  1.00 22.25     0.073 C 
ATOM   2380  CG  PHE A 930      33.184  21.676  17.575  1.00 24.36    -0.056 A 
ATOM   2381  CD1 PHE A 930      32.902  20.468  18.192  1.00 21.23     0.007 A 
ATOM   2382  CD2 PHE A 930      33.261  22.824  18.356  1.00 22.61     0.007 A 
ATOM   2383  CE1 PHE A 930      32.697  20.402  19.559  1.00 23.77     0.001 A 
ATOM   2384  CE2 PHE A 930      33.056  22.763  19.725  1.00 22.94     0.001 A 
ATOM   2385  CZ  PHE A 930      32.773  21.552  20.326  1.00 21.84     0.000 A 
ATOM   2386  N   HIS A 931      32.401  21.204  13.019  1.00 23.97    -0.346 N 
ATOM   2387  HN  HIS A 931      32.114  20.297  13.386  1.00  0.00     0.163 HD
ATOM   2388  CA  HIS A 931      32.756  21.321  11.607  1.00 27.01     0.182 C 
ATOM   2389  C   HIS A 931      31.716  20.703  10.681  1.00 28.92     0.241 C 
ATOM   2390  O   HIS A 931      31.056  19.732  11.036  1.00 28.03    -0.271 OA
ATOM   2391  CB  HIS A 931      34.113  20.648  11.372  1.00 24.97     0.093 C 
ATOM   2392  CG  HIS A 931      35.150  21.032  12.381  1.00 22.86     0.028 A 
ATOM   2393  CD2 HIS A 931      35.680  20.343  13.419  1.00 21.53     0.114 A 
ATOM   2394  ND1 HIS A 931      35.713  22.289  12.428  1.00 22.92    -0.354 N 
ATOM   2395  HD1 HIS A 931      35.520  23.046  11.773  1.00  0.00     0.166 HD
ATOM   2396  CE1 HIS A 931      36.543  22.360  13.456  1.00 23.42     0.180 A 
ATOM   2397  NE2 HIS A 931      36.541  21.192  14.073  1.00 21.16    -0.360 N 
ATOM   2398  HE2 HIS A 931      37.089  20.958  14.901  1.00  0.00     0.166 HD
ATOM   2399  N   LYS A 932      31.578  21.271   9.487  1.00 33.31    -0.349 N 
ATOM   2400  HN  LYS A 932      32.153  22.079   9.251  1.00  0.00     0.163 HD
ATOM   2401  CA  LYS A 932      30.622  20.765   8.506  1.00 37.22     0.142 C 
ATOM   2402  C   LYS A 932      31.060  19.377   8.041  1.00 39.69     0.255 C 
ATOM   2403  O   LYS A 932      30.182  18.495   7.899  1.00 41.95    -0.305 OA
ATOM   2404  CB  LYS A 932      30.528  21.720   7.314  1.00 37.69     0.039 C 
TER    2405      LYS A 932 
ATOM   2405  N   GLY B2262      15.004   3.747  31.171  1.00 57.67    -0.071 N 
ATOM   2406  HN1 GLY B2262      14.312   3.219  30.639  1.00  0.00     0.274 HD
ATOM   2407  HN2 GLY B2262      15.912   3.760  30.706  1.00  0.00     0.274 HD
ATOM   2408  HN3 GLY B2262      14.812   4.749  31.156  1.00  0.00     0.274 HD
ATOM   2409  CA  GLY B2262      15.100   3.219  32.563  1.00 56.91     0.332 C 
ATOM   2410  C   GLY B2262      16.134   4.007  33.357  1.00 55.87     0.243 C 
ATOM   2411  O   GLY B2262      16.086   4.054  34.588  1.00 55.69    -0.272 OA
ATOM   2412  N   LEU B2263      17.071   4.624  32.645  1.00 54.52    -0.346 N 
ATOM   2413  HN  LEU B2263      17.063   4.544  31.628  1.00  0.00     0.163 HD
ATOM   2414  CA  LEU B2263      18.108   5.411  33.293  1.00 52.35     0.177 C 
ATOM   2415  C   LEU B2263      17.574   6.791  33.646  1.00 51.35     0.241 C 
ATOM   2416  O   LEU B2263      18.045   7.422  34.588  1.00 50.70    -0.271 OA
ATOM   2417  CB  LEU B2263      19.331   5.544  32.385  1.00 52.25     0.038 C 
ATOM   2418  CG  LEU B2263      20.019   4.237  31.990  1.00 51.60    -0.020 C 
ATOM   2419  CD1 LEU B2263      21.406   4.542  31.448  1.00 50.81     0.009 C 
ATOM   2420  CD2 LEU B2263      20.122   3.325  33.203  1.00 51.72     0.009 C 
ATOM   2421  N   GLU B2264      16.585   7.257  32.889  1.00 50.74    -0.346 N 
ATOM   2422  HN  GLU B2264      16.235   6.691  32.116  1.00  0.00     0.163 HD
ATOM   2423  CA  GLU B2264      15.994   8.564  33.146  1.00 49.85     0.177 C 
ATOM   2424  C   GLU B2264      15.524   8.654  34.590  1.00 48.17     0.241 C 
ATOM   2425  O   GLU B2264      15.641   9.701  35.225  1.00 48.26    -0.271 OA
ATOM   2426  CB  GLU B2264      14.812   8.818  32.206  1.00 51.14     0.045 C 
ATOM   2427  CG  GLU B2264      13.989  10.049  32.571  1.00 52.01     0.116 C 
ATOM   2428  CD  GLU B2264      12.996  10.441  31.492  1.00 53.89     0.172 C 
ATOM   2429  OE1 GLU B2264      12.142  11.314  31.759  1.00 54.49    -0.648 OA
ATOM   2430  OE2 GLU B2264      13.073   9.885  30.374  1.00 55.03    -0.648 OA
ATOM   2431  N   ALA B2265      14.994   7.548  35.104  1.00 45.90    -0.346 N 
ATOM   2432  HN  ALA B2265      14.927   6.711  34.525  1.00  0.00     0.163 HD
ATOM   2433  CA  ALA B2265      14.507   7.506  36.476  1.00 43.54     0.172 C 
ATOM   2434  C   ALA B2265      15.682   7.598  37.441  1.00 41.87     0.240 C 
ATOM   2435  O   ALA B2265      15.616   8.295  38.456  1.00 40.94    -0.271 OA
ATOM   2436  CB  ALA B2265      13.726   6.217  36.717  1.00 44.05     0.042 C 
ATOM   2437  N   ILE B2266      16.758   6.888  37.115  1.00 39.39    -0.346 N 
ATOM   2438  HN  ILE B2266      16.746   6.330  36.261  1.00  0.00     0.163 HD
ATOM   2439  CA  ILE B2266      17.953   6.888  37.948  1.00 37.34     0.180 C 
ATOM   2440  C   ILE B2266      18.621   8.259  37.913  1.00 35.59     0.241 C 
ATOM   2441  O   ILE B2266      19.029   8.792  38.945  1.00 33.93    -0.271 OA
ATOM   2442  CB  ILE B2266      18.971   5.836  37.460  1.00 38.26     0.013 C 
ATOM   2443  CG1 ILE B2266      18.358   4.436  37.550  1.00 40.39     0.002 C 
ATOM   2444  CG2 ILE B2266      20.238   5.913  38.299  1.00 38.06     0.012 C 
ATOM   2445  CD1 ILE B2266      19.259   3.329  37.020  1.00 40.09     0.005 C 
ATOM   2446  N   ILE B2267      18.727   8.820  36.713  1.00 32.76    -0.346 N 
ATOM   2447  HN  ILE B2267      18.362   8.323  35.901  1.00  0.00     0.163 HD
ATOM   2448  CA  ILE B2267      19.348  10.121  36.523  1.00 31.76     0.180 C 
ATOM   2449  C   ILE B2267      18.558  11.211  37.239  1.00 31.91     0.241 C 
ATOM   2450  O   ILE B2267      19.129  12.044  37.947  1.00 30.08    -0.271 OA
ATOM   2451  CB  ILE B2267      19.456  10.458  35.021  1.00 30.04     0.013 C 
ATOM   2452  CG1 ILE B2267      20.405   9.465  34.341  1.00 29.80     0.002 C 
ATOM   2453  CG2 ILE B2267      19.952  11.883  34.841  1.00 31.92     0.012 C 
ATOM   2454  CD1 ILE B2267      20.502   9.616  32.835  1.00 29.32     0.005 C 
ATOM   2455  N   ARG B2268      17.241  11.192  37.061  1.00 33.46    -0.346 N 
ATOM   2456  HN  ARG B2268      16.829  10.469  36.471  1.00  0.00     0.163 HD
ATOM   2457  CA  ARG B2268      16.371  12.179  37.689  1.00 34.90     0.176 C 
ATOM   2458  C   ARG B2268      16.502  12.160  39.209  1.00 34.29     0.241 C 
ATOM   2459  O   ARG B2268      16.675  13.205  39.836  1.00 34.12    -0.271 OA
ATOM   2460  CB  ARG B2268      14.908  11.934  37.289  1.00 36.31     0.036 C 
ATOM   2461  CG  ARG B2268      13.922  12.851  38.005  1.00 41.35     0.023 C 
ATOM   2462  CD  ARG B2268      12.460  12.573  37.644  1.00 43.28     0.138 C 
ATOM   2463  NE  ARG B2268      12.059  13.153  36.362  1.00 46.09    -0.227 N 
ATOM   2464  HE  ARG B2268      11.589  14.058  36.379  1.00  0.00     0.177 HD
ATOM   2465  CZ  ARG B2268      12.263  12.586  35.177  1.00 47.04     0.665 C 
ATOM   2466  NH1 ARG B2268      12.866  11.409  35.093  1.00 48.79    -0.235 N 
ATOM   2467 1HH1 ARG B2268      13.179  10.940  35.943  1.00  0.00     0.174 HD
ATOM   2468 2HH1 ARG B2268      13.023  10.974  34.184  1.00  0.00     0.174 HD
ATOM   2469  NH2 ARG B2268      11.856  13.196  34.071  1.00 46.91    -0.235 N 
ATOM   2470 1HH2 ARG B2268      11.392  14.102  34.136  1.00  0.00     0.174 HD
ATOM   2471 2HH2 ARG B2268      12.013  12.761  33.162  1.00  0.00     0.174 HD
ATOM   2472  N   LYS B2269      16.431  10.974  39.800  1.00 34.62    -0.346 N 
ATOM   2473  HN  LYS B2269      16.301  10.136  39.232  1.00  0.00     0.163 HD
ATOM   2474  CA  LYS B2269      16.536  10.851  41.250  1.00 35.87     0.172 C 
ATOM   2475  C   LYS B2269      17.898  11.302  41.767  1.00 36.16     0.240 C 
ATOM   2476  O   LYS B2269      17.989  11.972  42.798  1.00 36.46    -0.271 OA
ATOM   2477  CB  LYS B2269      16.263   9.408  41.676  1.00 35.47     0.042 C 
ATOM   2478  N   ALA B2270      18.956  10.936  41.049  1.00 36.69    -0.346 N 
ATOM   2479  HN  ALA B2270      18.817  10.386  40.201  1.00  0.00     0.163 HD
ATOM   2480  CA  ALA B2270      20.312  11.303  41.447  1.00 36.70     0.172 C 
ATOM   2481  C   ALA B2270      20.564  12.807  41.383  1.00 37.10     0.240 C 
ATOM   2482  O   ALA B2270      21.349  13.343  42.163  1.00 36.67    -0.271 OA
ATOM   2483  CB  ALA B2270      21.325  10.573  40.573  1.00 36.44     0.042 C 
ATOM   2484  N   LEU B2271      19.905  13.487  40.452  1.00 38.56    -0.346 N 
ATOM   2485  HN  LEU B2271      19.262  12.996  39.831  1.00  0.00     0.163 HD
ATOM   2486  CA  LEU B2271      20.089  14.928  40.305  1.00 41.85     0.177 C 
ATOM   2487  C   LEU B2271      19.470  15.736  41.438  1.00 45.40     0.241 C 
ATOM   2488  O   LEU B2271      19.996  16.781  41.830  1.00 45.92    -0.271 OA
ATOM   2489  CB  LEU B2271      19.516  15.403  38.969  1.00 38.45     0.038 C 
ATOM   2490  CG  LEU B2271      20.446  15.264  37.761  1.00 37.45    -0.020 C 
ATOM   2491  CD1 LEU B2271      19.681  15.546  36.480  1.00 36.07     0.009 C 
ATOM   2492  CD2 LEU B2271      21.618  16.221  37.913  1.00 35.56     0.009 C 
ATOM   2493  N   MET B2272      18.356  15.249  41.969  1.00 49.48    -0.346 N 
ATOM   2494  HN  MET B2272      17.974  14.370  41.620  1.00  0.00     0.163 HD
ATOM   2495  CA  MET B2272      17.672  15.953  43.042  1.00 54.22     0.177 C 
ATOM   2496  C   MET B2272      18.429  15.837  44.358  1.00 56.31     0.240 C 
ATOM   2497  O   MET B2272      18.753  16.848  44.979  1.00 56.81    -0.271 OA
ATOM   2498  CB  MET B2272      16.251  15.408  43.194  1.00 55.55     0.045 C 
ATOM   2499  CG  MET B2272      15.612  15.012  41.867  1.00 58.40     0.076 C 
ATOM   2500  SD  MET B2272      15.961  16.167  40.508  1.00 62.97    -0.173 SA
ATOM   2501  CE  MET B2272      14.396  16.148  39.613  1.00 60.77     0.089 C 
ATOM   2502  N   GLY B2273      18.716  14.601  44.759  1.00 58.80    -0.351 N 
ATOM   2503  HN  GLY B2273      18.427  13.815  44.177  1.00  0.00     0.163 HD
ATOM   2504  CA  GLY B2273      19.428  14.332  46.000  1.00 62.11     0.225 C 
ATOM   2505  C   GLY B2273      20.382  15.398  46.514  1.00 64.67     0.235 C 
ATOM   2506  O   GLY B2273      19.953  16.454  46.985  1.00 65.45    -0.272 OA
ATOM   2507  N   LYS B2274      21.681  15.120  46.441  1.00 66.55    -0.349 N 
ATOM   2508  HN  LYS B2274      21.978  14.226  46.049  1.00  0.00     0.163 HD
ATOM   2509  CA  LYS B2274      22.692  16.063  46.909  1.00 68.27     0.142 C 
ATOM   2510  C   LYS B2274      22.763  17.309  46.026  1.00 69.25     0.255 C 
ATOM   2511  O   LYS B2274      21.999  17.384  45.038  1.00 69.01    -0.305 OA
ATOM   2512  CB  LYS B2274      24.059  15.380  46.962  1.00 68.21     0.039 C 
TER    2513      LYS B2274 
