# Supplementary material for: Exploration of the molecular mechanism of melatonin against polycystic ovary syndrome based on a network pharmacology approach and experimental validation
Source: Front Endocrinol (Lausanne). 2025 Aug 5;16:1528518. doi: 10.3389/fendo.2025.1528518 (PMC12361247; doi:10.3389/fendo.2025.1528518)
Supplement: Supplementary file 1 [file DataSheet1.zip › Raw data/molecular docking/PGR-melatonin/lig.pdbqt_lizhenyu/lig.pdbqt_log.txt]

#################################################################
# If you used AutoDock Vina in your work, please cite:          #
#                                                               #
# O. Trott, A. J. Olson,                                        #
# AutoDock Vina: improving the speed and accuracy of docking    #
# with a new scoring function, efficient optimization and       #
# multithreading, Journal of Computational Chemistry 31 (2010)  #
# 455-461                                                       #
#                                                               #
# DOI 10.1002/jcc.21334                                         #
#                                                               #
# Please see http://vina.scripps.edu for more information.      #
#################################################################

WARNING: The search space volume > 27000 Angstrom^3 (See FAQ)
Detected 8 CPUs
Reading input ... done.
Setting up the scoring function ... done.
Analyzing the binding site ... done.
Using random seed: -136533600
Performing search ... done.
Refining results ... done.

mode |   affinity | dist from best mode
     | (kcal/mol) | rmsd l.b.| rmsd u.b.
-----+------------+----------+----------
   1         -6.5      0.000      0.000
   2         -6.3      2.221      5.782
   3         -6.1      1.947      2.417
   4         -6.0      6.432      7.409
   5         -5.7      2.246      3.265
   6         -5.2     22.796     24.569
   7         -5.1      2.594      3.114
   8         -5.1      3.726      4.443
   9         -5.0     22.638     25.168
Writing output ... done.
