# Supplementary material for: Exploration of the molecular mechanism of melatonin against polycystic ovary syndrome based on a network pharmacology approach and experimental validation
Source: Front Endocrinol (Lausanne). 2025 Aug 5;16:1528518. doi: 10.3389/fendo.2025.1528518 (PMC12361247; doi:10.3389/fendo.2025.1528518)
Supplement: Supplementary file 1 [file DataSheet1.zip › Raw data/molecular docking/PGR-melatonin/lig.pdbqt_lizhenyu/lig.pdbqt_out.pdb]

MODEL 1
REMARK VINA RESULT:      -6.5      0.000      0.000
REMARK  4 active torsions:
REMARK  status: ('A' for Active; 'I' for Inactive)
REMARK    1  A    between atoms: O_1  and  C_13 
REMARK    2  A    between atoms: N_4  and  C_10 
REMARK       I    between atoms: N_4  and  C_15 
REMARK    3  A    between atoms: C_5  and  C_7 
REMARK    4  A    between atoms: C_7  and  C_10 
ROOT
ATOM      1  O   *** d   *      27.442  -4.124  26.107  0.00  0.00    -0.356 OA
ATOM      2  C   *** d   *      27.163  -4.684  27.370  0.00  0.00     0.210 C 
ENDROOT
BRANCH   1   3
ATOM      3  C   *** d   *      28.093  -2.914  26.047  0.00  0.00     0.069 A 
ATOM      4  C   *** d   *      28.992  -2.476  26.957  0.00  0.00     0.051 A 
ATOM      5  C   *** d   *      29.571  -1.278  26.804  0.00  0.00     0.001 A 
ATOM      6  C   *** d   *      30.477  -0.617  27.543  0.00  0.00    -0.029 A 
ATOM      7  C   *** d   *      29.276  -0.498  25.759  0.00  0.00     0.043 A 
ATOM      8  C   *** d   *      30.682   0.542  26.897  0.00  0.00     0.096 A 
ATOM      9  N   *** d   *      29.956   0.567  25.856  0.00  0.00    -0.365 N 
ATOM     10  H   *** d   *      29.920   1.354  25.169  0.00  0.00     0.165 HD
ATOM     11  C   *** d   *      28.394  -0.892  24.837  0.00  0.00     0.033 A 
ATOM     12  C   *** d   *      27.822  -2.096  25.005  0.00  0.00     0.039 A 
BRANCH   6  13
ATOM     13  C   *** d   *      31.112  -1.092  28.820  0.00  0.00     0.060 C 
BRANCH  13  14
ATOM     14  C   *** d   *      30.858  -0.185  30.032  0.00  0.00     0.127 C 
BRANCH  14  15
ATOM     15  N   *** d   *      32.067   0.589  30.328  0.00  0.00    -0.361 N 
ATOM     16  C   *** d   *      32.136   1.939  30.133  0.00  0.00     0.213 C 
ATOM     17  O   *** d   *      31.212   2.587  29.705  0.00  0.00    -0.274 OA
ATOM     18  C   *** d   *      33.475   2.549  30.500  0.00  0.00     0.117 C 
ATOM     19  H   *** d   *      32.887   0.103  30.692  0.00  0.00     0.162 HD
ENDBRANCH  14  15
ENDBRANCH  13  14
ENDBRANCH   6  13
ENDBRANCH   1   3
TORSDOF 4
ENDMDL
MODEL 2
REMARK VINA RESULT:      -6.3      2.221      5.782
REMARK  4 active torsions:
REMARK  status: ('A' for Active; 'I' for Inactive)
REMARK    1  A    between atoms: O_1  and  C_13 
REMARK    2  A    between atoms: N_4  and  C_10 
REMARK       I    between atoms: N_4  and  C_15 
REMARK    3  A    between atoms: C_5  and  C_7 
REMARK    4  A    between atoms: C_7  and  C_10 
ROOT
ATOM      1  O   *** d   *      32.620   1.343  28.683  0.00  0.00    -0.356 OA
ATOM      2  C   *** d   *      32.527   2.572  27.999  0.00  0.00     0.210 C 
ENDROOT
BRANCH   1   3
ATOM      3  C   *** d   *      31.501   0.849  29.313  0.00  0.00     0.069 A 
ATOM      4  C   *** d   *      30.869  -0.297  28.976  0.00  0.00     0.051 A 
ATOM      5  C   *** d   *      29.784  -0.689  29.658  0.00  0.00     0.001 A 
ATOM      6  C   *** d   *      28.984  -1.761  29.534  0.00  0.00    -0.029 A 
ATOM      7  C   *** d   *      29.310   0.036  30.676  0.00  0.00     0.043 A 
ATOM      8  C   *** d   *      28.057  -1.623  30.495  0.00  0.00     0.096 A 
ATOM      9  N   *** d   *      28.289  -0.554  31.139  0.00  0.00    -0.365 N 
ATOM     10  H   *** d   *      27.720  -0.203  31.944  0.00  0.00     0.165 HD
ATOM     11  C   *** d   *      29.905   1.175  31.042  0.00  0.00     0.033 A 
ATOM     12  C   *** d   *      30.991   1.554  30.348  0.00  0.00     0.039 A 
BRANCH   6  13
ATOM     13  C   *** d   *      29.117  -2.867  28.525  0.00  0.00     0.060 C 
BRANCH  13  14
ATOM     14  C   *** d   *      28.182  -2.738  27.314  0.00  0.00     0.127 C 
BRANCH  14  15
ATOM     15  N   *** d   *      28.821  -1.909  26.287  0.00  0.00    -0.361 N 
ATOM     16  C   *** d   *      28.481  -0.601  26.087  0.00  0.00     0.213 C 
ATOM     17  O   *** d   *      27.634  -0.039  26.737  0.00  0.00    -0.274 OA
ATOM     18  C   *** d   *      29.260   0.077  24.977  0.00  0.00     0.117 C 
ATOM     19  H   *** d   *      29.546  -2.323  25.701  0.00  0.00     0.162 HD
ENDBRANCH  14  15
ENDBRANCH  13  14
ENDBRANCH   6  13
ENDBRANCH   1   3
TORSDOF 4
ENDMDL
MODEL 3
REMARK VINA RESULT:      -6.1      1.947      2.417
REMARK  4 active torsions:
REMARK  status: ('A' for Active; 'I' for Inactive)
REMARK    1  A    between atoms: O_1  and  C_13 
REMARK    2  A    between atoms: N_4  and  C_10 
REMARK       I    between atoms: N_4  and  C_15 
REMARK    3  A    between atoms: C_5  and  C_7 
REMARK    4  A    between atoms: C_7  and  C_10 
ROOT
ATOM      1  O   *** d   *      28.034  -4.193  28.421  0.00  0.00    -0.356 OA
ATOM      2  C   *** d   *      26.998  -5.133  28.260  0.00  0.00     0.210 C 
ENDROOT
BRANCH   1   3
ATOM      3  C   *** d   *      28.212  -3.230  27.455  0.00  0.00     0.069 A 
ATOM      4  C   *** d   *      29.045  -2.171  27.566  0.00  0.00     0.051 A 
ATOM      5  C   *** d   *      29.144  -1.289  26.562  0.00  0.00     0.001 A 
ATOM      6  C   *** d   *      29.879  -0.174  26.416  0.00  0.00    -0.029 A 
ATOM      7  C   *** d   *      28.430  -1.435  25.442  0.00  0.00     0.043 A 
ATOM      8  C   *** d   *      29.564   0.300  25.200  0.00  0.00     0.096 A 
ATOM      9  N   *** d   *      28.711  -0.474  24.666  0.00  0.00    -0.365 N 
ATOM     10  H   *** d   *      28.293  -0.341  23.716  0.00  0.00     0.165 HD
ATOM     11  C   *** d   *      27.596  -2.467  25.291  0.00  0.00     0.033 A 
ATOM     12  C   *** d   *      27.508  -3.343  26.306  0.00  0.00     0.039 A 
BRANCH   6  13
ATOM     13  C   *** d   *      30.842   0.404  27.416  0.00  0.00     0.060 C 
BRANCH  13  14
ATOM     14  C   *** d   *      30.388   1.729  28.043  0.00  0.00     0.127 C 
BRANCH  14  15
ATOM     15  N   *** d   *      29.146   1.517  28.794  0.00  0.00    -0.361 N 
ATOM     16  C   *** d   *      29.113   1.496  30.159  0.00  0.00     0.213 C 
ATOM     17  O   *** d   *      30.097   1.648  30.840  0.00  0.00    -0.274 OA
ATOM     18  C   *** d   *      27.732   1.263  30.740  0.00  0.00     0.117 C 
ATOM     19  H   *** d   *      28.276   1.381  28.279  0.00  0.00     0.162 HD
ENDBRANCH  14  15
ENDBRANCH  13  14
ENDBRANCH   6  13
ENDBRANCH   1   3
TORSDOF 4
ENDMDL
MODEL 4
REMARK VINA RESULT:      -6.0      6.432      7.409
REMARK  4 active torsions:
REMARK  status: ('A' for Active; 'I' for Inactive)
REMARK    1  A    between atoms: O_1  and  C_13 
REMARK    2  A    between atoms: N_4  and  C_10 
REMARK       I    between atoms: N_4  and  C_15 
REMARK    3  A    between atoms: C_5  and  C_7 
REMARK    4  A    between atoms: C_7  and  C_10 
ROOT
ATOM      1  O   *** d   *      22.691  -0.744  34.781  0.00  0.00    -0.356 OA
ATOM      2  C   *** d   *      21.401  -0.995  34.274  0.00  0.00     0.210 C 
ENDROOT
BRANCH   1   3
ATOM      3  C   *** d   *      23.496   0.159  34.127  0.00  0.00     0.069 A 
ATOM      4  C   *** d   *      24.500  -0.171  33.284  0.00  0.00     0.051 A 
ATOM      5  C   *** d   *      25.226   0.789  32.697  0.00  0.00     0.001 A 
ATOM      6  C   *** d   *      26.256   0.738  31.837  0.00  0.00    -0.029 A 
ATOM      7  C   *** d   *      24.976   2.082  32.929  0.00  0.00     0.043 A 
ATOM      8  C   *** d   *      26.578   2.018  31.593  0.00  0.00     0.096 A 
ATOM      9  N   *** d   *      25.799   2.771  32.256  0.00  0.00    -0.365 N 
ATOM     10  H   *** d   *      25.828   3.816  32.251  0.00  0.00     0.165 HD
ATOM     11  C   *** d   *      23.994   2.452  33.755  0.00  0.00     0.033 A 
ATOM     12  C   *** d   *      23.275   1.477  34.335  0.00  0.00     0.039 A 
BRANCH   6  13
ATOM     13  C   *** d   *      26.898  -0.502  31.279  0.00  0.00     0.060 C 
BRANCH  13  14
ATOM     14  C   *** d   *      28.116  -0.239  30.382  0.00  0.00     0.127 C 
BRANCH  14  15
ATOM     15  N   *** d   *      29.340  -0.302  31.186  0.00  0.00    -0.361 N 
ATOM     16  C   *** d   *      30.254   0.714  31.207  0.00  0.00     0.213 C 
ATOM     17  O   *** d   *      30.120   1.728  30.567  0.00  0.00    -0.274 OA
ATOM     18  C   *** d   *      31.449   0.452  32.102  0.00  0.00     0.117 C 
ATOM     19  H   *** d   *      29.516  -1.132  31.751  0.00  0.00     0.162 HD
ENDBRANCH  14  15
ENDBRANCH  13  14
ENDBRANCH   6  13
ENDBRANCH   1   3
TORSDOF 4
ENDMDL
MODEL 5
REMARK VINA RESULT:      -5.7      2.246      3.265
REMARK  4 active torsions:
REMARK  status: ('A' for Active; 'I' for Inactive)
REMARK    1  A    between atoms: O_1  and  C_13 
REMARK    2  A    between atoms: N_4  and  C_10 
REMARK       I    between atoms: N_4  and  C_15 
REMARK    3  A    between atoms: C_5  and  C_7 
REMARK    4  A    between atoms: C_7  and  C_10 
ROOT
ATOM      1  O   *** d   *      27.391  -1.926  26.340  0.00  0.00    -0.356 OA
ATOM      2  C   *** d   *      27.108  -3.289  26.120  0.00  0.00     0.210 C 
ENDROOT
BRANCH   1   3
ATOM      3  C   *** d   *      27.847  -1.534  27.577  0.00  0.00     0.069 A 
ATOM      4  C   *** d   *      28.297  -0.296  27.877  0.00  0.00     0.051 A 
ATOM      5  C   *** d   *      28.720  -0.018  29.117  0.00  0.00     0.001 A 
ATOM      6  C   *** d   *      29.205   1.106  29.670  0.00  0.00    -0.029 A 
ATOM      7  C   *** d   *      28.705  -0.950  30.076  0.00  0.00     0.043 A 
ATOM      8  C   *** d   *      29.462   0.788  30.949  0.00  0.00     0.096 A 
ATOM      9  N   *** d   *      29.153  -0.428  31.140  0.00  0.00    -0.365 N 
ATOM     10  H   *** d   *      29.251  -0.937  32.049  0.00  0.00     0.165 HD
ATOM     11  C   *** d   *      28.268  -2.186  29.822  0.00  0.00     0.033 A 
ATOM     12  C   *** d   *      27.848  -2.448  28.574  0.00  0.00     0.039 A 
BRANCH   6  13
ATOM     13  C   *** d   *      29.410   2.427  28.984  0.00  0.00     0.060 C 
BRANCH  13  14
ATOM     14  C   *** d   *      30.683   2.509  28.130  0.00  0.00     0.127 C 
BRANCH  14  15
ATOM     15  N   *** d   *      31.806   2.951  28.963  0.00  0.00    -0.361 N 
ATOM     16  C   *** d   *      32.690   2.072  29.522  0.00  0.00     0.213 C 
ATOM     17  O   *** d   *      32.609   0.878  29.373  0.00  0.00    -0.274 OA
ATOM     18  C   *** d   *      33.777   2.732  30.348  0.00  0.00     0.117 C 
ATOM     19  H   *** d   *      31.932   3.949  29.130  0.00  0.00     0.162 HD
ENDBRANCH  14  15
ENDBRANCH  13  14
ENDBRANCH   6  13
ENDBRANCH   1   3
TORSDOF 4
ENDMDL
MODEL 6
REMARK VINA RESULT:      -5.2     22.796     24.569
REMARK  4 active torsions:
REMARK  status: ('A' for Active; 'I' for Inactive)
REMARK    1  A    between atoms: O_1  and  C_13 
REMARK    2  A    between atoms: N_4  and  C_10 
REMARK       I    between atoms: N_4  and  C_15 
REMARK    3  A    between atoms: C_5  and  C_7 
REMARK    4  A    between atoms: C_7  and  C_10 
ROOT
ATOM      1  O   *** d   *      50.610  16.063  28.684  0.00  0.00    -0.356 OA
ATOM      2  C   *** d   *      50.611  16.342  27.303  0.00  0.00     0.210 C 
ENDROOT
BRANCH   1   3
ATOM      3  C   *** d   *      50.044  14.888  29.122  0.00  0.00     0.069 A 
ATOM      4  C   *** d   *      50.449  13.652  28.753  0.00  0.00     0.051 A 
ATOM      5  C   *** d   *      49.827  12.570  29.241  0.00  0.00     0.001 A 
ATOM      6  C   *** d   *      50.024  11.256  29.043  0.00  0.00    -0.029 A 
ATOM      7  C   *** d   *      48.805  12.688  30.094  0.00  0.00     0.043 A 
ATOM      8  C   *** d   *      49.097  10.643  29.796  0.00  0.00     0.096 A 
ATOM      9  N   *** d   *      48.406  11.523  30.395  0.00  0.00    -0.365 N 
ATOM     10  H   *** d   *      47.614  11.322  31.048  0.00  0.00     0.165 HD
ATOM     11  C   *** d   *      48.374  13.889  30.485  0.00  0.00     0.033 A 
ATOM     12  C   *** d   *      49.007  14.964  29.987  0.00  0.00     0.039 A 
BRANCH   6  13
ATOM     13  C   *** d   *      51.065  10.628  28.160  0.00  0.00     0.060 C 
BRANCH  13  14
ATOM     14  C   *** d   *      51.160   9.100  28.276  0.00  0.00     0.127 C 
BRANCH  14  15
ATOM     15  N   *** d   *      50.922   8.492  26.963  0.00  0.00    -0.361 N 
ATOM     16  C   *** d   *      51.652   7.432  26.506  0.00  0.00     0.213 C 
ATOM     17  O   *** d   *      52.540   6.924  27.145  0.00  0.00    -0.274 OA
ATOM     18  C   *** d   *      51.247   6.953  25.125  0.00  0.00     0.117 C 
ATOM     19  H   *** d   *      50.185   8.874  26.370  0.00  0.00     0.162 HD
ENDBRANCH  14  15
ENDBRANCH  13  14
ENDBRANCH   6  13
ENDBRANCH   1   3
TORSDOF 4
ENDMDL
MODEL 7
REMARK VINA RESULT:      -5.1      2.594      3.114
REMARK  4 active torsions:
REMARK  status: ('A' for Active; 'I' for Inactive)
REMARK    1  A    between atoms: O_1  and  C_13 
REMARK    2  A    between atoms: N_4  and  C_10 
REMARK       I    between atoms: N_4  and  C_15 
REMARK    3  A    between atoms: C_5  and  C_7 
REMARK    4  A    between atoms: C_7  and  C_10 
ROOT
ATOM      1  O   *** d   *      26.751  -2.258  26.867  0.00  0.00    -0.356 OA
ATOM      2  C   *** d   *      27.834  -2.895  26.229  0.00  0.00     0.210 C 
ENDROOT
BRANCH   1   3
ATOM      3  C   *** d   *      27.012  -1.275  27.794  0.00  0.00     0.069 A 
ATOM      4  C   *** d   *      28.145  -1.185  28.525  0.00  0.00     0.051 A 
ATOM      5  C   *** d   *      28.298  -0.185  29.403  0.00  0.00     0.001 A 
ATOM      6  C   *** d   *      29.302   0.132  30.237  0.00  0.00    -0.029 A 
ATOM      7  C   *** d   *      27.345   0.737  29.572  0.00  0.00     0.043 A 
ATOM      8  C   *** d   *      28.895   1.241  30.875  0.00  0.00     0.096 A 
ATOM      9  N   *** d   *      27.741   1.559  30.451  0.00  0.00    -0.365 N 
ATOM     10  H   *** d   *      27.189   2.384  30.778  0.00  0.00     0.165 HD
ATOM     11  C   *** d   *      26.210   0.686  28.869  0.00  0.00     0.033 A 
ATOM     12  C   *** d   *      26.072  -0.324  27.994  0.00  0.00     0.039 A 
BRANCH   6  13
ATOM     13  C   *** d   *      30.596  -0.614  30.407  0.00  0.00     0.060 C 
BRANCH  13  14
ATOM     14  C   *** d   *      31.504  -0.601  29.169  0.00  0.00     0.127 C 
BRANCH  14  15
ATOM     15  N   *** d   *      32.275   0.645  29.139  0.00  0.00    -0.361 N 
ATOM     16  C   *** d   *      31.971   1.672  28.291  0.00  0.00     0.213 C 
ATOM     17  O   *** d   *      31.053   1.626  27.509  0.00  0.00    -0.274 OA
ATOM     18  C   *** d   *      32.891   2.871  28.417  0.00  0.00     0.117 C 
ATOM     19  H   *** d   *      33.067   0.751  29.774  0.00  0.00     0.162 HD
ENDBRANCH  14  15
ENDBRANCH  13  14
ENDBRANCH   6  13
ENDBRANCH   1   3
TORSDOF 4
ENDMDL
MODEL 8
REMARK VINA RESULT:      -5.1      3.726      4.443
REMARK  4 active torsions:
REMARK  status: ('A' for Active; 'I' for Inactive)
REMARK    1  A    between atoms: O_1  and  C_13 
REMARK    2  A    between atoms: N_4  and  C_10 
REMARK       I    between atoms: N_4  and  C_15 
REMARK    3  A    between atoms: C_5  and  C_7 
REMARK    4  A    between atoms: C_7  and  C_10 
ROOT
ATOM      1  O   *** d   *      28.449  -2.524  26.440  0.00  0.00    -0.356 OA
ATOM      2  C   *** d   *      27.094  -2.831  26.672  0.00  0.00     0.210 C 
ENDROOT
BRANCH   1   3
ATOM      3  C   *** d   *      28.945  -1.324  26.892  0.00  0.00     0.069 A 
ATOM      4  C   *** d   *      28.617  -0.749  28.071  0.00  0.00     0.051 A 
ATOM      5  C   *** d   *      29.159   0.426  28.417  0.00  0.00     0.001 A 
ATOM      6  C   *** d   *      29.010   1.198  29.506  0.00  0.00    -0.029 A 
ATOM      7  C   *** d   *      30.027   1.049  27.613  0.00  0.00     0.043 A 
ATOM      8  C   *** d   *      29.805   2.260  29.298  0.00  0.00     0.096 A 
ATOM      9  N   *** d   *      30.381   2.128  28.175  0.00  0.00    -0.365 N 
ATOM     10  H   *** d   *      31.057   2.813  27.763  0.00  0.00     0.165 HD
ATOM     11  C   *** d   *      30.378   0.516  26.440  0.00  0.00     0.033 A 
ATOM     12  C   *** d   *      29.825  -0.662  26.108  0.00  0.00     0.039 A 
BRANCH   6  13
ATOM     13  C   *** d   *      28.133   0.915  30.694  0.00  0.00     0.060 C 
BRANCH  13  14
ATOM     14  C   *** d   *      26.628   1.043  30.417  0.00  0.00     0.127 C 
BRANCH  14  15
ATOM     15  N   *** d   *      25.874   0.440  31.520  0.00  0.00    -0.361 N 
ATOM     16  C   *** d   *      25.282   1.189  32.497  0.00  0.00     0.213 C 
ATOM     17  O   *** d   *      25.340   2.394  32.523  0.00  0.00    -0.274 OA
ATOM     18  C   *** d   *      24.551   0.372  33.544  0.00  0.00     0.117 C 
ATOM     19  H   *** d   *      25.786  -0.576  31.559  0.00  0.00     0.162 HD
ENDBRANCH  14  15
ENDBRANCH  13  14
ENDBRANCH   6  13
ENDBRANCH   1   3
TORSDOF 4
ENDMDL
MODEL 9
REMARK VINA RESULT:      -5.0     22.638     25.168
REMARK  4 active torsions:
REMARK  status: ('A' for Active; 'I' for Inactive)
REMARK    1  A    between atoms: O_1  and  C_13 
REMARK    2  A    between atoms: N_4  and  C_10 
REMARK       I    between atoms: N_4  and  C_15 
REMARK    3  A    between atoms: C_5  and  C_7 
REMARK    4  A    between atoms: C_7  and  C_10 
ROOT
ATOM      1  O   *** d   *      50.555   9.126  29.186  0.00  0.00    -0.356 OA
ATOM      2  C   *** d   *      51.046   8.737  27.924  0.00  0.00     0.210 C 
ENDROOT
BRANCH   1   3
ATOM      3  C   *** d   *      50.006  10.380  29.326  0.00  0.00     0.069 A 
ATOM      4  C   *** d   *      50.541  11.516  28.826  0.00  0.00     0.051 A 
ATOM      5  C   *** d   *      49.924  12.689  29.020  0.00  0.00     0.001 A 
ATOM      6  C   *** d   *      50.232  13.940  28.639  0.00  0.00    -0.029 A 
ATOM      7  C   *** d   *      48.777  12.760  29.704  0.00  0.00     0.043 A 
ATOM      8  C   *** d   *      49.243  14.710  29.121  0.00  0.00     0.096 A 
ATOM      9  N   *** d   *      48.413  13.973  29.738  0.00  0.00    -0.365 N 
ATOM     10  H   *** d   *      47.545  14.315  30.212  0.00  0.00     0.165 HD
ATOM     11  C   *** d   *      48.215  11.662  30.214  0.00  0.00     0.033 A 
ATOM     12  C   *** d   *      48.846  10.494  30.011  0.00  0.00     0.039 A 
BRANCH   6  13
ATOM     13  C   *** d   *      51.435  14.365  27.845  0.00  0.00     0.060 C 
BRANCH  13  14
ATOM     14  C   *** d   *      51.106  15.071  26.522  0.00  0.00     0.127 C 
BRANCH  14  15
ATOM     15  N   *** d   *      52.252  14.969  25.613  0.00  0.00    -0.361 N 
ATOM     16  C   *** d   *      52.620  15.991  24.784  0.00  0.00     0.213 C 
ATOM     17  O   *** d   *      52.030  17.042  24.740  0.00  0.00    -0.274 OA
ATOM     18  C   *** d   *      53.831  15.684  23.926  0.00  0.00     0.117 C 
ATOM     19  H   *** d   *      52.795  14.106  25.600  0.00  0.00     0.162 HD
ENDBRANCH  14  15
ENDBRANCH  13  14
ENDBRANCH   6  13
ENDBRANCH   1   3
TORSDOF 4
ENDMDL
