# Supplementary material for: Exploration of the molecular mechanism of melatonin against polycystic ovary syndrome based on a network pharmacology approach and experimental validation
Source: Front Endocrinol (Lausanne). 2025 Aug 5;16:1528518. doi: 10.3389/fendo.2025.1528518 (PMC12361247; doi:10.3389/fendo.2025.1528518)
Supplement: Supplementary file 1 [file DataSheet1.zip › Raw data/molecular dynamics simulation/AR-Melatonin/gyrate-pro.xvg]

# This file was created Thu Oct 31 18:48:00 2024
# Created by:
#                      :-) GROMACS - gmx gyrate, 2022.3 (-:
# 
# Executable:   /usr/gromacs-2022.3/build/bin/gmx
# Data prefix:  /usr/gromacs-2022.3 (source tree)
# Working dir:  /media/zhuxf/ed1e2859-6835-4f28-bdc4-842a33339ae6/MD/1031-春天de奥利奥ri/AR-Melatonin
# Command line:
#   gmx gyrate -s md_0_1.tpr -f md_0_1_noPBC_MOL.xtc -o gyrate-pro.xvg
# gmx gyrate is part of G R O M A C S:
#
# GROningen Mixture of Alchemy and Childrens' Stories
#
@    title "Radius of gyration (total and around axes)"
@    xaxis  label "Time (ps)"
@    yaxis  label "Rg (nm)"
@TYPE xy
@ view 0.15, 0.15, 0.75, 0.85
@ legend on
@ legend box on
@ legend loctype view
@ legend 0.78, 0.8
@ legend length 2
@ s0 legend "Rg"
@ s1 legend "Rg\sX\N"
@ s2 legend "Rg\sY\N"
@ s3 legend "Rg\sZ\N"
         0     1.82216     1.45929     1.60834     1.38718
        10     1.84089     1.46493     1.61643     1.42088
        20      1.8376     1.45025     1.62451     1.41821
        30     1.83658     1.46072     1.62165     1.40804
        40     1.83856     1.46658     1.61314     1.41688
        50     1.84171     1.47609      1.6203     1.40697
        60     1.84039     1.46839     1.62601     1.40501
        70     1.84667     1.47147     1.63049     1.41303
        80      1.8423     1.47464     1.60965     1.42218
        90     1.83624      1.4661     1.60996     1.41496
       100     1.84602     1.47752     1.61479     1.42302
       110     1.83332     1.47898     1.60362     1.40111
       120     1.84056     1.48156      1.6207     1.39773
       130      1.8346     1.46895     1.61022     1.40745
       140     1.84273     1.46855     1.61371       1.425
       150     1.84311     1.46698     1.62018     1.42024
       160      1.8411     1.46492      1.6173     1.42043
       170     1.84806     1.45573     1.63345     1.42944
       180     1.84338     1.45978     1.63163     1.41524
       190     1.83784     1.45041     1.62297     1.42041
       200     1.84868     1.45839      1.6308     1.43139
       210      1.8404     1.44965     1.63075     1.41892
       220     1.84024     1.45076     1.62666     1.42204
       230     1.84191      1.4434     1.63114     1.42872
       240     1.84099     1.45403     1.63404     1.41217
       250      1.8444     1.44637     1.64559     1.41552
       260     1.83955     1.43502     1.64106     1.41969
       270     1.85316     1.44114     1.65442     1.43332
       280       1.836     1.42773     1.63262     1.42756
       290     1.83949     1.42919     1.63873      1.4281
       300     1.84777     1.45069      1.6375     1.42919
       310      1.8359     1.43895     1.62211     1.42801
       320     1.84294     1.45175      1.6208     1.43467
       330     1.83933     1.45107     1.61342     1.43441
       340     1.84385     1.45668      1.6146     1.43901
       350      1.8501      1.4823     1.61548     1.42785
       360     1.84461     1.48152     1.60795     1.42294
       370     1.83791      1.4711     1.60947     1.41468
       380     1.84406     1.47681     1.61265     1.42111
       390     1.84437     1.47476     1.60464     1.43303
       400     1.84738     1.47171     1.60628     1.44206
       410     1.84547       1.465     1.60338     1.44723
       420     1.83622     1.46192     1.59731     1.43345
       430     1.84759     1.46891     1.61057     1.44068
       440     1.84345     1.46812     1.60014     1.44251
       450     1.84371     1.46533     1.61871     1.42517
       460     1.84319     1.47005     1.62187     1.41534
       470     1.84173     1.46807     1.62163     1.41388
       480     1.83955     1.46919     1.61541     1.41414
       490     1.84498     1.47848     1.61402      1.4202
       500     1.83828     1.47319     1.60848     1.41458
       510     1.84341     1.47897     1.61839     1.41058
       520     1.84566        1.48     1.62154     1.41178
       530     1.84268     1.47563     1.61895     1.41154
       540     1.84042     1.47329     1.60923     1.41919
       550     1.84045     1.47258     1.59805     1.43256
       560     1.84557      1.4794     1.60957     1.42582
       570     1.84549     1.47482     1.62071     1.41771
       580     1.84283     1.47264      1.6129     1.42194
       590     1.83732     1.45466     1.61351     1.42549
       600     1.84604     1.47151     1.62934     1.41266
       610     1.84367     1.47704     1.62756     1.40273
       620      1.8485     1.47873     1.63817      1.4013
       630     1.84464     1.46543     1.63745     1.40595
       640     1.85218     1.47769     1.64777     1.40086
       650     1.84668     1.47067     1.64383     1.39838
       660     1.83558     1.45885      1.6335      1.3936
       670     1.84644     1.47395      1.6463     1.39135
       680     1.84561     1.48417     1.63706     1.38916
       690     1.84026     1.47865     1.63401     1.38445
       700      1.8492     1.49228     1.63709     1.39001
       710     1.84751     1.48971     1.63546      1.3902
       720     1.84523     1.49761     1.62027     1.39343
       730     1.84517     1.49082     1.62933     1.38999
       740     1.84579     1.48983     1.62663     1.39585
       750     1.84457     1.48907     1.63434     1.38437
       760     1.83834        1.47     1.63948     1.38209
       770     1.84673     1.48549     1.64561     1.38062
       780     1.84591     1.47997     1.64486     1.38525
       790       1.844     1.48018     1.64469     1.38013
       800     1.83496     1.46702       1.639     1.37684
       810     1.84129     1.47983     1.63634     1.38319
       820     1.84725     1.48527      1.6364     1.39312
       830     1.84101       1.482     1.63584     1.38071
       840     1.84304     1.48722     1.63817     1.37774
       850     1.83702     1.48935     1.63328     1.36512
       860     1.84685     1.49812     1.64374     1.36948
       870     1.84756     1.49766     1.63138     1.38658
       880     1.83346     1.47555     1.61481     1.39224
       890     1.84367     1.49404     1.61979      1.3937
       900     1.84636     1.51542     1.60503     1.39481
       910     1.84366     1.50729     1.59777     1.40477
       920     1.84784     1.50992     1.61111     1.39767
       930     1.84939     1.50833     1.61623     1.39757
       940     1.85428     1.51353     1.62409     1.39581
       950      1.8454       1.509     1.60392     1.40047
       960     1.84471     1.50334     1.60338     1.40536
       970     1.84525     1.50088     1.61619      1.3947
       980     1.84705     1.48909     1.62985      1.3962
       990     1.84837     1.47546     1.62996     1.41392
      1000     1.84605     1.46839     1.63094     1.41408
      1010     1.83877     1.46989     1.62259     1.40314
      1020     1.84261     1.47711     1.62616     1.40149
      1030     1.84221     1.46319     1.63199     1.40824
      1040     1.84746     1.47023     1.63309     1.41339
      1050     1.84204     1.46412     1.62595     1.41382
      1060     1.83529     1.46003     1.60926     1.41957
      1070     1.83696     1.45333     1.61508     1.42416
      1080     1.84313     1.46347     1.62043     1.42364
      1090     1.83563     1.47112     1.59587     1.42411
      1100     1.84391      1.4691     1.60632      1.4358
      1110     1.84542     1.46704     1.61901     1.42751
      1120     1.83682     1.46543     1.60373     1.42421
      1130     1.84665     1.46171     1.61759     1.43773
      1140     1.84036     1.46448     1.61091     1.42622
      1150     1.83967     1.44978     1.62119     1.42782
      1160     1.84392      1.4514     1.62305       1.435
      1170     1.84025     1.43944     1.62986     1.42988
      1180     1.84333     1.45639     1.61689     1.43537
      1190     1.84509     1.47297     1.60405     1.43738
      1200     1.85218     1.47476     1.60959     1.44756
      1210     1.84453     1.46263     1.61671     1.43233
      1220     1.84854     1.46192     1.62625     1.43259
      1230     1.84462     1.45564     1.62083     1.43502
      1240     1.84262     1.47003     1.60595     1.43193
      1250     1.84519     1.46818     1.61982     1.42481
      1260     1.84208      1.4647      1.6164     1.42422
      1270       1.841     1.45589     1.62004     1.42633
      1280     1.84444     1.46182     1.62734     1.42084
      1290     1.84351     1.45727     1.62647     1.42408
      1300     1.84045      1.4566     1.61933     1.42498
      1310     1.83962     1.44757     1.61134     1.44101
      1320     1.83755     1.45892     1.60299     1.43357
      1330     1.84627     1.45705     1.61749      1.4416
      1340     1.84516     1.45406     1.61799      1.4412
      1350     1.84183     1.45542     1.61435     1.43539
      1360     1.84273     1.45054      1.6269     1.42844
      1370     1.84687     1.45186     1.62943     1.43489
      1380     1.83893     1.45703     1.61396     1.42671
      1390     1.84534     1.46955     1.61205     1.43257
      1400      1.8451     1.48533     1.60319     1.42561
      1410     1.83577     1.46308     1.60402      1.4236
      1420      1.8416     1.47122     1.60423     1.43001
      1430     1.84521     1.46971      1.6065      1.4383
      1440     1.83887      1.4632     1.59821     1.43794
      1450     1.83997      1.4738     1.59113     1.43777
      1460     1.84773     1.47909     1.60446     1.43744
      1470     1.83262     1.46504     1.59137     1.42766
      1480     1.84742     1.47041     1.60698     1.44271
      1490     1.84371     1.46514      1.6002     1.44612
      1500     1.84141     1.46414     1.60839     1.43211
      1510      1.8378     1.46442     1.60628     1.42492
      1520     1.83704     1.46137     1.60628     1.42607
      1530      1.8372     1.45349     1.60825      1.4323
      1540     1.85542     1.47024     1.61893     1.45004
      1550     1.85395     1.46339     1.62614     1.44514
      1560     1.83749     1.46288     1.60435     1.42787
      1570     1.84137     1.47143     1.60252     1.43113
      1580      1.8428     1.47367     1.60175     1.43335
      1590     1.84467     1.47353     1.60548     1.43414
      1600      1.8414     1.47599     1.59566     1.43418
      1610      1.8401     1.47053     1.60208     1.42926
      1620     1.84634     1.46672     1.60893     1.44153
      1630     1.84911     1.48183     1.60784     1.43439
      1640     1.83556      1.4798     1.59203     1.41922
      1650     1.84285     1.50184      1.5862      1.4215
      1660     1.84924     1.49361     1.59803     1.43345
      1670     1.83885     1.48442     1.58317     1.43276
      1680     1.84371     1.47673     1.58589     1.45007
      1690     1.84287     1.47384     1.58349     1.45352
      1700      1.8413     1.48124     1.57121     1.45534
      1710     1.84549     1.49872     1.56659     1.45302
      1720     1.83756     1.50311     1.54958     1.44663
      1730     1.84216     1.51694     1.55427     1.43884
      1740     1.83725     1.50122     1.55424     1.44279
      1750     1.84115     1.50205     1.56891     1.43599
      1760       1.844     1.50174     1.56632     1.44641
      1770     1.84509     1.50815     1.57024     1.43823
      1780     1.84406      1.5062     1.56736     1.44078
      1790     1.84619     1.51112     1.57142     1.43665
      1800      1.8414     1.50056     1.57571     1.43073
      1810      1.8422     1.48737     1.59463     1.42557
      1820      1.8409     1.48019      1.5959     1.42828
      1830     1.84124      1.4739     1.60014      1.4309
      1840      1.8411      1.4652     1.60916     1.42936
      1850     1.84444     1.44885     1.61877     1.44373
      1860     1.84224      1.4439     1.62172     1.43976
      1870     1.83563     1.43106     1.62522     1.43171
      1880     1.84252     1.43823     1.63081     1.43588
      1890     1.84345     1.43489     1.63406      1.4379
      1900     1.83706     1.42772     1.62335      1.4408
      1910     1.83871     1.43403     1.62829     1.43315
      1920      1.8425     1.43929     1.63142     1.43407
      1930     1.84469     1.46618     1.62536     1.41925
      1940     1.83186     1.45492      1.6127     1.41204
      1950     1.83801     1.47045      1.6154     1.40883
      1960     1.84805     1.49324     1.62367     1.40161
      1970     1.83916     1.47076     1.61993     1.40631
      1980     1.83592     1.47935     1.61178     1.39819
      1990      1.8466     1.47903     1.61973     1.41732
      2000     1.84413     1.48006     1.61903      1.4106
      2010     1.84493     1.48075     1.61931     1.41165
      2020     1.85319     1.49191     1.62691      1.4128
      2030     1.84147     1.47448     1.61533     1.41373
      2040     1.85097     1.48454     1.62456     1.41742
      2050     1.84099     1.46695     1.62438     1.40993
      2060     1.85316     1.47623     1.64021     1.41381
      2070     1.85198     1.46664     1.64263     1.41787
      2080     1.84755     1.44009     1.64842     1.42678
      2090     1.85188     1.45564     1.64758     1.42322
      2100     1.85256     1.44386     1.64196     1.44332
      2110     1.84358     1.42448     1.64001     1.44181
      2120     1.84598     1.42222     1.64127     1.44873
      2130     1.84178     1.43388     1.63388     1.43483
      2140     1.83885     1.43311     1.62267      1.4408
      2150     1.83794     1.43614     1.62164     1.43659
      2160     1.83719     1.44016     1.62329     1.42879
      2170     1.84674     1.44064     1.62799     1.44744
      2180     1.84547     1.43898     1.62666     1.44736
      2190      1.8477     1.42837     1.63297     1.45642
      2200     1.84044     1.42737     1.62549     1.44734
      2210     1.84665     1.42962     1.62844      1.4576
      2220     1.83782     1.41178     1.62511     1.45638
      2230     1.84462     1.42351     1.63624     1.44968
      2240     1.84005     1.42814     1.63137     1.43897
      2250     1.84907      1.4306     1.64328     1.44606
      2260     1.84607     1.41792      1.6404     1.45414
      2270     1.84144     1.41849     1.63239     1.45086
      2280     1.84783     1.42462      1.6305     1.46318
      2290     1.84689     1.42212     1.63512     1.45807
      2300     1.84547     1.41717     1.63247     1.46226
      2310     1.85233     1.41856     1.63173     1.47898
      2320     1.83855     1.40225     1.61578     1.47766
      2330     1.84402     1.41766     1.61951     1.47251
      2340     1.84757     1.40729     1.61741     1.49351
      2350     1.85669     1.41481     1.62766     1.49787
      2360     1.83786     1.39878      1.6124     1.48293
      2370     1.84193     1.41279     1.62076     1.47057
      2380     1.84984     1.40523     1.62826     1.48927
      2390     1.85393     1.41271     1.62863     1.49196
      2400     1.85292     1.42245     1.62679     1.48217
      2410     1.84572     1.41324     1.62228     1.47794
      2420     1.85136     1.42122     1.63057     1.47528
      2430     1.84601     1.40495     1.62109     1.48785
      2440     1.83881     1.39057     1.61582     1.48926
      2450     1.84371      1.3909     1.62114     1.49528
      2460     1.84668     1.38861     1.62508     1.50044
      2470     1.83827     1.38678     1.61289     1.49464
      2480      1.8451     1.39981     1.62135     1.49014
      2490     1.84434     1.39793     1.62223     1.48908
      2500     1.83959     1.39939       1.617     1.48161
      2510     1.84066     1.40484     1.61241     1.48413
      2520      1.8408     1.40159     1.61841       1.481
      2530      1.8368     1.40342     1.61346     1.47474
      2540     1.83831      1.3923     1.61856     1.48342
      2550     1.84657     1.38589     1.62576     1.50194
      2560     1.84158     1.36615     1.62448     1.50915
      2570     1.84214     1.36955     1.62308     1.50894
      2580     1.84602     1.36559      1.6264     1.51841
      2590      1.8461     1.36837     1.62311     1.51963
      2600      1.8405     1.36228     1.61721     1.51778
      2610     1.84279     1.36642      1.6263     1.50991
      2620     1.84796      1.3739      1.6357     1.50557
      2630     1.85493     1.39398     1.63709     1.50277
      2640     1.84622     1.38265     1.64004     1.48849
      2650     1.84806     1.38162     1.63506     1.49946
      2660     1.84943     1.39024     1.63029     1.50005
      2670     1.84364     1.37713     1.62988     1.49832
      2680     1.84542     1.38263     1.63313     1.49412
      2690     1.84289     1.38695     1.62519     1.49251
      2700     1.83615     1.38582     1.62542     1.47662
      2710     1.85002     1.39218     1.63907     1.49012
      2720     1.84923     1.40248     1.63627     1.48154
      2730     1.84795     1.40137     1.63629     1.47939
      2740     1.84703      1.3975     1.63019     1.48744
      2750     1.84129     1.38632     1.62744      1.4867
      2760      1.8524     1.39252     1.63382     1.50143
      2770     1.84552     1.39647     1.62222     1.49336
      2780     1.84624     1.40417     1.61847       1.492
      2790     1.85084     1.40957     1.62142     1.49511
      2800     1.84465     1.41092     1.61009     1.49076
      2810     1.84608     1.42604     1.60803     1.48213
      2820     1.84648      1.4151     1.61563     1.48534
      2830     1.84079     1.41503     1.60704     1.48059
      2840     1.84419     1.42459     1.60694     1.47999
      2850     1.85206     1.42906      1.6094     1.49259
      2860     1.84363      1.4191     1.60421     1.48682
      2870     1.84429     1.41728     1.61032     1.48356
      2880     1.84276     1.41662     1.59683     1.49494
      2890      1.8536     1.41847     1.60424     1.51195
      2900     1.84882     1.43524     1.59038     1.49902
      2910     1.85004     1.43516     1.59075     1.50169
      2920     1.84563     1.43968     1.58049     1.49736
      2930     1.84464     1.44106     1.58828      1.4853
      2940     1.84511     1.44412      1.5809     1.49136
      2950     1.84444     1.44109     1.58678     1.48636
      2960     1.84045     1.45397     1.57521     1.47622
      2970     1.84823     1.46756     1.58257     1.47434
      2980     1.84841     1.47086     1.57788      1.4765
      2990      1.8537     1.47234     1.58681     1.47875
      3000     1.85128     1.49021     1.58184     1.45999
      3010     1.84995     1.48905     1.58086     1.45884
      3020      1.8536     1.48214        1.59     1.46521
      3030     1.84682     1.47335     1.57977     1.46802
      3040     1.85426     1.48574     1.58552     1.46807
      3050     1.85871      1.4937      1.5914     1.46489
      3060     1.85677     1.48205     1.58796      1.4755
      3070     1.85187     1.49015     1.57899      1.4646
      3080       1.848     1.47134       1.587      1.4652
      3090      1.8607     1.47511     1.59725     1.48232
      3100     1.85681     1.47987      1.5892     1.47645
      3110     1.85214     1.47488     1.58687     1.47222
      3120     1.85665     1.48374      1.5848      1.4769
      3130     1.85481     1.48945     1.58591     1.46528
      3140     1.85328     1.47526     1.59549     1.46538
      3150     1.85908     1.48155     1.59192     1.47756
      3160     1.85776     1.48609     1.58427      1.4779
      3170     1.86195     1.47738     1.59448     1.48616
      3180     1.86105     1.47206     1.60417     1.47875
      3190     1.84611       1.476     1.57741      1.4661
      3200      1.8509     1.47351     1.58228      1.4754
      3210     1.86237     1.50335     1.58522     1.47102
      3220     1.84942     1.49039     1.56472     1.47345
      3230     1.85055     1.48664     1.56211     1.48282
      3240      1.8509      1.4908     1.56918     1.47204
      3250     1.84437     1.49095     1.56228     1.46278
      3260     1.85496     1.49329     1.56892     1.47996
      3270     1.84779     1.48133     1.57181     1.47097
      3280     1.84997     1.45954     1.58392     1.48518
      3290     1.84881     1.46496     1.57957     1.48156
      3300     1.85256     1.48051     1.58128     1.47363
      3310      1.8505     1.47955     1.58522     1.46517
      3320      1.8519     1.47968     1.58951     1.46391
      3330     1.84751     1.47672     1.58229     1.46365
      3340     1.85033     1.48617      1.5845     1.45879
      3350      1.8512     1.49797     1.58303      1.4505
      3360     1.86076     1.49771     1.58649     1.47132
      3370     1.85587     1.49485     1.58977     1.45827
      3380     1.84905     1.49158     1.58412     1.45041
      3390     1.84715     1.49116     1.58989     1.43967
      3400     1.84468     1.48186     1.58138     1.45224
      3410     1.84155     1.49016     1.57923     1.43809
      3420     1.84471     1.48383     1.58407     1.44736
      3430     1.84922     1.49339     1.58779     1.44498
      3440     1.85674     1.50803     1.58802     1.44878
      3450     1.85208     1.50038     1.57959       1.454
      3460      1.8545     1.50256     1.57378     1.46421
      3470     1.84291     1.50285     1.56492     1.44398
      3480     1.84569     1.50297     1.57249     1.44273
      3490     1.84306     1.49524      1.5662     1.45086
      3500     1.85108     1.50658      1.5737     1.45144
      3510     1.84684     1.52363      1.5606     1.43692
      3520     1.84292     1.52604     1.54985     1.43592
      3530     1.84227     1.52138      1.5564     1.43212
      3540     1.84132     1.53278     1.54994      1.4245
      3550     1.84666     1.54224     1.54992     1.42813
      3560     1.84509     1.53822     1.54594     1.43271
      3570     1.85171     1.54131     1.55568     1.43593
      3580     1.84466     1.53878     1.54088     1.43644
      3590     1.84285     1.54531     1.54084     1.42479
      3600     1.84748     1.55716     1.54541     1.41893
      3610     1.85076     1.56781     1.55182     1.40871
      3620     1.85135     1.55119     1.55097     1.42943
      3630     1.85175     1.54683     1.56261     1.42249
      3640     1.85007     1.53838     1.55854     1.43172
      3650     1.84799     1.53322     1.55456     1.43622
      3660     1.84823     1.51925     1.56307     1.44243
      3670     1.85292     1.52177     1.57309     1.44092
      3680     1.85673     1.51817     1.58339     1.44322
      3690     1.84998     1.52035     1.57926     1.42807
      3700      1.8549     1.51672     1.59127     1.43135
      3710     1.84901     1.51937     1.58428       1.421
      3720     1.84355     1.52312     1.57075     1.41783
      3730     1.84299     1.51487     1.57369     1.42194
      3740      1.8434     1.53322     1.57459      1.4022
      3750     1.84716      1.5346     1.58293     1.40119
      3760     1.84068     1.53351     1.57429     1.39505
      3770     1.85243     1.53568     1.58345      1.4133
      3780     1.84811     1.53741     1.57714     1.40714
      3790     1.84724     1.53192     1.57933     1.40837
      3800     1.84873     1.53217     1.58505     1.40558
      3810     1.85611     1.54536     1.59461     1.39979
      3820     1.85457     1.54124     1.60189     1.39191
      3830     1.84876      1.5331     1.59876     1.38903
      3840     1.84557     1.52004     1.60048     1.39292
      3850     1.84196     1.51102      1.6047     1.38831
      3860     1.84669     1.52455     1.61029     1.37958
      3870     1.84006     1.52435     1.60195     1.37177
      3880     1.85182     1.55671     1.60989     1.35771
      3890     1.84413     1.53749     1.60412     1.36549
      3900     1.84277      1.5402     1.59566     1.36867
      3910     1.85433     1.55007     1.61673     1.36402
      3920     1.84197     1.54506     1.59561     1.36107
      3930     1.85106      1.5499     1.60671     1.36717
      3940     1.85181     1.55804     1.60359     1.36361
      3950     1.84328     1.54501     1.59536     1.36497
      3960     1.84997     1.55569      1.6033     1.36164
      3970     1.84591     1.54827     1.59795     1.36535
      3980     1.85099     1.54806     1.60191     1.37467
      3990     1.84697     1.55048     1.59779      1.3659
      4000     1.84551     1.54437      1.6039      1.3617
      4010     1.85706     1.55095     1.61702     1.37011
      4020     1.85139     1.55427     1.60004     1.37091
      4030     1.84993     1.56509     1.59765     1.35737
      4040     1.84956     1.56223     1.59524     1.36248
      4050     1.84547     1.56195     1.59262     1.35478
      4060     1.85457     1.57492     1.59651     1.36002
      4070     1.84074     1.55798      1.5843     1.35622
      4080     1.84154      1.5726     1.57938     1.34724
      4090     1.84775      1.5873     1.58105     1.34502
      4100      1.8496     1.59374     1.57913     1.34478
      4110      1.8482     1.59187     1.57808     1.34435
      4120      1.8516      1.5974     1.56875       1.358
      4130     1.84867     1.58631     1.57489     1.35593
      4140      1.8517     1.60104     1.57254      1.3496
      4150      1.8417     1.59412     1.55094     1.35539
      4160     1.84921     1.58682     1.56382     1.36954
      4170     1.85906     1.58766      1.5793     1.37744
      4180     1.84971     1.58785     1.55622     1.37833
      4190     1.84781     1.59007      1.5432     1.38529
      4200     1.85094     1.58868     1.54601     1.39207
      4210     1.84801     1.59472     1.53712     1.38723
      4220     1.85905     1.59688     1.54618     1.40406
      4230     1.84918     1.59836     1.53569     1.38774
      4240     1.85052     1.59592      1.5461     1.38256
      4250     1.86141     1.61044     1.55393     1.38616
      4260      1.8642     1.61941     1.54482     1.39339
      4270      1.8598     1.60951     1.55762     1.37878
      4280     1.85715      1.5954     1.56203     1.38304
      4290     1.84465     1.57835     1.54986     1.38282
      4300     1.85407     1.59598     1.55251      1.3848
      4310     1.84963     1.60275     1.53677     1.38268
      4320     1.85237     1.59136     1.54615     1.39268
      4330     1.85465     1.59461      1.5558     1.38425
      4340     1.85235     1.59006     1.54665     1.39356
      4350      1.8536     1.58532     1.55192     1.39642
      4360     1.85005     1.57823     1.54454     1.40321
      4370     1.85839     1.58461     1.54687     1.41542
      4380     1.85485      1.5851     1.54134     1.41163
      4390      1.8564     1.58946      1.5403     1.41193
      4400     1.85685     1.60308     1.54016     1.39778
      4410     1.85497     1.60274     1.54642     1.38624
      4420     1.86065         1.6     1.54944     1.40117
      4430     1.85408     1.58567     1.54268     1.40747
      4440      1.8526      1.5884       1.546     1.39682
      4450     1.85468     1.59019     1.53858     1.40846
      4460     1.85757     1.58824     1.54827     1.40766
      4470       1.859     1.59492     1.54733     1.40491
      4480     1.85501      1.5977     1.54192     1.39713
      4490     1.85048     1.59551     1.53875     1.39111
      4500     1.85366     1.59792     1.53879     1.39673
      4510     1.84564     1.59177     1.52575     1.39682
      4520     1.85123     1.59925     1.53605     1.39177
      4530     1.84944     1.59379     1.53492     1.39453
      4540     1.84301     1.59667     1.52111     1.38935
      4550     1.84609     1.59876     1.53012     1.38522
      4560     1.85251     1.61186     1.51485     1.40384
      4570     1.85206     1.61738     1.51251      1.3988
      4580     1.85509     1.62144     1.51776     1.39646
      4590     1.85416     1.61565     1.51646     1.40207
      4600     1.85774      1.6293     1.52125     1.39054
      4610     1.85077     1.62002     1.52001     1.38413
      4620       1.856     1.62725     1.51903     1.39071
      4630     1.84461     1.61735     1.50457     1.38768
      4640      1.8493     1.62244     1.51288     1.38516
      4650     1.84988     1.61591     1.51648      1.3904
      4660     1.85638     1.61993     1.52118      1.3979
      4670     1.85837     1.61991     1.52182      1.4025
      4680     1.85218     1.62398     1.51684     1.38673
      4690     1.85385      1.6214     1.53014     1.37958
      4700     1.84718     1.61186     1.53131     1.37157
      4710     1.84226      1.6005     1.52781     1.37552
      4720     1.84593     1.60448     1.52695     1.38167
      4730      1.8602     1.62084     1.53919     1.38724
      4740     1.85916     1.61802     1.53803     1.38904
      4750     1.85828     1.62305     1.52922     1.39053
      4760     1.85986     1.62145     1.53493     1.39035
      4770     1.85671      1.6175     1.53061     1.39127
      4780     1.85944     1.61301     1.52862     1.40591
      4790     1.85199      1.6248     1.52037      1.3814
      4800     1.84621     1.60857     1.50968     1.39654
      4810     1.85007     1.61488     1.51105       1.398
      4820     1.84962       1.603     1.51763     1.40335
      4830     1.84807     1.59604      1.5181     1.40667
      4840     1.85049     1.59543     1.52406     1.40731
      4850     1.85239     1.60346     1.51993     1.40763
      4860     1.85271      1.6036      1.5192      1.4091
      4870     1.84978     1.59677     1.51522     1.41344
      4880     1.85354     1.60766     1.51659     1.40948
      4890     1.85586     1.61756      1.5142     1.40681
      4900     1.85817     1.61409     1.52051     1.41009
      4910     1.85891     1.61503     1.52976     1.40094
      4920     1.84873     1.60772     1.51673     1.39656
      4930     1.85852     1.61901     1.52855     1.39662
      4940     1.85027       1.607     1.53099     1.38586
      4950     1.84812     1.59912       1.526     1.39472
      4960     1.85065      1.6029     1.52784     1.39509
      4970      1.8433     1.59405     1.51604     1.39863
      4980     1.84684     1.60581      1.5179     1.39249
      4990     1.84294     1.59817     1.51655     1.39239
      5000     1.85242      1.6027       1.539     1.38772
      5010     1.86073     1.61594     1.53317     1.40099
      5020     1.85051     1.60965     1.52694     1.38791
      5030      1.8546      1.6059     1.53468     1.39461
      5040     1.84742     1.60398     1.52306     1.39048
      5050     1.85679      1.6063     1.53864     1.39562
      5060      1.8486     1.59584     1.53796     1.38659
      5070     1.85317     1.59838     1.54871     1.38388
      5080     1.85903     1.60098     1.55807     1.38609
      5090     1.84523     1.58921     1.53578     1.38764
      5100     1.84678     1.60062     1.53309     1.38162
      5110     1.85219     1.61033     1.52916     1.38914
      5120     1.84506     1.58563     1.54394      1.3822
      5130      1.8499     1.59069     1.55065     1.38183
      5140     1.85058     1.58858     1.55892     1.37676
      5150     1.85021     1.59377     1.55965     1.36892
      5160     1.85701     1.59838     1.56488     1.37597
      5170     1.84767     1.59747     1.55315     1.36514
      5180     1.84928     1.60964     1.54404     1.36554
      5190     1.84741     1.59928     1.55116     1.36458
      5200     1.85663     1.60815     1.56366     1.36492
      5210     1.85284      1.5918     1.56262     1.37492
      5220     1.84713     1.59273     1.55973      1.3617
      5230     1.84248     1.57649     1.55846     1.36943
      5240     1.84027     1.57568     1.54781     1.37647
      5250     1.84956     1.59113      1.5584     1.37166
      5260      1.8426      1.5806     1.55392     1.37017
      5270     1.84786     1.58892     1.55643     1.37186
      5280      1.8453     1.58011     1.56168     1.36919
      5290     1.84694     1.59011     1.56344     1.35998
      5300     1.84573     1.58348      1.5604      1.3679
      5310      1.8449      1.5851     1.55115     1.37431
      5320     1.84158     1.57564     1.55317     1.37399
      5330     1.84777     1.58139     1.56289     1.37298
      5340     1.85064     1.58002     1.57184     1.37207
      5350     1.84679     1.58241     1.57346     1.35701
      5360     1.84641      1.5814     1.57699     1.35304
      5370     1.84507     1.58588     1.57347     1.34825
      5380      1.8495     1.58921     1.58559     1.34224
      5390     1.85172     1.59582     1.58733     1.33846
      5400     1.84839     1.59913     1.57877     1.33543
      5410     1.85972      1.5961     1.59608     1.34985
      5420     1.85333     1.58708     1.58516     1.35577
      5430     1.85345      1.5832     1.59097     1.35383
      5440     1.84583     1.57429     1.58719     1.34782
      5450     1.85012     1.57585     1.58309      1.3625
      5460      1.8509     1.55486     1.59424     1.37567
      5470     1.84797     1.54614     1.58948      1.3831
      5480      1.8472     1.54584     1.58827     1.38279
      5490     1.84289     1.54214     1.58584      1.3782
      5500     1.84536     1.56141     1.57586     1.37455
      5510     1.85076     1.56941     1.58578     1.36853
      5520      1.8475     1.56436     1.58485     1.36657
      5530     1.84463     1.56782     1.57986     1.36063
      5540     1.84473     1.56098     1.58359     1.36443
      5550     1.85064     1.57117     1.59266     1.35816
      5560     1.84756     1.57264     1.59955     1.33983
      5570      1.8533     1.57431     1.60214      1.3506
      5580     1.85549     1.57268     1.60838     1.35111
      5590     1.85197     1.56663     1.60649     1.35072
      5600     1.84101     1.56386     1.59001     1.34344
      5610      1.8399     1.55035     1.59819     1.34637
      5620       1.843     1.55815     1.59198     1.35316
      5630     1.84104     1.55049     1.59441     1.35377
      5640      1.8504     1.55869     1.59976     1.36353
      5650     1.85121     1.56851       1.588     1.36822
      5660     1.84552     1.56361     1.58275     1.36451
      5670     1.85144     1.56737     1.59087     1.36679
      5680     1.84685     1.57042     1.58041     1.36301
      5690     1.84825     1.57625     1.58271     1.35738
      5700     1.85396     1.57809     1.58738     1.36534
      5710     1.85814     1.57665     1.59064     1.37455
      5720     1.85815     1.57332     1.58097     1.38947
      5730     1.85115     1.57002     1.57184     1.38486
      5740       1.855     1.59399     1.56465     1.37591
      5750     1.84761     1.58885     1.55272     1.37548
      5760     1.85057     1.59763     1.56293     1.36163
      5770     1.84954     1.58765     1.57332     1.35853
      5780     1.84737     1.58471     1.57288     1.35656
      5790     1.84304     1.58309     1.56866     1.35156
      5800     1.83705     1.57816     1.56384     1.34659
      5810      1.8493     1.59586     1.58181     1.33827
      5820     1.84731     1.58916     1.57977     1.34313
      5830       1.845     1.59052     1.56921     1.34754
      5840     1.84638     1.59025     1.56784     1.35323
      5850     1.85328     1.60671     1.56191      1.3595
      5860     1.85473     1.60701     1.56203     1.36295
      5870     1.85431     1.60656     1.56437     1.35964
      5880     1.85594     1.60716     1.56606     1.36143
      5890     1.85405      1.6092     1.56142     1.35923
      5900     1.85306     1.59542     1.57541     1.35659
      5910     1.85044      1.5853     1.57399     1.36296
      5920      1.8545     1.58603     1.57859     1.36781
      5930     1.85646      1.5843     1.58743     1.36489
      5940      1.8497     1.57652     1.58868     1.35404
      5950     1.85034     1.56912     1.59054      1.3622
      5960     1.85117     1.57352      1.5844     1.36651
      5970     1.85615     1.57252     1.59678     1.36678
      5980     1.85015     1.57208     1.59099     1.35772
      5990     1.85895     1.59266     1.58606     1.36355
      6000     1.84569     1.57255     1.57846     1.35966
      6010     1.85036     1.57649     1.57852      1.3677
      6020     1.85877     1.57861     1.58666      1.3786
      6030       1.854     1.58436     1.57241     1.37549
      6040     1.85798     1.58674     1.57157     1.38441
      6050     1.85889     1.58713     1.57351     1.38421
      6060     1.85861     1.57393     1.59037     1.37923
      6070     1.85321     1.56491     1.58476     1.38144
      6080     1.85641     1.56939     1.58036     1.38996
      6090     1.85675     1.56455     1.57532       1.402
      6100     1.85531     1.56355     1.57825     1.39599
      6110     1.85405     1.55919     1.59168     1.38219
      6120     1.86192     1.57984     1.59243     1.37905
      6130     1.85328     1.57268     1.57914     1.37925
      6140      1.8533     1.58081     1.56763     1.38312
      6150     1.84683     1.56979     1.57025     1.37537
      6160     1.85347     1.57896     1.57113     1.38171
      6170     1.84986     1.57295      1.5679     1.38256
      6180     1.86239     1.58337      1.5793      1.3913
      6190     1.85344     1.57441      1.5777     1.37935
      6200     1.86148     1.57558     1.58701     1.38895
      6210     1.85232     1.56629     1.57929     1.38375
      6220     1.85187      1.5591     1.59141     1.37676
      6230     1.85058     1.55253      1.5907     1.38152
      6240     1.84969     1.54711     1.59489     1.38039
      6250     1.85344     1.55146     1.60373     1.37533
      6260     1.85269     1.54195     1.59874     1.38971
      6270     1.85104     1.54255      1.5953     1.38861
      6280     1.85402     1.53965     1.60481     1.38883
      6290     1.84898     1.53677     1.59495     1.38994
      6300     1.85774     1.53853     1.62032     1.38198
      6310     1.85242     1.52816     1.60793     1.39362
      6320     1.84468     1.51779      1.6038     1.38918
      6330     1.84227     1.51133     1.59932     1.39499
      6340      1.8467     1.51981     1.59211     1.40569
      6350      1.8442     1.52442     1.57897     1.40895
      6360     1.84644     1.52825     1.57779       1.412
      6370     1.85563     1.54154      1.5878     1.41041
      6380     1.85161     1.53461     1.58294     1.41287
      6390     1.85229     1.53888     1.57825     1.41526
      6400     1.84985      1.5378     1.57742     1.41096
      6410      1.8453     1.53303     1.56328     1.41994
      6420     1.84631     1.53104     1.57714     1.40934
      6430     1.85522     1.53309     1.57998     1.42723
      6440     1.84837     1.52758      1.5748     1.42106
      6450     1.85654     1.52631     1.59308     1.42335
      6460     1.85481     1.52802      1.5946      1.4153
      6470     1.84681     1.52482     1.58542     1.40812
      6480     1.85103     1.53425     1.58064     1.41433
      6490     1.84755     1.53497     1.56835     1.41811
      6500     1.84672     1.52851     1.57404     1.41663
      6510     1.84846      1.5315     1.55839      1.4351
      6520     1.85312     1.54079     1.57681     1.41695
      6530     1.84343     1.53688     1.55571     1.41923
      6540     1.84352     1.53712     1.56069     1.41374
      6550     1.84643     1.52804     1.56737     1.42375
      6560     1.84305     1.53055     1.57221     1.40685
      6570     1.84316      1.5198     1.57285     1.41803
      6580     1.84486     1.52999     1.58094     1.40242
      6590     1.83999     1.52755     1.56589     1.40916
      6600     1.84428     1.52709     1.58337     1.40131
      6610     1.84281     1.53017     1.58219      1.3954
      6620     1.83649     1.53742     1.56559     1.38947
      6630     1.84578     1.54366     1.57174     1.40021
      6640     1.83842     1.52943     1.56628     1.40257
      6650     1.83232     1.52267     1.55432     1.40725
      6660     1.83869     1.53569      1.5611     1.40221
      6670     1.84742     1.54408     1.56786     1.40837
      6680     1.84773     1.55556     1.56958     1.39459
      6690     1.84845     1.56696     1.56046     1.39395
      6700     1.84791     1.56994     1.56497      1.3841
      6710     1.83506     1.55876     1.55723     1.37121
      6720     1.84568     1.57018     1.55858     1.38509
      6730     1.84625     1.57786     1.55806     1.37843
      6740     1.84882     1.57058     1.56647     1.38409
      6750     1.84666     1.56317      1.5672     1.38591
      6760      1.8491     1.56442     1.56568     1.39269
      6770     1.84463     1.56048     1.56825     1.38233
      6780     1.83823     1.55431      1.5678      1.3727
      6790     1.84611     1.56732      1.5655     1.38166
      6800     1.84677     1.56743     1.56443      1.3845
      6810     1.84633     1.56302     1.56537     1.38724
      6820     1.85237     1.55962      1.5793     1.39138
      6830     1.85424     1.55354     1.58501     1.39666
      6840     1.85911     1.56426     1.57517     1.40874
      6850     1.85195     1.55136     1.57436     1.40503
      6860     1.84233     1.54068     1.56918     1.39725
      6870     1.83521     1.52657      1.5568      1.4078
      6880     1.84413     1.53932     1.56499     1.40817
      6890     1.84668     1.54469       1.565     1.40897
      6900     1.84577     1.54647     1.55994     1.41022
      6910     1.83971     1.54906     1.55626     1.39554
      6920     1.83326     1.53826     1.54541     1.40254
      6930     1.84091     1.54376     1.55539      1.4055
      6940     1.84286     1.54311      1.5555     1.41121
      6950     1.83647     1.52472     1.55154     1.41888
      6960     1.84037     1.52316     1.55822     1.42332
      6970     1.84006     1.52359     1.55336     1.42737
      6980     1.83891     1.52831     1.56584     1.40556
      6990     1.83958     1.51841     1.56874     1.41479
      7000     1.84349     1.51738     1.57747     1.41636
      7010     1.84141     1.51052     1.58045     1.41496
      7020     1.84649     1.51278     1.58978     1.41532
      7030     1.84353     1.50371     1.59991     1.40582
      7040      1.8477      1.5087     1.60067     1.41057
      7050     1.84419     1.50466      1.6008     1.40553
      7060     1.83819     1.49539     1.59466     1.40669
      7070     1.83519     1.49791     1.58408     1.40811
      7080     1.83768     1.49729     1.59511     1.40281
      7090     1.84176     1.50241      1.6008     1.40157
      7100     1.84426     1.51338     1.59262     1.40564
      7110     1.84574      1.5031     1.59394     1.41902
      7120     1.84024     1.50367     1.59236     1.40583
      7130      1.8414     1.50602     1.59465     1.40373
      7140      1.8481     1.50971     1.60229     1.40867
      7150     1.84492     1.49999      1.5947      1.4193
      7160     1.84052     1.49436     1.59708     1.41114
      7170     1.84202     1.49117     1.61051     1.40311
      7180     1.83998     1.50536     1.59843     1.39641
      7190     1.84547     1.50845     1.60039     1.40528
      7200     1.85261     1.50772     1.60515     1.41937
      7210     1.85391     1.50894     1.60403     1.42274
      7220     1.84963     1.50562      1.6063      1.4125
      7230     1.84152     1.51074      1.5774     1.41841
      7240     1.84785     1.52348     1.57536      1.4235
      7250     1.84923     1.52361     1.57683     1.42531
      7260     1.84906     1.51972     1.57589     1.43006
      7270     1.84318     1.52489     1.56754      1.4185
      7280     1.84761     1.53153     1.57624     1.41324
      7290     1.84986     1.53007     1.57581     1.42114
      7300     1.84635     1.52084     1.57695     1.42066
      7310     1.84212     1.50711     1.57948      1.4215
      7320     1.84392     1.51661     1.56706     1.42977
      7330     1.86091     1.50995     1.59965      1.4447
      7340     1.85263     1.50155     1.59237     1.44021
      7350     1.85532     1.51068     1.59085     1.43925
      7360     1.84913     1.51287     1.58054     1.43237
      7370     1.84926      1.5065     1.59001     1.42894
      7380     1.84385     1.49658     1.58697     1.42877
      7390     1.84609     1.47978     1.59841     1.43925
      7400     1.84572     1.48526     1.59928     1.43168
      7410     1.85428     1.50137      1.6091     1.42599
      7420     1.84895     1.49285     1.60277     1.42821
      7430     1.84986     1.50109     1.61479     1.40824
      7440     1.84835     1.50328     1.59952     1.41934
      7450     1.84614     1.49338     1.59206     1.43234
      7460     1.84317     1.49499     1.56926     1.44809
      7470      1.8502      1.4958     1.57611      1.4577
      7480     1.83775     1.49387      1.5562     1.44956
      7490     1.84346     1.50513     1.54201     1.46748
      7500     1.84625     1.51799     1.54373     1.45941
      7510     1.84497     1.51427     1.54469     1.45903
      7520     1.84655      1.5112     1.53868     1.47249
      7530     1.84547     1.51843     1.52567     1.47589
      7540      1.8433     1.50758     1.53775     1.46904
      7550     1.84794     1.52116     1.53453     1.47006
      7560      1.8487      1.5215     1.53882     1.46711
      7570     1.84271     1.51966     1.53853     1.45421
      7580     1.84389     1.51739     1.53244     1.46594
      7590     1.84164     1.52041     1.53263     1.45693
      7600     1.84022     1.52143     1.53253     1.45239
      7610     1.84436     1.52961     1.51506     1.47248
      7620     1.84607     1.53795     1.51867     1.46435
      7630     1.84776     1.54504     1.51509     1.46484
      7640     1.85339     1.55307     1.51311     1.47263
      7650     1.85248     1.55192     1.50706     1.47773
      7660     1.85198     1.55341     1.51501     1.46674
      7670     1.85001     1.54132     1.52802     1.46101
      7680     1.85108     1.54076     1.54391     1.44754
      7690     1.84827     1.53363     1.55225       1.439
      7700     1.84269     1.52493     1.55129     1.43496
      7710     1.83908     1.52125     1.55047     1.43049
      7720     1.84476     1.51579     1.56468     1.43541
      7730     1.84848     1.51901     1.56742     1.43861
      7740     1.85298     1.52478      1.5692     1.44214
      7750     1.83908     1.51555     1.55411     1.43257
      7760     1.85293     1.52496     1.56763     1.44352
      7770     1.85071     1.52316     1.57365     1.43313
      7780     1.84357     1.51726     1.54934     1.44741
      7790     1.84572     1.51957     1.56427     1.43433
      7800     1.84162     1.53158      1.5491     1.42748
      7810     1.84962     1.54012     1.54964     1.43834
      7820     1.84355     1.53655     1.54373     1.43293
      7830     1.84497     1.54244     1.54397     1.42999
      7840     1.85459     1.56038     1.55027      1.4286
      7850     1.84715     1.54342      1.5411     1.43764
      7860     1.85016     1.54871     1.54254     1.43814
      7870     1.85403     1.56363     1.54821     1.42582
      7880     1.84557      1.5496     1.54337     1.42443
      7890     1.85323     1.55101     1.55575     1.42932
      7900     1.84397     1.54529     1.54988     1.41789
      7910     1.85075     1.54664     1.56148     1.42134
      7920     1.85052     1.54655     1.56451     1.41751
      7930     1.84911     1.53999     1.56321     1.42238
      7940      1.8535     1.53691      1.5734      1.4259
      7950     1.84812     1.53816     1.58294     1.39981
      7960     1.85144     1.53911     1.57538     1.41595
      7970     1.85344     1.53576     1.57752     1.42245
      7980     1.84728     1.52645     1.57444     1.41985
      7990     1.84364     1.51487     1.57325     1.42409
      8000     1.84482     1.50991     1.57353     1.43209
      8010     1.83814     1.50625     1.58358     1.40748
      8020      1.8373     1.50217     1.58486     1.40821
      8030     1.84454     1.51453     1.58497     1.41377
      8040     1.84094     1.50271     1.59699     1.40344
      8050     1.84728     1.50924     1.60351     1.40564
      8060     1.84577     1.50238     1.60344      1.4091
      8070     1.84735     1.49631     1.60746     1.41511
      8080     1.85129     1.50663     1.61272     1.40846
      8090     1.85237     1.50931     1.60442     1.41786
      8100     1.83609     1.49095     1.57832     1.42424
      8110     1.84165     1.50031     1.58171     1.42501
      8120     1.83645     1.48919     1.57767     1.42773
      8130     1.83524     1.49931     1.56488     1.42809
      8140     1.84503     1.51228     1.57073      1.4332
      8150     1.83957     1.50356     1.56272     1.43711
      8160     1.84458     1.51224     1.54698     1.45771
      8170     1.84322     1.50638     1.55384     1.45302
      8180      1.8495     1.50961     1.55979     1.45925
      8190     1.84329     1.50751     1.55694     1.44872
      8200     1.83634     1.50073     1.54683     1.44894
      8210     1.84649     1.50924     1.55701     1.45499
      8220     1.84796     1.50404     1.57397     1.44581
      8230     1.84886     1.49898     1.58633     1.43986
      8240     1.84473     1.50033     1.56935     1.44647
      8250     1.83798     1.49083     1.56116     1.44794
      8260     1.84351     1.50548     1.55518     1.45327
      8270     1.84252     1.49808     1.54574     1.46839
      8280     1.83889     1.49959     1.55088     1.45225
      8290     1.83521     1.49106     1.54513     1.45783
      8300     1.84408      1.5066     1.55871     1.44977
      8310     1.83861     1.49541     1.55744     1.44882
      8320     1.84448     1.51244     1.55891     1.44449
      8330     1.84306     1.50455      1.5619     1.44587
      8340     1.84311     1.51082     1.56571     1.43531
      8350     1.84716     1.51834     1.56471     1.43886
      8360     1.84165     1.52079     1.54952     1.43859
      8370     1.83761     1.51372     1.54623     1.43925
      8380     1.84506     1.50787     1.56729     1.44167
      8390     1.83711     1.49782     1.57187     1.42679
      8400     1.84576     1.51056     1.57713     1.42987
      8410     1.84208     1.50822       1.577     1.42296
      8420     1.84973     1.51261     1.57887     1.43602
      8430     1.84602     1.50361     1.56969     1.44598
      8440     1.83771      1.4996     1.55752      1.4421
      8450     1.83969     1.49959     1.56354     1.44064
      8460     1.84411     1.50723     1.58092     1.42494
      8470     1.83884     1.50579     1.55931     1.43659
      8480     1.83587     1.49458     1.56566     1.43379
      8490     1.84865     1.51516     1.58253      1.4265
      8500     1.83803     1.50347      1.5561     1.44043
      8510     1.84394     1.51362     1.57671     1.42239
      8520     1.84944     1.52346     1.58167     1.42063
      8530     1.84627     1.52159      1.5775     1.41905
      8540     1.84116      1.5036     1.57624     1.42632
      8550     1.84199     1.49982     1.59497     1.41154
      8560     1.83239     1.49411     1.57979     1.40969
      8570     1.84123     1.49335     1.58865      1.4235
      8580     1.83736     1.49586     1.57472     1.42634
      8590     1.85056     1.50466     1.59006     1.43416
      8600      1.8406     1.50048     1.57809     1.42612
      8610     1.83873     1.49803     1.56162     1.44191
      8620     1.84881     1.51482     1.57194     1.43893
      8630     1.84153     1.50731     1.56355     1.43729
      8640     1.84506     1.51702     1.56453     1.43507
      8650     1.84247     1.50808     1.57308     1.42846
      8660     1.83864      1.5051     1.57071     1.42434
      8670     1.83332     1.50326     1.55108     1.43404
      8680     1.84365     1.51174     1.55833     1.44373
      8690     1.83683        1.51     1.54446     1.44305
      8700     1.84842     1.51793     1.55378     1.45429
      8710     1.84507     1.50936     1.55126     1.45738
      8720     1.84041     1.50548     1.55075     1.45016
      8730     1.84453     1.51093     1.55849     1.44665
      8740     1.83836     1.51138     1.54599     1.44387
      8750     1.84618     1.52196     1.53706     1.46212
      8760     1.84206     1.51768     1.52958     1.46403
      8770     1.84024     1.51081     1.52663     1.46965
      8780     1.83171      1.5059     1.52606     1.45387
      8790     1.84266     1.51745     1.52433     1.47124
      8800     1.84363     1.51858     1.52383     1.47301
      8810     1.84916     1.52686      1.5258      1.4763
      8820     1.84717     1.52482     1.51564     1.48386
      8830     1.84571     1.53183     1.51323     1.47543
      8840     1.84975     1.53326     1.51691     1.48029
      8850     1.83452     1.50592     1.52024     1.46696
      8860     1.84454     1.52115     1.52495      1.4715
      8870     1.84381     1.52366     1.52008      1.4721
      8880     1.84462     1.52334     1.50585     1.48899
      8890     1.84066       1.521     1.50059     1.48691
      8900      1.8374     1.51895     1.50134     1.48015
      8910     1.84144     1.53502     1.49044     1.48462
      8920     1.84646     1.53544     1.47993     1.50701
      8930     1.83991     1.52662     1.48557     1.49435
      8940     1.84365     1.53686     1.47563     1.50288
      8950     1.83549     1.52493     1.47676     1.49394
      8960     1.83303     1.52914     1.47286     1.48742
      8970     1.84155     1.53549      1.4811     1.49374
      8980     1.84359     1.54092     1.48117     1.49308
      8990     1.84404     1.54187     1.48605     1.48839
      9000     1.83714     1.53185     1.48208     1.48563
      9010     1.84383     1.53637     1.48371     1.49586
      9020     1.84672     1.54277     1.48031     1.49976
      9030     1.84801     1.54845     1.48767     1.48978
      9040     1.84454     1.53656      1.4929     1.48825
      9050     1.84462     1.52701     1.50893      1.4821
      9060     1.84392     1.52467     1.51187     1.47975
      9070     1.84463     1.52477     1.50515     1.48827
      9080     1.83874       1.518     1.50829     1.47739
      9090      1.8409     1.51343     1.50769     1.48803
      9100     1.84865     1.52235     1.51139     1.49437
      9110     1.84891     1.53188     1.50265     1.49411
      9120     1.84715     1.51787     1.51839     1.48814
      9130     1.83992     1.51887      1.5255     1.46167
      9140     1.84301     1.52796     1.52439     1.46115
      9150     1.83897     1.52646     1.51857     1.45859
      9160     1.84141     1.52759     1.53767     1.44349
      9170     1.84592     1.53632     1.53518     1.44836
      9180     1.84145     1.52761     1.53367      1.4478
      9190     1.84423     1.53475     1.52577     1.45565
      9200     1.84362     1.53771     1.52969     1.44684
      9210     1.84681     1.53462     1.52722     1.46081
      9220     1.85299     1.54315     1.54324      1.4506
      9230     1.84475     1.52426     1.55378     1.43828
      9240     1.84388     1.52819     1.54569     1.44059
      9250     1.84236     1.52588     1.55076     1.43366
      9260     1.84001      1.5204     1.54497     1.43969
      9270     1.84707     1.52741     1.55182     1.44298
      9280     1.85263     1.53284     1.55494     1.44812
      9290     1.84685     1.53003     1.54978     1.44185
      9300     1.84826     1.52234     1.55807     1.44465
      9310     1.84771     1.52286     1.56683     1.43318
      9320     1.84169     1.52439     1.54209     1.44286
      9330     1.84683     1.53397     1.53448     1.45391
      9340     1.83931     1.54274     1.51713     1.44375
      9350     1.84746     1.56195     1.49805     1.46369
      9360      1.8454     1.55928     1.48812     1.47145
      9370     1.84815     1.55282     1.50753      1.4654
      9380      1.8445       1.546     1.50493      1.4661
      9390     1.85041     1.53812     1.51518     1.47866
      9400     1.84817     1.53391      1.5174     1.47514
      9410     1.84327     1.52677     1.51316     1.47466
      9420     1.84665     1.52566     1.51546     1.48187
      9430     1.84859     1.52232     1.51283     1.49279
      9440     1.84726     1.51193     1.51424     1.49863
      9450     1.85049     1.51716     1.51052     1.50506
      9460     1.85621     1.51953     1.50898     1.51823
      9470     1.85053     1.51688     1.49421     1.52162
      9480     1.85148     1.52313     1.49926     1.51271
      9490     1.85351      1.5214     1.50237     1.51631
      9500     1.84472     1.51354     1.49031     1.51463
      9510      1.8518     1.51296     1.50398     1.51898
      9520     1.85087     1.50911     1.50262     1.52191
      9530     1.85042     1.51259     1.50034     1.51959
      9540     1.84866      1.5123     1.49828     1.51762
      9550     1.84376     1.50351     1.50179     1.51095
      9560     1.84932     1.50868     1.50387     1.51731
      9570     1.84489     1.50838     1.48547     1.52494
      9580      1.8509     1.51022     1.49294     1.53035
      9590     1.84845     1.51279     1.48925      1.5255
      9600     1.85071     1.51169     1.49129     1.53007
      9610     1.84752     1.50608      1.4973     1.52201
      9620     1.85058     1.49471     1.52619     1.51191
      9630     1.84827     1.48945      1.5234     1.51427
      9640     1.85902     1.49187     1.53238     1.52907
      9650     1.84481     1.48122     1.51789     1.51942
      9660     1.84341     1.48955     1.51064     1.51511
      9670     1.85179     1.49606     1.49934     1.54015
      9680     1.85562     1.50598     1.50524     1.53393
      9690     1.85139     1.51527     1.49806     1.52155
      9700     1.85025      1.5137     1.49486     1.52347
      9710     1.84118     1.49896      1.5079     1.50309
      9720     1.84541     1.50698     1.50658     1.50674
      9730     1.85248     1.51659      1.5121     1.50894
      9740     1.84627      1.5065     1.51568     1.50019
      9750     1.84951     1.49621     1.53791     1.49584
      9760      1.8498     1.49939     1.53989     1.49133
      9770     1.85123     1.51013     1.54367      1.4801
      9780     1.84448      1.4935     1.53585     1.48822
      9790      1.8416       1.493     1.53576     1.48167
      9800     1.85436     1.50789     1.53949      1.4945
      9810     1.84545     1.49932      1.5276     1.49326
      9820      1.8389      1.5008     1.50525      1.4983
      9830      1.8468     1.50642     1.51075     1.50654
      9840     1.84049     1.50317     1.48907     1.51591
      9850     1.84702     1.50341      1.5022      1.5186
      9860     1.84215     1.50665     1.49789     1.50776
      9870     1.85428     1.52148      1.5025     1.51799
      9880     1.84461     1.51399     1.49622      1.5081
      9890     1.84545     1.51776     1.48851     1.51398
      9900     1.83923     1.51836       1.484     1.50261
      9910     1.84137     1.51196     1.50568     1.49271
      9920     1.84619     1.53479     1.47982      1.5071
      9930      1.8408     1.54018     1.45465     1.51293
      9940     1.84542     1.54934     1.46795     1.50195
      9950     1.84351     1.55629     1.46513     1.49279
      9960     1.85232     1.57648     1.45652     1.50182
      9970      1.8456     1.57047     1.44152     1.50603
      9980     1.84723     1.57046     1.45102      1.5009
      9990     1.84116     1.56457     1.44269     1.50017
     10000     1.84541     1.57597     1.44393     1.49749
     10010       1.854     1.58921     1.43505     1.51315
     10020     1.84631     1.58089     1.43478     1.50331
     10030     1.83979     1.56956     1.44052     1.49366
     10040     1.84322     1.57075     1.44711      1.4945
     10050     1.83733     1.56069     1.44358     1.49396
     10060     1.84243     1.55864     1.44749     1.50483
     10070     1.85184     1.57039     1.45903     1.50457
     10080     1.84809     1.56574     1.45337     1.50567
     10090     1.85202     1.56296     1.46205     1.50981
     10100     1.84904     1.56841      1.4641     1.49479
     10110     1.84468     1.56235     1.45576     1.49851
     10120     1.84249     1.56393     1.44806     1.49892
     10130     1.85045     1.57074     1.45801     1.50177
     10140     1.85233     1.57263     1.45594     1.50643
     10150     1.85291     1.57512     1.45979     1.50152
     10160     1.84418     1.57049     1.45372     1.49072
     10170     1.84344     1.58226     1.43138     1.49806
     10180     1.84135     1.57796     1.43053     1.49825
     10190     1.84252     1.56705     1.43981     1.50368
     10200     1.84965      1.5766     1.43906     1.51191
     10210     1.83804     1.57159     1.42775     1.49948
     10220     1.84726     1.58042     1.42293     1.51732
     10230     1.84761     1.57757     1.42407     1.52007
     10240     1.84399     1.57553     1.43072     1.50711
     10250      1.8501     1.57725      1.4354      1.5158
     10260     1.83847     1.55787     1.44269     1.50055
     10270      1.8428     1.57772     1.45105     1.48225
     10280     1.84463     1.57628     1.45332     1.48611
     10290     1.84495     1.56876     1.46045     1.48788
     10300     1.84718     1.56016     1.46954     1.49349
     10310     1.84346     1.55271     1.46869     1.49288
     10320     1.84174     1.55677      1.4536     1.49916
     10330     1.84683     1.55824     1.45323     1.51049
     10340     1.84108      1.5607     1.45103     1.49596
     10350     1.84447     1.55411     1.46418     1.49836
     10360     1.83833     1.55873     1.44476     1.49731
     10370     1.83965     1.56475     1.44035     1.49852
     10380     1.83964     1.56312     1.45652     1.48449
     10390     1.83849     1.56835     1.45041     1.48212
     10400     1.84312     1.56208     1.46495     1.48595
     10410     1.84176      1.5569     1.46107     1.49181
     10420     1.84748     1.56431     1.46794     1.49144
     10430     1.84122      1.5582     1.46241     1.48779
     10440     1.84671     1.57379     1.45278     1.49442
     10450     1.84767     1.57724     1.45068     1.49519
     10460     1.84146     1.58149     1.44399      1.4818
     10470     1.84646     1.57933     1.46097     1.47991
     10480     1.84219     1.56685     1.45661     1.48682
     10490     1.84734     1.56744     1.46586     1.48987
     10500      1.8422     1.57222     1.45485     1.48288
     10510     1.84202     1.57072     1.46644     1.47257
     10520     1.84604     1.56591     1.47742     1.47677
     10530     1.83708     1.56216     1.46152     1.47422
     10540     1.83984     1.57752     1.45068     1.47547
     10550     1.83678      1.5675     1.45444     1.47482
     10560     1.84442     1.57668     1.46488     1.47375
     10570     1.84297     1.57861     1.45541     1.47744
     10580     1.85085     1.57768     1.45709     1.49637
     10590     1.84789     1.58584     1.43796     1.49893
     10600     1.84311     1.57812     1.43271     1.50032
     10610     1.83969     1.57959     1.42671     1.49609
     10620      1.8461     1.57243     1.43995     1.50671
     10630     1.84213      1.5664     1.43658     1.50649
     10640      1.8396     1.55627     1.43964     1.50789
     10650     1.85689     1.57202     1.45264     1.52141
     10660     1.84411     1.55024     1.45224     1.51303
     10670     1.83464     1.53823     1.44527     1.50892
     10680     1.84134     1.52537     1.45877     1.52522
     10690      1.8402     1.53025      1.4523     1.52377
     10700     1.84043     1.51515     1.46549     1.52677
     10710     1.84381     1.50178     1.49307     1.52139
     10720     1.84813      1.5162      1.4864     1.52413
     10730     1.84136     1.51707     1.46956     1.52318
     10740     1.85287     1.52242     1.48453     1.53123
     10750     1.84639     1.50298     1.48653     1.53285
     10760     1.84252     1.50285      1.4755     1.53431
     10770     1.84617     1.50985      1.4787     1.53313
     10780      1.8454      1.5103     1.47794     1.53157
     10790     1.84278     1.51043     1.46155     1.54083
     10800     1.85185     1.51597     1.47207     1.54711
     10810     1.85147     1.52042     1.47024     1.54357
     10820     1.85217     1.51937      1.4708     1.54574
     10830     1.84756     1.51249     1.46064     1.55108
     10840     1.84977     1.51113     1.47167     1.54725
     10850     1.83911     1.50415     1.46965     1.53046
     10860     1.84248     1.50595     1.45999     1.54596
     10870     1.84594     1.49613     1.47777     1.54686
     10880     1.84254     1.50588     1.46582     1.54065
     10890     1.84406     1.51734     1.45566     1.54267
     10900     1.84885     1.51865     1.45208     1.55616
     10910     1.85145     1.51862     1.45461        1.56
     10920     1.84062       1.496     1.46147      1.5498
     10930     1.84845     1.52437       1.459     1.54308
     10940     1.84229     1.51886     1.44716     1.54495
     10950     1.84408     1.51052     1.45293     1.55197
     10960     1.84878     1.52278     1.45808     1.54632
     10970     1.84486     1.51593     1.45037     1.55093
     10980     1.84383     1.51187     1.44903     1.55369
     10990     1.84038     1.51612     1.44508     1.54502
     11000     1.85128     1.51254      1.4639     1.55681
     11010      1.8517     1.51486     1.46033     1.55892
     11020     1.84545     1.52633     1.44824     1.54412
     11030     1.83623     1.52248     1.44574     1.52819
     11040     1.83705      1.5242     1.44057     1.53332
     11050     1.84293     1.54673      1.4323     1.53262
     11060     1.84307     1.54493     1.43703     1.53035
     11070     1.83619     1.52853     1.44218     1.52542
     11080     1.84289     1.52692     1.44219     1.54307
     11090     1.83947     1.53367     1.44591     1.52464
     11100     1.84018     1.53193     1.45413     1.52029
     11110     1.83289     1.52271     1.43922     1.52608
     11120     1.84576     1.53698     1.44517     1.53715
     11130     1.83844     1.53211     1.44044     1.52889
     11140     1.83942     1.54191     1.44045     1.52135
     11150     1.84176      1.5446     1.44968      1.5155
     11160     1.83906     1.53446     1.44942      1.5195
     11170       1.846     1.53646     1.45769      1.5264
     11180      1.8388     1.53212     1.46093     1.51019
     11190     1.84504     1.53884     1.46674     1.51293
     11200     1.83803      1.5322     1.46957     1.49982
     11210     1.83892     1.53305     1.46179     1.50871
     11220     1.83449     1.52348     1.47401     1.49568
     11230     1.84588     1.53918     1.47677     1.50486
     11240     1.83365     1.53422     1.45801     1.49831
     11250     1.83792     1.53076     1.46531     1.50516
     11260      1.8417      1.5227     1.47723     1.51092
     11270     1.84711      1.5341     1.47936     1.51053
     11280     1.85027      1.5332     1.48161     1.51696
     11290     1.84695     1.52765     1.48585     1.51029
     11300     1.84736     1.52685     1.48985     1.50816
     11310     1.84134     1.51446     1.48965     1.50612
     11320     1.85167     1.52224      1.5037     1.50963
     11330     1.84159     1.50663     1.49896     1.50535
     11340     1.84325     1.51445     1.48844       1.512
     11350     1.84531     1.51837     1.48667     1.51481
     11360     1.83889     1.49906     1.48588      1.5192
     11370     1.84411      1.5065      1.4881     1.52233
     11380     1.84723     1.51626     1.48084     1.52728
     11390     1.83495     1.50369      1.4751     1.51563
     11400     1.84143      1.5171      1.4727      1.5203
     11410      1.8387      1.5154      1.4722     1.51586
     11420      1.8406     1.50786     1.48438     1.51612
     11430     1.83628     1.51332     1.48415     1.50033
     11440     1.83938     1.50385     1.49206     1.50957
     11450     1.83595     1.49456     1.49741     1.50514
     11460     1.84792     1.50653     1.51043     1.50948
     11470      1.8536     1.51413     1.49268     1.53329
     11480     1.83938     1.50163       1.492     1.51185
     11490     1.85315     1.50848      1.5145     1.51628
     11500     1.85005     1.50575     1.51905     1.50683
     11510     1.85459     1.50571     1.52352      1.5135
     11520     1.84961     1.49152     1.53033     1.50849
     11530     1.85156     1.50783     1.52787     1.49953
     11540     1.85364     1.50828     1.52447     1.50766
     11550     1.84824     1.50341     1.51921     1.50457
     11560     1.84845     1.50007     1.52097     1.50663
     11570      1.8459     1.49287     1.52075     1.50775
     11580     1.84701     1.50395      1.5233     1.49687
     11590     1.85212      1.4915     1.54826     1.49633
     11600     1.84141     1.47614     1.54815     1.48521
     11610     1.84505     1.48756     1.55423     1.47647
     11620     1.85124     1.49076      1.5664     1.47589
     11630     1.84497     1.48377     1.56758     1.46593
     11640       1.848     1.48507     1.56585     1.47409
     11650     1.84506     1.49023     1.55281      1.4753
     11660     1.84602     1.48014     1.56492     1.47507
     11670     1.84805     1.48204     1.57256     1.47009
     11680      1.8467     1.48741     1.56486     1.46951
     11690     1.85069     1.49106     1.56505     1.47563
     11700     1.85066     1.49238     1.56881     1.47021
     11710     1.85073     1.49412     1.57406     1.46299
     11720     1.84996     1.48999     1.56397     1.47601
     11730     1.84601     1.49097     1.55546     1.47412
     11740     1.84901     1.48637     1.55457     1.48718
     11750     1.84697     1.48483     1.55276     1.48554
     11760     1.85233     1.49517     1.55096     1.49039
     11770     1.84494     1.49702     1.54392     1.47746
     11780     1.85015     1.51141     1.53559     1.48449
     11790     1.85206     1.50102      1.5541     1.48053
     11800     1.84626     1.49686     1.54893     1.47566
     11810      1.8475     1.49816     1.55194     1.47428
     11820     1.84435     1.50328     1.54546     1.46797
     11830     1.84215     1.50275     1.53926      1.4695
     11840     1.84392     1.51624     1.53574     1.46375
     11850     1.84647     1.50079      1.5444     1.47694
     11860     1.84654     1.50907     1.54515     1.46786
     11870     1.84356     1.50991     1.53293     1.47233
     11880      1.8505     1.52006     1.53999     1.47192
     11890     1.84601     1.52243     1.52746     1.47125
     11900     1.84532     1.51189      1.5334      1.4742
     11910     1.84275     1.51032     1.52946     1.47349
     11920     1.85135     1.49914     1.54655     1.48854
     11930     1.84691     1.49782     1.54313     1.48238
     11940     1.85801      1.5095     1.54956     1.49153
     11950     1.84516     1.48888     1.54935     1.48052
     11960     1.84373     1.47608     1.55727     1.48148
     11970      1.8434     1.48848     1.55025      1.4756
     11980     1.83791      1.4929      1.5321      1.4764
     11990      1.8416     1.48992     1.53503     1.48554
     12000     1.84108     1.50388     1.52529      1.4802
     12010     1.84984      1.5136     1.51783     1.49968
     12020     1.84697     1.50612     1.52305     1.49483
     12030     1.84047     1.50169     1.50517     1.50133
     12040     1.84286      1.5081     1.49824     1.50771
     12050     1.84435     1.52514     1.48259     1.50967
     12060     1.83812     1.52301      1.4723     1.50668
     12070     1.84467     1.53435     1.47333     1.51017
     12080     1.84588     1.52685     1.49528     1.49913
     12090     1.84715     1.54328     1.47858       1.502
     12100     1.84386     1.53501     1.48496     1.49607
     12110     1.84544     1.54598      1.4834     1.49022
     12120     1.84046     1.53225     1.48339     1.49208
     12130     1.83602      1.5268     1.48229     1.48782
     12140     1.84963       1.535     1.48022     1.51492
     12150     1.84632     1.53224     1.48859     1.50138
     12160     1.84251     1.52653     1.48912     1.49729
     12170     1.85106     1.55986     1.47759     1.49546
     12180      1.8382     1.54467     1.47226     1.48473
     12190     1.84912     1.55102     1.48595     1.49155
     12200     1.84299     1.53529      1.5002     1.47836
     12210     1.85398     1.55059     1.50022     1.48979
     12220     1.84696     1.55413      1.4869     1.48199
     12230     1.84746     1.55009     1.49943     1.47485
     12240     1.84523     1.56034     1.49526     1.46264
     12250     1.84315     1.56206     1.48441     1.46659
     12260      1.8499      1.5774     1.48217     1.46943
     12270     1.84743     1.56688     1.49332     1.46318
     12280     1.85136     1.55916     1.50099     1.47348
     12290     1.84948     1.55891     1.50182     1.46816
     12300     1.84631     1.54775     1.50594     1.46779
     12310     1.84313     1.55238     1.50441     1.45639
     12320     1.84883      1.5505      1.5085     1.46858
     12330     1.85462     1.55533     1.52072     1.46545
     12340     1.84625     1.54047     1.52072     1.46001
     12350     1.85025     1.54266     1.52187      1.4666
     12360     1.85181     1.53795     1.52281     1.47451
     12370     1.84621       1.527     1.52213     1.47254
     12380     1.85507     1.54022      1.5228     1.48033
     12390     1.84737     1.53443     1.51358     1.47654
     12400     1.85746     1.54794     1.51623       1.485
     12410     1.84733     1.54769     1.50307     1.47334
     12420     1.84897     1.55311     1.49429     1.48065
     12430      1.8467     1.55258     1.50225     1.46743
     12440     1.85143     1.55315     1.50888     1.47195
     12450     1.84343     1.54712     1.50376     1.46341
     12460     1.85012     1.55351      1.5079     1.46926
     12470     1.84621     1.56321      1.4892     1.46822
     12480     1.83913     1.56004     1.48027     1.46282
     12490     1.84599     1.56627     1.47961     1.47408
     12500     1.83822     1.56172     1.47311     1.46597
     12510     1.84806     1.56678     1.49888     1.45917
     12520     1.84951     1.56291     1.49912     1.46675
     12530     1.84435     1.54659     1.51043     1.45942
     12540     1.85238      1.5613     1.52191     1.45216
     12550     1.85032     1.55387     1.52027     1.45658
     12560     1.84471      1.5481     1.52223     1.44642
     12570     1.84141     1.53519     1.53056     1.44295
     12580     1.84779     1.54775      1.5321     1.44423
     12590     1.85586     1.54432     1.55161     1.44777
     12600     1.85292     1.53751     1.56105     1.43728
     12610     1.84686     1.53329     1.55451     1.43329
     12620     1.85485     1.53546      1.5733     1.43108
     12630     1.84497     1.52226     1.57048     1.42273
     12640     1.84944     1.52351     1.57769     1.42501
     12650     1.84184     1.53795     1.56176     1.40725
     12660     1.84627     1.53778     1.57205     1.40759
     12670      1.8523     1.54271     1.57758     1.41185
     12680      1.8471     1.53783     1.57788     1.40318
     12690     1.85148     1.54915     1.58248     1.39709
     12700     1.84273     1.53839     1.56373     1.40692
     12710     1.84676     1.53284     1.56923     1.41737
     12720     1.85373     1.54138     1.57437     1.42062
     12730     1.84888     1.52879     1.57346     1.42259
     12740     1.84608     1.52684      1.5735     1.41733
     12750     1.84429     1.52494     1.56553     1.42354
     12760     1.84965     1.53217     1.56695     1.42812
     12770     1.84641     1.52281     1.56435     1.43259
     12780     1.85278     1.52833     1.58437     1.42111
     12790     1.85021     1.52817     1.57025     1.43024
     12800       1.849     1.52571     1.56964     1.43039
     12810     1.84741     1.52877     1.57605     1.41591
     12820     1.84852     1.52622     1.58077      1.4163
     12830     1.84926     1.52909     1.58346     1.41212
     12840     1.85425     1.52345     1.59457     1.41878
     12850     1.84935      1.5205     1.59009     1.41419
     12860     1.85555     1.53429     1.58876       1.417
     12870     1.84741     1.51459     1.58322     1.42311
     12880     1.84938     1.52749     1.57274     1.42606
     12890     1.84207     1.51199     1.56597      1.4311
     12900     1.85203     1.51314     1.58195     1.43801
     12910     1.84486     1.51159     1.57102     1.43319
     12920      1.8483     1.51021     1.57482     1.43931
     12930     1.84778     1.51873      1.5723     1.43176
     12940     1.85037     1.51348     1.57741     1.43835
     12950     1.85461      1.5226      1.5749      1.4424
     12960     1.84718     1.50177      1.5708     1.44964
     12970      1.8476     1.50206     1.57284     1.44818
     12980     1.84153     1.48909     1.57518     1.44358
     12990     1.84322     1.49583     1.58201     1.43342
     13000     1.84412     1.50238     1.57985     1.43125
     13010     1.85049     1.51481     1.56977     1.44562
     13020     1.84629     1.51234     1.57171     1.43533
     13030     1.84911     1.51738     1.58454      1.4231
     13040     1.84641      1.5127     1.58913     1.41593
     13050     1.85212     1.51312     1.58791      1.4317
     13060     1.84684     1.50549     1.57749     1.43759
     13070     1.83818      1.4927     1.57701     1.42924
     13080     1.84495     1.50293      1.5767     1.43628
     13090     1.84808      1.5091     1.56936     1.44586
     13100     1.83993     1.51139     1.55106     1.44243
     13110     1.83913     1.49786     1.55464     1.45063
     13120     1.84622     1.50819     1.56127     1.45081
     13130     1.84459     1.50391     1.56773     1.44412
     13140     1.84486     1.50653     1.56092     1.44945
     13150     1.84426     1.49719      1.5715     1.44617
     13160     1.84893      1.4982     1.58237     1.44519
     13170     1.84347     1.48282     1.58715     1.44186
     13180      1.8438     1.49201     1.58702     1.43334
     13190     1.84515     1.49175     1.59226     1.43128
     13200     1.84113     1.49328     1.59093     1.42078
     13210     1.84946     1.49322     1.61032     1.42062
     13220     1.84057     1.48774     1.58772      1.4287
     13230     1.84282     1.49115     1.59345     1.42456
     13240     1.84799     1.49306      1.5997     1.42896
     13250     1.84329     1.48829     1.58934     1.43332
     13260     1.84316     1.48255     1.58938     1.43888
     13270     1.84986     1.48539     1.60675     1.43386
     13280     1.85249     1.49751     1.59983     1.43577
     13290     1.86104     1.51661     1.59592     1.44219
     13300     1.84963     1.50347     1.58142     1.44254
     13310     1.85334     1.50205     1.58287     1.45193
     13320     1.84999     1.49425     1.59534     1.43773
     13330     1.86067     1.51038     1.59688     1.44668
     13340      1.8498     1.50068      1.5902     1.43622
     13350     1.85246     1.51839     1.56754     1.44931
     13360     1.85032     1.51791     1.55074     1.46237
     13370     1.84753     1.50974     1.56011     1.45378
     13380     1.85544     1.50903     1.57917     1.45407
     13390     1.86205     1.51701     1.58234     1.45921
     13400     1.85436     1.51446      1.5764     1.44869
     13410     1.84902     1.50588     1.56453     1.45681
     13420     1.85978     1.51789     1.56185     1.47453
     13430      1.8516     1.50918     1.55447     1.47067
     13440     1.84905     1.50328     1.55313      1.4717
     13450     1.85146     1.50682     1.55714     1.46992
     13460      1.8523     1.49847      1.5636      1.4737
     13470     1.85213     1.50699     1.55604     1.47258
     13480     1.84601     1.50832      1.5471     1.46525
     13490     1.85348     1.50935      1.5599     1.46948
     13500     1.84845     1.51285      1.5572     1.45601
     13510     1.85299     1.51061     1.55603     1.47105
     13520     1.84623     1.50615     1.56069     1.45358
     13530     1.84519     1.51206     1.56744     1.43744
     13540     1.84665     1.51559     1.56049     1.44503
     13550     1.84464     1.51709     1.56051     1.43827
     13560      1.8511     1.52119     1.56082     1.45015
     13570     1.84822     1.52947     1.55217     1.44338
     13580     1.85212     1.53482     1.55531     1.44431
     13590     1.84988     1.54019     1.55261     1.43574
     13600     1.85052     1.53174     1.56735     1.43039
     13610     1.85036     1.52699     1.58211     1.41876
     13620     1.84668     1.53117     1.57002     1.41809
     13630     1.85416     1.54108     1.58553      1.4096
     13640     1.85168      1.5337     1.59636     1.39888
     13650     1.85043     1.52647     1.59522     1.40476
     13660      1.8504     1.52696     1.57585     1.42586
     13670     1.85136     1.52725     1.57681     1.42699
     13680     1.85008      1.5289     1.57123     1.42804
     13690     1.84148     1.52762     1.57975     1.39743
     13700     1.85054     1.53204     1.58017     1.41595
     13710     1.85027     1.53122     1.58481     1.41095
     13720      1.8509     1.52309      1.5898     1.41577
     13730     1.84936     1.53109     1.58275     1.41099
     13740     1.84975     1.53284     1.58673     1.40564
     13750     1.85261     1.53717     1.58209     1.41365
     13760     1.85064     1.53768     1.56144     1.43079
     13770       1.856     1.54044     1.57186     1.43032
     13780     1.84903     1.53328     1.57873     1.41226
     13790      1.8455     1.53017      1.5939     1.38917
     13800      1.8434     1.52366     1.59593     1.38841
     13810     1.84963      1.5348     1.60096     1.38694
     13820     1.85915     1.53995     1.60988     1.39632
     13830     1.85133     1.53496     1.60087     1.39138
     13840     1.84995     1.53141     1.60255      1.3897
     13850     1.85085     1.53955     1.59842     1.38784
     13860     1.84835     1.53533     1.57764     1.40946
     13870     1.84124     1.52796     1.56805     1.40957
     13880     1.85063     1.53648     1.57648      1.4155
     13890     1.84778     1.53595     1.57526     1.40997
     13900     1.84809     1.53208      1.5769     1.41315
     13910     1.84221     1.53144     1.56818     1.40818
     13920      1.8483     1.53343     1.58108     1.40756
     13930     1.84944     1.53129     1.58851      1.4045
     13940     1.85208     1.52959     1.59388     1.40722
     13950     1.85242     1.53239     1.58939     1.41015
     13960     1.84692     1.52592     1.58655     1.40594
     13970     1.84633       1.526     1.57888     1.41292
     13980     1.84978     1.53205     1.57941     1.41481
     13990     1.84814     1.52924     1.59171      1.3997
     14000     1.84689     1.52952     1.58205     1.40703
     14010     1.85455     1.54064     1.59634     1.39888
     14020     1.84892     1.53598     1.58886      1.3976
     14030     1.85462     1.54049     1.59184     1.40435
     14040     1.85276     1.54077     1.59351      1.3972
     14050     1.85526     1.54189     1.60106     1.39397
     14060     1.85063     1.53763     1.60646     1.38008
     14070     1.85276      1.5392     1.60374     1.38721
     14080      1.8495     1.54021     1.61014     1.36987
     14090      1.8556     1.54226     1.61411     1.37934
     14100      1.8506     1.53818     1.61704     1.36698
     14110     1.84356     1.53849     1.61405     1.35105
     14120     1.85488     1.55378     1.63127     1.34384
     14130     1.85149     1.54673     1.62693     1.34787
     14140     1.84899     1.53549     1.63099     1.34896
     14150     1.85337     1.54351     1.62568     1.35819
     14160     1.85595     1.54159     1.62718     1.36562
     14170     1.85177     1.54122     1.63144      1.3495
     14180     1.86006     1.55747     1.63532     1.34895
     14190     1.85053     1.55071     1.62602     1.34175
     14200     1.85982     1.55508     1.63699     1.34901
     14210     1.85802     1.56111     1.62943     1.34623
     14220     1.86044     1.56296     1.62377     1.35757
     14230     1.85924      1.5593     1.63198     1.34864
     14240     1.85103     1.54812     1.62627     1.34582
     14250     1.85446     1.54928     1.62841      1.3513
     14260     1.85148     1.54193     1.63037     1.34919
     14270     1.85296     1.54415     1.63248     1.34817
     14280     1.85768     1.54352     1.63368     1.36036
     14290     1.86127     1.54828     1.63644     1.36144
     14300     1.85906     1.54622     1.64337     1.34935
     14310      1.8548     1.54622     1.63602     1.34656
     14320      1.8495     1.53314     1.63339     1.35011
     14330     1.85218      1.5352     1.63236     1.35635
     14340     1.85469     1.54308     1.62573     1.36221
     14350      1.8596      1.5393     1.63706     1.36632
     14360      1.8543     1.53105     1.62655      1.3737
     14370     1.85072     1.52898     1.62758     1.36513
     14380     1.85042     1.52236     1.62489     1.37486
     14390      1.8564     1.52545     1.62365     1.38896
     14400     1.84771     1.51568     1.61329     1.38855
     14410     1.85965     1.52832     1.61649     1.40279
     14420     1.85188     1.52387     1.60688     1.39811
     14430     1.84659     1.51071     1.60537     1.40012
     14440     1.84871     1.51456     1.61019     1.39601
     14450     1.85439     1.52039     1.61241     1.40217
     14460     1.84865     1.51706     1.60778     1.39591
     14470     1.84552     1.51385     1.60652     1.39257
     14480       1.845     1.50832     1.59875     1.40606
     14490     1.85142      1.5193     1.61082     1.39731
     14500     1.85226     1.52612     1.61119     1.39167
     14510     1.84833     1.51872     1.61154     1.38891
     14520     1.85413     1.53229     1.61774     1.38226
     14530     1.85079     1.52599     1.61692     1.38122
     14540     1.84242     1.50883     1.61741      1.3771
     14550     1.84696     1.51935     1.62896     1.36403
     14560     1.86021     1.52891     1.63354     1.38374
     14570     1.85196     1.51969     1.63651     1.36816
     14580     1.84266     1.50929     1.60614     1.39038
     14590     1.84874      1.5069     1.61309     1.40104
     14600     1.85071     1.51243      1.6201     1.39215
     14610     1.84827     1.51472     1.61548     1.38855
     14620     1.85477     1.51643     1.62973     1.38737
     14630     1.85705     1.51656     1.63605     1.38588
     14640     1.84482      1.5031     1.63262     1.37183
     14650     1.85027     1.51518      1.6394     1.36513
     14660     1.84471     1.51327     1.64122     1.34992
     14670     1.84942     1.51401     1.64762     1.35419
     14680      1.8419     1.50665     1.62831      1.3652
     14690     1.83924     1.50504     1.62672      1.3617
     14700     1.84463     1.51113     1.62872     1.36714
     14710     1.85439     1.51768     1.65083     1.35975
     14720     1.85055     1.51609     1.64072     1.36331
     14730     1.85212     1.51234     1.64064     1.37181
     14740     1.84882     1.50187     1.63562     1.38038
     14750     1.85554     1.50932     1.64885     1.37453
     14760     1.84991     1.50917     1.63675     1.37398
     14770     1.84803     1.51011      1.6325     1.37293
     14780     1.85637     1.51786     1.63774     1.38062
     14790     1.85824     1.51669      1.6326     1.39297
     14800     1.85244      1.4996     1.62397     1.40605
     14810     1.85247     1.50164     1.61186     1.41785
     14820     1.84944     1.49945      1.6112     1.41299
     14830      1.8513     1.51009     1.60468     1.41396
     14840     1.85664     1.51817      1.6044     1.41961
     14850     1.84864     1.50958     1.59546     1.41794
     14860     1.85715      1.5071     1.61442     1.42137
     14870     1.84922     1.50838     1.60864     1.40582
     14880     1.84768     1.50742     1.59935     1.41337
     14890     1.84898     1.51449     1.59182     1.41771
     14900     1.84489     1.50619     1.57929     1.42985
     14910     1.85665     1.52116     1.58734     1.43552
     14920     1.85592     1.51403     1.58906     1.43926
     14930     1.85728     1.50896     1.59979     1.43619
     14940     1.85084     1.50728     1.60031     1.42068
     14950     1.84535     1.51084     1.58568     1.41903
     14960      1.8459     1.51469     1.58074     1.42185
     14970     1.85141     1.51426     1.58047     1.43687
     14980     1.85053     1.51241     1.57778     1.43949
     14990     1.84518     1.50547     1.57638     1.43455
     15000     1.83841      1.4947     1.56835     1.43724
     15010     1.85252     1.50387     1.58489     1.44574
     15020     1.84985     1.50551     1.57942     1.44318
     15030        1.86     1.51477     1.59187     1.44588
     15040      1.8477     1.50069     1.58418     1.43746
     15050     1.85881     1.50863     1.59632     1.44437
     15060     1.85366     1.49938     1.59674     1.44028
     15070     1.85199     1.49745     1.60346     1.43048
     15080     1.84823     1.48898     1.59741     1.43637
     15090     1.84502     1.48569     1.58296     1.44746
     15100     1.85246     1.49409     1.58404     1.45663
     15110      1.8491     1.49462     1.58108     1.45075
     15120     1.85384     1.49781     1.59273      1.4468
     15130     1.85079     1.50027     1.58747      1.4422
     15140     1.85109     1.49809     1.60053     1.43077
     15150     1.84993     1.50109     1.59088     1.43539
     15160     1.85056     1.50331       1.599     1.42564
     15170     1.84796     1.50123     1.60333     1.41616
     15180     1.85092     1.49948      1.6187     1.40826
     15190     1.84735     1.50374     1.60358     1.41163
     15200     1.84879     1.49565     1.60282     1.42481
     15210     1.84421     1.49641     1.60317     1.41166
     15220     1.84504     1.50472     1.59447     1.41485
     15230     1.83956     1.49704     1.59282      1.4106
     15240     1.85218     1.51362     1.60523     1.41186
     15250     1.84755     1.50713     1.61235     1.39848
     15260     1.84997     1.49829     1.61733      1.4086
     15270     1.83985     1.49392     1.61272     1.39192
     15280      1.8468     1.49239     1.62263     1.40042
     15290      1.8433     1.49284     1.62062     1.39302
     15300     1.84511     1.49924     1.60608     1.40771
     15310      1.8415     1.49596     1.61803     1.38793
     15320     1.84319     1.49385     1.62811     1.38288
     15330     1.84606     1.49121     1.63443     1.38592
     15340     1.84379     1.49338     1.62796     1.38517
     15350     1.84806     1.49578      1.6248     1.39761
     15360       1.847     1.48636      1.6132     1.41814
     15370     1.84461     1.48191     1.61813     1.41094
     15380      1.8477     1.48144     1.63132     1.40432
     15390     1.85013     1.48147     1.63074     1.41134
     15400     1.84744     1.48721     1.62407     1.40594
     15410     1.84391     1.48196     1.61875     1.40834
     15420     1.84212     1.48267     1.62209     1.39906
     15430     1.84635     1.47726     1.62654     1.41071
     15440     1.84136     1.46663     1.61441     1.42263
     15450      1.8421        1.47     1.60522     1.43144
     15460     1.84523     1.48556      1.6134     1.41414
     15470     1.84937     1.49082     1.61117     1.42194
     15480     1.84491     1.47915     1.61729     1.41558
     15490     1.85063     1.48927     1.62358     1.41271
     15500     1.84476     1.48123     1.60924     1.42218
     15510     1.84631     1.48538     1.61398     1.41649
     15520     1.85064     1.49102     1.60716     1.42955
     15530     1.84398     1.48712     1.60186     1.42232
     15540     1.84415     1.48528     1.59453      1.4329
     15550     1.85063     1.49242     1.60461     1.43093
     15560      1.8487      1.4854     1.60303     1.43501
     15570        1.85      1.4827     1.60939     1.43404
     15580     1.84547     1.47315     1.60966     1.43191
     15590     1.84889      1.4789     1.60909     1.43544
     15600     1.84657     1.48048     1.61538     1.42069
     15610     1.85423     1.49366      1.6225     1.41873
     15620     1.84572       1.492     1.61684     1.40469
     15630     1.85062     1.50157     1.61936     1.40447
     15640      1.8448     1.48919      1.6133      1.4093
     15650     1.85458     1.50184     1.61789     1.41627
     15660     1.85288     1.49228     1.62773     1.41065
     15670     1.85018     1.49644     1.61847     1.40981
     15680     1.85134      1.4988       1.612     1.41774
     15690     1.85491     1.50014     1.61407     1.42328
     15700        1.85     1.49922     1.61291     1.41275
     15710     1.84748     1.49978     1.62044     1.39685
     15720     1.85252     1.50465     1.62361     1.40126
     15730     1.85534     1.50297     1.61917     1.41561
     15740     1.85195      1.5071     1.61764     1.40403
     15750     1.84838     1.49738     1.61813     1.40446
     15760     1.85635      1.4961     1.62083     1.42361
     15770     1.84734     1.49012     1.60578     1.42349
     15780     1.85303     1.48555     1.62391      1.4225
     15790       1.849      1.4798     1.61984     1.42263
     15800     1.85345     1.48278     1.62814     1.42167
     15810     1.84753     1.47821     1.62158     1.41849
     15820      1.8514      1.4877     1.62519     1.41452
     15830     1.85756     1.50416     1.62497     1.41352
     15840     1.85393     1.49824     1.63371     1.40012
     15850     1.85187     1.49105     1.63075      1.4058
     15860     1.85163     1.49199     1.63709     1.39678
     15870     1.86074     1.50556     1.62896     1.41579
     15880     1.85057     1.49177     1.62643     1.40661
     15890     1.85108     1.49583     1.62282     1.40783
     15900     1.85701     1.50168     1.63352     1.40484
     15910     1.84663     1.49831     1.62223      1.3941
     15920     1.85103      1.5019     1.62739     1.39589
     15930     1.85044     1.49009     1.62415     1.41069
     15940     1.85059     1.50033     1.62345     1.40101
     15950     1.85392      1.4888     1.63101     1.41325
     15960     1.84392     1.48337      1.6155     1.41064
     15970     1.84721     1.48978     1.62711     1.39907
     15980     1.85235       1.488     1.62673     1.41492
     15990     1.85499      1.4814     1.62492     1.43076
     16000     1.85634     1.48384     1.62686     1.42953
     16010       1.844     1.47657     1.61493     1.41859
     16020     1.85061     1.48528       1.612     1.43002
     16030     1.86644     1.50984     1.63616     1.41794
     16040     1.85547     1.48726     1.62036      1.4311
     16050      1.8563      1.4863     1.61411     1.44126
     16060     1.85102     1.47703     1.60909     1.44284
     16070     1.85652     1.48639     1.61616     1.43946
     16080     1.85653     1.47787     1.62389     1.43956
     16090      1.8548     1.47598     1.61055     1.45197
     16100     1.84845     1.46526     1.59346      1.4654
     16110     1.84131     1.46326     1.59745     1.44496
     16120     1.84482     1.46349     1.59707     1.45406
     16130     1.85772     1.47819     1.60754     1.46048
     16140     1.85231     1.46726     1.58566     1.48154
     16150     1.85171     1.46763     1.57526     1.49074
     16160     1.85403     1.47983     1.57648     1.48312
     16170     1.84933     1.47822     1.56371     1.48652
     16180      1.8478     1.47882     1.56662     1.47903
     16190     1.84995     1.48183     1.57543     1.47203
     16200     1.84933     1.47494     1.57068     1.48242
     16210     1.84563     1.46901     1.58357     1.46528
     16220     1.85796     1.49154     1.59726      1.4588
     16230     1.84982     1.47681     1.58589     1.46547
     16240     1.84678     1.47101     1.58162     1.46828
     16250     1.85329     1.48077     1.58351      1.4728
     16260     1.85366     1.48058     1.59012     1.46679
     16270      1.8504     1.48437     1.59326     1.45124
     16280     1.86051     1.48732     1.60137     1.46509
     16290     1.85301     1.48652     1.58366     1.46613
     16300     1.84255     1.48312     1.57045     1.45741
     16310     1.85241     1.50254     1.58015     1.45203
     16320     1.85428     1.50847     1.59358     1.43588
     16330     1.85446     1.51208     1.59978     1.42562
     16340     1.85426       1.501     1.59056     1.44697
     16350     1.84481     1.49887     1.57304     1.44414
     16360      1.8465      1.4998     1.56717     1.45385
     16370     1.85168     1.49842     1.56866     1.46678
     16380     1.84348     1.49667     1.57162      1.4446
     16390     1.84947     1.49339     1.57999     1.45414
     16400     1.85069      1.5028      1.5781      1.4496
     16410     1.85323     1.50064     1.57786     1.45855
     16420     1.84551     1.49912     1.57425     1.44438
     16430     1.85013     1.49974     1.58313     1.44585
     16440     1.85576     1.50858     1.58291      1.4513
     16450     1.84879     1.50716     1.56918      1.4499
     16460     1.85112     1.49592     1.56729      1.4694
     16470     1.84688     1.50069     1.56494     1.45629
     16480     1.84657     1.49811     1.54862     1.47549
     16490     1.83976     1.49007     1.54991     1.46522
     16500      1.8424     1.49424     1.56251     1.45419
     16510     1.84906     1.50321     1.57176     1.45188
     16520     1.85193        1.51     1.57176     1.45217
     16530     1.84651     1.51189     1.56616      1.4424
     16540     1.84487     1.50619     1.56142     1.44928
     16550     1.85172     1.51057     1.55188     1.47227
     16560     1.85012     1.50836     1.55956     1.46235
     16570     1.84759     1.50944     1.55039      1.4646
     16580     1.84275     1.50057     1.54455     1.46769
     16590     1.84134     1.50285     1.54618     1.46009
     16600     1.84693     1.50373        1.56      1.4586
     16610     1.83319     1.49408      1.5538     1.44036
     16620     1.84495       1.507     1.56201     1.44801
     16630     1.84454     1.50146     1.56826     1.44597
     16640     1.84162     1.50199      1.5539     1.45345
     16650     1.84408     1.51486     1.55326     1.44703
     16660     1.85078     1.51496     1.56552     1.45081
     16670     1.84229     1.51002     1.56561     1.43414
     16680       1.846     1.51571     1.56262     1.44092
     16690     1.84752     1.51783     1.55529      1.4505
     16700     1.84385     1.51867     1.55317     1.44253
     16710     1.85471     1.52648     1.55073     1.46457
     16720     1.84698     1.52159      1.5482     1.45276
     16730     1.84241     1.51817     1.54783     1.44511
     16740     1.85171     1.53005     1.55001     1.45399
     16750     1.84804     1.52198     1.53031     1.47386
     16760     1.85457     1.52324     1.53537     1.48364
     16770     1.85116     1.51954     1.53463     1.47968
     16780      1.8559     1.53048     1.53577     1.47911
     16790     1.85863     1.53068     1.54515     1.47598
     16800     1.84045     1.51397     1.53189      1.4614
     16810     1.84978     1.52336     1.55004     1.45607
     16820     1.84897     1.51716     1.54717      1.4635
     16830     1.84371     1.51647     1.54418     1.45409
     16840     1.84693     1.51428     1.55014     1.45819
     16850     1.83615     1.49809     1.52882     1.47015
     16860     1.85506     1.52803     1.54756     1.46721
     16870     1.84171     1.51897     1.53329     1.45791
     16880      1.8482     1.52456     1.54054     1.46088
     16890     1.84498     1.53188     1.53016     1.45598
     16900     1.84602     1.52145     1.52919     1.47049
     16910     1.84485     1.52963     1.53216     1.45589
     16920     1.84776      1.5311     1.54215      1.4512
     16930     1.84384     1.51588     1.54588     1.45322
     16940     1.84698     1.52094     1.54331     1.45863
     16950     1.84506     1.52167      1.5447     1.45151
     16960      1.8522     1.52319     1.54569     1.46698
     16970     1.84263     1.51173     1.52801     1.47323
     16980     1.84666     1.51999     1.53756     1.46488
     16990     1.85149     1.52667     1.53792     1.46973
     17000     1.84945     1.52821     1.53084     1.47039
     17010     1.85167     1.53887     1.53963      1.4556
     17020     1.85146     1.53674     1.54899     1.44736
     17030     1.85031     1.53691      1.5465      1.4469
     17040     1.85137     1.52663     1.54142      1.4658
     17050     1.84513     1.52098     1.52501     1.47308
     17060     1.85001     1.52101     1.52526     1.48498
     17070     1.84507     1.51569      1.5194     1.48415
     17080     1.84907     1.50932     1.53262     1.48699
     17090     1.84625     1.50667     1.52734     1.48809
     17100     1.84548     1.51092     1.52811     1.48109
     17110     1.84805     1.51434     1.52985     1.48219
     17120     1.83942     1.50289     1.52742     1.47487
     17130     1.85016     1.50727      1.5464     1.47749
     17140     1.84414       1.511      1.5407     1.46451
     17150     1.84767     1.51222     1.54154     1.47127
     17160      1.8445     1.51122     1.54171     1.46415
     17170     1.84661     1.51622     1.53124     1.47523
     17180     1.84062     1.51245     1.53342     1.46179
     17190     1.84073     1.50808     1.53937     1.46034
     17200     1.85337     1.51683     1.55527      1.4664
     17210     1.84905      1.5235     1.55859     1.44489
     17220     1.85015     1.52415     1.56872     1.43603
     17230     1.84087     1.51793     1.56697     1.42058
     17240     1.84218     1.51317     1.55805     1.43878
     17250     1.83958     1.50121     1.56434     1.43783
     17260     1.83757     1.50058     1.55535     1.44309
     17270     1.84925     1.50939     1.57201     1.44567
     17280     1.84526     1.51308     1.58033     1.42236
     17290     1.84303     1.50859     1.57322     1.42922
     17300     1.84332     1.51195     1.57686      1.4224
     17310     1.84048     1.49548     1.58169     1.42706
     17320     1.85462      1.5142     1.60404     1.41896
     17330     1.84747     1.50585     1.60567     1.40732
     17340     1.84189     1.49642     1.58503     1.42602
     17350     1.84586     1.50107     1.58026     1.43665
     17360     1.85101     1.50856     1.57897     1.44347
     17370     1.84963      1.5058     1.57332     1.44896
     17380     1.84459     1.49872     1.56182     1.45589
     17390     1.85256     1.50432     1.56772     1.46396
     17400     1.84694     1.49838     1.55706     1.46725
     17410     1.84861     1.50564     1.56715     1.45321
     17420     1.84811     1.49665     1.57274     1.45517
     17430      1.8432      1.5024     1.57343     1.43593
     17440     1.84819     1.50003     1.57328     1.45131
     17450     1.84297     1.49182     1.58167     1.43732
     17460     1.85136     1.50588     1.58917     1.43594
     17470     1.85095     1.50571     1.57925     1.44596
     17480      1.8484     1.50186     1.58929     1.43238
     17490      1.8506       1.504     1.59206     1.43274
     17500     1.85005      1.5005     1.60146      1.4245
     17510     1.85065     1.50111     1.60217     1.42461
     17520     1.85077     1.50895     1.61656     1.40018
     17530     1.84814     1.50994     1.61896     1.38937
     17540     1.84574     1.50399     1.60991      1.3999
     17550     1.85168     1.51734     1.61151     1.39933
     17560     1.85123     1.51716     1.59619     1.41581
     17570     1.85007     1.51766     1.59064     1.41849
     17580     1.84835     1.51463     1.59512     1.41219
     17590     1.84646     1.51142     1.58512     1.42191
     17600     1.85294      1.5247     1.56649     1.44505
     17610     1.84972     1.52347     1.54839     1.45757
     17620     1.84932     1.52871     1.54665     1.45288
     17630     1.84364     1.52312      1.5481     1.44273
     17640     1.84946     1.52831      1.5619     1.43726
     17650     1.85392     1.52993     1.55797     1.45123
     17660     1.84274     1.51309     1.54245     1.45699
     17670     1.83934     1.51251     1.54313     1.44824
     17680     1.84543     1.51634     1.55738     1.44446
     17690     1.84414     1.52059     1.55417     1.44015
     17700      1.8518     1.53103      1.5609     1.44147
     17710     1.84569     1.52308     1.56866     1.42573
     17720     1.84876     1.52569      1.5789     1.41958
     17730      1.8457     1.52438     1.57512     1.41722
     17740     1.84814     1.52315     1.56123     1.44009
     17750     1.84849     1.52848     1.55359     1.44359
     17760     1.84752     1.52795     1.56073     1.43394
     17770     1.84854     1.53328     1.56817     1.42269
     17780     1.84484     1.52484     1.57527     1.41429
     17790     1.84945     1.53186     1.58518     1.40767
     17800     1.84501     1.53053     1.58895     1.39313
     17810     1.84777     1.53047     1.59203       1.397
     17820     1.83924      1.5172     1.57175     1.41185
     17830     1.83677     1.51115      1.5767     1.40638
     17840     1.83713     1.51783     1.58056     1.39576
     17850     1.85251     1.52715      1.6005     1.40349
     17860     1.84718     1.53076     1.59481     1.39194
     17870     1.84845     1.52859     1.60723     1.38339
     17880     1.85246     1.54033     1.62265     1.36294
     17890     1.83748     1.52138     1.60199     1.36809
     17900     1.84482     1.53068     1.60835     1.37002
     17910     1.84592     1.53109     1.60939      1.3713
     17920     1.84473     1.52934     1.60922     1.37027
     17930     1.83876     1.52193     1.60415      1.3684
     17940     1.84582     1.52415     1.61452     1.37271
     17950     1.84252     1.51891     1.60683     1.37869
     17960      1.8487     1.53107     1.61625     1.37075
     17970     1.84197       1.525     1.61017     1.36655
     17980     1.84287     1.52194     1.61446     1.36732
     17990     1.83827     1.51622      1.6017     1.37627
     18000     1.84805     1.51897     1.61332     1.38581
     18010     1.84258     1.51639     1.61644     1.37035
     18020     1.84277     1.51532     1.60878     1.38102
     18030     1.84671     1.52032     1.60502     1.39041
     18040     1.84283     1.52614     1.59985     1.37964
     18050     1.85042      1.5268     1.60807     1.38964
     18060      1.8419     1.52437      1.6112     1.36584
     18070     1.84644     1.52281     1.61387     1.37665
     18080     1.83996     1.51602     1.58198     1.40353
     18090      1.8531     1.52253     1.59887     1.41189
     18100     1.84578     1.52031      1.5936     1.40104
     18110     1.84644     1.51947     1.59723     1.39956
     18120     1.84848     1.52078     1.58991      1.4118
     18130     1.85175     1.53313      1.5871     1.41018
     18140     1.84714     1.52232     1.57327     1.42521
     18150     1.84496     1.51899     1.56311     1.43426
     18160     1.84217     1.51466     1.56316     1.43161
     18170     1.84745     1.52923      1.5765     1.41502
     18180     1.84625     1.52383     1.58334     1.41006
     18190     1.84195     1.52407     1.58234     1.39962
     18200     1.84079     1.52334     1.57649     1.40396
     18210     1.84008     1.51961     1.57306     1.40998
     18220     1.84373     1.52746     1.57701     1.40662
     18230     1.83776     1.51864     1.58986     1.38594
     18240     1.84274     1.52172     1.59336     1.39175
     18250     1.84489     1.52615     1.58403      1.4032
     18260     1.84975     1.53045     1.58119     1.41447
     18270     1.84385     1.53003     1.57924     1.40163
     18280     1.84144     1.51842     1.57537     1.41225
     18290     1.84374     1.52633     1.57631     1.40865
     18300     1.84325     1.52488      1.5731     1.41252
     18310     1.85131     1.52918     1.58091     1.42023
     18320     1.84429     1.52463      1.5659     1.42348
     18330     1.84927     1.52675     1.56477     1.43532
     18340     1.84124     1.51914     1.55528     1.43306
     18350     1.85219     1.52859      1.5705     1.43463
     18360     1.84807     1.52754      1.5665     1.42948
     18370     1.84882     1.53419     1.56284      1.4283
     18380     1.84996     1.52593     1.56232     1.44063
     18390     1.84577      1.5296     1.54124     1.44867
     18400     1.85151     1.53446     1.54732     1.45169
     18410     1.83923     1.51778      1.5448     1.44065
     18420     1.85317     1.53647     1.54826     1.45281
     18430     1.84079     1.51874     1.51645     1.47337
     18440      1.8422     1.52655     1.52039     1.46474
     18450     1.84489     1.52974     1.52439     1.46403
     18460     1.83503     1.51514      1.5074     1.47199
     18470     1.84121     1.51852     1.51274     1.47845
     18480     1.84021     1.52407     1.52357       1.459
     18490     1.83918     1.52063     1.53406     1.44896
     18500     1.84739      1.5314     1.54274     1.44929
     18510      1.8529     1.53667      1.5399     1.46076
     18520     1.84448     1.52742     1.53528     1.45399
     18530     1.84659     1.52626     1.53375     1.46216
     18540     1.84812     1.53155     1.53784     1.45618
     18550     1.84422     1.52774     1.53162     1.45687
     18560     1.84963     1.53354      1.5192     1.47735
     18570     1.84513     1.52865     1.51742       1.473
     18580     1.84228     1.52511     1.52351      1.4632
     18590     1.83873     1.51819     1.51496     1.47032
     18600     1.84106     1.52459     1.50802     1.47664
     18610     1.85126     1.53636     1.51837     1.47934
     18620     1.84879     1.53915      1.5156      1.4731
     18630     1.84181     1.53347     1.50893     1.46838
     18640     1.84029     1.53052      1.5259        1.45
     18650     1.84105     1.53529     1.51485     1.45846
     18660     1.84931     1.54003     1.52485     1.46393
     18670     1.83665     1.52314     1.51709     1.45774
     18680     1.85139     1.53453     1.52602     1.47368
     18690     1.84315     1.52875      1.5211     1.46409
     18700     1.83916     1.51887     1.51587     1.46976
     18710     1.85248     1.53842     1.50766     1.49118
     18720     1.84945     1.54093     1.51417     1.47436
     18730     1.84036     1.52733     1.49532     1.48496
     18740     1.84649     1.53851     1.49529     1.48868
     18750     1.84701     1.54392     1.50518     1.47433
     18760     1.85241     1.54901     1.50682     1.48084
     18770     1.84383     1.53203      1.5101     1.47374
     18780     1.84552     1.53049     1.50882     1.48086
     18790     1.84497     1.53394     1.50243     1.48241
     18800     1.85501     1.54229     1.51661     1.48436
     18810     1.84106      1.5265     1.49377      1.4891
     18820     1.84866     1.53228     1.49217     1.50356
     18830     1.85096     1.53207     1.48712     1.51439
     18840        1.85     1.53629     1.47796     1.51674
     18850     1.84706     1.53677     1.47918     1.50786
     18860     1.84853     1.53026     1.47411     1.52297
     18870      1.8488     1.52637     1.47583     1.52586
     18880     1.84254     1.52532     1.47475     1.51275
     18890     1.83734     1.51689     1.47611     1.50726
     18900     1.84662     1.52093     1.49479     1.50746
     18910     1.84545     1.51282     1.50535     1.50222
     18920     1.83885     1.51388     1.49157     1.49871
     18930     1.83924     1.50959     1.49572     1.49984
     18940     1.84712     1.53001     1.50221     1.49202
     18950     1.85091     1.53144     1.48795     1.51409
     18960     1.83751      1.5132     1.48511     1.50251
     18970     1.84943     1.52836     1.49577     1.50585
     18980     1.84385     1.52131     1.48437     1.51057
     18990     1.84529     1.51989     1.49653      1.5035
     19000     1.84223     1.51567      1.4808     1.51579
     19010     1.84577     1.51542     1.48048     1.52494
     19020     1.84792      1.5139     1.47934     1.53275
     19030     1.83848      1.5048     1.47126     1.52677
     19040     1.84636     1.51523     1.49569     1.51164
     19050     1.84337     1.51632     1.48961     1.50926
     19060     1.84902     1.51379     1.49824     1.51706
     19070     1.85054     1.51867     1.49139     1.52262
     19080     1.83952     1.52252     1.48079     1.50227
     19090     1.85454     1.53491     1.49655     1.51097
     19100     1.84483     1.52701     1.48559     1.50599
     19110     1.84662     1.52479     1.48975     1.50852
     19120     1.83984     1.51458     1.47554      1.5162
     19130     1.84474     1.52017     1.47966      1.5185
     19140     1.84229      1.5211     1.48095     1.51033
     19150     1.84141      1.5183     1.47823     1.51365
     19160     1.84057     1.52495     1.46899     1.51395
     19170     1.84533     1.52955     1.48934     1.50093
     19180      1.8428     1.53153     1.49195     1.49007
     19190     1.84866     1.52986     1.47898     1.51896
     19200     1.84252     1.52846     1.47012     1.51404
     19210      1.8421     1.52819      1.4853     1.49838
     19220     1.85086     1.52629     1.49012     1.51701
     19230     1.85335      1.5283     1.50836       1.503
     19240     1.83794     1.52041     1.48949     1.49192
     19250     1.84139     1.51901     1.49812     1.49321
     19260     1.84374     1.52236       1.495     1.49871
     19270     1.83983     1.51854     1.50637     1.48151
     19280     1.85102     1.53076      1.5246     1.47815
     19290     1.84903     1.52639     1.52773     1.47445
     19300     1.84839      1.5234     1.52329     1.48052
     19310     1.85268     1.52652     1.53522      1.4757
     19320     1.84682     1.52388     1.53479     1.46413
     19330     1.84687     1.52135     1.52701     1.47499
     19340     1.84594     1.51409     1.53094     1.47607
     19350     1.84007     1.51404     1.52412     1.46849
     19360     1.85118     1.51143     1.54773     1.47439
     19370     1.83942     1.49958     1.52019     1.48568
     19380     1.84451     1.51081     1.51647      1.4907
     19390     1.84858      1.5049     1.51707     1.50607
     19400     1.84577     1.49761     1.51753     1.50598
     19410     1.84911      1.4976     1.51701     1.51468
     19420     1.84798     1.50285      1.5114     1.51235
     19430     1.84813     1.50279     1.51628     1.50788
     19440     1.84272     1.50238     1.49705     1.51423
     19450     1.85017     1.51067     1.50588      1.5154
     19460     1.85253     1.50803     1.52002     1.50967
     19470     1.84596     1.48953     1.53002     1.50184
     19480     1.84655      1.4947     1.53359     1.49448
     19490     1.83547     1.49146     1.52423     1.47992
     19500      1.8361     1.48732     1.51779     1.49222
     19510     1.83621     1.48935     1.51651     1.49175
     19520      1.8448     1.49111     1.51084     1.51676
     19530     1.84163     1.48109     1.52102     1.50868
     19540     1.84705     1.49741     1.51555     1.51131
     19550     1.85384      1.5076     1.51424      1.5191
     19560     1.84704     1.49834     1.51095     1.51497
     19570     1.84178     1.48801     1.50387     1.51939
     19580     1.84978     1.50022     1.51276     1.51799
     19590     1.84095     1.49517      1.4936     1.52047
     19600     1.84026     1.50163     1.48608     1.51981
     19610     1.84452     1.50311     1.47423     1.54007
     19620     1.83991     1.50103     1.47115     1.53401
     19630     1.83548     1.49258     1.47166     1.53114
     19640     1.84041     1.49739     1.47907     1.53115
     19650     1.84295      1.4967     1.47788     1.53906
     19660     1.84512     1.49672     1.48631     1.53612
     19670      1.8452     1.49787     1.46834     1.55238
     19680     1.84656     1.50059     1.46916     1.55223
     19690     1.83658     1.48628     1.47614     1.53559
     19700     1.84255     1.49199     1.47692      1.5436
     19710     1.83892     1.48335     1.47112     1.54879
     19720     1.83419      1.4797     1.46123     1.55041
     19730     1.84668     1.49721       1.455     1.56902
     19740     1.84132     1.49587     1.44991     1.56239
     19750     1.84984     1.50142     1.45471     1.57268
     19760     1.84355     1.50355     1.44985     1.56032
     19770     1.84211     1.50523     1.44296     1.56168
     19780     1.83672     1.50867     1.43089     1.55676
     19790     1.83587     1.50078     1.43342     1.56007
     19800     1.84283     1.50259     1.43403      1.5741
     19810      1.8355     1.49291     1.44311      1.5578
     19820     1.84199     1.49677     1.44206     1.57036
     19830     1.84419     1.50037     1.43849     1.57534
     19840     1.83946     1.48607     1.44559     1.57133
     19850     1.84585     1.49697     1.45135     1.57067
     19860     1.85102      1.4929     1.45572     1.58262
     19870     1.84341     1.48286     1.45248     1.57728
     19880     1.84208     1.48654     1.45785     1.56569
     19890     1.84728     1.48467     1.46545     1.57262
     19900      1.8386     1.47458     1.45877     1.56795
     19910     1.83891     1.47868     1.46041     1.56331
     19920     1.84885     1.48332     1.47606     1.56766
     19930     1.84084     1.47317     1.46399     1.56968
     19940     1.84304     1.47022     1.47136     1.57072
     19950     1.84152      1.4728     1.46627     1.56948
     19960     1.84121      1.4619     1.48147     1.56468
     19970     1.84054     1.46594     1.48598     1.55502
     19980     1.83433     1.46188     1.48188     1.54805
     19990     1.84711     1.47213     1.50147     1.54987
     20000     1.83228     1.45686     1.48839     1.54167
     20010     1.84844      1.4682      1.5001     1.55806
     20020     1.83752     1.45593     1.49193     1.55156
     20030     1.84198     1.46202     1.48351     1.56445
     20040     1.84212     1.45916     1.48597      1.5651
     20050     1.83453     1.44539     1.48259     1.56326
     20060     1.84236     1.45143     1.49105     1.56802
     20070     1.84266     1.45014     1.49231     1.56873
     20080     1.84846     1.45623      1.4948     1.57435
     20090     1.83942     1.44367     1.49231     1.56709
     20100     1.84123     1.44368     1.49826     1.56565
     20110     1.84115     1.44057     1.50048     1.56619
     20120     1.84071     1.43567     1.50848     1.56196
     20130     1.84533     1.43735     1.51014     1.56971
     20140     1.84104     1.44032     1.50931     1.55766
     20150     1.84343     1.43893     1.50312     1.57054
     20160     1.84659     1.45356     1.49303      1.5741
     20170     1.84702      1.4626     1.48549     1.57388
     20180     1.84181      1.4493     1.48061     1.57856
     20190     1.84444     1.45411     1.48238     1.57862
     20200     1.84775      1.4533     1.48665     1.58308
     20210     1.84156     1.44704     1.48108      1.5796
     20220     1.84155      1.4591     1.46835     1.58038
     20230     1.83105     1.44735      1.4686     1.56648
     20240      1.8447     1.45801     1.46868     1.58839
     20250     1.83613     1.44687     1.45921     1.58745
     20260      1.8458     1.45971     1.46328     1.59436
     20270     1.84239     1.46159     1.45258     1.59453
     20280        1.84     1.46251     1.44827      1.5921
     20290     1.84268     1.46416     1.45075     1.59452
     20300     1.83425     1.45775     1.44866     1.58282
     20310     1.84219     1.46623     1.44245     1.59901
     20320     1.84099     1.46978     1.43568     1.59909
     20330     1.83854     1.46836      1.4232     1.60589
     20340     1.83585     1.46618      1.4407     1.58599
     20350     1.84567     1.46333     1.45771     1.59586
     20360     1.84149     1.46284     1.45744     1.58686
     20370     1.82974     1.45304     1.44961     1.57581
     20380     1.84062     1.47167     1.43442     1.59763
     20390     1.84048     1.46251     1.43073     1.60897
     20400     1.83534     1.46417     1.41394     1.61058
     20410      1.8401     1.46562     1.43303     1.60321
     20420     1.84297     1.46717     1.43055      1.6106
     20430     1.83764     1.45793     1.43251     1.60504
     20440     1.84405     1.45225     1.45336     1.60616
     20450     1.84474     1.45338     1.46581     1.59538
     20460     1.84139     1.45101     1.45931     1.59575
     20470     1.84534     1.45922     1.45731     1.59922
     20480      1.8442      1.4679     1.45136     1.59405
     20490     1.83866     1.45669     1.44291      1.5992
     20500     1.84817     1.46167     1.45165     1.60864
     20510      1.8477     1.45748     1.45445     1.60882
     20520     1.84305     1.46503     1.43715     1.60683
     20530     1.84412     1.45772      1.4404     1.61304
     20540     1.84437     1.45903     1.43385     1.61825
     20550     1.84801      1.4643     1.43556     1.62028
     20560      1.8464      1.4721     1.41659     1.62622
     20570     1.84938     1.46435     1.42962     1.62857
     20580     1.85058     1.46817     1.42141     1.63505
     20590     1.84584     1.46336     1.41609     1.63324
     20600     1.84275     1.46828     1.40038      1.6354
     20610     1.84212     1.47296     1.39662     1.63299
     20620     1.85521     1.47955      1.4104     1.64479
     20630     1.84483     1.46854     1.40661     1.63451
     20640     1.84519     1.46363     1.42106     1.62721
     20650     1.84187     1.45725     1.42008     1.62627
     20660     1.83776     1.45965     1.41722     1.61728
     20670     1.83069     1.45319     1.41268     1.61103
     20680      1.8474     1.47317      1.4179     1.62638
     20690      1.8371     1.46927      1.4036     1.61897
     20700     1.84174     1.47555     1.40207      1.6251
     20710      1.8432     1.46405     1.41285     1.62947
     20720     1.84546     1.46974      1.4116     1.63055
     20730     1.84164     1.47288     1.40837     1.62185
     20740     1.83543     1.46232     1.39692     1.62721
     20750      1.8389     1.46517     1.40988     1.62129
     20760     1.83994     1.47085     1.40797     1.62019
     20770     1.84427     1.46773     1.41043     1.63067
     20780     1.83978     1.46697     1.41458     1.61757
     20790     1.83341     1.45284     1.41259     1.61759
     20800     1.84255     1.47257      1.4118      1.6212
     20810      1.8406     1.47353     1.40316     1.62342
     20820     1.84509      1.4747     1.41102     1.62573
     20830     1.84788     1.47086     1.43185      1.6173
     20840     1.83843     1.46399     1.43401     1.60001
     20850      1.8519     1.46801     1.44697     1.61563
     20860      1.8487     1.47415     1.44136     1.60771
     20870     1.84749     1.47747     1.43914     1.60387
     20880     1.84744     1.47453     1.43333     1.61165
     20890       1.844     1.47174      1.4311      1.6083
     20900     1.84653     1.47948      1.4304     1.60763
     20910     1.85297     1.47406     1.43393     1.62418
     20920     1.84718     1.46908     1.42655     1.62201
     20930       1.841     1.46315      1.4242     1.61538
     20940     1.84278     1.46035     1.42676      1.6197
     20950     1.84418      1.4631     1.42728     1.61994
     20960     1.84575     1.45271     1.43559     1.62552
     20970     1.84035     1.44757      1.4364     1.61711
     20980     1.84438     1.44404     1.44659     1.62038
     20990     1.84595     1.45288     1.43183     1.62913
     21000     1.84353       1.455     1.43017      1.6232
     21010     1.83842     1.44638     1.43114     1.61845
     21020     1.83768     1.44871      1.4318      1.6141
     21030     1.84722      1.4494     1.44906     1.61986
     21040     1.84975     1.45441     1.44713     1.62286
     21050     1.84225     1.44741     1.45122     1.60834
     21060     1.84218      1.4466      1.4548     1.60566
     21070      1.8411     1.44328     1.45047     1.61009
     21080     1.84929     1.45442     1.45407     1.61558
     21090      1.8442     1.46188     1.43534     1.61396
     21100     1.84812     1.46728     1.43471     1.61857
     21110     1.84806      1.4627      1.4467     1.61191
     21120     1.84153     1.45005     1.45011      1.6053
     21130     1.84185      1.4577     1.44701      1.6019
     21140     1.83963     1.45667     1.44566     1.59894
     21150     1.83992     1.45984     1.43921     1.60254
     21160     1.84151     1.47127      1.4346     1.59989
     21170     1.84718     1.47826     1.44295     1.59901
     21180     1.84977     1.47958     1.43489     1.61099
     21190     1.84874     1.47627     1.44464     1.60291
     21200     1.84437     1.47532     1.43856     1.59918
     21210     1.84134     1.47001     1.43666      1.5988
     21220     1.83921     1.45984     1.44556     1.59518
     21230     1.84542     1.46488     1.44224     1.60785
     21240     1.84539     1.47624     1.42893     1.60929
     21250     1.85174     1.48267     1.43119     1.61594
     21260      1.8406     1.47636     1.42429     1.60231
     21270     1.84498     1.47929     1.42122     1.61237
     21280     1.84393     1.47953     1.41361     1.61642
     21290     1.83863     1.48036     1.41239     1.60461
     21300     1.84361     1.49102     1.40923     1.60896
     21310     1.84296     1.48471     1.41007     1.61254
     21320     1.84878      1.4907     1.42106     1.61071
     21330     1.84566     1.48719     1.41889      1.6087
     21340     1.84492      1.4778     1.43158     1.60443
     21350     1.84759     1.48985      1.4295     1.60125
     21360     1.84878     1.50057     1.41714     1.60499
     21370     1.84781     1.49514     1.42308     1.60256
     21380     1.84127      1.4931     1.40586      1.6046
     21390     1.83838      1.4918     1.40341     1.60133
     21400     1.84519     1.49534     1.41597     1.60264
     21410     1.85082     1.49995      1.4128     1.61406
     21420     1.84955     1.50562     1.41681     1.60232
     21430     1.83991     1.50253     1.40544       1.593
     21440     1.84562     1.50771     1.41076     1.59663
     21450     1.85029     1.50859     1.40485     1.61173
     21460     1.84655     1.50837     1.39999     1.60758
     21470      1.8491     1.51905      1.3963     1.60662
     21480     1.85216      1.5228     1.40565     1.60194
     21490     1.84706     1.52612     1.39509     1.59623
     21500     1.84353      1.5237     1.40061      1.5855
     21510     1.84749     1.52967     1.40894     1.58158
     21520     1.83973     1.52039     1.39409     1.58562
     21530     1.85235     1.52374     1.41473     1.59348
     21540     1.85321     1.52655     1.40271     1.60338
     21550     1.85044     1.53462     1.39917     1.59235
     21560     1.84592     1.52208     1.40146     1.59186
     21570     1.85029     1.52505     1.40668     1.59456
     21580      1.8515     1.52441     1.41011     1.59497
     21590     1.85776     1.53333     1.41361     1.59787
     21600     1.84987     1.51623     1.41996     1.59021
     21610     1.86063       1.532     1.42407     1.59653
     21620     1.84871     1.50862      1.4287     1.58692
     21630     1.84561     1.51108     1.42695     1.57892
     21640      1.8414     1.50232     1.43027     1.57443
     21650     1.84831     1.50456     1.42904     1.58954
     21660     1.85281      1.5118     1.44247       1.581
     21670     1.85319     1.50954     1.44112     1.58528
     21680     1.84829     1.49705     1.44003     1.58666
     21690     1.84629     1.49634     1.43362     1.58848
     21700     1.85265     1.50102     1.45573     1.57874
     21710     1.84806     1.49059     1.44496     1.58772
     21720     1.84588     1.49709     1.43668     1.58405
     21730     1.84578     1.48818     1.44457     1.58503
     21740     1.85279     1.49454     1.44458     1.59538
     21750     1.85259     1.48833     1.45392     1.59223
     21760     1.83997     1.47396     1.45317     1.57695
     21770     1.84018     1.47071     1.45522     1.57856
     21780     1.84423     1.47202     1.45913     1.58318
     21790     1.84789     1.47284     1.46768     1.58306
     21800     1.84494     1.47558     1.46355     1.57744
     21810     1.84306     1.47821     1.46096     1.57298
     21820     1.85091     1.48266     1.46656     1.58199
     21830     1.84235     1.47358     1.46191     1.57476
     21840     1.84061     1.46861     1.45846     1.57853
     21850     1.84017     1.46904     1.47581     1.56088
     21860     1.84293     1.46694     1.49342     1.55261
     21870     1.84402     1.46126     1.50834     1.54611
     21880     1.85071     1.46071     1.52484     1.54643
     21890     1.85003     1.46045     1.52142     1.54842
     21900     1.84231     1.45135     1.51239     1.54741
     21910     1.85149      1.4503     1.52988      1.5531
     21920     1.84879     1.44223     1.52913     1.55492
     21930     1.84575     1.42323     1.53537     1.55905
     21940     1.84977     1.42823     1.54139     1.55807
     21950     1.84867     1.42258     1.53408     1.56781
     21960     1.84855     1.40587     1.55651     1.56047
     21970     1.85061     1.42355     1.55319     1.55263
     21980     1.85095     1.41737     1.54206     1.57009
     21990     1.84795     1.41796     1.54557     1.55899
     22000     1.85794     1.41088      1.5728     1.56193
     22010     1.85928      1.4192     1.57367     1.55668
     22020     1.84689     1.40642     1.56106     1.55147
     22030     1.85458     1.40261     1.57278      1.5614
     22040     1.84909     1.40937      1.5698     1.54521
     22050     1.84651     1.39434     1.56526     1.55722
     22060     1.84477     1.38657     1.57262     1.55262
     22070       1.844     1.39389     1.57061     1.54626
     22080     1.84853     1.38211     1.58455     1.55341
     22090     1.84592     1.38086     1.58328      1.5496
     22100     1.84353     1.38218     1.58488     1.54108
     22110     1.84923     1.39536     1.58198     1.54585
     22120     1.84885     1.39234     1.58894      1.5405
     22130     1.85141     1.38954     1.59608      1.5418
     22140     1.84396     1.39034     1.58877     1.53074
     22150     1.84729     1.39769     1.58723     1.53366
     22160     1.84357     1.39828     1.58198      1.5296
     22170     1.83845     1.39165     1.57536     1.53014
     22180     1.84839     1.39645     1.59203     1.53246
     22190     1.84266     1.38876       1.587     1.53088
     22200     1.83272     1.36525     1.58368      1.5316
     22210     1.84366     1.36865     1.59469     1.54335
     22220     1.83465     1.38247     1.58651     1.51778
     22230     1.85115     1.36275     1.61734     1.54293
     22240     1.84484     1.36403     1.60718     1.53728
     22250     1.84192     1.35561     1.61368     1.53092
     22260     1.84276     1.34806     1.61414     1.53908
     22270     1.84085      1.3574     1.60971     1.53094
     22280     1.84264     1.36016     1.61494     1.52728
     22290     1.84412     1.35051     1.62407     1.52973
     22300     1.83956     1.36589     1.61418     1.51549
     22310     1.84315     1.35806     1.61611     1.52914
     22320     1.84373     1.35372     1.62115     1.52905
     22330     1.84223      1.3536     1.62021     1.52654
     22340     1.84191     1.35904     1.61564     1.52578
     22350     1.83778     1.37214     1.60272      1.5177
     22360       1.835     1.36191     1.59065     1.53281
     22370     1.83848      1.3648     1.59413     1.53495
     22380     1.84101     1.38173     1.59034      1.5298
     22390     1.84621     1.37068     1.59503     1.54728
     22400     1.84335     1.36052     1.60563     1.53844
     22410     1.84468     1.35956     1.60385     1.54433
     22420     1.84665     1.35691     1.61303     1.54181
     22430     1.84033     1.34228     1.60947     1.54322
     22440     1.84174     1.34845     1.60153     1.54943
     22450     1.84873     1.34692     1.60097      1.5679
     22460     1.84675     1.35202     1.60371       1.556
     22470     1.84193     1.34368     1.60747      1.5479
     22480      1.8383     1.33809      1.5998     1.55205
     22490     1.83725     1.33931      1.5985     1.54985
     22500     1.83759     1.33366     1.59203     1.56214
     22510     1.83552     1.34687     1.58578     1.55227
     22520     1.84496     1.34971     1.59747     1.56018
     22530     1.84163     1.34823     1.58819     1.56305
     22540     1.84843     1.35362     1.59242     1.57014
     22550     1.83785     1.35819     1.57513     1.55874
     22560     1.84299     1.35551     1.58197     1.56627
     22570     1.83588     1.34704     1.57671     1.56217
     22580     1.83498     1.34641     1.58523     1.55194
     22590     1.83339      1.3431     1.58601     1.55025
     22600     1.84187      1.3508     1.58843     1.56115
     22610     1.84303     1.35162     1.59209     1.55944
     22620     1.84192     1.35716     1.57398     1.57036
     22630     1.83436     1.34371     1.57588     1.56229
     22640     1.84182     1.35075      1.5877     1.56183
     22650     1.83572     1.34345     1.59493      1.5463
     22660     1.84259     1.34505     1.60117     1.55478
     22670     1.83546     1.34004     1.59976     1.54365
     22680     1.84221     1.33807     1.61244     1.54824
     22690     1.83507     1.34108     1.60284     1.53863
     22700      1.8332     1.35286     1.58517     1.54217
     22710     1.83842     1.34801     1.59391     1.54981
     22720     1.83962     1.36186     1.57861     1.55618
     22730     1.83676     1.35306     1.57013     1.56567
     22740     1.83135     1.35284     1.56697     1.55631
     22750     1.84348     1.35211     1.58198     1.57034
     22760     1.84101     1.34857     1.58195     1.56761
     22770     1.83463     1.34309      1.5745     1.56487
     22780     1.83357     1.33972     1.57798     1.56175
     22790     1.84508     1.35013     1.58729     1.57045
     22800     1.84339     1.34232     1.59135     1.56907
     22810     1.84862      1.3456     1.59308     1.57679
     22820     1.83285     1.33992     1.58649     1.55125
     22830     1.84914     1.33757     1.61216     1.56541
     22840     1.84851     1.35744     1.60237     1.55683
     22850      1.8424     1.36311     1.59088     1.54916
     22860     1.84617     1.36755     1.59756     1.54735
     22870     1.84373     1.36958     1.59108      1.5464
     22880     1.84496     1.37642     1.59675      1.5374
     22890     1.84203     1.36912     1.59526     1.53844
     22900     1.84468     1.37258     1.60018     1.53659
     22910     1.84897     1.37395     1.60459     1.54109
     22920     1.84096     1.36966     1.59033     1.54052
     22930     1.84039     1.35584     1.59115     1.55049
     22940     1.83859     1.35861     1.59364      1.5412
     22950     1.84484     1.36944     1.59968      1.5403
     22960     1.84139     1.36513     1.58362     1.55242
     22970     1.84656     1.36951     1.57519     1.56931
     22980     1.84365     1.37027     1.57971     1.55723
     22990     1.85124     1.37081     1.59264      1.5616
     23000      1.8428     1.35023     1.59401     1.55816
     23010     1.84878     1.36328     1.58849     1.56657
     23020     1.85557     1.36108     1.60022      1.5726
     23030     1.85345      1.3672     1.59347     1.56913
     23040     1.84806     1.35378     1.58494     1.57666
     23050     1.83067     1.35505     1.56109      1.5587
     23060      1.8327     1.36962      1.5608     1.55102
     23070     1.84329     1.37243     1.56754     1.56675
     23080     1.84871     1.38052     1.56579     1.57413
     23090     1.85158     1.38973      1.5644     1.57416
     23100     1.84684     1.37933     1.56285     1.57372
     23110     1.84098     1.38723     1.55446      1.5613
     23120     1.84357     1.38847     1.56449     1.55627
     23130     1.84255     1.39257     1.55864     1.55607
     23140     1.84192     1.38498     1.56253     1.55744
     23150     1.84659     1.38395     1.57186     1.56004
     23160     1.84564     1.37977     1.58746     1.54563
     23170     1.84584      1.3895      1.5812     1.54381
     23180     1.84291     1.38293     1.58055     1.54336
     23190     1.84925     1.37817     1.59682     1.54605
     23200     1.84172     1.37552     1.59614     1.53106
     23210     1.84444     1.38066     1.59747     1.53159
     23220      1.8446     1.36862     1.59829      1.5419
     23230     1.83757     1.37803     1.57877     1.53685
     23240      1.8408     1.37085     1.58773     1.54175
     23250     1.84105     1.38031      1.5814     1.54041
     23260     1.83996     1.37523      1.5801     1.54366
     23270     1.83578      1.3724     1.57654     1.53986
     23280     1.84352      1.3755     1.57959     1.55242
     23290     1.84887     1.37582     1.58552     1.55881
     23300     1.84258     1.37037     1.57388      1.5605
     23310     1.84427     1.35827     1.58391     1.56492
     23320     1.84334     1.36374     1.58732     1.55449
     23330     1.84226     1.36113     1.58342     1.55819
     23340     1.83873     1.35086     1.59256     1.54944
     23350     1.84332     1.36264     1.59359     1.54897
     23360     1.84735     1.37506     1.59416     1.54701
     23370     1.85106     1.36543     1.60829     1.54979
     23380     1.83959      1.3618     1.59437     1.54003
     23390     1.84072     1.35918      1.6009     1.53827
     23400     1.84101     1.35151     1.60431     1.54214
     23410     1.84229     1.35991     1.60419     1.53796
     23420     1.83709     1.35554     1.59991     1.53382
     23430       1.851     1.35943     1.61853     1.54426
     23440     1.84528     1.36223     1.60663     1.54053
     23450     1.84229     1.36723     1.59317     1.54291
     23460     1.84256      1.3544     1.59913     1.54868
     23470     1.83565     1.35629     1.59426     1.53559
     23480      1.8371     1.36424     1.59456     1.53169
     23490     1.83799      1.3583     1.59755     1.53601
     23500     1.84856     1.35606     1.62158     1.53816
     23510     1.83983     1.35901      1.6084     1.52843
     23520     1.84251     1.34998     1.62098     1.52958
     23530     1.83859     1.34443     1.62141     1.52459
     23540     1.84306      1.3494     1.62313     1.52916
     23550     1.83449     1.33791     1.61894     1.52307
     23560     1.83966     1.34983      1.6268     1.51664
     23570     1.83832     1.34565     1.62424     1.51985
     23580     1.84254     1.34429     1.63014     1.52494
     23590     1.84733      1.3489     1.63575     1.52646
     23600     1.84173      1.3497     1.62868     1.51976
     23610      1.8394     1.34768     1.63083     1.51358
     23620     1.84555     1.34666     1.63729     1.52248
     23630     1.84622     1.34917     1.64918     1.50898
     23640     1.84235     1.34777     1.63271     1.51865
     23650     1.83847     1.35106     1.62656      1.5129
     23660     1.83601     1.35127     1.62254     1.51105
     23670     1.83086      1.3537     1.61552     1.50389
     23680     1.84301     1.36075     1.62482     1.51714
     23690     1.83855     1.36025     1.61554     1.51665
     23700     1.83901     1.36063     1.61611     1.51683
     23710     1.84399     1.35991     1.61698     1.52859
     23720     1.84281     1.36693     1.60864     1.52829
     23730     1.83612     1.37933     1.59498     1.51531
     23740     1.84078     1.39006     1.59551     1.51624
     23750     1.84515     1.38487      1.6088     1.51757
     23760     1.83762     1.36865     1.59872     1.52467
     23770     1.84288     1.37032     1.60977     1.52423
     23780     1.84513      1.3656     1.61903      1.5241
     23790     1.85256     1.38067     1.62184     1.52555
     23800     1.84282     1.35362     1.62087     1.52723
     23810     1.84291     1.34868     1.62493     1.52751
     23820     1.83626     1.34815     1.61967     1.51752
     23830     1.85135     1.36088     1.62939     1.53236
     23840     1.83934     1.34564      1.6293     1.51688
     23850     1.84115     1.34788     1.63466     1.51353
     23860     1.83253     1.34713     1.62233     1.50652
     23870     1.83641      1.3294     1.63945     1.51317
     23880     1.83886     1.32781     1.64362       1.516
     23890     1.83742     1.32927     1.64515     1.50954
     23900     1.84112     1.34209     1.64179     1.51089
     23910     1.83907     1.33147     1.64303     1.51393
     23920     1.84004     1.32698     1.64135     1.52203
     23930     1.83964     1.31312      1.6473     1.52665
     23940     1.83315     1.31057     1.64793     1.51249
     23950     1.84682     1.30708     1.66262     1.53256
     23960     1.83916     1.30771     1.65596     1.52075
     23970     1.84673     1.31271     1.66549     1.52439
     23980     1.84404     1.31783      1.6664     1.51241
     23990      1.8398     1.31965     1.66335     1.50384
     24000     1.84626     1.30845     1.67805      1.5131
     24010     1.84224     1.31735     1.66906     1.50549
     24020     1.82928     1.30286     1.65633     1.50054
     24030     1.83417     1.30638      1.6622     1.50294
     24040     1.83548     1.31585      1.6588     1.50163
     24050      1.8407     1.31237     1.67044     1.50455
     24060     1.83532     1.31318     1.66182     1.50024
     24070     1.83327     1.29979     1.66059     1.50823
     24080     1.83815     1.30297       1.665     1.51248
     24090     1.83688     1.29807     1.66126     1.51774
     24100     1.84399      1.3022     1.67542     1.51586
     24110     1.83287     1.30115     1.66296     1.50347
     24120     1.84335      1.3234     1.66978     1.50211
     24130     1.83896     1.31609     1.66478     1.50331
     24140      1.8368     1.31062     1.65443     1.51421
     24150     1.84297     1.30854     1.66309     1.52148
     24160     1.84076     1.32222     1.66191     1.50551
     24170     1.84995     1.32894     1.67251     1.51038
     24180     1.84315     1.32713     1.66686     1.50157
     24190      1.8409     1.32905     1.65944     1.50258
     24200     1.84317     1.31424      1.6697     1.50978
     24210     1.84843     1.31507     1.67046     1.52104
     24220     1.84653      1.3236     1.66706     1.51272
     24230     1.83848     1.31396     1.66097     1.50822
     24240     1.84052     1.31403     1.66601     1.50758
     24250     1.84026     1.32284     1.66846     1.49647
     24260     1.83633     1.31951     1.66412     1.49458
     24270     1.84239     1.31762     1.67217     1.50218
     24280     1.84542     1.32293     1.67841     1.49797
     24290     1.83357     1.31267      1.6632     1.49486
     24300     1.84224     1.32089      1.6709     1.50035
     24310     1.84306     1.32232     1.67456     1.49702
     24320     1.84038     1.32034     1.67156     1.49553
     24330     1.83531     1.31847     1.67037     1.48602
     24340     1.83994     1.33241     1.67164      1.4836
     24350      1.8412     1.32383     1.67675     1.48862
     24360     1.84796     1.33098     1.67933     1.49608
     24370     1.83788     1.33321     1.66884     1.48092
     24380     1.84204     1.33306     1.67277     1.48696
     24390     1.83859     1.32653      1.6679     1.48971
     24400      1.8393     1.33524     1.66614     1.48564
     24410     1.83836      1.3291     1.66301     1.49233
     24420     1.83944     1.33199     1.67173     1.48262
     24430     1.83644     1.33696     1.66607     1.47708
     24440     1.84732     1.32935     1.68195       1.493
     24450     1.83714     1.33657     1.66921     1.47563
     24460     1.84424     1.33723     1.67635     1.48461
     24470     1.84254     1.34124     1.67278     1.48082
     24480     1.83854     1.34236     1.66762     1.47566
     24490     1.83763     1.32628     1.66243     1.49369
     24500     1.83849     1.33324     1.66695     1.48452
     24510     1.83993     1.34375     1.67148      1.4735
     24520     1.83901     1.34121     1.66871     1.47663
     24530     1.83596      1.3347     1.67106     1.47228
     24540     1.83706     1.34429      1.6687     1.46896
     24550     1.83611      1.3377     1.66834     1.47302
     24560     1.84794     1.34745     1.68456     1.47526
     24570     1.85158     1.34278     1.68466     1.48848
     24580     1.84206      1.3372     1.67601     1.47961
     24590     1.84233     1.33523     1.67833     1.47945
     24600     1.85192     1.34529      1.6885      1.4827
     24610      1.8429     1.33956     1.67592     1.47967
     24620     1.84346     1.34538      1.6745     1.47738
     24630     1.84149      1.3584      1.6746     1.46035
     24640     1.84426     1.34255     1.68099     1.47458
     24650     1.84756     1.34479     1.68361     1.47782
     24660     1.84538     1.34195     1.68306     1.47557
     24670     1.84605     1.35642     1.67784     1.46997
     24680     1.83439     1.34346     1.67078     1.46068
     24690     1.85047     1.35426     1.68732     1.47221
     24700     1.84326     1.34164     1.67709     1.47734
     24710     1.84698     1.35797     1.67991     1.46849
     24720     1.83723     1.34529     1.67322     1.46335
     24730     1.84927     1.35077     1.68707     1.47269
     24740     1.83653     1.33625     1.67366     1.46936
     24750     1.84405     1.33971     1.68152     1.47606
     24760     1.84608     1.34983     1.68169     1.47169
     24770      1.8497     1.35176      1.6892     1.47043
     24780     1.84649     1.36249      1.6833     1.45918
     24790     1.84014     1.36273     1.67467     1.45283
     24800     1.83488     1.36174     1.67071     1.44498
     24810     1.84439      1.3692     1.68293     1.44795
     24820     1.84321     1.36969     1.67851     1.44962
     24830     1.85191     1.36435     1.69072     1.46259
     24840     1.85083     1.37394     1.68968     1.45205
     24850     1.84051     1.36057     1.68047     1.44909
     24860     1.84989     1.37398      1.6846      1.4555
     24870     1.84717     1.38285     1.68167     1.44353
     24880      1.8438     1.39051     1.67592     1.43421
     24890     1.83866     1.39535     1.67425     1.41818
     24900     1.84624     1.39136     1.68006     1.43484
     24910     1.84063     1.38013     1.67626     1.43568
     24920     1.84605      1.3804     1.67682     1.44864
     24930     1.84757     1.39302     1.67786      1.4392
     24940     1.84618      1.3896     1.67408     1.44335
     24950     1.84339      1.3668     1.67418      1.4578
     24960     1.84273     1.37348     1.67338     1.45074
     24970     1.84659     1.38382     1.67397     1.45006
     24980     1.84546     1.37102     1.67149     1.46213
     24990     1.84243     1.37944     1.67406     1.44351
     25000     1.83667     1.38287     1.67012     1.43008
     25010     1.84062     1.38723      1.6713     1.43461
     25020     1.84756     1.39311     1.67975     1.43689
     25030      1.8444      1.3851     1.67413     1.44306
     25040     1.84747     1.38351     1.67602     1.45023
     25050      1.8477     1.40282     1.67589     1.43231
     25060     1.84077     1.40285     1.66505     1.42706
     25070     1.84224     1.40252     1.66943     1.42606
     25080     1.84806     1.41645     1.67279      1.4234
     25090     1.84661     1.41521     1.66674     1.42796
     25100     1.84569     1.40879      1.6761     1.42096
     25110     1.84717     1.40663     1.67253     1.43112
     25120     1.84604     1.40407     1.67517     1.42763
     25130      1.8454     1.40255     1.67218     1.43097
     25140     1.84117      1.4094     1.66929     1.41665
     25150     1.85629     1.40947     1.68352     1.43903
     25160     1.84601     1.40272     1.67343     1.43092
     25170     1.84706     1.40734     1.68106     1.42012
     25180     1.84169     1.41278      1.6685     1.41557
     25190     1.84467     1.41223     1.66978     1.42233
     25200     1.84828     1.41024     1.67744     1.42467
     25210     1.83691      1.4091     1.66851     1.40676
     25220     1.83727     1.41358     1.66707     1.40492
     25230     1.84162     1.41228     1.67148     1.41235
     25240     1.84607     1.41596     1.67181     1.41989
     25250      1.8478      1.4223     1.67614     1.41293
     25260     1.85209     1.42654     1.67971     1.41563
     25270     1.83429     1.41978     1.66045     1.39871
     25280       1.848     1.42825     1.68488     1.39695
     25290      1.8395     1.41398     1.67056      1.4062
     25300     1.83918     1.42721     1.66783     1.39522
     25310     1.85088     1.43693     1.68481     1.39578
     25320     1.84779     1.43954     1.67857     1.39241
     25330     1.84821     1.43408     1.68009     1.39731
     25340     1.85007     1.42567     1.67617     1.41543
     25350     1.85053     1.42458     1.68502     1.40719
     25360      1.8446     1.43205     1.67087     1.40091
     25370     1.84662     1.44153     1.67022     1.39727
     25380     1.84419     1.42993      1.6729     1.39956
     25390     1.84198     1.44376     1.67158       1.381
     25400     1.83927      1.4317     1.67085      1.3872
     25410     1.84538     1.44022     1.67948     1.38417
     25420     1.83453     1.44759     1.66015      1.3709
     25430     1.83124     1.43421     1.66375     1.37181
     25440     1.84537     1.45299     1.67137     1.38062
     25450     1.83966     1.43354     1.66817     1.38954
     25460     1.84065     1.43411     1.67291     1.38589
     25470     1.84434     1.44944     1.67368     1.37881
     25480     1.83147     1.43729     1.65775     1.37647
     25490     1.83622     1.42986     1.65832     1.39601
     25500     1.82888     1.41729     1.65639     1.39186
     25510     1.84288     1.43718     1.66792     1.39462
     25520     1.84256      1.4449     1.66817     1.38547
     25530     1.84151     1.44142     1.66667     1.38809
     25540     1.84547     1.44242     1.67193     1.39127
     25550     1.84663     1.44922     1.67064     1.38881
     25560     1.83749     1.44342     1.65942     1.38406
     25570     1.84338     1.45075     1.66763     1.38217
     25580     1.84819     1.44754     1.67405     1.39062
     25590     1.84175     1.43516     1.66773     1.39395
     25600     1.84071     1.43414     1.66546     1.39497
     25610     1.84222     1.42355     1.67172      1.4023
     25620     1.83904     1.43014     1.66856     1.39095
     25630     1.83699      1.4259     1.66578     1.39322
     25640     1.83682     1.42464     1.66392     1.39627
     25650     1.83954     1.42979     1.67122     1.38943
     25660     1.83809     1.43495     1.66858     1.38343
     25670     1.83806     1.43413     1.66608     1.38723
     25680     1.83182     1.41928     1.66611     1.38595
     25690       1.838     1.42439     1.66864       1.394
     25700     1.84126     1.42332     1.67289     1.39859
     25710     1.84842     1.42608     1.68174     1.40405
     25720     1.83732     1.42208     1.67174     1.39086
     25730      1.8428     1.42042      1.6745     1.40367
     25740     1.84921     1.42567     1.68229     1.40588
     25750     1.84743     1.42142     1.67895      1.4095
     25760     1.84729     1.42734     1.67756     1.40478
     25770     1.84659     1.43777     1.67713     1.39277
     25780      1.8377     1.41873     1.66613     1.40197
     25790     1.83792     1.41256     1.66927     1.40503
     25800     1.84556     1.41275     1.68042     1.41156
     25810     1.84504     1.41652     1.67544     1.41236
     25820     1.84043     1.41439     1.67378     1.40441
     25830      1.8429     1.41739     1.67792     1.40291
     25840     1.83774      1.4056     1.66819      1.4128
     25850     1.84746     1.39959     1.67957     1.43054
     25860     1.84545     1.40342     1.67526     1.42664
     25870     1.84465     1.39754      1.6779     1.42723
     25880      1.8427     1.40914     1.67212     1.41754
     25890     1.84132      1.4016     1.67432     1.41882
     25900     1.84673     1.40831     1.68352     1.41537
     25910     1.84507     1.40101     1.67816     1.42461
     25920     1.84513     1.40923     1.67143     1.42456
     25930     1.84026      1.4198     1.66458     1.40941
     25940     1.83675     1.40826     1.66254     1.41425
     25950     1.83983     1.40878     1.66563     1.41809
     25960     1.84425     1.40925     1.67137     1.42233
     25970     1.83689      1.4001     1.66612     1.41847
     25980      1.8378     1.38026      1.6675     1.43851
     25990     1.83958     1.38766      1.6655     1.43827
     26000     1.83359     1.37382     1.65748     1.44551
     26010     1.83097     1.36174     1.65654     1.45137
     26020     1.84328     1.37406     1.67002     1.45546
     26030     1.84461     1.37837     1.66575     1.45964
     26040     1.84859     1.37431      1.6679     1.47105
     26050     1.84514     1.37808     1.66562     1.46141
     26060     1.83871     1.36975     1.65786     1.46186
     26070     1.83658     1.37131      1.6576     1.45531
     26080     1.84861     1.37777     1.67068     1.46469
     26090     1.84244     1.37118     1.66801     1.45836
     26100     1.84786     1.37858      1.6728      1.4596
     26110     1.84314     1.37919     1.66989      1.4504
     26120     1.84337     1.38906     1.66148     1.45121
     26130     1.83557     1.37789     1.65624     1.44808
     26140     1.84379     1.38098     1.65982     1.46187
     26150     1.84659     1.38842     1.66551     1.45538
     26160      1.8461     1.39806     1.66148      1.4495
     26170     1.84875     1.39372     1.66894     1.45187
     26180     1.85385     1.38877      1.6745     1.46317
     26190     1.84187     1.38955     1.66317     1.44497
     26200      1.8451     1.39018     1.67118     1.44338
     26210     1.84224     1.40205     1.66661      1.4298
     26220      1.8393     1.38416     1.66285     1.44399
     26230     1.83834     1.38259     1.66459     1.44102
     26240     1.83775     1.38213     1.66037     1.44484
     26250       1.841      1.3862     1.66726     1.44127
     26260     1.83974     1.38428     1.66397     1.44369
     26270     1.83745     1.37469     1.66337     1.44773
     26280     1.83443     1.37366     1.65845     1.44669
     26290     1.84729     1.38679     1.67356     1.44948
     26300     1.83527     1.37645     1.66244     1.44156
     26310     1.84642     1.39211     1.68039     1.43417
     26320      1.8366     1.38266     1.66512     1.43591
     26330     1.83344     1.37436     1.65927     1.44254
     26340     1.83577     1.37146      1.6617     1.44843
     26350     1.84151     1.36633     1.67582     1.45157
     26360     1.84293     1.37161     1.67246     1.45408
     26370     1.84373      1.3747     1.67063      1.4553
     26380     1.83078     1.36628     1.65452     1.44893
     26390     1.84227     1.36351     1.66682     1.46645
     26400     1.83979     1.36181     1.66623     1.46246
     26410     1.83811     1.36148     1.66522      1.4597
     26420      1.8427     1.36679     1.67363     1.45669
     26430     1.84154     1.36784     1.66991     1.45703
     26440     1.84312     1.36572     1.66755      1.4657
     26450      1.8349     1.37151     1.66072     1.44731
     26460     1.84476     1.36718      1.6754     1.45951
     26470     1.83459     1.36436     1.66367     1.44989
     26480     1.84485     1.37956     1.67459     1.44897
     26490     1.83924     1.37636     1.67298     1.43959
     26500     1.84027     1.36653     1.67783     1.44591
     26510     1.84284     1.36526     1.67795      1.4535
     26520     1.84152     1.36607     1.67722     1.45023
     26530     1.83929      1.3642     1.67228     1.45203
     26540     1.84468     1.37484      1.6761     1.45127
     26550     1.83991     1.36072     1.67035     1.45908
     26560     1.84517     1.35118     1.67814     1.47223
     26570     1.83615     1.35192     1.66897     1.45935
     26580     1.83845     1.35404     1.66914     1.46299
     26590     1.83226     1.33605      1.6604      1.4739
     26600     1.83565     1.33481     1.66086     1.48292
     26610     1.84017     1.34706     1.66336     1.48025
     26620     1.83597     1.35266     1.66128     1.46696
     26630     1.84066     1.35825     1.66275      1.4719
     26640     1.84334     1.37121     1.66046     1.46918
     26650     1.83869     1.35463      1.6595     1.47397
     26660     1.83951      1.3595     1.65745     1.47383
     26670     1.83595     1.34036     1.65607       1.484
     26680     1.84054     1.34655     1.65801     1.48762
     26690     1.83201     1.34077     1.64357     1.48781
     26700     1.83649      1.3412     1.65079     1.49045
     26710     1.83409     1.34076     1.64817     1.48784
     26720     1.84554     1.33709     1.66071     1.50542
     26730     1.83139     1.33143     1.65035     1.48716
     26740     1.83378     1.33411      1.6549     1.48558
     26750     1.83456     1.32784     1.64795     1.50078
     26760     1.84272      1.3383     1.66136     1.49669
     26770     1.83762     1.31948     1.65197     1.51118
     26780     1.83538     1.32365     1.64964     1.50462
     26790     1.83389     1.32826      1.6486     1.49805
     26800     1.83583     1.32939     1.65543     1.49427
     26810     1.83602     1.33259     1.65585      1.4914
     26820     1.83801     1.33033     1.65638     1.49774
     26830     1.83838     1.33832      1.6521     1.49625
     26840     1.84058     1.33229     1.65557     1.50317
     26850     1.84802     1.34353     1.65943     1.50717
     26860     1.83999     1.32821     1.65341     1.50771
     26870     1.83947     1.33793     1.65447     1.49665
     26880     1.83413     1.33369     1.65298     1.48896
     26890     1.84974     1.33632      1.6693      1.5069
     26900     1.84171     1.33237     1.65994     1.50106
     26910     1.83373     1.32988     1.65492     1.48924
     26920     1.84179     1.33483     1.66484     1.49362
     26930     1.83974      1.3261      1.6623     1.49917
     26940     1.84223     1.33525     1.66438     1.49485
     26950     1.84022     1.32957     1.66099     1.49872
     26960     1.84006     1.32796     1.66559     1.49464
     26970     1.84458     1.33378     1.66821     1.49769
     26980     1.84354     1.32948     1.67107     1.49576
     26990     1.84373     1.33035     1.66907     1.49768
     27000     1.84336     1.32959     1.66368     1.50343
     27010     1.84083     1.33308     1.66384     1.49393
     27020     1.83248     1.32407     1.65478     1.49148
     27030     1.83256     1.32363     1.65161     1.49557
     27040     1.83648     1.33088     1.65117     1.49925
     27050      1.8374     1.32827     1.65325     1.50153
     27060     1.83598      1.3407     1.64966      1.4909
     27070     1.84194     1.34335     1.66102     1.49061
     27080     1.83225     1.34268      1.6495     1.48008
     27090     1.83646     1.35037     1.65214     1.48057
     27100     1.84228     1.33921     1.66251     1.49352
     27110     1.84175     1.34549     1.65981     1.48956
     27120     1.84372      1.3521     1.66602     1.48148
     27130     1.84809     1.34042     1.67459      1.4933
     27140     1.83889     1.33546     1.66392     1.48693
     27150     1.84284     1.33192     1.66699     1.49641
     27160      1.8356     1.33093     1.65494     1.49287
     27170     1.84205     1.34178     1.65963     1.49384
     27180     1.83177     1.34093     1.65042     1.47945
     27190     1.84511     1.34569     1.66725     1.48938
     27200     1.84702     1.33955      1.6672     1.49967
     27210     1.84228     1.32787      1.6626      1.5035
     27220     1.84113      1.3397     1.65551       1.498
     27230     1.84462     1.33408     1.65855     1.50822
     27240     1.84055     1.32976     1.66225     1.49797
     27250     1.84388     1.32904     1.66753     1.50093
     27260     1.83795     1.32067      1.6586     1.50367
     27270     1.83862      1.3229     1.66044     1.50131
     27280     1.84141      1.3281     1.66612     1.49726
     27290      1.8418      1.3357     1.66207     1.49597
     27300     1.84265     1.32978     1.66757      1.4972
     27310     1.84123     1.33065     1.66711     1.49344
     27320     1.83544     1.33339     1.65438     1.49089
     27330     1.83315     1.33416     1.65151     1.48776
     27340      1.8369     1.33126      1.6601     1.49003
     27350     1.84614     1.34229     1.67126     1.49051
     27360     1.83621     1.32867     1.65799     1.49301
     27370     1.83454     1.32762     1.65376     1.49452
     27380      1.8404     1.32934      1.6614     1.49891
     27390     1.84008     1.33953     1.65453     1.49666
     27400     1.83528     1.32739     1.65153     1.49898
     27410     1.83737     1.33393     1.64755     1.50269
     27420     1.83875     1.33477     1.64827     1.50453
     27430     1.84787     1.34074     1.66007     1.50859
     27440     1.84273     1.34884     1.64951     1.50035
     27450     1.83437     1.34926     1.63735     1.49279
     27460     1.84164     1.34375     1.65064     1.50101
     27470      1.8447     1.34752     1.64976     1.50611
     27480     1.84011     1.33864     1.65021     1.50229
     27490     1.83838     1.33774      1.6421     1.50772
     27500      1.8314     1.33074     1.63567     1.50391
     27510     1.84069     1.33642     1.64228     1.51431
     27520     1.83855     1.34082     1.64194     1.50557
     27530     1.84093     1.33138     1.64466     1.51676
     27540     1.84185     1.33275     1.65319     1.50849
     27550     1.83426     1.32063     1.64551     1.50905
     27560     1.84458     1.32199     1.65453     1.52311
     27570     1.84343     1.32626     1.65197     1.51938
     27580     1.84657     1.32414     1.65387     1.52678
     27590     1.84985     1.32294      1.6562      1.5332
     27600     1.83905     1.32105     1.65081     1.51455
     27610     1.83762     1.31767     1.64446     1.52093
     27620     1.83451     1.31784     1.64611     1.51145
     27630      1.8448     1.33668     1.65535     1.50986
     27640     1.84703     1.32642     1.65772     1.52172
     27650     1.83986     1.32641     1.65118     1.51142
     27660     1.84189     1.32973     1.65143     1.51319
     27670     1.83956     1.31484     1.65259     1.51924
     27680     1.84449     1.32162     1.65386     1.52392
     27690     1.84403     1.31428     1.65746     1.52526
     27700      1.8414     1.30895     1.65188     1.52952
     27710     1.84371     1.31386     1.65661     1.52576
     27720     1.83575     1.31183     1.64663      1.5191
     27730     1.84665     1.32338     1.65135     1.53035
     27740     1.84533     1.31763     1.65361     1.52967
     27750     1.84139     1.31875     1.65074      1.5223
     27760      1.8471     1.31981     1.65974     1.52543
     27770     1.83951     1.30339     1.65724     1.52391
     27780     1.84086     1.31067     1.65223     1.52637
     27790     1.85112     1.32876      1.6577     1.52962
     27800     1.84894     1.32683     1.66118     1.52222
     27810     1.85344     1.33045     1.66444     1.52644
     27820     1.85142     1.33117     1.66223     1.52331
     27830     1.84019     1.34071     1.64718     1.50395
     27840     1.84899     1.35132     1.65287      1.5098
     27850     1.83864     1.34387     1.64741     1.49708
     27860     1.85027     1.34376     1.65914     1.51279
     27870     1.84895     1.35525     1.65854     1.49993
     27880     1.85484     1.34631     1.66549     1.51475
     27890     1.84414     1.34741     1.65345     1.50076
     27900     1.85175     1.35314     1.66908     1.49705
     27910     1.84628     1.35583     1.66099     1.49009
     27920     1.85533      1.3599     1.66983     1.49895
     27930     1.84532     1.36321     1.65834      1.4839
     27940     1.84521     1.37308     1.66251     1.46978
     27950     1.84337     1.36194     1.65887     1.47963
     27960     1.84027     1.35177     1.66054     1.47936
     27970     1.84538     1.35658     1.65837     1.49009
     27980     1.84698     1.36625     1.66537     1.47736
     27990      1.8417     1.35801     1.67019     1.46628
     28000     1.84547     1.34664     1.67087     1.48535
     28010     1.84428     1.34814     1.67274     1.47892
     28020     1.84808     1.34514     1.68152     1.48117
     28030     1.84492     1.34992     1.68033     1.47025
     28040     1.84372     1.36113     1.67326     1.46496
     28050     1.85011     1.35667     1.68576     1.47088
     28060     1.85271     1.36408     1.68813     1.46784
     28070      1.8502      1.3652     1.68395     1.46528
     28080     1.85142     1.37736     1.67892     1.46275
     28090      1.8505     1.36169     1.68218     1.47131
     28100     1.85037      1.3639     1.68557     1.46504
     28110     1.84917     1.35995     1.68054     1.47145
     28120     1.84737     1.36228     1.68163     1.46351
     28130      1.8512     1.35977     1.68753     1.46871
     28140     1.85634     1.36204      1.6883     1.47868
     28150     1.84896     1.36917     1.68042     1.46249
     28160     1.84586     1.36139      1.6759      1.4671
     28170     1.85286     1.36023     1.68693     1.47315
     28180     1.85134     1.35363     1.68983     1.47209
     28190     1.84954     1.34732     1.68851     1.47486
     28200     1.85466     1.36208     1.69139     1.47086
     28210     1.84855     1.36617     1.68467     1.45937
     28220     1.85272     1.36808     1.68695     1.46551
     28230     1.85226     1.36455     1.68485     1.47005
     28240     1.85248     1.36826     1.68746     1.46413
     28250     1.84774     1.36936     1.67919     1.46063
     28260     1.84505     1.38192     1.66625     1.45682
     28270     1.85091     1.39083     1.67463      1.4536
     28280     1.84779     1.38395     1.67155     1.45577
     28290     1.85031      1.3902     1.67272     1.45487
     28300     1.83847     1.38955     1.66258     1.43698
     28310     1.83993     1.38988     1.66333     1.43953
     28320     1.84215     1.39675     1.66976     1.43108
     28330     1.84431     1.41035     1.66945     1.42367
     28340     1.84566     1.41503     1.67052     1.42126
     28350     1.84546     1.42258     1.66028     1.42518
     28360     1.84269      1.4154     1.66193     1.42326
     28370     1.85123     1.41256     1.68169     1.42501
     28380     1.84958      1.4113     1.68057      1.4233
     28390     1.84192     1.40082     1.67592     1.41927
     28400     1.84659     1.39801     1.68111     1.42802
     28410     1.84767     1.40698      1.6761      1.4279
     28420     1.84224     1.40704     1.67365     1.41663
     28430     1.84452     1.39705     1.67436     1.43154
     28440     1.84757     1.40818     1.67896     1.42308
     28450     1.84369     1.39909     1.67432     1.42743
     28460     1.85089     1.40683     1.67859     1.43344
     28470     1.85021     1.40369     1.67407     1.44002
     28480     1.84506     1.39878     1.67001     1.43629
     28490     1.84248     1.39715     1.66722     1.43451
     28500     1.84099     1.39162     1.67032     1.43244
     28510     1.83891     1.38719     1.66471     1.43792
     28520     1.83753     1.38827     1.66937     1.42791
     28530     1.83919      1.3895     1.66521     1.43583
     28540     1.84137     1.38764     1.67326     1.43385
     28550     1.84717     1.39784     1.67306     1.43909
     28560     1.84667       1.403     1.67044     1.43584
     28570     1.84306     1.39192     1.66193     1.44716
     28580     1.84509     1.39099     1.66299     1.45199
     28590     1.85381      1.3994     1.67081     1.45716
     28600     1.85873     1.41131     1.67624     1.45194
     28610     1.85302     1.40081     1.67701     1.44663
     28620     1.84853     1.39877     1.67541     1.43896
     28630     1.85504     1.41087      1.6778      1.4411
     28640      1.8472     1.40914     1.66823     1.43376
     28650     1.85027     1.40625     1.66397     1.44937
     28660     1.85382     1.41371     1.66684     1.44789
     28670     1.84212     1.39981     1.65722     1.44255
     28680     1.85469     1.40881     1.67015     1.45107
     28690     1.84295     1.39966     1.66162     1.43975
     28700     1.85296     1.41636     1.67206     1.43703
     28710     1.85093     1.42086     1.66853     1.43146
     28720     1.84136     1.40608     1.65485     1.43724
     28730     1.85239     1.41643     1.66778     1.44046
     28740     1.84595      1.4134     1.66851       1.426
     28750     1.85734     1.41854      1.6801     1.43683
     28760     1.85679     1.43011     1.68068     1.42319
     28770     1.85123     1.42189     1.67476      1.4239
     28780     1.84625     1.42572      1.6726     1.40962
     28790     1.84958      1.4204     1.67683     1.41866
     28800     1.84978     1.42461     1.67293     1.41957
     28810     1.85647      1.4341     1.68059     1.41841
     28820     1.85405     1.43365     1.67322     1.42125
     28830      1.8537     1.43455     1.67064     1.42248
     28840     1.85706      1.4421     1.67264     1.42126
     28850     1.85581     1.42889     1.67533     1.42814
     28860     1.85959     1.43215     1.67805     1.43151
     28870     1.85368     1.43071     1.67515     1.42098
     28880     1.85679     1.44165     1.67452     1.41879
     28890     1.84561     1.42869     1.65967     1.42018
     28900     1.85605     1.43841      1.6697     1.42582
     28910      1.8449     1.40952     1.66251      1.4341
     28920     1.85086     1.41031     1.67183     1.43782
     28930     1.84921      1.4147     1.66843     1.43322
     28940     1.84445      1.3994     1.67079     1.43323
     28950     1.84568     1.40602     1.67442     1.42565
     28960      1.8484     1.40645     1.67132      1.4359
     28970     1.85416       1.417     1.67611     1.43478
     28980     1.85246     1.42746     1.66806     1.42939
     28990     1.84088     1.39496     1.66089     1.43987
     29000     1.84489      1.4119     1.66256     1.43167
     29010     1.84256     1.41609     1.66719     1.41606
     29020     1.84447       1.416     1.66155     1.42771
     29030     1.84831     1.40999      1.6679     1.43615
     29040     1.84476     1.41491     1.66044     1.43082
     29050     1.84735     1.40454     1.66032     1.44776
     29060     1.85494      1.4204     1.66849     1.44229
     29070     1.84218     1.40959     1.65225     1.43887
     29080     1.84648     1.40536     1.66016     1.44491
     29090     1.84693     1.40752     1.65967     1.44452
     29100      1.8433     1.41146      1.6601     1.43087
     29110     1.84541     1.41574      1.6612      1.4308
     29120     1.84223     1.40682     1.65591     1.43751
     29130     1.84607     1.41232     1.66128     1.43578
     29140     1.84016     1.41328     1.65856     1.42273
     29150     1.84817     1.41258     1.66437     1.43733
     29160     1.84324     1.41997     1.64941     1.43465
     29170      1.8479      1.4242     1.65379     1.43739
     29180     1.84694     1.41745     1.65504     1.44017
     29190     1.84446     1.42088     1.65318     1.43254
     29200     1.84869     1.42713     1.66155     1.42755
     29210     1.84348     1.41425     1.65257     1.43727
     29220     1.84355     1.40784     1.65471     1.44128
     29230     1.83625     1.40699     1.64054     1.43965
     29240     1.84864     1.41802     1.65362     1.44559
     29250     1.84672     1.40916     1.64543     1.45861
     29260     1.84502     1.41104     1.64225     1.45609
     29270     1.84665     1.40601     1.65137     1.45477
     29280     1.84305     1.39441       1.658     1.44927
     29290     1.84439     1.39269     1.65751     1.45487
     29300     1.83962     1.38312     1.65319     1.45682
     29310     1.84841     1.39032     1.66454      1.4593
     29320     1.85159     1.39475     1.65909     1.46932
     29330     1.84083      1.3864     1.64754     1.46315
     29340     1.83947     1.37347     1.65299     1.46577
     29350     1.84566     1.37935     1.66172     1.46593
     29360     1.84803     1.38366     1.66275     1.46668
     29370     1.85606      1.4066     1.66198     1.46601
     29380     1.84325     1.38671     1.65676     1.45854
     29390     1.84065     1.39265     1.65599     1.44714
     29400     1.84293     1.39094      1.6624     1.44724
     29410     1.84101     1.39202     1.65362     1.45136
     29420     1.84346     1.38762     1.65317     1.46228
     29430     1.84517     1.39149     1.65297     1.46312
     29440     1.83947     1.37213     1.64817     1.47243
     29450     1.84448     1.37546     1.65594     1.47315
     29460     1.84841     1.38474     1.66131     1.46827
     29470     1.84077     1.37562     1.65133     1.46888
     29480     1.85295     1.39523     1.66726     1.46302
     29490     1.84864     1.38516      1.6626     1.46699
     29500     1.83784     1.38576     1.65536     1.44732
     29510      1.8434     1.38694     1.66195     1.45277
     29520     1.84515     1.37909     1.66966     1.45584
     29530     1.83635      1.3804     1.66585     1.43659
     29540     1.84142     1.38536     1.67231     1.43729
     29550     1.83781     1.39008     1.66614     1.43063
     29560     1.83424     1.38673     1.65855     1.43355
     29570     1.85001      1.3901     1.67739     1.44882
     29580     1.85137     1.38475     1.67788     1.45681
     29590     1.84523     1.38311     1.67291      1.4485
     29600     1.84517     1.37521     1.67014     1.45903
     29610     1.84516     1.37048     1.66872     1.46504
     29620     1.84537     1.37338     1.67095     1.46034
     29630     1.85335     1.38121     1.68059     1.46208
     29640     1.85035     1.38416     1.67983     1.45253
     29650     1.84807      1.3843     1.68004     1.44633
     29660     1.84778     1.38597      1.6825     1.44112
     29670     1.84861     1.37954     1.68408     1.44756
     29680     1.84297     1.37693     1.67438     1.44692
     29690     1.84762     1.37759     1.67934      1.4524
     29700     1.84631     1.37759     1.67821     1.45038
     29710     1.85118     1.38433     1.68138      1.4527
     29720     1.84248     1.37873     1.67055     1.44838
     29730     1.85492     1.39182     1.68864     1.44664
     29740     1.85311     1.38695     1.68697     1.44863
     29750     1.85025     1.38662     1.68573     1.44305
     29760      1.8491     1.37779     1.69011     1.44346
     29770     1.84872     1.38368      1.6869      1.4406
     29780     1.84957     1.38753     1.68789     1.43791
     29790     1.84603     1.38973     1.68305     1.43236
     29800     1.84688      1.3868     1.68373     1.43659
     29810     1.84838     1.38025     1.68408     1.44631
     29820     1.84657     1.37945     1.67935     1.44794
     29830     1.85455     1.38025     1.69065     1.45441
     29840     1.84455     1.37358     1.67644     1.45173
     29850     1.84443     1.38104     1.67617     1.44466
     29860     1.84889     1.37678     1.68564      1.4491
     29870     1.85153     1.38256     1.68801     1.44758
     29880     1.84333      1.3738     1.67519     1.44988
     29890     1.84903      1.3786     1.68653     1.44669
     29900     1.84759     1.38592     1.68754     1.43479
     29910     1.85036     1.38884     1.68909     1.43727
     29920      1.8482     1.38566     1.68724     1.43696
     29930     1.85046     1.39192     1.68552     1.43874
     29940     1.85257     1.38585     1.69011     1.44462
     29950     1.85444     1.38936      1.6915     1.44444
     29960      1.8465     1.38649      1.6778     1.44284
     29970     1.84581      1.3867     1.67963     1.43872
     29980      1.8513     1.38047       1.686     1.45131
     29990     1.84619     1.37048     1.68377     1.45035
     30000     1.84468     1.37852     1.67709     1.44662
     30010     1.84619     1.38828     1.67589     1.44252
     30020     1.84589     1.37649      1.6808     1.44734
     30030     1.85223     1.38983      1.6822     1.44916
     30040     1.84792     1.38008      1.6756     1.45512
     30050     1.84898     1.37084      1.6858     1.45475
     30060     1.84668     1.37779     1.67865     1.45061
     30070     1.85215     1.38414     1.68508     1.45107
     30080     1.85866     1.39013     1.69333     1.45238
     30090     1.85112     1.38053     1.68282     1.45449
     30100      1.8475     1.37397     1.67779      1.4573
     30110     1.85137     1.37939     1.68019     1.45925
     30120     1.84383     1.36916      1.6769     1.45356
     30130     1.85599     1.37876     1.68555     1.46537
     30140     1.85439     1.38341     1.68759     1.45457
     30150     1.84316     1.37266     1.67167     1.45457
     30160     1.85306     1.38944     1.68195     1.45194
     30170     1.85742      1.3976     1.69227     1.44324
     30180     1.85117     1.39289     1.68336     1.44215
     30190     1.84767     1.39728     1.67794     1.43524
     30200     1.85367     1.40889     1.68325     1.43314
     30210     1.84504     1.40016      1.6726     1.43189
     30220     1.85276     1.39922     1.68148      1.4423
     30230     1.85174     1.39711     1.67891     1.44471
     30240     1.86147     1.39958       1.685     1.46017
     30250     1.85288     1.40347      1.6733     1.44798
     30260     1.84617      1.3949      1.6741     1.43817
     30270       1.852     1.39238     1.67853     1.45039
     30280     1.85899     1.40985     1.68456      1.4444
     30290     1.84866     1.39587     1.67505     1.44252
     30300     1.84995     1.40428      1.6764     1.43608
     30310     1.85779     1.41387     1.68534     1.43643
     30320     1.85805     1.42337     1.68363     1.42972
     30330     1.85886     1.42747     1.68256     1.42901
     30340     1.85589     1.43375     1.67183     1.42758
     30350     1.85398     1.43578     1.67649     1.41506
     30360      1.8529     1.42483     1.67499     1.42504
     30370     1.85434     1.42537     1.67817     1.42452
     30380     1.85461     1.42722     1.68474     1.41557
     30390     1.84443     1.40955     1.67328     1.42026
     30400     1.85067      1.4164     1.68007     1.42168
     30410     1.85457     1.41115     1.68269     1.43392
     30420     1.85035     1.40432     1.67986     1.43302
     30430     1.84725     1.39146     1.67548     1.44266
     30440     1.84981     1.40348     1.67524     1.43785
     30450     1.84621     1.39724     1.66844     1.44256
     30460     1.84773     1.40621     1.67622     1.42866
     30470     1.84612     1.40069     1.67431     1.43215
     30480     1.84334     1.39061     1.67122     1.43841
     30490     1.85092     1.39401     1.68419     1.43946
     30500     1.84645     1.38864     1.67867     1.43961
     30510     1.84686     1.38465     1.67932     1.44375
     30520     1.84112     1.37407     1.67234     1.44729
     30530     1.84919     1.37193     1.68382     1.45655
     30540      1.8494     1.37071     1.68655      1.4551
     30550     1.84706     1.36813     1.67871     1.46062
     30560     1.84187     1.36249     1.67332     1.45896
     30570      1.8456      1.3704     1.67852       1.455
     30580     1.85784     1.38778     1.69388     1.45188
     30590     1.84179     1.38632     1.67043      1.4395
     30600       1.848      1.3951      1.6761     1.44035
     30610     1.84463     1.40446     1.66389     1.43677
     30620      1.8433     1.39443     1.66791     1.43845
     30630     1.84115     1.39663     1.66846     1.43015
     30640     1.83557     1.37717     1.66329     1.44065
     30650     1.84514     1.38358     1.67238     1.44843
     30660     1.84851     1.37477     1.68142     1.45493
     30670     1.84689     1.38127      1.6784     1.44812
     30680     1.85229     1.38718     1.68703     1.44624
     30690     1.84711     1.38361      1.6839     1.44005
     30700     1.84419     1.38304     1.67505     1.44343
     30710      1.8537     1.37796     1.69021     1.45493
     30720     1.84539     1.37497     1.67967     1.44883
     30730     1.84578     1.37807     1.67862      1.4481
     30740      1.8492     1.38595     1.67899     1.44886
     30750     1.85183     1.38658     1.68522     1.44775
     30760     1.84256     1.38073     1.67153     1.44556
     30770     1.84508     1.37435      1.6786     1.44988
     30780     1.84695       1.367     1.67953     1.46045
     30790     1.83965     1.36145     1.66971     1.45847
     30800     1.83715     1.35641     1.66784     1.45901
     30810     1.84613     1.35829     1.67494     1.47174
     30820     1.84801     1.35662     1.67495     1.47797
     30830     1.84753     1.35526     1.67672       1.476
     30840     1.84531     1.35164     1.67315     1.47783
     30850     1.86381     1.35179     1.69758     1.49614
     30860     1.84501     1.34853     1.67359     1.47942
     30870     1.84866     1.35182     1.68154     1.47651
     30880        1.85     1.35563     1.68397     1.47361
     30890     1.84287     1.34366     1.67365     1.47844
     30900     1.84758     1.35777     1.67851      1.4718
     30910     1.84325      1.3533     1.67364      1.4706
     30920     1.85043     1.35906     1.68239     1.47331
     30930      1.8499     1.35508     1.67951     1.47895
     30940     1.84479     1.34327     1.67324     1.48404
     30950     1.84121     1.33515     1.67474     1.48079
     30960     1.84101     1.35418     1.67449     1.46319
     30970      1.8425     1.34719     1.67265     1.47544
     30980     1.84608     1.35584     1.67282     1.47627
     30990     1.84065     1.34368     1.66838     1.47886
     31000     1.84876     1.34353     1.67998     1.48607
     31010     1.84138      1.3405     1.67488     1.47622
     31020     1.84237     1.34401     1.67412     1.47636
     31030     1.84523     1.33904      1.6753     1.48664
     31040     1.84685     1.33059     1.68045     1.49241
     31050     1.84098     1.32067     1.67762     1.48991
     31060     1.84711     1.32883     1.68086     1.49417
     31070     1.84818     1.33116     1.68555     1.48945
     31080      1.8538       1.325     1.69334     1.50005
     31090     1.85126     1.33309     1.68644     1.49438
     31100     1.84271     1.32396     1.67456     1.49471
     31110     1.84549     1.33561     1.67688     1.48859
     31120     1.85002     1.34301        1.68     1.48965
     31130     1.84736      1.3312     1.67767     1.49628
     31140     1.84492     1.32843       1.676     1.49456
     31150     1.84751     1.33052     1.67736      1.4976
     31160      1.8425     1.31634     1.67605     1.49925
     31170     1.83842     1.31498     1.67124     1.49579
     31180     1.84294     1.33183     1.67235     1.49076
     31190     1.83956     1.33268     1.67194     1.48208
     31200     1.84366     1.32413     1.67631     1.49493
     31210     1.84878     1.32739     1.68488     1.49504
     31220     1.84507     1.32399     1.68203     1.49211
     31230     1.85157     1.33539      1.6893     1.48984
     31240     1.85332     1.33979     1.68773     1.49202
     31250     1.85354     1.34116     1.68579     1.49352
     31260     1.84797     1.34097     1.68121     1.48503
     31270     1.84415     1.34671     1.67513     1.47719
     31280     1.85076      1.3357     1.68044     1.49753
     31290     1.83877     1.32804     1.67276     1.48335
     31300     1.83871      1.3256     1.67136     1.48696
     31310     1.84444     1.31807     1.67916     1.49902
     31320     1.84381     1.32424      1.6794     1.49175
     31330     1.84696     1.31607     1.68155     1.50427
     31340     1.84084     1.31456     1.67668     1.49602
     31350     1.84542     1.31966      1.6806      1.4984
     31360     1.84163     1.32826     1.67718     1.48526
     31370     1.84169     1.31023      1.6797     1.49852
     31380     1.84045     1.32864     1.67537     1.48405
     31390     1.84157     1.32672      1.6804     1.48285
     31400     1.85209     1.32549     1.68966     1.49952
     31410     1.84737     1.32684     1.68601     1.49077
     31420     1.84613     1.33116     1.68498       1.485
     31430     1.83993     1.32907      1.6774     1.48007
     31440     1.84734     1.33806     1.68707     1.47944
     31450     1.84431     1.33848     1.68451      1.4744
     31460     1.84556     1.34031     1.68229     1.47839
     31470     1.84853     1.33907     1.68539     1.48339
     31480     1.84122     1.33406      1.6758     1.48058
     31490     1.84384     1.34242     1.68155     1.47301
     31500     1.85051     1.33622     1.68759     1.48839
     31510     1.84271     1.33831     1.67684     1.47929
     31520     1.83711     1.33518     1.67194     1.47371
     31530     1.84881     1.34554     1.68816     1.47507
     31540     1.84637     1.35269     1.68429      1.4668
     31550     1.84342     1.34929     1.67526     1.47286
     31560     1.83349     1.34641     1.66585     1.46133
     31570     1.83618     1.34445     1.66983     1.46534
     31580     1.83419     1.35399     1.66494     1.45711
     31590     1.84197     1.36084     1.67626     1.45738
     31600     1.83806     1.36551     1.67291     1.44695
     31610     1.83922      1.3595     1.67098     1.45776
     31620     1.84264     1.36164     1.67604     1.45858
     31630     1.84133     1.36071     1.67426     1.45819
     31640     1.83985     1.35454     1.67558     1.45868
     31650     1.84353     1.36821     1.67804     1.45238
     31660     1.83885     1.36211     1.67652     1.44797
     31670     1.83608     1.34681     1.67004     1.46269
     31680     1.84689      1.3607     1.68287     1.46234
     31690     1.83459     1.34991     1.66998     1.45613
     31700      1.8436     1.35329     1.67934     1.46498
     31710     1.83332     1.34303     1.66781     1.46179
     31720     1.83633     1.34322      1.6692     1.46756
     31730     1.83966     1.33898     1.67087     1.47784
     31740     1.83748     1.34608     1.66865     1.46845
     31750     1.84213     1.33893     1.67813      1.4758
     31760     1.83345     1.33205     1.66875     1.47105
     31770     1.83868     1.34352     1.66655     1.47615
     31780      1.8465     1.34097     1.67848     1.48445
     31790     1.83966      1.3448     1.67409     1.46888
     31800     1.84416     1.34126     1.67663     1.48047
     31810     1.84537     1.32893     1.67853      1.4924
     31820     1.85347     1.33928     1.68699      1.4937
     31830     1.84682     1.33553     1.68095     1.48735
     31840     1.84521     1.33331     1.67462     1.49249
     31850     1.83972     1.32294      1.6743     1.48852
     31860      1.8486     1.33418     1.68494     1.48847
     31870     1.84628     1.32947     1.68016     1.49235
     31880     1.85035     1.33878     1.68734     1.48599
     31890     1.84155     1.32512     1.67923     1.48555
     31900     1.83745     1.32843      1.6752     1.47696
     31910     1.84121     1.31883     1.67902     1.49054
     31920     1.84995     1.33154     1.68629     1.49266
     31930     1.84429     1.32134     1.68271     1.49177
     31940     1.84261     1.31614     1.67886     1.49654
     31950     1.83945     1.31395     1.67947     1.48999
     31960     1.83486     1.31672     1.67449      1.4818
     31970     1.83928     1.32316     1.67769      1.4834
     31980     1.84296     1.32222     1.68275     1.48763
     31990     1.84319     1.32484     1.68273      1.4859
     32000     1.84349     1.32247     1.67977     1.49209
     32010      1.8352     1.32485     1.66942     1.48114
     32020     1.83679      1.3246     1.66872     1.48608
     32030     1.83853     1.32289     1.67569     1.48405
     32040     1.83902     1.31662     1.67382     1.49293
     32050     1.84154     1.32166     1.67765     1.49039
     32060     1.84107     1.32347     1.67512     1.49046
     32070     1.84426     1.33641      1.6787     1.48276
     32080     1.84341     1.33397     1.67695     1.48483
     32090     1.84444     1.31981     1.67699     1.49991
     32100     1.83698      1.3254     1.66738     1.48734
     32110     1.84369     1.31266     1.67887     1.50224
     32120      1.8404     1.31068     1.67595     1.49916
     32130     1.84358     1.31869      1.6742     1.50189
     32140     1.84324     1.32235     1.67513     1.49679
     32150     1.84169     1.31842     1.67583     1.49566
     32160     1.84752     1.32672     1.68126      1.4966
     32170     1.85324     1.33824     1.68454      1.4968
     32180     1.84132     1.32214     1.67661     1.49058
     32190     1.84349     1.32971     1.67612     1.48977
     32200     1.84292     1.33497     1.67376     1.48631
     32210     1.84905     1.33022     1.68235     1.49604
     32220     1.84288     1.33633     1.67742     1.48084
     32230      1.8423     1.34282     1.68107     1.46934
     32240     1.83679     1.35047     1.66876     1.46256
     32250     1.84125     1.34301     1.67743     1.47071
     32260     1.84845     1.34749     1.68635     1.47447
     32270     1.84629     1.34417     1.68078     1.47842
     32280     1.83807     1.35221     1.67226     1.46017
     32290     1.83815     1.35651     1.67364      1.4548
     32300     1.83823     1.35351     1.67546     1.45568
     32310     1.83701     1.35817      1.6746     1.44924
     32320     1.82673     1.35564     1.66093     1.44134
     32330     1.82992     1.36602     1.66275     1.43751
     32340     1.83286     1.36127     1.66783     1.44362
     32350     1.84115      1.3739     1.67472     1.44479
     32360     1.83356     1.37124     1.66559     1.43854
     32370     1.84106     1.36489     1.67686      1.4506
     32380     1.84959      1.3798     1.68156     1.45273
     32390     1.84528     1.37488     1.67953     1.44879
     32400     1.83707     1.36852     1.66875     1.44642
     32410     1.84022      1.3632     1.67459     1.45267
     32420     1.84034     1.35685     1.67675     1.45642
     32430     1.83736     1.35541     1.67546     1.45172
     32440     1.83714      1.3507     1.67526     1.45579
     32450     1.84205     1.34904     1.67903     1.46536
     32460     1.83857     1.35548     1.67369     1.45674
     32470     1.84057     1.34149       1.681     1.46629
     32480     1.84194      1.3618     1.67496      1.4579
     32490     1.83673      1.3697      1.6694     1.44367
     32500     1.83805     1.36383     1.66896     1.45307
     32510     1.83693     1.36931      1.6658      1.4487
     32520     1.83268     1.35972     1.66656     1.44608
     32530     1.83835      1.3565     1.67224     1.45691
     32540      1.8322      1.3591      1.6654     1.44679
     32550     1.83957     1.37082     1.67412     1.44438
     32560     1.83219     1.35612     1.66843     1.44607
     32570     1.84004     1.35383     1.67533     1.46012
     32580     1.84112     1.36316     1.67639     1.45292
     32590     1.83969     1.36177     1.67072     1.45711
     32600     1.83123     1.36057     1.66242     1.44638
     32610     1.83835     1.37162     1.66881     1.44663
     32620     1.83961     1.36341     1.67039     1.45576
     32630     1.83051       1.359      1.6622     1.44628
     32640     1.84326     1.36814     1.67589     1.45424
     32650     1.83958     1.35008     1.67791     1.45945
     32660     1.83879     1.36067     1.66362     1.46399
     32670     1.84083      1.3639     1.67046      1.4583
     32680     1.83923      1.3606     1.66632     1.46208
     32690     1.82802     1.35224      1.6547     1.45491
     32700     1.83842      1.3536     1.66471     1.46835
     32710     1.83834     1.35492     1.66047     1.47174
     32720     1.83962     1.36023     1.65782     1.47302
     32730     1.84382     1.36918     1.66865     1.46296
     32740     1.83939     1.36424     1.66266     1.46326
     32750     1.85138     1.36946     1.68009      1.4687
     32760     1.83926     1.35327     1.66641     1.46884
     32770     1.84157     1.35819     1.67131     1.46453
     32780     1.84163     1.36798     1.67131     1.45554
     32790     1.84188     1.36455     1.67208     1.45849
     32800     1.84081     1.36045     1.66731     1.46506
     32810     1.84757      1.3715     1.67593     1.46195
     32820      1.8414     1.36859     1.66674     1.45961
     32830     1.85186     1.37439     1.68195     1.46316
     32840     1.84322     1.37986     1.66382      1.4569
     32850     1.83847     1.36773     1.65848     1.46242
     32860     1.84817     1.38995     1.66633       1.457
     32870     1.83693     1.38991     1.64623     1.45145
     32880     1.84324      1.3982     1.64983     1.45539
     32890     1.83965     1.39543     1.64308     1.45661
     32900     1.83879     1.40144     1.64098       1.451
     32910     1.84332     1.39833     1.63942     1.46718
     32920     1.84325     1.39979     1.63774     1.46751
     32930      1.8506     1.40039     1.64034     1.48243
     32940     1.84521     1.40071     1.63939     1.46969
     32950     1.84862     1.40682     1.63139      1.4813
     32960     1.85015     1.41467     1.63535     1.47325
     32970     1.84499      1.4059     1.62912     1.47559
     32980      1.8534     1.40874     1.63956     1.48239
     32990     1.85409     1.39332      1.6516     1.48531
     33000     1.85443     1.39442     1.65023     1.48668
     33010      1.8478     1.38143     1.64464     1.48848
     33020     1.85447     1.38942     1.64611     1.49598
     33030     1.85236     1.39438     1.64134     1.49137
     33040     1.85067     1.38453     1.64455     1.49281
     33050     1.85325     1.38143     1.65446     1.49112
     33060     1.84603      1.3759     1.64841     1.48503
     33070      1.8572     1.39196     1.65919      1.4859
     33080     1.85207     1.37273     1.65749     1.49287
     33090     1.85032     1.38151     1.66199     1.47533
     33100     1.85782     1.39018     1.66627      1.4812
     33110     1.84494     1.37821     1.65767     1.46979
     33120     1.85263     1.39385     1.66922     1.46129
     33130     1.85621     1.40173     1.67359     1.45783
     33140     1.84455      1.3876     1.65539     1.46253
     33150     1.84106     1.38524     1.65514     1.45624
     33160     1.84467     1.39273     1.66209     1.45029
     33170     1.84402     1.39467      1.6571     1.45249
     33180     1.84739      1.4016     1.65677     1.45476
     33190     1.84967     1.40077     1.66278     1.45451
     33200     1.84436     1.40521     1.65435     1.44633
     33210      1.8506     1.40503     1.66917      1.4454
     33220     1.84915     1.40358     1.66546     1.44738
     33230     1.84526     1.40411      1.6589     1.44448
     33240      1.8501     1.40413     1.66929     1.44488
     33250     1.84957      1.4029     1.66984     1.44406
     33260     1.85255     1.39444     1.67179     1.45759
     33270     1.85109     1.41671     1.66659     1.43823
     33280     1.84715     1.41418      1.6555     1.44337
     33290     1.84539     1.42028     1.65153     1.43742
     33300     1.84106     1.42393     1.64824     1.42643
     33310     1.84706     1.41867     1.65033     1.44466
     33320     1.83912     1.42135     1.63131     1.44338
     33330     1.84147     1.42375      1.6326     1.44554
     33340     1.84105     1.42323      1.6341     1.44329
     33350     1.84323     1.41533     1.63832     1.45182
     33360     1.83728     1.42097     1.62333     1.44805
     33370     1.84446     1.42405     1.63281      1.4526
     33380     1.84907      1.4429     1.63062     1.44818
     33390     1.84391     1.43833     1.61704     1.45478
     33400     1.84049     1.44417     1.60999     1.44813
     33410     1.84628     1.44303     1.62314     1.44934
     33420     1.83442     1.44541     1.60857       1.433
     33430     1.83351     1.43929     1.60731     1.43824
     33440     1.84468     1.44028     1.62358     1.44752
     33450     1.83751     1.43172     1.62384     1.43743
     33460     1.83727     1.43974     1.61242     1.44167
     33470     1.83672     1.43774     1.61858     1.43533
     33480     1.83096     1.43219     1.61283     1.43264
     33490     1.84328     1.44906     1.62254      1.4363
     33500     1.83915     1.45755     1.61008     1.43112
     33510     1.84073     1.45962     1.61212     1.43078
     33520     1.83077     1.45062     1.59883     1.42929
     33530     1.83778     1.45609     1.61293     1.42589
     33540     1.84125     1.46341     1.60958     1.43112
     33550     1.85201     1.46816     1.61287     1.45018
     33560     1.85009     1.47278     1.61191     1.44164
     33570     1.84104     1.46616     1.59243     1.44686
     33580     1.84002     1.46507     1.59204     1.44579
     33590     1.84526     1.46163     1.60014     1.45366
     33600     1.84693     1.47132     1.58311     1.46672
     33610     1.84317     1.45505     1.59067     1.46531
     33620     1.84439     1.44455     1.60195      1.4665
     33630     1.84235     1.44625     1.59546     1.46676
     33640     1.83569     1.43096     1.59423     1.46638
     33650     1.83631     1.42331     1.59768     1.47162
     33660     1.83786     1.42954     1.59569     1.47162
     33670     1.83631     1.43499     1.58439     1.47465
     33680      1.8433     1.44694     1.58731     1.47727
     33690     1.84077     1.44226     1.58613      1.4768
     33700     1.84723     1.44554      1.6034     1.47108
     33710     1.84568     1.44605     1.60717     1.46253
     33720     1.84075     1.44989     1.59395     1.46078
     33730     1.85099     1.45961     1.59391     1.47694
     33740     1.84206     1.46106     1.58291     1.46497
     33750     1.84603     1.46357     1.59421     1.46017
     33760     1.84288     1.46486     1.59398     1.45114
     33770     1.84452     1.46159      1.6072     1.44401
     33780     1.84256       1.454      1.6127     1.44053
     33790     1.84542     1.45753     1.61734     1.43908
     33800     1.85637      1.4687      1.6287     1.44307
     33810     1.85084     1.46068     1.61576     1.45155
     33820     1.85123     1.46034     1.61521     1.45349
     33830     1.84986     1.46072     1.61828     1.44619
     33840     1.85058     1.46884     1.60599     1.45347
     33850     1.83851     1.47497     1.58868     1.43554
     33860     1.84479     1.47458     1.58766     1.45309
     33870     1.84748     1.47439      1.5911     1.45635
     33880     1.85178     1.47936     1.60671     1.44505
     33890     1.84084     1.45546     1.60564     1.44253
     33900     1.84409     1.45882     1.61656     1.43524
     33910     1.85264     1.45623     1.63596     1.43791
     33920     1.84788     1.45401     1.62961     1.43512
     33930     1.84865     1.45063     1.62193     1.44915
     33940      1.8437     1.46565     1.61688     1.42688
     33950     1.84356     1.45513     1.62253     1.43087
     33960     1.83887     1.45519     1.61553     1.42667
     33970     1.84078     1.45275      1.6253     1.42299
     33980     1.84137     1.45714     1.62353     1.42205
     33990     1.84553     1.46636     1.63222     1.41336
     34000     1.83833     1.46509     1.61143     1.41976
     34010     1.83791       1.464     1.61411     1.41675
     34020      1.8437       1.458     1.62633       1.424
     34030     1.84305     1.45799     1.62584     1.42287
     34040     1.83394     1.43326     1.61548      1.4362
     34050     1.83746     1.43567     1.61956      1.4382
     34060     1.83925     1.44414     1.61444     1.44005
     34070      1.8416      1.4324     1.62887     1.44154
     34080     1.82881     1.43219     1.61174     1.42835
     34090     1.84248     1.43874     1.63351     1.43217
     34100     1.83374     1.43645     1.62468     1.42204
     34110     1.84386     1.44912     1.63009     1.42916
     34120     1.83587     1.43264     1.62075     1.43581
     34130     1.84992     1.44391     1.63975     1.43902
     34140     1.84038      1.4292     1.63617     1.43329
     34150     1.84438     1.44059     1.62788     1.44159
     34160     1.84209     1.43149     1.62752      1.4452
     34170     1.84768     1.44569     1.62822     1.44455
     34180     1.83953     1.44085     1.61832     1.43971
     34190      1.8468     1.43807     1.62328     1.45542
     34200     1.83928     1.42464     1.62077     1.45238
     34210     1.84121     1.42582     1.61985     1.45713
     34220     1.83786     1.43311     1.61656     1.44513
     34230     1.82915     1.43547     1.60574     1.43268
     34240     1.83478     1.43614     1.60143     1.45113
     34250     1.82788     1.44421     1.58959     1.43866
     34260     1.83293     1.44852     1.59596     1.44013
     34270     1.83238     1.45014     1.58511     1.44905
     34280     1.83197     1.44769     1.58336     1.45237
     34290     1.82851     1.44442     1.57917     1.45148
     34300     1.84669     1.46158     1.60032     1.45715
     34310     1.83526      1.4505     1.59471     1.44545
     34320     1.83837     1.44599      1.6031     1.44859
     34330     1.83693     1.44741     1.59517     1.45226
     34340     1.83905     1.44977     1.59508     1.45536
     34350     1.83782      1.4535     1.58341     1.46128
     34360     1.83708      1.4597     1.57925     1.45774
     34370     1.83985     1.45794     1.58071     1.46488
     34380     1.83596     1.45512     1.57326     1.46594
     34390     1.83398     1.45513      1.5723     1.46199
     34400     1.83252     1.45043     1.57144     1.46393
     34410      1.8415     1.45956     1.56488     1.48427
     34420     1.83838     1.46306     1.55807     1.48025
     34430      1.8364     1.47314     1.54976     1.47405
     34440     1.82804     1.47253     1.54689      1.4568
     34450     1.83695     1.47484     1.56408     1.45852
     34460     1.83221      1.4812     1.56146     1.44287
     34470     1.84071     1.49681     1.56972     1.43943
     34480     1.83834     1.49351     1.56159     1.44565
     34490      1.8314      1.4892     1.55511     1.43944
     34500      1.8407      1.4933     1.56412      1.4491
     34510     1.84038     1.50048     1.55483     1.45088
     34520     1.83181       1.496     1.53956     1.45011
     34530     1.83661     1.50657     1.54514     1.44536
     34540     1.83308     1.49979     1.54147     1.44735
     34550     1.84364      1.5113     1.55825     1.44424
     34560     1.83548     1.51093     1.54871     1.43407
     34570     1.83869     1.50363     1.55469     1.44346
     34580     1.83213     1.49323     1.54557     1.44736
     34590      1.8423      1.5044     1.55927     1.44692
     34600     1.84967     1.51018      1.5741     1.44364
     34610     1.84124     1.50962     1.56709     1.43024
     34620     1.83819     1.51222     1.56081     1.42651
     34630      1.8434     1.52379      1.5525     1.43669
     34640      1.8414     1.51878     1.54742     1.44232
     34650     1.84558     1.52315      1.5504      1.4452
     34660       1.839     1.52287     1.54553     1.43388
     34670     1.84445     1.52094     1.55483     1.43986
     34680     1.84206     1.53271     1.54527     1.43153
     34690      1.8407     1.52812     1.53433     1.44466
     34700     1.83509     1.52205     1.52621     1.44539
     34710     1.84088     1.52868     1.53768     1.44095
     34720     1.83487     1.51313      1.5364     1.44341
     34730     1.84851     1.52709     1.53368     1.46623
     34740     1.84543      1.5021     1.55474     1.46209
     34750      1.8475     1.50755     1.54049     1.47671
     34760     1.84175     1.49609     1.54973     1.46428
     34770     1.84144      1.4991     1.54796     1.46229
     34780     1.83451     1.49441     1.54294     1.45498
     34790     1.83705     1.49642     1.54467     1.45747
     34800     1.83966     1.50615     1.54225      1.4566
     34810     1.83345     1.49906     1.54837     1.44168
     34820     1.83471     1.50376     1.53406     1.45522
     34830     1.83651     1.50714     1.54679     1.44274
     34840     1.83669     1.50765     1.55352     1.43542
     34850     1.84291     1.52394      1.5359     1.45302
     34860     1.83618     1.51902     1.53055     1.44676
     34870     1.83465     1.52267     1.52724     1.44253
     34880     1.83615     1.52084     1.53065     1.44467
     34890     1.83337     1.50812     1.52753      1.4542
     34900     1.83996     1.50989     1.54066     1.45517
     34910     1.83865     1.51093      1.5362     1.45548
     34920     1.83464     1.50805     1.52712      1.4579
     34930     1.83176     1.51003     1.51267     1.46367
     34940     1.84562     1.51643     1.53448     1.46917
     34950     1.83573     1.51522     1.51431     1.46655
     34960     1.83478     1.51754     1.51371      1.4624
     34970     1.82947     1.51621     1.51265     1.45153
     34980     1.84044     1.52889     1.51745     1.46092
     34990     1.84705     1.52251     1.52748     1.47375
     35000      1.8343     1.50347     1.52062     1.46853
     35010     1.83642     1.49881     1.53351     1.46519
     35020      1.8443     1.52432     1.53601     1.45601
     35030     1.83649     1.51223      1.5257     1.45973
     35040     1.84307     1.51343     1.53903     1.46106
     35050     1.83834      1.4927     1.54682     1.46226
     35060     1.83611     1.48241     1.55516     1.45826
     35070     1.84189     1.48635     1.55307     1.47099
     35080     1.84599     1.50303      1.5417     1.47628
     35090     1.84743     1.50332     1.54866      1.4723
     35100     1.84751     1.48759     1.56786     1.46816
     35110     1.84776        1.49     1.56659     1.46769
     35120     1.84206     1.48586     1.54621     1.47913
     35130     1.84444      1.5021     1.53504      1.4803
     35140     1.84713     1.50108     1.54606     1.47656
     35150     1.84642     1.47887     1.56119     1.48129
     35160     1.85051     1.48706      1.5606     1.48389
     35170     1.84512     1.50291     1.53495     1.48127
     35180     1.85347     1.51683     1.53046     1.49251
     35190     1.83945     1.50092     1.52258     1.48194
     35200     1.84484     1.50421     1.53315     1.48111
     35210     1.84351     1.49685     1.53895     1.47923
     35220     1.84305     1.49212     1.53666     1.48524
     35230     1.84691     1.51329     1.52202     1.48848
     35240     1.84338       1.518     1.51493     1.48215
     35250      1.8456     1.52422     1.51289     1.48338
     35260     1.84303     1.52201     1.51638     1.47568
     35270     1.84679     1.52481     1.52473     1.47357
     35280     1.84363     1.51772     1.52513     1.47258
     35290     1.84767     1.52455     1.52423     1.47657
     35300     1.83417     1.51575     1.51059     1.46595
     35310     1.83908     1.52216     1.50794     1.47432
     35320     1.85194     1.53821     1.51291     1.48471
     35330     1.85203     1.53852     1.50716     1.49044
     35340     1.84056     1.52779     1.50357     1.47663
     35350       1.847     1.53434     1.49608     1.49343
     35360     1.83866      1.5244     1.48532     1.49378
     35370     1.84305     1.53411     1.47502     1.50482
     35380     1.83995     1.53589     1.47121     1.49914
     35390     1.84504     1.54108     1.48198      1.4957
     35400     1.84037     1.53578      1.4715         1.5
     35410     1.84347     1.53871      1.4834     1.49286
     35420     1.84008     1.54352      1.4725     1.49032
     35430      1.8465     1.53977     1.48046     1.50216
     35440      1.8415     1.54346     1.46704     1.49925
     35450     1.84656     1.54587     1.48256     1.49395
     35460     1.85819     1.55766      1.4917     1.50142
     35470     1.84912     1.56607     1.46663     1.49496
     35480     1.84783     1.56786     1.45298     1.50321
     35490     1.84959     1.56607     1.45983     1.50276
     35500     1.84338     1.54688     1.46612     1.50125
     35510      1.8446     1.55319     1.46178     1.50196
     35520      1.8399     1.54434     1.46837     1.49311
     35530     1.84384     1.54983     1.47617     1.48944
     35540     1.83429     1.54794     1.46601     1.47782
     35550     1.84436     1.55601      1.4835     1.47694
     35560     1.84154     1.55457     1.47097     1.48395
     35570     1.84104     1.53822     1.49467     1.47604
     35580     1.84783      1.5434     1.50627     1.47582
     35590     1.83853     1.52151     1.50354     1.47808
     35600     1.84851     1.53988     1.50784     1.47957
     35610       1.842     1.53075     1.51156     1.46899
     35620     1.84529     1.53825     1.51557     1.46527
     35630     1.84607     1.52893     1.52198     1.47033
     35640     1.84835      1.5264     1.51931     1.48141
     35650     1.84522     1.52401      1.5215      1.4738
     35660     1.84293     1.51724     1.52175     1.47481
     35670     1.84776     1.50856     1.53094     1.48622
     35680     1.84952     1.51044     1.52924     1.49045
     35690     1.84506     1.50794     1.52758      1.4836
     35700     1.84386     1.51083     1.51291     1.49271
     35710      1.8423     1.51713     1.51293     1.48239
     35720     1.84204      1.5113     1.51846     1.48205
     35730     1.84488     1.52147     1.51311     1.48418
     35740     1.84004     1.51579     1.51524     1.47578
     35750     1.84012     1.52369     1.50706     1.47622
     35760     1.84303     1.52742     1.51178     1.47481
     35770     1.83538     1.51729     1.50052     1.47766
     35780     1.84005     1.52696     1.49938     1.48046
     35790     1.83584     1.52373     1.49609     1.47669
     35800     1.84912     1.54403     1.49466      1.4901
     35810     1.84653     1.52928     1.50504     1.48845
     35820     1.84963     1.52648     1.51557     1.48835
     35830     1.84706     1.53285     1.50251     1.48867
     35840     1.83442     1.51776     1.49587     1.47951
     35850     1.84522     1.51775     1.50931     1.49269
     35860     1.86098     1.54356     1.50371     1.51087
     35870     1.84313     1.53367     1.49486     1.48577
     35880      1.8475     1.53545     1.49496     1.49466
     35890     1.84023     1.53016     1.47699     1.50001
     35900     1.84826     1.53694     1.49103     1.49893
     35910     1.84751     1.52846     1.50051     1.49628
     35920     1.84279     1.52207     1.49393     1.49773
     35930     1.83982     1.51789      1.4913     1.49729
     35940     1.84399     1.52148     1.49359     1.50163
     35950     1.84989     1.52755     1.50527     1.49832
     35960     1.84258     1.51822     1.49595     1.49912
     35970      1.8348     1.52291     1.47999     1.49109
     35980     1.84232     1.53217     1.48182     1.49832
     35990     1.84708     1.54436     1.48069     1.49864
     36000     1.84875     1.55663     1.46902     1.50156
     36010     1.84848     1.55263     1.47646     1.49772
     36020     1.83495     1.54081     1.47693     1.47604
     36030     1.84041     1.54097     1.48028     1.48605
     36040     1.84267     1.53863      1.4883     1.48608
     36050     1.84775     1.55025     1.48994     1.48496
     36060     1.84379     1.54673     1.48055     1.48819
     36070     1.84126     1.54182     1.48272     1.48487
     36080     1.84762     1.53883     1.49245     1.49398
     36090     1.84724     1.55468      1.4801     1.48891
     36100     1.84515     1.54848     1.48782     1.48249
     36110     1.84381     1.54463     1.49006     1.48091
     36120     1.85268     1.56238     1.48888     1.48561
     36130     1.84894     1.55755     1.48791     1.48233
     36140     1.84953     1.57075     1.46769     1.49002
     36150      1.8471      1.5602     1.47285     1.48999
     36160     1.84405     1.55767     1.47073     1.48716
     36170      1.8404     1.55455     1.46286     1.48914
     36180     1.85367     1.55458     1.48966     1.49543
     36190      1.8472     1.55239     1.48841      1.4829
     36200     1.84572     1.55204     1.48202     1.48598
     36210     1.84132     1.55748     1.47747     1.47387
     36220     1.83995     1.54629      1.4734     1.48622
     36230     1.84464     1.55837     1.47796      1.4807
     36240     1.83686     1.55198     1.46642     1.47955
     36250      1.8393     1.56028     1.46455     1.47873
     36260     1.84381     1.56904     1.46286     1.48237
     36270     1.84423     1.57416     1.46457     1.47629
     36280     1.85053     1.58511     1.46867     1.47627
     36290     1.84085     1.57769     1.45426     1.47427
     36300     1.83866      1.5758     1.45988     1.46524
     36310     1.83721     1.56531     1.45994     1.47277
     36320     1.83427     1.56921     1.45353     1.46763
     36330       1.833     1.56645     1.45917     1.46181
     36340     1.83281     1.56385     1.45843     1.46484
     36350     1.83819     1.56549     1.46418     1.47081
     36360     1.83687     1.57076     1.45399       1.472
     36370     1.83559       1.563     1.45604     1.47505
     36380     1.83043     1.55867     1.44824     1.47448
     36390       1.843     1.56941      1.4595     1.48328
     36400     1.84035     1.56809     1.46173     1.47587
     36410      1.8349     1.56253     1.44968     1.48008
     36420     1.83582     1.55115     1.46558     1.47868
     36430     1.82693     1.55035     1.45644     1.46648
     36440     1.82768     1.54083     1.47456     1.46027
     36450     1.83344     1.54477     1.48106     1.46395
     36460     1.82414      1.5366     1.46633     1.46413
     36470     1.84009      1.5513     1.48267     1.47209
     36480     1.82622     1.53804     1.46919     1.46493
     36490     1.83142      1.5388     1.46853     1.47775
     36500     1.83316     1.53543     1.47008     1.48402
     36510     1.83504     1.55879      1.4664     1.46785
     36520     1.83519     1.55703      1.4686     1.46789
     36530     1.83252     1.55863     1.46107     1.46703
     36540     1.83176     1.56859     1.45389     1.46164
     36550     1.83413     1.57154     1.46224     1.45608
     36560     1.83586     1.57191     1.46974     1.45249
     36570     1.83623      1.5795     1.46275     1.45225
     36580     1.83969     1.57417     1.47143     1.45801
     36590     1.83683     1.57761     1.47386     1.44457
     36600     1.83618     1.57112      1.4774     1.44638
     36610     1.84031     1.58815     1.47054     1.44525
     36620     1.84181     1.59736     1.47147     1.43797
     36630     1.84063     1.59817     1.46021      1.4455
     36640     1.83574     1.59726      1.4523     1.44203
     36650      1.8366     1.59002     1.44652     1.45796
     36660     1.83484     1.58882     1.46083     1.44045
     36670     1.84197     1.59543     1.45484     1.45731
     36680     1.83991     1.59042     1.45206     1.46035
     36690     1.84349     1.59142     1.45752     1.46286
     36700     1.84514     1.59681     1.45539     1.46326
     36710     1.83582     1.59224     1.44571     1.45437
     36720      1.8462     1.59994     1.45735     1.46057
     36730     1.84148     1.59309     1.45068     1.46276
     36740     1.84089     1.58764     1.45148     1.46642
     36750     1.85428     1.59613     1.46303     1.47942
     36760     1.84237     1.59052     1.45517     1.46336
     36770     1.83517     1.58751     1.44205     1.46151
     36780     1.83689     1.59543     1.44122     1.45801
     36790     1.84009     1.59129     1.43989     1.47186
     36800     1.83776     1.58403     1.44665     1.46724
     36810     1.83859     1.58146     1.45588     1.46295
     36820     1.83691     1.57425     1.45801     1.46438
     36830     1.83976      1.5762     1.45808     1.46937
     36840     1.83451     1.56318     1.46693     1.46131
     36850     1.84048     1.57447     1.46425     1.46688
     36860     1.83677     1.56546     1.46566     1.46582
     36870     1.83866       1.568     1.46304     1.47046
     36880     1.83684     1.57644     1.45968     1.46019
     36890     1.83859     1.56742     1.46826     1.46569
     36900     1.83727     1.56457     1.46651     1.46716
     36910     1.83617     1.56861     1.45439     1.47215
     36920     1.83513      1.5626     1.45797     1.47242
     36930     1.83705      1.5685      1.4493     1.47947
     36940     1.83894     1.56949     1.45525     1.47727
     36950     1.83565     1.55357     1.46401     1.47727
     36960      1.8374     1.56017     1.45947     1.47915
     36970     1.84166     1.56865     1.45825       1.482
     36980     1.83625     1.56142     1.45361     1.48073
     36990     1.83891     1.55526     1.46984      1.4778
     37000     1.83753     1.55889     1.46776     1.47261
     37010     1.84248     1.56431     1.46977     1.47721
     37020     1.84045     1.56617     1.46044     1.47943
     37030     1.83447     1.56122     1.46525       1.465
     37040     1.83485     1.56331      1.4603     1.46865
     37050     1.84258     1.57662     1.44969      1.4842
     37060     1.84273     1.56819     1.45964     1.48375
     37070     1.83175      1.5658     1.44782     1.47061
     37080     1.84093     1.57067     1.45609     1.48016
     37090     1.84808     1.56905      1.4745     1.48146
     37100     1.84492     1.56611     1.46587     1.48525
     37110     1.83946     1.56069     1.45963     1.48356
     37120     1.84125     1.56437     1.46037     1.48341
     37130     1.84287     1.57211     1.46109     1.47852
     37140     1.84355     1.56574     1.47098     1.47718
     37150     1.84478     1.56193     1.47667      1.4786
     37160      1.8371     1.55845     1.46843     1.47134
     37170     1.83445     1.55925     1.46559     1.46669
     37180     1.83449     1.56089     1.47052     1.46009
     37190      1.8373     1.55749     1.47072     1.47055
     37200     1.84371     1.55844     1.47965     1.47664
     37210     1.84296     1.54508     1.50393     1.46423
     37220     1.84472     1.54867      1.4986      1.4703
     37230     1.84165     1.54858     1.49378     1.46761
     37240     1.83677     1.54425      1.4982     1.45537
     37250     1.84071     1.55299     1.48573     1.46875
     37260     1.83214     1.55081     1.47836     1.45702
     37270     1.83901     1.56823     1.47671     1.45735
     37280     1.83766     1.57576      1.4689     1.45371
     37290     1.83782     1.57603     1.47222     1.45048
     37300     1.83425     1.57588      1.4607     1.45324
     37310     1.83933     1.58205     1.46676     1.45326
     37320     1.83656     1.57505     1.46465     1.45599
     37330     1.83622     1.59524     1.45031     1.44749
     37340      1.8364     1.59045     1.44988     1.45363
     37350     1.82951     1.58188     1.44307     1.45239
     37360     1.83713      1.5867      1.4557     1.45375
     37370     1.83696     1.58062     1.44755     1.46803
     37380     1.83613      1.5818     1.44949     1.46275
     37390     1.83697     1.58106     1.45057      1.4646
     37400     1.83495     1.56557      1.4495     1.47716
     37410     1.83748     1.58392     1.44922      1.4641
     37420     1.83271     1.57774     1.44095     1.46698
     37430     1.83401     1.57884     1.44907     1.46105
     37440     1.83485     1.57876     1.45835     1.45399
     37450     1.83463     1.57288     1.45889     1.45924
     37460     1.83902     1.57672     1.46752     1.45751
     37470     1.83057     1.56469     1.46523     1.45148
     37480     1.84171      1.5676     1.48588     1.45554
     37490     1.83193     1.55525      1.4763     1.45386
     37500     1.84265     1.55929     1.49434     1.45818
     37510     1.83771     1.54788     1.49182     1.46045
     37520     1.84235     1.54803     1.48999     1.47377
     37530     1.83898     1.55149     1.48081     1.47097
     37540     1.84098     1.55151     1.49299     1.46362
     37550     1.84059     1.55045     1.49187     1.46491
     37560     1.83822     1.55202     1.48761     1.46161
     37570     1.84284     1.54842     1.48235     1.48228
     37580     1.84693      1.5488     1.49862     1.47569
     37590     1.84874     1.55757     1.49266     1.47702
     37600     1.85402     1.55398     1.50682     1.47968
     37610     1.84602     1.54869     1.49815     1.47401
     37620     1.84181     1.53706     1.50114     1.47259
     37630     1.84398     1.52603     1.52692     1.46298
     37640     1.84424     1.52716     1.53002      1.4592
     37650     1.84305     1.52097     1.52693     1.46589
     37660     1.84821      1.5201     1.54099     1.46506
     37670     1.84426     1.51309     1.54635     1.45668
     37680     1.84443     1.52298     1.54474     1.44851
     37690     1.83722     1.50864     1.54001     1.45022
     37700     1.84432     1.51253     1.55201      1.4514
     37710     1.84609     1.51627     1.54837     1.45587
     37720     1.84674     1.52713     1.53652     1.45872
     37730     1.84352     1.52216     1.53466     1.45773
     37740     1.83995     1.51996      1.5314     1.45443
     37750      1.8492     1.52377     1.55163     1.45247
     37760     1.84045     1.50551     1.54981     1.45121
     37770     1.84099     1.50775     1.54373     1.45674
     37780     1.85034     1.51071     1.56107     1.45889
     37790     1.85001     1.52326     1.54875     1.45813
     37800     1.84443     1.52163     1.54987     1.44444
     37810     1.84461     1.50488     1.56606     1.44498
     37820     1.84017     1.49335      1.5627     1.44926
     37830       1.842       1.506     1.56039     1.44328
     37840     1.83574     1.50154     1.54102     1.45275
     37850     1.84682     1.50307     1.55254     1.46694
     37860     1.84226     1.49915     1.55123     1.46085
     37870     1.84372     1.49129     1.56925     1.45331
     37880     1.83825     1.48175     1.56567     1.45306
     37890     1.84005     1.48492     1.56181     1.45854
     37900      1.8395     1.47654     1.57072     1.45608
     37910     1.84325     1.47509     1.57253     1.46507
     37920     1.83311     1.46267     1.56005     1.46543
     37930      1.8319     1.46163     1.55893      1.4646
     37940     1.84291      1.4685     1.57046     1.47301
     37950     1.84425     1.47031     1.57137     1.47361
     37960     1.84012     1.45998     1.57507     1.46958
     37970     1.84425     1.46687      1.5757      1.4724
     37980     1.83748     1.46823      1.5713     1.45876
     37990     1.83695     1.47374     1.56771     1.45574
     38000     1.84094     1.47247      1.5745     1.45976
     38010     1.84484     1.47942     1.57159     1.46571
     38020      1.8451     1.47829     1.57394     1.46497
     38030     1.83963     1.47253      1.5797     1.45075
     38040     1.85051     1.47235     1.60572     1.45004
     38050     1.85268     1.47881     1.60236     1.45271
     38060     1.84458     1.46195     1.61441     1.43575
     38070     1.84198     1.44129     1.61377     1.45058
     38080     1.84391     1.44197     1.61962      1.4483
     38090     1.84585     1.43765     1.61956     1.45757
     38100     1.84697     1.43519     1.62695     1.45461
     38110      1.8438     1.44246     1.61217     1.45582
     38120     1.84517     1.43962     1.61283     1.46137
     38130     1.84289     1.43769     1.61619     1.45378
     38140     1.83411     1.42516     1.60735     1.45371
     38150     1.83598     1.42716     1.61461     1.44842
     38160     1.83865     1.43686     1.60529     1.45593
     38170       1.844     1.43334     1.62226     1.45411
     38180     1.83773     1.43161      1.6154     1.44758
     38190     1.84467     1.43709     1.61837     1.45645
     38200      1.8468     1.45362     1.61137     1.45322
     38210     1.84905     1.45281     1.61897     1.45128
     38220     1.84621     1.43215      1.6208      1.4625
     38230     1.84724     1.42996     1.61442     1.47427
     38240     1.84601     1.42448     1.61741     1.47322
     38250     1.84905     1.43005     1.61226     1.48107
     38260     1.84329     1.42776     1.61254     1.46856
     38270     1.84252      1.4175     1.61617     1.47257
     38280     1.84086     1.41511     1.61895     1.46765
     38290     1.84465     1.42143     1.61736      1.4728
     38300     1.84373     1.41844     1.61673     1.47409
     38310     1.84414     1.40641      1.6271     1.47522
     38320     1.84927      1.3993     1.63677      1.4841
     38330     1.84101     1.38958     1.63227     1.47763
     38340     1.84648     1.40098     1.63641     1.47594
     38350     1.84244     1.40031     1.63282     1.47045
     38360     1.84253     1.40567     1.62351     1.47585
     38370      1.8447     1.40848     1.63497     1.46592
     38380     1.84619     1.40829     1.62748     1.47813
     38390     1.84148     1.41424      1.6159      1.4734
     38400     1.84638     1.42302     1.61841     1.47445
     38410     1.84154     1.40944     1.61971     1.47396
     38420     1.84485     1.42346     1.62143     1.46686
     38430     1.85223     1.41665     1.63536     1.47655
     38440     1.84679     1.41237     1.62966     1.47333
     38450     1.84726     1.42386      1.6278     1.46548
     38460     1.85291     1.42845     1.62923     1.47366
     38470     1.84797     1.41868     1.61856     1.48242
     38480      1.8519     1.41401     1.63032     1.48381
     38490     1.84874     1.41666     1.62428     1.48003
     38500     1.84671     1.41146     1.62352     1.48076
     38510     1.84847     1.41324     1.62531      1.4815
     38520     1.85135     1.41894     1.62706      1.4813
     38530     1.84792     1.40589     1.62758     1.48462
     38540      1.8438     1.39724     1.62735      1.4828
     38550     1.85103       1.397     1.62604     1.50234
     38560     1.84887      1.3988     1.63257     1.48819
     38570      1.8537      1.3993     1.63577      1.4962
     38580     1.85053     1.39824     1.63203     1.49344
     38590     1.85535     1.40366     1.63782     1.49396
     38600     1.84636     1.40403     1.62943     1.48045
     38610     1.84103     1.40259     1.61729     1.48184
     38620     1.84366     1.38857     1.62431     1.49387
     38630     1.84448     1.38064      1.6293     1.49782
     38640     1.84309     1.39776     1.61382     1.49527
     38650     1.84122     1.39831     1.60717     1.49731
     38660     1.84386     1.40622     1.60396     1.49984
     38670     1.84433     1.41496     1.59494     1.50237
     38680      1.8386     1.41511     1.58481     1.49892
     38690     1.85111     1.42864      1.6011     1.49958
     38700     1.84164      1.4133     1.59074     1.50179
     38710     1.83864     1.40776     1.58977     1.50068
     38720     1.84366     1.40807     1.60082     1.50097
     38730     1.84378     1.39871     1.61218     1.49786
     38740     1.84495     1.39943     1.61196     1.50028
     38750     1.84893     1.41163     1.61167     1.49896
     38760     1.85092     1.40407     1.61291     1.50962
     38770     1.84544     1.39831     1.60689     1.50795
     38780     1.84554     1.40416     1.60042     1.50964
     38790     1.84229     1.41201     1.58914     1.50629
     38800       1.843     1.40453     1.58608      1.5182
     38810     1.84859     1.42945     1.58474      1.5099
     38820     1.84368     1.43329     1.56752     1.51224
     38830     1.84511     1.43215     1.57002     1.51421
     38840     1.84881     1.43918     1.57054     1.51604
     38850     1.84052     1.43565     1.55538     1.51485
     38860     1.85166     1.43811     1.56034     1.53443
     38870     1.84187     1.44816      1.5476     1.51418
     38880     1.84869     1.44267     1.55907     1.52424
     38890     1.83913     1.42793     1.55244     1.52175
     38900     1.84571     1.44058     1.54897     1.52929
     38910     1.84641     1.43757      1.5548     1.52787
     38920     1.85172     1.43846     1.57386     1.52037
     38930     1.84739     1.41767     1.57196      1.5313
     38940     1.83893     1.41366     1.56834     1.51828
     38950     1.84509     1.42143     1.56931     1.52497
     38960      1.8396     1.42589      1.5577     1.51943
     38970     1.83966     1.41329     1.56268     1.52621
     38980     1.83906      1.4095     1.56367     1.52726
     38990     1.84309     1.41809     1.57079     1.52172
     39000     1.84188     1.41389     1.56736     1.52622
     39010     1.83627     1.40884     1.55419     1.53083
     39020     1.84399     1.41749     1.56861     1.52669
     39030     1.84277       1.408     1.57437      1.5266
     39040     1.84114     1.41543     1.56404     1.52642
     39050     1.84062     1.41624     1.56699     1.52139
     39060     1.84203     1.41856     1.56096     1.52881
     39070     1.84788     1.42352     1.55881     1.54047
     39080     1.84099     1.41219     1.56277     1.53035
     39090     1.83219     1.41061     1.54047      1.5333
     39100     1.83692     1.40423     1.55134     1.53949
     39110     1.83662     1.41463     1.54606     1.53456
     39120     1.83566     1.41674     1.54989     1.52642
     39130     1.83596     1.39567        1.57     1.52601
     39140     1.83138     1.39646      1.5637     1.52075
     39150     1.83586     1.40499     1.56146     1.52598
     39160     1.83702     1.40737       1.559     1.52909
     39170     1.83882     1.39853       1.562     1.53843
     39180     1.83871     1.41042     1.55259     1.53682
     39190     1.82833     1.38729     1.55999      1.5256
     39200     1.82665     1.38171     1.55439     1.53233
     39210     1.83186     1.37896     1.56214     1.53936
     39220     1.83781     1.37868     1.57394     1.54175
     39230     1.83909     1.38108     1.57305     1.54357
     39240     1.83222     1.38163     1.56267     1.53728
     39250     1.83811     1.37887     1.57465     1.54159
     39260     1.82896     1.37487      1.5658     1.53239
     39270     1.83381     1.38889     1.55985      1.5374
     39280      1.8352     1.37264     1.58038     1.53434
     39290     1.83484     1.36913     1.58649     1.53029
     39300     1.83852     1.36705     1.58787     1.53952
     39310      1.8339     1.37201     1.57805     1.53419
     39320     1.82977     1.36389       1.578      1.5316
     39330     1.83122     1.37167     1.57125     1.53506
     39340     1.83606     1.37525     1.57026     1.54441
     39350     1.83455     1.37493     1.56933     1.54205
     39360     1.83637     1.37705     1.56965     1.54417
     39370     1.83009     1.38046     1.56038     1.53559
     39380     1.83766     1.39333     1.55701     1.54542
     39390     1.83409     1.38305     1.56142     1.54172
     39400     1.83407     1.38299     1.56441     1.53869
     39410     1.83922     1.39963     1.56035     1.54007
     39420     1.83779     1.38306      1.5666     1.54528
     39430     1.83204     1.38213      1.5602     1.53892
     39440     1.82788     1.38687      1.5565     1.52846
     39450     1.83937     1.38552     1.56653      1.5469
     39460     1.84082     1.39084     1.56248     1.54965
     39470     1.82837     1.38401      1.5453     1.54351
     39480     1.83356     1.39023     1.54515     1.55037
     39490      1.8269       1.377     1.54871     1.54288
     39500     1.83214     1.37596     1.56353      1.5413
     39510     1.82931     1.36444     1.57358     1.53456
     39520     1.82827     1.36199     1.57337     1.53448
     39530      1.8223     1.36518     1.55843     1.53268
     39540     1.84112     1.36958     1.58219     1.54932
     39550     1.83785     1.35588     1.58693     1.54874
     39560     1.82909     1.35765     1.57428     1.53934
     39570     1.82837     1.35295     1.57228      1.5438
     39580      1.8257     1.34873      1.5714     1.54207
     39590      1.8354     1.36326     1.56747     1.55627
     39600     1.83823      1.3598     1.56523     1.56817
     39610     1.82928     1.35748     1.54915     1.56521
     39620     1.82721     1.35987     1.54887     1.55857
     39630     1.83016     1.34757     1.56045      1.5646
     39640     1.82766     1.35634      1.5557     1.55589
     39650     1.83237      1.3557     1.55991      1.5633
     39660     1.82981      1.3506     1.55146     1.57013
     39670     1.83518     1.35875     1.54233     1.58454
     39680     1.82764      1.3481     1.54184     1.57667
     39690     1.82956     1.35804     1.53945     1.57493
     39700     1.83176     1.35204     1.54642     1.57838
     39710     1.83567     1.36024     1.54433     1.58245
     39720     1.82218     1.34916      1.5283     1.57631
     39730      1.8319     1.35115     1.53846     1.58722
     39740     1.82946     1.35938     1.53871     1.57425
     39750     1.82498     1.35629     1.52491     1.57995
     39760     1.83297     1.35504     1.53955      1.5853
     39770     1.83378     1.36237     1.53645      1.5839
     39780     1.83384     1.36652     1.52233     1.59408
     39790     1.83644     1.37481     1.52525     1.59014
     39800     1.83916      1.3737     1.52517     1.59745
     39810     1.83171     1.37223     1.52196      1.5846
     39820     1.84431     1.38304     1.52789     1.59867
     39830     1.83483     1.37599     1.51224      1.5978
     39840     1.83564     1.37815     1.50309      1.6064
     39850       1.837     1.37556     1.50618     1.60885
     39860     1.83466     1.37986     1.49956     1.60601
     39870     1.83518     1.37505     1.50135     1.60965
     39880     1.83244     1.37279     1.49773     1.60869
     39890     1.83502     1.36345     1.51082     1.61028
     39900      1.8393     1.36218     1.52071     1.61183
     39910     1.83358     1.35542     1.51506     1.60981
     39920     1.83448     1.36238     1.50969     1.61101
     39930     1.84222     1.36392     1.51621     1.62122
     39940     1.84213      1.3573     1.51238     1.63014
     39950     1.84334     1.35957     1.52198     1.62202
     39960     1.84195     1.36431     1.51426     1.62211
     39970     1.83765     1.35802     1.51296     1.61884
     39980     1.84793     1.36614     1.52008     1.62871
     39990     1.83789     1.36553     1.51533     1.61082
     40000     1.83946     1.36455     1.51415     1.61635
     40010     1.83696      1.3557     1.51818     1.61432
     40020     1.84053     1.37031     1.51765     1.61061
     40030     1.84067     1.36192     1.51564     1.61991
     40040     1.83898     1.35926     1.51658     1.61743
     40050     1.84137     1.36292     1.52143     1.61524
     40060     1.84453     1.37538       1.522     1.61135
     40070     1.85119     1.37308       1.537     1.61435
     40080     1.84122     1.36958     1.53133     1.59983
     40090      1.8404     1.36648     1.52553     1.60611
     40100     1.84707     1.36902     1.52757      1.6173
     40110     1.83525     1.36137     1.52379     1.60032
     40120     1.84003     1.36432     1.53016     1.60271
     40130     1.83785     1.36199     1.52338     1.60614
     40140      1.8327      1.3502     1.53233     1.59579
     40150     1.83264     1.34975     1.52314     1.60479
     40160     1.83704     1.35216     1.52927       1.607
     40170     1.83977     1.36117     1.53154     1.60345
     40180     1.83353     1.35823     1.52689     1.59608
     40190     1.83734      1.3532     1.53996     1.59655
     40200     1.83087     1.36149     1.53579     1.57855
     40210     1.83499     1.36638     1.54135     1.57848
     40220     1.83341     1.36749     1.52992     1.58495
     40230      1.8291     1.36998     1.51384      1.5883
     40240      1.8298     1.36803     1.50613     1.59889
     40250     1.83899      1.3751     1.51738     1.60326
     40260     1.83584     1.37009     1.52055     1.59731
     40270     1.83551     1.36489     1.52246     1.59918
     40280      1.8325      1.3744     1.51039     1.59557
     40290     1.84097     1.38007     1.52119     1.59991
     40300     1.83757     1.37368     1.52536     1.59361
     40310     1.83721     1.38589     1.51008     1.59677
     40320     1.82776     1.36779     1.51388     1.58705
     40330     1.83864     1.38046     1.51809     1.59716
     40340     1.83765     1.37772     1.52168     1.59383
     40350     1.83918     1.38389     1.52047     1.59318
     40360     1.83976     1.37508     1.53226     1.59084
     40370     1.83448     1.37754     1.51851     1.58971
     40380     1.83674     1.37693     1.51796     1.59597
     40390     1.84179     1.38386     1.51852     1.60108
     40400     1.83694     1.37844     1.51578     1.59718
     40410     1.83551     1.38061     1.51683     1.59101
     40420     1.83174     1.37148     1.51983     1.58736
     40430     1.83648     1.37126     1.51863     1.59961
     40440     1.83457     1.37476     1.51658     1.59415
     40450     1.84585     1.38113     1.52742      1.6043
     40460      1.8446     1.37573     1.53417     1.59963
     40470     1.83635     1.35913     1.52789     1.60084
     40480     1.83288     1.35511     1.51601     1.60758
     40490     1.84189     1.36403     1.51731     1.61937
     40500     1.83809     1.36106     1.51158     1.61858
     40510     1.84137     1.37411      1.5139     1.61283
     40520     1.83545     1.36934     1.51293     1.60427
     40530     1.84416     1.38099     1.51283     1.61432
     40540     1.84021     1.37055     1.51321     1.61385
     40550     1.85223     1.38296     1.52013     1.62424
     40560     1.84023     1.38209     1.50305     1.61354
     40570     1.83485     1.38426     1.49248     1.60924
     40580     1.83579     1.37803     1.49181     1.61733
     40590     1.83657     1.38692     1.47651     1.62553
     40600     1.83979     1.38684     1.48468     1.62544
     40610     1.83561     1.38291      1.4792     1.62433
     40620      1.8426     1.38953     1.48135     1.63254
     40630     1.83204     1.37326     1.48149     1.62237
     40640     1.83326     1.38626     1.47215     1.62258
     40650     1.83526     1.38115     1.47764     1.62646
     40660     1.84182     1.39204     1.47931     1.63049
     40670     1.84419     1.39452     1.49318     1.62105
     40680     1.84397     1.38884     1.48233     1.63531
     40690     1.83983     1.37905     1.49168     1.62576
     40700     1.83413     1.38056      1.4887     1.61428
     40710     1.83353     1.37926     1.49415     1.60897
     40720      1.8304     1.37951     1.48963     1.60583
     40730     1.84245     1.38089     1.49898     1.62341
     40740     1.84235     1.38549     1.50242     1.61607
     40750     1.83438     1.37741     1.49859     1.60839
     40760     1.83478     1.37568     1.49864     1.61071
     40770     1.83591      1.3687      1.5048      1.6135
     40780     1.83619     1.37007     1.50747     1.61048
     40790     1.83035     1.37671     1.48673     1.61079
     40800     1.84131     1.38188     1.49592      1.6228
     40810     1.83485     1.37116     1.50081     1.61269
     40820     1.83966     1.36589      1.5184     1.61169
     40830     1.83745     1.36864     1.51105      1.6112
     40840     1.83285     1.35965     1.51261     1.60687
     40850     1.83555     1.36328     1.50458     1.61747
     40860     1.82959     1.36828     1.49699     1.60675
     40870     1.83065     1.37525     1.48463     1.61466
     40880     1.83376     1.38116     1.47608     1.62448
     40890     1.83055     1.37075      1.4823     1.62039
     40900     1.83847     1.37625      1.4837     1.63232
     40910     1.82825     1.36825     1.48169     1.61785
     40920     1.82896     1.37493     1.47022     1.62426
     40930     1.83333      1.3857     1.47279     1.62264
     40940     1.83483     1.37792     1.47559     1.63007
     40950     1.82862      1.3756     1.46773     1.62517
     40960     1.83139     1.37383     1.48261      1.6194
     40970     1.82983     1.37438      1.4822     1.61577
     40980     1.83908     1.36504     1.50345     1.62504
     40990     1.83103     1.36018     1.48528     1.62764
     41000     1.83381     1.35359     1.50121     1.62478
     41010     1.83047     1.36639     1.48515     1.62128
     41020     1.83097     1.36872     1.49331     1.61292
     41030     1.83283      1.3763     1.47941     1.62347
     41040     1.83637     1.38051     1.47829     1.62893
     41050     1.83103     1.37939      1.4808     1.61551
     41060     1.83006     1.37747     1.48332     1.61264
     41070     1.83109      1.3813     1.47247      1.6216
     41080      1.8331     1.38048     1.48287     1.61737
     41090      1.8376     1.38211      1.4752     1.63313
     41100     1.82895     1.37757     1.46424     1.62739
     41110     1.83678     1.38212     1.47389     1.63245
     41120     1.82786     1.37963     1.47474     1.61367
     41130     1.83138     1.39698     1.46597     1.61471
     41140     1.83095     1.40327     1.46011     1.61359
     41150     1.83839     1.40201      1.4729     1.61996
     41160     1.83383     1.40267     1.46948     1.61215
     41170      1.8381     1.39971     1.46739     1.62629
     41180     1.83148     1.39979     1.45568     1.62179
     41190     1.82779       1.407     1.43955     1.62163
     41200      1.8369      1.4058     1.45068      1.6333
     41210     1.83527     1.41497      1.4372     1.63363
     41220     1.82144     1.39877     1.43424     1.61918
     41230     1.82316     1.39519     1.43459      1.6258
     41240     1.82621      1.3911     1.44176      1.6298
     41250     1.83505     1.38895     1.44959     1.64447
     41260     1.83217     1.39448      1.4426     1.63951
     41270     1.84054     1.39847     1.45146     1.64704
     41280     1.83676     1.39432     1.45228     1.64138
     41290      1.8343     1.39587     1.45256     1.63429
     41300     1.82775     1.38129     1.45438     1.63039
     41310     1.83077     1.38539     1.46368     1.62535
     41320     1.82907     1.38786     1.46117     1.62166
     41330     1.83024     1.38361     1.46299     1.62631
     41340     1.83777     1.39405     1.46552     1.63207
     41350     1.83078     1.37787     1.47145     1.62476
     41360     1.83814     1.38473     1.47721      1.6303
     41370     1.83589     1.37789     1.47742     1.63084
     41380      1.8324     1.37113     1.48175     1.62474
     41390     1.83457     1.37584     1.47382     1.63285
     41400     1.83737     1.38904      1.4646     1.63627
     41410     1.83406     1.36888     1.47623     1.63539
     41420       1.837     1.37589     1.47078       1.641
     41430     1.84285     1.36991     1.48028     1.65055
     41440     1.83256     1.36073     1.47005     1.64435
     41450     1.83735      1.3576     1.47797     1.65053
     41460     1.83524     1.37269     1.46737     1.64278
     41470     1.83619      1.3679     1.46542     1.65064
     41480     1.83418     1.37117     1.46622     1.64271
     41490     1.83269     1.35891     1.47171     1.64468
     41500     1.83729     1.35956     1.48763     1.64006
     41510     1.83786     1.36351     1.49106     1.63495
     41520     1.83352     1.35586     1.48525     1.63685
     41530      1.8278     1.34387     1.48151     1.63732
     41540     1.83396     1.34036     1.49949     1.63762
     41550     1.83135     1.35047     1.48808     1.63386
     41560     1.83434     1.34563     1.49722     1.63622
     41570     1.83289     1.34674     1.49096     1.63777
     41580     1.83852     1.33413     1.50255     1.65009
     41590     1.84596     1.34415     1.50713     1.65437
     41600      1.8349     1.34322     1.49844     1.63833
     41610     1.82786     1.34494      1.4844     1.63396
     41620      1.8335     1.34326     1.48857     1.64415
     41630     1.82918     1.34125     1.48965     1.63517
     41640      1.8301     1.34062     1.49536     1.63252
     41650      1.8351     1.34755     1.48993     1.64299
     41660     1.82871     1.33486     1.49204     1.63716
     41670     1.82507     1.34099     1.48595     1.62955
     41680     1.82607      1.3385     1.49296     1.62744
     41690     1.82633      1.3463     1.48119     1.63233
     41700     1.82948     1.34502     1.48591     1.63616
     41710     1.83319     1.34968     1.48246     1.64374
     41720     1.83123     1.34306     1.48851      1.6393
     41730     1.82953     1.35195     1.47504     1.64039
     41740     1.82365     1.35415     1.46457     1.63485
     41750     1.83211     1.34244     1.48305     1.64671
     41760     1.83006     1.35568     1.46984     1.64315
     41770     1.83796     1.36256     1.48139     1.64472
     41780     1.83569     1.35583     1.48263     1.64411
     41790     1.83812     1.35019     1.48956      1.6479
     41800     1.83095     1.35001     1.47945     1.64118
     41810     1.83021     1.35457     1.47634     1.63857
     41820     1.83319     1.35368     1.48103     1.64174
     41830     1.83091     1.36019     1.47436     1.63725
     41840     1.82233     1.35014     1.46919     1.63106
     41850     1.82874     1.35485      1.4657     1.64459
     41860     1.83799     1.35558     1.47107     1.65976
     41870     1.83071       1.368       1.457     1.64583
     41880     1.82881     1.35968     1.45437     1.65081
     41890     1.82606     1.36955     1.45046     1.63996
     41900     1.83007     1.37807     1.44519      1.6464
     41910     1.82594     1.38285     1.44042     1.63738
     41920     1.83455      1.3872     1.44848     1.64581
     41930     1.82474     1.37589      1.4476     1.63423
     41940     1.82965     1.37588     1.45045     1.64268
     41950     1.83537     1.36879     1.47122     1.64289
     41960     1.83873     1.37766     1.46525     1.64831
     41970     1.83576     1.37548     1.46614     1.64273
     41980     1.83217     1.36338     1.47125     1.64022
     41990     1.83869     1.36129     1.47922     1.64935
     42000      1.8302      1.3511     1.48258     1.63576
     42010     1.83254     1.35248     1.47895     1.64314
     42020     1.82984     1.34173     1.48875     1.63708
     42030      1.8314     1.35231     1.48488     1.63535
     42040     1.83636     1.36029     1.48479     1.63994
     42050     1.84062     1.36904     1.48107     1.64559
     42060     1.83893     1.37399     1.47396     1.64406
     42070     1.83075     1.34841     1.49016     1.63233
     42080     1.83614     1.35412     1.49152     1.63845
     42090     1.83374      1.3587     1.49338     1.62756
     42100     1.83311     1.35634     1.49134     1.62997
     42110     1.83413      1.3641     1.48044     1.63573
     42120     1.82917     1.36848     1.47603      1.6249
     42130     1.82779      1.3642     1.47478     1.62653
     42140     1.83295     1.36638     1.48322     1.62865
     42150      1.8267     1.37141     1.47354     1.61915
     42160       1.835      1.3759     1.48666     1.62209
     42170     1.82843     1.36946     1.48636     1.61295
     42180     1.83238      1.3786     1.48461     1.61575
     42190     1.82983     1.37559      1.4852     1.61199
     42200     1.82815     1.35892     1.49658     1.61178
     42210     1.82301     1.35862      1.4951     1.60175
     42220     1.82211     1.35743     1.50355     1.59275
     42230     1.83101     1.35815     1.50494     1.61115
     42240     1.83311     1.36319     1.49891     1.61727
     42250     1.83412     1.35366     1.50762     1.61946
     42260     1.83107     1.36029     1.50246     1.61179
     42270      1.8289     1.34551     1.50587     1.61608
     42280     1.82759     1.34818     1.50507     1.61163
     42290     1.82899     1.34823     1.50497     1.61486
     42300     1.83811     1.36228     1.50473     1.62398
     42310      1.8331     1.35305     1.49898     1.62567
     42320     1.82826      1.3512     1.50275      1.6128
     42330     1.81372     1.33652     1.49298     1.60121
     42340     1.83381     1.34795     1.50209     1.62865
     42350     1.82384     1.34219     1.49921     1.61359
     42360     1.82746     1.33934     1.49803     1.62519
     42370      1.8296     1.33637     1.50805     1.62321
     42380     1.82917     1.34148     1.50028      1.6252
     42390      1.8259     1.34854     1.49854     1.61357
     42400     1.81918     1.34652     1.49244     1.60572
     42410     1.83423      1.3472      1.5143     1.61888
     42420     1.83092     1.36195      1.5055     1.60721
     42430     1.83916     1.37138     1.50317     1.62013
     42440     1.82538     1.36281     1.49479     1.60386
     42450     1.83158     1.34952     1.51498     1.61027
     42460      1.8292     1.35341     1.50567     1.61034
     42470     1.82694      1.3471     1.50422     1.61185
     42480      1.8293     1.35585     1.49568      1.6178
     42490     1.83128      1.3473     1.49321     1.63164
     42500     1.82882     1.35495     1.49267     1.62026
     42510      1.8329     1.35517     1.50307     1.61968
     42520     1.84145     1.37503      1.4978     1.62719
     42530     1.84084     1.36714     1.49433     1.63562
     42540     1.84149     1.36456     1.48553     1.64722
     42550     1.83698     1.36044     1.47773     1.64758
     42560      1.8362      1.3683     1.46915     1.64701
     42570     1.83097     1.36206     1.46669     1.64271
     42580      1.8377     1.36751     1.48074     1.64061
     42590     1.83385     1.36268     1.47597     1.64031
     42600     1.83663     1.37144     1.47935     1.63619
     42610     1.83421     1.36189     1.48507     1.63353
     42620     1.83527     1.37005     1.47966     1.63401
     42630     1.83342     1.36325     1.48259     1.63288
     42640     1.83756     1.37238     1.47541     1.64104
     42650     1.83244      1.3751     1.47192      1.6304
     42660     1.83251     1.37734     1.46316     1.63655
     42670     1.83183     1.37464     1.46841     1.63258
     42680     1.83169     1.37334      1.4681     1.63364
     42690     1.83852     1.37749     1.46519     1.64803
     42700     1.84313     1.39115     1.46153     1.65012
     42710     1.83822      1.3851     1.46385     1.64218
     42720     1.83623     1.37563     1.47001     1.64018
     42730     1.84414     1.38588     1.46056     1.65764
     42740     1.83821     1.37864     1.46843     1.64349
     42750      1.8346     1.38509     1.46495     1.63308
     42760     1.83587     1.38793     1.46178     1.63636
     42770     1.83845     1.39377     1.46018     1.63862
     42780     1.83008     1.38775     1.45449     1.63001
     42790     1.84122     1.38725     1.46549     1.64562
     42800     1.83607     1.38115      1.4688     1.63627
     42810     1.83454     1.37295     1.46427     1.64378
     42820     1.82889     1.37415     1.46373     1.63062
     42830      1.8368     1.38818      1.4654     1.63499
     42840     1.82737     1.37155     1.45962     1.63308
     42850     1.83336     1.37898     1.46478     1.63561
     42860     1.83551     1.38397     1.46685     1.63437
     42870     1.83409     1.38389     1.46466     1.63322
     42880     1.83003     1.38054     1.46267     1.62873
     42890     1.83524     1.38505     1.45893     1.63993
     42900     1.83633     1.40342     1.44778     1.63663
     42910     1.83617     1.39579     1.45718     1.63446
     42920     1.83292     1.39372     1.46122      1.6253
     42930     1.83507     1.39623     1.45951     1.62952
     42940     1.83674      1.4038     1.45173     1.63371
     42950     1.82943     1.40405     1.44859     1.61982
     42960      1.8348     1.40109     1.45257     1.63093
     42970     1.82409     1.37825      1.4638     1.61625
     42980     1.83808     1.38238     1.47273      1.6362
     42990     1.84057     1.39339     1.46374     1.64052
     43000     1.83042     1.38917     1.45697     1.62736
     43010     1.82895     1.38894     1.45455     1.62643
     43020     1.84138      1.3915      1.4652     1.64263
     43030     1.83571     1.39097     1.45816     1.63664
     43040     1.84131     1.39715     1.46174     1.64076
     43050     1.83226      1.3965     1.44651     1.63454
     43060      1.8394     1.40509     1.45605     1.63475
     43070     1.83543     1.40761      1.4474     1.63136
     43080     1.83074     1.40787     1.44115     1.62611
     43090     1.82546     1.39432     1.44877     1.61912
     43100     1.83279     1.39891     1.44923     1.63127
     43110     1.82847     1.38935     1.45584     1.62383
     43120     1.83018     1.40357     1.44034     1.62927
     43130      1.8409     1.40772     1.45293     1.63865
     43140     1.84303     1.40896     1.45755     1.63827
     43150     1.83272     1.41312     1.43263     1.63353
     43160     1.83472      1.4082      1.4374     1.63807
     43170     1.82849     1.39928     1.44066     1.62888
     43180     1.83581      1.4078      1.4404     1.63822
     43190     1.82854     1.39785     1.44055     1.63033
     43200     1.82954     1.40358     1.43738     1.63045
     43210     1.83371     1.40136     1.44266     1.63704
     43220     1.83282     1.39242     1.44165     1.64355
     43230     1.81968     1.38639      1.4297     1.62983
     43240     1.82563     1.38916     1.43308     1.63778
     43250     1.82668     1.38143     1.43961     1.64094
     43260     1.82985     1.38593     1.43627     1.64714
     43270     1.83093     1.39514     1.43512     1.64276
     43280     1.83007     1.39192     1.43629     1.64255
     43290     1.82752     1.39586     1.42999     1.63901
     43300     1.82213     1.38164     1.43109      1.6381
     43310     1.82664     1.39174     1.42445     1.64537
     43320       1.832     1.38089     1.43996      1.6529
     43330      1.8335     1.37873      1.4508     1.64855
     43340       1.824     1.38151     1.43058      1.6428
     43350     1.82644     1.38071     1.43664     1.64361
     43360     1.82166     1.37739     1.43863     1.63403
     43370     1.82936     1.38557     1.44032      1.6428
     43380     1.83191      1.3859     1.44809     1.64136
     43390     1.83631     1.39095     1.45234     1.64317
     43400     1.83156     1.38204     1.45116     1.64112
     43410     1.83395     1.38949     1.44872     1.64232
     43420     1.83706     1.39313     1.45685     1.63901
     43430     1.82609     1.37986       1.454     1.62821
     43440     1.83338      1.3751     1.45974     1.64342
     43450     1.83574     1.37118     1.47198     1.64104
     43460     1.83066       1.364     1.47537     1.63261
     43470     1.83363     1.37594     1.46546     1.63817
     43480     1.82425     1.36906     1.45385     1.63334
     43490      1.8226     1.36246     1.45151     1.63725
     43500     1.82887     1.37736     1.45161     1.63867
     43510     1.84261     1.39117     1.44807     1.66078
     43520     1.82992      1.3696     1.44653     1.65195
     43530     1.83162     1.37163     1.44802     1.65275
     43540     1.83077     1.37805     1.44324      1.6497
     43550     1.82443     1.37471      1.4373     1.64361
     43560     1.82383     1.37364      1.4352       1.645
     43570     1.83186     1.36496      1.4479     1.65887
     43580     1.82887     1.37804      1.4371     1.65085
     43590      1.8386     1.37344      1.4457     1.66868
     43600     1.82868     1.37043     1.44239     1.65215
     43610     1.82885      1.3718     1.44014     1.65334
     43620     1.83192     1.37933     1.43628     1.65722
     43630     1.83469     1.38897     1.43221     1.65882
     43640     1.83342     1.38275     1.43872     1.65559
     43650     1.83457     1.38342     1.43664     1.65938
     43660     1.83383     1.37856     1.44078     1.65819
     43670      1.8345     1.38172     1.43797     1.65947
     43680     1.83284     1.38026     1.44826     1.64804
     43690     1.83289     1.37828     1.44521     1.65247
     43700     1.82604     1.37874      1.4368     1.64424
     43710     1.83191      1.3853     1.43483     1.65348
     43720     1.82987     1.37804      1.4366     1.65349
     43730     1.83668     1.38327     1.44516     1.65676
     43740     1.82057     1.36604     1.44714     1.63361
     43750     1.82476     1.36625     1.45515     1.63565
     43760     1.83089     1.36874     1.45806     1.64465
     43770     1.83234     1.37409     1.44687     1.65331
     43780     1.82488     1.37219      1.4393     1.64495
     43790     1.82725     1.37945     1.43801     1.64528
     43800     1.83754     1.38849     1.44122     1.65774
     43810     1.83672     1.38933     1.44601     1.65102
     43820     1.82968     1.38573     1.43227      1.6504
     43830     1.83157     1.39363     1.43377     1.64662
     43840     1.84015     1.39478     1.44542      1.6546
     43850     1.82913     1.39035     1.43783     1.64042
     43860     1.82669     1.38317     1.43665     1.64209
     43870     1.83259     1.38949     1.44713     1.64071
     43880     1.83486      1.3996     1.44002     1.64343
     43890     1.82772     1.38614     1.44929     1.63074
     43900     1.82853     1.38775     1.44387     1.63599
     43910     1.82695     1.39075     1.44053     1.63286
     43920     1.82446     1.38822     1.43817      1.6315
     43930     1.83108     1.39751     1.43904     1.63764
     43940     1.82663     1.38541     1.44793     1.63012
     43950     1.83221     1.39239     1.44664     1.63782
     43960     1.83576     1.40022     1.44778     1.63808
     43970     1.83353     1.40296     1.44266     1.63527
     43980     1.83366     1.41131      1.4382     1.63229
     43990     1.82932     1.39598     1.44763      1.6274
     44000     1.83794     1.41157      1.4485      1.6326
     44010      1.8365     1.40551     1.45027       1.633
     44020     1.82778     1.40823     1.43516     1.62442
     44030     1.83083     1.41284     1.43912     1.62378
     44040     1.82474     1.41563     1.43561     1.61071
     44050     1.82454      1.4103      1.4367     1.61396
     44060     1.82934      1.4077     1.44132     1.62295
     44070     1.82938     1.41722     1.43761     1.61802
     44080     1.82908     1.40818     1.44011     1.62302
     44090      1.8296     1.40889      1.4466     1.61779
     44100     1.83173     1.41028     1.44932     1.61896
     44110     1.82876     1.40102     1.44912     1.62047
     44120     1.83351     1.40245     1.44708     1.63175
     44130     1.82832     1.40111      1.4348     1.63209
     44140     1.83353      1.4109     1.43261     1.63728
     44150     1.82629     1.39959     1.43465     1.62899
     44160     1.83516     1.40568     1.44126     1.63784
     44170     1.84144     1.40654      1.4453     1.64759
     44180     1.83285     1.39866     1.44318     1.63696
     44190     1.83165     1.40399     1.43675     1.63538
     44200     1.83051     1.40774     1.43303     1.63287
     44210      1.8353     1.40372     1.43707     1.64348
     44220     1.82713     1.39616     1.43497     1.63353
     44230     1.82649     1.39539     1.43454     1.63313
     44240     1.82828     1.39375     1.43669     1.63664
     44250     1.83562     1.39595     1.44214     1.64637
     44260     1.83416     1.39944     1.43914     1.64279
     44270     1.82538     1.39289     1.43148     1.63546
     44280     1.82546     1.39498     1.42479     1.63969
     44290     1.83416     1.41276     1.42569     1.64311
     44300     1.82634     1.40222     1.42972     1.63117
     44310     1.83463     1.40659     1.44037     1.63664
     44320     1.82262     1.39111     1.43354     1.62901
     44330     1.83202     1.40857     1.44093     1.62857
     44340     1.83186     1.41001     1.43629     1.63107
     44350     1.82884     1.40644     1.43082     1.63218
     44360     1.82966     1.40078     1.44154     1.62944
     44370     1.82961     1.41081      1.4312      1.6298
     44380     1.83489     1.41938     1.43305      1.6326
     44390     1.82876     1.42613     1.42106      1.6234
     44400     1.83385     1.42763     1.42364     1.63129
     44410     1.83265      1.4286     1.41639     1.63406
     44420     1.83081      1.4338     1.40737     1.63318
     44430     1.83087       1.434     1.40618     1.63414
     44440     1.83687     1.42946     1.41933     1.64022
     44450     1.83361     1.43349      1.4028     1.64363
     44460     1.83097     1.42173     1.41142     1.64057
     44470     1.83432     1.41244     1.42666     1.64289
     44480     1.83496     1.42212     1.42031     1.64146
     44490      1.8411     1.42076      1.4326     1.64572
     44500     1.84119     1.42021     1.43608     1.64335
     44510     1.83955     1.41718     1.43919     1.63958
     44520     1.83471     1.41296     1.43028     1.64018
     44530     1.83144       1.406     1.43369     1.63586
     44540     1.83371     1.40807     1.43117     1.64137
     44550      1.8262     1.40104     1.42804     1.63333
     44560     1.84108     1.41976     1.42908     1.64959
     44570     1.83239     1.40342     1.42868     1.64456
     44580     1.83179     1.41096     1.42437     1.64052
     44590     1.83532     1.41553     1.42196     1.64655
     44600     1.83329     1.41053     1.42483     1.64384
     44610     1.82966     1.40822      1.4203     1.64164
     44620     1.83867      1.4087     1.43001     1.65289
     44630     1.83214      1.4043     1.42509     1.64637
     44640     1.82659     1.39849     1.42616     1.63804
     44650     1.83564     1.39957     1.43639     1.64839
     44660     1.84051      1.3979     1.44284       1.655
     44670     1.83328     1.39031     1.43738     1.65008
     44680     1.83851     1.39427     1.44309      1.6534
     44690     1.83345     1.39374     1.43541     1.64928
     44700     1.83182     1.40066     1.42965      1.6448
     44710     1.83966     1.39506      1.4403     1.65774
     44720     1.84002     1.40498     1.42994      1.6591
     44730     1.83709     1.39558      1.4369     1.65453
     44740      1.8386     1.40197     1.43258     1.65624
     44750     1.83915     1.40114     1.42931     1.66096
     44760     1.83022     1.39883     1.41959      1.6515
     44770     1.83167     1.39776     1.42605     1.65006
     44780     1.82484     1.38943      1.4191     1.64795
     44790      1.8308     1.40113     1.42397     1.64705
     44800      1.8293     1.39886     1.42339     1.64616
     44810     1.83435      1.3983     1.42942     1.65264
     44820     1.84637     1.39925     1.43622     1.67257
     44830     1.83783     1.40225     1.42572     1.66021
     44840     1.84125     1.39548     1.43457     1.66584
     44850     1.83693      1.3997     1.43213     1.65483
     44860     1.83816      1.3965     1.43212     1.66026
     44870     1.83273     1.38874     1.43275      1.6542
     44880     1.83998     1.39912     1.44006     1.65522
     44890     1.84003     1.40705     1.43508     1.65292
     44900     1.83873     1.41209      1.4312     1.64911
     44910     1.83091     1.40623      1.4317     1.63621
     44920     1.84186     1.41881     1.43954     1.64305
     44930     1.83457     1.41686     1.42794     1.63853
     44940       1.839     1.40829     1.44248      1.6431
     44950     1.83522      1.4106     1.43648     1.63792
     44960     1.84218     1.41597     1.44012      1.6457
     44970      1.8408     1.41544       1.438     1.64493
     44980     1.83308     1.40808     1.42957     1.64135
     44990       1.837      1.3961     1.43602     1.65466
     45000     1.83052     1.38855     1.43528     1.64726
     45010     1.83551     1.39617     1.42816      1.6581
     45020     1.83421      1.4062     1.42191     1.65209
     45030     1.83631     1.39684     1.42621     1.66098
     45040     1.83325     1.39444     1.42497      1.6573
     45050      1.8415     1.39852     1.43379     1.66451
     45060     1.83707     1.40121     1.42069      1.6637
     45070     1.83786     1.39851     1.42316     1.66561
     45080     1.83888     1.40282     1.41931      1.6675
     45090     1.83727     1.40172     1.41876     1.66536
     45100     1.83486     1.40217     1.41686     1.66127
     45110     1.82772     1.39624     1.41219     1.65449
     45120     1.83385     1.39599     1.41735     1.66384
     45130     1.83404     1.40775     1.40956     1.66096
     45140     1.83542     1.40573      1.4154     1.66076
     45150     1.82601       1.389     1.41195     1.65701
     45160     1.83376     1.39653     1.41704     1.66345
     45170     1.82698     1.39179     1.40799     1.66018
     45180     1.83384     1.38906     1.41596     1.67079
     45190     1.82947     1.39156     1.41506     1.65984
     45200      1.8309     1.39612     1.41616     1.65822
     45210     1.83417     1.40458     1.41358      1.6605
     45220     1.83002      1.3977     1.41408     1.65673
     45230     1.83859      1.4047     1.42203     1.66297
     45240     1.83141     1.40649     1.41064      1.6553
     45250     1.83915     1.41486     1.41854     1.65856
     45260     1.83943     1.40053     1.42796     1.66326
     45270     1.83105     1.39469     1.42896     1.64876
     45280     1.83085     1.39494     1.42313     1.65313
     45290     1.83151      1.4056     1.42317     1.64553
     45300     1.82813     1.39248     1.42952     1.64364
     45310     1.82643     1.39976     1.41684     1.64466
     45320     1.83379     1.40325      1.4203     1.65505
     45330     1.83263      1.3878     1.43151     1.65585
     45340     1.83634     1.39903     1.42296     1.66198
     45350     1.83259     1.38672     1.42897     1.65886
     45360     1.83381     1.38541     1.43461     1.65778
     45370     1.83399     1.38835     1.42986     1.65983
     45380     1.83386     1.39344     1.42754     1.65726
     45390     1.83563      1.3915     1.42765     1.66273
     45400     1.83595     1.39564     1.43013     1.65781
     45410     1.83406     1.39267     1.42544     1.66017
     45420     1.82757     1.38609     1.42361     1.65292
     45430     1.84157     1.39904     1.43998     1.65888
     45440     1.83976     1.39535     1.43602      1.6614
     45450     1.82561     1.38804     1.42717     1.64385
     45460     1.82665     1.38744     1.43076     1.64355
     45470     1.83263     1.39311     1.42955     1.65308
     45480     1.83158     1.39563     1.42995     1.64827
     45490      1.8285      1.3984     1.42357     1.64462
     45500     1.83434     1.40988     1.43247     1.64009
     45510     1.83528      1.4058     1.43246     1.64568
     45520     1.83389     1.40252     1.43055     1.64705
     45530     1.84114     1.40944     1.43078     1.65709
     45540     1.83815     1.39745     1.43363     1.65813
     45550     1.83844     1.40268     1.43187     1.65588
     45560      1.8372     1.39159     1.43389     1.66073
     45570     1.83869     1.39416     1.43538      1.6606
     45580     1.83281      1.3955     1.42817     1.65266
     45590     1.83602     1.40498     1.42193     1.65713
     45600     1.82482     1.39565     1.41992     1.64194
     45610     1.83124     1.38863     1.43073     1.65275
     45620     1.83718     1.40076     1.43324     1.65353
     45630     1.83328     1.40618      1.4221     1.64988
     45640     1.83308     1.41737     1.42296     1.63908
     45650     1.84613     1.43021     1.43573     1.64608
     45660     1.83611     1.43758     1.41794     1.63261
     45670     1.83411     1.42801     1.42259     1.63247
     45680     1.83109     1.43044     1.41813     1.62744
     45690     1.82878     1.43268     1.41494     1.62304
     45700     1.83026     1.42491     1.41337     1.63454
     45710     1.82894     1.43737      1.3999     1.63227
     45720     1.84488     1.44817     1.41808     1.64288
     45730     1.84056       1.441     1.42071     1.63722
     45740      1.8402     1.44243     1.41169     1.64293
     45750     1.83664     1.43426     1.41399     1.64013
     45760     1.83706     1.43082     1.41704     1.64145
     45770     1.82979      1.4313     1.40629       1.634
     45780     1.83363     1.43256     1.41403     1.63484
     45790     1.83524     1.44704     1.40774     1.63113
     45800     1.83778     1.44848     1.41234     1.63158
     45810     1.83346      1.4497     1.40628     1.62601
     45820     1.83115     1.44203     1.40272     1.63068
     45830     1.83069     1.43608     1.39769     1.63921
     45840     1.82976      1.4415     1.39886     1.63134
     45850     1.83232     1.42829     1.41376     1.63588
     45860     1.83398     1.42553      1.4124     1.64315
     45870     1.83367     1.42262     1.40859     1.64825
     45880     1.83469      1.4222     1.41067     1.64909
     45890     1.83478     1.42608     1.41476     1.64244
     45900     1.82743     1.41459     1.40837     1.64148
     45910     1.83188     1.40708     1.41945     1.64829
     45920     1.82993     1.40136     1.41789     1.65015
     45930      1.8336     1.40578     1.41663     1.65563
     45940     1.83187     1.40511      1.4197     1.64973
     45950      1.8388     1.41361     1.41926     1.65825
     45960      1.8428     1.41717     1.42117     1.66244
     45970     1.83318     1.41244      1.4115     1.65341
     45980     1.83732     1.42211     1.41257     1.65339
     45990     1.83101     1.40667     1.41629     1.64941
     46000     1.83382     1.40986     1.41218     1.65645
     46010     1.83009     1.40125     1.41597     1.65225
     46020     1.83737      1.4231     1.41318     1.65213
     46030     1.83894     1.42262     1.42087     1.64945
     46040     1.83361     1.41296      1.4155      1.6505
     46050     1.83608     1.41975     1.41144     1.65363
     46060     1.83563     1.41931     1.40917     1.65495
     46070     1.83115     1.41862     1.40952      1.6453
     46080     1.83059     1.41791     1.40794     1.64601
     46090     1.82964     1.40812     1.41219     1.64866
     46100     1.82979      1.4022     1.41597     1.65079
     46110      1.8344     1.41015     1.41589     1.65432
     46120     1.83507     1.39929     1.42654     1.65588
     46130     1.83496     1.39662     1.42239     1.66146
     46140     1.83256     1.39507     1.42207     1.65773
     46150     1.83081     1.39478     1.41404     1.66097
     46160     1.83457      1.3909     1.42894     1.65976
     46170     1.82986     1.39507     1.41673     1.65633
     46180     1.82729     1.39935     1.40932     1.65336
     46190     1.84011      1.4095     1.41416     1.66897
     46200     1.83579     1.39948     1.42169     1.66149
     46210     1.84153      1.4065     1.42426     1.66604
     46220     1.83954     1.42205     1.41556     1.65583
     46230     1.83517     1.40945     1.41499     1.65739
     46240     1.83331     1.42201     1.40957     1.64712
     46250     1.83492     1.42122     1.42087     1.64169
     46260     1.84405     1.43727     1.41939     1.64943
     46270     1.84021     1.43813     1.41734     1.64185
     46280     1.84616     1.43499     1.43261      1.6447
     46290     1.84712     1.44815     1.42967     1.63786
     46300     1.84513     1.43988     1.43497     1.63604
     46310     1.84368     1.44829     1.42818     1.63128
     46320     1.83793     1.43693     1.41551     1.63937
     46330     1.85082     1.45322     1.42828     1.64292
     46340     1.84151     1.44601     1.42063     1.63499
     46350     1.83903     1.44168     1.41847      1.6351
     46360     1.83907     1.44761     1.42029     1.62836
     46370     1.83455      1.4494     1.41474     1.62138
     46380     1.83428     1.45571     1.41271     1.61689
     46390     1.83825     1.45524     1.41861     1.62116
     46400     1.83849     1.45462      1.4129     1.62725
     46410     1.83987      1.4564     1.41157      1.6299
     46420     1.83505     1.44439     1.41533     1.62646
     46430     1.83111     1.43771     1.40949     1.62858
     46440     1.84395     1.44537     1.41577     1.64523
     46450     1.83469     1.44767     1.40453     1.63208
     46460     1.83945     1.44124     1.41145      1.6425
     46470     1.83603     1.43462       1.414     1.63843
     46480     1.83661     1.43228     1.41777     1.63852
     46490     1.83064     1.41753     1.41738     1.63833
     46500     1.83646     1.41835      1.4222     1.64645
     46510     1.83411     1.42966     1.41258     1.63969
     46520      1.8353     1.42727     1.42048     1.63761
     46530     1.83628     1.41372     1.42406     1.64841
     46540     1.84247     1.40712     1.43062     1.66215
     46550     1.83498     1.41456     1.42378     1.64506
     46560     1.83505     1.42034     1.42427     1.63979
     46570     1.83598     1.43026     1.41231     1.64359
     46580     1.84223     1.43274     1.42699     1.64274
     46590     1.83457     1.43281     1.41753      1.6337
     46600     1.83436     1.41745     1.42389     1.64107
     46610      1.8463     1.42955     1.42756     1.65411
     46620     1.84544        1.43     1.42042     1.65796
     46630     1.83264     1.41905     1.40636     1.65093
     46640     1.83159     1.41233     1.41023     1.65107
     46650     1.82609     1.41635     1.40797     1.63731
     46660     1.83567     1.42736     1.41465     1.64341
     46670     1.83008     1.42939     1.41165     1.63171
     46680     1.83984     1.43087     1.42127     1.64396
     46690      1.8326     1.42672     1.41528     1.63654
     46700     1.83451     1.41864     1.41601     1.64718
     46710     1.83547     1.41963     1.41603     1.64846
     46720     1.83678     1.42727     1.41845     1.64268
     46730     1.83617     1.41883     1.41661      1.6502
     46740     1.83916     1.42876     1.41687     1.64807
     46750     1.83707     1.42999     1.41546     1.64355
     46760     1.84296     1.42833     1.42155      1.6529
     46770      1.8382     1.43078      1.4142     1.64648
     46780     1.83727     1.42446      1.4087     1.65457
     46790     1.83969     1.42165     1.41035     1.66094
     46800     1.83999     1.42589     1.41375     1.65508
     46810      1.8339     1.40587     1.42298     1.65077
     46820     1.83098     1.40757      1.4206     1.64488
     46830     1.83605     1.39669     1.42953     1.65766
     46840     1.83099     1.42042     1.41409     1.63945
     46850      1.8412     1.42466      1.4231     1.65082
     46860     1.83303     1.41906     1.41716     1.64254
     46870     1.83692     1.43483     1.41175     1.64218
     46880     1.83946     1.43609     1.41984      1.6398
     46890     1.83972     1.42593     1.42127     1.64799
     46900     1.83635     1.42569     1.41382     1.64707
     46910     1.83525     1.42184     1.41959     1.64299
     46920     1.84582     1.43173     1.41767     1.65966
     46930     1.83803      1.4198     1.42153     1.64928
     46940     1.83933     1.42075      1.4221     1.65086
     46950      1.8347     1.40847     1.42236     1.65087
     46960     1.83125     1.40725      1.4176     1.64834
     46970     1.83771      1.4107     1.42684     1.65178
     46980     1.83281     1.40581     1.42053     1.65052
     46990     1.84437     1.42705     1.42138      1.6573
     47000     1.83529     1.41318     1.41692     1.65284
     47010      1.8354     1.40904     1.41766     1.65596
     47020     1.83617     1.41459     1.41506     1.65516
     47030      1.8496     1.42302     1.42873     1.66606
     47040     1.84092     1.42324     1.41904      1.6549
     47050     1.83867     1.42094     1.41151     1.65831
     47060     1.83995     1.41967     1.41346     1.66056
     47070     1.84557     1.43372      1.4105     1.66348
     47080     1.84082     1.42041     1.42101     1.65541
     47090     1.83187     1.41913     1.41003     1.64603
     47100      1.8419      1.4301     1.41796     1.65209
     47110     1.83521     1.42854     1.41208     1.64355
     47120     1.83912     1.42516      1.4218     1.64686
     47130     1.83881     1.43982     1.41423     1.63992
     47140     1.84103     1.43838     1.42499     1.63685
     47150     1.84308     1.44726     1.41821     1.63951
     47160     1.83334     1.44879     1.41059     1.62281
     47170     1.83789     1.45064      1.4172     1.62568
     47180     1.83928      1.4479     1.41902     1.62968
     47190      1.8354     1.45442     1.41742     1.61647
     47200     1.83596     1.45784     1.41241     1.61903
     47210     1.83897      1.4577     1.41081     1.62737
     47220     1.83568     1.45042     1.40916     1.62789
     47230      1.8397     1.44296     1.41791     1.63597
     47240     1.84166     1.44125     1.42197     1.63836
     47250     1.83491     1.43672     1.41759     1.63097
     47260     1.83786     1.44049     1.41989     1.63228
     47270     1.83925     1.44574     1.41007     1.63927
     47280     1.83846     1.44262     1.40523     1.64439
     47290     1.83731     1.43289     1.41236     1.64423
     47300     1.84319     1.42626      1.4242     1.65291
     47310     1.84287     1.42731     1.41258     1.66124
     47320     1.83795      1.4239     1.41135     1.65429
     47330      1.8386     1.42349     1.41232     1.65528
     47340     1.84474     1.41949     1.41411     1.67076
     47350     1.84283     1.41452     1.41822     1.66728
     47360     1.84913      1.4154     1.43021     1.67025
     47370     1.83852     1.40904     1.42459     1.65695
     47380     1.83904     1.40524     1.42559     1.66047
     47390     1.84787     1.41467      1.4244     1.67303
     47400     1.84215     1.41067     1.42739      1.6612
     47410     1.83797     1.40761     1.41993     1.66094
     47420      1.8444     1.41937     1.42409     1.66162
     47430     1.84054     1.41452     1.41952      1.6611
     47440     1.83764     1.41053     1.42246     1.65555
     47450     1.85067     1.41582     1.43249     1.67135
     47460      1.8366     1.40582     1.41902     1.66021
     47470     1.84016     1.40828       1.422     1.66345
     47480      1.8396     1.40768     1.42234     1.66241
     47490     1.83765     1.40616     1.42231     1.65941
     47500     1.83879     1.40904     1.42196     1.65979
     47510     1.83177     1.38254     1.42763     1.66169
     47520     1.83125     1.38865     1.42235     1.65997
     47530     1.84218     1.39866     1.43022     1.66898
     47540     1.83835     1.40004     1.42654     1.66251
     47550     1.84408     1.40258     1.43317     1.66735
     47560     1.83782     1.40564     1.42332     1.65937
     47570     1.83632      1.4111     1.41358     1.65973
     47580     1.83399     1.40799     1.41216     1.65844
     47590     1.84447      1.4131     1.42306     1.66798
     47600     1.84061     1.41452     1.42356     1.65778
     47610      1.8383     1.41312     1.42625     1.65155
     47620     1.83557      1.4101      1.4263     1.64801
     47630     1.84536     1.42247     1.42899     1.65688
     47640     1.84542     1.42161     1.42742      1.6591
     47650      1.8346     1.40854      1.4182     1.65416
     47660     1.83766     1.42253     1.41466     1.65202
     47670      1.8389     1.42682     1.41853     1.64774
     47680      1.8411     1.42683     1.42259     1.64915
     47690     1.84305     1.42454     1.41942      1.6582
     47700     1.83904     1.41911     1.42093     1.65264
     47710     1.83733      1.4236     1.42141     1.64454
     47720     1.83752     1.42189     1.42447     1.64379
     47730     1.83724     1.41103     1.42636     1.65089
     47740     1.83788     1.41526     1.42079     1.65349
     47750     1.83701     1.41448     1.42056     1.65241
     47760      1.8389     1.41818     1.42721      1.6477
     47770     1.84017     1.41708     1.42557     1.65291
     47780     1.83674     1.41003      1.4273     1.64981
     47790      1.8428     1.42657     1.42675     1.64958
     47800     1.84314     1.42518     1.42188     1.65573
     47810     1.84139     1.42149     1.41827     1.65811
     47820     1.84103     1.43196      1.4153     1.65083
     47830     1.84175     1.42785     1.41759     1.65401
     47840     1.84053     1.41903      1.4283     1.64966
     47850     1.84082     1.42011     1.42402     1.65308
     47860     1.84667     1.42393     1.42424     1.66263
     47870     1.84218     1.41903     1.42367     1.65735
     47880     1.83459     1.40005     1.42737     1.65346
     47890      1.8408     1.40678     1.43074     1.65862
     47900     1.83372     1.40603     1.42267      1.6505
     47910     1.82894     1.40388     1.41438     1.64884
     47920     1.83583     1.39777     1.43142     1.65462
     47930     1.83812     1.39098     1.43757      1.6601
     47940     1.83262     1.39628     1.42381     1.65534
     47950     1.83777     1.39811     1.42564     1.66361
     47960     1.83566     1.40563     1.41708     1.65993
     47970     1.84099     1.41344     1.41868     1.66374
     47980     1.83893     1.41142     1.42331     1.65692
     47990     1.83576     1.41497     1.41496     1.65402
     48000     1.84226     1.41932     1.42563     1.65559
     48010     1.84281     1.41333     1.42846     1.65949
     48020     1.84009     1.41603     1.42066     1.65785
     48030     1.83969     1.41487     1.41816     1.66009
     48040     1.83224     1.41277     1.40802     1.65402
     48050     1.84368     1.41242     1.42273     1.66711
     48060     1.83368     1.40584     1.41932     1.65345
     48070     1.83563     1.40056      1.4184     1.66301
     48080     1.84115     1.41551     1.41546     1.66507
     48090     1.83804     1.40326     1.41715     1.66714
     48100     1.83489      1.4003     1.41928     1.66086
     48110     1.83566     1.39945     1.42634     1.65721
     48120     1.83981     1.40863     1.42175     1.66259
     48130     1.83908     1.41354      1.4232     1.65556
     48140     1.83653     1.40357     1.42389     1.65778
     48150     1.83837     1.41192     1.41915     1.65883
     48160     1.83552     1.40707     1.42126     1.65483
     48170     1.84373     1.40788     1.42996     1.66486
     48180     1.83395     1.40943     1.41981     1.65057
     48190     1.84354      1.4067     1.43207     1.66362
     48200     1.83757     1.39596     1.43172     1.65975
     48210     1.83723     1.41045     1.42306     1.65421
     48220     1.84122     1.40945     1.42828     1.65941
     48230     1.83572     1.41052     1.42279       1.651
     48240     1.83792      1.4062     1.42961      1.6537
     48250     1.84333     1.40648     1.43667     1.65938
     48260     1.84411     1.41062     1.43794     1.65649
     48270      1.8351     1.40436     1.42697     1.65128
     48280       1.839     1.40033      1.4386     1.65328
     48290     1.83187     1.39856      1.4313     1.64527
     48300     1.83153     1.40042     1.42671     1.64691
     48310     1.84089     1.39898     1.43939     1.65793
     48320     1.83873      1.3944     1.44128     1.65536
     48330     1.82842     1.39045     1.43062     1.64506
     48340     1.83678     1.39619     1.43313     1.65659
     48350     1.83875     1.38072     1.44593      1.6628
     48360     1.83586     1.38841     1.43876     1.65623
     48370     1.83141       1.396     1.43192     1.64587
     48380     1.83552     1.39375      1.4397     1.65015
     48390     1.83334     1.38365     1.44805      1.6465
     48400     1.83035     1.38552     1.44171     1.64382
     48410     1.82274     1.38059     1.43589     1.63614
     48420     1.84069     1.39813     1.44595     1.65249
     48430     1.83512     1.39971     1.44048     1.64352
     48440     1.83887     1.39327     1.44285     1.65525
     48450     1.82969      1.3819     1.44434      1.6431
     48460     1.83655     1.40503     1.44003     1.64256
     48470     1.83192     1.40387     1.43134     1.64081
     48480     1.82897     1.39536     1.43603     1.63739
     48490     1.83999     1.40383       1.449      1.6434
     48500     1.83723     1.39908     1.45482     1.63613
     48510     1.83804     1.41336     1.44538     1.63405
     48520     1.82325     1.38855     1.44874     1.61913
     48530     1.83706     1.40394     1.44971     1.63612
     48540     1.83245     1.40589     1.44281      1.6302
     48550      1.8425     1.40444     1.45503     1.64318
     48560     1.84308     1.40611     1.45286     1.64498
     48570      1.8388      1.3995      1.4488     1.64461
     48580     1.83815      1.3973      1.4455     1.64794
     48590     1.83895     1.40078     1.44582     1.64648
     48600     1.83936     1.39036     1.44799     1.65429
     48610     1.84603     1.39387     1.44907     1.66522
     48620     1.84545     1.39997     1.44481     1.66253
     48630     1.83752     1.39532     1.44153     1.65167
     48640     1.83457     1.40575     1.43313     1.64357
     48650     1.83557     1.40005     1.43852     1.64593
     48660     1.83752     1.39254     1.44356     1.65224
     48670      1.8384     1.41331     1.43143     1.64712
     48680     1.83956     1.41519     1.43176      1.6478
     48690     1.83674     1.41436     1.42962     1.64409
     48700     1.83795     1.42516     1.43024     1.63692
     48710     1.83285     1.43225     1.42373     1.62492
     48720     1.83314     1.42768     1.42396     1.62937
     48730     1.83621     1.43539     1.42689     1.62694
     48740     1.83323     1.43245      1.4323     1.61804
     48750     1.83656     1.42957     1.43756     1.62346
     48760     1.83808     1.42472     1.44083     1.62826
     48770     1.83741     1.42344     1.43875      1.6297
     48780     1.83455     1.41932     1.42884     1.63557
     48790     1.83386     1.40915     1.43054     1.64131
     48800     1.83853     1.41583     1.42931     1.64709
     48810     1.84003     1.41368      1.4378     1.64488
     48820     1.83882      1.4209     1.43145      1.6415
     48830     1.84166     1.42365     1.42954     1.64715
     48840     1.83582     1.41152     1.43078     1.64347
     48850     1.83583     1.41658     1.43538     1.63509
     48860     1.83234     1.41797     1.42513     1.63503
     48870     1.83273     1.41367     1.42826     1.63688
     48880      1.8414     1.41861      1.4315     1.64921
     48890     1.83789     1.41192     1.43111     1.64745
     48900     1.84259      1.4174      1.4299     1.65428
     48910     1.83327     1.41227     1.42832     1.63924
     48920     1.83133     1.40941     1.42885     1.63692
     48930     1.84697     1.41939     1.43232     1.66023
     48940     1.83668     1.40607     1.42739     1.65298
     48950     1.83807     1.41017     1.43076     1.64965
     48960     1.83853     1.40492     1.42793     1.65759
     48970     1.84347     1.40608     1.43401     1.66232
     48980     1.83101     1.39559     1.42463     1.65166
     48990     1.83585     1.39347     1.43066     1.65896
     49000     1.84368     1.39979       1.435     1.66724
     49010     1.83764     1.38446     1.43751     1.66454
     49020     1.83875      1.3834     1.43895     1.66662
     49030     1.83812     1.37523     1.44733     1.66473
     49040     1.84161      1.3681     1.45794     1.66907
     49050      1.8333      1.3706     1.44688     1.65831
     49060     1.84296     1.37459     1.45258     1.67137
     49070     1.83621     1.37392     1.44814     1.66089
     49080     1.82997      1.3685     1.44503     1.65429
     49090      1.8324     1.36198     1.45055     1.66022
     49100     1.83689     1.36799     1.45479     1.66149
     49110     1.83637     1.37876     1.44641     1.65875
     49120     1.83674       1.377     1.45691     1.65183
     49130     1.83781      1.3751     1.46367      1.6498
     49140     1.84009     1.37843      1.4697     1.64674
     49150     1.83563     1.37572     1.46729      1.6412
     49160     1.83834     1.37124     1.47998     1.63962
     49170     1.83025     1.36446     1.47688     1.62995
     49180     1.83313     1.36368     1.47802     1.63602
     49190     1.83058     1.36917     1.46922     1.63365
     49200     1.82864     1.35741     1.46576     1.64219
     49210     1.83347     1.35869     1.47073     1.64746
     49220      1.8352     1.35439     1.48212     1.64465
     49230     1.82885     1.33997     1.48299     1.64152
     49240     1.83139     1.33473      1.4914     1.64384
     49250     1.83776     1.33786     1.49218     1.65476
     49260     1.83545      1.3409     1.48794       1.651
     49270     1.83652     1.34835     1.48061     1.65391
     49280     1.83805      1.3422     1.48745     1.65616
     49290     1.83131     1.34141     1.48084     1.64777
     49300     1.83834     1.33377     1.49969     1.65256
     49310     1.83959     1.33122     1.49842     1.65854
     49320     1.84687     1.34258     1.49179     1.67148
     49330     1.83597     1.33129     1.49376     1.65466
     49340     1.83449     1.33166     1.48593     1.65813
     49350     1.84027     1.34076     1.48587     1.66365
     49360     1.83985     1.35292     1.47967      1.6584
     49370     1.83702     1.34554     1.47803      1.6596
     49380     1.83827     1.35825     1.47538     1.65435
     49390     1.83153     1.36001     1.46677     1.64558
     49400      1.8389     1.36521     1.46751     1.65702
     49410     1.84002     1.35383     1.47397      1.6631
     49420     1.83043     1.35451     1.46044     1.65329
     49430     1.83819     1.36067     1.46935     1.65756
     49440     1.83785     1.36832     1.46677     1.65278
     49450     1.84368     1.37655     1.46778     1.65802
     49460      1.8375     1.36916     1.45656     1.66031
     49470     1.83565     1.37055     1.45942     1.65255
     49480      1.8388     1.37498     1.45932     1.65596
     49490     1.84428     1.38562     1.45859     1.65991
     49500     1.84146     1.37778     1.46468     1.65481
     49510     1.84124     1.37685     1.46451     1.65524
     49520     1.83379     1.37115     1.46385     1.64398
     49530     1.83979     1.37355     1.47259     1.64758
     49540     1.83986     1.37501     1.46604     1.65234
     49550      1.8471     1.38673     1.46981     1.65535
     49560     1.82879      1.3631     1.46579     1.63778
     49570     1.83874     1.36957     1.46656     1.65391
     49580     1.83341     1.35905     1.46653     1.65076
     49590     1.83537     1.37243      1.4579      1.6517
     49600      1.8364     1.37668      1.4534     1.65441
     49610     1.83976     1.38735     1.45143      1.6547
     49620     1.83831     1.40041       1.436     1.65394
     49630     1.84227     1.39486     1.44683     1.65799
     49640     1.84419     1.40242     1.44517     1.65734
     49650     1.83702      1.3976      1.4392     1.65066
     49660     1.84425     1.39823     1.44251     1.66331
     49670     1.83194      1.3949     1.42673     1.65248
     49680     1.83701     1.39539     1.43525     1.65595
     49690     1.84521     1.41131     1.43525     1.66068
     49700     1.84371      1.4098     1.43223     1.66125
     49710     1.84373     1.40559     1.43979      1.6583
     49720     1.83987     1.40766     1.42875     1.65754
     49730     1.83437     1.39787     1.43848     1.64518
     49740     1.84302     1.40689     1.43669     1.65833
     49750     1.83612     1.40398     1.43295     1.64869
     49760     1.84126     1.41053     1.43969     1.64868
     49770     1.83901     1.40701     1.43303     1.65246
     49780     1.84089     1.41547     1.42248     1.65854
     49790     1.83101     1.40834     1.41372      1.6502
     49800     1.83594     1.40349      1.4206     1.65935
     49810     1.83976      1.4038     1.43794     1.65261
     49820     1.85043      1.4087     1.44333     1.66751
     49830     1.83881     1.40947     1.42796     1.65433
     49840     1.83919     1.40286     1.43466     1.65498
     49850     1.84072     1.40543     1.42941     1.66075
     49860     1.84212     1.40879     1.43173     1.65899
     49870      1.8316     1.39712     1.42035     1.65535
     49880     1.83604     1.39128     1.43405     1.65829
     49890     1.83656     1.38829     1.44932     1.64866
     49900      1.8401     1.38747       1.457     1.65047
     49910     1.83723     1.38194     1.45383     1.65151
     49920     1.83934      1.3917     1.44169     1.65863
     49930     1.83938     1.39583     1.44004     1.65667
     49940     1.84304     1.40972     1.43936     1.65363
     49950     1.83804     1.40432     1.42698     1.65783
     49960     1.83496     1.39888     1.43089     1.65223
     49970     1.82972     1.39459     1.42483     1.64945
     49980     1.84219     1.41226     1.43179     1.65614
     49990     1.84819     1.41931     1.42899     1.66589
     50000     1.84641     1.42645     1.41966     1.66381
     50010     1.84541     1.43006     1.41301     1.66415
     50020      1.8425     1.42108     1.41701     1.66199
     50030     1.84008     1.42883     1.41175     1.65445
     50040     1.83897     1.42347     1.41774     1.65147
     50050     1.83696     1.41607     1.42197     1.64972
     50060     1.83843     1.42481     1.41664     1.65006
     50070     1.84241     1.43199     1.40374     1.66368
     50080     1.84916      1.4326     1.41243     1.67076
     50090     1.83647     1.42371     1.40554     1.65614
     50100     1.83808     1.42258     1.40638     1.65996
     50110     1.83796     1.41824     1.41188     1.65874
     50120     1.85123     1.42656     1.41932     1.67468
     50130     1.84514     1.43001     1.40987     1.66627
     50140     1.82781     1.41234     1.40867     1.64399
     50150     1.83314     1.42015     1.41308     1.64534
     50160      1.8389     1.42465     1.40642     1.65996
     50170     1.83353     1.42349     1.40147     1.65324
     50180     1.83992     1.41802     1.41141     1.66367
     50190     1.83615     1.42488     1.40545     1.65448
     50200      1.8321     1.41468      1.4031     1.65625
     50210     1.83848     1.42653     1.40086     1.66211
     50220     1.84466     1.42904      1.4089     1.66685
     50230     1.84338      1.4317     1.40545     1.66466
     50240     1.84241     1.42694     1.40917     1.66344
     50250     1.83945     1.43135     1.40584      1.6559
     50260     1.84907     1.44938     1.40124     1.66551
     50270       1.842     1.43836      1.4002     1.66026
     50280     1.84215     1.43922     1.40072     1.65941
     50290      1.8368     1.44681     1.39231     1.64798
     50300     1.84005     1.44552     1.40084     1.64915
     50310     1.84268     1.44763      1.4065     1.64834
     50320     1.84348     1.44445     1.41011     1.64985
     50330     1.84918     1.43783     1.42026     1.65964
     50340     1.84444      1.4411     1.41271      1.6527
     50350     1.84689     1.44684     1.40655     1.65838
     50360     1.84898     1.45273      1.4101     1.65489
     50370     1.84379     1.44701     1.40745     1.65056
     50380     1.83923     1.43526     1.41133     1.64733
     50390     1.84192     1.43027     1.41275     1.65645
     50400     1.84898     1.42642     1.42258     1.66704
     50410     1.84435     1.42061     1.42656     1.65833
     50420     1.84422     1.42458     1.41791     1.66205
     50430        1.85     1.42728     1.41956     1.67115
     50440     1.84424     1.41344     1.42514     1.66542
     50450     1.84441     1.42138     1.42734     1.65713
     50460     1.83823     1.41253     1.42342     1.65433
     50470     1.84323     1.40523     1.43707     1.65986
     50480     1.84688     1.41827     1.43486     1.65881
     50490     1.83854     1.40394     1.43429     1.65296
     50500     1.83844      1.4152     1.42386     1.65213
     50510     1.83776     1.41027     1.43042     1.64918
     50520      1.8353     1.39724     1.43438     1.65133
     50530     1.84151     1.40598     1.42881     1.66256
     50540     1.83754     1.40864     1.42306     1.65642
     50550     1.82765     1.40281      1.4175      1.6442
     50560     1.84773     1.41795     1.43794     1.65831
     50570     1.84546     1.41363     1.44027      1.6549
     50580     1.84043     1.42065     1.42597     1.65006
     50590     1.83057     1.39953      1.4279      1.6445
     50600     1.84203     1.41302     1.42955     1.65708
     50610     1.83627     1.42592     1.41895     1.64228
     50620      1.8368     1.41268     1.42805     1.64701
     50630     1.83736     1.42205     1.43041     1.63812
     50640     1.83746     1.41346     1.44567     1.63238
     50650     1.83122     1.40819      1.4406      1.6274
     50660     1.83707     1.41992     1.42842     1.64107
     50670     1.83357     1.40411     1.44159     1.63532
     50680     1.83798     1.41147     1.43585      1.6439
     50690     1.84083     1.41029     1.43921     1.64835
     50700     1.83857     1.40128     1.43893     1.65122
     50710     1.84483     1.40675     1.44671     1.65374
     50720     1.84439     1.40507     1.44932     1.65192
     50730     1.84872     1.41119     1.44656     1.65877
     50740     1.85001     1.41184     1.44392     1.66339
     50750     1.84611     1.41669     1.43834     1.65543
     50760     1.84601     1.41212     1.44312     1.65493
     50770      1.8411     1.40493     1.44605     1.64755
     50780       1.853     1.42261     1.44871      1.6567
     50790     1.84146     1.41689     1.44054     1.64292
     50800     1.84261     1.41477     1.43856     1.64905
     50810     1.83908     1.41154     1.44009      1.6426
     50820     1.83951     1.41296      1.4402     1.64223
     50830     1.85032      1.4253     1.45372     1.64395
     50840     1.84788     1.42666     1.45406     1.63698
     50850     1.84105     1.42652     1.44657     1.62831
     50860     1.83591     1.41201     1.44804     1.62806
     50870     1.84381      1.4133     1.45378     1.63963
     50880     1.84303     1.42229     1.44373     1.63899
     50890     1.84139     1.42306     1.43221     1.64472
     50900     1.83227     1.41232      1.4319     1.63385
     50910     1.83621      1.4149     1.43289     1.63958
     50920     1.83414     1.41855     1.42676     1.63715
     50930     1.84073     1.42712     1.43146     1.64037
     50940     1.83894     1.41398     1.43689     1.64299
     50950     1.83921     1.42703     1.42426     1.64332
     50960     1.83794      1.4305     1.42476       1.637
     50970     1.84111     1.42386     1.43706     1.63916
     50980     1.82945     1.41055     1.43906     1.62271
     50990     1.83463     1.41142     1.44005     1.63276
     51000     1.84284     1.42176     1.43562     1.64612
     51010     1.83578     1.41698     1.43538     1.63462
     51020      1.8425      1.4181     1.43666      1.6476
     51030     1.84105     1.42696     1.42722     1.64491
     51040     1.84211     1.43108     1.43205     1.63951
     51050     1.84554     1.43659     1.42561       1.648
     51060     1.83763     1.42951     1.42422     1.63763
     51070     1.84482     1.42929     1.43177      1.6474
     51080     1.84958     1.43844     1.43152     1.65031
     51090     1.84437     1.41698     1.43611     1.65322
     51100     1.84823     1.41269     1.43928     1.66273
     51110     1.84632     1.40557     1.44209      1.6621
     51120     1.83862     1.40781      1.4313     1.65243
     51130     1.84787     1.40968      1.4428     1.66145
     51140     1.85055     1.41236     1.43927     1.66818
     51150     1.84298     1.40607     1.43381     1.66142
     51160     1.85073     1.41303     1.43585     1.67094
     51170     1.84596     1.41452     1.43384     1.66083
     51180     1.84523     1.42235     1.42313     1.66174
     51190     1.85393     1.42927     1.42483     1.67367
     51200     1.84911     1.42883     1.42019     1.66732
     51210     1.84507     1.42056     1.41541      1.6695
     51220     1.85131     1.41793     1.42774     1.67502
     51230     1.84714     1.41317     1.42482     1.67234
     51240     1.84442     1.42236     1.41418     1.66756
     51250     1.84402     1.41703     1.41804     1.66794
     51260     1.84838     1.41264     1.42929     1.67171
     51270      1.8489     1.42141     1.42563     1.66854
     51280     1.84843     1.41082     1.43691      1.6668
     51290        1.84     1.40998     1.42295     1.66084
     51300     1.84492     1.40457     1.43765     1.66367
     51310     1.84739     1.40539     1.43142     1.67381
     51320     1.84639     1.41281     1.42743     1.66875
     51330     1.83775     1.40601       1.434     1.64968
     51340     1.83812     1.41537     1.42786     1.64781
     51350     1.84044     1.41765     1.42357     1.65474
     51360     1.84858     1.42669     1.42772     1.66152
     51370     1.84732     1.41875     1.42771     1.66552
     51380     1.84195      1.4213     1.42034     1.65775
     51390     1.84429     1.42779     1.41932     1.65822
     51400     1.84548     1.43023     1.41692     1.66084
     51410     1.84764     1.43619     1.41952     1.65826
     51420     1.85001     1.42921     1.42236     1.66714
     51430     1.84574     1.43432     1.41833     1.65668
     51440      1.8437     1.42329     1.42179     1.65869
     51450     1.84638     1.43094     1.42384     1.65631
     51460     1.83564     1.42024     1.41818     1.64645
     51470     1.83997     1.42355     1.41667     1.65455
     51480     1.84931     1.43392     1.41791     1.66532
     51490     1.84629     1.43154     1.42184      1.6573
     51500     1.84097     1.43208     1.41854      1.6478
     51510     1.84256     1.43477     1.42176     1.64623
     51520     1.84646     1.44506      1.4266     1.64177
     51530     1.83498     1.43704     1.41785     1.63062
     51540     1.84271     1.44459     1.41522     1.64362
     51550     1.84212     1.43403     1.42577     1.64241
     51560     1.84177     1.43327     1.41777     1.64923
     51570     1.85412     1.44962      1.4305     1.65161
     51580     1.83858     1.43551     1.41673     1.64102
     51590     1.84496     1.44925      1.4085     1.65031
     51600     1.85499     1.45557     1.41477     1.66185
     51610     1.84883     1.44593     1.41837     1.65343
     51620     1.84887     1.44751     1.41729     1.65308
     51630     1.84717     1.43936     1.42406     1.65056
     51640     1.84147     1.43819     1.41303     1.64833
     51650      1.8343     1.43187     1.40732     1.64272
     51660     1.84444     1.44171     1.40784      1.6563
     51670     1.84584     1.43531     1.42354     1.65155
     51680     1.84241     1.44153     1.41619      1.6448
     51690     1.84479     1.43585     1.42135     1.65065
     51700     1.83876     1.44111     1.41092     1.64151
     51710     1.83973     1.44639     1.40948     1.64028
     51720     1.83477     1.44081     1.41039     1.63327
     51730      1.8385     1.43935     1.41412     1.63972
     51740     1.83304     1.43518     1.40291     1.64079
     51750     1.83954     1.43077     1.41527     1.64855
     51760     1.83457     1.41836     1.41664     1.64701
     51770     1.83438     1.42079     1.40758     1.65227
     51780     1.84311     1.42774     1.41679     1.65781
     51790     1.84235     1.42949     1.41487     1.65627
     51800     1.83754     1.41462     1.41675     1.65673
     51810     1.84307     1.41777     1.42057     1.66305
     51820     1.84197      1.4241     1.41527     1.65972
     51830     1.83949     1.42383     1.40938     1.65946
     51840     1.84733     1.41994     1.42141     1.66992
     51850      1.8524     1.42542     1.42311     1.67502
     51860     1.84849     1.43162     1.41465     1.66826
     51870     1.84737     1.43064     1.40985     1.67066
     51880     1.84959     1.43094     1.41121     1.67419
     51890     1.84127     1.41962     1.40771     1.66841
     51900     1.84476      1.4331     1.40422     1.66754
     51910     1.84173     1.42452     1.40727     1.66562
     51920     1.83464     1.41549     1.39875     1.66485
     51930     1.84092     1.42036     1.40899     1.66593
     51940     1.84643     1.42667      1.4049     1.67614
     51950     1.85015     1.42908     1.40835     1.67941
     51960     1.84267     1.41991     1.40933     1.66988
     51970     1.83611      1.4187     1.40707     1.65833
     51980     1.83764     1.42368     1.41116     1.65398
     51990     1.84518     1.42442     1.41639      1.6656
     52000     1.83771      1.4325      1.4083     1.64894
     52010     1.84333     1.43664     1.41798     1.64958
     52020     1.84133     1.42021     1.42198     1.65589
     52030     1.84432     1.43189     1.41336     1.65987
     52040     1.84276     1.43824     1.41035     1.65346
     52050     1.84046     1.42836     1.41074     1.65656
     52060     1.83579     1.42655     1.41185     1.64679
     52070     1.84139     1.42854      1.4183       1.652
     52080     1.84166     1.43782     1.41321     1.64891
     52090     1.83274     1.43393     1.40593     1.63863
     52100      1.8514     1.44367     1.42312     1.65709
     52110     1.83683     1.43357     1.42357     1.63287
     52120     1.84133     1.43311     1.43218     1.63587
     52130     1.84422     1.44559     1.41947     1.64246
     52140     1.84139     1.43654     1.42072     1.64295
     52150     1.83744     1.42611     1.42901       1.636
     52160     1.84167     1.43159     1.43047     1.63945
     52170     1.83883     1.41892     1.43859     1.63698
     52180     1.84332     1.41889     1.44262     1.64356
     52190     1.84042     1.41393     1.43855     1.64489
     52200     1.84475     1.41103     1.44846     1.64838
     52210     1.83579     1.40111     1.44425     1.64051
     52220     1.84155     1.41022     1.45186     1.63891
     52230     1.84141     1.40733     1.44846     1.64407
     52240     1.83692     1.40104     1.45237     1.63593
     52250     1.84011     1.41655     1.44894     1.63277
     52260     1.84468     1.42684     1.44988      1.6333
     52270     1.84521     1.42303     1.44603     1.64121
     52280     1.84092     1.41867     1.44428     1.63689
     52290     1.84706     1.41767     1.44858     1.64775
     52300     1.84985     1.42373     1.45322      1.6447
     52310     1.84605      1.4108     1.44616     1.65352
     52320     1.83341     1.40174     1.44231     1.63635
     52330     1.84291     1.40202      1.4565     1.64487
     52340     1.84265     1.40454     1.45722      1.6415
     52350     1.83769     1.39578     1.45659     1.63841
     52360     1.84044     1.39832     1.45751     1.64159
     52370     1.84415     1.39663     1.46204     1.64731
     52380     1.83961     1.39959     1.45263     1.64296
     52390     1.84209     1.40072     1.45971     1.64129
     52400     1.84379     1.39883     1.45866     1.64765
     52410     1.84349     1.39538     1.46796     1.64162
     52420      1.8488      1.3948     1.47102     1.65127
     52430     1.85009     1.38525     1.47783     1.65614
     52440     1.83882     1.38862     1.46349     1.64087
     52450     1.84242     1.38973     1.47035     1.64187
     52460     1.84411     1.37492      1.4733     1.65544
     52470     1.83576     1.36717     1.47246     1.64399
     52480     1.83647     1.36733     1.47476     1.64339
     52490     1.84007     1.35374       1.484     1.65434
     52500     1.83018      1.3526     1.47747     1.63912
     52510     1.83568     1.34793     1.48119     1.65184
     52520     1.84525     1.34629     1.48784     1.66845
     52530     1.83769     1.34775       1.477     1.66019
     52540     1.83997     1.33971     1.49141     1.65888
     52550     1.84316     1.35229     1.48692     1.65977
     52560     1.83689      1.3483     1.47339     1.66119
     52570     1.84287     1.35593     1.47609     1.66583
     52580     1.83876     1.34958     1.47863     1.65961
     52590     1.84491      1.3446       1.488     1.66891
     52600     1.83962     1.34465     1.47688     1.66708
     52610     1.83956     1.34391     1.47702      1.6674
     52620     1.84805     1.33791     1.48959     1.67978
     52630     1.83848      1.3421     1.47959      1.6642
     52640     1.83612     1.33176     1.48402     1.66336
     52650     1.84968     1.34876     1.48172     1.68167
     52660     1.83936     1.34675      1.4727     1.66851
     52670     1.84047     1.33555     1.48129     1.67234
     52680     1.84247     1.33553     1.48545     1.67307
     52690     1.85179     1.33255     1.49271     1.68949
     52700     1.84238     1.33051     1.48839     1.67427
     52710     1.84665     1.33406      1.4872     1.68189
     52720     1.84467     1.33389     1.49258      1.6729
     52730     1.84717     1.33491     1.49127     1.67877
     52740     1.84515     1.33101     1.49784     1.67154
     52750     1.84731     1.32416     1.50376     1.67643
     52760     1.84651     1.33467     1.49534     1.67385
     52770     1.84743     1.34187      1.4936     1.67169
     52780      1.8411      1.3329     1.49211     1.66622
     52790     1.85239     1.33659     1.50697      1.6749
     52800     1.84926     1.32735     1.51061     1.67203
     52810     1.84313     1.33465     1.49794     1.66408
     52820     1.84793      1.3359     1.50081     1.67111
     52830     1.83959     1.32415     1.50368     1.65944
     52840     1.84958     1.33443     1.51038     1.66732
     52850     1.83984     1.32554     1.50119     1.66114
     52860      1.8449     1.33173     1.50153     1.66711
     52870     1.83975      1.3343     1.49094     1.66316
     52880      1.8364     1.32947     1.48577     1.66425
     52890     1.84065     1.33744     1.48725     1.66593
     52900     1.85065     1.33858     1.49691     1.67848
     52910     1.84463     1.33282     1.49483     1.67164
     52920     1.84872     1.33903     1.49639     1.67432
     52930     1.84401     1.33503     1.49246     1.67062
     52940      1.8425     1.34867     1.47845      1.6688
     52950     1.84019     1.34515     1.48044     1.66477
     52960     1.84477     1.35147     1.48466     1.66602
     52970     1.84253     1.34582     1.48919     1.66162
     52980     1.84472     1.34887     1.48236     1.67007
     52990     1.84163     1.35245     1.47526     1.66664
     53000     1.84455     1.35404     1.47465     1.67235
     53010     1.84866      1.3513     1.47677     1.68174
     53020     1.85037       1.369     1.46792     1.67893
     53030      1.8466     1.36853     1.46344      1.6749
     53040     1.84785     1.36121     1.47001     1.67788
     53050     1.83877     1.35864     1.46762     1.66203
     53060     1.84115     1.36309     1.47283     1.65905
     53070     1.84941     1.37076     1.47883     1.66575
     53080     1.84773     1.36465     1.47821     1.66758
     53090      1.8454     1.35695     1.48041     1.66676
     53100     1.84131     1.36202     1.47742      1.6562
     53110     1.84398     1.35961     1.48458     1.65772
     53120     1.84224     1.36567     1.47371     1.65855
     53130     1.83276     1.36216     1.46493     1.64818
     53140      1.8377     1.35438      1.4796     1.65249
     53150     1.84411     1.36852      1.4749     1.65932
     53160     1.84293     1.37396     1.46892     1.65749
     53170     1.84472     1.38117     1.46415     1.65971
     53180     1.84296     1.37775      1.4571     1.66482
     53190     1.85362     1.37309     1.47165     1.67948
     53200     1.84033     1.35995     1.46855     1.66359
     53210     1.84647     1.36898      1.4706     1.66798
     53220     1.84149     1.37697     1.45857     1.66093
     53230     1.84495     1.37156     1.46366     1.66859
     53240     1.84862     1.36603     1.47585     1.67051
     53250     1.84435     1.37318      1.4626     1.66688
     53260     1.84261     1.37063     1.46465     1.66331
     53270     1.83747     1.36131     1.46259     1.66141
     53280     1.84758     1.36974     1.46636     1.67352
     53290     1.84712     1.37209     1.46062     1.67562
     53300     1.85329     1.36838     1.47164      1.6826
     53310     1.84533     1.37028      1.4618     1.67211
     53320     1.84547     1.37585     1.45234     1.67608
     53330     1.84999     1.37593     1.45677     1.68212
     53340     1.84718     1.37564      1.4567     1.67624
     53350     1.85375     1.38222     1.46051     1.68202
     53360     1.84628     1.37339      1.4589     1.67419
     53370     1.83678     1.36321     1.45385     1.66598
     53380     1.84265     1.36128     1.46196     1.67342
     53390      1.8492     1.36477     1.46951     1.67838
     53400     1.84548     1.35966     1.46903     1.67477
     53410     1.84749     1.36549     1.47326     1.67074
     53420     1.84422     1.35529     1.48457     1.66178
     53430     1.84985     1.36023     1.48368     1.67103
     53440     1.84846     1.36392     1.47412     1.67342
     53450     1.84829     1.36454     1.47924     1.66799
     53460     1.84983     1.36825     1.48205     1.66589
     53470     1.84292     1.36273     1.47969     1.65715
     53480     1.84763     1.36002     1.49031     1.66036
     53490      1.8444     1.36592     1.48079     1.65686
     53500     1.83581     1.35177     1.47901     1.65095
     53510     1.84499     1.36096      1.4811     1.66196
     53520     1.83797     1.35695     1.48548     1.64569
     53530     1.84961     1.36259     1.49006     1.66287
     53540     1.84367     1.35002     1.49634     1.65428
     53550     1.84897     1.34736     1.50135     1.66371
     53560     1.85273     1.36351     1.49733     1.66254
     53570     1.84138      1.3544     1.49737     1.64464
     53580      1.8424     1.36632     1.49299     1.64105
     53590     1.84077     1.35753     1.49123     1.64627
     53600     1.84305     1.36498     1.49026     1.64608
     53610     1.85106     1.37084     1.49612     1.65386
     53620     1.84093     1.37114     1.47431     1.65058
     53630     1.84772     1.37708     1.48799     1.64855
     53640     1.83917     1.35812     1.48271      1.6499
     53650      1.8414     1.35749     1.49234     1.64671
     53660     1.84066     1.35905     1.48591     1.64957
     53670      1.8417     1.36748     1.48108     1.64927
     53680      1.8449     1.36208     1.49058     1.65233
     53690     1.84242     1.36222     1.49794     1.63998
     53700     1.83932     1.36349     1.48726     1.64168
     53710     1.84727     1.36082     1.49523     1.65446
     53720     1.84383     1.36494     1.49614     1.64253
     53730     1.83684     1.35579      1.4906     1.63949
     53740     1.84096     1.36764     1.48408     1.64479
     53750     1.84267     1.36615     1.49275     1.64201
     53760     1.84221     1.37795     1.49452     1.62945
     53770     1.84562     1.39144     1.48587     1.63362
     53780     1.83771     1.37825     1.48004     1.63227
     53790     1.84926     1.37607     1.49361     1.64775
     53800     1.84805     1.37997     1.50425     1.63203
     53810     1.84557     1.37015     1.50486     1.63411
     53820     1.83965     1.35792     1.50545     1.63042
     53830     1.84553     1.35772     1.51444     1.63554
     53840      1.8422     1.37134     1.50663     1.62386
     53850     1.83742     1.37024     1.50443     1.61597
     53860     1.84319     1.36793     1.50568     1.62984
     53870     1.84237     1.37001     1.50995     1.62228
     53880     1.84801     1.36586     1.51871     1.63042
     53890     1.84205     1.36659     1.50072     1.63296
     53900     1.84112     1.37056     1.50318     1.62527
     53910     1.84011     1.35999     1.50174     1.63316
     53920     1.84647     1.35389     1.51083     1.64416
     53930     1.84655     1.36633     1.50856     1.63612
     53940     1.84626     1.36709     1.50575     1.63742
     53950     1.84211     1.36581     1.49781     1.63642
     53960     1.84762     1.37438     1.50213      1.6377
     53970     1.84349     1.36895     1.50352     1.63165
     53980     1.84272     1.37234     1.49839      1.6318
     53990     1.84299     1.37276     1.49748     1.63288
     54000     1.84466     1.36695     1.50864     1.63126
     54010     1.85062      1.3788     1.49882      1.6438
     54020     1.84481     1.36896     1.50309     1.63502
     54030     1.83877     1.36894     1.50024     1.62401
     54040     1.84298     1.37145     1.50422     1.62776
     54050     1.83694     1.37212     1.49745     1.61975
     54060     1.83973      1.3812     1.49916      1.6168
     54070     1.84045     1.37607     1.50045     1.62161
     54080     1.84056     1.39086     1.49344      1.6157
     54090     1.84099     1.38291     1.49781     1.61944
     54100     1.84217     1.39431      1.4906     1.61901
     54110     1.83876     1.38449     1.48894     1.62121
     54120     1.84578     1.37521     1.49304     1.64118
     54130     1.83882     1.37188     1.49499      1.6265
     54140     1.84288     1.36277     1.51245      1.6272
     54150     1.84552     1.36666     1.51201     1.63034
     54160     1.83451       1.362      1.5106     1.61056
     54170     1.84245     1.36193      1.5119     1.62745
     54180     1.83964     1.35779     1.51223     1.62422
     54190     1.84652     1.37286     1.51201     1.62738
     54200     1.83907     1.36028     1.50241     1.62996
     54210     1.84384     1.36357     1.50967     1.63127
     54220     1.84624     1.36029     1.52091     1.62901
     54230     1.83794     1.36197     1.51576     1.61356
     54240     1.84537     1.35445     1.52793     1.62532
     54250      1.8401     1.35856     1.51992     1.61743
     54260     1.84508     1.36645     1.51547      1.6263
     54270     1.84032     1.36739     1.51736      1.6129
     54280     1.83923     1.36426     1.51987      1.6107
     54290     1.83843      1.3712     1.52098     1.60189
     54300     1.83285     1.37184     1.51497     1.59423
     54310     1.84104     1.36886     1.52616     1.60497
     54320     1.83414     1.36679     1.51376     1.60268
     54330     1.83904     1.37218     1.52116      1.6023
     54340     1.83247     1.36291     1.51171      1.6041
     54350      1.8352     1.35961     1.51433     1.61066
     54360     1.83991     1.35177     1.51879     1.62374
     54370     1.83541      1.3572     1.50818     1.61891
     54380      1.8477     1.35627     1.52128     1.63531
     54390     1.84093     1.34445     1.52047     1.63056
     54400     1.84024     1.33311     1.52137     1.63743
     54410     1.84404     1.34037     1.52174     1.63972
     54420     1.83904     1.33773     1.51767      1.6344
     54430     1.84488     1.34027      1.5208     1.64256
     54440      1.8446     1.34072      1.5212     1.64119
     54450     1.84326     1.34573      1.5146     1.64018
     54460     1.84146     1.34091     1.52008     1.63501
     54470     1.84222     1.35091      1.5138     1.63432
     54480     1.84457     1.35394     1.51371     1.63719
     54490     1.84377     1.33784      1.5198     1.64297
     54500     1.83822     1.33879     1.51735     1.63199
     54510     1.83434     1.33037     1.51844     1.62912
     54520     1.83152     1.33805     1.50187     1.63185
     54530      1.8394     1.33487     1.51129     1.64345
     54540     1.83557     1.34414     1.50992     1.62852
     54550     1.83856     1.34627     1.50546     1.63761
     54560     1.83474      1.3387     1.50916     1.63183
     54570     1.84209      1.3503     1.50985     1.63818
     54580     1.84251     1.34391     1.51174     1.64262
     54590      1.8378     1.33567     1.51227     1.63831
     54600     1.84199     1.33502     1.51945      1.6416
     54610     1.84658     1.34906      1.5178     1.64195
     54620     1.85057     1.35197     1.51692     1.64935
     54630     1.83529     1.34046     1.51101      1.6299
     54640     1.84566     1.35454     1.51589     1.63713
     54650     1.84662     1.36616     1.51037     1.63476
     54660     1.84525     1.35513     1.51224      1.6391
     54670     1.84565      1.3593     1.51201     1.63676
     54680      1.8377      1.3523     1.51066     1.62587
     54690     1.83713     1.35013     1.50906     1.62786
     54700     1.84089     1.35306     1.50772     1.63515
     54710     1.82992     1.33694     1.51318     1.61867
     54720     1.84034     1.34463     1.51848     1.63092
     54730     1.83874     1.33688     1.52163     1.63074
     54740     1.84878     1.33443     1.53137     1.64626
     54750     1.84479     1.34777     1.51669     1.64002
     54760     1.84757     1.34177     1.52278     1.64554
     54770     1.83989     1.34008     1.52017     1.63208
     54780     1.83774     1.34557     1.51396     1.62847
     54790     1.84614     1.35682     1.51849     1.63393
     54800     1.84146     1.35652     1.50875     1.63263
     54810     1.84312     1.36786     1.50658      1.6289
     54820     1.84195     1.36816     1.50923     1.62356
     54830     1.84945     1.38364     1.50742     1.62914
     54840     1.84668     1.38614      1.5005     1.62713
     54850     1.84214     1.37566     1.50243     1.62396
     54860       1.844     1.36638     1.50708     1.63168
     54870     1.84289     1.36749     1.50061     1.63422
     54880     1.84203     1.37053     1.50526     1.62543
     54890     1.83514     1.36141     1.49869     1.62356
     54900     1.84024     1.37136     1.50196     1.62371
     54910     1.84261     1.35963     1.50976      1.6317
     54920     1.84903     1.37547     1.50875     1.63389
     54930     1.84097     1.35052     1.50542     1.63955
     54940     1.84145     1.35428     1.50557     1.63739
     54950      1.8463     1.34896     1.51132     1.64739
     54960     1.83691      1.3544     1.49676     1.63518
     54970     1.84356     1.35212     1.50519     1.64427
     54980     1.84838     1.35804     1.51014     1.64567
     54990     1.84792     1.37072     1.50458      1.6392
     55000     1.84139      1.3623     1.49764     1.63789
     55010     1.84569     1.34748     1.51281     1.64584
     55020     1.84528     1.35753     1.50898     1.64018
     55030     1.84928     1.35721     1.51388     1.64495
     55040     1.85088     1.35879     1.50769      1.6529
     55050     1.84052     1.34097     1.50816     1.64385
     55060     1.84129     1.35104     1.51369     1.63223
     55070       1.848     1.34857     1.51621     1.64702
     55080     1.84715     1.34875     1.51401     1.64698
     55090     1.84819     1.35115     1.51032     1.65075
     55100     1.85085     1.34451     1.52174     1.65163
     55110     1.85284     1.35454      1.5258     1.64413
     55120     1.85191      1.3705     1.51582     1.63803
     55130     1.84818      1.3618      1.5169     1.63586
     55140     1.84773     1.36204     1.51023     1.64082
     55150     1.84825     1.36768     1.51504     1.63284
     55160      1.8483     1.37491     1.51697     1.62506
     55170     1.84961     1.36998     1.51837     1.63089
     55180     1.84277     1.36288     1.50906     1.63001
     55190     1.84885      1.3615     1.51689     1.63763
     55200     1.85025     1.36222     1.51851     1.63869
     55210     1.84671     1.36207     1.51242     1.63647
     55220     1.85177     1.36495     1.51347     1.64452
     55230     1.84348     1.36028     1.51708     1.62634
     55240      1.8491     1.35332     1.52467     1.63776
     55250     1.84592     1.34527     1.52049      1.6411
     55260     1.83958     1.33977     1.51579     1.63568
     55270     1.84248     1.33959     1.51323     1.64473
     55280     1.84558     1.33214     1.51496     1.65609
     55290     1.83434     1.33375     1.50886     1.63526
     55300     1.84142     1.34245     1.50734     1.64544
     55310     1.85141     1.34093     1.51708     1.66007
     55320     1.84522     1.34428     1.50258     1.65674
     55330     1.84194     1.33994     1.50681      1.6491
     55340     1.84761     1.32469     1.52626     1.65623
     55350     1.84652     1.33556     1.53025      1.6413
     55360     1.84044      1.3357     1.52826     1.62935
     55370     1.84176     1.33622     1.52416     1.63572
     55380      1.8446      1.3445     1.52753     1.63221
     55390     1.84263     1.34289     1.52995     1.62679
     55400     1.84967     1.34326     1.53401      1.6386
     55410     1.84432     1.33644     1.52741     1.63829
     55420     1.84148     1.33383      1.5269     1.63448
     55430     1.84074     1.33278     1.51972     1.64037
     55440     1.84866     1.34185     1.52454     1.64631
     55450     1.83889     1.33206     1.51025     1.64553
     55460     1.84098     1.32963     1.51687     1.64609
     55470      1.8479     1.33291     1.51579     1.65988
     55480     1.84685     1.33314     1.51975     1.65373
     55490     1.84079     1.32359     1.51815     1.64934
     55500     1.84078     1.32571     1.51541     1.65013
     55510     1.84553     1.32736     1.52085     1.65442
     55520     1.83897     1.33366      1.4999     1.65386
     55530     1.83927     1.33472     1.49517     1.65794
     55540     1.84233     1.33564     1.49484     1.66429
     55550     1.84274     1.34186     1.49704     1.65821
     55560     1.83752     1.33531     1.50163     1.64774
     55570      1.8436     1.33324     1.50647     1.65853
     55580     1.84245     1.32225     1.51834     1.65395
     55590      1.8362     1.31537     1.51935     1.64459
     55600     1.84093     1.33166     1.51281     1.64807
     55610     1.84201      1.3246     1.52311      1.6467
     55620     1.83883     1.31493     1.52195      1.6484
     55630     1.84334     1.31217     1.52274     1.65992
     55640     1.84008     1.30146     1.52469      1.6593
     55650     1.84234     1.31073     1.52077     1.66062
     55660     1.84384     1.31835     1.51748     1.66092
     55670     1.84416     1.30784     1.53249     1.65617
     55680     1.83777     1.31099     1.51775     1.65305
     55690     1.84529     1.31098     1.52038     1.66734
     55700     1.84408     1.31379     1.52537     1.65785
     55710     1.84011     1.30858     1.52558     1.65294
     55720     1.84365     1.31071     1.52988     1.65518
     55730     1.84468     1.30154     1.53477     1.66017
     55740     1.83368     1.30716     1.51764     1.64706
     55750     1.84227     1.30054     1.53614     1.65431
     55760     1.84756     1.31205     1.53297     1.65995
     55770     1.84116     1.31378     1.53004     1.64702
     55780     1.84626     1.31646     1.53461     1.65205
     55790     1.84034     1.30327     1.53439     1.64949
     55800      1.8338     1.30205     1.52844     1.64139
     55810     1.83999     1.29631     1.53378     1.65474
     55820     1.84346     1.29677     1.54262      1.6539
     55830     1.84668     1.30996     1.54034     1.65282
     55840     1.83894     1.30908     1.53376     1.64234
     55850     1.84476     1.30366     1.54349     1.65057
     55860     1.84318     1.29854     1.54214     1.65233
     55870     1.84167     1.29387      1.5388     1.65575
     55880     1.84068      1.2937     1.54086     1.65175
     55890     1.85266     1.31126      1.5462     1.65968
     55900     1.84371     1.31536     1.53843     1.64367
     55910     1.84345     1.31402     1.53215     1.64999
     55920     1.84426     1.30544      1.5367     1.65437
     55930     1.84599      1.3088     1.53369     1.65837
     55940     1.84426     1.30424     1.53753     1.65456
     55950     1.84401     1.31508     1.52953     1.65282
     55960     1.84596      1.3196     1.52622     1.65664
     55970     1.83962     1.31053     1.52346     1.65226
     55980      1.8423     1.31233     1.52469     1.65568
     55990     1.84333     1.31875     1.52146     1.65583
     56000     1.84869     1.31992     1.51833     1.66966
     56010     1.83817     1.31509     1.50415     1.66307
     56020     1.85149     1.31315     1.51881     1.68075
     56030     1.85289     1.31529     1.52089     1.68026
     56040     1.84006     1.31027     1.51258     1.66341
     56050     1.84578     1.31008     1.51458     1.67438
     56060      1.8441     1.30787      1.5124     1.67438
     56070     1.83775     1.30768     1.50867      1.6639
     56080       1.844      1.3216     1.50717     1.66807
     56090     1.83595     1.31366     1.50652     1.65714
     56100     1.83723     1.31349     1.50716     1.65954
     56110      1.8405     1.31831     1.50693     1.66315
     56120      1.8415     1.31787     1.50994       1.663
     56130     1.84871     1.32338     1.51287     1.67194
     56140     1.83946     1.31425     1.51058     1.66076
     56150     1.83924     1.31109     1.51027     1.66307
     56160     1.84684     1.30978     1.51601     1.67565
     56170     1.84232      1.3138     1.51501     1.66341
     56180     1.84654     1.31316     1.52431     1.66479
     56190     1.84107     1.30769     1.51687     1.66376
     56200     1.84792     1.31483     1.51929     1.67111
     56210     1.84295     1.30811     1.51585     1.66852
     56220      1.8452     1.30647     1.51955     1.67143
     56230     1.84945     1.30978     1.51638     1.68106
     56240     1.84692     1.30163       1.515     1.68309
     56250     1.84452     1.30711     1.51171     1.67651
     56260     1.84214      1.3155     1.50344     1.67216
     56270     1.83778     1.31656      1.4994     1.66535
     56280     1.84798      1.3196     1.50983     1.67605
     56290     1.85477     1.31774     1.51659     1.68638
     56300     1.85353      1.3132      1.5198      1.6843
     56310     1.85001      1.3081     1.51725     1.68283
     56320     1.85058     1.31698     1.50973     1.68391
     56330     1.84536     1.32149     1.49906     1.67845
     56340     1.84772     1.32227     1.50175     1.68064
     56350     1.85084     1.32062     1.51076     1.68072
     56360     1.84601     1.32267     1.50131     1.67692
     56370     1.85197     1.33394     1.50759     1.67551
     56380      1.8533     1.32833     1.51098     1.67987
     56390     1.84528     1.31959      1.5034     1.67589
     56400     1.84722     1.32066     1.50843     1.67481
     56410     1.84405      1.3171     1.50793     1.67106
     56420     1.84207     1.32372     1.49868     1.66977
     56430     1.84903     1.31926     1.52021     1.66924
     56440     1.85155     1.33476      1.5062     1.67518
     56450     1.84963     1.33481     1.49939     1.67702
     56460     1.84693     1.33302      1.4926     1.67855
     56470     1.84825     1.32698     1.50217     1.67771
     56480     1.84349     1.33059     1.49937     1.66683
     56490     1.84973     1.33071     1.50465     1.67578
     56500     1.85033     1.33512     1.50337     1.67474
     56510      1.8492      1.3268     1.50837     1.67438
     56520     1.84658     1.32917     1.50635     1.66851
     56530      1.8478     1.32938     1.50514     1.67213
     56540     1.84182     1.33048      1.4955     1.66671
     56550     1.84757     1.33405     1.50249     1.67029
     56560     1.84378     1.33777     1.49566     1.66507
     56570     1.85006     1.34293     1.49503     1.67536
     56580     1.85011     1.33091     1.50738     1.67402
     56590     1.84464     1.33332     1.49737       1.669
     56600      1.8518     1.33321     1.50359     1.67932
     56610     1.84554     1.32744     1.49931     1.67392
     56620     1.84472      1.3249      1.4938     1.67905
     56630     1.84432     1.32314      1.5031     1.67124
     56640     1.85242     1.32408     1.50576     1.68595
     56650     1.84997     1.32731      1.5043     1.67933
     56660     1.84839     1.32886     1.49939     1.67902
     56670     1.85269     1.33179     1.50488     1.68124
     56680     1.84263     1.31908     1.50021      1.6733
     56690     1.84546     1.32549     1.50109     1.67368
     56700     1.85324      1.3357     1.50189     1.68204
     56710     1.84805     1.32486     1.50254      1.6786
     56720     1.84608     1.31855     1.50227     1.67948
     56730     1.85684     1.32778     1.51104     1.68804
     56740     1.84334     1.31937     1.50191     1.67312
     56750     1.84987       1.314      1.5135      1.6813
     56760     1.85333      1.3142      1.5231     1.68009
     56770     1.85183     1.31737     1.51752     1.67934
     56780     1.84588     1.31017       1.519     1.67052
     56790     1.84582     1.31045     1.51857     1.67056
     56800     1.85446     1.31152     1.52948     1.67888
     56810     1.85603     1.31516     1.52709     1.68168
     56820     1.84729     1.31738     1.51898     1.66798
     56830     1.84914     1.31601     1.52577     1.66697
     56840     1.84994     1.31103     1.53011      1.6687
     56850     1.84988     1.30781     1.53285     1.66856
     56860     1.84077     1.31745     1.51144     1.66033
     56870      1.8511     1.31581     1.52611     1.67114
     56880     1.85363     1.31008      1.5251     1.68215
     56890     1.84976     1.31661     1.51838      1.6746
     56900     1.84501     1.30746     1.52437     1.66582
     56910     1.84946     1.31576     1.52298     1.67042
     56920     1.84498      1.3088     1.52105     1.66773
     56930     1.85782     1.32523     1.53047     1.67464
     56940     1.84957     1.33185     1.51263     1.66732
     56950     1.85132     1.33743     1.51916     1.66078
     56960     1.85028     1.33165     1.53101     1.65222
     56970     1.85673     1.33502     1.53274     1.66233
     56980     1.84603     1.32924     1.51832     1.65635
     56990      1.8502     1.33031     1.53772     1.64686
     57000     1.85133     1.32994       1.534     1.65317
     57010     1.85393     1.32292     1.54909     1.65055
     57020     1.83803      1.3129     1.53876     1.63256
     57030     1.84553     1.32346     1.53413     1.64525
     57040     1.85471     1.32572     1.53582     1.66242
     57050     1.84888     1.33078     1.52207     1.65802
     57060     1.84994     1.33613     1.51398     1.66349
     57070     1.84561     1.33127     1.51231     1.65927
     57080     1.85489     1.32652     1.52661     1.67063
     57090     1.84755     1.32448     1.51469     1.66684
     57100     1.84895     1.33134     1.51876     1.66077
     57110     1.84871     1.32368     1.51775     1.66727
     57120     1.85776     1.32727     1.52911     1.67413
     57130     1.85009     1.32331     1.52458     1.66438
     57140       1.845     1.32805     1.51422     1.65875
     57150     1.85045     1.32757     1.51919     1.66672
     57160     1.85481      1.3277     1.52627     1.66984
     57170     1.85226     1.32291     1.53334     1.66148
     57180     1.85535     1.32967     1.52766      1.6682
     57190     1.84913     1.32402      1.5297     1.65698
     57200     1.84644     1.32212      1.5199     1.66151
     57210     1.85362     1.33249      1.5175     1.67138
     57220      1.8544     1.33513     1.52516       1.664
     57230     1.84962     1.32387     1.52392     1.66351
     57240     1.85198     1.32613     1.52319     1.66762
     57250     1.85429     1.32386     1.52747     1.67064
     57260     1.85483     1.33523     1.52172     1.66803
     57270     1.85081      1.3317     1.51841     1.66493
     57280     1.84444     1.32554     1.50713     1.66595
     57290     1.84926     1.32762     1.51033     1.67208
     57300     1.85178     1.32711     1.51181     1.67672
     57310     1.84849     1.31998     1.51595     1.67134
     57320     1.84606     1.30894      1.5192     1.67169
     57330     1.84239     1.31255     1.51531     1.66429
     57340     1.85299     1.31655     1.52549     1.67532
     57350     1.84491     1.29969     1.53563     1.66132
     57360     1.85549     1.31366     1.53577     1.67373
     57370     1.84992     1.31497     1.52922     1.66636
     57380     1.85125     1.31367     1.53414      1.6658
     57390     1.85059     1.30944     1.54043     1.66187
     57400     1.85038     1.31579     1.53547     1.66098
     57410     1.84997     1.32174     1.53369     1.65698
     57420     1.84967     1.32989     1.53462     1.64892
     57430     1.84924      1.3225     1.53115     1.65709
     57440     1.84996     1.31096     1.54574     1.65433
     57450     1.83924     1.31556     1.52996     1.64138
     57460     1.84323     1.31915     1.52967      1.6477
     57470     1.83611     1.31418     1.52574      1.6394
     57480     1.84293     1.31526     1.52942     1.65037
     57490     1.84562      1.3137     1.53695     1.65064
     57500     1.84443     1.31477     1.53091     1.65274
     57510     1.84267     1.32433     1.53135     1.64074
     57520     1.84454     1.32505     1.52337     1.65173
     57530     1.84798     1.31278     1.53298     1.66031
     57540     1.84996     1.31391     1.53614     1.66092
     57550     1.84049     1.32496     1.52244      1.6436
     57560     1.83969     1.32387     1.51991     1.64504
     57570     1.84132     1.31744     1.52622       1.648
     57580      1.8379     1.32282     1.52071     1.64115
     57590     1.84535     1.32774     1.52493     1.64993
     57600     1.83937     1.33089     1.51796     1.64045
     57610     1.84113     1.33328     1.52027     1.64032
     57620     1.83891     1.32188     1.52655     1.63875
     57630     1.84189       1.321     1.52613     1.64652
     57640     1.85045     1.32723     1.53948     1.64827
     57650     1.85006     1.32745     1.53286     1.65336
     57660     1.84648     1.32004     1.52983     1.65412
     57670     1.84338     1.32143     1.52442     1.65109
     57680     1.83949     1.31943     1.51782     1.65009
     57690     1.84074     1.31934     1.51369     1.65673
     57700     1.84748     1.31652     1.52541     1.66321
     57710     1.84127     1.31698     1.52115     1.65294
     57720     1.83417     1.31783     1.50979     1.64688
     57730     1.83943     1.31809     1.51342     1.65505
     57740     1.85705     1.33089     1.53057     1.66834
     57750     1.84999     1.32523     1.52933     1.65828
     57760     1.84723     1.33029     1.52229     1.65453
     57770     1.84668     1.32553      1.5313     1.64881
     57780     1.83961     1.31841     1.52451     1.64499
     57790     1.83638     1.31861     1.51861     1.64306
     57800     1.84296     1.32149     1.52679      1.6479
     57810     1.84027     1.31771      1.5269     1.64481
     57820     1.84062     1.30648     1.52969     1.65195
     57830     1.83727     1.31581      1.5241     1.64221
     57840     1.84159     1.31013     1.53612     1.64524
     57850     1.84204     1.31124     1.53758     1.64399
     57860     1.84713     1.31747     1.54398     1.64443
     57870     1.85151     1.30973     1.55076     1.65406
     57880      1.8426     1.31846     1.53239     1.64433
     57890     1.85023     1.31304     1.54494     1.65402
     57900     1.85057     1.31543     1.55635     1.64215
     57910     1.84596     1.30883     1.55795     1.63551
     57920     1.83719     1.30292     1.54871     1.62924
     57930     1.84451     1.30806     1.56141     1.62954
     57940     1.85144     1.31545     1.56704     1.63389
     57950     1.84022     1.30646      1.5599     1.62257
     57960     1.84726     1.31356     1.55461     1.63783
     57970     1.84498     1.31534      1.5573     1.62869
     57980     1.84739     1.31708     1.55965     1.63048
     57990     1.84838     1.31744      1.5648     1.62751
     58000     1.84271     1.31185     1.56501     1.61894
     58010     1.84569     1.30279     1.57881     1.61963
     58020     1.83772     1.30517     1.57197     1.60621
     58030     1.84809     1.31531      1.5718     1.62181
     58040     1.84122     1.30633     1.56341     1.62156
     58050     1.84233     1.30052     1.56146      1.6306
     58060     1.84577     1.29762     1.57083     1.63169
     58070     1.84358     1.29666     1.57596     1.62253
     58080     1.83799     1.29235     1.56347     1.62537
     58090     1.84383     1.30379     1.55938     1.63337
     58100     1.84363     1.30383     1.56624      1.6263
     58110     1.84456     1.30047     1.57253     1.62503
     58120     1.84363      1.3138     1.56145     1.62289
     58130     1.84684     1.31249     1.57396     1.61915
     58140     1.84728      1.3074     1.57626     1.62204
     58150     1.84128     1.30317      1.5728     1.61513
     58160     1.84699      1.3137     1.57505     1.61744
     58170      1.8393     1.31103     1.56976      1.6072
     58180     1.84294     1.30673     1.57498     1.61393
     58190     1.85046     1.31542     1.58231     1.61691
     58200     1.83894     1.30098     1.57192     1.61243
     58210     1.85118     1.30152     1.57889     1.63305
     58220     1.84315     1.30359     1.57055     1.62124
     58230     1.84918     1.31077     1.57939     1.62061
     58240     1.84347     1.30697     1.57578     1.61415
     58250      1.8457     1.31446     1.57344     1.61547
     58260     1.84709     1.30648     1.57141     1.62705
     58270      1.8413     1.29622     1.56211     1.63106
     58280     1.84691     1.30224     1.57027     1.63112
     58290     1.84318     1.30679     1.57193     1.61738
     58300     1.84401     1.30664     1.57832     1.61318
     58310     1.84493     1.30361     1.57639      1.6196
     58320     1.84411     1.31937     1.57116     1.61004
     58330     1.84803     1.31241     1.58156     1.61451
     58340     1.85128     1.31595     1.58376     1.61694
     58350     1.84485     1.31724     1.57273     1.61195
     58360     1.84112     1.31775     1.57157      1.6041
     58370     1.83915     1.32149     1.57287     1.59522
     58380     1.85245     1.32896     1.58656     1.60619
     58390     1.84595     1.31881      1.5907     1.59545
     58400     1.84816     1.30937     1.59787     1.60118
     58410     1.85499     1.31455     1.60478     1.60579
     58420     1.83745      1.3061     1.58545      1.5915
     58430     1.85504     1.32166     1.60241     1.60244
     58440     1.85284      1.3335       1.603     1.58689
     58450     1.83998     1.33145      1.5933     1.56834
     58460      1.8476     1.31987     1.60479     1.58425
     58470     1.84651     1.32559     1.59682     1.58499
     58480     1.85206     1.33254     1.60783     1.58097
     58490     1.84605     1.32056     1.60591     1.57892
     58500     1.85017      1.3293     1.61029     1.57676
     58510     1.84059     1.32289     1.59867     1.57154
     58520     1.84828     1.31916     1.60836      1.5828
     58530      1.8395      1.3201     1.59645      1.5736
     58540      1.8417     1.31739     1.59553     1.58193
     58550     1.83853     1.31983     1.58813     1.57995
     58560     1.84062     1.30597     1.59334     1.59106
     58570     1.84618     1.31546     1.59375     1.59571
     58580     1.85019      1.3116     1.58975     1.61208
     58590     1.85249     1.31322     1.58766     1.61809
     58600     1.84722     1.30707     1.58562     1.61302
     58610     1.84205     1.32134     1.58221     1.59279
     58620      1.8437     1.31539     1.59095     1.59282
     58630     1.84228     1.33185     1.58953     1.57721
     58640     1.84003     1.33731     1.58747     1.56939
     58650     1.84721     1.34213     1.58967     1.57989
     58660     1.84862      1.3426     1.58828     1.58418
     58670     1.83931     1.33922        1.58     1.57359
     58680     1.84302     1.33173     1.58736      1.5812
     58690     1.85041     1.33712     1.58255     1.59866
     58700     1.84295     1.32598     1.58813     1.58511
     58710     1.84817     1.33233      1.5865     1.59354
     58720     1.84678     1.34786     1.57805     1.58563
     58730     1.84199     1.34011     1.58312     1.57597
     58740     1.83805     1.34061     1.57193     1.57754
     58750     1.84405     1.33464     1.57371     1.59474
     58760     1.84587     1.32126     1.57459     1.60917
     58770     1.84709     1.33417      1.5755     1.60039
     58780      1.8423     1.34292     1.56497     1.59235
     58790     1.84556     1.32707     1.56579     1.61226
     58800     1.84727     1.32595     1.57083     1.61218
     58810     1.83708     1.31924      1.5589     1.60599
     58820      1.8428     1.33703     1.56001     1.60329
     58830     1.84201     1.33193     1.55827      1.6074
     58840     1.84269     1.32358     1.56697     1.60739
     58850     1.84856     1.33536     1.57274      1.6055
     58860     1.84344     1.33506     1.56636      1.6002
     58870     1.84315     1.34311     1.56094     1.59809
     58880     1.84402     1.34528     1.55479     1.60426
     58890     1.83724     1.34717     1.53944     1.60192
     58900     1.84553      1.3581     1.53944     1.61172
     58910      1.8413     1.36023     1.53959     1.60007
     58920     1.83247     1.34648     1.53161     1.59909
     58930     1.83921     1.35106     1.53576      1.6067
     58940     1.84174     1.34943     1.53746     1.61222
     58950     1.83859     1.35756     1.52438     1.61062
     58960     1.83364     1.36018     1.51948     1.60173
     58970      1.8457     1.36733     1.52351     1.61943
     58980     1.84584     1.37256     1.50643     1.63126
     58990     1.84617      1.3593     1.52465     1.62618
     59000     1.83763     1.35413      1.5285     1.60742
     59010     1.83686     1.34188      1.5252     1.61902
     59020     1.83726     1.33882     1.52978     1.61813
     59030     1.83329     1.35462     1.51823     1.60681
     59040     1.83979     1.35179     1.52897     1.61388
     59050     1.83747     1.34493     1.52551     1.61758
     59060     1.83562     1.34759      1.5174     1.61878
     59070     1.83944     1.34623      1.5138     1.63193
     59080     1.84333     1.35359     1.51839     1.63035
     59090     1.85236     1.35682     1.51977     1.64675
     59100     1.84499     1.36261     1.50137     1.64231
     59110     1.83488     1.35956     1.49617     1.62685
     59120     1.85412     1.36903     1.51707     1.64309
     59130     1.84354     1.36674     1.50736     1.63009
     59140     1.83887     1.36214     1.50544     1.62515
     59150     1.85031     1.37163     1.51143     1.63753
     59160     1.84357      1.3748     1.49705     1.63288
     59170     1.84105     1.37378     1.49746     1.62766
     59180     1.83727      1.3722     1.49057     1.62677
     59190     1.84196     1.37403     1.49916     1.62795
     59200     1.84062     1.37446     1.48729     1.63541
     59210     1.84205     1.37342     1.48655     1.64018
     59220     1.84237     1.37921     1.48538     1.63709
     59230     1.84375     1.37528     1.48218     1.64638
     59240      1.8423     1.37976     1.47985     1.64148
     59250     1.84236     1.38101     1.48673     1.63434
     59260     1.85044     1.40365     1.48674     1.63329
     59270     1.85176     1.40304     1.48626     1.63724
     59280     1.84526     1.39171     1.47244     1.64469
     59290     1.84273     1.39601     1.46661     1.64059
     59300      1.8476     1.40852     1.46673     1.64074
     59310     1.84858     1.39908       1.465     1.65253
     59320     1.84711     1.40187     1.46112     1.65031
     59330     1.83847      1.4003     1.45047     1.64171
     59340     1.84535     1.40121     1.45878     1.64901
     59350     1.84353     1.39318     1.46036     1.65033
     59360      1.8405      1.4006     1.45238     1.64432
     59370     1.84133      1.4008     1.45202     1.64632
     59380     1.84157     1.39456     1.45483     1.64967
     59390     1.84642     1.40846     1.45504     1.64852
     59400      1.8369     1.39854      1.4519     1.63844
     59410     1.84372     1.40696     1.46054     1.63887
     59420     1.84416     1.38838     1.47923     1.63895
     59430     1.84814     1.40849     1.46537     1.64319
     59440     1.84481     1.40836     1.46219     1.63864
     59450     1.84047     1.40985     1.46143     1.62826
     59460     1.83585      1.4067      1.4641     1.61812
     59470     1.85038     1.41392     1.48364     1.62709
     59480     1.84212      1.4181     1.47035     1.61676
     59490     1.84199     1.42763     1.46417     1.61367
     59500     1.84768     1.43189     1.46647      1.6208
     59510      1.8423     1.41404     1.46576     1.62487
     59520     1.83492     1.41195     1.45905     1.61599
     59530     1.83798     1.40922     1.46547     1.61952
     59540     1.84253     1.41208      1.4683     1.62481
     59550     1.84431     1.40904     1.47454     1.62582
     59560     1.84283     1.39944     1.48428     1.62189
     59570     1.83893     1.39849     1.47817     1.61943
     59580     1.84002       1.404     1.47553     1.61954
     59590     1.84365     1.40777     1.46956     1.62992
     59600      1.8369     1.38562     1.46612     1.63674
     59610     1.83632     1.37802     1.47104     1.63746
     59620      1.8383     1.38575      1.4712     1.63523
     59630     1.83637     1.38366     1.47742     1.62703
     59640     1.83762     1.38398     1.47705      1.6299
     59650     1.83961     1.38594     1.47712     1.63268
     59660     1.84112     1.38961     1.47409     1.63569
     59670     1.84218     1.38035     1.48359     1.63734
     59680     1.84087     1.37913     1.48082     1.63793
     59690     1.83888     1.37066     1.49089     1.63141
     59700     1.84506     1.38237      1.4898     1.63648
     59710     1.84612     1.37109     1.49174     1.64655
     59720     1.84682     1.38559     1.48878     1.63865
     59730     1.84885     1.37632     1.49652     1.64398
     59740      1.8431     1.37084     1.48813     1.64326
     59750     1.85352      1.3688     1.49431     1.66267
     59760     1.84701     1.36193     1.48967       1.658
     59770     1.83906     1.35822     1.48312     1.64921
     59780     1.83993     1.36008     1.47764     1.65453
     59790     1.83937     1.35373     1.47504     1.66079
     59800     1.84477     1.35557     1.48475     1.66262
     59810     1.83475     1.34195     1.47128     1.66348
     59820     1.83839     1.35165     1.46942     1.66528
     59830     1.84255     1.35949     1.46771     1.66961
     59840     1.84398     1.34786     1.47799     1.67313
     59850      1.8371     1.35222     1.47026     1.66124
     59860     1.84078     1.35516     1.47002     1.66718
     59870     1.84098     1.34939     1.47713     1.66603
     59880     1.83897     1.34624     1.47128     1.66932
     59890     1.83006     1.34409     1.46293     1.65876
     59900     1.83204     1.34016      1.4668      1.6629
     59910      1.8391     1.34953     1.46781     1.66999
     59920     1.84049     1.35205     1.46435     1.67405
     59930      1.8454     1.36653     1.46417     1.67326
     59940     1.84929     1.36643     1.46557     1.68069
     59950     1.83803     1.35856     1.45811      1.6688
     59960      1.8422     1.35969     1.46311     1.67272
     59970     1.84176     1.37004     1.45528     1.67011
     59980     1.84992     1.38086     1.46172     1.67364
     59990     1.84933     1.37391     1.46568     1.67457
     60000      1.8405      1.3723     1.45507     1.66566
     60010     1.84154     1.37487     1.45402     1.66676
     60020     1.84166     1.38093     1.45009     1.66544
     60030     1.84268     1.37496     1.45184     1.67111
     60040     1.83885     1.37928     1.44071     1.66874
     60050     1.83451     1.37531     1.43953     1.66348
     60060     1.84617     1.37871      1.4526     1.67506
     60070     1.83858     1.37903     1.44024     1.66875
     60080     1.84321     1.37565     1.45705     1.66717
     60090     1.84675     1.37931     1.45548     1.67334
     60100     1.84279     1.37783     1.45707     1.66442
     60110     1.84235     1.38161     1.45425     1.66276
     60120     1.85088     1.39342     1.45014     1.67541
     60130      1.8465     1.38149     1.45848     1.66837
     60140     1.84135     1.37723     1.45367     1.66471
     60150     1.84178     1.38352     1.44911     1.66439
     60160     1.84309     1.38123     1.45328     1.66559
     60170     1.84602     1.38857      1.4482     1.67037
     60180     1.84926      1.3864     1.44717     1.68021
     60190     1.84401     1.37574     1.44979     1.67518
     60200     1.85449     1.39322     1.45052      1.6832
     60210     1.85084     1.38239     1.45869     1.67704
     60220     1.85092     1.37942       1.462     1.67677
     60230     1.84779     1.38228     1.46189     1.66758
     60240     1.84053     1.38008     1.45991     1.65502
     60250      1.8402     1.37895     1.45112     1.66295
     60260     1.84157     1.36745     1.46258     1.66544
     60270     1.84251     1.37334     1.45837     1.66637
     60280     1.84029     1.37258     1.46324      1.6578
     60290     1.84322     1.37331     1.46248     1.66437
     60300     1.83924     1.37159     1.45837     1.66057
     60310     1.83969     1.37534     1.45853     1.65833
     60320     1.84357     1.37431     1.46447     1.66256
     60330     1.84117     1.36423      1.4621     1.66763
     60340     1.84004     1.37597     1.45967     1.65756
     60350       1.837     1.37228      1.4552     1.65783
     60360     1.83538     1.36095     1.46031     1.65908
     60370     1.84065     1.37565     1.45593     1.66247
     60380     1.83523     1.36993     1.44785     1.66227
     60390     1.85453     1.38899     1.45534     1.68264
     60400     1.85514     1.38688     1.46062     1.68115
     60410     1.84652     1.38947     1.44383     1.67452
     60420     1.84641     1.37751     1.45425     1.67514
     60430     1.85127     1.37895     1.45734     1.68199
     60440     1.84302      1.3718     1.45393     1.67262
     60450     1.85328     1.37848     1.45661     1.68742
     60460      1.8464     1.38397      1.4419     1.68045
     60470     1.85037     1.38853      1.4388     1.68807
     60480     1.83938     1.38155     1.43669     1.67149
     60490     1.84891     1.37577     1.44958     1.68609
     60500     1.84634     1.37503     1.44472     1.68524
     60510     1.84136     1.37529     1.43933     1.67872
     60520     1.84572     1.36912     1.45168     1.68272
     60530     1.84522     1.37259     1.44868     1.68136
     60540     1.84154     1.38447     1.43834     1.67241
     60550     1.84176     1.38151     1.44553     1.66913
     60560     1.84497     1.38325     1.44765     1.67294
     60570     1.84349     1.38207     1.44543      1.6726
     60580     1.83907     1.38592     1.43899      1.6652
     60590     1.84328     1.39008     1.44463     1.66615
     60600     1.83595     1.38848     1.43746     1.65749
     60610     1.84336     1.39267     1.43787     1.67002
     60620     1.84366     1.40089     1.44049     1.66153
     60630     1.84629     1.38706     1.45687     1.66469
     60640     1.84236     1.39672     1.44086     1.66182
     60650     1.84689     1.39414     1.45612     1.66074
     60660     1.84662      1.4018     1.44628     1.66231
     60670     1.84114      1.4001     1.44014     1.65688
     60680     1.84645     1.39679     1.44999      1.6629
     60690     1.83645     1.39077      1.4484     1.64712
     60700     1.85304     1.40543     1.45512     1.66582
     60710     1.84299     1.39417     1.45264      1.6551
     60720      1.8446     1.39197     1.44838     1.66425
     60730     1.84516      1.3988     1.45085      1.6576
     60740     1.84239     1.39453     1.45647     1.65009
     60750     1.84578     1.38686      1.4614     1.65974
     60760     1.84439     1.38773     1.45405     1.66238
     60770     1.84505     1.38622      1.4556     1.66373
     60780     1.84861     1.38367     1.45993     1.66996
     60790      1.8454     1.39027     1.44972     1.66628
     60800     1.84339      1.3937     1.44339     1.66446
     60810     1.84586     1.40032     1.43659     1.67025
     60820      1.8415     1.38679     1.44004     1.66892
     60830      1.8415     1.39657     1.43729     1.66315
     60840     1.84424     1.39465     1.44159      1.6671
     60850     1.83724     1.39204     1.43725     1.65754
     60860     1.84657      1.4018     1.43514     1.67181
     60870     1.84242     1.39059     1.43881     1.66887
     60880     1.84371     1.38743     1.44052     1.67287
     60890     1.84369      1.3952     1.44014     1.66668
     60900     1.83886     1.39832     1.43334     1.65923
     60910     1.84113     1.39505     1.44048     1.66084
     60920     1.84021     1.38541     1.44638     1.66173
     60930     1.84656     1.39347     1.43686     1.67728
     60940     1.84805     1.38264     1.44581     1.68183
     60950     1.84987     1.38308     1.44413      1.6869
     60960     1.84791     1.38667      1.4451      1.6788
     60970     1.84543     1.37667     1.45026     1.67712
     60980     1.84648     1.37342     1.45143     1.68109
     60990     1.83648     1.37326     1.43891     1.67002
     61000     1.84814     1.37994     1.44821     1.68217
     61010     1.84371     1.38251     1.44045     1.67701
     61020      1.8407     1.37872     1.43372     1.67927
     61030     1.84045     1.37691     1.44015      1.6747
     61040     1.85303     1.38498     1.44942     1.68774
     61050     1.84145     1.36423     1.44799     1.68051
     61060     1.84948     1.37241     1.45074     1.68907
     61070     1.85517     1.37766     1.45413     1.69437
     61080     1.84206     1.37873     1.43756     1.67895
     61090     1.84424     1.37185     1.44138     1.68609
     61100     1.84582     1.37337     1.44669     1.68377
     61110     1.84395     1.37041     1.45085     1.67847
     61120     1.83919     1.36962     1.44508     1.67364
     61130     1.84465     1.37643     1.44067     1.68386
     61140     1.84621     1.36815     1.45121     1.68497
     61150     1.84631     1.37833     1.44613     1.68127
     61160       1.843     1.36482      1.4509     1.68089
     61170     1.84551     1.36707      1.4506     1.68485
     61180     1.84183     1.36248     1.45137     1.67985
     61190     1.84658      1.3782     1.44598     1.68209
     61200     1.84205     1.37156     1.44683     1.67684
     61210     1.84423     1.37488     1.44712     1.67867
     61220     1.85133     1.37579     1.45195     1.68934
     61230     1.83717     1.36754     1.43943      1.6758
     61240     1.84645     1.36502     1.45317     1.68634
     61250     1.84609     1.36462     1.45276     1.68623
     61260      1.8491     1.36676     1.45622     1.68811
     61270     1.85024     1.36542     1.45753     1.69056
     61280      1.8474     1.37268     1.44845     1.68628
     61290     1.84821     1.35982     1.46158     1.68715
     61300     1.85387     1.36458     1.46097     1.69622
     61310     1.85694     1.37134     1.46226     1.69637
     61320     1.85419     1.36294      1.4647     1.69501
     61330     1.85707     1.36748      1.4658     1.69672
     61340     1.85354     1.37061     1.46005     1.69141
     61350     1.85724     1.37882     1.45651     1.69592
     61360     1.84748     1.37646      1.4468     1.68477
     61370     1.84865     1.36818     1.45711      1.6852
     61380     1.84806     1.36921     1.45296     1.68666
     61390     1.84795     1.36689      1.4579     1.68403
     61400      1.8522     1.38241     1.44485     1.69193
     61410     1.84935     1.37988     1.44484     1.68777
     61420     1.86072     1.38569     1.45682     1.69768
     61430     1.86238     1.38819     1.46255     1.69433
     61440     1.85048     1.37791     1.45468     1.68338
     61450     1.86117     1.38273     1.45718     1.70076
     61460     1.85514     1.38181     1.45254     1.69229
     61470     1.85226     1.38145     1.44928     1.68905
     61480     1.84919     1.39031     1.43766     1.68498
     61490     1.85255     1.37975     1.45511     1.68608
     61500     1.85121      1.3812     1.45508     1.68195
     61510     1.84611     1.37446     1.45472     1.67657
     61520     1.85228     1.37951     1.45417     1.68648
     61530     1.84471     1.37066      1.4548     1.67653
     61540     1.84831     1.37445     1.45415      1.6819
     61550     1.85281     1.38298     1.45291     1.68588
     61560     1.84861     1.37852      1.4538     1.67954
     61570     1.84445     1.37438     1.45168     1.67561
     61580     1.85763     1.37656      1.4661     1.69034
     61590     1.85026     1.36842     1.46617     1.68067
     61600      1.8503     1.36835     1.46423     1.68251
     61610     1.85368      1.3683     1.47259      1.6827
     61620     1.85564     1.36852     1.47214     1.68724
     61630     1.85662     1.37674     1.45998     1.69326
     61640     1.85933     1.36711     1.47395     1.69491
     61650     1.85626     1.37765     1.46277     1.68931
     61660     1.85037      1.3728     1.46005     1.68268
     61670     1.85673     1.37249     1.46776     1.69022
     61680     1.85343     1.37627     1.46173     1.68512
     61690     1.85609      1.3755     1.46746     1.68662
     61700     1.85042     1.37915     1.46199      1.6759
     61710     1.84955     1.37596     1.45652     1.68134
     61720     1.85902      1.3853     1.46454     1.68759
     61730      1.8456     1.37368     1.45199     1.67844
     61740     1.84657     1.37234     1.45308     1.68074
     61750     1.85427     1.37581     1.46212     1.68701
     61760     1.85968     1.38017     1.46576     1.69218
     61770     1.85929     1.38333     1.45881     1.69476
     61780     1.85464     1.37509     1.45938     1.69078
     61790      1.8592     1.38537     1.46068     1.69128
     61800       1.857     1.39172     1.45191     1.68878
     61810     1.85351     1.39158     1.45088     1.68209
     61820     1.84817     1.38643     1.44665     1.67824
     61830      1.8555     1.38623     1.45527     1.68709
     61840     1.86658      1.3834     1.47088     1.70028
     61850     1.85845     1.38287     1.46252     1.69008
     61860      1.8461      1.3742     1.45768     1.67419
     61870     1.85406      1.3812     1.45921     1.68466
     61880     1.85588     1.39689      1.4553     1.67909
     61890     1.85276      1.3856      1.4531     1.68347
     61900     1.84632     1.39006     1.43618     1.68015
     61910     1.84368     1.39504     1.42227     1.68205
     61920     1.86485     1.40892     1.44574      1.6971
     61930     1.84661     1.40363     1.42654     1.67772
     61940     1.85104     1.41031     1.42783     1.68079
     61950     1.85096     1.39924     1.43887     1.68044
     61960     1.85171     1.41189     1.43154     1.67776
     61970     1.84783     1.41539     1.42634     1.67067
     61980     1.85007     1.42358      1.4209     1.67332
     61990     1.85537      1.4172     1.42878     1.68371
     62000     1.84587     1.40321     1.42722     1.67585
     62010       1.849     1.40146     1.43653     1.67627
     62020     1.84766      1.4157     1.42217     1.67359
     62030     1.84802     1.40954     1.42759     1.67498
     62040     1.84837     1.41199     1.42896     1.67252
     62050     1.84513     1.40831     1.42298     1.67355
     62060     1.84263     1.40356     1.42648     1.66905
     62070      1.8498     1.41239     1.42381     1.67972
     62080     1.85275     1.41578     1.42326     1.68383
     62090      1.8413     1.41317     1.41794     1.66529
     62100     1.84404     1.42018     1.41453     1.66828
     62110     1.84404     1.42095     1.41107     1.67055
     62120     1.84734     1.40668     1.42379     1.67912
     62130     1.85015     1.41359     1.42679     1.67696
     62140     1.85021     1.40859     1.42851     1.67982
     62150     1.85431     1.41231     1.42808     1.68608
     62160     1.84639     1.41218     1.41796     1.67733
     62170     1.84776     1.40918     1.42446     1.67738
     62180     1.84629     1.40698     1.42596      1.6747
     62190     1.84845     1.40776     1.42637     1.67846
     62200     1.85667     1.42472     1.42231     1.68573
     62210     1.85307     1.42074     1.42736     1.67687
     62220     1.84787     1.42131     1.41459     1.67574
     62230     1.85192     1.41871     1.41844     1.68361
     62240     1.85133     1.42004     1.41131     1.68717
     62250     1.85714     1.42403      1.4165     1.69222
     62260     1.85962     1.42506      1.4203     1.69361
     62270     1.85609     1.41522     1.42644     1.68897
     62280     1.85247     1.41943     1.41876     1.68392
     62290     1.84784     1.41463      1.4133      1.6824
     62300     1.84587     1.41381     1.41226     1.67963
     62310     1.84655     1.41544     1.41456     1.67781
     62320      1.8449     1.40927     1.41158     1.68188
     62330     1.84803     1.41597     1.40804     1.68609
     62340     1.85582     1.41597     1.42003     1.69312
     62350     1.84416     1.42095     1.40257     1.67796
     62360     1.85009     1.41593     1.41673     1.68336
     62370     1.85317     1.41454     1.42268     1.68628
     62380     1.85053     1.40878      1.4319     1.67746
     62390     1.84874     1.41808     1.41633     1.67891
     62400     1.83394     1.40178     1.41233     1.66343
     62410     1.84675     1.41459     1.42556     1.66964
     62420     1.84702      1.4198       1.417      1.6731
     62430     1.84595     1.41151     1.42245     1.67313
     62440     1.85034     1.42032     1.42274     1.67512
     62450     1.84975     1.42415     1.41774     1.67481
     62460     1.84797     1.42552     1.42029     1.66753
     62470     1.85102     1.42125     1.42358     1.67512
     62480     1.84797      1.4186     1.41961     1.67398
     62490     1.84741      1.4089     1.42777       1.674
     62500     1.85137     1.41314     1.42306     1.68317
     62510     1.84658     1.41488     1.42003     1.67374
     62520     1.84857     1.41844     1.42182     1.67357
     62530     1.84099     1.40737       1.422     1.66605
     62540     1.84554     1.42564     1.41082     1.67008
     62550     1.84584     1.41567     1.41878     1.67247
     62560     1.84865     1.42186       1.417     1.67494
     62570     1.84497     1.41975     1.41657     1.66897
     62580     1.85294     1.41092     1.43349     1.67964
     62590     1.85004     1.41055     1.43238      1.6745
     62600     1.84766     1.40901     1.43408     1.66907
     62610     1.85401     1.41641     1.43223     1.67845
     62620     1.85127     1.40824     1.43341     1.67827
     62630     1.85274     1.41521     1.43253     1.67639
     62640     1.84195     1.41753     1.41588     1.66477
     62650     1.85333     1.41894     1.42334     1.68237
     62660     1.85166     1.41783     1.42934     1.67453
     62670     1.84981     1.41875     1.42953     1.66948
     62680     1.84893     1.41619     1.43569     1.66441
     62690     1.85132     1.40897     1.44236     1.67008
     62700     1.84795     1.40822     1.43899     1.66616
     62710     1.84632     1.40902     1.43648     1.66402
     62720     1.85312     1.40706     1.45432     1.66531
     62730     1.84715     1.39935     1.45497     1.65796
     62740     1.85634     1.40658     1.46291     1.66535
     62750     1.84794     1.39962     1.45282     1.66136
     62760     1.84914     1.40691     1.45143      1.6591
     62770     1.84441     1.40537     1.44452      1.6559
     62780     1.84871     1.40293     1.45024     1.66255
     62790     1.84869     1.38471     1.46092     1.66841
     62800     1.84721     1.39465     1.45052     1.66593
     62810     1.85456     1.40267     1.45461     1.67194
     62820     1.84781     1.39414      1.4529     1.66561
     62830     1.85626     1.38855     1.47083     1.67331
     62840      1.8639     1.38958     1.47573     1.68509
     62850     1.85849     1.37916     1.47166     1.68525
     62860     1.85695     1.37902      1.4757     1.67844
     62870     1.85523     1.38776     1.46592       1.676
     62880     1.85384     1.38139     1.47114      1.6736
     62890     1.84773     1.35809     1.48148     1.67003
     62900     1.85727     1.37485     1.47906     1.67961
     62910      1.8515     1.37343     1.47037     1.67565
     62920     1.85484     1.38794     1.46247       1.678
     62930      1.8466     1.37793     1.45988     1.67031
     62940     1.85015      1.3755     1.46242     1.67791
     62950     1.84974      1.3722     1.47196     1.67137
     62960     1.84942     1.37901     1.46207     1.67373
     62970     1.84319     1.37821     1.45459     1.66715
     62980     1.84952     1.38407     1.45468     1.67621
     62990     1.85043     1.38864     1.45034     1.67822
     63000     1.84689     1.37824     1.45653     1.67362
     63010     1.85025     1.37185     1.46772      1.6765
     63020     1.85472     1.37971     1.46318     1.68389
     63030     1.85425      1.3803     1.45904     1.68594
     63040     1.85531     1.39684     1.44588       1.686
     63050     1.85929     1.39804     1.44632     1.69338
     63060     1.84261     1.37239     1.45267     1.67233
     63070     1.83714     1.36985     1.44599     1.66817
     63080     1.85685     1.38379     1.46117     1.68698
     63090     1.84867     1.38068     1.45914     1.67327
     63100     1.84646     1.38546     1.44826     1.67388
     63110      1.8454     1.37012     1.45501     1.67831
     63120     1.84107     1.37401     1.45603     1.66468
     63130     1.84984     1.37195     1.46569     1.67729
     63140     1.85135     1.36895     1.46613     1.68268
     63150     1.85059     1.36385     1.47405     1.67823
     63160     1.84906     1.37073     1.46695     1.67546
     63170      1.8519     1.36756      1.4699     1.68173
     63180      1.8495     1.36766     1.46831     1.67777
     63190     1.84273     1.37034     1.45812     1.66955
     63200     1.84245     1.36363     1.46598     1.66753
     63210      1.8454     1.37493     1.45752     1.67218
     63220      1.8514     1.37393     1.46449     1.68015
     63230     1.84894     1.36423     1.47025     1.67763
     63240     1.83937     1.35567     1.46496     1.66812
     63250     1.84469     1.36023     1.46225      1.6785
     63260     1.84339     1.35264     1.46851     1.67631
     63270     1.83842     1.35283     1.46472     1.66854
     63280      1.8416     1.35185     1.46888     1.67268
     63290      1.8445     1.35344      1.4677     1.67881
     63300     1.83761     1.35373     1.46215     1.66828
     63310     1.84566     1.36534     1.46091     1.67765
     63320     1.84506     1.36371     1.46004     1.67841
     63330     1.84833     1.35127     1.47368     1.68375
     63340     1.83778     1.35676     1.45918     1.66879
     63350     1.84627      1.3623     1.46594     1.67709
     63360     1.85079     1.35997     1.47277     1.68292
     63370     1.85132     1.37293     1.46516     1.68021
     63380     1.84446     1.36938     1.46233     1.67047
     63390     1.84346     1.36988     1.45913     1.67064
     63400     1.84652     1.37276     1.45676     1.67709
     63410     1.84524     1.37705     1.45081     1.67592
     63420     1.84675     1.37249     1.45343      1.6807
     63430     1.85137     1.37468     1.45869     1.68453
     63440     1.84854     1.38376     1.45228     1.67639
     63450     1.84685     1.37661     1.45297     1.67797
     63460     1.84349     1.37816     1.44855      1.6731
     63470     1.84738     1.36557      1.4643     1.67829
     63480     1.85035     1.37696     1.45376     1.68468
     63490     1.84639     1.37539     1.44995     1.68056
     63500      1.8518     1.37115     1.45913     1.68796
     63510     1.84878     1.37623     1.45636     1.67958
     63520     1.85058     1.37925       1.452     1.68483
     63530     1.84399     1.37673     1.44654     1.67712
     63540     1.85267     1.37732     1.45378     1.68947
     63550     1.85206     1.37696     1.45508     1.68731
     63560     1.84738     1.37625     1.45435     1.67822
     63570     1.84261      1.3696     1.45205     1.67517
     63580      1.8352     1.37023     1.44523     1.66424
     63590     1.84358     1.37968     1.44672     1.67363
     63600     1.84131     1.37261     1.45302     1.66899
     63610     1.84013      1.3814     1.44237     1.66836
     63620      1.8407      1.3813     1.44777     1.66502
     63630     1.84502     1.38768     1.44335      1.6731
     63640     1.83815     1.38808     1.43194     1.66745
     63650     1.84192     1.38713     1.44207     1.66784
     63660     1.83993     1.38254     1.43791     1.67085
     63670     1.84744     1.38771     1.43965     1.68158
     63680     1.84372     1.38361     1.43746     1.67868
     63690     1.84063     1.37262     1.44359     1.67564
     63700     1.84255      1.3864     1.43026     1.67995
     63710     1.84422     1.37736       1.443     1.68015
     63720     1.84504     1.37986     1.44024     1.68227
     63730     1.84262      1.3779      1.4416      1.6774
     63740     1.85017     1.37039     1.45663     1.68717
     63750     1.84051     1.37461      1.4422     1.67495
     63760      1.8416     1.36904     1.45058     1.67467
     63770     1.84686     1.37243     1.45241     1.68187
     63780     1.85161     1.37345     1.45721     1.68734
     63790     1.84487     1.37111     1.45048     1.68025
     63800      1.8465      1.3735     1.45291     1.67977
     63810     1.85365     1.38017     1.45596      1.6874
     63820     1.84156     1.37629     1.44285     1.67532
     63830     1.84274     1.37493     1.45066     1.67229
     63840     1.84977     1.38313     1.44992     1.68166
     63850     1.85007     1.37467     1.45718     1.68297
     63860       1.846     1.37282     1.45073     1.68113
     63870     1.84835     1.36654     1.45912     1.68414
     63880     1.85038     1.37688     1.45131     1.68693
     63890     1.84632     1.37073     1.44994     1.68421
     63900     1.85443     1.37705     1.45762     1.69023
     63910     1.84569       1.375     1.45159     1.67791
     63920     1.84812     1.37888      1.4525     1.67929
     63930     1.84379     1.37752     1.44958     1.67339
     63940     1.85994     1.36985     1.47695      1.6914
     63950     1.84293     1.36169     1.46495     1.67108
     63960     1.84345     1.36085     1.46408     1.67368
     63970     1.83787     1.36184      1.4574      1.6664
     63980     1.83694     1.35422     1.46207     1.66646
     63990     1.84666     1.36594     1.46457     1.67617
     64000     1.84559     1.35594     1.47229     1.67517
     64010     1.84092      1.3501     1.46978     1.67181
     64020     1.84815     1.35882     1.47004     1.68045
     64030     1.84841     1.35289      1.4737     1.68259
     64040     1.84515     1.35818     1.46669     1.67729
     64050     1.84296     1.35684     1.46836     1.67209
     64060     1.84587     1.35574      1.4766     1.67216
     64070     1.84903     1.37337     1.46575     1.67428
     64080     1.85241     1.36796     1.47653     1.67672
     64090     1.84075     1.38413     1.45283     1.65837
     64100     1.84827     1.39381     1.45796     1.66249
     64110     1.84252     1.38791       1.454     1.65811
     64120     1.84249      1.3776     1.46988     1.65263
     64130     1.84805     1.38826     1.47175     1.65446
     64140     1.85249     1.39272     1.47007     1.66212
     64150     1.84317     1.37674     1.47012     1.65466
     64160     1.84436     1.39123     1.46138     1.65292
     64170     1.84375     1.39432     1.45279     1.65653
     64180     1.84162     1.39322     1.45532     1.65048
     64190     1.84376     1.39689     1.45622     1.65136
     64200     1.84646     1.38866     1.47217     1.65021
     64210     1.83649     1.37627      1.4743     1.63636
     64220     1.84833      1.3821     1.48062     1.65232
     64230     1.84258     1.38052     1.48425      1.6375
     64240     1.84482     1.38811      1.4734      1.6459
     64250     1.84997     1.37182     1.49163     1.65467
     64260     1.84771     1.36446     1.49307     1.65441
     64270      1.8483      1.3644     1.48844     1.65994
     64280     1.85299     1.36903     1.49627     1.65953
     64290       1.839     1.34855     1.49364     1.64751
     64300      1.8426     1.37302     1.48643     1.64185
     64310     1.83844     1.36665     1.48809     1.63632
     64320     1.84276     1.37641     1.48268     1.64277
     64330     1.84283     1.37976     1.48595     1.63715
     64340     1.84426     1.38067     1.47375     1.65058
     64350      1.8431     1.37869     1.48055     1.64352
     64360     1.84937     1.38888     1.48776     1.64252
     64370     1.85372     1.39062     1.48523     1.65312
     64380     1.83953      1.3875      1.4724     1.63543
     64390     1.83685     1.39295     1.46078     1.63518
     64400     1.83907     1.40239     1.46351     1.62966
     64410     1.84369     1.40809     1.46878     1.63044
     64420     1.84823     1.40416     1.48424     1.63013
     64430     1.85209     1.39805     1.48943     1.63937
     64440     1.85058     1.39756     1.49136     1.63461
     64450     1.84205     1.39159     1.49733     1.61486
     64460     1.84624      1.3856     1.49478     1.63185
     64470     1.83619     1.37982     1.48728      1.6209
     64480     1.83935     1.40774     1.48156     1.60925
     64490      1.8444     1.40484     1.49079     1.61481
     64500     1.85019     1.42641     1.48113     1.61803
     64510     1.84537     1.41994     1.48127     1.61257
     64520     1.84521     1.42476     1.48111     1.60809
     64530     1.84502     1.42835     1.48495     1.60093
     64540     1.84623     1.42827      1.4808     1.60761
     64550     1.85076     1.43508     1.48702     1.60622
     64560     1.84296     1.43413     1.47509     1.60013
     64570     1.85118      1.4272     1.48306     1.61783
     64580     1.84589     1.42217     1.47945     1.61347
     64590     1.84171     1.42438     1.47294     1.60791
     64600     1.85099      1.4348     1.47061     1.62203
     64610     1.84784     1.41979     1.46195     1.63582
     64620     1.84828     1.41559     1.47006     1.63318
     64630     1.84403      1.4081     1.47166      1.6286
     64640      1.8485     1.39894      1.4804     1.63869
     64650     1.83378      1.3877     1.46546     1.62856
     64660     1.84798     1.38984     1.47623     1.64897
     64670     1.84011     1.37433     1.46513     1.65427
     64680     1.84215     1.38045     1.46607     1.65288
     64690     1.84444     1.38078     1.47255     1.65196
     64700      1.8391      1.3629     1.47334     1.65421
     64710     1.84734     1.36455     1.47665     1.66818
     64720     1.83677     1.36712     1.46751     1.65071
     64730     1.85211     1.38143     1.47196     1.66902
     64740     1.84919     1.37692     1.47271      1.6656
     64750     1.84578     1.36792     1.47744     1.66126
     64760     1.84589     1.37291     1.48405     1.65146
     64770     1.84036     1.36113     1.48604     1.64708
     64780     1.84968     1.36473     1.48911     1.66214
     64790     1.85413     1.36702     1.49896     1.66132
     64800     1.84851     1.36439     1.49443     1.65503
     64810     1.84323     1.37443     1.47836     1.64936
     64820     1.83823     1.37497     1.47616     1.63969
     64830     1.84452     1.38704     1.47315     1.64633
     64840     1.84996     1.38453     1.48242     1.65233
     64850     1.83856     1.36844     1.47549     1.64648
     64860     1.84368     1.37725      1.4806     1.64599
     64870      1.8503     1.37738     1.49096     1.65138
     64880     1.84519     1.37074     1.48759     1.64852
     64890     1.84842     1.38047      1.4879     1.64735
     64900     1.85049     1.37941     1.49731     1.64437
     64910      1.8424     1.37591     1.49089     1.63494
     64920     1.84512      1.3845      1.4906     1.63408
     64930     1.84108     1.38617     1.48573     1.62797
     64940      1.8499     1.38664     1.49161     1.64214
     64950     1.84306     1.39193     1.48446      1.6287
     64960     1.84407     1.40366     1.48004     1.62494
     64970     1.83747     1.40167     1.48179     1.61004
     64980     1.83891     1.40732     1.48405     1.60631
     64990     1.83493     1.39498     1.49568     1.59715
     65000     1.83882     1.39836     1.49295     1.60568
     65010     1.83339     1.39532      1.4878     1.60067
     65020     1.84663      1.4078     1.49855     1.61013
     65030     1.84558     1.40477     1.51122     1.59848
     65040      1.8374     1.40366     1.50378      1.5876
     65050     1.84607     1.41898     1.50406     1.59381
     65060      1.8408     1.42962     1.49727     1.57843
     65070     1.84344     1.42606     1.49913     1.58603
     65080     1.84082     1.43327     1.49435     1.57793
     65090     1.84479     1.42941     1.49914     1.58617
     65100     1.84263     1.42696     1.49451      1.5877
     65110     1.84319     1.42929      1.4875     1.59348
     65120     1.84511      1.4308     1.49299     1.59143
     65130     1.84023     1.43331     1.48422     1.58606
     65140     1.84232     1.44192     1.47661     1.59021
     65150     1.83912     1.45045     1.47704     1.57457
     65160     1.84083     1.46982     1.47134     1.56592
     65170     1.83996     1.48185     1.47107     1.55273
     65180     1.84081     1.47701     1.47374     1.55683
     65190     1.84118     1.48343     1.47256     1.55271
     65200     1.84071     1.49059     1.46226     1.55446
     65210     1.83611     1.48342      1.4604     1.55218
     65220     1.84078       1.483     1.46855     1.55596
     65230     1.85048     1.47696     1.47905     1.57467
     65240     1.84651     1.48332     1.47147     1.56646
     65250     1.85065     1.48195     1.47344     1.57564
     65260     1.84606     1.47495     1.48521      1.5603
     65270     1.84489     1.48992     1.47513     1.55286
     65280      1.8458     1.49262      1.4803     1.54749
     65290     1.84086       1.499     1.46512     1.54402
     65300     1.84661     1.50344     1.46378     1.55466
     65310     1.84824     1.50791     1.46393     1.55406
     65320     1.84753     1.51856     1.47046     1.53572
     65330     1.85125     1.50703     1.48107     1.54581
     65340     1.84635     1.50241     1.47093     1.54827
     65350      1.8463      1.5074     1.46338     1.55045
     65360     1.84937      1.5183     1.46188     1.54855
     65370     1.83787     1.51819     1.44695     1.53523
     65380     1.84393     1.50869     1.45403     1.55235
     65390     1.84532     1.52007     1.45492      1.5437
     65400     1.85116     1.52577     1.46448     1.54302
     65410     1.84766     1.50782     1.46492     1.55183
     65420     1.84798     1.49905     1.47805     1.54863
     65430     1.84472     1.51213     1.47071     1.53509
     65440     1.84715     1.51537      1.4731     1.53542
     65450     1.84447     1.49848     1.48103     1.53793
     65460      1.8372     1.51329     1.45977     1.52633
     65470     1.84776     1.50966     1.46429     1.55087
     65480     1.83511     1.47953     1.46428     1.54989
     65490     1.84488     1.48998      1.4713      1.5564
     65500     1.84308      1.4955     1.47216     1.54599
     65510      1.8395     1.47613     1.48348     1.54527
     65520     1.84174      1.4815     1.47885     1.54988
     65530     1.83956     1.47567     1.47707     1.55198
     65540     1.84134     1.47392     1.47384      1.5609
     65550     1.84302     1.48483     1.47065     1.55753
     65560     1.83714     1.47637     1.46445     1.55752
     65570     1.84974     1.46445     1.49551     1.56903
     65580     1.83897     1.45848     1.47001      1.5734
     65590     1.84065     1.46298     1.47079     1.57241
     65600     1.84073     1.46237     1.46912      1.5747
     65610      1.8422     1.46271     1.47156     1.57556
     65620     1.83486      1.4563     1.46837     1.56731
     65630     1.83644     1.45688     1.46854     1.57033
     65640     1.83396       1.458     1.46302     1.56865
     65650     1.83316      1.4509     1.45794     1.57805
     65660     1.83343     1.47039     1.45032     1.56764
     65670     1.83273     1.46986     1.44351     1.57276
     65680     1.82907     1.46659      1.4365     1.57372
     65690     1.83891     1.46752     1.45358     1.58008
     65700     1.83302     1.47393     1.44939     1.56419
     65710     1.82818     1.47191     1.44293     1.56075
     65720     1.83513      1.4838     1.45188     1.55749
     65730     1.82905      1.4822     1.44054     1.55523
     65740     1.83561     1.47346      1.4557     1.56486
     65750     1.83093      1.4681     1.45117     1.56312
     65760     1.83153     1.46136     1.44717     1.57451
     65770     1.82709     1.45465      1.4405     1.57654
     65780     1.82904     1.45449     1.44599     1.57618
     65790     1.83038     1.45769     1.44621     1.57614
     65800     1.83124     1.45619     1.43895     1.58614
     65810      1.8363     1.45718     1.44804     1.58865
     65820      1.8362     1.46492      1.4411      1.5876
     65830     1.84078     1.46805     1.44459     1.59214
     65840     1.84249     1.47385     1.44641     1.58908
     65850     1.83985     1.46774     1.44303     1.59169
     65860     1.83099     1.44036     1.45527     1.58511
     65870     1.84081     1.45048     1.46207     1.59238
     65880     1.83182     1.44742     1.45315     1.58255
     65890      1.8344     1.44854     1.45232     1.58826
     65900     1.83585     1.44293     1.46264     1.58725
     65910     1.83511     1.44362     1.46011     1.58722
     65920     1.83513     1.44086     1.46259      1.5875
     65930     1.83036     1.43423     1.46156     1.58345
     65940     1.83388     1.43044     1.46817     1.58887
     65950     1.83234      1.4203     1.46198      1.6001
     65960     1.83678     1.43096       1.466     1.59709
     65970     1.83604     1.44081      1.4574     1.59441
     65980     1.83566     1.45019     1.45769     1.58473
     65990     1.83408     1.45281     1.44697      1.5885
     66000     1.83048     1.43966     1.45346     1.58624
     66010     1.83437     1.45317     1.44673     1.58907
     66020     1.83529     1.43873     1.45507      1.5967
     66030     1.84023     1.44593     1.45222     1.60412
     66040      1.8316      1.4551     1.44012     1.58691
     66050     1.83247     1.45067     1.44612     1.58752
     66060     1.83281     1.43934     1.45484     1.59064
     66070     1.84009     1.44032     1.45741     1.60414
     66080     1.83634     1.43045     1.45775     1.60408
     66090     1.84164     1.43525     1.45427     1.61506
     66100     1.83721     1.44355     1.44369     1.60706
     66110     1.83819      1.4579     1.44505     1.59507
     66120     1.83756     1.45901     1.44623     1.59153
     66130      1.8417      1.4662     1.45045     1.59066
     66140     1.84022     1.47292     1.44537     1.58563
     66150     1.84145     1.47934     1.43298     1.59375
     66160     1.83578     1.46802     1.43068      1.5932
     66170     1.84023     1.45788     1.44471      1.6001
     66180     1.83694     1.44556     1.44193     1.60621
     66190     1.84103     1.45036     1.44522     1.60829
     66200      1.8295     1.44605     1.43203     1.59761
     66210     1.83239     1.42952     1.44554     1.60692
     66220     1.82545     1.42302     1.44097     1.60098
     66230     1.83438     1.42227     1.44598     1.61746
     66240     1.83869     1.42488     1.45394     1.61782
     66250     1.83358     1.43106       1.439     1.61413
     66260     1.83189     1.41493     1.45116     1.61362
     66270      1.8322     1.41371      1.4546     1.61229
     66280     1.82661     1.40637     1.45679     1.60403
     66290     1.83815     1.41772     1.45591     1.62111
     66300      1.8327     1.41484     1.45229     1.61451
     66310     1.83209      1.4101     1.45855     1.61162
     66320     1.83745     1.41265     1.45447     1.62524
     66330     1.82831     1.40554     1.45053     1.61426
     66340     1.83268     1.40381     1.45373      1.6228
     66350     1.83846     1.42604     1.45086     1.61903
     66360     1.83846       1.412       1.463     1.62043
     66370     1.83891      1.4035     1.46593     1.62617
     66380     1.84385     1.41318     1.46884     1.62633
     66390     1.84533     1.40144      1.4758     1.63354
     66400     1.84549     1.39416     1.47129     1.64416
     66410     1.84062      1.3893     1.47723     1.63199
     66420     1.84021      1.4023      1.4694     1.62701
     66430     1.83042     1.39568     1.46134     1.61784
     66440     1.82987     1.40761     1.45455     1.61238
     66450     1.83182     1.41393     1.45536     1.61055
     66460     1.82461     1.42579     1.43948     1.59794
     66470     1.83752     1.43865     1.44505     1.61091
     66480      1.8382     1.43682     1.44004     1.61858
     66490     1.83161     1.42297     1.43647     1.61904
     66500     1.84148     1.42909     1.44735     1.62634
     66510     1.82967     1.43029     1.44268     1.60259
     66520     1.83061     1.44418     1.43334     1.60068
     66530     1.84071     1.44695     1.44432     1.61143
     66540     1.83665     1.44454     1.43959     1.60855
     66550     1.83046     1.41144     1.44145     1.62211
     66560     1.84042     1.42314      1.4425     1.63344
     66570     1.84353     1.43295     1.43775     1.63608
     66580     1.85177     1.41916     1.45304      1.6531
     66590     1.84148     1.41874     1.43741     1.64413
     66600     1.83625      1.4051     1.44058     1.64135
     66610     1.83221     1.41763     1.42174     1.63797
     66620     1.83545     1.42734      1.4228     1.63587
     66630     1.83809     1.42657     1.42672     1.63906
     66640     1.83868      1.4264      1.4306     1.63714
     66650     1.83106     1.42998     1.42513     1.62165
     66660      1.8309     1.41816     1.42158     1.63472
     66670     1.83599     1.41442     1.43771     1.63529
     66680     1.83321     1.40673     1.43464     1.63837
     66690     1.83839     1.40943      1.4433     1.64004
     66700      1.8334     1.39812     1.44739     1.63494
     66710     1.83835     1.39842     1.44155     1.65087
     66720      1.8375     1.39811     1.45453     1.63781
     66730     1.83358     1.39281     1.44782     1.63948
     66740      1.8287     1.39701      1.4323     1.63864
     66750     1.83648     1.40023     1.44198      1.6448
     66760     1.83528     1.40258     1.44297     1.63925
     66770     1.83284     1.40703     1.43578     1.63628
     66780     1.83869     1.41577     1.44471     1.63399
     66790     1.83924     1.41166     1.44599     1.63765
     66800      1.8343     1.41385     1.43814      1.6316
     66810     1.83085       1.406     1.43634     1.63221
     66820     1.83637     1.40844     1.44253     1.63705
     66830     1.83656     1.41556     1.43635     1.63677
     66840     1.82957      1.4019      1.4398     1.62983
     66850     1.83669     1.42045     1.43569     1.63339
     66860     1.83204     1.41624     1.42955     1.63199
     66870     1.83854      1.4237     1.43507     1.63528
     66880     1.83504     1.41219     1.44033     1.63276
     66890     1.84291     1.42107     1.44369     1.63979
     66900     1.83595      1.4193     1.43268     1.63537
     66910     1.83728      1.4037     1.44394     1.64191
     66920     1.84351     1.41853     1.44573     1.64156
     66930     1.83714     1.41438     1.44291     1.63331
     66940     1.83132     1.40968     1.44155     1.62549
     66950      1.8332     1.40562     1.44375     1.63128
     66960     1.83943     1.41417     1.44114      1.6402
     66970     1.83607     1.40641     1.44087     1.63959
     66980     1.83249     1.40147     1.44191     1.63488
     66990     1.83581     1.39739     1.45253     1.63642
     67000     1.83242     1.40805     1.44281     1.62825
     67010     1.82763     1.39472     1.43977     1.63164
     67020     1.83131     1.39529     1.44737     1.63269
     67030     1.83191     1.38463     1.44956     1.64114
     67040     1.83948      1.3979     1.44819     1.64801
     67050     1.83031     1.39659     1.43948     1.63632
     67060     1.82904     1.39403     1.44086     1.63443
     67070     1.82799     1.38613     1.43704     1.64214
     67080      1.8295      1.3769     1.44551     1.64585
     67090     1.83585     1.37994     1.45515     1.64893
     67100     1.83963     1.38326     1.45315     1.65632
     67110     1.83116     1.37522     1.45367     1.64375
     67120     1.83763     1.37786     1.46043     1.64996
     67130     1.83614      1.3788     1.46233     1.64417
     67140      1.8333     1.37365     1.45854      1.6455
     67150      1.8374     1.37924     1.45321     1.65467
     67160      1.8378     1.36315     1.46541     1.65812
     67170     1.82696     1.36546     1.46104       1.636
     67180     1.82883     1.37245     1.45847      1.6366
     67190      1.8368     1.36455     1.47265     1.64833
     67200     1.83856     1.37323      1.4606     1.65575
     67210     1.84032     1.35924     1.47302     1.66019
     67220     1.83528     1.36093     1.47045     1.64989
     67230     1.83635     1.36144      1.4726     1.64993
     67240     1.83367     1.35614     1.47321     1.64779
     67250     1.83208     1.35594     1.47003     1.64726
     67260     1.83165     1.36102     1.46835     1.64362
     67270     1.83271     1.36789     1.46127     1.64658
     67280     1.84033     1.36269     1.46593     1.66367
     67290     1.84141      1.3627      1.4691     1.66324
     67300     1.83693       1.364     1.46309     1.65755
     67310     1.83239     1.36341     1.46031     1.65044
     67320     1.84094      1.3807     1.45796     1.65716
     67330     1.83933     1.37597     1.45684     1.65849
     67340     1.83618     1.37242     1.46088     1.65087
     67350     1.84663     1.39051     1.45453      1.6646
     67360     1.85254     1.38747     1.46924     1.66734
     67370     1.84313     1.37804     1.46332      1.6595
     67380     1.83163     1.37233     1.45739     1.64391
     67390     1.84692     1.38548     1.46675     1.65872
     67400     1.83658      1.3869     1.45655     1.64348
     67410     1.84426     1.39572     1.46031     1.64986
     67420     1.85197     1.39111     1.46097     1.67033
     67430     1.84734     1.38043     1.46137     1.66856
     67440     1.85102     1.37713     1.46996     1.67191
     67450     1.84014     1.37709     1.45796     1.65837
     67460     1.84467     1.37493     1.46077     1.66774
     67470     1.84538     1.37188     1.46756     1.66586
     67480     1.84797     1.36662     1.47535     1.66904
     67490      1.8452     1.37323     1.47087     1.66143
     67500     1.84644     1.38107     1.46383     1.66389
     67510     1.84047     1.39064     1.44174     1.66197
     67520     1.84032     1.38989     1.43941      1.6643
     67530     1.84107     1.39398     1.44119     1.66099
     67540      1.8388     1.40137     1.43515     1.65496
     67550     1.84115     1.41256     1.43136     1.65394
     67560      1.8395     1.41248     1.42629     1.65474
     67570     1.83874     1.40526     1.43518      1.6515
     67580     1.84167     1.40398     1.44564     1.64998
     67590     1.84181     1.41354     1.44317     1.64429
     67600     1.84629     1.41296     1.45242     1.64669
     67610     1.83965     1.42309      1.4389     1.63492
     67620     1.84493      1.4252     1.44884      1.6362
     67630     1.83977     1.43274     1.43371     1.63132
     67640     1.84109     1.42737     1.44217     1.63155
[truncated: 190,925 more chars]
