# Supplementary material for: Exploration of the molecular mechanism of melatonin against polycystic ovary syndrome based on a network pharmacology approach and experimental validation
Source: Front Endocrinol (Lausanne). 2025 Aug 5;16:1528518. doi: 10.3389/fendo.2025.1528518 (PMC12361247; doi:10.3389/fendo.2025.1528518)
Supplement: Supplementary file 1 [file DataSheet1.zip › Raw data/molecular dynamics simulation/AR-Melatonin/rmsd-complex.xvg]

# This file was created Thu Oct 31 18:48:00 2024
# Created by:
#                       :-) GROMACS - gmx rms, 2022.3 (-:
# 
# Executable:   /usr/gromacs-2022.3/build/bin/gmx
# Data prefix:  /usr/gromacs-2022.3 (source tree)
# Working dir:  /media/zhuxf/ed1e2859-6835-4f28-bdc4-842a33339ae6/MD/1031-春天de奥利奥ri/AR-Melatonin
# Command line:
#   gmx rms -s md_0_1.tpr -f md_0_1_noPBC_MOL.xtc -n index.ndx -o rmsd-complex.xvg -tu ns
# gmx rms is part of G R O M A C S:
#
# GROningen Mixture of Alchemy and Childrens' Stories
#
@    title "RMSD"
@    xaxis  label "Time (ns)"
@    yaxis  label "RMSD (nm)"
@TYPE xy
@ subtitle "Protein_MOL after lsq fit to Protein_MOL"
   0.0000000    0.0004951
   0.0100000    0.0835183
   0.0200000    0.0992978
   0.0300000    0.1075976
   0.0400000    0.1044869
   0.0500000    0.1142398
   0.0600000    0.1157351
   0.0700000    0.1193739
   0.0800000    0.1124472
   0.0900000    0.1122964
   0.1000000    0.1222938
   0.1100000    0.1212973
   0.1200000    0.1262430
   0.1300000    0.1083849
   0.1400000    0.1211914
   0.1500000    0.1206381
   0.1600000    0.1180480
   0.1700000    0.1191104
   0.1800000    0.1225726
   0.1900000    0.1171447
   0.2000000    0.1260544
   0.2100000    0.1204504
   0.2200000    0.1238328
   0.2300000    0.1201919
   0.2400000    0.1196681
   0.2500000    0.1229268
   0.2600000    0.1267094
   0.2700000    0.1351874
   0.2800000    0.1375551
   0.2900000    0.1445116
   0.3000000    0.1422473
   0.3100000    0.1274413
   0.3200000    0.1315093
   0.3300000    0.1285605
   0.3400000    0.1292139
   0.3500000    0.1307724
   0.3600000    0.1326713
   0.3700000    0.1363171
   0.3800000    0.1311461
   0.3900000    0.1374434
   0.4000000    0.1345435
   0.4100000    0.1267955
   0.4200000    0.1436915
   0.4300000    0.1362159
   0.4400000    0.1397133
   0.4500000    0.1360408
   0.4600000    0.1422809
   0.4700000    0.1374495
   0.4800000    0.1402191
   0.4900000    0.1471974
   0.5000000    0.1397315
   0.5100001    0.1374441
   0.5200000    0.1415946
   0.5300000    0.1513525
   0.5400000    0.1449980
   0.5500000    0.1393287
   0.5600000    0.1443937
   0.5700001    0.1391766
   0.5800000    0.1346723
   0.5900000    0.1365440
   0.6000000    0.1411582
   0.6100000    0.1425707
   0.6200000    0.1468035
   0.6300001    0.1346707
   0.6400000    0.1382723
   0.6500000    0.1376814
   0.6600000    0.1350580
   0.6700000    0.1358348
   0.6800000    0.1347042
   0.6900001    0.1482359
   0.7000000    0.1511211
   0.7100000    0.1434676
   0.7200000    0.1420206
   0.7300000    0.1425742
   0.7400000    0.1425187
   0.7500001    0.1419932
   0.7600001    0.1337304
   0.7700000    0.1325384
   0.7800000    0.1405108
   0.7900000    0.1451778
   0.8000000    0.1283261
   0.8100001    0.1332987
   0.8200001    0.1366946
   0.8300000    0.1423499
   0.8400000    0.1499240
   0.8500000    0.1612600
   0.8600000    0.1572345
   0.8700001    0.1565871
   0.8800001    0.1438222
   0.8900000    0.1425576
   0.9000000    0.1462256
   0.9100000    0.1410378
   0.9200000    0.1507019
   0.9300001    0.1545143
   0.9400001    0.1591113
   0.9500000    0.1604789
   0.9600000    0.1577269
   0.9700000    0.1485775
   0.9800000    0.1528308
   0.9900001    0.1560708
   1.0000000    0.1434723
   1.0100000    0.1453551
   1.0200001    0.1429395
   1.0300001    0.1474174
   1.0400001    0.1504534
   1.0500001    0.1481798
   1.0600001    0.1423671
   1.0700001    0.1434149
   1.0800000    0.1414998
   1.0900000    0.1439633
   1.1000000    0.1433432
   1.1100000    0.1466113
   1.1200000    0.1471200
   1.1300000    0.1435916
   1.1400001    0.1473769
   1.1500001    0.1522409
   1.1600001    0.1480194
   1.1700001    0.1431723
   1.1800001    0.1414115
   1.1900001    0.1416035
   1.2000000    0.1602075
   1.2100000    0.1551351
   1.2200000    0.1461316
   1.2300000    0.1449150
   1.2400000    0.1580278
   1.2500000    0.1533452
   1.2600001    0.1518902
   1.2700001    0.1495138
   1.2800001    0.1460342
   1.2900001    0.1562898
   1.3000001    0.1596407
   1.3100001    0.1518285
   1.3200001    0.1584328
   1.3300000    0.1554727
   1.3400000    0.1647917
   1.3500000    0.1610806
   1.3600000    0.1610930
   1.3700001    0.1686747
   1.3800001    0.1603655
   1.3900001    0.1668581
   1.4000001    0.1706734
   1.4100001    0.1655988
   1.4200001    0.1589162
   1.4300001    0.1596787
   1.4400001    0.1639779
   1.4500000    0.1574748
   1.4600000    0.1749950
   1.4700000    0.1645419
   1.4800000    0.1667646
   1.4900001    0.1536701
   1.5000001    0.1716073
   1.5100001    0.1628196
   1.5200001    0.1574372
   1.5300001    0.1549711
   1.5400001    0.1662593
   1.5500001    0.1720093
   1.5600001    0.1713091
   1.5700001    0.1607716
   1.5800000    0.1740279
   1.5900000    0.1758018
   1.6000000    0.1782779
   1.6100001    0.1684383
   1.6200001    0.1695611
   1.6300001    0.1694631
   1.6400001    0.1721935
   1.6500001    0.1705201
   1.6600001    0.1773723
   1.6700001    0.1684277
   1.6800001    0.1767652
   1.6900001    0.1771040
   1.7000000    0.1770955
   1.7100000    0.1775723
   1.7200000    0.1719879
   1.7300001    0.1622978
   1.7400001    0.1654903
   1.7500001    0.1665869
   1.7600001    0.1678501
   1.7700001    0.1632476
   1.7800001    0.1674847
   1.7900001    0.1726723
   1.8000001    0.1641539
   1.8100001    0.1727536
   1.8200001    0.1686463
   1.8300000    0.1677693
   1.8400000    0.1770322
   1.8500001    0.1767678
   1.8600001    0.1696620
   1.8700001    0.1652617
   1.8800001    0.1694571
   1.8900001    0.1766807
   1.9000001    0.1721268
   1.9100001    0.1683109
   1.9200001    0.1648518
   1.9300001    0.1671207
   1.9400001    0.1713147
   1.9500000    0.1642344
   1.9600000    0.1772526
   1.9700001    0.1689154
   1.9800001    0.1714496
   1.9900001    0.1656340
   2.0000000    0.1726922
   2.0100000    0.1780268
   2.0200000    0.1884239
   2.0300002    0.1809311
   2.0400002    0.1770149
   2.0500002    0.1753208
   2.0600002    0.1756199
   2.0700002    0.1844418
   2.0800002    0.1732940
   2.0900002    0.1836873
   2.1000001    0.1746700
   2.1100001    0.1711121
   2.1200001    0.1793169
   2.1300001    0.1719862
   2.1400001    0.1695552
   2.1500001    0.1609604
   2.1600001    0.1690413
   2.1700001    0.1623174
   2.1800001    0.1622744
   2.1900001    0.1636291
   2.2000000    0.1740937
   2.2100000    0.1733755
   2.2200000    0.1608225
   2.2300000    0.1616999
   2.2400000    0.1624746
   2.2500000    0.1658462
   2.2600000    0.1627976
   2.2700002    0.1631954
   2.2800002    0.1726852
   2.2900002    0.1634213
   2.3000002    0.1593772
   2.3100002    0.1766486
   2.3200002    0.1642942
   2.3300002    0.1706017
   2.3400002    0.1626283
   2.3500001    0.1641078
   2.3600001    0.1652587
   2.3700001    0.1647836
   2.3800001    0.1661335
   2.3900001    0.1616456
   2.4000001    0.1756316
   2.4100001    0.1646177
   2.4200001    0.1763759
   2.4300001    0.1652539
   2.4400001    0.1568857
   2.4500000    0.1710216
   2.4600000    0.1621368
   2.4700000    0.1559113
   2.4800000    0.1657301
   2.4900000    0.1659839
   2.5000000    0.1618801
   2.5100002    0.1585297
   2.5200002    0.1515715
   2.5300002    0.1595204
   2.5400002    0.1613093
   2.5500002    0.1647097
   2.5600002    0.1572834
   2.5700002    0.1573911
   2.5800002    0.1625786
   2.5900002    0.1785358
   2.6000001    0.1615859
   2.6100001    0.1621792
   2.6200001    0.1718428
   2.6300001    0.1704772
   2.6400001    0.1736394
   2.6500001    0.1646972
   2.6600001    0.1662187
   2.6700001    0.1702992
   2.6800001    0.1673289
   2.6900001    0.1667949
   2.7000000    0.1707274
   2.7100000    0.1801562
   2.7200000    0.1781176
   2.7300000    0.1797585
   2.7400002    0.1772061
   2.7500002    0.1699869
   2.7600002    0.1819181
   2.7700002    0.1714040
   2.7800002    0.1784279
   2.7900002    0.1787656
   2.8000002    0.1701832
   2.8100002    0.1667359
   2.8200002    0.1704743
   2.8300002    0.1701844
   2.8400002    0.1712153
   2.8500001    0.1812613
   2.8600001    0.1718734
   2.8700001    0.1833951
   2.8800001    0.1711397
   2.8900001    0.1795312
   2.9000001    0.1815670
   2.9100001    0.1707247
   2.9200001    0.1751262
   2.9300001    0.1853043
   2.9400001    0.1838635
   2.9500000    0.1674620
   2.9600000    0.1693038
   2.9700000    0.1726626
   2.9800003    0.1738579
   2.9900002    0.1883388
   3.0000002    0.1750053
   3.0100002    0.1798767
   3.0200002    0.1796180
   3.0300002    0.1733336
   3.0400002    0.1908778
   3.0500002    0.1864639
   3.0600002    0.1834234
   3.0700002    0.1787260
   3.0800002    0.1739566
   3.0900002    0.1771938
   3.1000001    0.1794283
   3.1100001    0.1771339
   3.1200001    0.1749526
   3.1300001    0.1861254
   3.1400001    0.1729157
   3.1500001    0.1755479
   3.1600001    0.1815543
   3.1700001    0.1722783
   3.1800001    0.1685677
   3.1900001    0.1681604
   3.2000000    0.1731607
   3.2100000    0.1812162
   3.2200003    0.1766689
   3.2300003    0.1777896
   3.2400002    0.1760835
   3.2500002    0.1744274
   3.2600002    0.1906706
   3.2700002    0.1789936
   3.2800002    0.1736988
   3.2900002    0.1709911
   3.3000002    0.1854975
   3.3100002    0.1818810
   3.3200002    0.1744484
   3.3300002    0.1737883
   3.3400002    0.1854535
   3.3500001    0.1893392
   3.3600001    0.1885010
   3.3700001    0.1894254
   3.3800001    0.1819659
   3.3900001    0.1858406
   3.4000001    0.1748960
   3.4100001    0.1756283
   3.4200001    0.1761789
   3.4300001    0.1765087
   3.4400001    0.1899187
   3.4500000    0.1732580
   3.4600003    0.1759571
   3.4700003    0.1638857
   3.4800003    0.1752680
   3.4900002    0.1666089
   3.5000002    0.1660822
   3.5100002    0.1612062
   3.5200002    0.1612645
   3.5300002    0.1650162
   3.5400002    0.1698365
   3.5500002    0.1773348
   3.5600002    0.1622708
   3.5700002    0.1692775
   3.5800002    0.1703976
   3.5900002    0.1671640
   3.6000001    0.1751914
   3.6100001    0.1661422
   3.6200001    0.1780885
   3.6300001    0.1777090
   3.6400001    0.1766989
   3.6500001    0.1712426
   3.6600001    0.1723580
   3.6700001    0.1697706
   3.6800001    0.1719670
   3.6900001    0.1813414
   3.7000003    0.1693487
   3.7100003    0.1678550
   3.7200003    0.1652011
   3.7300003    0.1678746
   3.7400002    0.1711217
   3.7500002    0.1734854
   3.7600002    0.1720867
   3.7700002    0.1692404
   3.7800002    0.1715508
   3.7900002    0.1695233
   3.8000002    0.1710925
   3.8100002    0.1751370
   3.8200002    0.1713451
   3.8300002    0.1664684
   3.8400002    0.1619265
   3.8500001    0.1637418
   3.8600001    0.1782015
   3.8700001    0.1721287
   3.8800001    0.1820785
   3.8900001    0.1808766
   3.9000001    0.1812201
   3.9100001    0.1880889
   3.9200001    0.1758945
   3.9300003    0.1710053
   3.9400003    0.1761378
   3.9500003    0.1651704
   3.9600003    0.1679472
   3.9700003    0.1768466
   3.9800003    0.1746440
   3.9900002    0.1709213
   4.0000000    0.1730485
   4.0100002    0.1745087
   4.0200000    0.1758536
   4.0300002    0.1747592
   4.0400000    0.1700217
   4.0500002    0.1762960
   4.0600004    0.1747434
   4.0700002    0.1772754
   4.0800004    0.1747793
   4.0900002    0.1756587
   4.1000004    0.1852662
   4.1100001    0.1917105
   4.1200004    0.1846393
   4.1300001    0.1896411
   4.1400003    0.1841570
   4.1500001    0.1834523
   4.1600003    0.1736458
   4.1700001    0.1787685
   4.1800003    0.1773714
   4.1900001    0.1859256
   4.2000003    0.1924678
   4.2100000    0.1871934
   4.2200003    0.1809112
   4.2300000    0.1884873
   4.2400002    0.1908873
   4.2500000    0.1907885
   4.2600002    0.1863975
   4.2700000    0.1876297
   4.2800002    0.1868944
   4.2900004    0.1888760
   4.3000002    0.1952440
   4.3100004    0.1853739
   4.3200002    0.1910094
   4.3300004    0.1878696
   4.3400002    0.1853974
   4.3500004    0.1896091
   4.3600001    0.1897186
   4.3700004    0.1928212
   4.3800001    0.1924720
   4.3900003    0.1881029
   4.4000001    0.1907023
   4.4100003    0.2007234
   4.4200001    0.1929085
   4.4300003    0.1875104
   4.4400001    0.1881851
   4.4500003    0.1812066
   4.4600000    0.1898804
   4.4700003    0.1883459
   4.4800000    0.1893400
   4.4900002    0.1893078
   4.5000000    0.1904623
   4.5100002    0.1888524
   4.5200000    0.1854752
   4.5300002    0.1831896
   4.5400004    0.1872887
   4.5500002    0.1838779
   4.5600004    0.1924077
   4.5700002    0.1849625
   4.5800004    0.1888569
   4.5900002    0.1900922
   4.6000004    0.1870279
   4.6100001    0.1853493
   4.6200004    0.1959360
   4.6300001    0.1975557
   4.6400003    0.1917284
   4.6500001    0.1936675
   4.6600003    0.1856682
   4.6700001    0.1897727
   4.6800003    0.1837406
   4.6900001    0.1857522
   4.7000003    0.1933012
   4.7100000    0.1830060
   4.7200003    0.1791691
   4.7300000    0.1863054
   4.7400002    0.1877705
   4.7500000    0.1866269
   4.7600002    0.1871867
   4.7700005    0.1890733
   4.7800002    0.1850768
   4.7900004    0.1974864
   4.8000002    0.1912344
   4.8100004    0.1916440
   4.8200002    0.1916715
   4.8300004    0.1932178
   4.8400002    0.1953250
   4.8500004    0.1916690
   4.8600001    0.1950572
   4.8700004    0.1986078
   4.8800001    0.1925759
   4.8900003    0.2064341
   4.9000001    0.1983263
   4.9100003    0.1958464
   4.9200001    0.1994110
   4.9300003    0.1967487
   4.9400001    0.1953257
   4.9500003    0.1875604
   4.9600000    0.1837410
   4.9700003    0.1803749
   4.9800000    0.1941856
   4.9900002    0.1920707
   5.0000000    0.2013758
   5.0100002    0.1862379
   5.0200005    0.1939983
   5.0300002    0.1796363
   5.0400004    0.1810698
   5.0500002    0.1940763
   5.0600004    0.1895520
   5.0700002    0.2034091
   5.0800004    0.1971174
   5.0900002    0.1857512
   5.1000004    0.1898328
   5.1100001    0.1920968
   5.1200004    0.1856347
   5.1300001    0.1909781
   5.1400003    0.1795422
   5.1500001    0.1952879
   5.1600003    0.1909101
   5.1700001    0.1942924
   5.1800003    0.1828449
   5.1900001    0.1912104
   5.2000003    0.2063651
   5.2100000    0.1949767
   5.2200003    0.1974070
   5.2300000    0.1914359
   5.2400002    0.2045001
   5.2500005    0.1908003
   5.2600002    0.1852196
   5.2700005    0.1968985
   5.2800002    0.1905767
   5.2900004    0.2004248
   5.3000002    0.1998008
   5.3100004    0.1950764
   5.3200002    0.1949226
   5.3300004    0.1926670
   5.3400002    0.1986662
   5.3500004    0.2000934
   5.3600001    0.1943046
   5.3700004    0.1932963
   5.3800001    0.1901016
   5.3900003    0.1989972
   5.4000001    0.1929683
   5.4100003    0.2015405
   5.4200001    0.1939405
   5.4300003    0.2004207
   5.4400001    0.2056029
   5.4500003    0.1952494
   5.4600000    0.1907601
   5.4700003    0.1886732
   5.4800005    0.1851362
   5.4900002    0.1889303
   5.5000005    0.1945126
   5.5100002    0.1958372
   5.5200005    0.1869324
   5.5300002    0.1894204
   5.5400004    0.1803671
   5.5500002    0.1951504
   5.5600004    0.1902396
   5.5700002    0.1965084
   5.5800004    0.1905380
   5.5900002    0.1928868
   5.6000004    0.1922404
   5.6100001    0.1863757
   5.6200004    0.2007421
   5.6300001    0.1948615
   5.6400003    0.1929698
   5.6500001    0.1892292
   5.6600003    0.1960646
   5.6700001    0.1942766
   5.6800003    0.1981711
   5.6900001    0.1853590
   5.7000003    0.1941527
   5.7100000    0.1845614
   5.7200003    0.1870678
   5.7300005    0.1852272
   5.7400002    0.1840746
   5.7500005    0.1830681
   5.7600002    0.1893667
   5.7700005    0.1884785
   5.7800002    0.1815721
   5.7900004    0.1886757
   5.8000002    0.1919360
   5.8100004    0.1938710
   5.8200002    0.1878853
   5.8300004    0.1835762
   5.8400002    0.1915338
   5.8500004    0.1969031
   5.8600001    0.1978459
   5.8700004    0.1996769
   5.8800001    0.2022710
   5.8900003    0.2009058
   5.9000001    0.1969603
   5.9100003    0.1999073
   5.9200001    0.1946044
   5.9300003    0.2014326
   5.9400001    0.1887074
   5.9500003    0.1919580
   5.9600005    0.1975027
   5.9700003    0.1935604
   5.9800005    0.1899397
   5.9900002    0.1893757
   6.0000005    0.1922019
   6.0100002    0.1936705
   6.0200005    0.1996208
   6.0300002    0.2007563
   6.0400004    0.1953570
   6.0500002    0.1948304
   6.0600004    0.2013462
   6.0700002    0.1970189
   6.0800004    0.1888140
   6.0900002    0.1934161
   6.1000004    0.1970600
   6.1100001    0.2032068
   6.1200004    0.2047149
   6.1300001    0.2013363
   6.1400003    0.1972727
   6.1500001    0.1955162
   6.1600003    0.1947260
   6.1700001    0.2000358
   6.1800003    0.1968690
   6.1900001    0.2040734
   6.2000003    0.1996184
   6.2100005    0.1932815
   6.2200003    0.1842413
   6.2300005    0.1940551
   6.2400002    0.1956998
   6.2500005    0.1918174
   6.2600002    0.1834711
   6.2700005    0.2051024
   6.2800002    0.1960292
   6.2900004    0.1921500
   6.3000002    0.1926386
   6.3100004    0.1901829
   6.3200002    0.1809396
   6.3300004    0.1849846
   6.3400002    0.1877302
   6.3500004    0.1877396
   6.3600001    0.1921186
   6.3700004    0.1988313
   6.3800001    0.2027141
   6.3900003    0.1981963
   6.4000001    0.1928439
   6.4100003    0.1997882
   6.4200001    0.1944054
   6.4300003    0.1919484
   6.4400005    0.1936569
   6.4500003    0.1965544
   6.4600005    0.1883636
   6.4700003    0.1923055
   6.4800005    0.1949108
   6.4900002    0.1992713
   6.5000005    0.1877774
   6.5100002    0.1896182
   6.5200005    0.1975618
   6.5300002    0.1922546
   6.5400004    0.1906929
   6.5500002    0.1865166
   6.5600004    0.1982223
   6.5700002    0.1895714
   6.5800004    0.1974140
   6.5900002    0.1912353
   6.6000004    0.1885763
   6.6100001    0.1894656
   6.6200004    0.1863235
   6.6300001    0.1926556
   6.6400003    0.1823751
   6.6500001    0.1846759
   6.6600003    0.1887774
   6.6700006    0.1951578
   6.6800003    0.1937539
   6.6900005    0.1990018
   6.7000003    0.1937047
   6.7100005    0.1961994
   6.7200003    0.2017530
   6.7300005    0.1939981
   6.7400002    0.1992021
   6.7500005    0.1972199
   6.7600002    0.1957473
   6.7700005    0.1963126
   6.7800002    0.1978405
   6.7900004    0.1995970
   6.8000002    0.1984809
   6.8100004    0.1999851
   6.8200002    0.2013016
   6.8300004    0.1976157
   6.8400002    0.1937212
   6.8500004    0.1919399
   6.8600001    0.1910832
   6.8700004    0.1986952
   6.8800001    0.1984137
   6.8900003    0.1973580
   6.9000001    0.1957739
   6.9100003    0.1907468
   6.9200006    0.2042086
   6.9300003    0.2007884
   6.9400005    0.2027037
   6.9500003    0.1929197
   6.9600005    0.1927869
   6.9700003    0.1937265
   6.9800005    0.1877295
   6.9900002    0.1908430
   7.0000005    0.1884212
   7.0100002    0.1897619
   7.0200005    0.1946690
   7.0300002    0.1866731
   7.0400004    0.1905390
   7.0500002    0.1918173
   7.0600004    0.1767384
   7.0700002    0.1770948
   7.0800004    0.1789756
   7.0900002    0.1877255
   7.1000004    0.1914551
   7.1100001    0.1834999
   7.1200004    0.1865218
   7.1300001    0.1814903
   7.1400003    0.1879582
   7.1500006    0.1798312
   7.1600003    0.1899584
   7.1700006    0.1894833
   7.1800003    0.1798730
   7.1900005    0.1933148
   7.2000003    0.1854174
   7.2100005    0.1892654
   7.2200003    0.1874661
   7.2300005    0.1756080
   7.2400002    0.1853475
   7.2500005    0.1897362
   7.2600002    0.1785478
   7.2700005    0.1834646
   7.2800002    0.1784080
   7.2900004    0.1801936
   7.3000002    0.1916078
   7.3100004    0.1908620
   7.3200002    0.1902570
   7.3300004    0.1902083
   7.3400002    0.1909068
   7.3500004    0.1917938
   7.3600001    0.1879313
   7.3700004    0.1874010
   7.3800001    0.1942897
   7.3900003    0.1941185
   7.4000006    0.1863546
   7.4100003    0.1924633
   7.4200006    0.1907777
   7.4300003    0.1959378
   7.4400005    0.1874523
   7.4500003    0.1814498
   7.4600005    0.1883878
   7.4700003    0.1913523
   7.4800005    0.1857885
   7.4900002    0.1928443
   7.5000005    0.1953351
   7.5100002    0.1963549
   7.5200005    0.1901854
   7.5300002    0.1856540
   7.5400004    0.1959197
   7.5500002    0.1962105
   7.5600004    0.1881280
   7.5700002    0.1926369
   7.5800004    0.1886505
   7.5900002    0.1876241
   7.6000004    0.1955970
   7.6100001    0.2002082
   7.6200004    0.2023209
   7.6300006    0.2087686
   7.6400003    0.1999232
   7.6500006    0.2019619
   7.6600003    0.1961439
   7.6700006    0.1877306
   7.6800003    0.1974850
   7.6900005    0.1995752
   7.7000003    0.1996186
   7.7100005    0.1916406
   7.7200003    0.1974234
   7.7300005    0.1898014
   7.7400002    0.1981704
   7.7500005    0.1997651
   7.7600002    0.1915738
   7.7700005    0.1982035
   7.7800002    0.1842515
   7.7900004    0.1914770
   7.8000002    0.1983044
   7.8100004    0.2011086
   7.8200002    0.1962693
   7.8300004    0.1950931
   7.8400002    0.2018952
   7.8500004    0.2013690
   7.8600006    0.1937919
   7.8700004    0.1995565
   7.8800006    0.2084645
   7.8900003    0.1914805
   7.9000006    0.1904557
   7.9100003    0.1995813
   7.9200006    0.1969353
   7.9300003    0.1982476
   7.9400005    0.1837804
   7.9500003    0.1945081
   7.9600005    0.1940292
   7.9700003    0.1909220
   7.9800005    0.1876426
   7.9900002    0.1852489
   8.0000000    0.1925762
   8.0100002    0.1861992
   8.0200005    0.1814913
   8.0300007    0.1942250
   8.0400000    0.1917105
   8.0500002    0.1911349
   8.0600004    0.1979023
   8.0700006    0.1866000
   8.0799999    0.1912006
   8.0900002    0.1920118
   8.1000004    0.1742855
   8.1100006    0.1793679
   8.1200008    0.1864630
   8.1300001    0.1863722
   8.1400003    0.1895250
   8.1500006    0.1968498
   8.1600008    0.1959019
   8.1700001    0.1897866
   8.1800003    0.1874939
   8.1900005    0.1908094
   8.2000008    0.1833849
   8.2100000    0.1855331
   8.2200003    0.1847072
   8.2300005    0.1943102
   8.2400007    0.1902623
   8.2500000    0.1908122
   8.2600002    0.1843787
   8.2700005    0.1944978
   8.2800007    0.1859529
   8.2900000    0.1949532
   8.3000002    0.1901304
   8.3100004    0.1938968
   8.3200006    0.1969630
   8.3299999    0.1935759
   8.3400002    0.1947097
   8.3500004    0.1826503
   8.3600006    0.1827948
   8.3700008    0.1895902
   8.3800001    0.1953231
   8.3900003    0.1930920
   8.4000006    0.2000584
   8.4100008    0.1939957
   8.4200001    0.2074915
   8.4300003    0.2077841
   8.4400005    0.2001145
   8.4500008    0.2032450
   8.4600000    0.1925277
   8.4700003    0.1900620
   8.4800005    0.1895127
   8.4900007    0.1886256
   8.5000000    0.1919064
   8.5100002    0.1904479
   8.5200005    0.2044030
   8.5300007    0.2102307
   8.5400000    0.1949403
   8.5500002    0.2005204
   8.5600004    0.2037504
   8.5700006    0.2031174
   8.5800009    0.2079489
   8.5900002    0.1967510
   8.6000004    0.1954799
   8.6100006    0.2010197
   8.6200008    0.1959961
   8.6300001    0.1900214
   8.6400003    0.1875705
   8.6500006    0.1889277
   8.6600008    0.1894064
   8.6700001    0.1856606
   8.6800003    0.1918919
   8.6900005    0.1948051
   8.7000008    0.1944961
   8.7100000    0.1914054
   8.7200003    0.1949983
   8.7300005    0.1960864
   8.7400007    0.1974953
   8.7500000    0.1977322
   8.7600002    0.1996928
   8.7700005    0.1933245
   8.7800007    0.1969660
   8.7900000    0.1994881
   8.8000002    0.1899337
   8.8100004    0.1995621
   8.8200006    0.1943621
   8.8300009    0.1961117
   8.8400002    0.1920322
   8.8500004    0.1847082
   8.8600006    0.1896467
   8.8700008    0.1850284
   8.8800001    0.1876542
   8.8900003    0.1740247
   8.9000006    0.1823112
   8.9100008    0.1906119
   8.9200001    0.1981415
   8.9300003    0.1950518
   8.9400005    0.1974541
   8.9500008    0.1866978
   8.9600000    0.1790458
   8.9700003    0.1850839
   8.9800005    0.1933654
   8.9900007    0.2064311
   9.0000000    0.1888209
   9.0100002    0.1965988
   9.0200005    0.1829731
   9.0300007    0.1913237
   9.0400000    0.1895565
   9.0500002    0.1933493
   9.0600004    0.1890078
   9.0700006    0.1894707
   9.0800009    0.1834954
   9.0900002    0.1809552
   9.1000004    0.1920206
   9.1100006    0.1959659
   9.1200008    0.1962937
   9.1300001    0.1838266
   9.1400003    0.1807277
   9.1500006    0.1887289
   9.1600008    0.1917989
   9.1700001    0.1970038
   9.1800003    0.1944785
   9.1900005    0.1953383
   9.2000008    0.2044834
   9.2100000    0.1829277
   9.2200003    0.1958856
   9.2300005    0.1953205
   9.2400007    0.2023755
   9.2500000    0.2041972
   9.2600002    0.2012538
   9.2700005    0.1925769
   9.2800007    0.1905557
   9.2900009    0.1905729
   9.3000002    0.1950178
   9.3100004    0.1945630
   9.3200006    0.1965366
   9.3300009    0.2049700
   9.3400002    0.1999603
   9.3500004    0.1994624
   9.3600006    0.2039861
   9.3700008    0.2041238
   9.3800001    0.2011614
   9.3900003    0.1963003
   9.4000006    0.1844202
   9.4100008    0.1934993
   9.4200001    0.1967761
   9.4300003    0.1994512
   9.4400005    0.2015959
   9.4500008    0.2078982
   9.4600000    0.2127854
   9.4700003    0.1964639
   9.4800005    0.2054404
   9.4900007    0.2055546
   9.5000000    0.1972066
   9.5100002    0.2004142
   9.5200005    0.2046835
   9.5300007    0.2072875
   9.5400009    0.1947707
   9.5500002    0.2009001
   9.5600004    0.2001815
   9.5700006    0.2043532
   9.5800009    0.2048649
   9.5900002    0.2080587
   9.6000004    0.2067706
   9.6100006    0.1930272
   9.6200008    0.1979643
   9.6300001    0.1938150
   9.6400003    0.1949769
   9.6500006    0.2016234
   9.6600008    0.1991208
   9.6700001    0.1947244
   9.6800003    0.2031766
   9.6900005    0.2028421
   9.7000008    0.2033714
   9.7100000    0.1957071
   9.7200003    0.2001379
   9.7300005    0.1974966
   9.7400007    0.1980747
   9.7500000    0.1883455
   9.7600002    0.1880191
   9.7700005    0.1998671
   9.7800007    0.1954117
   9.7900009    0.1969490
   9.8000002    0.1960256
   9.8100004    0.1964328
   9.8200006    0.1924975
   9.8300009    0.1938867
   9.8400002    0.1996626
   9.8500004    0.1973355
   9.8600006    0.1959385
   9.8700008    0.2054903
   9.8800001    0.2043177
   9.8900003    0.1962521
   9.9000006    0.1975065
   9.9100008    0.1948511
   9.9200001    0.1967146
   9.9300003    0.1875185
   9.9400005    0.1986201
   9.9500008    0.1961806
   9.9600000    0.2073531
   9.9700003    0.1968381
   9.9800005    0.1984990
   9.9900007    0.1879947
  10.0000000    0.1926513
  10.0100002    0.1883698
  10.0200005    0.1892918
  10.0300007    0.1903188
  10.0400009    0.1821569
  10.0500002    0.1879249
  10.0600004    0.1903946
  10.0700006    0.1946977
  10.0800009    0.1998833
  10.0900002    0.1906313
  10.1000004    0.1936811
  10.1100006    0.1940141
  10.1200008    0.1877219
  10.1300001    0.1937770
  10.1400003    0.1965877
  10.1500006    0.1966823
  10.1600008    0.1965421
  10.1700001    0.1910514
  10.1800003    0.1844572
  10.1900005    0.1896079
  10.2000008    0.1883512
  10.2100000    0.1925368
  10.2200003    0.1961715
  10.2300005    0.1969341
  10.2400007    0.1890101
  10.2500010    0.1927104
  10.2600002    0.1872014
  10.2700005    0.1934340
  10.2800007    0.1927403
  10.2900009    0.1837788
  10.3000002    0.1919341
  10.3100004    0.1889316
  10.3200006    0.1929560
  10.3300009    0.1920232
  10.3400002    0.1955945
  10.3500004    0.1852774
  10.3600006    0.2003866
  10.3700008    0.1889966
  10.3800001    0.1943761
  10.3900003    0.1874446
  10.4000006    0.1963165
  10.4100008    0.1869383
  10.4200001    0.1909542
  10.4300003    0.1853568
  10.4400005    0.1879046
  10.4500008    0.1922186
  10.4600000    0.1859094
  10.4700003    0.1920253
  10.4800005    0.1942547
  10.4900007    0.1961764
  10.5000010    0.1900970
  10.5100002    0.1924631
  10.5200005    0.1958842
  10.5300007    0.1876985
  10.5400009    0.1887042
  10.5500002    0.1885276
  10.5600004    0.1891647
  10.5700006    0.1914539
  10.5800009    0.1939665
  10.5900002    0.1831829
  10.6000004    0.1841649
  10.6100006    0.1914592
  10.6200008    0.1905412
  10.6300001    0.1881990
  10.6400003    0.1919618
  10.6500006    0.1977047
  10.6600008    0.1931095
  10.6700001    0.1887251
  10.6800003    0.1825534
  10.6900005    0.1926564
  10.7000008    0.1886822
  10.7100000    0.1799492
  10.7200003    0.1815456
  10.7300005    0.1817958
  10.7400007    0.1859806
  10.7500010    0.1786158
  10.7600002    0.1863775
  10.7700005    0.1860414
  10.7800007    0.1831876
  10.7900009    0.1857295
  10.8000002    0.1857418
  10.8100004    0.1959717
  10.8200006    0.1884473
  10.8300009    0.1882556
  10.8400002    0.1871796
  10.8500004    0.1945497
  10.8600006    0.1963776
  10.8700008    0.1797608
  10.8800001    0.1844658
  10.8900003    0.1860144
  10.9000006    0.1794999
  10.9100008    0.1886584
  10.9200001    0.1836708
  10.9300003    0.1893711
  10.9400005    0.1815991
  10.9500008    0.1813311
  10.9600010    0.1894364
  10.9700003    0.1829516
  10.9800005    0.1762507
  10.9900007    0.1844517
  11.0000010    0.1839464
  11.0100002    0.1844114
  11.0200005    0.1833504
  11.0300007    0.1858402
  11.0400009    0.1819483
  11.0500002    0.1781977
  11.0600004    0.1760690
  11.0700006    0.1734645
  11.0800009    0.1790673
  11.0900002    0.1848270
  11.1000004    0.1873852
  11.1100006    0.1833246
  11.1200008    0.1912681
  11.1300001    0.1839623
  11.1400003    0.1891674
  11.1500006    0.1849280
  11.1600008    0.1898479
  11.1700001    0.1908227
  11.1800003    0.1919859
  11.1900005    0.1871085
  11.2000008    0.1870003
  11.2100010    0.1886798
  11.2200003    0.1990897
  11.2300005    0.1944050
  11.2400007    0.1905568
  11.2500010    0.1927461
  11.2600002    0.1894350
  11.2700005    0.1936610
  11.2800007    0.1923641
  11.2900009    0.1813570
  11.3000002    0.1826743
  11.3100004    0.1822286
  11.3200006    0.1831049
  11.3300009    0.1849512
  11.3400002    0.1868417
  11.3500004    0.1831665
  11.3600006    0.1826003
  11.3700008    0.1808028
  11.3800001    0.1835131
  11.3900003    0.1835551
  11.4000006    0.1839727
  11.4100008    0.1878307
  11.4200001    0.1906480
  11.4300003    0.1952055
  11.4400005    0.1885668
  11.4500008    0.1865554
  11.4600010    0.1810630
  11.4700003    0.1834054
  11.4800005    0.1789270
  11.4900007    0.1760174
  11.5000010    0.1961587
  11.5100002    0.1895552
  11.5200005    0.1860188
  11.5300007    0.1867746
  11.5400009    0.1902471
  11.5500002    0.1918231
  11.5600004    0.1918541
  11.5700006    0.1823027
  11.5800009    0.1861810
  11.5900002    0.1828646
  11.6000004    0.1886979
  11.6100006    0.1853836
  11.6200008    0.1901715
  11.6300001    0.1904766
  11.6400003    0.1926461
  11.6500006    0.1904220
  11.6600008    0.1937580
  11.6700010    0.1870983
  11.6800003    0.1919766
  11.6900005    0.1873662
  11.7000008    0.1877672
  11.7100010    0.1803247
  11.7200003    0.1921125
  11.7300005    0.1952357
  11.7400007    0.1920964
  11.7500010    0.1883129
  11.7600002    0.1841551
  11.7700005    0.1817174
  11.7800007    0.1862730
  11.7900009    0.1865694
  11.8000002    0.1807995
  11.8100004    0.1869465
  11.8200006    0.1768223
  11.8300009    0.1747019
  11.8400002    0.1848222
  11.8500004    0.1805532
  11.8600006    0.1811643
  11.8700008    0.1854449
  11.8800001    0.1790482
  11.8900003    0.1824085
  11.9000006    0.1896034
  11.9100008    0.1800448
  11.9200010    0.1850772
  11.9300003    0.1810568
  11.9400005    0.1853390
  11.9500008    0.1876302
  11.9600010    0.1765006
  11.9700003    0.1792018
  11.9800005    0.1965977
  11.9900007    0.1893987
  12.0000010    0.1874658
  12.0100002    0.1846950
  12.0200005    0.1897957
  12.0300007    0.1856946
  12.0400009    0.1791471
  12.0500002    0.1858294
  12.0600004    0.1904516
  12.0700006    0.1874961
  12.0800009    0.1842819
  12.0900002    0.1803821
  12.1000004    0.1788874
  12.1100006    0.1873601
  12.1200008    0.1847966
  12.1300001    0.1815902
  12.1400003    0.1862560
  12.1500006    0.1935806
  12.1600008    0.1820932
  12.1700010    0.1900804
  12.1800003    0.1904285
  12.1900005    0.1802973
  12.2000008    0.1834508
  12.2100010    0.1847533
  12.2200003    0.1803452
  12.2300005    0.1856862
  12.2400007    0.1932861
  12.2500010    0.1926250
  12.2600002    0.1930832
  12.2700005    0.1942060
  12.2800007    0.1838209
  12.2900009    0.1887382
  12.3000002    0.1885869
  12.3100004    0.1852885
  12.3200006    0.1830119
  12.3300009    0.1858849
  12.3400002    0.1894347
  12.3500004    0.1918703
  12.3600006    0.1871882
  12.3700008    0.1968326
  12.3800001    0.1943166
  12.3900003    0.1991851
  12.4000006    0.2059269
  12.4100008    0.1946733
  12.4200010    0.1851441
  12.4300003    0.1914288
  12.4400005    0.1883929
  12.4500008    0.1926334
  12.4600010    0.1985975
  12.4700003    0.1906509
  12.4800005    0.1925685
  12.4900007    0.1890578
  12.5000010    0.1929486
  12.5100002    0.1863336
  12.5200005    0.1928586
  12.5300007    0.1865459
  12.5400009    0.1828251
  12.5500002    0.1820145
  12.5600004    0.1850534
  12.5700006    0.1821891
  12.5800009    0.1842854
  12.5900002    0.1807674
  12.6000004    0.1926735
  12.6100006    0.1949630
  12.6200008    0.1846486
  12.6300011    0.1763238
  12.6400003    0.1875155
  12.6500006    0.1795238
  12.6600008    0.1859162
  12.6700010    0.1816902
  12.6800003    0.1806536
  12.6900005    0.1773648
  12.7000008    0.1802886
  12.7100010    0.1829026
  12.7200003    0.1778805
  12.7300005    0.1750003
  12.7400007    0.1784464
  12.7500010    0.1766144
  12.7600002    0.1817014
  12.7700005    0.1783163
  12.7800007    0.1804689
  12.7900009    0.1843480
  12.8000002    0.1836408
  12.8100004    0.1892721
  12.8200006    0.1942093
  12.8300009    0.1906400
  12.8400002    0.1874885
  12.8500004    0.1991679
  12.8600006    0.2002532
  12.8700008    0.1903218
  12.8800011    0.1895887
  12.8900003    0.1885708
  12.9000006    0.1938014
  12.9100008    0.1832217
  12.9200010    0.1737765
  12.9300003    0.1874129
  12.9400005    0.1881382
  12.9500008    0.1947403
  12.9600010    0.1845067
  12.9700003    0.1889589
  12.9800005    0.1866364
  12.9900007    0.1909297
  13.0000010    0.1806612
  13.0100002    0.1815647
  13.0200005    0.1833304
  13.0300007    0.1751262
  13.0400009    0.1745560
  13.0500002    0.1858522
  13.0600004    0.1870584
  13.0700006    0.1847489
  13.0800009    0.1855719
  13.0900002    0.1848233
  13.1000004    0.1817163
  13.1100006    0.1886613
  13.1200008    0.1805078
  13.1300011    0.1779084
  13.1400003    0.1814950
  13.1500006    0.1815562
  13.1600008    0.1817408
  13.1700010    0.1725200
  13.1800003    0.1761163
  13.1900005    0.1832199
  13.2000008    0.1810577
  13.2100010    0.1803437
  13.2200003    0.1831802
  13.2300005    0.1783454
  13.2400007    0.1742738
  13.2500010    0.1786666
  13.2600002    0.1789358
  13.2700005    0.1841338
  13.2800007    0.1881498
  13.2900009    0.1980733
  13.3000002    0.1925590
  13.3100004    0.2025819
  13.3200006    0.2000950
  13.3300009    0.2038538
  13.3400011    0.1952308
  13.3500004    0.1882200
  13.3600006    0.1917041
  13.3700008    0.1928969
  13.3800011    0.1951728
  13.3900003    0.2049755
  13.4000006    0.2032493
  13.4100008    0.1977432
  13.4200010    0.2023029
  13.4300003    0.1919397
  13.4400005    0.1967676
  13.4500008    0.1903634
  13.4600010    0.1883348
  13.4700003    0.1940436
  13.4800005    0.1858086
  13.4900007    0.1946272
  13.5000010    0.1821394
  13.5100002    0.1875301
  13.5200005    0.1884699
  13.5300007    0.1926330
  13.5400009    0.1911047
  13.5500002    0.1940265
  13.5600004    0.1918110
  13.5700006    0.1971197
  13.5800009    0.1913119
  13.5900011    0.1828697
  13.6000004    0.1809905
  13.6100006    0.1859553
  13.6200008    0.1869271
  13.6300011    0.1909272
  13.6400003    0.1899760
  13.6500006    0.1878555
  13.6600008    0.1885241
  13.6700010    0.1880904
  13.6800003    0.1867485
  13.6900005    0.1896581
  13.7000008    0.1896047
  13.7100010    0.1906843
  13.7200003    0.1863976
  13.7300005    0.1864930
  13.7400007    0.1825215
  13.7500010    0.1888095
  13.7600002    0.1934899
  13.7700005    0.1912140
  13.7800007    0.1899210
  13.7900009    0.1908009
  13.8000002    0.1864367
  13.8100004    0.1838101
  13.8200006    0.1863255
  13.8300009    0.1902303
  13.8400011    0.1859475
  13.8500004    0.1983224
  13.8600006    0.1913291
  13.8700008    0.1934754
  13.8800011    0.1938387
  13.8900003    0.1840253
  13.9000006    0.1810963
  13.9100008    0.1825925
  13.9200010    0.1999151
  13.9300003    0.1976167
  13.9400005    0.1922481
  13.9500008    0.1881419
  13.9600010    0.1963004
  13.9700003    0.1855791
  13.9800005    0.1991082
  13.9900007    0.1935259
  14.0000010    0.1971043
  14.0100002    0.1980273
  14.0200005    0.1965682
  14.0300007    0.1998568
  14.0400009    0.1908542
  14.0500002    0.1897442
  14.0600004    0.1885678
  14.0700006    0.1798384
  14.0800009    0.1842189
  14.0900011    0.1934976
  14.1000004    0.1862928
  14.1100006    0.1903640
  14.1200008    0.1953443
  14.1300011    0.1913357
  14.1400003    0.1839027
  14.1500006    0.1861691
  14.1600008    0.1950461
  14.1700010    0.1934431
  14.1800003    0.1992572
  14.1900005    0.1880186
  14.2000008    0.1909799
  14.2100010    0.1938541
  14.2200003    0.1926879
  14.2300005    0.1946072
  14.2400007    0.1929958
  14.2500010    0.1927400
  14.2600002    0.1943337
  14.2700005    0.1914200
  14.2800007    0.1940188
  14.2900009    0.1967744
  14.3000011    0.1998528
  14.3100004    0.2009166
  14.3200006    0.1958811
  14.3300009    0.2021915
  14.3400011    0.1974964
  14.3500004    0.1966151
  14.3600006    0.1936959
  14.3700008    0.2002553
  14.3800011    0.1983842
  14.3900003    0.2014676
  14.4000006    0.1956646
  14.4100008    0.1994235
  14.4200010    0.2039623
  14.4300003    0.1924326
  14.4400005    0.1860965
  14.4500008    0.1989592
  14.4600010    0.1989424
  14.4700003    0.1988879
  14.4800005    0.2036663
  14.4900007    0.1992019
  14.5000010    0.1976979
  14.5100002    0.2004345
  14.5200005    0.1991453
  14.5300007    0.2028218
  14.5400009    0.1957120
  14.5500011    0.1963862
  14.5600004    0.2005433
  14.5700006    0.2076883
  14.5800009    0.1986534
  14.5900011    0.1983664
  14.6000004    0.1988735
  14.6100006    0.1962485
  14.6200008    0.2001113
  14.6300011    0.1989553
  14.6400003    0.1898044
  14.6500006    0.1896052
  14.6600008    0.1866671
  14.6700010    0.1861201
  14.6800003    0.1843012
  14.6900005    0.1859975
  14.7000008    0.1869022
  14.7100010    0.2038777
  14.7200003    0.2010461
  14.7300005    0.2005565
  14.7400007    0.1975095
  14.7500010    0.2056476
  14.7600002    0.1975819
  14.7700005    0.1950910
  14.7800007    0.1960586
  14.7900009    0.2025935
  14.8000011    0.2029017
  14.8100004    0.2052212
  14.8200006    0.2010603
  14.8300009    0.1945793
  14.8400011    0.1949139
  14.8500004    0.1984520
  14.8600006    0.1976096
  14.8700008    0.1920032
  14.8800011    0.1938195
  14.8900003    0.1937333
  14.9000006    0.1877013
  14.9100008    0.1944392
  14.9200010    0.1949571
  14.9300003    0.1891036
  14.9400005    0.1873777
  14.9500008    0.1860510
  14.9600010    0.1973074
  14.9700003    0.1979050
  14.9800005    0.1903014
  14.9900007    0.2066813
  15.0000010    0.2040597
  15.0100012    0.1996122
  15.0200005    0.2107000
  15.0300007    0.2046136
  15.0400009    0.1942447
  15.0500011    0.1996570
  15.0600004    0.1958124
  15.0700006    0.2016662
  15.0800009    0.2015403
  15.0900011    0.1922361
  15.1000004    0.1915619
  15.1100006    0.1911487
  15.1200008    0.2008674
  15.1300011    0.1998613
  15.1400003    0.1947095
  15.1500006    0.1989608
  15.1600008    0.1976020
  15.1700010    0.1982958
  15.1800003    0.1924248
  15.1900005    0.1908765
  15.2000008    0.1859992
  15.2100010    0.1939463
  15.2200003    0.1875642
  15.2300005    0.1927723
  15.2400007    0.2008340
  15.2500010    0.1931591
  15.2600012    0.1972830
  15.2700005    0.1968755
  15.2800007    0.2004177
  15.2900009    0.1954025
  15.3000011    0.1939218
  15.3100004    0.1976876
  15.3200006    0.2027274
  15.3300009    0.2026197
  15.3400011    0.2050100
  15.3500004    0.2024931
  15.3600006    0.2026950
  15.3700008    0.1992445
  15.3800011    0.1990740
  15.3900003    0.1981651
  15.4000006    0.2001244
  15.4100008    0.1897579
  15.4200010    0.1895266
  15.4300003    0.1963467
  15.4400005    0.1947587
  15.4500008    0.1914853
  15.4600010    0.1934388
  15.4700003    0.1958487
  15.4800005    0.2024438
  15.4900007    0.1988937
  15.5000010    0.1966964
  15.5100012    0.1947240
  15.5200005    0.2070391
  15.5300007    0.2006298
  15.5400009    0.1978209
  15.5500011    0.1986667
  15.5600004    0.1949946
  15.5700006    0.2019889
  15.5800009    0.2010703
  15.5900011    0.1922728
  15.6000004    0.1878934
  15.6100006    0.1976741
  15.6200008    0.1992257
  15.6300011    0.2001269
  15.6400003    0.2002922
  15.6500006    0.1986949
  15.6600008    0.1960509
  15.6700010    0.1991819
  15.6800003    0.2056121
  15.6900005    0.2034736
  15.7000008    0.2026745
  15.7100010    0.1942109
  15.7200012    0.1957153
  15.7300005    0.2011111
  15.7400007    0.1990444
  15.7500010    0.1999844
  15.7600012    0.1982773
  15.7700005    0.1983157
  15.7800007    0.2015840
  15.7900009    0.1955424
  15.8000011    0.1979135
  15.8100004    0.1923689
  15.8200006    0.2004775
  15.8300009    0.1962237
  15.8400011    0.1986926
  15.8500004    0.1978242
  15.8600006    0.1983822
  15.8700008    0.2077866
  15.8800011    0.1953297
  15.8900003    0.1950553
  15.9000006    0.2069169
  15.9100008    0.2021222
  15.9200010    0.2011699
  15.9300003    0.1969033
  15.9400005    0.1941456
  15.9500008    0.1897999
  15.9600010    0.1948465
  15.9700012    0.1988557
  15.9800005    0.2071452
  15.9900007    0.2118372
  16.0000000    0.1994840
  16.0100002    0.1950212
  16.0200005    0.2036168
  16.0300007    0.2053021
  16.0400009    0.1976357
  16.0500011    0.2021328
  16.0600014    0.1967565
  16.0700016    0.2011752
  16.0799999    0.1988740
  16.0900002    0.2021623
  16.1000004    0.1888665
  16.1100006    0.2047075
  16.1200008    0.2064803
  16.1300011    0.1917942
  16.1400013    0.1940767
  16.1500015    0.1886519
  16.1599998    0.1855966
  16.1700001    0.1888531
  16.1800003    0.1875396
  16.1900005    0.1937460
  16.2000008    0.1842191
  16.2100010    0.1920838
  16.2200012    0.1980521
  16.2300014    0.1994809
  16.2400017    0.2028908
  16.2500000    0.1985250
  16.2600002    0.1930915
  16.2700005    0.1858236
  16.2800007    0.1961485
  16.2900009    0.1992086
  16.3000011    0.1901350
  16.3100014    0.1991154
  16.3200016    0.1966283
  16.3299999    0.1956208
  16.3400002    0.2015144
  16.3500004    0.1901699
  16.3600006    0.1984467
  16.3700008    0.1989061
  16.3800011    0.1919732
  16.3900013    0.1965828
  16.4000015    0.1910026
  16.4099998    0.1962577
  16.4200001    0.1884878
  16.4300003    0.1953913
  16.4400005    0.1952785
  16.4500008    0.1874222
  16.4600010    0.1911871
  16.4700012    0.1819982
  16.4800014    0.1875652
  16.4900017    0.1861486
  16.5000000    0.1885318
  16.5100002    0.1867598
  16.5200005    0.1789934
  16.5300007    0.1841329
  16.5400009    0.1819961
  16.5500011    0.1851876
  16.5600014    0.1908081
  16.5700016    0.1833956
  16.5799999    0.1807580
  16.5900002    0.1972387
  16.6000004    0.1962255
  16.6100006    0.1919960
  16.6200008    0.2053486
  16.6300011    0.1967423
  16.6400013    0.2021029
  16.6500015    0.2025204
  16.6599998    0.2020767
  16.6700001    0.1983690
  16.6800003    0.1966438
  16.6900005    0.1968987
  16.7000008    0.1912795
  16.7100010    0.1934229
  16.7200012    0.1934172
  16.7300014    0.1856211
  16.7400017    0.1934270
  16.7500000    0.1884853
  16.7600002    0.2054363
  16.7700005    0.2025124
  16.7800007    0.2105742
  16.7900009    0.2025287
  16.8000011    0.1931662
  16.8100014    0.1990834
  16.8200016    0.2001903
  16.8299999    0.1992014
  16.8400002    0.1931227
  16.8500004    0.1998911
  16.8600006    0.1946550
  16.8700008    0.1957647
  16.8800011    0.1864402
  16.8900013    0.1917247
  16.9000015    0.1955486
  16.9100018    0.1942501
  16.9200001    0.1838919
  16.9300003    0.1855921
  16.9400005    0.1856226
  16.9500008    0.1901371
  16.9600010    0.1845251
  16.9700012    0.1877333
  16.9800014    0.1900320
  16.9900017    0.1903837
  17.0000000    0.1893259
  17.0100002    0.1946466
  17.0200005    0.1948414
  17.0300007    0.1944689
  17.0400009    0.1908525
  17.0500011    0.1875096
  17.0600014    0.1934274
  17.0700016    0.1849312
  17.0799999    0.1886902
  17.0900002    0.1866790
  17.1000004    0.1877328
  17.1100006    0.1841015
  17.1200008    0.1925014
  17.1300011    0.1878697
  17.1400013    0.1906448
  17.1500015    0.1921583
  17.1600018    0.1914957
  17.1700001    0.1886759
  17.1800003    0.1841258
  17.1900005    0.1786780
  17.2000008    0.1852956
  17.2100010    0.1856087
  17.2200012    0.1815459
  17.2300014    0.1823543
  17.2400017    0.1913566
  17.2500000    0.1895397
  17.2600002    0.1887184
  17.2700005    0.1897002
  17.2800007    0.1821318
  17.2900009    0.1795241
  17.3000011    0.1816261
  17.3100014    0.1912705
  17.3200016    0.1870018
  17.3299999    0.1920131
  17.3400002    0.1927822
  17.3500004    0.1839101
  17.3600006    0.1991153
  17.3700008    0.1960176
  17.3800011    0.1994222
  17.3900013    0.1937675
  17.4000015    0.1924312
  17.4100018    0.1916720
  17.4200001    0.1940689
  17.4300003    0.1922024
  17.4400005    0.1929264
  17.4500008    0.1905778
  17.4600010    0.1971224
  17.4700012    0.1890993
  17.4800014    0.1966909
  17.4900017    0.1882492
  17.5000000    0.1874031
  17.5100002    0.1926337
  17.5200005    0.1899418
  17.5300007    0.1898888
  17.5400009    0.1893892
  17.5500011    0.1924324
  17.5600014    0.1935138
  17.5700016    0.1983593
  17.5799999    0.1860605
  17.5900002    0.1947808
  17.6000004    0.1996255
  17.6100006    0.2021858
  17.6200008    0.2001179
  17.6300011    0.1973008
  17.6400013    0.2039105
  17.6500015    0.1933210
  17.6600018    0.1980686
  17.6700001    0.1947086
  17.6800003    0.1977236
  17.6900005    0.1905688
  17.7000008    0.1892754
  17.7100010    0.1942496
  17.7200012    0.1955433
  17.7300014    0.1996462
  17.7400017    0.1928077
  17.7500000    0.1935101
  17.7600002    0.1914112
  17.7700005    0.1900780
  17.7800007    0.1947132
  17.7900009    0.1875103
  17.8000011    0.1852957
  17.8100014    0.1854066
  17.8200016    0.1960120
  17.8299999    0.2012711
  17.8400002    0.1875183
  17.8500004    0.1903563
  17.8600006    0.1929590
  17.8700008    0.1910980
  17.8800011    0.1908935
  17.8900013    0.1959749
  17.9000015    0.1937012
  17.9100018    0.2012661
  17.9200001    0.1986647
  17.9300003    0.1936127
  17.9400005    0.1874128
  17.9500008    0.1988149
  17.9600010    0.1957345
  17.9700012    0.1984329
  17.9800014    0.1931536
  17.9900017    0.1927695
  18.0000000    0.2067912
  18.0100002    0.1980003
  18.0200005    0.1934261
  18.0300007    0.1903361
  18.0400009    0.1866956
  18.0500011    0.1859523
  18.0600014    0.1932032
  18.0700016    0.1983344
  18.0799999    0.1948663
  18.0900002    0.2003885
  18.1000004    0.1985495
  18.1100006    0.2009804
  18.1200008    0.1916149
  18.1300011    0.1948322
  18.1400013    0.1980106
  18.1500015    0.1976723
  18.1600018    0.2153502
  18.1700001    0.2008319
  18.1800003    0.2019839
  18.1900005    0.2080050
  18.2000008    0.2002766
  18.2100010    0.2023084
  18.2200012    0.1935497
  18.2300014    0.1971474
  18.2400017    0.1934323
  18.2500000    0.1951932
  18.2600002    0.1919687
  18.2700005    0.1915235
  18.2800007    0.1988912
  18.2900009    0.1950760
  18.3000011    0.2009251
  18.3100014    0.1994430
  18.3200016    0.1921429
  18.3299999    0.1981093
  18.3400002    0.1981387
  18.3500004    0.1953244
  18.3600006    0.1973021
  18.3700008    0.1918110
  18.3800011    0.1959607
  18.3900013    0.1882986
  18.4000015    0.1995042
  18.4100018    0.1959604
  18.4200001    0.2004279
  18.4300003    0.1950499
  18.4400005    0.1853874
  18.4500008    0.1918639
  18.4600010    0.1944941
  18.4700012    0.1926171
  18.4800014    0.1983820
  18.4900017    0.1951215
  18.5000000    0.1910918
  18.5100002    0.1893752
  18.5200005    0.1921272
  18.5300007    0.1976979
  18.5400009    0.1886077
  18.5500011    0.1845190
  18.5600014    0.1893122
  18.5700016    0.1905390
  18.5800018    0.1893409
  18.5900002    0.1918903
  18.6000004    0.2043196
  18.6100006    0.1994769
  18.6200008    0.2019299
  18.6300011    0.1866868
  18.6400013    0.1834553
  18.6500015    0.1879854
  18.6600018    0.1970748
  18.6700001    0.1938171
  18.6800003    0.1914720
  18.6900005    0.1902975
  18.7000008    0.1873762
  18.7100010    0.1968660
  18.7200012    0.1959068
  18.7300014    0.1954348
  18.7400017    0.2007480
  18.7500000    0.1968086
  18.7600002    0.1977112
  18.7700005    0.1993926
  18.7800007    0.2075957
  18.7900009    0.2039498
  18.8000011    0.2110163
  18.8100014    0.2002277
  18.8200016    0.1931462
  18.8300018    0.1973515
  18.8400002    0.2011084
  18.8500004    0.2018166
  18.8600006    0.1990927
  18.8700008    0.1959799
  18.8800011    0.1979395
  18.8900013    0.2036052
  18.9000015    0.2017261
  18.9100018    0.2100313
  18.9200001    0.2061300
  18.9300003    0.2002562
  18.9400005    0.1929775
  18.9500008    0.2056160
  18.9600010    0.2003887
  18.9700012    0.2048553
  18.9800014    0.2093892
  18.9900017    0.1907709
  19.0000000    0.2040519
  19.0100002    0.1977903
  19.0200005    0.2002174
  19.0300007    0.2021178
  19.0400009    0.1902852
  19.0500011    0.1849110
  19.0600014    0.1939521
  19.0700016    0.1938407
  19.0800018    0.1889762
  19.0900002    0.1911081
  19.1000004    0.1976764
  19.1100006    0.1946564
  19.1200008    0.1993792
  19.1300011    0.1909687
  19.1400013    0.1890518
  19.1500015    0.1977696
  19.1600018    0.1966018
  19.1700001    0.1933682
  19.1800003    0.1895569
  19.1900005    0.1904694
  19.2000008    0.1898427
  19.2100010    0.1955355
  19.2200012    0.1918379
  19.2300014    0.2081330
  19.2400017    0.2036977
  19.2500000    0.1966809
  19.2600002    0.1951057
  19.2700005    0.1965013
  19.2800007    0.1929849
  19.2900009    0.1936807
  19.3000011    0.2084828
  19.3100014    0.2040827
  19.3200016    0.2059204
  19.3300018    0.1944753
  19.3400002    0.1933182
  19.3500004    0.1980050
  19.3600006    0.1965379
  19.3700008    0.2003094
  19.3800011    0.2035775
  19.3900013    0.2108058
  19.4000015    0.2100906
  19.4100018    0.2026863
  19.4200001    0.1953829
  19.4300003    0.2037149
  19.4400005    0.1996567
  19.4500008    0.1980570
  19.4600010    0.2075455
  19.4700012    0.2047342
  19.4800014    0.2118381
  19.4900017    0.1903722
  19.5000000    0.2034636
  19.5100002    0.1988953
  19.5200005    0.1991514
  19.5300007    0.2001213
  19.5400009    0.1910679
  19.5500011    0.1993102
  19.5600014    0.2062942
  19.5700016    0.2001922
  19.5800018    0.2050957
  19.5900002    0.2023224
  19.6000004    0.1959481
  19.6100006    0.1881240
  19.6200008    0.1878885
  19.6300011    0.1883349
  19.6400013    0.1938759
  19.6500015    0.1977773
  19.6600018    0.1949582
  19.6700001    0.2059220
  19.6800003    0.2000682
  19.6900005    0.1979750
  19.7000008    0.1949132
  19.7100010    0.1924727
  19.7200012    0.1889342
  19.7300014    0.1960763
  19.7400017    0.1929731
  19.7500000    0.1899624
  19.7600002    0.1878818
  19.7700005    0.1904474
  19.7800007    0.1869761
  19.7900009    0.1902455
  19.8000011    0.1871126
  19.8100014    0.1930085
  19.8200016    0.1944318
  19.8300018    0.2006890
  19.8400002    0.1961992
  19.8500004    0.1999064
  19.8600006    0.1923668
  19.8700008    0.2006189
  19.8800011    0.1914233
  19.8900013    0.1942234
  19.9000015    0.1942305
  19.9100018    0.2031415
  19.9200001    0.2002214
  19.9300003    0.2116358
  19.9400005    0.2008697
  19.9500008    0.1954508
  19.9600010    0.1978825
  19.9700012    0.1994926
  19.9800014    0.2037503
  19.9900017    0.1928752
  20.0000000    0.1969516
  20.0100002    0.1977509
  20.0200005    0.1989734
  20.0300007    0.1974991
  20.0400009    0.1939237
  20.0500011    0.1852486
  20.0600014    0.1901588
  20.0700016    0.1905218
  20.0800018    0.1890152
  20.0900002    0.2007680
  20.1000004    0.1958232
  20.1100006    0.1882335
  20.1200008    0.1904732
  20.1300011    0.1944460
  20.1400013    0.2012847
  20.1500015    0.2021581
  20.1600018    0.1988071
  20.1700001    0.1989092
  20.1800003    0.1973937
  20.1900005    0.2018008
  20.2000008    0.2024888
  20.2100010    0.2007799
  20.2200012    0.2007298
  20.2300014    0.1951989
  20.2400017    0.2014824
  20.2500019    0.1952101
  20.2600002    0.1926838
  20.2700005    0.1967832
  20.2800007    0.1900538
  20.2900009    0.1894238
  20.3000011    0.1966028
  20.3100014    0.1939043
  20.3200016    0.2041477
  20.3300018    0.1951590
  20.3400002    0.1889776
  20.3500004    0.1877209
  20.3600006    0.1950724
  20.3700008    0.1882184
  20.3800011    0.1959884
  20.3900013    0.1952033
  20.4000015    0.1975804
  20.4100018    0.1991253
  20.4200001    0.1941146
  20.4300003    0.1949515
  20.4400005    0.1958797
  20.4500008    0.1945209
  20.4600010    0.1905629
  20.4700012    0.1964239
  20.4800014    0.1985502
  20.4900017    0.1924075
  20.5000019    0.1971044
  20.5100002    0.1917876
  20.5200005    0.1970193
  20.5300007    0.1927737
  20.5400009    0.1890600
  20.5500011    0.1920096
  20.5600014    0.1940133
  20.5700016    0.1917979
  20.5800018    0.1861308
  20.5900002    0.1965473
  20.6000004    0.1917162
  20.6100006    0.1942122
  20.6200008    0.2010557
  20.6300011    0.1958008
  20.6400013    0.1937584
  20.6500015    0.1980805
  20.6600018    0.1983376
  20.6700001    0.2034414
  20.6800003    0.2045519
  20.6900005    0.1978574
  20.7000008    0.2010048
  20.7100010    0.1918338
  20.7200012    0.1988915
  20.7300014    0.2020127
  20.7400017    0.1971587
  20.7500019    0.1984377
  20.7600002    0.1989802
  20.7700005    0.1954961
  20.7800007    0.1919848
  20.7900009    0.1977571
  20.8000011    0.1973543
  20.8100014    0.1974116
  20.8200016    0.1956180
  20.8300018    0.1989667
  20.8400002    0.2085235
  20.8500004    0.2014153
  20.8600006    0.1941525
  20.8700008    0.1943910
  20.8800011    0.2071092
  20.8900013    0.1994850
  20.9000015    0.2079754
  20.9100018    0.2132991
  20.9200001    0.2051162
  20.9300003    0.2005097
  20.9400005    0.1979797
  20.9500008    0.2063878
  20.9600010    0.1936234
  20.9700012    0.1961551
  20.9800014    0.2060234
  20.9900017    0.2062844
  21.0000019    0.2079425
  21.0100002    0.2035085
  21.0200005    0.2093718
  21.0300007    0.2122698
  21.0400009    0.2154463
  21.0500011    0.2133881
  21.0600014    0.2135533
  21.0700016    0.2057715
  21.0800018    0.2143362
  21.0900002    0.2044842
  21.1000004    0.2070363
  21.1100006    0.2078680
  21.1200008    0.2012677
  21.1300011    0.2014565
  21.1400013    0.1976762
  21.1500015    0.1935862
  21.1600018    0.1881460
  21.1700001    0.1987156
  21.1800003    0.2023906
  21.1900005    0.1927796
  21.2000008    0.2055903
  21.2100010    0.2022100
  21.2200012    0.1951998
  21.2300014    0.1948629
  21.2400017    0.1969557
  21.2500019    0.1862514
  21.2600002    0.1923957
  21.2700005    0.1998992
  21.2800007    0.1937381
  21.2900009    0.1947388
  21.3000011    0.1998772
  21.3100014    0.1987229
  21.3200016    0.1988656
  21.3300018    0.1990280
  21.3400002    0.2021044
  21.3500004    0.2017494
  21.3600006    0.1988157
  21.3700008    0.1984521
  21.3800011    0.1884804
  21.3900013    0.1874023
  21.4000015    0.1913978
  21.4100018    0.1915766
  21.4200001    0.1999338
  21.4300003    0.2075023
  21.4400005    0.2080278
  21.4500008    0.1953354
  21.4600010    0.1957944
  21.4700012    0.1957313
  21.4800014    0.2045742
  21.4900017    0.2095886
  21.5000019    0.1997248
  21.5100002    0.2035451
  21.5200005    0.2042079
  21.5300007    0.2103956
  21.5400009    0.2007218
  21.5500011    0.2105915
  21.5600014    0.2043980
  21.5700016    0.2140258
  21.5800018    0.2155393
  21.5900002    0.2062292
  21.6000004    0.1938869
  21.6100006    0.1967148
  21.6200008    0.1912601
  21.6300011    0.1999718
  21.6400013    0.1956859
  21.6500015    0.1971426
  21.6600018    0.2006768
  21.6700001    0.2055929
  21.6800003    0.1966076
  21.6900005    0.1875211
  21.7000008    0.2050181
  21.7100010    0.2017457
  21.7200012    0.1968943
  21.7300014    0.1933541
  21.7400017    0.2072420
  21.7500019    0.1940931
  21.7600002    0.1944088
  21.7700005    0.1979939
  21.7800007    0.1920745
  21.7900009    0.1941980
  21.8000011    0.1924129
  21.8100014    0.1986550
  21.8200016    0.2086436
  21.8300018    0.2033255
  21.8400002    0.2002307
  21.8500004    0.1988699
  21.8600006    0.1986244
  21.8700008    0.1946077
  21.8800011    0.1943240
  21.8900013    0.1964111
  21.9000015    0.1912215
  21.9100018    0.1921488
  21.9200020    0.1937735
  21.9300003    0.1984167
  21.9400005    0.1918622
  21.9500008    0.1967537
  21.9600010    0.1949586
  21.9700012    0.1969563
  21.9800014    0.2036863
  21.9900017    0.1926140
  22.0000019    0.1983278
  22.0100002    0.1940188
  22.0200005    0.1973633
  22.0300007    0.2061402
  22.0400009    0.2024082
  22.0500011    0.1964481
  22.0600014    0.1963341
  22.0700016    0.1983236
  22.0800018    0.2004462
  22.0900002    0.2105102
  22.1000004    0.2086357
  22.1100006    0.2064080
  22.1200008    0.2082129
  22.1300011    0.2067188
  22.1400013    0.1971285
  22.1500015    0.2018023
  22.1600018    0.1938866
  22.1700020    0.1972882
  22.1800003    0.2027872
  22.1900005    0.1963280
  22.2000008    0.2006830
  22.2100010    0.2012151
  22.2200012    0.2003262
  22.2300014    0.1899001
  22.2400017    0.1895788
  22.2500019    0.1881510
  22.2600002    0.1912877
  22.2700005    0.1908461
  22.2800007    0.1866166
  22.2900009    0.1904467
  22.3000011    0.1984454
  22.3100014    0.1937422
  22.3200016    0.1854145
  22.3300018    0.1858815
  22.3400002    0.1890050
  22.3500004    0.1951016
  22.3600006    0.1924930
  22.3700008    0.1913861
  22.3800011    0.1949360
  22.3900013    0.1919521
  22.4000015    0.1935500
  22.4100018    0.1940091
  22.4200020    0.1903735
  22.4300003    0.1956028
  22.4400005    0.1979703
  22.4500008    0.1971012
  22.4600010    0.1923212
  22.4700012    0.1971585
  22.4800014    0.1935257
  22.4900017    0.1908156
  22.5000019    0.1906590
  22.5100002    0.1856947
  22.5200005    0.1891295
  22.5300007    0.1827696
  22.5400009    0.1900672
  22.5500011    0.1864177
  22.5600014    0.1926904
  22.5700016    0.1928930
  22.5800018    0.2049828
  22.5900002    0.1989263
  22.6000004    0.1992703
  22.6100006    0.2000963
  22.6200008    0.1888364
  22.6300011    0.1888928
  22.6400013    0.1928522
  22.6500015    0.1989996
  22.6600018    0.1933669
  22.6700020    0.1956495
  22.6800003    0.1894676
  22.6900005    0.2027933
  22.7000008    0.1991723
  22.7100010    0.2012051
  22.7200012    0.2092608
  22.7300014    0.2007304
  22.7400017    0.1928607
  22.7500019    0.2039821
  22.7600002    0.2031659
  22.7700005    0.1969590
  22.7800007    0.1995269
  22.7900009    0.1997367
  22.8000011    0.1941038
  22.8100014    0.1937065
  22.8200016    0.1923726
  22.8300018    0.1972398
  22.8400002    0.1947317
  22.8500004    0.1844530
  22.8600006    0.1956371
  22.8700008    0.1936736
  22.8800011    0.1963300
  22.8900013    0.1903724
  22.9000015    0.1989392
  22.9100018    0.1960479
  22.9200020    0.1914549
  22.9300003    0.1928488
  22.9400005    0.2007665
  22.9500008    0.2039186
  22.9600010    0.1997777
  22.9700012    0.2059269
  22.9800014    0.1977458
  22.9900017    0.2015867
  23.0000019    0.1932449
  23.0100002    0.1945100
  23.0200005    0.1966994
  23.0300007    0.1921089
  23.0400009    0.1942727
  23.0500011    0.1979997
  23.0600014    0.1931613
  23.0700016    0.1910164
  23.0800018    0.1958511
  23.0900002    0.1974903
  23.1000004    0.1967947
  23.1100006    0.1933130
  23.1200008    0.2043237
  23.1300011    0.1936459
  23.1400013    0.1963128
  23.1500015    0.1981447
  23.1600018    0.1977192
  23.1700020    0.2068413
  23.1800003    0.2048945
  23.1900005    0.1990686
  23.2000008    0.2069827
  23.2100010    0.2020851
  23.2200012    0.2040252
  23.2300014    0.2040609
  23.2400017    0.2026432
  23.2500019    0.2057320
  23.2600002    0.2029299
  23.2700005    0.2023115
  23.2800007    0.1993450
  23.2900009    0.1980008
  23.3000011    0.2032115
  23.3100014    0.1955743
  23.3200016    0.2020124
  23.3300018    0.2036145
  23.3400021    0.1987206
  23.3500004    0.2030293
  23.3600006    0.2065680
  23.3700008    0.2043383
  23.3800011    0.1999140
  23.3900013    0.1982346
  23.4000015    0.1924327
  23.4100018    0.1963479
  23.4200020    0.2056426
  23.4300003    0.2033277
  23.4400005    0.1927669
  23.4500008    0.1944822
  23.4600010    0.2027261
  23.4700012    0.2028117
  23.4800014    0.2049839
  23.4900017    0.1896429
  23.5000019    0.1923354
  23.5100002    0.1976826
  23.5200005    0.1951548
  23.5300007    0.1910251
  23.5400009    0.1965467
  23.5500011    0.1930805
  23.5600014    0.1997269
  23.5700016    0.1947167
  23.5800018    0.1950568
  23.5900021    0.1978195
  23.6000004    0.1978084
  23.6100006    0.1870032
  23.6200008    0.2001925
  23.6300011    0.2010908
  23.6400013    0.1988347
  23.6500015    0.1929486
  23.6600018    0.1995160
  23.6700020    0.1946791
  23.6800003    0.1946470
  23.6900005    0.1993088
  23.7000008    0.2017888
  23.7100010    0.1990555
  23.7200012    0.1922690
  23.7300014    0.1943454
  23.7400017    0.1975284
  23.7500019    0.1945292
  23.7600002    0.2004429
  23.7700005    0.2029061
  23.7800007    0.1989230
  23.7900009    0.1979606
  23.8000011    0.1919169
  23.8100014    0.1955576
  23.8200016    0.2023091
  23.8300018    0.1965544
  23.8400021    0.1903606
  23.8500004    0.2036764
  23.8600006    0.2007953
  23.8700008    0.1990497
  23.8800011    0.1972974
  23.8900013    0.2010643
  23.9000015    0.2081762
  23.9100018    0.2004657
  23.9200020    0.2056816
  23.9300003    0.1991043
  23.9400005    0.1978891
  23.9500008    0.1922202
  23.9600010    0.1876789
  23.9700012    0.1908117
  23.9800014    0.2012164
  23.9900017    0.1983619
  24.0000019    0.2135877
  24.0100002    0.2033582
  24.0200005    0.2028195
  24.0300007    0.2036745
  24.0400009    0.2023482
  24.0500011    0.1989109
  24.0600014    0.1961261
  24.0700016    0.1919681
  24.0800018    0.1910675
  24.0900021    0.1932872
  24.1000004    0.1980646
  24.1100006    0.1921990
  24.1200008    0.2108229
  24.1300011    0.2016484
  24.1400013    0.1956894
  24.1500015    0.2012482
  24.1600018    0.2024000
  24.1700020    0.2021428
  24.1800003    0.1997773
  24.1900005    0.2005350
  24.2000008    0.1959908
  24.2100010    0.1958110
  24.2200012    0.2014118
  24.2300014    0.1970436
  24.2400017    0.1947174
  24.2500019    0.2000204
  24.2600002    0.1974815
  24.2700005    0.1939423
  24.2800007    0.1933526
  24.2900009    0.1966331
  24.3000011    0.1967642
  24.3100014    0.2024841
  24.3200016    0.1976057
  24.3300018    0.2047858
  24.3400021    0.2032569
  24.3500004    0.2069911
  24.3600006    0.2000064
  24.3700008    0.2008856
  24.3800011    0.2041056
  24.3900013    0.2068796
  24.4000015    0.2098968
  24.4100018    0.2044396
  24.4200020    0.1966358
  24.4300003    0.2000682
  24.4400005    0.1989716
  24.4500008    0.2031693
  24.4600010    0.2011985
  24.4700012    0.2008562
  24.4800014    0.2020024
  24.4900017    0.1946762
  24.5000019    0.1991477
  24.5100002    0.2014844
  24.5200005    0.1915021
  24.5300007    0.2013684
  24.5400009    0.1928406
  24.5500011    0.1885393
  24.5600014    0.1975953
  24.5700016    0.1892899
  24.5800018    0.1972017
  24.5900021    0.1969205
  24.6000004    0.1992934
  24.6100006    0.2018029
  24.6200008    0.2009901
  24.6300011    0.2013846
  24.6400013    0.2019171
  24.6500015    0.2087238
  24.6600018    0.2034899
  24.6700020    0.2126955
  24.6800003    0.2017785
  24.6900005    0.2065998
  24.7000008    0.2058642
  24.7100010    0.2021280
  24.7200012    0.2019365
  24.7300014    0.2034537
  24.7400017    0.1996358
  24.7500019    0.2029629
  24.7600002    0.2045576
  24.7700005    0.2041788
  24.7800007    0.2087706
  24.7900009    0.2052933
  24.8000011    0.2050225
  24.8100014    0.2066640
  24.8200016    0.2061285
  24.8300018    0.2047985
  24.8400021    0.1985587
  24.8500004    0.1991738
  24.8600006    0.2135957
  24.8700008    0.2076852
  24.8800011    0.2075723
  24.8900013    0.2111577
  24.9000015    0.1956670
  24.9100018    0.2078855
  24.9200020    0.2058406
  24.9300003    0.2076814
  24.9400005    0.2063806
  24.9500008    0.2026837
  24.9600010    0.2093242
  24.9700012    0.2044163
  24.9800014    0.2037735
  24.9900017    0.2008744
  25.0000019    0.2071995
  25.0100021    0.1992959
  25.0200005    0.2054546
  25.0300007    0.1996616
  25.0400009    0.2058144
  25.0500011    0.2099177
  25.0600014    0.2040040
  25.0700016    0.2038439
  25.0800018    0.2072148
  25.0900021    0.2196523
  25.1000004    0.2030905
  25.1100006    0.2034672
  25.1200008    0.2058175
  25.1300011    0.2029211
  25.1400013    0.2092708
  25.1500015    0.2139940
  25.1600018    0.2135832
  25.1700020    0.2045521
  25.1800003    0.2064547
  25.1900005    0.2114850
  25.2000008    0.2106671
  25.2100010    0.2112631
  25.2200012    0.2165650
  25.2300014    0.2161574
  25.2400017    0.2143895
  25.2500019    0.2160847
  25.2600021    0.2224438
  25.2700005    0.2111874
  25.2800007    0.2042398
  25.2900009    0.2050159
  25.3000011    0.2030192
  25.3100014    0.2060057
  25.3200016    0.2139620
  25.3300018    0.2014865
  25.3400021    0.2135492
  25.3500004    0.2069913
  25.3600006    0.2041709
  25.3700008    0.2075131
  25.3800011    0.1997820
  25.3900013    0.1976697
  25.4000015    0.1894882
  25.4100018    0.1999825
  25.4200020    0.1998863
  25.4300003    0.1989915
  25.4400005    0.1959665
  25.4500008    0.1858468
  25.4600010    0.1877875
  25.4700012    0.1920688
  25.4800014    0.1861629
  25.4900017    0.1921735
  25.5000019    0.1887276
  25.5100021    0.1855208
  25.5200005    0.1931924
  25.5300007    0.1886567
  25.5400009    0.1814614
  25.5500011    0.1833841
  25.5600014    0.1872066
  25.5700016    0.2080391
  25.5800018    0.1995814
  25.5900021    0.1956539
  25.6000004    0.1977028
  25.6100006    0.1906006
  25.6200008    0.1984915
  25.6300011    0.1932980
  25.6400013    0.1990318
  25.6500015    0.1962546
  25.6600018    0.2030476
  25.6700020    0.1946474
  25.6800003    0.1879346
  25.6900005    0.1865668
  25.7000008    0.1872142
  25.7100010    0.1939371
  25.7200012    0.1890323
  25.7300014    0.1936078
  25.7400017    0.1905874
  25.7500019    0.1979353
  25.7600021    0.1913394
  25.7700005    0.1932503
  25.7800007    0.1883814
  25.7900009    0.1831241
  25.8000011    0.1775226
  25.8100014    0.1787699
  25.8200016    0.1847759
  25.8300018    0.1807193
  25.8400021    0.1877131
  25.8500004    0.1979424
  25.8600006    0.1861549
  25.8700008    0.1891826
  25.8800011    0.1962073
  25.8900013    0.1891734
  25.9000015    0.1915119
  25.9100018    0.1955097
  25.9200020    0.1868206
  25.9300003    0.1940180
  25.9400005    0.1898042
  25.9500008    0.1844828
  25.9600010    0.1893070
  25.9700012    0.1859201
  25.9800014    0.1910981
  25.9900017    0.1976256
  26.0000019    0.1932476
  26.0100021    0.1851838
  26.0200005    0.1907070
  26.0300007    0.1861870
  26.0400009    0.1901401
  26.0500011    0.1911513
  26.0600014    0.1939506
  26.0700016    0.1840178
  26.0800018    0.1853520
  26.0900021    0.1833943
  26.1000004    0.1807054
  26.1100006    0.1882001
  26.1200008    0.1883235
  26.1300011    0.1834663
  26.1400013    0.1786580
  26.1500015    0.1805570
  26.1600018    0.1923403
  26.1700020    0.1967873
  26.1800003    0.1955612
  26.1900005    0.1928561
  26.2000008    0.1929110
  26.2100010    0.1890837
  26.2200012    0.1921547
  26.2300014    0.1952825
  26.2400017    0.1951241
  26.2500019    0.1945576
  26.2600021    0.1929547
  26.2700005    0.1889535
  26.2800007    0.1855208
  26.2900009    0.1976617
  26.3000011    0.1920593
  26.3100014    0.1933108
  26.3200016    0.1963251
  26.3300018    0.1961740
  26.3400021    0.1905374
  26.3500004    0.1810563
  26.3600006    0.1894374
  26.3700008    0.1883560
  26.3800011    0.1923072
  26.3900013    0.1905545
  26.4000015    0.1869677
  26.4100018    0.1815722
  26.4200020    0.1772800
  26.4300003    0.1751797
  26.4400005    0.1809517
  26.4500008    0.1881320
  26.4600010    0.1792002
  26.4700012    0.1771468
  26.4800014    0.1746457
  26.4900017    0.1764637
  26.5000019    0.1793157
  26.5100021    0.1750643
  26.5200005    0.1792713
  26.5300007    0.1824192
  26.5400009    0.1831172
  26.5500011    0.1892828
  26.5600014    0.1824561
  26.5700016    0.1864018
  26.5800018    0.1891414
  26.5900021    0.1843262
  26.6000004    0.1833178
  26.6100006    0.1908470
  26.6200008    0.1833237
  26.6300011    0.1888085
  26.6400013    0.1856990
  26.6500015    0.1914362
  26.6600018    0.1888330
  26.6700020    0.1866367
  26.6800022    0.1870742
  26.6900005    0.1896102
  26.7000008    0.1880281
  26.7100010    0.1807553
  26.7200012    0.1881683
  26.7300014    0.1889216
  26.7400017    0.1846586
  26.7500019    0.1942997
  26.7600021    0.1848783
  26.7700005    0.1861958
  26.7800007    0.1877935
  26.7900009    0.1894505
  26.8000011    0.1913067
  26.8100014    0.1873446
  26.8200016    0.1864285
  26.8300018    0.1908089
  26.8400021    0.1904615
  26.8500004    0.1949207
  26.8600006    0.1849832
  26.8700008    0.1871150
  26.8800011    0.1851806
  26.8900013    0.1852413
  26.9000015    0.1938410
  26.9100018    0.1861836
  26.9200020    0.1864657
  26.9300022    0.1831883
  26.9400005    0.1886845
  26.9500008    0.2083827
  26.9600010    0.1923425
  26.9700012    0.1979620
  26.9800014    0.1895503
  26.9900017    0.1952045
  27.0000019    0.1888437
  27.0100021    0.1884996
  27.0200005    0.1892784
  27.0300007    0.1996077
  27.0400009    0.1993238
  27.0500011    0.1963206
  27.0600014    0.1964708
  27.0700016    0.1983816
  27.0800018    0.1905634
  27.0900021    0.1909149
  27.1000004    0.1832774
  27.1100006    0.1943911
  27.1200008    0.1966981
  27.1300011    0.1920825
  27.1400013    0.1866685
  27.1500015    0.1943621
  27.1600018    0.1911676
  27.1700020    0.1925182
  27.1800022    0.1938586
  27.1900005    0.1833368
  27.2000008    0.1932689
  27.2100010    0.1905278
  27.2200012    0.2038912
  27.2300014    0.2009225
  27.2400017    0.1904158
  27.2500019    0.1913302
  27.2600021    0.1786469
  27.2700005    0.1805264
  27.2800007    0.1913594
  27.2900009    0.1857125
  27.3000011    0.1777018
  27.3100014    0.1754483
  27.3200016    0.1800383
  27.3300018    0.1757682
  27.3400021    0.1782936
  27.3500004    0.1757466
  27.3600006    0.1797630
  27.3700008    0.1840549
  27.3800011    0.1763503
  27.3900013    0.1816890
  27.4000015    0.1797355
  27.4100018    0.1871189
  27.4200020    0.1907036
  27.4300022    0.1885771
  27.4400005    0.1949175
  27.4500008    0.1888408
  27.4600010    0.1872625
  27.4700012    0.1898359
  27.4800014    0.1785883
  27.4900017    0.1859213
  27.5000019    0.1841231
  27.5100021    0.1846567
  27.5200005    0.1881761
  27.5300007    0.1849052
  27.5400009    0.1854836
  27.5500011    0.1809758
  27.5600014    0.1876996
  27.5700016    0.1902792
  27.5800018    0.1975748
  27.5900021    0.1883556
  27.6000004    0.1819029
  27.6100006    0.1803443
  27.6200008    0.1838246
  27.6300011    0.1888346
  27.6400013    0.1886216
  27.6500015    0.1944524
  27.6600018    0.1890933
  27.6700020    0.1873727
  27.6800022    0.1995647
  27.6900005    0.1906292
  27.7000008    0.1945800
  27.7100010    0.1929459
  27.7200012    0.1935231
  27.7300014    0.2004942
  27.7400017    0.2007873
  27.7500019    0.1926640
  27.7600021    0.1973754
  27.7700005    0.1935374
  27.7800007    0.1943835
  27.7900009    0.1928517
  27.8000011    0.1900343
  27.8100014    0.1908054
  27.8200016    0.1881153
  27.8300018    0.1836313
  27.8400021    0.1950985
  27.8500004    0.1972699
  27.8600006    0.1958475
  27.8700008    0.1943281
  27.8800011    0.1996447
  27.8900013    0.1955370
  27.9000015    0.2052504
  27.9100018    0.2066114
  27.9200020    0.2050046
  27.9300022    0.1975592
  27.9400005    0.1986267
  27.9500008    0.2008640
  27.9600010    0.1924271
  27.9700012    0.2024600
  27.9800014    0.1966304
  27.9900017    0.1883478
  28.0000019    0.2032151
  28.0100021    0.1999686
  28.0200005    0.2002453
  28.0300007    0.2059495
  28.0400009    0.2030448
  28.0500011    0.1961282
  28.0600014    0.1977892
  28.0700016    0.1971979
  28.0800018    0.1987350
  28.0900021    0.1927818
  28.1000004    0.1864078
  28.1100006    0.1902004
  28.1200008    0.2009480
  28.1300011    0.2031671
  28.1400013    0.2059424
  28.1500015    0.1979241
  28.1600018    0.2034204
  28.1700020    0.1994319
  28.1800022    0.1899860
  28.1900005    0.1968237
  28.2000008    0.1954117
  28.2100010    0.1959663
  28.2200012    0.1926006
  28.2300014    0.1963808
  28.2400017    0.1974531
  28.2500019    0.1877912
  28.2600021    0.1935661
  28.2700005    0.1910882
  28.2800007    0.1934873
  28.2900009    0.1964653
  28.3000011    0.1877253
  28.3100014    0.1865126
  28.3200016    0.1908515
  28.3300018    0.1989431
  28.3400021    0.1882792
  28.3500023    0.1918915
  28.3600006    0.1887548
  28.3700008    0.2000964
  28.3800011    0.1972209
  28.3900013    0.1887095
  28.4000015    0.1985801
  28.4100018    0.1966004
  28.4200020    0.2032505
  28.4300022    0.1976503
  28.4400005    0.2021365
  28.4500008    0.1947969
  28.4600010    0.2058097
  28.4700012    0.2088378
  28.4800014    0.2022134
  28.4900017    0.2042309
  28.5000019    0.1945199
  28.5100021    0.2032523
  28.5200005    0.1940358
  28.5300007    0.1975572
  28.5400009    0.1985738
  28.5500011    0.2046484
  28.5600014    0.2041252
  28.5700016    0.2133860
  28.5800018    0.2111603
  28.5900021    0.1984309
  28.6000023    0.2043696
  28.6100006    0.1948249
  28.6200008    0.1925966
  28.6300011    0.2004622
  28.6400013    0.2002127
  28.6500015    0.2038525
  28.6600018    0.1979212
  28.6700020    0.1868770
  28.6800022    0.1899545
  28.6900005    0.1859625
  28.7000008    0.1989197
  28.7100010    0.2009946
  28.7200012    0.1968968
  28.7300014    0.1979759
  28.7400017    0.1959786
  28.7500019    0.2013365
  28.7600021    0.1886162
  28.7700005    0.1948136
  28.7800007    0.1995755
  28.7900009    0.2040842
  28.8000011    0.2089433
  28.8100014    0.2024922
  28.8200016    0.2136195
  28.8300018    0.2124646
  28.8400021    0.2120952
  28.8500023    0.2106613
  28.8600006    0.2062070
  28.8700008    0.2080122
  28.8800011    0.2014129
  28.8900013    0.2157577
  28.9000015    0.2181488
  28.9100018    0.2089854
  28.9200020    0.2053981
  28.9300022    0.2010117
  28.9400005    0.1946425
  28.9500008    0.2037737
  28.9600010    0.1853270
  28.9700012    0.1816719
  28.9800014    0.2009172
  28.9900017    0.1880209
  29.0000019    0.1885142
  29.0100021    0.1995895
  29.0200005    0.2006619
  29.0300007    0.1871426
  29.0400009    0.1998714
  29.0500011    0.1976442
  29.0600014    0.1984763
  29.0700016    0.1940836
  29.0800018    0.2041596
  29.0900021    0.1895562
  29.1000023    0.1868389
  29.1100006    0.1922364
  29.1200008    0.1930571
  29.1300011    0.1907040
  29.1400013    0.1935352
  29.1500015    0.1941552
  29.1600018    0.1877099
  29.1700020    0.1959307
  29.1800022    0.1972508
  29.1900005    0.1951979
  29.2000008    0.1894431
  29.2100010    0.1967805
  29.2200012    0.1813195
  29.2300014    0.1877007
  29.2400017    0.1974345
  29.2500019    0.1877814
  29.2600021    0.1972818
  29.2700005    0.2050014
  29.2800007    0.2058809
  29.2900009    0.2039735
  29.3000011    0.1994294
  29.3100014    0.1997723
  29.3200016    0.2124962
  29.3300018    0.1983483
  29.3400021    0.1872420
  29.3500023    0.1889272
  29.3600006    0.1924738
  29.3700008    0.1876358
  29.3800011    0.1935902
  29.3900013    0.1923718
  29.4000015    0.1841392
  29.4100018    0.1913488
  29.4200020    0.1868562
  29.4300022    0.1936910
  29.4400005    0.1928584
  29.4500008    0.1912216
  29.4600010    0.1924037
  29.4700012    0.1955529
  29.4800014    0.1944713
  29.4900017    0.1937020
  29.5000019    0.1976347
  29.5100021    0.2053211
  29.5200005    0.1918283
  29.5300007    0.2112901
  29.5400009    0.1988041
  29.5500011    0.1928804
  29.5600014    0.1976460
  29.5700016    0.2036399
  29.5800018    0.2003090
  29.5900021    0.2064307
  29.6000023    0.2053187
  29.6100006    0.1985852
  29.6200008    0.1958020
  29.6300011    0.2007141
  29.6400013    0.1971816
  29.6500015    0.1992008
  29.6600018    0.2047741
  29.6700020    0.1954151
  29.6800022    0.1990696
  29.6900005    0.1922710
  29.7000008    0.1996645
  29.7100010    0.1880582
  29.7200012    0.1958244
  29.7300014    0.1916111
  29.7400017    0.1859446
  29.7500019    0.1968610
  29.7600021    0.2041683
  29.7700024    0.1962703
  29.7800007    0.1966686
  29.7900009    0.2035102
  29.8000011    0.1934067
  29.8100014    0.1830431
  29.8200016    0.1832964
  29.8300018    0.1948350
  29.8400021    0.1899890
  29.8500023    0.1975448
  29.8600006    0.1963831
  29.8700008    0.1871084
  29.8800011    0.1956416
  29.8900013    0.2000549
  29.9000015    0.2027420
  29.9100018    0.1918503
  29.9200020    0.1955319
  29.9300022    0.1915243
  29.9400005    0.2041358
  29.9500008    0.2064161
  29.9600010    0.1904145
  29.9700012    0.1957831
  29.9800014    0.1971062
  29.9900017    0.1993281
  30.0000019    0.1899516
  30.0100021    0.1975328
  30.0200024    0.1945622
  30.0300007    0.1991916
  30.0400009    0.1959978
  30.0500011    0.2028475
  30.0600014    0.1955015
  30.0700016    0.1987253
  30.0800018    0.1970679
  30.0900021    0.1951574
  30.1000023    0.1957590
  30.1100006    0.1889219
  30.1200008    0.1932120
  30.1300011    0.1986540
  30.1400013    0.2016488
  30.1500015    0.1930424
  30.1600018    0.2070000
  30.1700020    0.2041584
  30.1800022    0.2072979
  30.1900005    0.2048445
  30.2000008    0.2087306
  30.2100010    0.2062839
  30.2200012    0.2031026
  30.2300014    0.2078311
  30.2400017    0.2164968
  30.2500019    0.2153773
  30.2600021    0.2096912
  30.2700024    0.2104275
  30.2800007    0.2156316
  30.2900009    0.2030160
  30.3000011    0.2014227
  30.3100014    0.2081618
  30.3200016    0.2058088
  30.3300018    0.1976024
  30.3400021    0.2038349
  30.3500023    0.2045269
  30.3600006    0.2049008
  30.3700008    0.1922758
  30.3800011    0.1981198
  30.3900013    0.1968290
  30.4000015    0.2006212
  30.4100018    0.2084118
  30.4200020    0.2029985
  30.4300022    0.2100956
  30.4400005    0.2057435
  30.4500008    0.2008475
  30.4600010    0.1982638
  30.4700012    0.2003202
  30.4800014    0.2037447
  30.4900017    0.1996010
  30.5000019    0.2053169
  30.5100021    0.1965941
  30.5200024    0.2032376
  30.5300007    0.2036265
  30.5400009    0.1944225
  30.5500011    0.1927884
  30.5600014    0.1897770
  30.5700016    0.1904448
  30.5800018    0.2006579
  30.5900021    0.2072465
  30.6000023    0.2033126
  30.6100006    0.2076406
  30.6200008    0.1964953
  30.6300011    0.2060262
  30.6400013    0.1932044
  30.6500015    0.1908177
  30.6600018    0.1914504
  30.6700020    0.1915262
  30.6800022    0.1900634
  30.6900005    0.2001080
  30.7000008    0.1858257
  30.7100010    0.2014326
  30.7200012    0.1974473
  30.7300014    0.1963207
  30.7400017    0.1924449
  30.7500019    0.1940591
  30.7600021    0.2022398
  30.7700024    0.1969060
  30.7800007    0.1927359
  30.7900009    0.1933191
  30.8000011    0.1816986
  30.8100014    0.1859482
  30.8200016    0.2011360
  30.8300018    0.1992474
  30.8400021    0.2021469
  30.8500023    0.2059120
  30.8600006    0.1943512
  30.8700008    0.2026871
  30.8800011    0.2002106
  30.8900013    0.1915728
  30.9000015    0.2001015
  30.9100018    0.2051555
  30.9200020    0.2057479
  30.9300022    0.2083799
  30.9400005    0.2015222
  30.9500008    0.2017921
  30.9600010    0.1937289
  30.9700012    0.2009014
  30.9800014    0.2090110
  30.9900017    0.2043199
  31.0000019    0.1943216
  31.0100021    0.1866795
  31.0200024    0.1863289
  31.0300007    0.1852411
  31.0400009    0.1861283
  31.0500011    0.1834838
  31.0600014    0.1918443
  31.0700016    0.1828414
  31.0800018    0.1879289
  31.0900021    0.1983760
  31.1000023    0.1821682
  31.1100006    0.1874630
  31.1200008    0.1849558
  31.1300011    0.1852246
  31.1400013    0.1991926
  31.1500015    0.2019032
  31.1600018    0.1911911
  31.1700020    0.1834123
  31.1800022    0.1915520
  31.1900005    0.1898645
  31.2000008    0.1918321
  31.2100010    0.1929805
  31.2200012    0.1906513
  31.2300014    0.1933869
  31.2400017    0.1909970
  31.2500019    0.1948341
  31.2600021    0.1841220
  31.2700024    0.1953063
  31.2800007    0.1881620
  31.2900009    0.1840563
  31.3000011    0.1879968
  31.3100014    0.1881525
  31.3200016    0.1915603
  31.3300018    0.1843899
  31.3400021    0.1880587
  31.3500023    0.1844390
  31.3600006    0.1916812
  31.3700008    0.1893279
  31.3800011    0.1922682
  31.3900013    0.1936747
  31.4000015    0.1989501
  31.4100018    0.1973676
  31.4200020    0.2050656
  31.4300022    0.2037235
  31.4400024    0.1985389
  31.4500008    0.2016532
  31.4600010    0.2033146
  31.4700012    0.1931173
  31.4800014    0.1884316
  31.4900017    0.1927559
  31.5000019    0.1994583
  31.5100021    0.1936854
  31.5200024    0.1940808
  31.5300007    0.1879353
  31.5400009    0.1982762
  31.5500011    0.1860067
  31.5600014    0.1877498
  31.5700016    0.1842056
  31.5800018    0.1865002
  31.5900021    0.1882365
  31.6000023    0.1850618
  31.6100006    0.1859021
  31.6200008    0.1867812
  31.6300011    0.1922868
  31.6400013    0.1857674
  31.6500015    0.1903800
  31.6600018    0.1987921
  31.6700020    0.1875067
  31.6800022    0.1863626
  31.6900024    0.1942837
  31.7000008    0.1997437
  31.7100010    0.1891331
  31.7200012    0.1963575
  31.7300014    0.1967166
  31.7400017    0.1930999
  31.7500019    0.1920406
  31.7600021    0.1848423
  31.7700024    0.1969798
  31.7800007    0.1970996
  31.7900009    0.1909189
  31.8000011    0.1957505
  31.8100014    0.1941140
  31.8200016    0.1976509
  31.8300018    0.1956440
  31.8400021    0.1919968
  31.8500023    0.1947065
  31.8600006    0.2063792
  31.8700008    0.1909095
  31.8800011    0.1853699
  31.8900013    0.1818238
  31.9000015    0.1939538
  31.9100018    0.1939622
  31.9200020    0.1866913
  31.9300022    0.1877545
  31.9400024    0.1885300
  31.9500008    0.1876285
  31.9600010    0.1849324
  31.9700012    0.1872033
  31.9800014    0.1910481
  31.9900017    0.1945691
  32.0000000    0.1873496
  32.0100021    0.1833314
  32.0200005    0.1889191
  32.0300026    0.1906631
  32.0400009    0.1886137
  32.0500031    0.1820414
  32.0600014    0.1844059
  32.0699997    0.1873119
  32.0800018    0.1886766
  32.0900002    0.1801369
  32.1000023    0.1813961
  32.1100006    0.1810313
  32.1200027    0.1771199
  32.1300011    0.1819443
  32.1400032    0.1833400
  32.1500015    0.1857572
  32.1599998    0.1952529
  32.1700020    0.1958816
  32.1800003    0.1795742
  32.1900024    0.1792617
  32.2000008    0.1836095
  32.2100029    0.1827150
  32.2200012    0.1807700
  32.2300034    0.1803217
  32.2400017    0.1814067
  32.2500000    0.1940804
  32.2600021    0.1922796
  32.2700005    0.1983898
  32.2800026    0.1994078
  32.2900009    0.1966875
  32.3000031    0.1854402
  32.3100014    0.1893075
  32.3199997    0.1887877
  32.3300018    0.1868557
  32.3400002    0.1921510
  32.3500023    0.1879151
  32.3600006    0.1845410
  32.3700027    0.1821978
  32.3800011    0.1850491
  32.3900032    0.1863983
  32.4000015    0.1889661
  32.4099998    0.1748254
  32.4200020    0.1762351
  32.4300003    0.1736031
  32.4400024    0.1794488
  32.4500008    0.1787844
  32.4600029    0.1838415
  32.4700012    0.1849564
  32.4800034    0.1856326
  32.4900017    0.1802040
  32.5000000    0.1855163
  32.5100021    0.1924969
  32.5200005    0.1956123
  32.5300026    0.1954047
  32.5400009    0.1971940
  32.5500031    0.1902985
  32.5600014    0.1859619
  32.5699997    0.1962019
  32.5800018    0.1969444
  32.5900002    0.1875103
  32.6000023    0.1916353
  32.6100006    0.1874212
  32.6200027    0.1884091
  32.6300011    0.1936608
  32.6400032    0.1907622
  32.6500015    0.1895544
  32.6599998    0.1878672
  32.6700020    0.1887194
  32.6800003    0.1880607
  32.6900024    0.1967466
  32.7000008    0.1909611
  32.7100029    0.1956680
  32.7200012    0.1937189
  32.7300034    0.1933739
  32.7400017    0.1862011
  32.7500000    0.1929252
  32.7600021    0.1995567
  32.7700005    0.1958329
  32.7800026    0.1991893
  32.7900009    0.1913249
  32.8000031    0.1901537
  32.8100014    0.1928088
  32.8199997    0.1920762
  32.8300018    0.1953917
  32.8400002    0.1880562
  32.8500023    0.1898059
  32.8600006    0.1906606
  32.8700027    0.1834161
  32.8800011    0.1935898
  32.8900032    0.1883193
  32.9000015    0.1949592
  32.9099998    0.1986434
  32.9200020    0.1934183
  32.9300003    0.1937261
  32.9400024    0.1948019
  32.9500008    0.2020396
  32.9600029    0.2054076
  32.9700012    0.2012763
  32.9800034    0.2068180
  32.9900017    0.1979098
  33.0000000    0.1946738
  33.0100021    0.1982638
  33.0200005    0.2006286
  33.0300026    0.1981291
  33.0400009    0.1911847
  33.0500031    0.1864271
  33.0600014    0.1857570
  33.0699997    0.1969466
  33.0800018    0.1926264
  33.0900002    0.1914480
  33.1000023    0.2041243
  33.1100006    0.2004127
  33.1200027    0.1933805
  33.1300011    0.2037470
  33.1400032    0.1913724
  33.1500015    0.1891454
  33.1599998    0.2026881
  33.1700020    0.2010251
  33.1800003    0.1963437
  33.1900024    0.1948271
  33.2000008    0.1998518
  33.2100029    0.2088604
  33.2200012    0.2047355
  33.2300034    0.1983099
  33.2400017    0.1998698
  33.2500000    0.2029094
  33.2600021    0.1993794
  33.2700005    0.2120691
  33.2800026    0.2048815
  33.2900009    0.2027957
  33.3000031    0.2037747
  33.3100014    0.2052778
  33.3199997    0.2133081
  33.3300018    0.2085596
  33.3400002    0.2115384
  33.3500023    0.2054874
  33.3600006    0.2095770
  33.3700027    0.2120041
  33.3800011    0.2025138
  33.3900032    0.2008375
  33.4000015    0.1984812
  33.4099998    0.1943041
  33.4200020    0.1940866
  33.4300003    0.1904022
  33.4400024    0.1958394
  33.4500008    0.1949607
  33.4600029    0.1950958
  33.4700012    0.1971182
  33.4800034    0.1930119
  33.4900017    0.1892108
  33.5000000    0.1951795
  33.5100021    0.1870637
  33.5200005    0.1829293
  33.5300026    0.1945650
  33.5400009    0.1906686
  33.5500031    0.1895858
  33.5600014    0.1926226
  33.5699997    0.1976364
  33.5800018    0.1931708
  33.5900002    0.1992091
  33.6000023    0.1928006
  33.6100006    0.1859445
  33.6200027    0.1804874
  33.6300011    0.1906537
  33.6400032    0.1801835
  33.6500015    0.1792632
  33.6599998    0.1776233
  33.6700020    0.1815767
  33.6800003    0.1856168
  33.6900024    0.1902086
  33.7000008    0.1878282
  33.7100029    0.1891207
  33.7200012    0.1892298
  33.7300034    0.1890241
  33.7400017    0.1915826
  33.7500000    0.1900996
  33.7600021    0.1916613
  33.7700005    0.1924352
  33.7800026    0.1892497
  33.7900009    0.1931412
  33.8000031    0.1938198
  33.8100014    0.1855809
  33.8200035    0.1925655
  33.8300018    0.1807267
  33.8400002    0.1839807
  33.8500023    0.1851205
  33.8600006    0.1813384
  33.8700027    0.1814026
  33.8800011    0.1858407
  33.8900032    0.1873033
  33.9000015    0.1868328
  33.9099998    0.2013060
  33.9200020    0.1981427
  33.9300003    0.1986149
  33.9400024    0.1932929
  33.9500008    0.1892372
  33.9600029    0.1912945
  33.9700012    0.1941398
  33.9800034    0.1960256
  33.9900017    0.1997382
  34.0000000    0.1976774
  34.0100021    0.1950510
  34.0200005    0.1954235
  34.0300026    0.1999047
  34.0400009    0.1953544
  34.0500031    0.1864006
  34.0600014    0.1903918
  34.0700035    0.1965651
  34.0800018    0.1997517
  34.0900002    0.1931201
  34.1000023    0.1953124
  34.1100006    0.1976245
  34.1200027    0.1901480
  34.1300011    0.1841724
  34.1400032    0.1820809
  34.1500015    0.1798968
  34.1599998    0.1833598
  34.1700020    0.1851337
  34.1800003    0.1885553
  34.1900024    0.1900035
  34.2000008    0.1823912
  34.2100029    0.1791310
  34.2200012    0.1865954
  34.2300034    0.1894803
  34.2400017    0.1874983
  34.2500000    0.1951244
  34.2600021    0.1893210
  34.2700005    0.1936077
  34.2800026    0.1964125
  34.2900009    0.2030174
  34.3000031    0.2003056
  34.3100014    0.2009009
  34.3200035    0.2064813
  34.3300018    0.2039905
  34.3400002    0.2011091
  34.3500023    0.1945363
  34.3600006    0.2026444
  34.3700027    0.1921903
  34.3800011    0.1913246
  34.3900032    0.1931466
  34.4000015    0.2007940
  34.4099998    0.1948812
  34.4200020    0.1943160
  34.4300003    0.1909415
  34.4400024    0.1915924
  34.4500008    0.1932574
  34.4600029    0.1968016
  34.4700012    0.1952497
  34.4800034    0.1928246
  34.4900017    0.1909865
  34.5000000    0.1930864
  34.5100021    0.1892048
  34.5200005    0.1980839
  34.5300026    0.1949767
  34.5400009    0.1915177
  34.5500031    0.1924407
  34.5600014    0.1905309
  34.5700035    0.1852535
  34.5800018    0.1961825
  34.5900002    0.1968091
  34.6000023    0.1981347
  34.6100006    0.1907177
  34.6200027    0.1973293
  34.6300011    0.1904978
  34.6400032    0.1920299
  34.6500015    0.1943466
  34.6599998    0.1971396
  34.6700020    0.1878017
  34.6800003    0.1901613
  34.6900024    0.1851070
  34.7000008    0.1853108
  34.7100029    0.1979822
  34.7200012    0.1967359
  34.7300034    0.2020905
  34.7400017    0.1940984
  34.7500000    0.2000684
  34.7600021    0.2022161
  34.7700005    0.2017149
  34.7800026    0.1961236
  34.7900009    0.1900556
  34.8000031    0.1937442
  34.8100014    0.1963252
  34.8200035    0.1944915
  34.8300018    0.1907019
  34.8400002    0.1913087
  34.8500023    0.1861667
  34.8600006    0.1920846
  34.8700027    0.1973879
  34.8800011    0.1898128
  34.8900032    0.1929461
  34.9000015    0.1898886
  34.9099998    0.1904918
  34.9200020    0.1870923
  34.9300003    0.1811141
  34.9400024    0.1881082
  34.9500008    0.1880913
  34.9600029    0.1851073
  34.9700012    0.1890390
  34.9800034    0.1842641
  34.9900017    0.1885770
  35.0000000    0.1841033
  35.0100021    0.1925832
  35.0200005    0.1944369
  35.0300026    0.1946401
  35.0400009    0.1923539
  35.0500031    0.1913056
  35.0600014    0.1888130
  35.0700035    0.1921055
  35.0800018    0.1956707
  35.0900002    0.2104182
  35.1000023    0.1944816
  35.1100006    0.1929815
  35.1200027    0.2038210
  35.1300011    0.2047175
  35.1400032    0.2018771
  35.1500015    0.1996006
  35.1599998    0.2008287
  35.1700020    0.1999281
  35.1800003    0.2010272
  35.1900024    0.1921706
  35.2000008    0.1945645
  35.2100029    0.2001017
  35.2200012    0.2067908
  35.2300034    0.2028844
  35.2400017    0.2005684
  35.2500000    0.1992624
  35.2600021    0.1947468
  35.2700005    0.2024880
  35.2800026    0.2094383
  35.2900009    0.1961512
  35.3000031    0.1996443
  35.3100014    0.2037463
  35.3200035    0.2011292
  35.3300018    0.2077132
  35.3400002    0.2036528
  35.3500023    0.2040135
  35.3600006    0.1916550
  35.3700027    0.1858863
  35.3800011    0.1908013
  35.3900032    0.1889798
  35.4000015    0.1994266
  35.4099998    0.1992003
  35.4200020    0.2007615
  35.4300003    0.1945093
  35.4400024    0.1974582
  35.4500008    0.1988539
  35.4600029    0.2107802
  35.4700012    0.2032705
  35.4800034    0.1872083
  35.4900017    0.1922932
  35.5000000    0.1921206
  35.5100021    0.1996259
  35.5200005    0.1900444
  35.5300026    0.1864892
  35.5400009    0.1894660
  35.5500031    0.1903745
  35.5600014    0.1939532
  35.5700035    0.1980750
  35.5800018    0.1996420
  35.5900002    0.1959120
  35.6000023    0.2086433
  35.6100006    0.2047836
  35.6200027    0.2021965
  35.6300011    0.2072136
  35.6400032    0.2036789
  35.6500015    0.2107145
  35.6599998    0.2063054
  35.6700020    0.2049083
  35.6800003    0.2063833
  35.6900024    0.2039566
  35.7000008    0.2088793
  35.7100029    0.2061968
  35.7200012    0.1966005
  35.7300034    0.2005305
  35.7400017    0.2023730
  35.7500000    0.1939554
  35.7600021    0.1886164
  35.7700005    0.1962339
  35.7800026    0.1991280
  35.7900009    0.1981653
  35.8000031    0.1955401
  35.8100014    0.1971613
  35.8200035    0.1982014
  35.8300018    0.1977281
  35.8400002    0.1979308
  35.8500023    0.1930739
  35.8600006    0.1932587
  35.8700027    0.1990734
  35.8800011    0.2080828
  35.8900032    0.2024286
  35.9000015    0.2009949
  35.9099998    0.1891832
  35.9200020    0.1982268
  35.9300003    0.1861958
  35.9400024    0.1899727
  35.9500008    0.1962040
  35.9600029    0.1902141
  35.9700012    0.1906357
  35.9800034    0.1906888
  35.9900017    0.1947596
  36.0000000    0.1926901
  36.0100021    0.1850780
  36.0200005    0.1907620
  36.0300026    0.2009843
  36.0400009    0.2002706
  36.0500031    0.2006653
  36.0600014    0.2033250
  36.0700035    0.1909721
  36.0800018    0.2053518
  36.0900002    0.1978411
  36.1000023    0.2010404
  36.1100006    0.2006754
  36.1200027    0.1916416
  36.1300011    0.2098924
  36.1400032    0.2060075
  36.1500015    0.2008144
  36.1599998    0.1995815
  36.1700020    0.2040439
  36.1800003    0.1988186
  36.1900024    0.2113712
  36.2000008    0.1945624
  36.2100029    0.2052413
  36.2200012    0.2039831
  36.2300034    0.2015612
  36.2400017    0.1931664
  36.2500000    0.1949671
  36.2600021    0.2002831
  36.2700005    0.1981639
  36.2800026    0.2081096
  36.2900009    0.1992296
  36.3000031    0.2065919
  36.3100014    0.2139835
  36.3200035    0.2051487
  36.3300018    0.2031535
  36.3400002    0.2017107
  36.3500023    0.2022200
  36.3600006    0.2022136
  36.3700027    0.2037466
  36.3800011    0.1974085
  36.3900032    0.2062122
  36.4000015    0.2065039
  36.4099998    0.2029083
  36.4200020    0.1975434
  36.4300003    0.1998023
  36.4400024    0.2051602
  36.4500008    0.1987006
  36.4600029    0.2000385
  36.4700012    0.2009935
  36.4800034    0.1924454
  36.4900017    0.1969141
  36.5000000    0.2064435
  36.5100021    0.2021674
  36.5200005    0.1973585
  36.5300026    0.1888437
  36.5400009    0.1989857
  36.5500031    0.1967851
  36.5600014    0.1972317
  36.5700035    0.1964718
  36.5800018    0.2061218
  36.5900002    0.2086653
  36.6000023    0.2117640
  36.6100006    0.2094115
  36.6200027    0.2050021
  36.6300011    0.1951430
  36.6400032    0.1949761
  36.6500015    0.1973893
  36.6599998    0.1892126
  36.6700020    0.2016748
  36.6800003    0.2031755
  36.6900024    0.2035088
  36.7000008    0.2085119
  36.7100029    0.1947480
  36.7200012    0.1908800
  36.7300034    0.2003918
  36.7400017    0.1916212
  36.7500000    0.1929654
  36.7600021    0.1962352
  36.7700005    0.1885726
  36.7800026    0.1919839
  36.7900009    0.1965383
  36.8000031    0.1889495
  36.8100014    0.1887377
  36.8200035    0.1954298
  36.8300018    0.1926131
  36.8400002    0.1982516
  36.8500023    0.1909074
  36.8600006    0.1909304
  36.8700027    0.1879057
  36.8800011    0.1943960
  36.8900032    0.1914480
  36.9000015    0.1961150
  36.9099998    0.1959706
  36.9200020    0.1985435
  36.9300003    0.1988107
  36.9400024    0.1916647
  36.9500008    0.1945778
  36.9600029    0.1881302
  36.9700012    0.1898857
  36.9800034    0.2057319
  36.9900017    0.1932404
  37.0000000    0.1905740
  37.0100021    0.2001782
  37.0200005    0.1942946
  37.0300026    0.1911526
  37.0400009    0.1953463
  37.0500031    0.1938006
  37.0600014    0.1931220
  37.0700035    0.1985776
  37.0800018    0.1884275
  37.0900002    0.2002645
  37.1000023    0.1963000
  37.1100006    0.1916564
  37.1200027    0.1979093
  37.1300011    0.1887431
  37.1400032    0.1966249
  37.1500015    0.1978499
  37.1600037    0.2011270
  37.1700020    0.1985696
  37.1800003    0.1915049
  37.1900024    0.1939919
  37.2000008    0.1852062
  37.2100029    0.1928636
  37.2200012    0.1996319
  37.2300034    0.1985058
  37.2400017    0.1982715
  37.2500000    0.1980567
  37.2600021    0.2081960
  37.2700005    0.1970827
  37.2800026    0.1961583
  37.2900009    0.1955717
  37.3000031    0.1876769
  37.3100014    0.1929772
  37.3200035    0.2069907
  37.3300018    0.2095467
  37.3400002    0.2035634
  37.3500023    0.2067096
  37.3600006    0.2131098
  37.3700027    0.1961263
  37.3800011    0.2024523
  37.3900032    0.2017387
  37.4000015    0.2026808
  37.4100037    0.2085696
  37.4200020    0.1974874
  37.4300003    0.2045761
  37.4400024    0.2107410
  37.4500008    0.2140309
  37.4600029    0.2102665
  37.4700012    0.2098177
  37.4800034    0.2046639
  37.4900017    0.1953047
  37.5000000    0.1959348
  37.5100021    0.2063859
  37.5200005    0.2088048
  37.5300026    0.2014420
  37.5400009    0.2000214
  37.5500031    0.2072035
  37.5600014    0.2082331
  37.5700035    0.1995934
  37.5800018    0.2022626
  37.5900002    0.2138415
  37.6000023    0.2053285
  37.6100006    0.2139743
  37.6200027    0.2128878
  37.6300011    0.2088347
  37.6400032    0.2019992
  37.6500015    0.1960512
  37.6600037    0.1957245
  37.6700020    0.1943569
  37.6800003    0.2052305
  37.6900024    0.2040252
  37.7000008    0.2017993
  37.7100029    0.2024471
  37.7200012    0.2056865
  37.7300034    0.1942641
  37.7400017    0.1922244
  37.7500000    0.1976337
  37.7600021    0.1893718
  37.7700005    0.1975628
  37.7800026    0.1958577
  37.7900009    0.2018119
  37.8000031    0.2006835
  37.8100014    0.1985075
  37.8200035    0.1963180
  37.8300018    0.1993310
  37.8400002    0.1968084
  37.8500023    0.1929695
  37.8600006    0.2021292
  37.8700027    0.1956392
  37.8800011    0.1997120
  37.8900032    0.2016119
  37.9000015    0.1983630
  37.9100037    0.1965896
  37.9200020    0.1833899
  37.9300003    0.1913277
  37.9400024    0.1934246
  37.9500008    0.1884213
  37.9600029    0.1909818
  37.9700012    0.1952481
  37.9800034    0.1949591
  37.9900017    0.2050520
  38.0000000    0.1914627
  38.0100021    0.1942223
  38.0200005    0.1872033
  38.0300026    0.1899478
  38.0400009    0.1896339
  38.0500031    0.1970266
  38.0600014    0.1961764
  38.0700035    0.1970336
  38.0800018    0.1873935
  38.0900002    0.1919792
  38.1000023    0.1930081
  38.1100006    0.1986072
  38.1200027    0.1978424
  38.1300011    0.1838164
  38.1400032    0.1828022
  38.1500015    0.1824670
  38.1600037    0.1789789
  38.1700020    0.1861778
  38.1800003    0.1840756
  38.1900024    0.1950978
  38.2000008    0.2045415
  38.2100029    0.1961462
  38.2200012    0.1942658
  38.2300034    0.1953571
  38.2400017    0.2020079
  38.2500000    0.1942190
  38.2600021    0.1964482
  38.2700005    0.1901692
  38.2800026    0.2022360
  38.2900009    0.1987658
  38.3000031    0.1981039
  38.3100014    0.2093959
  38.3200035    0.2050842
  38.3300018    0.2020724
  38.3400002    0.2023483
  38.3500023    0.2066180
  38.3600006    0.1937290
  38.3700027    0.1928949
  38.3800011    0.2017105
  38.3900032    0.2068241
  38.4000015    0.2041487
  38.4100037    0.1931223
  38.4200020    0.1987602
  38.4300003    0.2025146
  38.4400024    0.1989516
  38.4500008    0.1963071
  38.4600029    0.1989434
  38.4700012    0.1953226
  38.4800034    0.1935972
  38.4900017    0.2022179
  38.5000000    0.1995741
  38.5100021    0.2017031
  38.5200005    0.2131663
  38.5300026    0.2120450
  38.5400009    0.1988922
  38.5500031    0.2120387
  38.5600014    0.2128293
  38.5700035    0.2060062
  38.5800018    0.1959289
  38.5900002    0.2009962
  38.6000023    0.1960774
  38.6100006    0.1924586
  38.6200027    0.1953579
  38.6300011    0.1967865
  38.6400032    0.2051436
  38.6500015    0.2028166
  38.6600037    0.1965624
  38.6700020    0.1968237
  38.6800003    0.1970291
  38.6900024    0.2042022
  38.7000008    0.1977435
  38.7100029    0.1976559
  38.7200012    0.1963415
  38.7300034    0.1969691
  38.7400017    0.1982169
  38.7500000    0.2074495
  38.7600021    0.1998271
  38.7700005    0.2048479
  38.7800026    0.2047920
  38.7900009    0.2016297
  38.8000031    0.2074310
  38.8100014    0.2003428
  38.8200035    0.1939232
  38.8300018    0.1857602
  38.8400002    0.1835322
  38.8500023    0.1874783
  38.8600006    0.1956181
  38.8700027    0.2051735
  38.8800011    0.1978035
  38.8900032    0.1928883
  38.9000015    0.1854716
  38.9100037    0.1880911
  38.9200020    0.1924644
  38.9300003    0.1881247
  38.9400024    0.1881390
  38.9500008    0.1916788
  38.9600029    0.1989048
  38.9700012    0.2047420
  38.9800034    0.1978872
  38.9900017    0.1969983
  39.0000000    0.1924133
  39.0100021    0.1886238
  39.0200005    0.1912786
  39.0300026    0.1950195
  39.0400009    0.1955697
  39.0500031    0.1987485
  39.0600014    0.1953167
  39.0700035    0.1968550
  39.0800018    0.1998563
  39.0900002    0.2025969
  39.1000023    0.2011866
  39.1100006    0.1925976
  39.1200027    0.2052794
  39.1300011    0.2077868
  39.1400032    0.2056141
  39.1500015    0.2113180
  39.1600037    0.2108095
  39.1700020    0.2078166
  39.1800003    0.2057742
  39.1900024    0.2021644
  39.2000008    0.1949989
  39.2100029    0.1931515
  39.2200012    0.2012466
  39.2300034    0.1977756
  39.2400017    0.2050971
  39.2500000    0.2022063
  39.2600021    0.2011758
  39.2700005    0.2010468
  39.2800026    0.1985551
  39.2900009    0.1955342
  39.3000031    0.1941145
  39.3100014    0.1967715
  39.3200035    0.1912347
  39.3300018    0.2027798
  39.3400002    0.2039189
  39.3500023    0.2033994
  39.3600006    0.2035293
  39.3700027    0.2033580
  39.3800011    0.1986492
  39.3900032    0.2067728
  39.4000015    0.2043698
  39.4100037    0.2034634
  39.4200020    0.1946126
  39.4300003    0.2054053
  39.4400024    0.2088890
  39.4500008    0.1992402
  39.4600029    0.1991498
  39.4700012    0.1961166
  39.4800034    0.1952597
  39.4900017    0.1982670
  39.5000000    0.1987094
  39.5100021    0.2035555
  39.5200005    0.2041647
  39.5300026    0.2048129
  39.5400009    0.2036878
  39.5500031    0.1999006
  39.5600014    0.2100813
  39.5700035    0.2097823
  39.5800018    0.2082442
  39.5900002    0.2057618
  39.6000023    0.2070064
  39.6100006    0.2085363
  39.6200027    0.2099554
  39.6300011    0.1994880
  39.6400032    0.2077738
  39.6500015    0.2156046
  39.6600037    0.2186855
  39.6700020    0.2208109
  39.6800003    0.2153477
  39.6900024    0.2226592
  39.7000008    0.2120335
  39.7100029    0.2103138
  39.7200012    0.2125784
  39.7300034    0.2088330
  39.7400017    0.2100575
  39.7500000    0.2240405
  39.7600021    0.2139309
  39.7700005    0.2142323
  39.7800026    0.2098486
  39.7900009    0.2215216
  39.8000031    0.2240311
  39.8100014    0.2128973
  39.8200035    0.2116782
  39.8300018    0.2248082
  39.8400002    0.2151748
  39.8500023    0.2160696
  39.8600006    0.2185169
  39.8700027    0.2210615
  39.8800011    0.2155919
  39.8900032    0.2164824
  39.9000015    0.2192193
  39.9100037    0.2138911
  39.9200020    0.2074641
  39.9300003    0.2086315
  39.9400024    0.2031447
  39.9500008    0.2000361
  39.9600029    0.2060705
  39.9700012    0.2083450
  39.9800034    0.2121163
  39.9900017    0.2115152
  40.0000000    0.2073298
  40.0100021    0.2019533
  40.0200005    0.2029032
  40.0300026    0.2023721
  40.0400009    0.2064924
  40.0500031    0.2018667
  40.0600014    0.2054035
  40.0700035    0.2053369
  40.0800018    0.2082197
  40.0900002    0.2076883
  40.1000023    0.2044690
  40.1100006    0.1976704
  40.1200027    0.1995720
  40.1300011    0.2099206
  40.1400032    0.2042235
  40.1500015    0.2163081
  40.1600037    0.2121453
  40.1700020    0.2073325
  40.1800003    0.2134835
  40.1900024    0.2092510
  40.2000008    0.2046880
  40.2100029    0.2109160
  40.2200012    0.2147830
  40.2300034    0.2150403
  40.2400017    0.2169802
  40.2500038    0.2061415
  40.2600021    0.2137348
  40.2700005    0.2044446
  40.2800026    0.2096278
  40.2900009    0.2178005
  40.3000031    0.2041059
  40.3100014    0.2160499
  40.3200035    0.2054125
  40.3300018    0.2101417
  40.3400002    0.2018959
  40.3500023    0.2196158
  40.3600006    0.2094334
  40.3700027    0.2146512
  40.3800011    0.2062902
  40.3900032    0.2057415
  40.4000015    0.2041400
  40.4100037    0.2234812
  40.4200020    0.2064228
  40.4300003    0.2091735
  40.4400024    0.2057767
  40.4500008    0.2012223
  40.4600029    0.2085152
  40.4700012    0.2062904
  40.4800034    0.2096545
  40.4900017    0.2144781
  40.5000038    0.2148257
  40.5100021    0.2048329
  40.5200005    0.2129731
  40.5300026    0.2050735
  40.5400009    0.2032877
  40.5500031    0.2135759
  40.5600014    0.2018352
  40.5700035    0.1985070
  40.5800018    0.1925644
  40.5900002    0.1974973
  40.6000023    0.2022032
  40.6100006    0.2011728
  40.6200027    0.2042773
  40.6300011    0.2108360
  40.6400032    0.2096622
  40.6500015    0.2028423
  40.6600037    0.1998137
  40.6700020    0.2097270
  40.6800003    0.2089536
  40.6900024    0.2011515
  40.7000008    0.2088693
  40.7100029    0.1995681
  40.7200012    0.2042997
  40.7300034    0.1980466
  40.7400017    0.1995959
  40.7500038    0.2026452
  40.7600021    0.2019491
  40.7700005    0.2055394
  40.7800026    0.1999153
  40.7900009    0.1926411
  40.8000031    0.2017179
  40.8100014    0.2007398
  40.8200035    0.1970694
  40.8300018    0.2027661
  40.8400002    0.1935287
  40.8500023    0.2039859
  40.8600006    0.1968280
  40.8700027    0.2048791
  40.8800011    0.2043073
  40.8900032    0.2015809
  40.9000015    0.1986059
  40.9100037    0.1990167
  40.9200020    0.2040504
  40.9300003    0.2089190
  40.9400024    0.2023866
  40.9500008    0.2044363
  40.9600029    0.2030589
  40.9700012    0.1937231
  40.9800034    0.2057513
  40.9900017    0.2035400
  41.0000038    0.2009692
  41.0100021    0.2034267
  41.0200005    0.1912026
  41.0300026    0.2032470
  41.0400009    0.1958765
  41.0500031    0.2037674
  41.0600014    0.1972539
  41.0700035    0.2007513
  41.0800018    0.2013128
  41.0900002    0.2193063
  41.1000023    0.2008480
  41.1100006    0.1997685
  41.1200027    0.2021277
  41.1300011    0.2033965
  41.1400032    0.1970503
  41.1500015    0.2020090
  41.1600037    0.2020094
  41.1700020    0.1902086
  41.1800003    0.1959369
  41.1900024    0.1936076
  41.2000008    0.1987849
  41.2100029    0.2014799
  41.2200012    0.1941012
  41.2300034    0.1984356
  41.2400017    0.2010425
  41.2500038    0.1935305
  41.2600021    0.1965742
  41.2700005    0.2042033
  41.2800026    0.1986627
  41.2900009    0.2029075
  41.3000031    0.2047749
  41.3100014    0.1995733
  41.3200035    0.1934600
  41.3300018    0.1913947
  41.3400002    0.1953655
  41.3500023    0.2076734
  41.3600006    0.2002772
  41.3700027    0.2022411
  41.3800011    0.2021218
  41.3900032    0.2069230
  41.4000015    0.2040634
  41.4100037    0.2100015
  41.4200020    0.2058960
  41.4300003    0.2214110
  41.4400024    0.2071361
  41.4500008    0.2015629
  41.4600029    0.2083474
  41.4700012    0.1989820
  41.4800034    0.2117685
  41.4900017    0.2117828
  41.5000038    0.2073169
  41.5100021    0.2098497
  41.5200005    0.2044167
  41.5300026    0.2068607
  41.5400009    0.1944483
  41.5500031    0.2029342
  41.5600014    0.2065834
  41.5700035    0.2141087
  41.5800018    0.2030776
  41.5900002    0.2021089
  41.6000023    0.2098140
  41.6100006    0.2013648
  41.6200027    0.2084921
  41.6300011    0.2067865
  41.6400032    0.2027394
  41.6500015    0.1977301
  41.6600037    0.2102970
  41.6700020    0.2083748
  41.6800003    0.1982501
  41.6900024    0.1998773
  41.7000008    0.2038051
  41.7100029    0.1957581
  41.7200012    0.1979811
  41.7300034    0.2143143
  41.7400017    0.2077594
  41.7500038    0.2047908
  41.7600021    0.2018015
  41.7700005    0.2052267
  41.7800026    0.2058002
  41.7900009    0.2009459
  41.8000031    0.1961233
  41.8100014    0.2009666
  41.8200035    0.2024752
  41.8300018    0.2136312
  41.8400002    0.2086091
  41.8500023    0.2146468
  41.8600006    0.2081762
  41.8700027    0.2107844
  41.8800011    0.2097393
  41.8900032    0.2061840
  41.9000015    0.2060332
  41.9100037    0.1969132
  41.9200020    0.2007487
  41.9300003    0.2061914
  41.9400024    0.2122781
  41.9500008    0.2046363
  41.9600029    0.2169810
  41.9700012    0.2027909
  41.9800034    0.2067875
  41.9900017    0.2093170
  42.0000038    0.2103731
  42.0100021    0.2068895
  42.0200005    0.2047537
  42.0300026    0.2121769
  42.0400009    0.2046513
  42.0500031    0.2169383
  42.0600014    0.2095942
  42.0700035    0.2105338
  42.0800018    0.2092412
  42.0900002    0.2112627
  42.1000023    0.2049980
  42.1100006    0.2229520
  42.1200027    0.2170617
  42.1300011    0.2115283
  42.1400032    0.2029923
  42.1500015    0.2073044
  42.1600037    0.2105606
  42.1700020    0.2032236
  42.1800003    0.2126166
  42.1900024    0.2034985
  42.2000008    0.2150586
  42.2100029    0.2094542
  42.2200012    0.2071624
  42.2300034    0.2031235
  42.2400017    0.2098862
  42.2500038    0.1988711
  42.2600021    0.2069882
  42.2700005    0.2062383
  42.2800026    0.2055596
  42.2900009    0.2096695
  42.3000031    0.2186218
  42.3100014    0.2129768
  42.3200035    0.2138413
  42.3300018    0.2038055
  42.3400002    0.2066944
  42.3500023    0.2072982
  42.3600006    0.2068934
  42.3700027    0.2078923
  42.3800011    0.2125285
  42.3900032    0.2142409
  42.4000015    0.2092806
  42.4100037    0.2062583
  42.4200020    0.2039508
  42.4300003    0.2202763
  42.4400024    0.2087020
  42.4500008    0.2073260
  42.4600029    0.2080247
  42.4700012    0.2134928
  42.4800034    0.2074146
  42.4900017    0.2243731
  42.5000038    0.2037199
  42.5100021    0.2110025
  42.5200005    0.2197108
  42.5300026    0.1999063
  42.5400009    0.2130373
  42.5500031    0.2148869
  42.5600014    0.2098150
  42.5700035    0.2163644
  42.5800018    0.2206581
  42.5900002    0.2129544
  42.6000023    0.2213137
  42.6100006    0.2191219
  42.6200027    0.2226285
  42.6300011    0.2099677
  42.6400032    0.2208763
  42.6500015    0.2201935
  42.6600037    0.2160781
  42.6700020    0.2133431
  42.6800003    0.2044037
  42.6900024    0.2017530
  42.7000008    0.1991570
  42.7100029    0.2067697
  42.7200012    0.2017575
  42.7300034    0.1977831
  42.7400017    0.1922299
  42.7500038    0.1933882
  42.7600021    0.1948196
  42.7700005    0.1982810
  42.7800026    0.1995691
  42.7900009    0.2029855
  42.8000031    0.2054471
  42.8100014    0.2125200
  42.8200035    0.2134518
  42.8300018    0.2108912
  42.8400002    0.2001654
  42.8500023    0.2056693
  42.8600006    0.1923412
  42.8700027    0.2025076
  42.8800011    0.2064817
  42.8900032    0.2114162
  42.9000015    0.2097407
  42.9100037    0.2059289
  42.9200020    0.2027848
  42.9300003    0.2113307
  42.9400024    0.2130721
  42.9500008    0.2096619
  42.9600029    0.2038562
  42.9700012    0.2103297
  42.9800034    0.2050396
  42.9900017    0.2140178
  43.0000038    0.2117339
  43.0100021    0.2080545
  43.0200005    0.2049033
  43.0300026    0.2023848
  43.0400009    0.2030055
  43.0500031    0.2090647
  43.0600014    0.2090751
  43.0700035    0.2085155
  43.0800018    0.2191089
  43.0900002    0.2129387
  43.1000023    0.2155207
  43.1100006    0.2034606
  43.1200027    0.2050452
  43.1300011    0.2066918
  43.1400032    0.2082865
  43.1500015    0.2081722
  43.1600037    0.2111143
  43.1700020    0.1988184
  43.1800003    0.2088732
  43.1900024    0.2028189
  43.2000008    0.2102726
  43.2100029    0.2182579
  43.2200012    0.2136120
  43.2300034    0.2032195
  43.2400017    0.2042249
  43.2500038    0.2079446
  43.2600021    0.2070934
  43.2700005    0.2034865
  43.2800026    0.2122535
  43.2900009    0.2092585
  43.3000031    0.2097792
  43.3100014    0.2063460
  43.3200035    0.2066594
  43.3300018    0.2038916
  43.3400002    0.2128698
  43.3500023    0.2137679
  43.3600006    0.2064189
  43.3700027    0.2090275
  43.3800011    0.2106803
  43.3900032    0.2066969
  43.4000015    0.2147339
  43.4100037    0.2141681
  43.4200020    0.2089701
  43.4300003    0.2094508
  43.4400024    0.2048146
  43.4500008    0.2075757
  43.4600029    0.2219316
  43.4700012    0.2286007
  43.4800034    0.2111673
  43.4900017    0.2234981
  43.5000038    0.2233984
  43.5100021    0.2266839
  43.5200005    0.2121006
  43.5300026    0.2128160
  43.5400009    0.2180631
  43.5500031    0.2186791
  43.5600014    0.2134551
  43.5700035    0.2127367
  43.5800018    0.2141004
  43.5900040    0.2119984
  43.6000023    0.2152289
  43.6100006    0.2222053
  43.6200027    0.2147395
  43.6300011    0.2154337
  43.6400032    0.2086504
  43.6500015    0.2085505
  43.6600037    0.2111876
  43.6700020    0.2119175
  43.6800003    0.2144433
  43.6900024    0.2048425
  43.7000008    0.2121708
  43.7100029    0.2147718
  43.7200012    0.2114516
  43.7300034    0.2203742
  43.7400017    0.2179476
  43.7500038    0.2148064
  43.7600021    0.2038624
  43.7700005    0.2179480
  43.7800026    0.2100795
  43.7900009    0.2131429
  43.8000031    0.2192261
  43.8100014    0.2178999
  43.8200035    0.2125788
  43.8300018    0.2191202
  43.8400040    0.2169288
  43.8500023    0.2179777
  43.8600006    0.2057229
  43.8700027    0.2145753
  43.8800011    0.2142514
  43.8900032    0.2157503
  43.9000015    0.2135385
  43.9100037    0.2186847
  43.9200020    0.2212777
  43.9300003    0.2136559
  43.9400024    0.2109935
  43.9500008    0.2038303
  43.9600029    0.2145879
  43.9700012    0.2064298
  43.9800034    0.2183251
  43.9900017    0.2127542
  44.0000038    0.2035847
  44.0100021    0.2014918
  44.0200005    0.2036509
  44.0300026    0.2109132
  44.0400009    0.2072256
  44.0500031    0.2088144
  44.0600014    0.2035954
  44.0700035    0.2128369
  44.0800018    0.2081782
  44.0900040    0.2045382
  44.1000023    0.2120916
  44.1100006    0.2050704
  44.1200027    0.2053367
  44.1300011    0.2054887
  44.1400032    0.2155819
  44.1500015    0.2171329
  44.1600037    0.2137115
  44.1700020    0.2131258
  44.1800003    0.2043111
  44.1900024    0.2162185
  44.2000008    0.2132580
  44.2100029    0.2123691
  44.2200012    0.2144827
  44.2300034    0.2105533
  44.2400017    0.2043432
  44.2500038    0.2184030
  44.2600021    0.2154255
  44.2700005    0.2149214
  44.2800026    0.2101588
  44.2900009    0.2139278
  44.3000031    0.2104202
  44.3100014    0.2024865
  44.3200035    0.2041850
  44.3300018    0.2128017
  44.3400040    0.2074170
  44.3500023    0.2066294
  44.3600006    0.2148545
  44.3700027    0.2153394
  44.3800011    0.2193774
  44.3900032    0.2111169
  44.4000015    0.2108091
  44.4100037    0.2214596
  44.4200020    0.2249455
  44.4300003    0.2184753
  44.4400024    0.2086304
  44.4500008    0.2123113
  44.4600029    0.2102358
  44.4700012    0.2226791
  44.4800034    0.2222438
  44.4900017    0.2153964
  44.5000038    0.2147705
  44.5100021    0.2146422
  44.5200005    0.2131367
  44.5300026    0.2151461
  44.5400009    0.2119892
  44.5500031    0.2185593
  44.5600014    0.2255426
  44.5700035    0.2233502
  44.5800018    0.2198679
  44.5900040    0.2190205
  44.6000023    0.2098415
  44.6100006    0.2148410
  44.6200027    0.2163337
  44.6300011    0.2060427
  44.6400032    0.2144717
  44.6500015    0.2027980
  44.6600037    0.2144882
  44.6700020    0.2195700
  44.6800003    0.2125564
  44.6900024    0.2144459
  44.7000008    0.1976965
  44.7100029    0.2086655
  44.7200012    0.2012689
  44.7300034    0.2041631
  44.7400017    0.2053457
  44.7500038    0.2102692
  44.7600021    0.2122187
  44.7700005    0.2101785
  44.7800026    0.2189013
  44.7900009    0.2148394
  44.8000031    0.2259220
  44.8100014    0.2179017
  44.8200035    0.2140054
  44.8300018    0.2190023
  44.8400040    0.2155464
  44.8500023    0.2125614
  44.8600006    0.2094363
  44.8700027    0.2099598
  44.8800011    0.2179151
  44.8900032    0.2174302
  44.9000015    0.2210140
  44.9100037    0.2144144
  44.9200020    0.2242669
  44.9300003    0.2092374
  44.9400024    0.2162933
  44.9500008    0.2285988
  44.9600029    0.2207389
  44.9700012    0.2294744
  44.9800034    0.2250449
  44.9900017    0.2152691
  45.0000038    0.2237608
  45.0100021    0.2160138
  45.0200005    0.2182016
  45.0300026    0.2228099
  45.0400009    0.2246232
  45.0500031    0.2229228
  45.0600014    0.2162061
  45.0700035    0.2072772
  45.0800018    0.2120794
  45.0900040    0.2103180
  45.1000023    0.2117050
  45.1100006    0.2206867
  45.1200027    0.2089874
  45.1300011    0.2105522
  45.1400032    0.2125903
  45.1500015    0.2046038
  45.1600037    0.2124228
  45.1700020    0.2136218
  45.1800003    0.2081243
  45.1900024    0.2095561
  45.2000008    0.2069047
  45.2100029    0.2137958
  45.2200012    0.2079282
  45.2300034    0.2072749
  45.2400017    0.2066054
  45.2500038    0.2057759
  45.2600021    0.1965455
  45.2700005    0.2041384
  45.2800026    0.2103753
  45.2900009    0.2084199
  45.3000031    0.1952100
  45.3100014    0.2108757
  45.3200035    0.2152305
  45.3300018    0.1991612
  45.3400040    0.2125616
  45.3500023    0.2142271
  45.3600006    0.2086916
  45.3700027    0.2055066
  45.3800011    0.2130503
  45.3900032    0.2171644
  45.4000015    0.2113651
  45.4100037    0.2082142
  45.4200020    0.2193545
  45.4300003    0.2081061
  45.4400024    0.2208900
  45.4500008    0.2137574
  45.4600029    0.2154644
  45.4700012    0.2074019
  45.4800034    0.2110222
  45.4900017    0.2109910
  45.5000038    0.2128100
  45.5100021    0.2118202
  45.5200005    0.2111149
  45.5300026    0.2092801
  45.5400009    0.2092060
  45.5500031    0.2050229
  45.5600014    0.2051175
  45.5700035    0.2001535
  45.5800018    0.2086879
  45.5900040    0.2198235
  45.6000023    0.2116223
  45.6100006    0.2078967
  45.6200027    0.2122904
  45.6300011    0.2113812
  45.6400032    0.2137586
  45.6500015    0.2164050
  45.6600037    0.2173886
  45.6700020    0.2073174
  45.6800003    0.2105521
  45.6900024    0.2159593
  45.7000008    0.2155546
  45.7100029    0.2108763
  45.7200012    0.2049771
  45.7300034    0.2115485
  45.7400017    0.2249484
  45.7500038    0.2230527
  45.7600021    0.2134187
  45.7700005    0.2151395
  45.7800026    0.2156570
  45.7900009    0.2136735
  45.8000031    0.2180103
  45.8100014    0.2143163
  45.8200035    0.2134060
  45.8300018    0.2176342
  45.8400040    0.2198883
  45.8500023    0.2128277
  45.8600006    0.2163950
  45.8700027    0.2014994
  45.8800011    0.2068625
  45.8900032    0.2146953
  45.9000015    0.2175225
  45.9100037    0.2217459
  45.9200020    0.2137646
  45.9300003    0.2102025
  45.9400024    0.2086452
  45.9500008    0.2153997
  45.9600029    0.2184316
  45.9700012    0.2148686
  45.9800034    0.2082292
  45.9900017    0.2072032
  46.0000038    0.2154133
  46.0100021    0.2105185
  46.0200005    0.2143280
  46.0300026    0.2146001
  46.0400009    0.2144795
  46.0500031    0.2096419
  46.0600014    0.2147041
  46.0700035    0.2169705
  46.0800018    0.2129122
  46.0900040    0.2195923
  46.1000023    0.2109944
  46.1100006    0.2235842
  46.1200027    0.2210124
  46.1300011    0.2191598
  46.1400032    0.2118602
  46.1500015    0.2136894
  46.1600037    0.2088330
  46.1700020    0.2193943
  46.1800003    0.2143903
  46.1900024    0.2210967
  46.2000008    0.2125810
  46.2100029    0.2189389
  46.2200012    0.2221880
  46.2300034    0.2203064
  46.2400017    0.2073087
  46.2500038    0.2181594
  46.2600021    0.2140337
  46.2700005    0.2191921
  46.2800026    0.2183347
  46.2900009    0.2174864
  46.3000031    0.2196251
  46.3100014    0.2128636
  46.3200035    0.2105299
  46.3300018    0.2164918
  46.3400040    0.2166336
  46.3500023    0.2159730
  46.3600006    0.2216894
  46.3700027    0.2135036
  46.3800011    0.2193561
  46.3900032    0.2222699
  46.4000015    0.2213849
  46.4100037    0.2288579
  46.4200020    0.2189793
  46.4300003    0.2155993
  46.4400024    0.2202654
  46.4500008    0.2283811
  46.4600029    0.2127156
  46.4700012    0.2134528
  46.4800034    0.2210111
  46.4900017    0.2208690
  46.5000038    0.2125235
  46.5100021    0.2216295
  46.5200005    0.2208530
  46.5300026    0.2077662
  46.5400009    0.2124544
  46.5500031    0.2170358
  46.5600014    0.2158223
  46.5700035    0.2147659
  46.5800018    0.2128935
  46.5900040    0.2071662
  46.6000023    0.2106946
  46.6100006    0.2047968
  46.6200027    0.2112973
  46.6300011    0.2128502
  46.6400032    0.2132678
  46.6500015    0.2140849
  46.6600037    0.2128165
  46.6700020    0.2143699
  46.6800041    0.2110795
  46.6900024    0.2146885
  46.7000008    0.2072040
  46.7100029    0.2081501
  46.7200012    0.2115824
  46.7300034    0.2075400
  46.7400017    0.2151919
  46.7500038    0.2220669
  46.7600021    0.2176173
  46.7700005    0.2163482
  46.7800026    0.2177368
  46.7900009    0.2131865
  46.8000031    0.2193475
  46.8100014    0.2198132
  46.8200035    0.2253989
  46.8300018    0.2153263
  46.8400040    0.2152802
  46.8500023    0.2111832
  46.8600006    0.2147830
  46.8700027    0.2198957
  46.8800011    0.2134994
  46.8900032    0.2156350
  46.9000015    0.2179276
  46.9100037    0.2093233
  46.9200020    0.2075902
  46.9300041    0.2077974
  46.9400024    0.2153874
  46.9500008    0.2113753
  46.9600029    0.2080867
  46.9700012    0.2194189
  46.9800034    0.2074119
  46.9900017    0.2114905
  47.0000038    0.2131388
  47.0100021    0.2224352
  47.0200005    0.2228682
  47.0300026    0.2176551
  47.0400009    0.2064739
  47.0500031    0.2151830
  47.0600014    0.2194714
  47.0700035    0.2164949
  47.0800018    0.2091878
  47.0900040    0.2061818
  47.1000023    0.2137285
  47.1100006    0.2174983
  47.1200027    0.2102082
  47.1300011    0.2206334
  47.1400032    0.2185244
  47.1500015    0.2131199
  47.1600037    0.2144800
  47.1700020    0.2167922
  47.1800041    0.2230496
  47.1900024    0.2118216
  47.2000008    0.2197872
  47.2100029    0.2156118
  47.2200012    0.2098040
  47.2300034    0.2053896
  47.2400017    0.2070959
  47.2500038    0.2213516
  47.2600021    0.2135715
  47.2700005    0.2156531
  47.2800026    0.2118082
  47.2900009    0.2210449
  47.3000031    0.2137323
  47.3100014    0.2110696
  47.3200035    0.2152335
  47.3300018    0.2147991
  47.3400040    0.2140169
  47.3500023    0.2109447
  47.3600006    0.2054029
  47.3700027    0.2102256
  47.3800011    0.2133463
  47.3900032    0.2116963
  47.4000015    0.2092960
  47.4100037    0.2092455
  47.4200020    0.2120165
  47.4300041    0.2134400
  47.4400024    0.2121164
  47.4500008    0.2160888
  47.4600029    0.2062846
  47.4700012    0.2157804
  47.4800034    0.2059941
  47.4900017    0.2089630
  47.5000038    0.2119184
  47.5100021    0.2109538
  47.5200005    0.2040461
  47.5300026    0.2052046
  47.5400009    0.2036071
  47.5500031    0.2125967
  47.5600014    0.2122993
  47.5700035    0.2144679
  47.5800018    0.2117435
  47.5900040    0.2202232
  47.6000023    0.2073432
  47.6100006    0.2071527
  47.6200027    0.2132083
  47.6300011    0.2230440
  47.6400032    0.2164081
  47.6500015    0.2131642
  47.6600037    0.2057550
  47.6700020    0.2069260
  47.6800041    0.2119229
  47.6900024    0.2168243
  47.7000008    0.2140176
  47.7100029    0.2120278
  47.7200012    0.2158335
  47.7300034    0.2053573
  47.7400017    0.2161857
  47.7500038    0.2212783
  47.7600021    0.2160074
  47.7700005    0.2223883
  47.7800026    0.2195781
  47.7900009    0.2163782
  47.8000031    0.2155107
  47.8100014    0.2132254
  47.8200035    0.2081171
  47.8300018    0.2169802
  47.8400040    0.2098635
  47.8500023    0.2064417
  47.8600006    0.2176673
  47.8700027    0.2088558
  47.8800011    0.2067512
  47.8900032    0.2151427
  47.9000015    0.2250318
  47.9100037    0.2124396
  47.9200020    0.2091306
  47.9300041    0.2084756
  47.9400024    0.2111793
  47.9500008    0.2106414
  47.9600029    0.2174646
  47.9700012    0.2104362
  47.9800034    0.2081187
  47.9900017    0.2120171
  48.0000038    0.2113261
  48.0100021    0.2034876
  48.0200005    0.2067667
  48.0300026    0.2083060
  48.0400009    0.2131643
  48.0500031    0.2056525
  48.0600014    0.2155942
  48.0700035    0.2197947
  48.0800018    0.2070153
  48.0900040    0.2122677
  48.1000023    0.2234745
  48.1100006    0.2177863
  48.1200027    0.2129620
  48.1300011    0.2170962
  48.1400032    0.2168690
  48.1500015    0.2105397
  48.1600037    0.2070031
  48.1700020    0.2069981
  48.1800041    0.2137678
  48.1900024    0.2116548
  48.2000008    0.2119070
  48.2100029    0.2076931
  48.2200012    0.2196854
  48.2300034    0.2154129
  48.2400017    0.2172596
  48.2500038    0.2147941
  48.2600021    0.2100585
  48.2700005    0.2188905
  48.2800026    0.2126389
  48.2900009    0.2148118
  48.3000031    0.2180168
  48.3100014    0.2110883
  48.3200035    0.2247776
  48.3300018    0.2136186
  48.3400040    0.2101207
  48.3500023    0.2164355
  48.3600006    0.2062237
  48.3700027    0.2105999
  48.3800011    0.2156709
  48.3900032    0.2123679
  48.4000015    0.2156937
  48.4100037    0.2121111
  48.4200020    0.2178481
  48.4300041    0.2163188
  48.4400024    0.2160186
  48.4500008    0.2187151
  48.4600029    0.2139400
  48.4700012    0.2174289
  48.4800034    0.2171822
  48.4900017    0.2164683
  48.5000038    0.2198939
  48.5100021    0.2066294
  48.5200005    0.2124007
  48.5300026    0.2120392
  48.5400009    0.2106543
  48.5500031    0.2087299
  48.5600014    0.2074904
  48.5700035    0.2073776
  48.5800018    0.2117763
  48.5900040    0.2143597
  48.6000023    0.2158062
  48.6100006    0.2150115
  48.6200027    0.2168179
  48.6300011    0.2135644
  48.6400032    0.2089705
  48.6500015    0.2084769
  48.6600037    0.1992325
  48.6700020    0.2157383
  48.6800041    0.2011611
  48.6900024    0.2139190
  48.7000008    0.2114473
  48.7100029    0.2203517
  48.7200012    0.2142404
  48.7300034    0.2179752
  48.7400017    0.2130376
  48.7500038    0.2134362
  48.7600021    0.2126824
  48.7700005    0.2113321
  48.7800026    0.2091505
  48.7900009    0.2086666
  48.8000031    0.2190026
  48.8100014    0.2113148
  48.8200035    0.2166984
  48.8300018    0.2156334
  48.8400040    0.2091661
  48.8500023    0.2084859
  48.8600006    0.2188567
  48.8700027    0.2111419
  48.8800011    0.2124431
  48.8900032    0.2115927
  48.9000015    0.2164709
  48.9100037    0.2050555
  48.9200020    0.2111720
  48.9300041    0.2107769
  48.9400024    0.2082015
  48.9500008    0.2132904
  48.9600029    0.2121934
  48.9700012    0.2174013
  48.9800034    0.2157117
  48.9900017    0.2103761
  49.0000038    0.2119857
  49.0100021    0.2060703
  49.0200005    0.2091069
  49.0300026    0.2141383
  49.0400009    0.2079740
  49.0500031    0.2057456
  49.0600014    0.2207745
  49.0700035    0.2036443
  49.0800018    0.2119460
  49.0900040    0.2069360
  49.1000023    0.2032306
  49.1100006    0.2022273
  49.1200027    0.2094746
  49.1300011    0.2131160
  49.1400032    0.2040436
  49.1500015    0.2079153
  49.1600037    0.2053398
  49.1700020    0.2049895
  49.1800041    0.2032629
  49.1900024    0.2069163
  49.2000008    0.2050877
  49.2100029    0.2046080
  49.2200012    0.2066876
  49.2300034    0.2008954
  49.2400017    0.2086427
  49.2500038    0.1999887
  49.2600021    0.2053368
  49.2700005    0.2045926
  49.2800026    0.2023862
  49.2900009    0.2106551
  49.3000031    0.2149763
  49.3100014    0.2022174
  49.3200035    0.2147985
  49.3300018    0.2068679
  49.3400040    0.2024700
  49.3500023    0.2023820
  49.3600006    0.1996232
  49.3700027    0.2072276
  49.3800011    0.2107516
  49.3900032    0.2114490
  49.4000015    0.2093160
  49.4100037    0.2145157
  49.4200020    0.2119210
  49.4300041    0.2132681
  49.4400024    0.2034733
  49.4500008    0.2100169
  49.4600029    0.2049365
  49.4700012    0.2019943
  49.4800034    0.1981662
  49.4900017    0.2119688
  49.5000038    0.2046784
  49.5100021    0.2133406
  49.5200005    0.2106800
  49.5300026    0.2076183
  49.5400009    0.2162685
  49.5500031    0.2166265
  49.5600014    0.2131590
  49.5700035    0.2159965
  49.5800018    0.2021658
  49.5900040    0.2101523
  49.6000023    0.2176835
  49.6100006    0.2144513
  49.6200027    0.2305792
  49.6300011    0.2185407
  49.6400032    0.2118593
  49.6500015    0.2150844
  49.6600037    0.2141101
  49.6700020    0.2084174
  49.6800041    0.2142450
  49.6900024    0.2035778
  49.7000008    0.2113648
  49.7100029    0.2035155
  49.7200012    0.2188916
  49.7300034    0.2067241
  49.7400017    0.2031313
  49.7500038    0.2014361
  49.7600021    0.2068701
  49.7700005    0.2098530
  49.7800026    0.2101625
  49.7900009    0.2090403
  49.8000031    0.2068785
  49.8100014    0.2110001
  49.8200035    0.2186092
  49.8300018    0.2088687
  49.8400040    0.2055753
  49.8500023    0.2116123
  49.8600006    0.2076207
  49.8700027    0.1973106
  49.8800011    0.2017507
  49.8900032    0.2089172
  49.9000015    0.1989998
  49.9100037    0.2064162
  49.9200020    0.1971617
  49.9300041    0.2068554
  49.9400024    0.2051096
  49.9500008    0.2047498
  49.9600029    0.2004669
  49.9700012    0.2043563
  49.9800034    0.2141829
  49.9900017    0.2180439
  50.0000038    0.2078359
  50.0100021    0.2113708
  50.0200043    0.2076640
  50.0300026    0.2087803
  50.0400009    0.2058395
  50.0500031    0.2111696
  50.0600014    0.2157998
  50.0700035    0.2139912
  50.0800018    0.2135925
  50.0900040    0.2016314
  50.1000023    0.2071038
  50.1100006    0.2233755
  50.1200027    0.2125690
  50.1300011    0.2096784
  50.1400032    0.2085356
  50.1500015    0.2034236
  50.1600037    0.2139515
  50.1700020    0.2049245
  50.1800041    0.2143054
  50.1900024    0.2201560
  50.2000008    0.2095400
  50.2100029    0.2080339
  50.2200012    0.2015352
  50.2300034    0.2073455
  50.2400017    0.2117006
  50.2500038    0.2090837
  50.2600021    0.2117187
  50.2700043    0.2150443
  50.2800026    0.2126178
  50.2900009    0.2009096
  50.3000031    0.2031522
  50.3100014    0.2095944
  50.3200035    0.2079288
  50.3300018    0.2086277
  50.3400040    0.2029663
  50.3500023    0.2127892
  50.3600006    0.2070618
  50.3700027    0.2139604
  50.3800011    0.2027403
  50.3900032    0.1957812
  50.4000015    0.2028619
  50.4100037    0.2072110
  50.4200020    0.1984254
  50.4300041    0.2102434
  50.4400024    0.2171112
  50.4500008    0.2163622
  50.4600029    0.2160105
  50.4700012    0.2161490
  50.4800034    0.2141311
  50.4900017    0.2105127
  50.5000038    0.2118613
  50.5100021    0.2113936
  50.5200043    0.2136769
  50.5300026    0.2045890
  50.5400009    0.2084239
  50.5500031    0.2037733
  50.5600014    0.2053118
  50.5700035    0.2060243
  50.5800018    0.2108670
  50.5900040    0.2059133
  50.6000023    0.2025208
  50.6100006    0.2094418
  50.6200027    0.1986304
  50.6300011    0.2117584
  50.6400032    0.2122541
  50.6500015    0.1992648
  50.6600037    0.2091380
  50.6700020    0.2054764
  50.6800041    0.2030069
  50.6900024    0.1970619
  50.7000008    0.2022705
  50.7100029    0.2045534
  50.7200012    0.2058190
  50.7300034    0.2058365
  50.7400017    0.2047947
  50.7500038    0.2116755
  50.7600021    0.2074706
  50.7700043    0.2061411
  50.7800026    0.2076174
  50.7900009    0.2072179
  50.8000031    0.2054115
  50.8100014    0.2078745
  50.8200035    0.2085305
  50.8300018    0.2077468
  50.8400040    0.2028053
  50.8500023    0.2056550
  50.8600006    0.2073347
  50.8700027    0.2084456
  50.8800011    0.2082115
  50.8900032    0.2027743
  50.9000015    0.2035123
  50.9100037    0.2037435
  50.9200020    0.1994509
  50.9300041    0.1983550
  50.9400024    0.2060573
  50.9500008    0.2070920
  50.9600029    0.2125190
  50.9700012    0.2066674
  50.9800034    0.2077257
  50.9900017    0.2129188
  51.0000038    0.2132934
  51.0100021    0.2099728
  51.0200043    0.2090585
  51.0300026    0.2188182
  51.0400009    0.2078297
  51.0500031    0.2068966
  51.0600014    0.2132534
  51.0700035    0.2108102
  51.0800018    0.2238235
  51.0900040    0.2106091
  51.1000023    0.2040253
  51.1100006    0.2081431
  51.1200027    0.2002926
  51.1300011    0.1972815
  51.1400032    0.2023514
  51.1500015    0.1985520
  51.1600037    0.2061662
  51.1700020    0.2031772
  51.1800041    0.2102938
  51.1900024    0.2063803
  51.2000008    0.2083781
  51.2100029    0.1999831
  51.2200012    0.1976976
  51.2300034    0.2005540
  51.2400017    0.2113922
  51.2500038    0.2116051
  51.2600021    0.2056172
  51.2700043    0.2072438
  51.2800026    0.2091248
  51.2900009    0.2167353
  51.3000031    0.2157744
  51.3100014    0.2153488
  51.3200035    0.2101456
  51.3300018    0.2071373
  51.3400040    0.2062068
  51.3500023    0.2074540
  51.3600006    0.2160297
  51.3700027    0.2030853
  51.3800011    0.2103342
  51.3900032    0.2019647
  51.4000015    0.2006333
  51.4100037    0.2035253
  51.4200020    0.2018378
  51.4300041    0.2111262
  51.4400024    0.2124057
  51.4500008    0.2031117
  51.4600029    0.2083116
  51.4700012    0.2128213
  51.4800034    0.2052884
  51.4900017    0.2077968
  51.5000038    0.2079217
  51.5100021    0.2071320
  51.5200043    0.1984707
  51.5300026    0.2059553
  51.5400009    0.2132941
  51.5500031    0.2082707
  51.5600014    0.2091319
  51.5700035    0.2080290
  51.5800018    0.2065473
  51.5900040    0.2013254
  51.6000023    0.2062950
  51.6100006    0.2055391
  51.6200027    0.2035571
  51.6300011    0.2037873
  51.6400032    0.1992836
  51.6500015    0.1995429
  51.6600037    0.2088625
  51.6700020    0.2147377
  51.6800041    0.2072365
  51.6900024    0.2040261
  51.7000008    0.1980944
  51.7100029    0.2044072
  51.7200012    0.2027708
  51.7300034    0.2056773
  51.7400017    0.1969700
  51.7500038    0.1964217
  51.7600021    0.2010541
  51.7700043    0.2075733
  51.7800026    0.2082025
  51.7900009    0.2103418
  51.8000031    0.1985149
  51.8100014    0.2031408
  51.8200035    0.2119492
  51.8300018    0.2058265
  51.8400040    0.2082006
  51.8500023    0.2114475
  51.8600006    0.2071900
  51.8700027    0.2095030
  51.8800011    0.2068724
  51.8900032    0.2055447
  51.9000015    0.1964321
  51.9100037    0.2089678
  51.9200020    0.2076485
  51.9300041    0.2006624
  51.9400024    0.2067567
  51.9500008    0.2144372
  51.9600029    0.2073039
  51.9700012    0.2060841
  51.9800034    0.2032706
  51.9900017    0.2155695
  52.0000038    0.2083624
  52.0100021    0.2107655
  52.0200043    0.2141522
  52.0300026    0.2133112
  52.0400009    0.2065363
  52.0500031    0.2190015
  52.0600014    0.2183471
  52.0700035    0.2073426
  52.0800018    0.2157705
  52.0900040    0.2161047
  52.1000023    0.2135813
  52.1100006    0.2138313
  52.1200027    0.2025758
  52.1300011    0.1987936
  52.1400032    0.2008090
  52.1500015    0.1996699
  52.1600037    0.2026465
  52.1700020    0.2028937
  52.1800041    0.2008719
  52.1900024    0.2047460
  52.2000008    0.2075534
  52.2100029    0.1969684
  52.2200012    0.1980579
  52.2300034    0.2000625
  52.2400017    0.1916606
  52.2500038    0.2040108
  52.2600021    0.2067904
  52.2700043    0.2046899
  52.2800026    0.2134641
  52.2900009    0.2090097
  52.3000031    0.2111332
  52.3100014    0.2175066
  52.3200035    0.2130688
  52.3300018    0.2143336
  52.3400040    0.2067027
  52.3500023    0.2080453
  52.3600006    0.2077408
  52.3700027    0.2056873
  52.3800011    0.2156570
  52.3900032    0.2128012
  52.4000015    0.2077551
  52.4100037    0.1999660
  52.4200020    0.2024822
  52.4300041    0.2087130
  52.4400024    0.2118138
  52.4500008    0.2062663
  52.4600029    0.2038957
  52.4700012    0.2017200
  52.4800034    0.2005553
  52.4900017    0.2049949
  52.5000038    0.2062627
  52.5100021    0.1996062
  52.5200043    0.2038179
  52.5300026    0.2099935
  52.5400009    0.2073511
  52.5500031    0.2041337
  52.5600014    0.2126027
  52.5700035    0.2062899
  52.5800018    0.2030058
  52.5900040    0.2036541
  52.6000023    0.2020086
  52.6100006    0.2008992
  52.6200027    0.2045005
  52.6300011    0.2115769
  52.6400032    0.2010945
  52.6500015    0.2132633
  52.6600037    0.2089940
  52.6700020    0.2079239
  52.6800041    0.2116387
  52.6900024    0.2076599
  52.7000008    0.1986925
  52.7100029    0.2119869
  52.7200012    0.2026825
  52.7300034    0.2082701
  52.7400017    0.2007595
  52.7500038    0.2113083
  52.7600021    0.2171347
  52.7700043    0.2076204
  52.7800026    0.2032868
  52.7900009    0.2058148
  52.8000031    0.2102089
  52.8100014    0.2003266
  52.8200035    0.1943716
  52.8300018    0.1906464
  52.8400040    0.2125531
  52.8500023    0.1991711
  52.8600006    0.2033405
  52.8700027    0.2116694
  52.8800011    0.2114072
  52.8900032    0.2142067
  52.9000015    0.2107467
  52.9100037    0.2169160
  52.9200020    0.2130728
  52.9300041    0.2117463
  52.9400024    0.2096872
  52.9500008    0.2057171
  52.9600029    0.2045049
  52.9700012    0.2065076
  52.9800034    0.2123116
  52.9900017    0.2128671
  53.0000038    0.2048953
  53.0100021    0.1969018
  53.0200043    0.2122458
  53.0300026    0.2103093
  53.0400009    0.2030375
  53.0500031    0.2151690
  53.0600014    0.2196820
  53.0700035    0.2127680
  53.0800018    0.2103338
  53.0900040    0.2077071
  53.1000023    0.2200822
  53.1100044    0.2075037
  53.1200027    0.2173524
  53.1300011    0.2158440
  53.1400032    0.2100080
  53.1500015    0.2224727
  53.1600037    0.2188016
  53.1700020    0.2117559
  53.1800041    0.2227944
  53.1900024    0.2050998
  53.2000008    0.2107616
  53.2100029    0.2047640
  53.2200012    0.2108918
  53.2300034    0.2105507
  53.2400017    0.2074440
  53.2500038    0.2147017
  53.2600021    0.2073449
  53.2700043    0.2049755
  53.2800026    0.2003171
  53.2900009    0.2058235
  53.3000031    0.2042395
  53.3100014    0.2095482
  53.3200035    0.2055285
  53.3300018    0.2085999
  53.3400040    0.2115726
  53.3500023    0.2151597
  53.3600044    0.2089478
  53.3700027    0.2174713
  53.3800011    0.2148521
  53.3900032    0.2036663
  53.4000015    0.2063447
  53.4100037    0.2025618
  53.4200020    0.1948199
  53.4300041    0.1968244
  53.4400024    0.2042792
  53.4500008    0.2043417
  53.4600029    0.2032011
  53.4700012    0.2069211
  53.4800034    0.2059589
  53.4900017    0.2076181
  53.5000038    0.2102656
  53.5100021    0.2111525
  53.5200043    0.2046839
  53.5300026    0.2005191
  53.5400009    0.2090869
  53.5500031    0.2009251
  53.5600014    0.1955247
  53.5700035    0.1987187
  53.5800018    0.2036583
  53.5900040    0.2008795
  53.6000023    0.2012713
  53.6100044    0.2088489
  53.6200027    0.2036628
  53.6300011    0.2044005
  53.6400032    0.2047914
  53.6500015    0.1997096
  53.6600037    0.2037279
  53.6700020    0.2003490
  53.6800041    0.2013953
  53.6900024    0.2035193
  53.7000008    0.2022691
  53.7100029    0.2088031
  53.7200012    0.2043171
  53.7300034    0.2020011
  53.7400017    0.2003179
  53.7500038    0.2134633
  53.7600021    0.2122179
  53.7700043    0.2055148
  53.7800026    0.2060626
  53.7900009    0.1986165
  53.8000031    0.2136450
  53.8100014    0.2084066
  53.8200035    0.2076219
  53.8300018    0.2085757
  53.8400040    0.2112966
  53.8500023    0.2159910
  53.8600044    0.2148337
  53.8700027    0.2074264
  53.8800011    0.2112742
  53.8900032    0.2087757
  53.9000015    0.2214955
  53.9100037    0.2064399
  53.9200020    0.2099620
  53.9300041    0.2031396
  53.9400024    0.2065763
  53.9500008    0.2130495
  53.9600029    0.2048759
  53.9700012    0.2047515
  53.9800034    0.2155011
  53.9900017    0.2167494
  54.0000038    0.2148878
  54.0100021    0.2131220
  54.0200043    0.2164176
  54.0300026    0.2137538
  54.0400009    0.2085198
  54.0500031    0.2142365
  54.0600014    0.2144096
  54.0700035    0.2208675
  54.0800018    0.2214544
  54.0900040    0.2141279
  54.1000023    0.2167959
  54.1100044    0.2213156
  54.1200027    0.2243078
  54.1300011    0.2172992
  54.1400032    0.2094292
  54.1500015    0.2102477
  54.1600037    0.2098427
  54.1700020    0.2042526
  54.1800041    0.2120875
  54.1900024    0.2138080
  54.2000008    0.2172478
  54.2100029    0.2103990
  54.2200012    0.2079921
  54.2300034    0.2026173
  54.2400017    0.2154540
  54.2500038    0.2128908
  54.2600021    0.2116868
  54.2700043    0.2062025
  54.2800026    0.2140651
  54.2900009    0.2115046
  54.3000031    0.2057376
  54.3100014    0.2103872
  54.3200035    0.2012510
  54.3300018    0.2098828
  54.3400040    0.2172477
  54.3500023    0.2112023
  54.3600044    0.2158128
  54.3700027    0.2065291
  54.3800011    0.2085742
  54.3900032    0.2062835
  54.4000015    0.2013481
  54.4100037    0.2012513
  54.4200020    0.1916760
  54.4300041    0.2059578
  54.4400024    0.1972923
  54.4500008    0.2092722
  54.4600029    0.2126294
  54.4700012    0.2036530
  54.4800034    0.2036280
  54.4900017    0.2061273
  54.5000038    0.1968877
  54.5100021    0.2001989
  54.5200043    0.2018843
  54.5300026    0.1962438
  54.5400009    0.1973655
  54.5500031    0.2005759
  54.5600014    0.1921569
  54.5700035    0.2048403
  54.5800018    0.2015862
  54.5900040    0.2049765
  54.6000023    0.2116371
  54.6100044    0.2068285
  54.6200027    0.2132978
  54.6300011    0.2063062
  54.6400032    0.1989848
  54.6500015    0.2040573
  54.6600037    0.2097753
  54.6700020    0.2032843
  54.6800041    0.2004224
  54.6900024    0.2158595
  54.7000008    0.2043761
  54.7100029    0.2043279
  54.7200012    0.2111729
  54.7300034    0.2092019
  54.7400017    0.2032157
  54.7500038    0.2025467
  54.7600021    0.2126503
  54.7700043    0.2062680
  54.7800026    0.2088148
  54.7900009    0.2058300
  54.8000031    0.2000398
  54.8100014    0.2038934
  54.8200035    0.2030939
  54.8300018    0.2136119
  54.8400040    0.2094488
  54.8500023    0.2086758
  54.8600044    0.2026868
  54.8700027    0.1993357
  54.8800011    0.2057684
  54.8900032    0.2119337
  54.9000015    0.2117136
  54.9100037    0.2165571
  54.9200020    0.2061426
  54.9300041    0.2069343
  54.9400024    0.1974019
  54.9500008    0.2107337
  54.9600029    0.1972007
  54.9700012    0.2098438
  54.9800034    0.2075534
  54.9900017    0.2140310
  55.0000038    0.2024648
  55.0100021    0.2112156
  55.0200043    0.2096702
  55.0300026    0.2153289
  55.0400009    0.2137004
  55.0500031    0.2063331
  55.0600014    0.2025579
  55.0700035    0.2049262
  55.0800018    0.2088371
  55.0900040    0.2089607
  55.1000023    0.2017933
  55.1100044    0.2100802
  55.1200027    0.2080557
  55.1300011    0.2010101
  55.1400032    0.2017322
  55.1500015    0.2084199
  55.1600037    0.2016295
  55.1700020    0.1976222
  55.1800041    0.1961923
  55.1900024    0.2084914
  55.2000008    0.1956531
  55.2100029    0.2063364
  55.2200012    0.2078006
  55.2300034    0.2012020
  55.2400017    0.1909284
  55.2500038    0.1996470
  55.2600021    0.1988131
  55.2700043    0.1926408
  55.2800026    0.2007541
  55.2900009    0.1985400
  55.3000031    0.2005546
  55.3100014    0.2036880
  55.3200035    0.2043864
  55.3300018    0.1967039
  55.3400040    0.1944468
  55.3500023    0.1942374
  55.3600044    0.1937734
  55.3700027    0.1987058
  55.3800011    0.2065775
  55.3900032    0.1933639
  55.4000015    0.2064730
  55.4100037    0.1998270
  55.4200020    0.1891273
  55.4300041    0.1897612
  55.4400024    0.1955767
  55.4500008    0.1962591
  55.4600029    0.2037950
  55.4700012    0.2041045
  55.4800034    0.2049024
  55.4900017    0.1915969
  55.5000038    0.2010313
  55.5100021    0.1990041
  55.5200043    0.1980057
  55.5300026    0.1959061
  55.5400009    0.1982823
  55.5500031    0.1953788
  55.5600014    0.1986568
  55.5700035    0.2080317
  55.5800018    0.2092739
  55.5900040    0.1982049
  55.6000023    0.2106833
  55.6100044    0.2020483
  55.6200027    0.1998012
  55.6300011    0.1983429
  55.6400032    0.1943624
  55.6500015    0.1939708
  55.6600037    0.2028662
  55.6700020    0.1989239
  55.6800041    0.2060889
  55.6900024    0.1991745
  55.7000008    0.2004339
  55.7100029    0.2034997
  55.7200012    0.2011383
  55.7300034    0.2009739
  55.7400017    0.1936742
  55.7500038    0.1972129
  55.7600021    0.1998257
  55.7700043    0.1955747
  55.7800026    0.1959276
  55.7900009    0.1991139
  55.8000031    0.1970731
  55.8100014    0.2012656
  55.8200035    0.2043353
  55.8300018    0.1998096
  55.8400040    0.1954790
  55.8500023    0.1939071
  55.8600044    0.1928650
  55.8700027    0.1917956
  55.8800011    0.1895021
  55.8900032    0.1938264
  55.9000015    0.1932901
  55.9100037    0.1958085
  55.9200020    0.1957584
  55.9300041    0.1942088
  55.9400024    0.1927181
  55.9500008    0.1961472
  55.9600029    0.2070910
  55.9700012    0.1933874
  55.9800034    0.1983271
  55.9900017    0.1947345
  56.0000038    0.1982845
  56.0100021    0.2012128
  56.0200043    0.2056695
  56.0300026    0.2036463
  56.0400009    0.1978733
  56.0500031    0.1944992
  56.0600014    0.1955444
  56.0700035    0.1917108
  56.0800018    0.2028870
  56.0900040    0.2056948
  56.1000023    0.2037807
  56.1100044    0.1917422
  56.1200027    0.1935496
  56.1300011    0.1984068
  56.1400032    0.1977379
  56.1500015    0.2052242
  56.1600037    0.1975432
  56.1700020    0.1914784
  56.1800041    0.1955943
  56.1900024    0.1911955
  56.2000008    0.1979548
  56.2100029    0.2046496
  56.2200012    0.1980028
  56.2300034    0.1973477
  56.2400017    0.2027834
  56.2500038    0.2015360
  56.2600021    0.2037908
  56.2700043    0.2134069
  56.2800026    0.2048841
  56.2900009    0.2085636
  56.3000031    0.2037515
  56.3100014    0.2081200
  56.3200035    0.2024281
  56.3300018    0.2104118
  56.3400040    0.2148084
  56.3500023    0.2093236
  56.3600044    0.2074183
  56.3700027    0.1941347
  56.3800011    0.2017541
  56.3900032    0.2062967
  56.4000015    0.2037416
  56.4100037    0.1955870
  56.4200020    0.2023461
  56.4300041    0.2038807
  56.4400024    0.2137118
  56.4500046    0.2026620
  56.4600029    0.1995915
  56.4700012    0.2028338
  56.4800034    0.2017267
  56.4900017    0.1931417
  56.5000038    0.2033097
  56.5100021    0.2040994
  56.5200043    0.2014150
  56.5300026    0.2059283
  56.5400009    0.2136969
  56.5500031    0.2002379
  56.5600014    0.1973381
  56.5700035    0.2020965
  56.5800018    0.1991550
  56.5900040    0.2123946
  56.6000023    0.2095997
  56.6100044    0.2066812
  56.6200027    0.2108609
  56.6300011    0.2028816
  56.6400032    0.2102325
  56.6500015    0.2111994
  56.6600037    0.2125077
  56.6700020    0.2090912
  56.6800041    0.2047392
  56.6900024    0.2075618
  56.7000046    0.2109652
  56.7100029    0.2036423
  56.7200012    0.2132966
  56.7300034    0.2147104
  56.7400017    0.2045602
  56.7500038    0.2092492
  56.7600021    0.2060843
  56.7700043    0.2056238
  56.7800026    0.2088355
  56.7900009    0.2126100
  56.8000031    0.2070785
  56.8100014    0.2066940
  56.8200035    0.2022230
  56.8300018    0.2033230
  56.8400040    0.1976621
  56.8500023    0.2007473
  56.8600044    0.2031710
  56.8700027    0.1981819
  56.8800011    0.2027407
  56.8900032    0.2022946
  56.9000015    0.2037372
  56.9100037    0.2050334
  56.9200020    0.2142781
  56.9300041    0.2069238
  56.9400024    0.2165158
  56.9500046    0.2095795
  56.9600029    0.2023468
  56.9700012    0.2070346
  56.9800034    0.2212970
  56.9900017    0.2129844
  57.0000038    0.2086632
  57.0100021    0.2058361
  57.0200043    0.2019614
  57.0300026    0.2087038
  57.0400009    0.2108967
  57.0500031    0.2064901
  57.0600014    0.2031796
  57.0700035    0.2086539
  57.0800018    0.2053773
  57.0900040    0.2115443
  57.1000023    0.2139320
  57.1100044    0.2079662
  57.1200027    0.2067213
  57.1300011    0.2065154
  57.1400032    0.2042315
  57.1500015    0.2103979
  57.1600037    0.2136140
  57.1700020    0.2066527
  57.1800041    0.2093133
  57.1900024    0.2140507
  57.2000046    0.2044120
  57.2100029    0.2172960
  57.2200012    0.2132820
  57.2300034    0.2148020
  57.2400017    0.2207158
  57.2500038    0.2143414
  57.2600021    0.2183550
  57.2700043    0.2119177
  57.2800026    0.2096838
  57.2900009    0.2139506
  57.3000031    0.2137660
  57.3100014    0.2009642
  57.3200035    0.2063270
  57.3300018    0.2031261
  57.3400040    0.2092435
  57.3500023    0.2061156
  57.3600044    0.2143648
  57.3700027    0.2130658
  57.3800011    0.2151075
  57.3900032    0.2064045
  57.4000015    0.2033899
  57.4100037    0.2113417
  57.4200020    0.2092872
  57.4300041    0.2050005
  57.4400024    0.2042068
  57.4500046    0.2005788
  57.4600029    0.2057992
  57.4700012    0.1971086
  57.4800034    0.2049111
  57.4900017    0.2060505
  57.5000038    0.2040030
  57.5100021    0.2031585
  57.5200043    0.1972941
  57.5300026    0.1974128
  57.5400009    0.2014548
  57.5500031    0.1907163
  57.5600014    0.2084259
  57.5700035    0.2001453
  57.5800018    0.2030260
  57.5900040    0.2110408
  57.6000023    0.2061753
  57.6100044    0.2002203
  57.6200027    0.2016128
  57.6300011    0.2033520
  57.6400032    0.1992583
  57.6500015    0.2048033
  57.6600037    0.2039805
  57.6700020    0.2069254
  57.6800041    0.2009755
  57.6900024    0.2081888
  57.7000046    0.2102351
  57.7100029    0.1964619
  57.7200012    0.1985640
  57.7300034    0.1962946
  57.7400017    0.1937931
  57.7500038    0.1995989
  57.7600021    0.1975234
  57.7700043    0.2012628
  57.7800026    0.2061189
  57.7900009    0.2085726
  57.8000031    0.2028383
  57.8100014    0.2050776
  57.8200035    0.2076256
  57.8300018    0.2070947
  57.8400040    0.2094099
  57.8500023    0.2104656
  57.8600044    0.2120393
  57.8700027    0.2066638
  57.8800011    0.2085627
  57.8900032    0.2248335
  57.9000015    0.2081200
  57.9100037    0.2134447
  57.9200020    0.2078539
  57.9300041    0.2131370
  57.9400024    0.2090984
  57.9500046    0.2068557
  57.9600029    0.2059331
  57.9700012    0.1987504
  57.9800034    0.2035437
  57.9900017    0.2055939
  58.0000038    0.2021846
  58.0100021    0.2114817
  58.0200043    0.2027632
  58.0300026    0.2108126
  58.0400009    0.2025077
  58.0500031    0.2055040
  58.0600014    0.2105730
  58.0700035    0.2000289
  58.0800018    0.2084161
  58.0900040    0.2040486
  58.1000023    0.2051293
  58.1100044    0.2109030
  58.1200027    0.2005569
  58.1300011    0.2096700
  58.1400032    0.2180313
  58.1500015    0.2105964
  58.1600037    0.2164981
  58.1700020    0.2147542
  58.1800041    0.2110304
  58.1900024    0.2137592
  58.2000046    0.2078408
  58.2100029    0.2052455
  58.2200012    0.2128963
  58.2300034    0.2124727
  58.2400017    0.2064020
  58.2500038    0.2111011
  58.2600021    0.2052096
  58.2700043    0.2075215
  58.2800026    0.2102748
  58.2900009    0.2073279
  58.3000031    0.2045069
  58.3100014    0.2115342
  58.3200035    0.2054027
  58.3300018    0.1978137
  58.3400040    0.2093896
  58.3500023    0.1983479
  58.3600044    0.1988835
  58.3700027    0.2020021
  58.3800011    0.2030779
  58.3900032    0.2131983
  58.4000015    0.2117440
  58.4100037    0.2054476
  58.4200020    0.2085139
  58.4300041    0.2091517
  58.4400024    0.2035805
  58.4500046    0.1986877
  58.4600029    0.1984331
  58.4700012    0.2010143
  58.4800034    0.2092030
  58.4900017    0.2132354
  58.5000038    0.2019423
  58.5100021    0.1976660
  58.5200043    0.2013362
  58.5300026    0.1999376
  58.5400009    0.1942234
  58.5500031    0.2012324
  58.5600014    0.1971730
  58.5700035    0.1971936
  58.5800018    0.2065565
  58.5900040    0.2040000
  58.6000023    0.2068161
  58.6100044    0.2015907
  58.6200027    0.2004431
  58.6300011    0.1986634
  58.6400032    0.2031807
  58.6500015    0.2040716
  58.6600037    0.2100198
  58.6700020    0.2027528
  58.6800041    0.2015296
  58.6900024    0.2068449
  58.7000046    0.1982524
  58.7100029    0.2039590
  58.7200012    0.2072527
  58.7300034    0.1948806
  58.7400017    0.2037213
  58.7500038    0.2014270
  58.7600021    0.1975359
  58.7700043    0.1963507
  58.7800026    0.2071813
  58.7900009    0.2117415
  58.8000031    0.2121177
  58.8100014    0.2080644
  58.8200035    0.2023387
  58.8300018    0.2023931
  58.8400040    0.1917042
  58.8500023    0.1958529
  58.8600044    0.1959901
  58.8700027    0.1956389
  58.8800011    0.2104172
  58.8900032    0.2032725
  58.9000015    0.1962850
  58.9100037    0.2015737
  58.9200020    0.1948223
  58.9300041    0.2026016
  58.9400024    0.2003381
  58.9500046    0.2023937
  58.9600029    0.2002450
  58.9700012    0.1994288
  58.9800034    0.2002051
  58.9900017    0.1969173
  59.0000038    0.1960488
  59.0100021    0.2051760
  59.0200043    0.1960480
  59.0300026    0.2002452
  59.0400009    0.1959703
  59.0500031    0.2034607
  59.0600014    0.2086507
  59.0700035    0.2011815
  59.0800018    0.1955769
  59.0900040    0.2165225
  59.1000023    0.2015173
  59.1100044    0.1996223
  59.1200027    0.2022672
  59.1300011    0.1968221
  59.1400032    0.2016689
  59.1500015    0.2032087
  59.1600037    0.1997495
  59.1700020    0.2006126
  59.1800041    0.1929188
  59.1900024    0.1932268
  59.2000046    0.1971432
  59.2100029    0.1958623
  59.2200012    0.2098544
  59.2300034    0.2072209
  59.2400017    0.2012859
  59.2500038    0.2007215
  59.2600021    0.1992679
  59.2700043    0.1961297
  59.2800026    0.1994582
  59.2900009    0.2065100
  59.3000031    0.2023177
  59.3100014    0.1949323
  59.3200035    0.2093253
  59.3300018    0.2066026
  59.3400040    0.1967238
  59.3500023    0.1979515
  59.3600044    0.1988352
  59.3700027    0.2043248
  59.3800011    0.1954587
  59.3900032    0.1962980
  59.4000015    0.1923194
  59.4100037    0.1997159
  59.4200020    0.1910302
  59.4300041    0.1921035
  59.4400024    0.1974140
  59.4500046    0.1960004
  59.4600029    0.2078816
  59.4700012    0.2033757
  59.4800034    0.2062632
  59.4900017    0.2084724
  59.5000038    0.2005582
  59.5100021    0.2068794
  59.5200043    0.1965010
  59.5300026    0.2016414
  59.5400047    0.2043266
  59.5500031    0.2056140
  59.5600014    0.2054088
  59.5700035    0.1912616
  59.5800018    0.2010801
  59.5900040    0.1973712
  59.6000023    0.1936368
  59.6100044    0.1959956
  59.6200027    0.2076582
  59.6300011    0.2107219
  59.6400032    0.2056402
  59.6500015    0.2086313
  59.6600037    0.2057186
  59.6700020    0.2021943
  59.6800041    0.2058175
  59.6900024    0.1960897
  59.7000046    0.2030818
  59.7100029    0.2065199
  59.7200012    0.2081776
  59.7300034    0.2094865
  59.7400017    0.2026533
  59.7500038    0.1998318
  59.7600021    0.2009017
  59.7700043    0.2005870
  59.7800026    0.2056122
  59.7900047    0.1908349
  59.8000031    0.1935597
  59.8100014    0.1944941
  59.8200035    0.2009308
  59.8300018    0.2043741
  59.8400040    0.2063425
  59.8500023    0.2065462
  59.8600044    0.2034977
  59.8700027    0.1973072
  59.8800011    0.2017376
  59.8900032    0.2018402
  59.9000015    0.1918814
  59.9100037    0.1996605
  59.9200020    0.1968902
  59.9300041    0.2061705
  59.9400024    0.2048039
  59.9500046    0.1936961
  59.9600029    0.2013091
  59.9700012    0.1951740
  59.9800034    0.2136785
  59.9900017    0.1993235
  60.0000038    0.1986471
  60.0100021    0.2088879
  60.0200043    0.2135742
  60.0300026    0.2070690
  60.0400047    0.2098699
  60.0500031    0.2085560
  60.0600014    0.2090437
  60.0700035    0.2157535
  60.0800018    0.1969591
  60.0900040    0.2080380
  60.1000023    0.1991048
  60.1100044    0.2033151
  60.1200027    0.2117895
  60.1300011    0.2100531
  60.1400032    0.2121257
  60.1500015    0.2106467
  60.1600037    0.2069370
  60.1700020    0.2118740
  60.1800041    0.2096562
  60.1900024    0.2137731
  60.2000046    0.2221050
  60.2100029    0.2118683
  60.2200012    0.2227150
  60.2300034    0.2163441
  60.2400017    0.2074602
  60.2500038    0.2070478
  60.2600021    0.2069261
  60.2700043    0.2091989
  60.2800026    0.2101321
  60.2900047    0.2088590
  60.3000031    0.2154102
  60.3100014    0.2048140
  60.3200035    0.2043928
  60.3300018    0.2099797
  60.3400040    0.2025660
  60.3500023    0.2081395
  60.3600044    0.2028183
  60.3700027    0.2025542
  60.3800011    0.2047495
  60.3900032    0.2187174
  60.4000015    0.2211147
  60.4100037    0.2164305
  60.4200020    0.2180131
  60.4300041    0.2206340
  60.4400024    0.2131584
  60.4500046    0.2154083
  60.4600029    0.2239131
  60.4700012    0.2207596
  60.4800034    0.2215432
  60.4900017    0.2216114
  60.5000038    0.2153975
  60.5100021    0.2118108
  60.5200043    0.2110303
  60.5300026    0.2033278
  60.5400047    0.2037911
  60.5500031    0.2117586
  60.5600014    0.2089543
  60.5700035    0.2026089
  60.5800018    0.2110345
  60.5900040    0.2109031
  60.6000023    0.2012797
  60.6100044    0.1955677
  60.6200027    0.1973197
  60.6300011    0.2049445
  60.6400032    0.2017243
  60.6500015    0.2033452
  60.6600037    0.2013980
  60.6700020    0.2027133
  60.6800041    0.2082604
  60.6900024    0.2003843
  60.7000046    0.2171349
  60.7100029    0.2041434
  60.7200012    0.2009932
  60.7300034    0.2041094
  60.7400017    0.1983290
  60.7500038    0.2074769
  60.7600021    0.2036201
  60.7700043    0.2087479
  60.7800026    0.2016643
  60.7900047    0.2113292
  60.8000031    0.2040680
  60.8100014    0.2060531
  60.8200035    0.1985175
  60.8300018    0.2008296
  60.8400040    0.2090129
  60.8500023    0.2089601
  60.8600044    0.2030857
  60.8700027    0.1963069
  60.8800011    0.1986074
  60.8900032    0.1986245
  60.9000015    0.1909659
  60.9100037    0.1991408
  60.9200020    0.1946656
  60.9300041    0.2023146
  60.9400024    0.1959084
  60.9500046    0.2048798
  60.9600029    0.2024109
  60.9700012    0.2026670
  60.9800034    0.2050213
  60.9900017    0.2078593
  61.0000038    0.2138318
  61.0100021    0.2175475
  61.0200043    0.1996300
  61.0300026    0.1972890
  61.0400047    0.2027325
  61.0500031    0.2035834
  61.0600014    0.2035025
  61.0700035    0.1944507
  61.0800018    0.2050718
  61.0900040    0.2051282
  61.1000023    0.1935176
  61.1100044    0.1936032
  61.1200027    0.1842812
  61.1300011    0.1962539
  61.1400032    0.1900722
  61.1500015    0.1871968
  61.1600037    0.1773785
  61.1700020    0.1870444
  61.1800041    0.1887022
  61.1900024    0.1902135
  61.2000046    0.1812728
  61.2100029    0.1865665
  61.2200012    0.1935718
  61.2300034    0.1810898
  61.2400017    0.1878671
  61.2500038    0.1890544
  61.2600021    0.1870183
  61.2700043    0.1866758
  61.2800026    0.1933798
  61.2900047    0.1915874
  61.3000031    0.1840730
  61.3100014    0.1876854
  61.3200035    0.1921553
  61.3300018    0.1867365
  61.3400040    0.1920611
  61.3500023    0.1927592
  61.3600044    0.1916080
  61.3700027    0.1907744
  61.3800011    0.1912945
  61.3900032    0.1911217
  61.4000015    0.2027723
  61.4100037    0.2023598
  61.4200020    0.2060644
  61.4300041    0.2166547
  61.4400024    0.1994084
  61.4500046    0.2106841
  61.4600029    0.2067806
  61.4700012    0.2038204
  61.4800034    0.2018016
  61.4900017    0.1990754
  61.5000038    0.1947167
  61.5100021    0.1972417
  61.5200043    0.2039059
  61.5300026    0.1995573
  61.5400047    0.1951279
  61.5500031    0.1882069
  61.5600014    0.1949500
  61.5700035    0.1878464
  61.5800018    0.1895231
  61.5900040    0.1951726
  61.6000023    0.1976199
  61.6100044    0.1887610
  61.6200027    0.2005536
  61.6300011    0.2036172
  61.6400032    0.2040752
  61.6500015    0.2149618
  61.6600037    0.1978694
  61.6700020    0.2014098
  61.6800041    0.2028894
  61.6900024    0.1979706
  61.7000046    0.2027909
  61.7100029    0.2007742
  61.7200012    0.1984154
  61.7300034    0.1926375
  61.7400017    0.1955462
  61.7500038    0.1918741
  61.7600021    0.1970406
  61.7700043    0.2060775
  61.7800026    0.2116507
  61.7900047    0.2059612
  61.8000031    0.1974705
  61.8100014    0.1958290
  61.8200035    0.1983818
  61.8300018    0.1903786
  61.8400040    0.2039811
  61.8500023    0.2096771
  61.8600044    0.2009171
  61.8700027    0.1975942
  61.8800011    0.2098705
  61.8900032    0.2132448
  61.9000015    0.2067733
  61.9100037    0.2127143
  61.9200020    0.2160974
  61.9300041    0.2063774
  61.9400024    0.2133067
  61.9500046    0.2016455
  61.9600029    0.1907849
  61.9700012    0.2026544
  61.9800034    0.2139943
  61.9900017    0.2062679
  62.0000038    0.2033879
  62.0100021    0.1961490
  62.0200043    0.2017734
  62.0300026    0.2018148
  62.0400047    0.2055622
  62.0500031    0.2055747
  62.0600014    0.2016363
  62.0700035    0.2016723
  62.0800018    0.2072765
  62.0900040    0.1981371
  62.1000023    0.1999704
  62.1100044    0.2038626
  62.1200027    0.1931132
  62.1300011    0.2102561
  62.1400032    0.2141996
  62.1500015    0.2134856
  62.1600037    0.2011647
  62.1700020    0.2081387
  62.1800041    0.2163336
  62.1900024    0.2061056
  62.2000046    0.2106592
  62.2100029    0.2084613
  62.2200012    0.2037948
  62.2300034    0.2068166
  62.2400017    0.1943681
  62.2500038    0.2015834
  62.2600021    0.1942673
  62.2700043    0.1845226
  62.2800026    0.1874923
  62.2900047    0.1916292
  62.3000031    0.1918966
  62.3100014    0.1911851
  62.3200035    0.1978334
  62.3300018    0.1951045
  62.3400040    0.1956956
  62.3500023    0.2136986
  62.3600044    0.2066180
  62.3700027    0.1994109
  62.3800011    0.2025492
  62.3900032    0.2044462
  62.4000015    0.1910890
  62.4100037    0.2110924
  62.4200020    0.2075233
  62.4300041    0.2106987
  62.4400024    0.2091800
  62.4500046    0.2112855
  62.4600029    0.1959498
  62.4700012    0.1971918
  62.4800034    0.1906831
  62.4900017    0.1894784
  62.5000038    0.1999105
  62.5100021    0.2031495
  62.5200043    0.1956110
  62.5300026    0.1980739
  62.5400047    0.2089008
  62.5500031    0.1961897
  62.5600014    0.2001949
  62.5700035    0.2090011
  62.5800018    0.1905935
  62.5900040    0.1895716
  62.6000023    0.1928111
  62.6100044    0.1947425
  62.6200027    0.1988242
  62.6300011    0.1927789
  62.6400032    0.1888801
  62.6500015    0.1878560
  62.6600037    0.1892339
  62.6700020    0.1957878
  62.6800041    0.1996452
  62.6900024    0.1919619
  62.7000046    0.1961090
  62.7100029    0.1846318
  62.7200012    0.1903172
  62.7300034    0.1927343
  62.7400017    0.1992303
  62.7500038    0.1880374
  62.7600021    0.1945268
  62.7700043    0.1998643
  62.7800026    0.1956075
  62.7900047    0.1823377
  62.8000031    0.1955550
  62.8100014    0.1988203
  62.8200035    0.1975563
  62.8300018    0.1911234
  62.8400040    0.1960618
  62.8500023    0.1959335
  62.8600044    0.1914422
  62.8700027    0.1847594
  62.8800049    0.1900081
  62.8900032    0.1848705
  62.9000015    0.1998836
  62.9100037    0.2054902
  62.9200020    0.2057705
  62.9300041    0.2044818
  62.9400024    0.1981112
  62.9500046    0.2027333
  62.9600029    0.1997459
  62.9700012    0.1947385
  62.9800034    0.1951693
  62.9900017    0.2100724
  63.0000038    0.2024891
  63.0100021    0.1964465
  63.0200043    0.1889149
  63.0300026    0.1871816
  63.0400047    0.1920496
  63.0500031    0.1995390
  63.0600014    0.2021812
  63.0700035    0.1941887
  63.0800018    0.1995060
  63.0900040    0.2000061
  63.1000023    0.1885769
  63.1100044    0.1853063
  63.1200027    0.1963632
  63.1300049    0.1972955
  63.1400032    0.1973495
  63.1500015    0.1926825
  63.1600037    0.1939658
  63.1700020    0.1944112
  63.1800041    0.1946305
  63.1900024    0.1934395
  63.2000046    0.1813046
  63.2100029    0.1813319
  63.2200012    0.1792055
  63.2300034    0.1762825
  63.2400017    0.1828507
  63.2500038    0.1882618
  63.2600021    0.1762258
  63.2700043    0.1802628
  63.2800026    0.1793859
  63.2900047    0.1786642
  63.3000031    0.1811133
  63.3100014    0.1813053
  63.3200035    0.1869092
  63.3300018    0.1786413
  63.3400040    0.1824113
  63.3500023    0.1823402
  63.3600044    0.1922871
  63.3700027    0.1909826
  63.3800049    0.1907024
  63.3900032    0.1939252
  63.4000015    0.1931759
  63.4100037    0.1986287
  63.4200020    0.1994134
  63.4300041    0.1916934
  63.4400024    0.1989791
  63.4500046    0.1934753
  63.4600029    0.2027743
  63.4700012    0.1920109
  63.4800034    0.1961608
  63.4900017    0.2046953
  63.5000038    0.1984828
  63.5100021    0.1936525
  63.5200043    0.1933217
  63.5300026    0.1880348
  63.5400047    0.1958095
  63.5500031    0.1910244
  63.5600014    0.1851333
  63.5700035    0.1897418
  63.5800018    0.1902259
  63.5900040    0.1917048
  63.6000023    0.1906890
  63.6100044    0.1923516
  63.6200027    0.1859653
  63.6300049    0.1848895
  63.6400032    0.1777368
  63.6500015    0.1864202
  63.6600037    0.1842577
  63.6700020    0.1870569
  63.6800041    0.1868964
  63.6900024    0.1932983
  63.7000046    0.1910639
  63.7100029    0.1941767
  63.7200012    0.1876039
  63.7300034    0.1838067
  63.7400017    0.1837765
  63.7500038    0.1958335
  63.7600021    0.1901742
  63.7700043    0.1861826
  63.7800026    0.1899652
  63.7900047    0.1842060
  63.8000031    0.1860469
  63.8100014    0.1974995
  63.8200035    0.1991844
  63.8300018    0.2037822
  63.8400040    0.2031357
  63.8500023    0.1999464
  63.8600044    0.1930239
  63.8700027    0.1995707
  63.8800049    0.1975642
  63.8900032    0.1940902
  63.9000015    0.1964390
  63.9100037    0.1961211
  63.9200020    0.1949027
  63.9300041    0.2009614
  63.9400024    0.1944460
  63.9500046    0.1946458
  63.9600029    0.2003773
  63.9700012    0.2014464
  63.9800034    0.1907351
  63.9900017    0.1878182
  64.0000000    0.2079734
  64.0100021    0.2031496
  64.0200043    0.2009082
  64.0300064    0.2043273
  64.0400009    0.1963059
  64.0500031    0.2041521
  64.0600052    0.1930633
  64.0699997    0.1921069
  64.0800018    0.1845905
  64.0900040    0.1859482
  64.1000061    0.1905756
  64.1100006    0.1921051
  64.1200027    0.1888741
  64.1300049    0.1893896
  64.1399994    0.2055096
  64.1500015    0.1889401
  64.1600037    0.1879933
  64.1700058    0.1993979
  64.1800003    0.2029581
  64.1900024    0.1956040
  64.2000046    0.1924887
  64.2100067    0.1958422
  64.2200012    0.1956710
  64.2300034    0.2120270
  64.2400055    0.2004163
  64.2500000    0.2029612
  64.2600021    0.2022884
  64.2700043    0.1936003
  64.2800064    0.1941654
  64.2900009    0.1927396
  64.3000031    0.2018673
  64.3100052    0.2021532
  64.3199997    0.2024587
  64.3300018    0.2029309
  64.3400040    0.1994166
  64.3500061    0.2052670
  64.3600006    0.2124666
  64.3700027    0.2009065
  64.3800049    0.1943704
  64.3899994    0.1980693
  64.4000015    0.2045555
  64.4100037    0.2006993
  64.4200058    0.2002001
  64.4300003    0.2041257
  64.4400024    0.2056772
  64.4500046    0.1933330
  64.4600067    0.2014683
  64.4700012    0.1952432
  64.4800034    0.1988432
  64.4900055    0.2002918
  64.5000000    0.1933418
  64.5100021    0.1956393
  64.5200043    0.1940257
  64.5300064    0.1957193
  64.5400009    0.1949923
  64.5500031    0.1881814
  64.5600052    0.1963320
  64.5699997    0.2076614
  64.5800018    0.2025937
  64.5900040    0.2039241
  64.6000061    0.2088553
  64.6100006    0.2059880
  64.6200027    0.2000195
  64.6300049    0.1968703
  64.6399994    0.1987890
  64.6500015    0.2052447
  64.6600037    0.2046785
  64.6700058    0.1905196
  64.6800003    0.1892303
  64.6900024    0.1878357
  64.7000046    0.1909309
  64.7100067    0.2016962
  64.7200012    0.1957567
  64.7300034    0.2139801
  64.7400055    0.2034658
  64.7500000    0.1969872
  64.7600021    0.1977659
  64.7700043    0.2012077
  64.7800064    0.2031023
  64.7900009    0.2130106
  64.8000031    0.2008331
  64.8100052    0.2001290
  64.8199997    0.1951598
  64.8300018    0.1977241
  64.8400040    0.2000642
  64.8500061    0.1931382
  64.8600006    0.1990718
  64.8700027    0.1937765
  64.8800049    0.1923322
  64.8899994    0.1954617
  64.9000015    0.1974211
  64.9100037    0.1893708
  64.9200058    0.1906630
  64.9300003    0.2048610
  64.9400024    0.2044783
  64.9500046    0.2002776
  64.9600067    0.1980148
  64.9700012    0.2034761
  64.9800034    0.1966695
  64.9900055    0.1944637
  65.0000000    0.1971843
  65.0100021    0.1958019
  65.0200043    0.1988144
  65.0300064    0.1952863
  65.0400009    0.1929411
  65.0500031    0.1914832
  65.0600052    0.1949952
  65.0699997    0.1899736
  65.0800018    0.1886544
  65.0900040    0.1890689
  65.1000061    0.1843096
  65.1100006    0.1981404
  65.1200027    0.2007757
  65.1300049    0.1970142
  65.1399994    0.2055182
  65.1500015    0.2033089
  65.1600037    0.2077645
  65.1700058    0.2051268
  65.1800003    0.1972887
  65.1900024    0.1998139
  65.2000046    0.2021945
  65.2100067    0.1967672
  65.2200012    0.2027326
  65.2300034    0.2029932
  65.2400055    0.2000104
  65.2500000    0.1971745
  65.2600021    0.1987943
  65.2700043    0.2015107
  65.2800064    0.2014343
  65.2900009    0.2022100
  65.3000031    0.2003737
  65.3100052    0.1971879
  65.3199997    0.1951034
  65.3300018    0.1928683
  65.3400040    0.2074394
  65.3500061    0.2001754
  65.3600006    0.2055945
  65.3700027    0.2082239
  65.3800049    0.2052413
  65.3899994    0.2089268
  65.4000015    0.2157859
  65.4100037    0.2126305
  65.4200058    0.2143984
  65.4300003    0.2103840
  65.4400024    0.2111975
  65.4500046    0.2028313
  65.4600067    0.2062651
  65.4700012    0.2083701
  65.4800034    0.2094596
  65.4900055    0.2090847
  65.5000000    0.2097688
  65.5100021    0.2021004
  65.5200043    0.2057500
  65.5300064    0.2041819
  65.5400009    0.1983175
  65.5500031    0.2011651
  65.5600052    0.2132250
  65.5699997    0.2102405
  65.5800018    0.2079798
  65.5900040    0.2082777
  65.6000061    0.2054587
  65.6100006    0.2042246
  65.6200027    0.2000337
  65.6300049    0.2058401
  65.6399994    0.2013111
  65.6500015    0.1984337
  65.6600037    0.2117632
  65.6700058    0.2048520
  65.6800003    0.2071072
  65.6900024    0.2063401
  65.7000046    0.2093280
  65.7100067    0.2188471
  65.7200012    0.2140262
  65.7300034    0.2183972
  65.7400055    0.2106541
  65.7500000    0.2024410
  65.7600021    0.2040336
  65.7700043    0.2140711
  65.7800064    0.1986394
  65.7900009    0.2048777
  65.8000031    0.2036979
  65.8100052    0.2008690
  65.8199997    0.1995645
  65.8300018    0.2027986
  65.8400040    0.2026793
  65.8500061    0.2075172
  65.8600006    0.2008308
  65.8700027    0.2053677
  65.8800049    0.2032619
  65.8899994    0.2062249
  65.9000015    0.2002698
  65.9100037    0.2029929
  65.9200058    0.2094136
  65.9300003    0.2110636
  65.9400024    0.2058548
  65.9500046    0.2056148
  65.9600067    0.2059090
  65.9700012    0.2206591
  65.9800034    0.2181797
  65.9900055    0.2072065
  66.0000000    0.2042847
  66.0100021    0.2288227
  66.0200043    0.2089787
  66.0300064    0.2114611
  66.0400009    0.2141815
  66.0500031    0.2189825
  66.0600052    0.2141496
  66.0699997    0.2204537
  66.0800018    0.2141242
  66.0900040    0.2197500
  66.1000061    0.2169652
  66.1100006    0.2128277
  66.1200027    0.2142694
  66.1300049    0.2054724
  66.1399994    0.2083196
  66.1500015    0.2100603
  66.1600037    0.2101300
  66.1700058    0.2112662
  66.1800003    0.2268954
  66.1900024    0.2139301
  66.2000046    0.2238764
  66.2100067    0.2204199
  66.2200012    0.2084726
  66.2300034    0.2199670
  66.2400055    0.2226162
  66.2500000    0.2244348
  66.2600021    0.2284367
  66.2700043    0.2216134
  66.2800064    0.2161637
  66.2900009    0.2218816
  66.3000031    0.2192404
  66.3100052    0.2242586
  66.3199997    0.2224371
  66.3300018    0.2234557
  66.3400040    0.2186102
  66.3500061    0.2133135
  66.3600006    0.2143798
  66.3700027    0.2149644
  66.3800049    0.2176845
  66.3899994    0.2165993
  66.4000015    0.2155074
  66.4100037    0.2108442
  66.4200058    0.2155758
  66.4300003    0.2159516
  66.4400024    0.2187905
  66.4500046    0.2223499
  66.4600067    0.2204650
  66.4700012    0.2194557
  66.4800034    0.2116761
  66.4900055    0.2081318
  66.5000000    0.2115065
  66.5100021    0.2047491
  66.5200043    0.2056570
  66.5300064    0.2158423
  66.5400009    0.2010716
  66.5500031    0.2091416
  66.5600052    0.2079463
  66.5699997    0.2084275
  66.5800018    0.2059572
  66.5900040    0.2167817
  66.6000061    0.2091253
  66.6100006    0.2065531
  66.6200027    0.2106618
  66.6300049    0.2042577
  66.6399994    0.2052173
  66.6500015    0.2136896
  66.6600037    0.2111642
  66.6700058    0.2097634
  66.6800003    0.2184172
  66.6900024    0.2173286
  66.7000046    0.2126501
  66.7100067    0.2187859
  66.7200012    0.2164388
  66.7300034    0.2206266
  66.7400055    0.2210992
  66.7500000    0.2214977
  66.7600021    0.2225822
  66.7700043    0.2220560
  66.7800064    0.2070166
  66.7900009    0.2100738
  66.8000031    0.2086555
  66.8100052    0.2147519
  66.8199997    0.2076310
  66.8300018    0.2074935
  66.8400040    0.2031309
  66.8500061    0.2159963
  66.8600006    0.2033243
  66.8700027    0.2207278
  66.8800049    0.2073146
  66.8899994    0.2215117
  66.9000015    0.2302082
  66.9100037    0.2277313
  66.9200058    0.2258146
  66.9300003    0.2156989
  66.9400024    0.2177661
  66.9500046    0.2178691
  66.9600067    0.2130976
  66.9700012    0.2158780
  66.9800034    0.2141200
  66.9900055    0.2135856
  67.0000000    0.2024457
  67.0100021    0.1922655
  67.0200043    0.1983711
  67.0300064    0.2098287
  67.0400009    0.2002500
  67.0500031    0.2082959
  67.0600052    0.1982330
  67.0699997    0.1962884
  67.0800018    0.2114780
  67.0900040    0.2041392
  67.1000061    0.2145028
  67.1100006    0.2093970
  67.1200027    0.2048636
  67.1300049    0.2098449
  67.1399994    0.2075606
  67.1500015    0.2062392
  67.1600037    0.2015833
  67.1700058    0.2047188
  67.1800003    0.1998721
  67.1900024    0.2056706
  67.2000046    0.2001573
  67.2100067    0.1992576
  67.2200012    0.2044785
  67.2300034    0.2080247
  67.2400055    0.2154038
  67.2500000    0.2006632
  67.2600021    0.2014815
  67.2700043    0.2024768
  67.2800064    0.2091126
  67.2900009    0.2136780
  67.3000031    0.2070515
  67.3100052    0.2149425
  67.3199997    0.2187967
  67.3300018    0.2183082
  67.3400040    0.2146079
  67.3500061    0.2195283
  67.3600006    0.2221605
  67.3700027    0.2297101
  67.3800049    0.2067539
  67.3899994    0.2037291
  67.4000015    0.2077739
  67.4100037    0.2070566
  67.4200058    0.2214858
  67.4300003    0.2110506
  67.4400024    0.2107024
  67.4500046    0.2044961
  67.4600067    0.2046992
  67.4700012    0.2072940
  67.4800034    0.2146098
  67.4900055    0.2137770
  67.5000000    0.2038183
  67.5100021    0.2091625
  67.5200043    0.2076167
  67.5300064    0.2015509
  67.5400009    0.2026798
  67.5500031    0.2047902
  67.5600052    0.2048569
  67.5699997    0.2016793
  67.5800018    0.2015798
  67.5900040    0.2096621
  67.6000061    0.2075158
  67.6100006    0.2165571
  67.6200027    0.2046691
  67.6300049    0.2138268
  67.6400070    0.2161499
  67.6500015    0.2146902
  67.6600037    0.2186724
  67.6700058    0.2194914
  67.6800003    0.2009477
  67.6900024    0.1986808
  67.7000046    0.2018282
  67.7100067    0.1972507
  67.7200012    0.1964103
  67.7300034    0.1919039
  67.7400055    0.1954796
  67.7500000    0.1992157
  67.7600021    0.2005603
  67.7700043    0.2024068
  67.7800064    0.1971668
  67.7900009    0.2057223
  67.8000031    0.2076857
  67.8100052    0.2015112
  67.8199997    0.2058523
  67.8300018    0.1930502
  67.8400040    0.2016393
  67.8500061    0.2066852
  67.8600006    0.2057792
  67.8700027    0.2096648
  67.8800049    0.2017767
  67.8900070    0.2077287
  67.9000015    0.2071225
  67.9100037    0.2051276
  67.9200058    0.1981794
  67.9300003    0.2072696
  67.9400024    0.2024367
  67.9500046    0.1963430
  67.9600067    0.2029920
  67.9700012    0.1939074
  67.9800034    0.2034199
  67.9900055    0.1992193
  68.0000000    0.2078911
  68.0100021    0.1983987
  68.0200043    0.2036809
  68.0300064    0.2109386
  68.0400009    0.2099528
  68.0500031    0.2070388
  68.0600052    0.2131499
  68.0699997    0.2056469
  68.0800018    0.2130577
  68.0900040    0.2060569
  68.1000061    0.2102531
  68.1100006    0.2137712
  68.1200027    0.2075790
  68.1300049    0.1977746
  68.1400070    0.2111124
  68.1500015    0.2126405
  68.1600037    0.2107694
  68.1700058    0.2122071
  68.1800003    0.2088513
  68.1900024    0.2052002
  68.2000046    0.2061659
  68.2100067    0.2075176
  68.2200012    0.2027188
  68.2300034    0.1960125
  68.2400055    0.2034511
  68.2500000    0.2080069
  68.2600021    0.2056786
  68.2700043    0.1977650
  68.2800064    0.1966383
  68.2900009    0.2022940
  68.3000031    0.2054011
  68.3100052    0.2005262
  68.3199997    0.2048395
  68.3300018    0.2011045
  68.3400040    0.2001684
  68.3500061    0.2032464
  68.3600006    0.1949964
  68.3700027    0.1985489
  68.3800049    0.1932991
  68.3900070    0.1953359
  68.4000015    0.1948034
  68.4100037    0.1972504
  68.4200058    0.1982453
  68.4300003    0.2034036
  68.4400024    0.2053533
  68.4500046    0.2113252
  68.4600067    0.2006664
  68.4700012    0.2019585
  68.4800034    0.2049336
  68.4900055    0.1968936
  68.5000000    0.2018706
  68.5100021    0.1984161
  68.5200043    0.1977632
  68.5300064    0.1985412
  68.5400009    0.2001797
  68.5500031    0.2011445
  68.5600052    0.2083858
  68.5699997    0.1992567
  68.5800018    0.2060845
  68.5900040    0.2040823
  68.6000061    0.2042719
  68.6100006    0.2048395
  68.6200027    0.2054879
  68.6300049    0.2019686
  68.6400070    0.2011529
  68.6500015    0.1997449
  68.6600037    0.2014518
  68.6700058    0.2015977
  68.6800003    0.2081281
  68.6900024    0.2187290
  68.7000046    0.2151006
  68.7100067    0.2048889
  68.7200012    0.2089545
  68.7300034    0.2167603
  68.7400055    0.2206999
  68.7500000    0.2113972
  68.7600021    0.2167848
  68.7700043    0.2096667
  68.7800064    0.2077961
  68.7900009    0.2069802
  68.8000031    0.2023329
  68.8100052    0.1969866
  68.8199997    0.2048712
  68.8300018    0.2022834
  68.8400040    0.1985483
  68.8500061    0.2100206
  68.8600006    0.2114562
  68.8700027    0.2152461
  68.8800049    0.2017734
  68.8900070    0.2148782
  68.9000015    0.2018908
  68.9100037    0.2127571
  68.9200058    0.2180139
  68.9300003    0.2199574
  68.9400024    0.2098670
  68.9500046    0.2089989
  68.9600067    0.2009865
  68.9700012    0.2040037
  68.9800034    0.2095427
  68.9900055    0.2013955
  69.0000000    0.2022974
  69.0100021    0.2083596
  69.0200043    0.2118467
  69.0300064    0.2104780
  69.0400009    0.2081592
  69.0500031    0.2129838
  69.0600052    0.2180078
  69.0699997    0.2137744
  69.0800018    0.2212187
  69.0900040    0.2080706
  69.1000061    0.2204843
  69.1100006    0.2102168
  69.1200027    0.2164324
  69.1300049    0.2171557
  69.1400070    0.2260315
  69.1500015    0.2232725
  69.1600037    0.2179672
  69.1700058    0.2117601
  69.1800003    0.2143839
  69.1900024    0.2238827
  69.2000046    0.2202273
  69.2100067    0.2131161
  69.2200012    0.2002735
  69.2300034    0.2020076
  69.2400055    0.2085227
  69.2500000    0.2143162
  69.2600021    0.2009115
  69.2700043    0.2056369
  69.2800064    0.1986907
  69.2900009    0.2015696
  69.3000031    0.2008680
  69.3100052    0.1914746
  69.3199997    0.2042397
  69.3300018    0.2014336
  69.3400040    0.2018616
  69.3500061    0.1966275
  69.3600006    0.1827640
  69.3700027    0.1961002
  69.3800049    0.1991755
  69.3900070    0.2056653
  69.4000015    0.2085927
  69.4100037    0.2040069
  69.4200058    0.2054809
  69.4300003    0.2134721
  69.4400024    0.2038248
  69.4500046    0.2048769
  69.4600067    0.2010878
  69.4700012    0.2005216
  69.4800034    0.2008903
  69.4900055    0.1962756
  69.5000000    0.2036088
  69.5100021    0.2154130
  69.5200043    0.2084554
  69.5300064    0.2063356
  69.5400009    0.2093557
  69.5500031    0.2094341
  69.5600052    0.2122841
  69.5699997    0.2213074
  69.5800018    0.2143862
  69.5900040    0.2043480
  69.6000061    0.2085315
  69.6100006    0.2111908
  69.6200027    0.2100209
  69.6300049    0.2186680
  69.6400070    0.2093708
  69.6500015    0.2109931
  69.6600037    0.2101062
  69.6700058    0.2087992
  69.6800003    0.2146111
  69.6900024    0.2045358
  69.7000046    0.2124113
  69.7100067    0.2018276
  69.7200012    0.2083870
  69.7300034    0.2142300
  69.7400055    0.2019608
  69.7500000    0.1987190
  69.7600021    0.2040833
  69.7700043    0.2035565
  69.7800064    0.2127103
  69.7900009    0.2207273
  69.8000031    0.2149633
  69.8100052    0.2103201
  69.8199997    0.2078059
  69.8300018    0.2193515
  69.8400040    0.2224751
  69.8500061    0.2244734
  69.8600006    0.2173228
  69.8700027    0.2194779
  69.8800049    0.1985518
  69.8900070    0.2063240
  69.9000015    0.2091956
  69.9100037    0.2103209
  69.9200058    0.2096731
  69.9300003    0.2118451
  69.9400024    0.2164209
  69.9500046    0.2154564
  69.9600067    0.2053889
  69.9700012    0.2115047
  69.9800034    0.2140948
  69.9900055    0.2163302
  70.0000000    0.2102063
  70.0100021    0.2103975
  70.0200043    0.2072358
  70.0300064    0.2120842
  70.0400009    0.2154756
  70.0500031    0.2015337
  70.0600052    0.2048725
  70.0699997    0.2148636
  70.0800018    0.2157668
  70.0900040    0.2043561
  70.1000061    0.2138281
  70.1100006    0.2085867
  70.1200027    0.2032098
  70.1300049    0.2131623
  70.1400070    0.2136281
  70.1500015    0.2177633
  70.1600037    0.2236658
  70.1700058    0.2081746
  70.1800003    0.2099456
  70.1900024    0.2100493
  70.2000046    0.2057365
  70.2100067    0.2149387
  70.2200012    0.2027080
  70.2300034    0.2089531
  70.2400055    0.2077604
  70.2500000    0.2042259
  70.2600021    0.2137393
  70.2700043    0.2120664
  70.2800064    0.2113795
  70.2900009    0.2209361
  70.3000031    0.2089139
  70.3100052    0.2062124
  70.3199997    0.2131270
  70.3300018    0.2080215
  70.3400040    0.2105145
  70.3500061    0.2127290
  70.3600006    0.2101193
  70.3700027    0.2033972
  70.3800049    0.2098874
  70.3900070    0.2145765
  70.4000015    0.2144732
  70.4100037    0.2117436
  70.4200058    0.2162960
  70.4300003    0.2217525
  70.4400024    0.2183778
  70.4500046    0.2081363
  70.4600067    0.2058143
  70.4700012    0.2170613
  70.4800034    0.2085334
  70.4900055    0.2121538
  70.5000000    0.2130565
  70.5100021    0.2066568
  70.5200043    0.2007293
  70.5300064    0.2061775
  70.5400009    0.2092778
  70.5500031    0.2099328
  70.5600052    0.2093432
  70.5699997    0.2107820
  70.5800018    0.2151917
  70.5900040    0.2105700
  70.6000061    0.2116304
  70.6100006    0.2144885
  70.6200027    0.2033611
  70.6300049    0.2096187
  70.6400070    0.2112889
  70.6500015    0.2068315
  70.6600037    0.2090357
  70.6700058    0.2100799
  70.6800003    0.2048343
  70.6900024    0.2097747
  70.7000046    0.2081418
  70.7100067    0.2041077
  70.7200012    0.2101136
  70.7300034    0.2056668
  70.7400055    0.2153634
  70.7500000    0.2120491
  70.7600021    0.2137951
  70.7700043    0.2178134
  70.7800064    0.2234077
  70.7900009    0.2157325
  70.8000031    0.2104718
  70.8100052    0.2304071
  70.8199997    0.2131528
  70.8300018    0.2070520
  70.8400040    0.2099162
  70.8500061    0.2068888
  70.8600006    0.2178902
  70.8700027    0.2117710
  70.8800049    0.2085976
  70.8900070    0.2210742
  70.9000015    0.2094260
  70.9100037    0.2241300
  70.9200058    0.2296423
  70.9300003    0.2161785
  70.9400024    0.2175032
  70.9500046    0.2248311
  70.9600067    0.2133745
  70.9700012    0.2151253
  70.9800034    0.2119540
  70.9900055    0.2148227
  71.0000000    0.2087534
  71.0100021    0.2110174
  71.0200043    0.2205357
  71.0300064    0.2177676
  71.0400009    0.2165902
  71.0500031    0.2156392
  71.0600052    0.2069873
  71.0699997    0.2146354
  71.0800018    0.2094949
  71.0900040    0.2048708
  71.1000061    0.2100818
  71.1100006    0.2130606
  71.1200027    0.2062217
  71.1300049    0.2133911
  71.1400070    0.2142076
  71.1500015    0.2235001
  71.1600037    0.2230013
  71.1700058    0.2116575
  71.1800003    0.2184249
  71.1900024    0.2131398
  71.2000046    0.2147822
  71.2100067    0.2263381
  71.2200012    0.2070139
  71.2300034    0.2124805
  71.2400055    0.2112761
  71.2500000    0.2248557
  71.2600021    0.1991997
  71.2700043    0.2060880
  71.2800064    0.2023754
  71.2900009    0.2072945
  71.3000031    0.2055784
  71.3100052    0.2092683
  71.3199997    0.2178105
  71.3300018    0.2174415
  71.3400040    0.2202328
  71.3500061    0.2100264
  71.3600006    0.2115918
  71.3700027    0.2079962
  71.3800049    0.2075711
  71.3900070    0.2098294
  71.4000015    0.2123683
  71.4100037    0.2203432
  71.4200058    0.2201050
  71.4300003    0.2227349
  71.4400024    0.2124343
  71.4500046    0.2186979
  71.4600067    0.2124570
  71.4700012    0.2225636
  71.4800034    0.2183227
  71.4900055    0.2090829
  71.5000000    0.2160459
  71.5100021    0.2089059
  71.5200043    0.2137251
  71.5300064    0.2155033
  71.5400009    0.2152842
  71.5500031    0.2168456
  71.5600052    0.2120922
  71.5699997    0.2130008
  71.5800018    0.2142250
  71.5900040    0.2109643
  71.6000061    0.2086654
  71.6100006    0.2037490
  71.6200027    0.2161083
  71.6300049    0.2141743
  71.6400070    0.2112183
  71.6500015    0.2186773
  71.6600037    0.2213624
  71.6700058    0.2067901
  71.6800003    0.2094201
  71.6900024    0.2113325
  71.7000046    0.2158693
  71.7100067    0.2134459
  71.7200012    0.2091403
  71.7300034    0.2126694
  71.7400055    0.2117421
  71.7500000    0.2110912
  71.7600021    0.2146198
  71.7700043    0.2130243
  71.7800064    0.2144257
  71.7900009    0.2295756
  71.8000031    0.2157886
  71.8100052    0.2033812
  71.8199997    0.2077560
  71.8300018    0.2088407
  71.8400040    0.1946395
  71.8500061    0.2071738
  71.8600006    0.2170321
  71.8700027    0.2182170
  71.8800049    0.2113215
  71.8900070    0.2090075
  71.9000015    0.2067593
  71.9100037    0.2083140
  71.9200058    0.2089546
  71.9300003    0.2175719
  71.9400024    0.2094178
  71.9500046    0.2060500
  71.9600067    0.2107856
  71.9700012    0.2122955
  71.9800034    0.2238833
  71.9900055    0.2303682
  72.0000000    0.2160394
  72.0100021    0.2245095
  72.0200043    0.2251756
  72.0300064    0.2317784
  72.0400009    0.2202369
  72.0500031    0.2265606
  72.0600052    0.2263934
  72.0699997    0.2220773
  72.0800018    0.2200141
  72.0900040    0.2145582
  72.1000061    0.2192532
  72.1100006    0.2335333
  72.1200027    0.2235181
  72.1300049    0.2264306
  72.1400070    0.2274678
  72.1500015    0.2236667
  72.1600037    0.2273681
  72.1700058    0.2311409
  72.1800003    0.2215770
  72.1900024    0.2280704
  72.2000046    0.2275324
  72.2100067    0.2168719
  72.2200012    0.2262961
  72.2300034    0.2122244
  72.2400055    0.2146799
  72.2500000    0.2111331
  72.2600021    0.2114321
  72.2700043    0.2033049
  72.2800064    0.2091467
  72.2900009    0.2049668
  72.3000031    0.2088595
  72.3100052    0.2171271
  72.3199997    0.2207051
  72.3300018    0.2162981
  72.3400040    0.2106721
  72.3500061    0.2234786
  72.3600006    0.2177433
  72.3700027    0.2276971
  72.3800049    0.2247225
  72.3900070    0.2197404
  72.4000015    0.2234012
  72.4100037    0.2239797
  72.4200058    0.2079474
  72.4300003    0.2096438
  72.4400024    0.2256906
  72.4500046    0.2113578
  72.4600067    0.2220044
  72.4700012    0.2158060
  72.4800034    0.2125790
  72.4900055    0.2064068
  72.5000000    0.2222056
  72.5100021    0.2318978
  72.5200043    0.2256128
  72.5300064    0.2245143
  72.5400009    0.2192929
  72.5500031    0.2156640
  72.5600052    0.2213195
  72.5699997    0.2181950
  72.5800018    0.2225646
  72.5900040    0.2220111
  72.6000061    0.2260617
  72.6100006    0.2154738
  72.6200027    0.2105946
  72.6300049    0.2109720
  72.6400070    0.2145831
  72.6500015    0.2037786
  72.6600037    0.2159630
  72.6700058    0.2153728
  72.6800003    0.2072875
  72.6900024    0.2246704
  72.7000046    0.2158010
  72.7100067    0.2194701
  72.7200012    0.2270465
  72.7300034    0.2233809
  72.7400055    0.2177660
  72.7500000    0.2233508
  72.7600021    0.2227828
  72.7700043    0.2126514
  72.7800064    0.2143788
  72.7900009    0.2103069
  72.8000031    0.2082601
  72.8100052    0.2118551
  72.8199997    0.2064122
  72.8300018    0.2155216
  72.8400040    0.2191418
  72.8500061    0.2214623
  72.8600006    0.2103270
  72.8700027    0.2155029
  72.8800049    0.2075052
  72.8900070    0.2005846
  72.9000015    0.2081573
  72.9100037    0.2037956
  72.9200058    0.2085916
  72.9300003    0.2001992
  72.9400024    0.2026764
  72.9500046    0.2092580
  72.9600067    0.2032050
  72.9700012    0.2075672
  72.9800034    0.2116188
  72.9900055    0.2015722
  73.0000000    0.2105635
  73.0100021    0.2161685
  73.0200043    0.2155647
  73.0300064    0.2195026
  73.0400009    0.2164982
  73.0500031    0.2123829
  73.0600052    0.2109478
  73.0699997    0.2126900
  73.0800018    0.2148376
  73.0900040    0.2156317
  73.1000061    0.2241651
  73.1100006    0.2221842
  73.1200027    0.2222248
  73.1300049    0.2187340
  73.1400070    0.2202789
  73.1500015    0.2176974
  73.1600037    0.2152406
  73.1700058    0.2113586
  73.1800003    0.2204449
  73.1900024    0.2221158
  73.2000046    0.2179781
  73.2100067    0.2265870
  73.2200012    0.2145311
  73.2300034    0.2308673
  73.2400055    0.2252553
  73.2500000    0.2192421
  73.2600021    0.2217871
  73.2700043    0.2173388
  73.2800064    0.2243260
  73.2900009    0.2200609
  73.3000031    0.2173367
  73.3100052    0.2282951
  73.3199997    0.2202124
  73.3300018    0.2265201
  73.3400040    0.2191066
  73.3500061    0.2343368
  73.3600006    0.2285920
  73.3700027    0.2151670
  73.3800049    0.2164919
  73.3900070    0.2168424
  73.4000015    0.2174334
  73.4100037    0.2142650
  73.4200058    0.2136333
  73.4300003    0.2118000
  73.4400024    0.2092065
  73.4500046    0.2116120
  73.4600067    0.2105034
  73.4700012    0.2153455
  73.4800034    0.2128844
  73.4900055    0.2315413
  73.5000000    0.2218235
  73.5100021    0.2326329
  73.5200043    0.2219711
  73.5300064    0.2182493
  73.5400009    0.2153934
  73.5500031    0.2222514
  73.5600052    0.2211038
  73.5699997    0.2150171
  73.5800018    0.2246539
  73.5900040    0.2176321
  73.6000061    0.2231388
  73.6100006    0.2187681
  73.6200027    0.2157124
  73.6300049    0.2232434
  73.6400070    0.2190229
  73.6500015    0.2158156
  73.6600037    0.2177313
  73.6700058    0.2107081
  73.6800003    0.2237749
  73.6900024    0.2129279
  73.7000046    0.2224021
  73.7100067    0.2154457
  73.7200012    0.2184004
  73.7300034    0.2276479
  73.7400055    0.2120862
  73.7500000    0.2233765
  73.7600021    0.2219193
  73.7700043    0.2302431
  73.7800064    0.2250126
  73.7900009    0.2317464
  73.8000031    0.2269265
  73.8100052    0.2215194
  73.8199997    0.2329037
  73.8300018    0.2287769
  73.8400040    0.2301658
  73.8500061    0.2249934
  73.8600006    0.2158810
  73.8700027    0.2150435
  73.8800049    0.2112805
  73.8900070    0.2075430
  73.9000015    0.2019038
  73.9100037    0.2085984
  73.9200058    0.2047235
  73.9300003    0.2058517
  73.9400024    0.2140106
  73.9500046    0.2023759
  73.9600067    0.2030532
  73.9700012    0.2010633
  73.9800034    0.2001876
  73.9900055    0.2059326
  74.0000000    0.2006387
  74.0100021    0.2007049
  74.0200043    0.2014953
  74.0300064    0.2108680
  74.0400009    0.2118512
  74.0500031    0.2127038
  74.0600052    0.2128536
  74.0700073    0.2130462
  74.0800018    0.2315709
  74.0900040    0.2188198
  74.1000061    0.2201217
  74.1100006    0.2227324
  74.1200027    0.2154741
  74.1300049    0.2135841
  74.1400070    0.2126458
  74.1500015    0.2126198
  74.1600037    0.2133857
  74.1700058    0.2216366
  74.1800003    0.2133984
  74.1900024    0.2098767
  74.2000046    0.2129408
  74.2100067    0.2253547
  74.2200012    0.2256280
  74.2300034    0.2185445
  74.2400055    0.2219107
  74.2500000    0.2222287
  74.2600021    0.2184822
  74.2700043    0.2131024
  74.2800064    0.2163976
  74.2900009    0.2206919
  74.3000031    0.2104518
  74.3100052    0.2217342
  74.3200073    0.2167904
  74.3300018    0.2114010
  74.3400040    0.2174623
  74.3500061    0.2054657
  74.3600006    0.2141561
  74.3700027    0.2223413
  74.3800049    0.2211967
  74.3900070    0.2225906
  74.4000015    0.2148062
  74.4100037    0.2255417
  74.4200058    0.2231332
  74.4300003    0.2267989
  74.4400024    0.2196333
  74.4500046    0.2196060
  74.4600067    0.2170817
  74.4700012    0.2130217
  74.4800034    0.2205206
  74.4900055    0.2221917
  74.5000000    0.2097676
  74.5100021    0.2267102
  74.5200043    0.2180094
  74.5300064    0.2240211
  74.5400009    0.2067214
  74.5500031    0.2128548
  74.5600052    0.2173070
  74.5700073    0.2100353
  74.5800018    0.2045363
  74.5900040    0.2103642
  74.6000061    0.2245293
  74.6100006    0.2105198
  74.6200027    0.2025204
  74.6300049    0.2110887
  74.6400070    0.2098416
  74.6500015    0.2038410
  74.6600037    0.2074875
  74.6700058    0.2013581
  74.6800003    0.2071548
  74.6900024    0.2091898
  74.7000046    0.2103084
  74.7100067    0.2179575
  74.7200012    0.2261361
  74.7300034    0.2137139
  74.7400055    0.2084273
  74.7500000    0.2065158
  74.7600021    0.2047172
  74.7700043    0.2096208
  74.7800064    0.2136344
  74.7900009    0.2036607
  74.8000031    0.2040192
  74.8100052    0.2032184
  74.8200073    0.2086989
  74.8300018    0.2004729
  74.8400040    0.2035736
  74.8500061    0.1983345
  74.8600006    0.2007146
  74.8700027    0.2095864
  74.8800049    0.2044746
  74.8900070    0.2067415
  74.9000015    0.1964900
  74.9100037    0.1997341
  74.9200058    0.2058126
  74.9300003    0.2026768
  74.9400024    0.2070418
  74.9500046    0.2039708
  74.9600067    0.2027974
  74.9700012    0.2045583
  74.9800034    0.1900207
  74.9900055    0.2076959
  75.0000000    0.2063528
  75.0100021    0.2029632
  75.0200043    0.2023607
  75.0300064    0.1959807
  75.0400009    0.2017575
  75.0500031    0.2044424
  75.0600052    0.2061378
  75.0700073    0.2100313
  75.0800018    0.2192614
  75.0900040    0.2069488
  75.1000061    0.2182666
  75.1100006    0.2064554
  75.1200027    0.2173987
  75.1300049    0.2069821
  75.1400070    0.1976053
  75.1500015    0.2116579
  75.1600037    0.2037885
  75.1700058    0.2012492
  75.1800003    0.1999368
  75.1900024    0.2067293
  75.2000046    0.2081470
  75.2100067    0.2076288
  75.2200012    0.2016647
  75.2300034    0.1955088
  75.2400055    0.1980724
  75.2500000    0.1982194
  75.2600021    0.1999009
  75.2700043    0.2085197
  75.2800064    0.2018795
  75.2900009    0.2125147
  75.3000031    0.2136782
  75.3100052    0.2308574
  75.3200073    0.2137107
  75.3300018    0.2168987
  75.3400040    0.2150203
  75.3500061    0.2126109
  75.3600006    0.2176905
  75.3700027    0.2098478
  75.3800049    0.2127988
  75.3900070    0.2176014
  75.4000015    0.2216650
  75.4100037    0.2128460
  75.4200058    0.2168449
  75.4300003    0.2254884
  75.4400024    0.2144041
  75.4500046    0.2170133
  75.4600067    0.2186165
  75.4700012    0.2156673
  75.4800034    0.2210016
  75.4900055    0.2224681
  75.5000000    0.2176251
  75.5100021    0.2252861
  75.5200043    0.2326732
  75.5300064    0.2287960
  75.5400009    0.2219578
  75.5500031    0.2112932
  75.5600052    0.2245638
  75.5700073    0.2134074
  75.5800018    0.2141597
  75.5900040    0.2149503
  75.6000061    0.2235537
  75.6100006    0.2127366
  75.6200027    0.2137291
  75.6300049    0.2052481
  75.6400070    0.2061106
  75.6500015    0.2163558
  75.6600037    0.2236357
  75.6700058    0.2170736
  75.6800003    0.2183920
  75.6900024    0.2169761
  75.7000046    0.2102100
  75.7100067    0.2041108
  75.7200012    0.2280558
  75.7300034    0.2200367
  75.7400055    0.2118574
  75.7500000    0.2216107
  75.7600021    0.2264308
  75.7700043    0.2236698
  75.7800064    0.2128657
  75.7900009    0.2202651
  75.8000031    0.2232052
  75.8100052    0.2256383
  75.8200073    0.2249373
  75.8300018    0.2218188
  75.8400040    0.2154295
  75.8500061    0.2215289
  75.8600006    0.2145199
  75.8700027    0.2166625
  75.8800049    0.2276106
  75.8900070    0.2285685
  75.9000015    0.2179921
  75.9100037    0.2279558
  75.9200058    0.2135309
  75.9300003    0.2278652
  75.9400024    0.2327610
  75.9500046    0.2158912
  75.9600067    0.2202639
  75.9700012    0.2145658
  75.9800034    0.2181892
  75.9900055    0.2322052
  76.0000000    0.2130066
  76.0100021    0.2249623
  76.0200043    0.2188544
  76.0300064    0.2211077
  76.0400009    0.2218863
  76.0500031    0.2163257
  76.0600052    0.2186771
  76.0700073    0.2229340
  76.0800018    0.2192989
  76.0900040    0.2176132
  76.1000061    0.2225444
  76.1100006    0.2159760
  76.1200027    0.2235943
  76.1300049    0.2222100
  76.1400070    0.2173556
  76.1500015    0.2113780
  76.1600037    0.2130151
  76.1700058    0.2166861
  76.1800003    0.2165646
  76.1900024    0.2163380
  76.2000046    0.2169368
  76.2100067    0.2148396
  76.2200012    0.2219097
  76.2300034    0.2229172
  76.2400055    0.2136842
  76.2500000    0.2198687
  76.2600021    0.2096748
  76.2700043    0.2150526
  76.2800064    0.2222429
  76.2900009    0.2177741
  76.3000031    0.2072994
  76.3100052    0.2141914
  76.3200073    0.2251274
  76.3300018    0.2266822
  76.3400040    0.2146946
  76.3500061    0.2227607
  76.3600006    0.2184287
  76.3700027    0.2180001
  76.3800049    0.2221644
  76.3900070    0.2202416
  76.4000015    0.2202024
  76.4100037    0.2245766
  76.4200058    0.2275150
  76.4300003    0.2249041
  76.4400024    0.2096800
  76.4500046    0.2207951
  76.4600067    0.2244740
  76.4700012    0.2223409
  76.4800034    0.2290511
  76.4900055    0.2145830
  76.5000000    0.2131185
  76.5100021    0.2121422
  76.5200043    0.2066407
  76.5300064    0.2134617
  76.5400009    0.2107968
  76.5500031    0.2117931
  76.5600052    0.2149635
  76.5700073    0.2170206
  76.5800018    0.2189294
  76.5900040    0.2136674
  76.6000061    0.2164416
  76.6100006    0.2188227
  76.6200027    0.2134624
  76.6300049    0.2110275
  76.6400070    0.2086541
  76.6500015    0.2038128
  76.6600037    0.2050761
  76.6700058    0.2028240
  76.6800003    0.2192753
  76.6900024    0.2023466
  76.7000046    0.2096868
  76.7100067    0.2095974
  76.7200012    0.2212061
  76.7300034    0.2037902
  76.7400055    0.2118970
  76.7500000    0.2131289
  76.7600021    0.2089880
  76.7700043    0.2057213
  76.7800064    0.2014379
  76.7900009    0.2069251
  76.8000031    0.2008731
  76.8100052    0.2080018
  76.8200073    0.2041100
  76.8300018    0.2130015
  76.8400040    0.2139163
  76.8500061    0.2175018
  76.8600006    0.2089989
  76.8700027    0.2053325
  76.8800049    0.2049544
  76.8900070    0.2092198
  76.9000015    0.2111784
  76.9100037    0.2095523
  76.9200058    0.2105552
  76.9300003    0.2096528
  76.9400024    0.2078580
  76.9500046    0.2093531
  76.9600067    0.2130050
  76.9700012    0.2048866
  76.9800034    0.2088626
  76.9900055    0.2059615
  77.0000000    0.2021002
  77.0100021    0.2014745
  77.0200043    0.1933103
  77.0300064    0.1917524
  77.0400009    0.1941964
  77.0500031    0.2030522
  77.0600052    0.1998994
  77.0700073    0.2073525
  77.0800018    0.2022993
  77.0900040    0.2065852
  77.1000061    0.2093166
  77.1100006    0.2147774
  77.1200027    0.2210810
  77.1300049    0.2160612
  77.1400070    0.2148851
  77.1500015    0.2275006
  77.1600037    0.2113268
  77.1700058    0.2123953
  77.1800003    0.2256819
  77.1900024    0.2058188
  77.2000046    0.2094708
  77.2100067    0.2027936
  77.2200012    0.2048942
  77.2300034    0.2024615
  77.2400055    0.2120759
  77.2500000    0.2113495
  77.2600021    0.2009997
  77.2700043    0.2061877
  77.2800064    0.2019305
  77.2900009    0.2084738
  77.3000031    0.2009452
  77.3100052    0.2028312
  77.3200073    0.1989908
  77.3300018    0.2027866
  77.3400040    0.2063803
  77.3500061    0.2112591
  77.3600006    0.2105881
  77.3700027    0.2061093
  77.3800049    0.2101933
  77.3900070    0.2060358
  77.4000015    0.2064498
  77.4100037    0.2034027
  77.4200058    0.2101934
  77.4300003    0.2035251
  77.4400024    0.2091520
  77.4500046    0.1976381
  77.4600067    0.1974633
  77.4700012    0.1940162
  77.4800034    0.2078003
  77.4900055    0.2000093
  77.5000000    0.2052425
  77.5100021    0.2082490
  77.5200043    0.2084560
  77.5300064    0.2048531
  77.5400009    0.2039108
  77.5500031    0.2031380
  77.5600052    0.2040324
  77.5700073    0.2034039
  77.5800018    0.2007378
  77.5900040    0.2070313
  77.6000061    0.1954464
  77.6100006    0.1994987
  77.6200027    0.1953395
  77.6300049    0.2020465
  77.6400070    0.1939473
  77.6500015    0.1961269
  77.6600037    0.2005067
  77.6700058    0.2022993
  77.6800003    0.1979927
  77.6900024    0.2076586
  77.7000046    0.2016674
  77.7100067    0.2065477
  77.7200012    0.2081970
  77.7300034    0.1989714
  77.7400055    0.2032981
  77.7500000    0.2112139
  77.7600021    0.2131291
  77.7700043    0.2049830
  77.7800064    0.2094386
  77.7900009    0.2035837
  77.8000031    0.2016629
  77.8100052    0.2003275
  77.8200073    0.2008783
  77.8300018    0.2025909
  77.8400040    0.1998597
  77.8500061    0.2090472
  77.8600006    0.1984771
  77.8700027    0.2052751
  77.8800049    0.2134752
  77.8900070    0.2056056
  77.9000015    0.2113391
  77.9100037    0.2072296
  77.9200058    0.2049889
  77.9300003    0.2012649
  77.9400024    0.2072197
  77.9500046    0.2033061
  77.9600067    0.2046305
  77.9700012    0.2087971
  77.9800034    0.2161420
  77.9900055    0.2106144
  78.0000000    0.2157578
  78.0100021    0.2187810
  78.0200043    0.2074539
  78.0300064    0.2063130
  78.0400009    0.2173933
  78.0500031    0.2100665
  78.0600052    0.2053175
  78.0700073    0.2162201
  78.0800018    0.2177590
  78.0900040    0.2088286
  78.1000061    0.2076857
  78.1100006    0.2156483
  78.1200027    0.2132238
  78.1300049    0.2088303
  78.1400070    0.2019254
  78.1500015    0.2046712
  78.1600037    0.2112201
  78.1700058    0.2012378
  78.1800003    0.2117679
  78.1900024    0.2086281
  78.2000046    0.2154277
  78.2100067    0.2188673
  78.2200012    0.2050510
  78.2300034    0.1967911
  78.2400055    0.1975614
  78.2500000    0.2086435
  78.2600021    0.2082825
  78.2700043    0.2075015
  78.2800064    0.2092818
  78.2900009    0.2052972
  78.3000031    0.2009314
  78.3100052    0.2015674
  78.3200073    0.1954665
  78.3300018    0.1999712
  78.3400040    0.2057353
  78.3500061    0.2090250
  78.3600006    0.2045466
  78.3700027    0.1966611
  78.3800049    0.2034005
  78.3900070    0.2014836
  78.4000015    0.1970619
  78.4100037    0.2122097
  78.4200058    0.2156174
  78.4300003    0.2062165
  78.4400024    0.2096423
  78.4500046    0.2084903
  78.4600067    0.2106563
  78.4700012    0.2103251
  78.4800034    0.2119959
  78.4900055    0.2074835
  78.5000000    0.2181822
  78.5100021    0.2120605
  78.5200043    0.2169081
  78.5300064    0.2249483
  78.5400009    0.2197735
  78.5500031    0.2067209
  78.5600052    0.2287395
  78.5700073    0.2101876
  78.5800018    0.2224479
  78.5900040    0.2216129
  78.6000061    0.2143160
  78.6100006    0.2026452
  78.6200027    0.2117574
  78.6300049    0.2178870
  78.6400070    0.2137642
  78.6500015    0.2171763
  78.6600037    0.2095657
  78.6700058    0.2057394
  78.6800003    0.2155513
  78.6900024    0.2240288
  78.7000046    0.2173435
  78.7100067    0.2170891
  78.7200012    0.2003460
  78.7300034    0.2181440
  78.7400055    0.2136744
  78.7500000    0.2085562
  78.7600021    0.2121139
  78.7700043    0.2097933
  78.7800064    0.1995281
  78.7900009    0.2165679
  78.8000031    0.2188928
  78.8100052    0.2077145
  78.8200073    0.2011999
  78.8300018    0.1923573
  78.8400040    0.2154120
  78.8500061    0.2142245
  78.8600006    0.2068981
  78.8700027    0.2067452
  78.8800049    0.2105670
  78.8900070    0.2037727
  78.9000015    0.2098808
  78.9100037    0.2137291
  78.9200058    0.2074803
  78.9300003    0.2200586
  78.9400024    0.2180640
  78.9500046    0.2139018
  78.9600067    0.2137818
  78.9700012    0.2147849
  78.9800034    0.2022759
  78.9900055    0.1995663
  79.0000000    0.1996674
  79.0100021    0.1990346
  79.0200043    0.2003432
  79.0300064    0.2070005
  79.0400009    0.2078990
  79.0500031    0.2009030
  79.0600052    0.2070788
  79.0700073    0.2105243
  79.0800018    0.2000945
  79.0900040    0.2091871
  79.1000061    0.2126717
  79.1100006    0.2131793
  79.1200027    0.2233280
  79.1300049    0.2133276
  79.1400070    0.2136556
  79.1500015    0.2166045
  79.1600037    0.2190132
  79.1700058    0.2078945
  79.1800003    0.2081642
  79.1900024    0.2097986
  79.2000046    0.2153409
  79.2100067    0.2075468
  79.2200012    0.2181147
  79.2300034    0.2103772
  79.2400055    0.2153948
  79.2500000    0.2230738
  79.2600021    0.2216180
  79.2700043    0.2132911
  79.2800064    0.2180651
  79.2900009    0.2124814
  79.3000031    0.2175596
  79.3100052    0.2139465
  79.3200073    0.2171836
  79.3300018    0.2068394
  79.3400040    0.2115256
  79.3500061    0.2054988
  79.3600006    0.2183034
  79.3700027    0.2131086
  79.3800049    0.2156035
  79.3900070    0.2072848
  79.4000015    0.2097667
  79.4100037    0.2082593
  79.4200058    0.2175246
  79.4300003    0.2116066
  79.4400024    0.2133641
  79.4500046    0.2031101
  79.4600067    0.2031821
  79.4700012    0.2079885
  79.4800034    0.2136113
  79.4900055    0.2188468
  79.5000000    0.2105272
  79.5100021    0.2086770
  79.5200043    0.2029622
  79.5300064    0.1954681
  79.5400009    0.2067718
  79.5500031    0.2080013
  79.5600052    0.1976389
  79.5700073    0.2070545
  79.5800018    0.2034854
  79.5900040    0.2015517
  79.6000061    0.2024213
  79.6100006    0.2035378
  79.6200027    0.2085767
  79.6300049    0.2005403
  79.6400070    0.2020015
  79.6500015    0.1978720
  79.6600037    0.2072707
  79.6700058    0.2060637
  79.6800003    0.2059592
  79.6900024    0.2121644
  79.7000046    0.2008091
  79.7100067    0.2066692
  79.7200012    0.2022550
  79.7300034    0.1998450
  79.7400055    0.1992561
  79.7500000    0.2102289
  79.7600021    0.2014991
  79.7700043    0.2104731
  79.7800064    0.2075692
  79.7900009    0.1993228
  79.8000031    0.2013237
  79.8100052    0.1990195
  79.8200073    0.2012033
  79.8300018    0.1974835
  79.8400040    0.1970982
  79.8500061    0.2047991
  79.8600006    0.2010250
  79.8700027    0.2008635
  79.8800049    0.2055236
  79.8900070    0.2021840
  79.9000015    0.2043715
  79.9100037    0.1982246
  79.9200058    0.2119235
  79.9300003    0.2068302
  79.9400024    0.2033447
  79.9500046    0.2051489
  79.9600067    0.2007692
  79.9700012    0.2017737
  79.9800034    0.1984506
  79.9900055    0.2108512
  80.0000000    0.2118327
  80.0100021    0.2082432
  80.0200043    0.2146566
  80.0300064    0.2120464
  80.0400009    0.1998983
  80.0500031    0.2117083
  80.0600052    0.2095287
  80.0700073    0.2022245
  80.0800018    0.1996375
  80.0900040    0.2047466
  80.1000061    0.2085438
  80.1100006    0.2085454
  80.1200027    0.2092562
  80.1300049    0.1989647
  80.1400070    0.2066533
  80.1500015    0.2123470
  80.1600037    0.2099783
  80.1700058    0.2102985
  80.1800003    0.2089818
  80.1900024    0.2100625
  80.2000046    0.2089853
  80.2100067    0.2057385
  80.2200012    0.2133817
  80.2300034    0.2133187
  80.2400055    0.2074640
  80.2500000    0.2203929
  80.2600021    0.2091025
  80.2700043    0.2038236
  80.2800064    0.2037491
  80.2900009    0.2120683
  80.3000031    0.1987623
  80.3100052    0.2076683
  80.3200073    0.2066591
  80.3300018    0.2089874
  80.3400040    0.2117673
  80.3500061    0.2095114
  80.3600006    0.2188852
  80.3700027    0.2094946
  80.3800049    0.2113523
  80.3900070    0.2163217
  80.4000015    0.2126218
  80.4100037    0.2119101
  80.4200058    0.2069313
  80.4300003    0.2148077
  80.4400024    0.2106239
  80.4500046    0.2181276
  80.4600067    0.2077001
  80.4700012    0.2119016
  80.4800034    0.2045504
  80.4900055    0.2081678
  80.5000076    0.2034355
  80.5100021    0.2018045
  80.5200043    0.2096428
  80.5300064    0.2136875
  80.5400009    0.2118678
  80.5500031    0.2050462
  80.5600052    0.2087855
  80.5700073    0.2030325
  80.5800018    0.2056525
  80.5900040    0.2003261
  80.6000061    0.1949663
  80.6100006    0.2020077
  80.6200027    0.2021143
  80.6300049    0.2011711
  80.6400070    0.2010759
  80.6500015    0.2152112
  80.6600037    0.2104190
  80.6700058    0.2132098
  80.6800003    0.2195811
  80.6900024    0.2206223
  80.7000046    0.2137763
  80.7100067    0.2239963
  80.7200012    0.2134930
  80.7300034    0.2162516
  80.7400055    0.2151849
  80.7500076    0.2067180
  80.7600021    0.2067082
  80.7700043    0.2107450
  80.7800064    0.2015195
  80.7900009    0.1996489
  80.8000031    0.2125854
  80.8100052    0.1984233
  80.8200073    0.2007382
  80.8300018    0.2017911
  80.8400040    0.2038545
  80.8500061    0.2057830
  80.8600006    0.1963178
  80.8700027    0.2044313
  80.8800049    0.2058026
  80.8900070    0.2068461
  80.9000015    0.2110410
  80.9100037    0.1979983
  80.9200058    0.2110745
  80.9300003    0.2067701
  80.9400024    0.2046839
  80.9500046    0.1964406
  80.9600067    0.1997004
  80.9700012    0.1973602
  80.9800034    0.1914420
  80.9900055    0.2104610
  81.0000076    0.2049756
  81.0100021    0.2031738
  81.0200043    0.2090337
  81.0300064    0.2048553
  81.0400009    0.2058658
  81.0500031    0.2103308
  81.0600052    0.2104667
  81.0700073    0.2143224
  81.0800018    0.2042975
  81.0900040    0.2186231
  81.1000061    0.2156278
  81.1100006    0.2128850
  81.1200027    0.2105147
  81.1300049    0.2250411
  81.1400070    0.2241751
  81.1500015    0.2237503
  81.1600037    0.2176644
  81.1700058    0.2179225
  81.1800003    0.2098076
  81.1900024    0.2162918
  81.2000046    0.2076010
  81.2100067    0.2122260
  81.2200012    0.2039816
  81.2300034    0.2099294
  81.2400055    0.2055304
  81.2500076    0.2065102
  81.2600021    0.2023288
  81.2700043    0.2058248
  81.2800064    0.2051993
  81.2900009    0.1961863
  81.3000031    0.2008319
  81.3100052    0.2020479
  81.3200073    0.2042761
  81.3300018    0.1998884
  81.3400040    0.1932662
  81.3500061    0.1898292
  81.3600006    0.1932724
  81.3700027    0.1918683
  81.3800049    0.2014522
  81.3900070    0.2008871
  81.4000015    0.2082043
  81.4100037    0.1956132
  81.4200058    0.2023316
  81.4300003    0.2065577
  81.4400024    0.1924684
  81.4500046    0.2008455
  81.4600067    0.2155707
  81.4700012    0.2011920
  81.4800034    0.2017202
  81.4900055    0.1981815
  81.5000076    0.2023015
  81.5100021    0.2056917
  81.5200043    0.1993907
  81.5300064    0.1940870
  81.5400009    0.1963899
  81.5500031    0.1943314
  81.5600052    0.1970161
  81.5700073    0.2044333
  81.5800018    0.2107666
  81.5900040    0.1996226
  81.6000061    0.2040001
  81.6100006    0.2059825
  81.6200027    0.2044700
  81.6300049    0.2000864
  81.6400070    0.1958573
  81.6500015    0.1954802
  81.6600037    0.1908027
  81.6700058    0.1900779
  81.6800003    0.1916573
  81.6900024    0.1983639
  81.7000046    0.1959617
  81.7100067    0.2097342
  81.7200012    0.2021365
  81.7300034    0.2074589
  81.7400055    0.2018018
  81.7500076    0.1987347
  81.7600021    0.2093869
  81.7700043    0.2020074
  81.7800064    0.2023201
  81.7900009    0.1940234
  81.8000031    0.2011744
  81.8100052    0.2032798
  81.8200073    0.1992791
  81.8300018    0.2065915
  81.8400040    0.2025050
  81.8500061    0.2063679
  81.8600006    0.2078260
  81.8700027    0.2071762
  81.8800049    0.2001578
  81.8900070    0.2137243
  81.9000015    0.1995431
  81.9100037    0.2026803
  81.9200058    0.2070831
  81.9300003    0.2055549
  81.9400024    0.2002245
  81.9500046    0.2009462
  81.9600067    0.1974733
  81.9700012    0.2027952
  81.9800034    0.2023907
  81.9900055    0.2142894
  82.0000076    0.2089034
  82.0100021    0.2035442
  82.0200043    0.2042637
  82.0300064    0.1986219
  82.0400009    0.1916558
  82.0500031    0.1998528
  82.0600052    0.2030127
  82.0700073    0.2003261
  82.0800018    0.1936791
  82.0900040    0.2007532
  82.1000061    0.2012399
  82.1100006    0.1931237
  82.1200027    0.2051934
  82.1300049    0.1994076
  82.1400070    0.1997747
  82.1500015    0.1960351
  82.1600037    0.2035214
  82.1700058    0.2024728
  82.1800003    0.1962515
  82.1900024    0.2027170
  82.2000046    0.1994061
  82.2100067    0.1913834
  82.2200012    0.1912159
  82.2300034    0.2061774
  82.2400055    0.2018676
  82.2500076    0.2076599
  82.2600021    0.2035581
  82.2700043    0.1975913
  82.2800064    0.1963065
  82.2900009    0.2131598
  82.3000031    0.2025928
  82.3100052    0.1990417
  82.3200073    0.1998299
  82.3300018    0.2092676
  82.3400040    0.2093218
  82.3500061    0.2079744
  82.3600006    0.1993898
  82.3700027    0.2032065
  82.3800049    0.2010290
  82.3900070    0.2035466
  82.4000015    0.2090696
  82.4100037    0.2043047
  82.4200058    0.1879666
  82.4300003    0.2000196
  82.4400024    0.1924924
  82.4500046    0.1889474
  82.4600067    0.2028905
  82.4700012    0.1917046
  82.4800034    0.2014444
  82.4900055    0.2002368
  82.5000076    0.2034061
  82.5100021    0.1992863
  82.5200043    0.2035604
  82.5300064    0.1972492
  82.5400009    0.2010866
  82.5500031    0.2034169
  82.5600052    0.1961899
  82.5700073    0.1939623
  82.5800018    0.1980423
  82.5900040    0.2025497
  82.6000061    0.1971735
  82.6100006    0.2012256
  82.6200027    0.1954155
  82.6300049    0.2052217
  82.6400070    0.1990911
  82.6500015    0.1927479
  82.6600037    0.1922101
  82.6700058    0.1982016
  82.6800003    0.2075733
  82.6900024    0.1923192
  82.7000046    0.1958388
  82.7100067    0.1941227
  82.7200012    0.2004612
  82.7300034    0.1922960
  82.7400055    0.1905028
  82.7500076    0.2062006
  82.7600021    0.1997452
  82.7700043    0.2002743
  82.7800064    0.1944863
  82.7900009    0.2087959
  82.8000031    0.2065502
  82.8100052    0.2022299
  82.8200073    0.2030304
  82.8300018    0.2028926
  82.8400040    0.1996863
  82.8500061    0.1995651
  82.8600006    0.1978985
  82.8700027    0.2074917
  82.8800049    0.1924902
  82.8900070    0.1951117
  82.9000015    0.2074437
  82.9100037    0.1971387
  82.9200058    0.1973497
  82.9300003    0.1983676
  82.9400024    0.1986978
  82.9500046    0.1968708
  82.9600067    0.2043350
  82.9700012    0.2038763
  82.9800034    0.1998508
  82.9900055    0.1903416
  83.0000076    0.1959121
  83.0100021    0.2040526
  83.0200043    0.1948808
  83.0300064    0.1991859
  83.0400009    0.2087319
  83.0500031    0.2046495
  83.0600052    0.2015293
  83.0700073    0.2061333
  83.0800018    0.2057249
  83.0900040    0.2076980
  83.1000061    0.2099429
  83.1100006    0.2104886
  83.1200027    0.1951440
  83.1300049    0.2037402
  83.1400070    0.2041294
  83.1500015    0.1992764
  83.1600037    0.2037124
  83.1700058    0.2004436
  83.1800003    0.2008299
  83.1900024    0.1965212
  83.2000046    0.1983356
  83.2100067    0.1998526
  83.2200012    0.1934933
  83.2300034    0.2016675
  83.2400055    0.2054232
  83.2500076    0.2053121
  83.2600021    0.2103947
  83.2700043    0.2006497
  83.2800064    0.2219883
  83.2900009    0.2055039
  83.3000031    0.2123131
  83.3100052    0.2098750
  83.3200073    0.2137079
  83.3300018    0.2085999
  83.3400040    0.2013615
  83.3500061    0.2067566
  83.3600006    0.2028628
  83.3700027    0.2128378
  83.3800049    0.2114929
  83.3900070    0.2107948
  83.4000015    0.2103696
  83.4100037    0.2071504
  83.4200058    0.2024975
  83.4300003    0.2042192
  83.4400024    0.2060046
  83.4500046    0.2084208
  83.4600067    0.2146724
  83.4700012    0.2074618
  83.4800034    0.2144881
  83.4900055    0.2118192
  83.5000076    0.2023320
  83.5100021    0.1975683
  83.5200043    0.2058995
  83.5300064    0.2028246
  83.5400009    0.2152234
  83.5500031    0.2119801
  83.5600052    0.2028776
  83.5700073    0.2066215
  83.5800018    0.2170390
  83.5900040    0.2098154
  83.6000061    0.2095625
  83.6100006    0.2135667
  83.6200027    0.2094058
  83.6300049    0.1944070
  83.6400070    0.1967896
  83.6500015    0.2087004
  83.6600037    0.2033864
  83.6700058    0.1991397
  83.6800003    0.2032382
  83.6900024    0.2004305
  83.7000046    0.2078604
  83.7100067    0.2114073
  83.7200012    0.2091819
  83.7300034    0.2085193
  83.7400055    0.2117776
  83.7500076    0.2144695
  83.7600021    0.2038012
  83.7700043    0.2069813
  83.7800064    0.2008147
  83.7900009    0.2133701
  83.8000031    0.2163861
  83.8100052    0.2139007
  83.8200073    0.2106637
  83.8300018    0.1987482
  83.8400040    0.2070271
  83.8500061    0.2079796
  83.8600006    0.2063545
  83.8700027    0.2122637
  83.8800049    0.2255588
  83.8900070    0.2247454
  83.9000015    0.2188769
  83.9100037    0.2259992
  83.9200058    0.2216440
  83.9300003    0.2131968
  83.9400024    0.2073817
  83.9500046    0.2140256
  83.9600067    0.2196745
  83.9700012    0.2204866
  83.9800034    0.2157910
  83.9900055    0.2140687
  84.0000076    0.2162814
  84.0100021    0.2081079
  84.0200043    0.1986966
  84.0300064    0.2087988
  84.0400009    0.2123778
  84.0500031    0.2156617
  84.0600052    0.2126809
  84.0700073    0.2139639
  84.0800018    0.2005078
  84.0900040    0.2124820
  84.1000061    0.2127379
  84.1100006    0.2126402
  84.1200027    0.2200205
  84.1300049    0.2172602
  84.1400070    0.2169614
  84.1500015    0.2128877
  84.1600037    0.2103595
  84.1700058    0.2149644
  84.1800003    0.2215972
  84.1900024    0.2076744
  84.2000046    0.2212203
  84.2100067    0.2138423
  84.2200012    0.2079551
  84.2300034    0.2155352
  84.2400055    0.2089237
  84.2500076    0.2055030
  84.2600021    0.2102533
  84.2700043    0.2128439
  84.2800064    0.2031587
  84.2900009    0.2129409
  84.3000031    0.2076958
  84.3100052    0.2075868
  84.3200073    0.2065556
  84.3300018    0.2096705
  84.3400040    0.2068834
  84.3500061    0.2096490
  84.3600006    0.2068455
  84.3700027    0.2054136
  84.3800049    0.2020430
  84.3900070    0.2124768
  84.4000015    0.2098535
  84.4100037    0.2092908
  84.4200058    0.2054502
  84.4300003    0.1999160
  84.4400024    0.2047326
  84.4500046    0.2086007
  84.4600067    0.2010963
  84.4700012    0.2036027
  84.4800034    0.2046501
  84.4900055    0.1993224
  84.5000076    0.2118997
  84.5100021    0.2075282
  84.5200043    0.2032745
  84.5300064    0.2063724
  84.5400009    0.2022832
  84.5500031    0.2103072
  84.5600052    0.2119013
  84.5700073    0.1989592
  84.5800018    0.2070619
  84.5900040    0.2049230
  84.6000061    0.2083736
  84.6100006    0.2136011
  84.6200027    0.2086600
  84.6300049    0.2163944
  84.6400070    0.2088511
  84.6500015    0.2021380
  84.6600037    0.2078861
  84.6700058    0.2162096
  84.6800003    0.2172212
  84.6900024    0.2134366
  84.7000046    0.2222843
  84.7100067    0.2119277
  84.7200012    0.2129040
  84.7300034    0.2122730
  84.7400055    0.2103926
  84.7500076    0.2159415
  84.7600021    0.2093797
  84.7700043    0.2082908
  84.7800064    0.2080323
  84.7900009    0.2073706
  84.8000031    0.2053880
  84.8100052    0.2063694
  84.8200073    0.2058188
  84.8300018    0.2101127
  84.8400040    0.2115672
  84.8500061    0.2084487
  84.8600006    0.2117315
  84.8700027    0.2159038
  84.8800049    0.2173700
  84.8900070    0.2153329
  84.9000015    0.2098143
  84.9100037    0.2062677
  84.9200058    0.2036562
  84.9300003    0.2069635
  84.9400024    0.2116542
  84.9500046    0.2026405
  84.9600067    0.1996201
  84.9700012    0.2022664
  84.9800034    0.2077422
  84.9900055    0.1991928
  85.0000076    0.2024906
  85.0100021    0.2112115
  85.0200043    0.2137188
  85.0300064    0.2087745
  85.0400009    0.2058566
  85.0500031    0.2062001
  85.0600052    0.1985947
  85.0700073    0.1966513
  85.0800018    0.2013984
  85.0900040    0.1972363
  85.1000061    0.2005321
  85.1100006    0.2065656
  85.1200027    0.2136834
  85.1300049    0.2081497
  85.1400070    0.2139135
  85.1500015    0.2226055
  85.1600037    0.2130460
  85.1700058    0.2036458
  85.1800003    0.2117981
  85.1900024    0.2065800
  85.2000046    0.2110079
  85.2100067    0.2131764
  85.2200012    0.2051782
  85.2300034    0.2029846
  85.2400055    0.2023281
  85.2500076    0.2087139
  85.2600021    0.2114062
  85.2700043    0.2047883
  85.2800064    0.2065464
  85.2900009    0.2095671
  85.3000031    0.2009565
  85.3100052    0.2117094
  85.3200073    0.2014979
  85.3300018    0.2188706
  85.3400040    0.2032569
  85.3500061    0.2107599
  85.3600006    0.2097232
  85.3700027    0.2043138
  85.3800049    0.2120828
  85.3900070    0.2224313
  85.4000015    0.2091327
  85.4100037    0.2231889
  85.4200058    0.1970934
  85.4300003    0.2035858
  85.4400024    0.2160945
  85.4500046    0.2260752
  85.4600067    0.2185413
  85.4700012    0.2151233
  85.4800034    0.2225091
  85.4900055    0.2250618
  85.5000076    0.2229564
  85.5100021    0.2193516
  85.5200043    0.2237524
  85.5300064    0.2194187
  85.5400009    0.2166940
  85.5500031    0.2067272
  85.5600052    0.2135730
  85.5700073    0.2088713
  85.5800018    0.2010035
  85.5900040    0.2105767
  85.6000061    0.2145544
  85.6100006    0.2153148
  85.6200027    0.2059877
  85.6300049    0.2055162
  85.6400070    0.2048920
  85.6500015    0.1983064
  85.6600037    0.2083416
  85.6700058    0.2018485
  85.6800003    0.2048818
  85.6900024    0.2120034
  85.7000046    0.2055865
  85.7100067    0.2067842
  85.7200012    0.2134252
  85.7300034    0.2136786
  85.7400055    0.2095135
  85.7500076    0.2051688
  85.7600021    0.1996776
  85.7700043    0.2115100
  85.7800064    0.2018661
  85.7900009    0.2102211
  85.8000031    0.2124046
  85.8100052    0.2080153
  85.8200073    0.2101436
  85.8300018    0.2055004
  85.8400040    0.2037409
  85.8500061    0.2011513
  85.8600006    0.1998507
  85.8700027    0.1992491
  85.8800049    0.2083891
  85.8900070    0.2037896
  85.9000015    0.2062993
  85.9100037    0.2176951
  85.9200058    0.2024692
  85.9300003    0.2044413
  85.9400024    0.1939057
  85.9500046    0.2087106
  85.9600067    0.2012172
  85.9700012    0.2010594
  85.9800034    0.2145541
  85.9900055    0.2065519
  86.0000076    0.2015560
  86.0100021    0.2004078
  86.0200043    0.2017916
  86.0300064    0.2082446
  86.0400009    0.2054681
  86.0500031    0.1919076
  86.0600052    0.1956326
  86.0700073    0.2021025
  86.0800018    0.2015638
  86.0900040    0.1939380
  86.1000061    0.2042213
  86.1100006    0.2062762
  86.1200027    0.2049989
  86.1300049    0.1969183
  86.1400070    0.1987343
  86.1500015    0.1978478
  86.1600037    0.1988118
  86.1700058    0.1973951
  86.1800003    0.1958018
  86.1900024    0.2055287
  86.2000046    0.1921970
  86.2100067    0.1952935
  86.2200012    0.1991341
  86.2300034    0.2077055
  86.2400055    0.2056229
  86.2500076    0.1990225
  86.2600021    0.1968070
  86.2700043    0.2031729
  86.2800064    0.1960751
  86.2900009    0.2020908
  86.3000031    0.2046317
  86.3100052    0.2049378
  86.3200073    0.2015457
  86.3300018    0.2190335
  86.3400040    0.2091177
  86.3500061    0.2133237
  86.3600006    0.2191334
  86.3700027    0.2130753
  86.3800049    0.2186462
  86.3900070    0.2074340
  86.4000015    0.2134194
  86.4100037    0.2027368
  86.4200058    0.2144188
  86.4300003    0.2207599
  86.4400024    0.2072840
  86.4500046    0.2014302
  86.4600067    0.2166401
  86.4700012    0.2109417
  86.4800034    0.2116921
  86.4900055    0.2137275
  86.5000076    0.2127180
  86.5100021    0.2118033
  86.5200043    0.2132730
  86.5300064    0.2171871
  86.5400009    0.2299075
  86.5500031    0.2037052
  86.5600052    0.2052612
  86.5700073    0.2095753
  86.5800018    0.2195822
  86.5900040    0.2139624
  86.6000061    0.2052652
  86.6100006    0.2074512
  86.6200027    0.2016282
  86.6300049    0.2069075
  86.6400070    0.2059050
  86.6500015    0.2190234
  86.6600037    0.2100944
  86.6700058    0.2085398
  86.6800003    0.2216597
  86.6900024    0.2096393
  86.7000046    0.2051599
  86.7100067    0.2029600
  86.7200012    0.2120453
  86.7300034    0.2197440
  86.7400055    0.2180801
  86.7500076    0.2183486
  86.7600021    0.2208967
  86.7700043    0.2238918
  86.7800064    0.2238786
  86.7900009    0.2172402
  86.8000031    0.2125728
  86.8100052    0.2182551
  86.8200073    0.2176506
  86.8300018    0.2205092
  86.8400040    0.2126432
  86.8500061    0.2102889
  86.8600006    0.2039965
  86.8700027    0.2109463
  86.8800049    0.2045378
  86.8900070    0.2091696
  86.9000015    0.2165710
  86.9100037    0.2015124
  86.9200058    0.2042151
  86.9300079    0.2079886
  86.9400024    0.2147211
  86.9500046    0.2005183
  86.9600067    0.2102820
  86.9700012    0.2122359
  86.9800034    0.2104504
  86.9900055    0.2126550
  87.0000076    0.2198999
  87.0100021    0.2150926
  87.0200043    0.2143049
  87.0300064    0.2088484
  87.0400009    0.2030040
  87.0500031    0.2048645
  87.0600052    0.2023146
  87.0700073    0.2099121
  87.0800018    0.2160913
  87.0900040    0.2079742
  87.1000061    0.2109428
  87.1100006    0.2023634
  87.1200027    0.2029708
  87.1300049    0.2007888
  87.1400070    0.2122491
  87.1500015    0.2131436
  87.1600037    0.2124546
  87.1700058    0.2011837
  87.1800079    0.2073577
  87.1900024    0.2013223
  87.2000046    0.2093910
  87.2100067    0.2042311
  87.2200012    0.2106575
  87.2300034    0.2138646
  87.2400055    0.2095581
  87.2500076    0.2079989
  87.2600021    0.2056704
  87.2700043    0.2054758
  87.2800064    0.2176498
  87.2900009    0.2031131
  87.3000031    0.2047652
  87.3100052    0.2054616
  87.3200073    0.2123943
  87.3300018    0.2048971
  87.3400040    0.2066303
  87.3500061    0.2061371
  87.3600006    0.2056855
  87.3700027    0.2128640
  87.3800049    0.2060439
  87.3900070    0.2071055
  87.4000015    0.2062734
  87.4100037    0.1999923
  87.4200058    0.2057724
  87.4300079    0.1998930
  87.4400024    0.2024846
  87.4500046    0.2042198
  87.4600067    0.1988126
  87.4700012    0.1992097
  87.4800034    0.1956229
  87.4900055    0.1996718
  87.5000076    0.1999778
  87.5100021    0.2082140
  87.5200043    0.2026003
  87.5300064    0.1955611
  87.5400009    0.1966367
  87.5500031    0.2163914
  87.5600052    0.2059024
  87.5700073    0.2101219
  87.5800018    0.2044852
  87.5900040    0.2021479
  87.6000061    0.1980087
  87.6100006    0.2046370
  87.6200027    0.2076104
  87.6300049    0.2050270
  87.6400070    0.2034857
  87.6500015    0.2013460
  87.6600037    0.2083315
  87.6700058    0.2067063
  87.6800079    0.2021364
  87.6900024    0.2152528
  87.7000046    0.2082049
  87.7100067    0.2123145
  87.7200012    0.2008895
  87.7300034    0.1914099
  87.7400055    0.1860133
  87.7500076    0.1931641
  87.7600021    0.1956049
  87.7700043    0.1941460
  87.7800064    0.1978377
  87.7900009    0.2023387
  87.8000031    0.1931656
  87.8100052    0.1962589
  87.8200073    0.1961539
  87.8300018    0.2002169
  87.8400040    0.1921746
  87.8500061    0.1972661
  87.8600006    0.2087765
  87.8700027    0.2042709
  87.8800049    0.2106320
  87.8900070    0.2105596
  87.9000015    0.1970536
  87.9100037    0.1943509
  87.9200058    0.1959354
  87.9300079    0.2007351
  87.9400024    0.2127610
  87.9500046    0.2060226
  87.9600067    0.1919098
  87.9700012    0.1931363
  87.9800034    0.2038421
  87.9900055    0.1997530
  88.0000076    0.1995568
  88.0100021    0.2117304
  88.0200043    0.1978626
  88.0300064    0.2096225
  88.0400009    0.2057090
  88.0500031    0.2093207
  88.0600052    0.2040656
  88.0700073    0.2101152
  88.0800018    0.2029992
  88.0900040    0.2037617
  88.1000061    0.1975264
  88.1100006    0.2000228
  88.1200027    0.2092952
  88.1300049    0.1916145
  88.1400070    0.2000112
  88.1500015    0.1999991
  88.1600037    0.2023370
  88.1700058    0.2085428
  88.1800079    0.2036259
  88.1900024    0.2078439
  88.2000046    0.1946582
  88.2100067    0.2048853
  88.2200012    0.2068498
  88.2300034    0.2020102
  88.2400055    0.2054267
  88.2500076    0.2099870
  88.2600021    0.2032228
  88.2700043    0.2121940
  88.2800064    0.2059203
  88.2900009    0.2133823
  88.3000031    0.2083770
  88.3100052    0.2041251
  88.3200073    0.2095661
  88.3300018    0.2045803
  88.3400040    0.2085946
  88.3500061    0.2095096
  88.3600006    0.2046493
  88.3700027    0.2015702
  88.3800049    0.2104989
  88.3900070    0.2230332
  88.4000015    0.2244979
  88.4100037    0.2118165
  88.4200058    0.2086843
  88.4300079    0.2116533
  88.4400024    0.2005915
  88.4500046    0.2041729
  88.4600067    0.1997313
  88.4700012    0.2100766
  88.4800034    0.2209063
  88.4900055    0.2070270
  88.5000076    0.2125136
  88.5100021    0.1994386
  88.5200043    0.1942313
  88.5300064    0.2065619
  88.5400009    0.2069856
  88.5500031    0.2123402
  88.5600052    0.2066053
  88.5700073    0.2107332
  88.5800018    0.2041330
  88.5900040    0.2033584
  88.6000061    0.2150769
  88.6100006    0.2202976
  88.6200027    0.2135320
  88.6300049    0.2314302
  88.6400070    0.2173903
  88.6500015    0.2079100
  88.6600037    0.2043035
  88.6700058    0.2050126
  88.6800079    0.2034904
  88.6900024    0.2047061
  88.7000046    0.2208151
  88.7100067    0.2198604
  88.7200012    0.2208915
  88.7300034    0.2165838
  88.7400055    0.2086432
  88.7500076    0.2142803
  88.7600021    0.2078665
  88.7700043    0.2127439
  88.7800064    0.2165398
  88.7900009    0.2212063
  88.8000031    0.2129310
  88.8100052    0.2194035
  88.8200073    0.2127016
  88.8300018    0.2171901
  88.8400040    0.2137460
  88.8500061    0.2067428
  88.8600006    0.2143586
  88.8700027    0.2149401
  88.8800049    0.2121721
  88.8900070    0.2141920
  88.9000015    0.2260739
  88.9100037    0.2283549
  88.9200058    0.2092091
  88.9300079    0.2130672
  88.9400024    0.2138927
  88.9500046    0.2141020
  88.9600067    0.2223990
  88.9700012    0.2270862
  88.9800034    0.2330515
  88.9900055    0.2310978
  89.0000076    0.2255051
  89.0100021    0.2278630
  89.0200043    0.2221910
  89.0300064    0.2310092
  89.0400009    0.2290512
  89.0500031    0.2235160
  89.0600052    0.2323600
  89.0700073    0.2296755
  89.0800018    0.2230979
  89.0900040    0.2231938
  89.1000061    0.2269609
  89.1100006    0.2320644
  89.1200027    0.2202286
  89.1300049    0.2235612
  89.1400070    0.2137671
  89.1500015    0.2264626
  89.1600037    0.2232012
  89.1700058    0.2185812
  89.1800079    0.2181422
  89.1900024    0.2165575
  89.2000046    0.2129387
  89.2100067    0.2173658
  89.2200012    0.2077720
  89.2300034    0.2170570
  89.2400055    0.2265776
  89.2500076    0.2164616
  89.2600021    0.2203712
  89.2700043    0.2172286
  89.2800064    0.2171514
  89.2900009    0.2253628
  89.3000031    0.2225783
  89.3100052    0.2249242
  89.3200073    0.2170166
  89.3300018    0.2193502
  89.3400040    0.2243078
  89.3500061    0.2194899
  89.3600006    0.2198751
  89.3700027    0.2089738
  89.3800049    0.2127091
  89.3900070    0.2153373
  89.4000015    0.2199111
  89.4100037    0.2145700
  89.4200058    0.2212593
  89.4300079    0.2086670
  89.4400024    0.2144361
  89.4500046    0.2089772
  89.4600067    0.2231310
  89.4700012    0.2102779
  89.4800034    0.2084077
  89.4900055    0.2047384
  89.5000076    0.2156914
  89.5100021    0.2143649
  89.5200043    0.2103647
  89.5300064    0.2067534
  89.5400009    0.2060391
  89.5500031    0.2141017
  89.5600052    0.2082146
  89.5700073    0.2091143
  89.5800018    0.2199835
  89.5900040    0.2342002
  89.6000061    0.2032716
  89.6100006    0.2174388
  89.6200027    0.2105765
  89.6300049    0.2011909
  89.6400070    0.2086853
  89.6500015    0.2064442
  89.6600037    0.2164417
  89.6700058    0.2160290
  89.6800079    0.2088990
  89.6900024    0.2053560
  89.7000046    0.2128588
  89.7100067    0.2223943
  89.7200012    0.2200673
  89.7300034    0.2144363
  89.7400055    0.2113980
  89.7500076    0.2110908
  89.7600021    0.2046273
  89.7700043    0.2212447
  89.7800064    0.2161563
  89.7900009    0.2185271
  89.8000031    0.2139616
  89.8100052    0.2052340
  89.8200073    0.1962366
  89.8300018    0.1997205
  89.8400040    0.2034527
  89.8500061    0.2032436
  89.8600006    0.2057556
  89.8700027    0.2141854
  89.8800049    0.2087494
  89.8900070    0.2038805
  89.9000015    0.1968515
  89.9100037    0.2159149
  89.9200058    0.2173245
  89.9300079    0.2123974
  89.9400024    0.2158637
  89.9500046    0.2093183
  89.9600067    0.2113353
  89.9700012    0.2055892
  89.9800034    0.2118813
  89.9900055    0.2129209
  90.0000076    0.2086083
  90.0100021    0.2024811
  90.0200043    0.1985149
  90.0300064    0.2115455
  90.0400009    0.2169779
  90.0500031    0.2129837
  90.0600052    0.2252210
  90.0700073    0.2288395
  90.0800018    0.2138536
  90.0900040    0.2099482
  90.1000061    0.2116976
  90.1100006    0.2068393
  90.1200027    0.2161398
  90.1300049    0.2211962
  90.1400070    0.2141209
  90.1500015    0.2078934
  90.1600037    0.2206163
  90.1700058    0.2219597
  90.1800079    0.2261646
  90.1900024    0.2235906
  90.2000046    0.2182988
  90.2100067    0.2226704
  90.2200012    0.2180465
  90.2300034    0.2121129
  90.2400055    0.2089726
  90.2500076    0.2081963
  90.2600021    0.2089219
  90.2700043    0.2113365
  90.2800064    0.2107982
  90.2900009    0.2171187
  90.3000031    0.2144619
  90.3100052    0.2158356
  90.3200073    0.2257756
  90.3300018    0.2279460
  90.3400040    0.2168974
  90.3500061    0.2177299
  90.3600006    0.2191262
  90.3700027    0.2276709
  90.3800049    0.2250657
  90.3900070    0.2242606
  90.4000015    0.2233765
  90.4100037    0.2288927
  90.4200058    0.2215473
  90.4300079    0.2201957
  90.4400024    0.2216712
  90.4500046    0.2130935
  90.4600067    0.2152464
  90.4700012    0.2254299
  90.4800034    0.2421950
  90.4900055    0.2305742
  90.5000076    0.2243812
  90.5100021    0.2184678
  90.5200043    0.2188981
  90.5300064    0.2252041
  90.5400009    0.2122287
  90.5500031    0.2241539
  90.5600052    0.2195400
  90.5700073    0.2171410
  90.5800018    0.2264793
  90.5900040    0.2271735
  90.6000061    0.2268305
  90.6100006    0.2171251
  90.6200027    0.2146604
  90.6300049    0.2147303
  90.6400070    0.2143800
  90.6500015    0.2048368
  90.6600037    0.1997294
  90.6700058    0.1978132
  90.6800079    0.2051893
  90.6900024    0.2113467
  90.7000046    0.2188494
  90.7100067    0.2170732
  90.7200012    0.2220373
  90.7300034    0.2199063
  90.7400055    0.2175133
  90.7500076    0.2116327
  90.7600021    0.2179066
  90.7700043    0.2287838
  90.7800064    0.2201069
  90.7900009    0.2251379
  90.8000031    0.2127305
  90.8100052    0.2122094
  90.8200073    0.2157737
  90.8300018    0.2157968
  90.8400040    0.2262283
  90.8500061    0.2116258
  90.8600006    0.2231433
  90.8700027    0.2183797
  90.8800049    0.2373815
  90.8900070    0.2292713
  90.9000015    0.2303384
  90.9100037    0.2299205
  90.9200058    0.2302300
  90.9300079    0.2226404
  90.9400024    0.2111344
  90.9500046    0.2137692
  90.9600067    0.2204581
  90.9700012    0.2228203
  90.9800034    0.2283075
  90.9900055    0.2343762
  91.0000076    0.2308321
  91.0100021    0.2301107
  91.0200043    0.2235055
  91.0300064    0.2216382
  91.0400009    0.2223931
  91.0500031    0.2222153
  91.0600052    0.2249627
  91.0700073    0.2245578
  91.0800018    0.2185193
  91.0900040    0.2180197
  91.1000061    0.2072459
  91.1100006    0.2191753
  91.1200027    0.2243582
  91.1300049    0.2185880
  91.1400070    0.2181495
  91.1500015    0.2143822
  91.1600037    0.2223344
  91.1700058    0.2256541
  91.1800079    0.2248124
  91.1900024    0.2224240
  91.2000046    0.2322091
  91.2100067    0.2297268
  91.2200012    0.2336118
  91.2300034    0.2285139
  91.2400055    0.2300652
  91.2500076    0.2269450
  91.2600021    0.2238677
  91.2700043    0.2264275
  91.2800064    0.2307040
  91.2900009    0.2328794
  91.3000031    0.2366763
  91.3100052    0.2282484
  91.3200073    0.2400320
  91.3300018    0.2403982
  91.3400040    0.2355331
  91.3500061    0.2400627
  91.3600006    0.2313198
  91.3700027    0.2417577
  91.3800049    0.2372249
  91.3900070    0.2461207
  91.4000015    0.2428233
  91.4100037    0.2348233
  91.4200058    0.2421110
  91.4300079    0.2300868
  91.4400024    0.2417401
  91.4500046    0.2335930
  91.4600067    0.2510822
  91.4700012    0.2348441
  91.4800034    0.2322322
  91.4900055    0.2496227
  91.5000076    0.2328282
  91.5100021    0.2347170
  91.5200043    0.2316623
  91.5300064    0.2142689
  91.5400009    0.2360799
  91.5500031    0.2259375
  91.5600052    0.2292293
  91.5700073    0.2362768
  91.5800018    0.2340780
  91.5900040    0.2312197
  91.6000061    0.2377808
  91.6100006    0.2431763
  91.6200027    0.2266040
  91.6300049    0.2353081
  91.6400070    0.2265203
  91.6500015    0.2250035
  91.6600037    0.2219435
  91.6700058    0.2215194
  91.6800079    0.2278008
  91.6900024    0.2294985
  91.7000046    0.2289324
  91.7100067    0.2288551
  91.7200012    0.2149928
  91.7300034    0.2177811
  91.7400055    0.2188535
  91.7500076    0.2158222
  91.7600021    0.2161461
  91.7700043    0.2191994
  91.7800064    0.2131743
  91.7900009    0.2119277
  91.8000031    0.2102529
  91.8100052    0.2176027
  91.8200073    0.2230136
  91.8300018    0.2335943
  91.8400040    0.2273355
  91.8500061    0.2302444
  91.8600006    0.2362506
  91.8700027    0.2399808
  91.8800049    0.2370677
  91.8900070    0.2284917
  91.9000015    0.2244048
  91.9100037    0.2234781
  91.9200058    0.2164187
  91.9300079    0.2232794
  91.9400024    0.2179951
  91.9500046    0.2147195
  91.9600067    0.2257312
  91.9700012    0.2215274
  91.9800034    0.2225147
  91.9900055    0.2226512
  92.0000076    0.2173869
  92.0100021    0.2176415
  92.0200043    0.2118978
  92.0300064    0.2184829
  92.0400009    0.2289818
  92.0500031    0.2264739
  92.0600052    0.2175744
  92.0700073    0.2132626
  92.0800018    0.2139513
  92.0900040    0.2117397
  92.1000061    0.2102311
  92.1100006    0.2059146
  92.1200027    0.2076242
  92.1300049    0.2094718
  92.1400070    0.2172038
  92.1500015    0.2155073
  92.1600037    0.2160892
  92.1700058    0.2086449
  92.1800079    0.2105421
  92.1900024    0.2176351
  92.2000046    0.2004794
  92.2100067    0.2043789
  92.2200012    0.2003117
  92.2300034    0.2067498
  92.2400055    0.2052964
  92.2500076    0.2000518
  92.2600021    0.2083717
  92.2700043    0.2037387
  92.2800064    0.2100983
  92.2900009    0.2101965
  92.3000031    0.2129339
  92.3100052    0.2139549
  92.3200073    0.2001970
  92.3300018    0.2008286
  92.3400040    0.2145339
  92.3500061    0.2133084
  92.3600006    0.2080390
  92.3700027    0.2102609
  92.3800049    0.2126128
  92.3900070    0.2081911
  92.4000015    0.2127596
  92.4100037    0.2044390
  92.4200058    0.2076285
  92.4300079    0.2005857
  92.4400024    0.2179019
  92.4500046    0.2066544
  92.4600067    0.2060166
  92.4700012    0.2063549
  92.4800034    0.1996624
  92.4900055    0.1992141
  92.5000076    0.2033750
  92.5100021    0.2115006
  92.5200043    0.2064078
  92.5300064    0.1999837
  92.5400009    0.2002259
  92.5500031    0.2061491
  92.5600052    0.2040309
  92.5700073    0.1966688
  92.5800018    0.2064018
  92.5900040    0.2094598
  92.6000061    0.2146924
  92.6100006    0.2135125
  92.6200027    0.2093534
  92.6300049    0.2173846
  92.6400070    0.2113642
  92.6500015    0.2147965
  92.6600037    0.2150896
  92.6700058    0.2087200
  92.6800079    0.2075616
  92.6900024    0.2027790
  92.7000046    0.2076618
  92.7100067    0.1998529
  92.7200012    0.2142370
  92.7300034    0.2125972
  92.7400055    0.2179232
  92.7500076    0.2193646
  92.7600021    0.2091140
  92.7700043    0.2147875
  92.7800064    0.2099071
  92.7900009    0.2043499
  92.8000031    0.2115895
  92.8100052    0.2057019
  92.8200073    0.2036629
  92.8300018    0.1999271
  92.8400040    0.1980377
  92.8500061    0.2021655
  92.8600006    0.2081808
  92.8700027    0.2028734
  92.8800049    0.2023750
  92.8900070    0.2113560
  92.9000015    0.2095572
  92.9100037    0.2025607
  92.9200058    0.2010067
  92.9300079    0.2021731
  92.9400024    0.2007722
  92.9500046    0.1992726
  92.9600067    0.2115991
  92.9700012    0.2008191
  92.9800034    0.2072852
  92.9900055    0.2082152
  93.0000076    0.2053930
  93.0100021    0.1944685
  93.0200043    0.2153427
  93.0300064    0.2097810
  93.0400009    0.2014439
  93.0500031    0.2092261
  93.0600052    0.2095360
  93.0700073    0.2072469
  93.0800018    0.2045453
  93.0900040    0.2060952
  93.1000061    0.2080746
  93.1100006    0.2007126
  93.1200027    0.2046517
  93.1300049    0.2049910
  93.1400070    0.2028151
  93.1500015    0.2031655
  93.1600037    0.2070033
  93.1700058    0.2110596
  93.1800079    0.2065136
  93.1900024    0.2014461
  93.2000046    0.2056047
  93.2100067    0.1998457
  93.2200012    0.2033217
  93.2300034    0.1987806
  93.2400055    0.2063513
  93.2500076    0.2046434
  93.2600021    0.2171814
  93.2700043    0.2083739
  93.2800064    0.2189369
  93.2900009    0.2117606
  93.3000031    0.2141653
  93.3100052    0.2226341
  93.3200073    0.2124650
  93.3300018    0.2169988
  93.3400040    0.2245730
  93.3500061    0.2291648
  93.3600082    0.2163342
  93.3700027    0.2057409
  93.3800049    0.2078706
  93.3900070    0.2144179
  93.4000015    0.2228715
  93.4100037    0.2121152
  93.4200058    0.2127727
  93.4300079    0.2254521
  93.4400024    0.2126851
  93.4500046    0.2069273
  93.4600067    0.2187010
  93.4700012    0.2194528
  93.4800034    0.2142766
  93.4900055    0.2118333
  93.5000076    0.2197470
  93.5100021    0.2178093
  93.5200043    0.2212264
  93.5300064    0.2268424
  93.5400009    0.2172365
  93.5500031    0.2184087
  93.5600052    0.2163457
  93.5700073    0.2081641
  93.5800018    0.2144843
  93.5900040    0.2105421
  93.6000061    0.2089365
  93.6100082    0.2159733
  93.6200027    0.2172171
  93.6300049    0.2157113
  93.6400070    0.2079747
  93.6500015    0.2059550
  93.6600037    0.2115650
  93.6700058    0.2171461
  93.6800079    0.2168190
  93.6900024    0.2197254
  93.7000046    0.2103972
  93.7100067    0.2290959
  93.7200012    0.2203754
  93.7300034    0.2260234
  93.7400055    0.2224504
  93.7500076    0.2239629
  93.7600021    0.2180376
  93.7700043    0.2188637
  93.7800064    0.2173382
  93.7900009    0.2110852
  93.8000031    0.2046180
  93.8100052    0.2122232
  93.8200073    0.2174718
  93.8300018    0.2097355
  93.8400040    0.2081602
  93.8500061    0.2089884
  93.8600082    0.2078012
  93.8700027    0.2087583
  93.8800049    0.2110261
  93.8900070    0.2114601
  93.9000015    0.2089013
  93.9100037    0.2062773
  93.9200058    0.2024500
  93.9300079    0.2024628
  93.9400024    0.2100678
  93.9500046    0.2110358
  93.9600067    0.2071229
  93.9700012    0.2056749
  93.9800034    0.2113530
  93.9900055    0.2061184
  94.0000076    0.2088511
  94.0100021    0.2055951
  94.0200043    0.2067903
  94.0300064    0.2113130
  94.0400009    0.2181549
  94.0500031    0.2154910
  94.0600052    0.2058755
  94.0700073    0.2120007
  94.0800018    0.2033815
  94.0900040    0.2044185
  94.1000061    0.2058204
  94.1100082    0.2103039
  94.1200027    0.2100619
  94.1300049    0.2201532
  94.1400070    0.2138713
  94.1500015    0.2087247
  94.1600037    0.2054810
  94.1700058    0.2112613
  94.1800079    0.2049686
  94.1900024    0.1990421
  94.2000046    0.2000460
  94.2100067    0.2019105
  94.2200012    0.2060773
  94.2300034    0.2083536
  94.2400055    0.2061819
  94.2500076    0.1952136
  94.2600021    0.2061588
  94.2700043    0.2001177
  94.2800064    0.2081320
  94.2900009    0.2105961
  94.3000031    0.1997076
  94.3100052    0.1966839
  94.3200073    0.1979682
  94.3300018    0.1983661
  94.3400040    0.2054016
  94.3500061    0.2187718
  94.3600082    0.2043651
  94.3700027    0.2041200
  94.3800049    0.2040681
  94.3900070    0.1956713
  94.4000015    0.1984188
  94.4100037    0.2022859
  94.4200058    0.2033715
  94.4300079    0.1970304
  94.4400024    0.1946148
  94.4500046    0.2037497
  94.4600067    0.2016713
  94.4700012    0.2077296
  94.4800034    0.2017045
  94.4900055    0.2005869
  94.5000076    0.2082995
  94.5100021    0.2056105
  94.5200043    0.2051013
  94.5300064    0.2090796
  94.5400009    0.2040045
  94.5500031    0.2024000
  94.5600052    0.2098187
  94.5700073    0.2076761
  94.5800018    0.2087076
  94.5900040    0.2138348
  94.6000061    0.2038869
  94.6100082    0.2141498
  94.6200027    0.2109701
  94.6300049    0.2214278
  94.6400070    0.2123314
  94.6500015    0.2207150
  94.6600037    0.2160220
  94.6700058    0.2206861
  94.6800079    0.2129138
  94.6900024    0.2190290
  94.7000046    0.2116241
  94.7100067    0.2191403
  94.7200012    0.2226626
  94.7300034    0.2240162
  94.7400055    0.2212711
  94.7500076    0.2197216
  94.7600021    0.2153712
  94.7700043    0.2115696
  94.7800064    0.2184330
  94.7900009    0.2149210
  94.8000031    0.2149751
  94.8100052    0.2144702
  94.8200073    0.2170373
  94.8300018    0.2165912
  94.8400040    0.2162914
  94.8500061    0.2065626
  94.8600082    0.2139483
  94.8700027    0.2121613
  94.8800049    0.2185356
  94.8900070    0.2244536
  94.9000015    0.2183659
  94.9100037    0.2150862
  94.9200058    0.2237758
  94.9300079    0.2178477
  94.9400024    0.2224770
  94.9500046    0.2210088
  94.9600067    0.2184939
  94.9700012    0.2174936
  94.9800034    0.2170284
  94.9900055    0.2161807
  95.0000076    0.2165084
  95.0100021    0.2164123
  95.0200043    0.2106223
  95.0300064    0.2199540
  95.0400009    0.2154042
  95.0500031    0.2151004
  95.0600052    0.2162486
  95.0700073    0.2197780
  95.0800018    0.2122615
  95.0900040    0.2126611
  95.1000061    0.2093134
  95.1100082    0.2141122
  95.1200027    0.2214670
  95.1300049    0.2099601
  95.1400070    0.2215116
  95.1500015    0.2178233
  95.1600037    0.2143992
  95.1700058    0.2133801
  95.1800079    0.2156987
  95.1900024    0.2158655
  95.2000046    0.2236025
  95.2100067    0.2090177
  95.2200012    0.2218809
  95.2300034    0.2212838
  95.2400055    0.2193562
  95.2500076    0.2177054
  95.2600021    0.2132124
  95.2700043    0.2139320
  95.2800064    0.2175873
  95.2900009    0.2054271
  95.3000031    0.2117411
  95.3100052    0.2069864
  95.3200073    0.2144836
  95.3300018    0.2110034
  95.3400040    0.2095745
  95.3500061    0.2191840
  95.3600082    0.2154607
  95.3700027    0.2123224
  95.3800049    0.2118807
  95.3900070    0.2110623
  95.4000015    0.2155500
  95.4100037    0.2171683
  95.4200058    0.2130270
  95.4300079    0.2128660
  95.4400024    0.2142396
  95.4500046    0.2148388
  95.4600067    0.2154488
  95.4700012    0.2128223
  95.4800034    0.2171167
  95.4900055    0.2118187
  95.5000076    0.2218366
  95.5100021    0.2130563
  95.5200043    0.2151024
  95.5300064    0.2219787
  95.5400009    0.2193993
  95.5500031    0.2221601
  95.5600052    0.2198697
  95.5700073    0.2210659
  95.5800018    0.2198514
  95.5900040    0.2234013
  95.6000061    0.2273816
  95.6100082    0.2178384
  95.6200027    0.2189932
  95.6300049    0.2136358
  95.6400070    0.2286314
  95.6500015    0.2185162
  95.6600037    0.2181474
  95.6700058    0.2120096
  95.6800079    0.2137065
  95.6900024    0.2042287
  95.7000046    0.2079299
  95.7100067    0.2117685
  95.7200012    0.2071934
  95.7300034    0.2084491
  95.7400055    0.2131917
  95.7500076    0.2115496
  95.7600021    0.2112525
  95.7700043    0.2129624
  95.7800064    0.2168893
  95.7900009    0.2123729
  95.8000031    0.2079299
  95.8100052    0.2110577
  95.8200073    0.2150951
  95.8300018    0.2204679
  95.8400040    0.2080384
  95.8500061    0.2163865
  95.8600082    0.2192004
  95.8700027    0.2136508
  95.8800049    0.2132965
  95.8900070    0.2172578
  95.9000015    0.2234375
  95.9100037    0.2154617
  95.9200058    0.2110726
  95.9300079    0.2138623
  95.9400024    0.2197936
  95.9500046    0.2155649
  95.9600067    0.2146835
  95.9700012    0.2157895
  95.9800034    0.2183765
  95.9900055    0.2137897
  96.0000076    0.2104463
  96.0100021    0.2171313
  96.0200043    0.2200697
  96.0300064    0.2220189
  96.0400009    0.2141804
  96.0500031    0.2204280
  96.0600052    0.2139172
  96.0700073    0.2131359
  96.0800018    0.2116925
  96.0900040    0.2168503
  96.1000061    0.2166351
  96.1100082    0.2165204
  96.1200027    0.2132604
  96.1300049    0.2195112
  96.1400070    0.2234478
  96.1500015    0.2373470
  96.1600037    0.2184470
  96.1700058    0.2081369
  96.1800079    0.2098125
  96.1900024    0.2198073
  96.2000046    0.2108443
  96.2100067    0.2179185
  96.2200012    0.2127234
  96.2300034    0.2037618
  96.2400055    0.2126636
  96.2500076    0.2060945
  96.2600021    0.2171284
  96.2700043    0.2215376
  96.2800064    0.2151197
  96.2900009    0.2149438
  96.3000031    0.2144501
  96.3100052    0.2165082
  96.3200073    0.2169008
  96.3300018    0.2154656
  96.3400040    0.2162319
  96.3500061    0.2177337
  96.3600082    0.2186566
  96.3700027    0.2252447
  96.3800049    0.2149545
  96.3900070    0.2200264
  96.4000015    0.2132347
  96.4100037    0.2190968
  96.4200058    0.2107597
  96.4300079    0.2174882
  96.4400024    0.2216254
  96.4500046    0.2153741
  96.4600067    0.2100794
  96.4700012    0.2135254
  96.4800034    0.2098901
  96.4900055    0.2215631
  96.5000076    0.2123246
  96.5100021    0.2133812
  96.5200043    0.2270378
  96.5300064    0.2195177
  96.5400009    0.2164916
  96.5500031    0.2151111
  96.5600052    0.2209445
  96.5700073    0.2236371
  96.5800018    0.2168149
  96.5900040    0.2202171
  96.6000061    0.2244497
  96.6100082    0.2164553
  96.6200027    0.2110886
  96.6300049    0.2111886
  96.6400070    0.2149828
  96.6500015    0.2176733
  96.6600037    0.2213481
  96.6700058    0.2141070
  96.6800079    0.2167439
  96.6900024    0.2184533
  96.7000046    0.2203548
  96.7100067    0.2249371
  96.7200012    0.2256086
  96.7300034    0.2224435
  96.7400055    0.2212003
  96.7500076    0.2144577
  96.7600021    0.2225295
  96.7700043    0.2156520
  96.7800064    0.2194975
  96.7900009    0.2191314
  96.8000031    0.2157321
  96.8100052    0.2114990
  96.8200073    0.2134445
  96.8300018    0.2177715
  96.8400040    0.2091211
  96.8500061    0.2139327
  96.8600082    0.2114850
  96.8700027    0.2224263
  96.8800049    0.2219525
  96.8900070    0.2212938
  96.9000015    0.2197927
  96.9100037    0.2134403
  96.9200058    0.2138206
  96.9300079    0.2212978
  96.9400024    0.2129402
  96.9500046    0.2241720
  96.9600067    0.2193725
  96.9700012    0.2126623
  96.9800034    0.2086486
  96.9900055    0.2101104
  97.0000076    0.2100305
  97.0100021    0.2117034
  97.0200043    0.2099156
  97.0300064    0.2039902
  97.0400009    0.2143036
  97.0500031    0.2163475
  97.0600052    0.2168550
  97.0700073    0.2122225
  97.0800018    0.2197158
  97.0900040    0.2139360
  97.1000061    0.2050578
  97.1100082    0.2184065
  97.1200027    0.2105199
  97.1300049    0.2139790
  97.1400070    0.2225386
  97.1500015    0.2104516
  97.1600037    0.2130048
  97.1700058    0.2191427
  97.1800079    0.2199404
  97.1900024    0.2127443
  97.2000046    0.2092519
  97.2100067    0.2130874
  97.2200012    0.2115514
  97.2300034    0.2224031
  97.2400055    0.2057350
  97.2500076    0.2074114
  97.2600021    0.2075711
  97.2700043    0.2109502
  97.2800064    0.2129117
  97.2900009    0.2078882
  97.3000031    0.2113049
  97.3100052    0.2180593
  97.3200073    0.2216146
  97.3300018    0.2143441
  97.3400040    0.2125902
  97.3500061    0.2162915
  97.3600082    0.2063387
  97.3700027    0.2021801
  97.3800049    0.2081990
  97.3900070    0.2122174
  97.4000015    0.2135761
  97.4100037    0.2182666
  97.4200058    0.2149712
  97.4300079    0.2085587
  97.4400024    0.2074809
  97.4500046    0.2067181
  97.4600067    0.2068197
  97.4700012    0.2127610
  97.4800034    0.2078816
  97.4900055    0.2109665
  97.5000076    0.2126097
  97.5100021    0.2107253
  97.5200043    0.2110906
  97.5300064    0.2117441
  97.5400009    0.2126762
  97.5500031    0.2113832
  97.5600052    0.2137707
  97.5700073    0.2097970
  97.5800018    0.2162737
  97.5900040    0.2183031
  97.6000061    0.2116487
  97.6100082    0.2108378
  97.6200027    0.2161710
  97.6300049    0.2136703
  97.6400070    0.2066607
  97.6500015    0.2144181
  97.6600037    0.2121256
  97.6700058    0.2113477
  97.6800079    0.2262735
  97.6900024    0.2189330
  97.7000046    0.2170323
  97.7100067    0.2201485
  97.7200012    0.2101693
  97.7300034    0.2174901
  97.7400055    0.2160332
  97.7500076    0.2143137
  97.7600021    0.2208643
  97.7700043    0.2232638
  97.7800064    0.2169557
  97.7900009    0.2250285
  97.8000031    0.2203477
  97.8100052    0.2151388
  97.8200073    0.2126351
  97.8300018    0.2178618
  97.8400040    0.2170439
  97.8500061    0.2161493
  97.8600082    0.2150101
  97.8700027    0.2241935
  97.8800049    0.2155001
  97.8900070    0.2149511
  97.9000015    0.2191863
  97.9100037    0.2217073
  97.9200058    0.2162638
  97.9300079    0.2175668
  97.9400024    0.2184114
  97.9500046    0.2131932
  97.9600067    0.2143072
  97.9700012    0.2133020
  97.9800034    0.2190789
  97.9900055    0.2151735
  98.0000076    0.2094676
  98.0100021    0.2193784
  98.0200043    0.2120765
  98.0300064    0.2147625
  98.0400009    0.2196371
  98.0500031    0.2118089
  98.0600052    0.2112828
  98.0700073    0.2084484
  98.0800018    0.2150441
  98.0900040    0.2168859
  98.1000061    0.2202501
  98.1100082    0.2145687
  98.1200027    0.2212601
  98.1300049    0.2208166
  98.1400070    0.2181860
  98.1500015    0.2190336
  98.1600037    0.2184002
  98.1700058    0.2105011
  98.1800079    0.2107749
  98.1900024    0.2172334
  98.2000046    0.2160980
  98.2100067    0.2161744
  98.2200012    0.2172759
  98.2300034    0.2114681
  98.2400055    0.2091984
  98.2500076    0.2117352
  98.2600021    0.2099706
  98.2700043    0.2030928
  98.2800064    0.2105152
  98.2900009    0.2063059
  98.3000031    0.2040547
  98.3100052    0.2036293
  98.3200073    0.2005033
  98.3300018    0.1956522
  98.3400040    0.2019048
  98.3500061    0.1981309
  98.3600082    0.2069866
  98.3700027    0.2131070
  98.3800049    0.2131566
  98.3900070    0.2258489
  98.4000015    0.2172263
  98.4100037    0.2225318
  98.4200058    0.2218703
  98.4300079    0.2134534
  98.4400024    0.2172953
  98.4500046    0.2194698
  98.4600067    0.2098266
  98.4700012    0.2134949
  98.4800034    0.2199836
  98.4900055    0.2197493
  98.5000076    0.2161355
  98.5100021    0.2135693
  98.5200043    0.2218468
  98.5300064    0.2153787
  98.5400009    0.2071751
  98.5500031    0.2119235
  98.5600052    0.2095090
  98.5700073    0.2063326
  98.5800018    0.2104360
  98.5900040    0.2120808
  98.6000061    0.2163036
  98.6100082    0.2074039
  98.6200027    0.2127250
  98.6300049    0.2099389
  98.6400070    0.2080842
  98.6500015    0.2123663
  98.6600037    0.2172814
  98.6700058    0.2102134
  98.6800079    0.2104924
  98.6900024    0.2120534
  98.7000046    0.2080062
  98.7100067    0.2149425
  98.7200012    0.2138011
  98.7300034    0.2122783
  98.7400055    0.2181156
  98.7500076    0.2202547
  98.7600021    0.2146806
  98.7700043    0.2143086
  98.7800064    0.2189483
  98.7900009    0.2131007
  98.8000031    0.2119692
  98.8100052    0.2186726
  98.8200073    0.2206874
  98.8300018    0.2202420
  98.8400040    0.2171710
  98.8500061    0.2152831
  98.8600082    0.2186946
  98.8700027    0.2111222
  98.8800049    0.2089946
  98.8900070    0.2119732
  98.9000015    0.2177510
  98.9100037    0.2167288
  98.9200058    0.2062082
  98.9300079    0.2164442
  98.9400024    0.2238300
  98.9500046    0.2227886
  98.9600067    0.2193698
  98.9700012    0.2179074
  98.9800034    0.2155197
  98.9900055    0.2135325
  99.0000076    0.2115501
  99.0100021    0.2138230
  99.0200043    0.2125899
  99.0300064    0.2213411
  99.0400009    0.2196994
  99.0500031    0.2157187
  99.0600052    0.2025880
  99.0700073    0.2165789
  99.0800018    0.2111575
  99.0900040    0.2107369
  99.1000061    0.2122002
  99.1100082    0.2121127
  99.1200027    0.2166610
  99.1300049    0.2239018
  99.1400070    0.2196950
  99.1500015    0.2190187
  99.1600037    0.2131038
  99.1700058    0.2190224
  99.1800079    0.2281397
  99.1900024    0.2150517
  99.2000046    0.2184289
  99.2100067    0.2121710
  99.2200012    0.2077877
  99.2300034    0.2058193
  99.2400055    0.2109583
  99.2500076    0.2118775
  99.2600021    0.2124896
  99.2700043    0.2148495
  99.2800064    0.2148310
  99.2900009    0.2150060
  99.3000031    0.2120953
  99.3100052    0.2086682
  99.3200073    0.2106738
  99.3300018    0.2176390
  99.3400040    0.2110521
  99.3500061    0.2063248
  99.3600082    0.2038995
  99.3700027    0.1984424
  99.3800049    0.2078581
  99.3900070    0.2026604
  99.4000015    0.2034877
  99.4100037    0.2142520
  99.4200058    0.2072599
  99.4300079    0.2077124
  99.4400024    0.2094033
  99.4500046    0.2026006
  99.4600067    0.2072241
  99.4700012    0.2054610
  99.4800034    0.2079816
  99.4900055    0.2099560
  99.5000076    0.2182034
  99.5100021    0.2094999
  99.5200043    0.2201108
  99.5300064    0.2193711
  99.5400009    0.2141216
  99.5500031    0.2138443
  99.5600052    0.2197164
  99.5700073    0.2155271
  99.5800018    0.2117373
  99.5900040    0.2095165
  99.6000061    0.2127009
  99.6100082    0.2207715
  99.6200027    0.2173994
  99.6300049    0.2100250
  99.6400070    0.2095894
  99.6500015    0.2080011
  99.6600037    0.2074440
  99.6700058    0.2030903
  99.6800079    0.2076711
  99.6900024    0.2104919
  99.7000046    0.2070698
  99.7100067    0.2140855
  99.7200012    0.2181028
  99.7300034    0.2111509
  99.7400055    0.2016910
  99.7500076    0.2181733
  99.7600021    0.2145987
  99.7700043    0.2215043
  99.7800064    0.2206541
  99.7900085    0.2152895
  99.8000031    0.2200892
  99.8100052    0.2110805
  99.8200073    0.2193553
  99.8300018    0.2096060
  99.8400040    0.2119008
  99.8500061    0.2107897
  99.8600082    0.2174778
  99.8700027    0.2158275
  99.8800049    0.2195238
  99.8900070    0.2137000
  99.9000015    0.2137784
  99.9100037    0.2181423
  99.9200058    0.2185673
  99.9300079    0.2184915
  99.9400024    0.2273271
  99.9500046    0.2143764
  99.9600067    0.2146838
  99.9700012    0.2203452
  99.9800034    0.2240429
  99.9900055    0.2202171
 100.0000076    0.2188149
