# Supplementary material for: Exploration of the molecular mechanism of melatonin against polycystic ovary syndrome based on a network pharmacology approach and experimental validation
Source: Front Endocrinol (Lausanne). 2025 Aug 5;16:1528518. doi: 10.3389/fendo.2025.1528518 (PMC12361247; doi:10.3389/fendo.2025.1528518)
Supplement: Supplementary file 1 [file DataSheet1.zip › Raw data/molecular dynamics simulation/AR-Melatonin/rmsd-lig.xvg]

# This file was created Thu Oct 31 18:47:56 2024
# Created by:
#                       :-) GROMACS - gmx rms, 2022.3 (-:
# 
# Executable:   /usr/gromacs-2022.3/build/bin/gmx
# Data prefix:  /usr/gromacs-2022.3 (source tree)
# Working dir:  /media/zhuxf/ed1e2859-6835-4f28-bdc4-842a33339ae6/MD/1031-春天de奥利奥ri/AR-Melatonin
# Command line:
#   gmx rms -s md_0_1.tpr -f md_0_1_noPBC_MOL.xtc -n index.ndx -o rmsd-lig.xvg -tu ns
# gmx rms is part of G R O M A C S:
#
# Grunge ROck MAChoS
#
@    title "RMSD"
@    xaxis  label "Time (ns)"
@    yaxis  label "RMSD (nm)"
@TYPE xy
@ subtitle "MOL after lsq fit to MOL"
   0.0000000    0.0004363
   0.0100000    0.0480143
   0.0200000    0.0518156
   0.0300000    0.0553080
   0.0400000    0.0474797
   0.0500000    0.0663356
   0.0600000    0.0603552
   0.0700000    0.0589987
   0.0800000    0.0517434
   0.0900000    0.0419879
   0.1000000    0.0515274
   0.1100000    0.0429214
   0.1200000    0.0400693
   0.1300000    0.0507385
   0.1400000    0.0410252
   0.1500000    0.0541956
   0.1600000    0.0560641
   0.1700000    0.0534906
   0.1800000    0.0524631
   0.1900000    0.0600726
   0.2000000    0.0653025
   0.2100000    0.0637725
   0.2200000    0.0738552
   0.2300000    0.0739049
   0.2400000    0.0644230
   0.2500000    0.0615036
   0.2600000    0.0462333
   0.2700000    0.0479567
   0.2800000    0.0597199
   0.2900000    0.0738220
   0.3000000    0.0588353
   0.3100000    0.0520383
   0.3200000    0.0595048
   0.3300000    0.0447089
   0.3400000    0.0659924
   0.3500000    0.0566099
   0.3600000    0.0531026
   0.3700000    0.0570154
   0.3800000    0.0585405
   0.3900000    0.0646185
   0.4000000    0.0481574
   0.4100000    0.0537228
   0.4200000    0.0421948
   0.4300000    0.0457340
   0.4400000    0.0541348
   0.4500000    0.0444275
   0.4600000    0.0540066
   0.4700000    0.0483606
   0.4800000    0.0523266
   0.4900000    0.0450765
   0.5000000    0.0406741
   0.5100001    0.0581139
   0.5200000    0.0604049
   0.5300000    0.0628607
   0.5400000    0.0471066
   0.5500000    0.0533159
   0.5600000    0.0488802
   0.5700001    0.0539366
   0.5800000    0.0482239
   0.5900000    0.0374723
   0.6000000    0.0460230
   0.6100000    0.0422450
   0.6200000    0.0474636
   0.6300001    0.0585300
   0.6400000    0.0559790
   0.6500000    0.0435943
   0.6600000    0.0508427
   0.6700000    0.0650113
   0.6800000    0.0382814
   0.6900001    0.0532783
   0.7000000    0.0484477
   0.7100000    0.0499921
   0.7200000    0.0578786
   0.7300000    0.0501419
   0.7400000    0.0569399
   0.7500001    0.0595320
   0.7600001    0.0449105
   0.7700000    0.0651617
   0.7800000    0.0471420
   0.7900000    0.0540819
   0.8000000    0.0516368
   0.8100001    0.0635961
   0.8200001    0.0608064
   0.8300000    0.0650666
   0.8400000    0.0559368
   0.8500000    0.0649415
   0.8600000    0.0604242
   0.8700001    0.0560509
   0.8800001    0.0632223
   0.8900000    0.0504605
   0.9000000    0.0431990
   0.9100000    0.0620431
   0.9200000    0.0516867
   0.9300001    0.0478768
   0.9400001    0.0538527
   0.9500000    0.0614038
   0.9600000    0.0670139
   0.9700000    0.0645699
   0.9800000    0.0726962
   0.9900001    0.0540617
   1.0000000    0.0615269
   1.0100000    0.0580083
   1.0200001    0.0589102
   1.0300001    0.0594870
   1.0400001    0.0520219
   1.0500001    0.0603338
   1.0600001    0.0483129
   1.0700001    0.0619509
   1.0800000    0.0516563
   1.0900000    0.0318033
   1.1000000    0.0421164
   1.1100000    0.0460665
   1.1200000    0.0659624
   1.1300000    0.0733242
   1.1400001    0.0462199
   1.1500001    0.0403731
   1.1600001    0.0522655
   1.1700001    0.0517624
   1.1800001    0.0530676
   1.1900001    0.0625809
   1.2000000    0.0415075
   1.2100000    0.0511579
   1.2200000    0.0579156
   1.2300000    0.0448193
   1.2400000    0.0764168
   1.2500000    0.0538477
   1.2600001    0.0554122
   1.2700001    0.0362283
   1.2800001    0.0583988
   1.2900001    0.0536261
   1.3000001    0.0413117
   1.3100001    0.0599899
   1.3200001    0.0680223
   1.3300000    0.0783238
   1.3400000    0.0638631
   1.3500000    0.0428252
   1.3600000    0.0435982
   1.3700001    0.0530090
   1.3800001    0.0448220
   1.3900001    0.0452394
   1.4000001    0.0530083
   1.4100001    0.0426795
   1.4200001    0.0407543
   1.4300001    0.0421933
   1.4400001    0.0519055
   1.4500000    0.0623354
   1.4600000    0.0507073
   1.4700000    0.1540075
   1.4800000    0.1525071
   1.4900001    0.1536395
   1.5000001    0.1829145
   1.5100001    0.1606748
   1.5200001    0.1522397
   1.5300001    0.1779875
   1.5400001    0.1342142
   1.5500001    0.1646052
   1.5600001    0.1690364
   1.5700001    0.1537086
   1.5800000    0.1527087
   1.5900000    0.1668413
   1.6000000    0.1636662
   1.6100001    0.1670229
   1.6200001    0.1500620
   1.6300001    0.1564888
   1.6400001    0.1604979
   1.6500001    0.1594179
   1.6600001    0.1495377
   1.6700001    0.1378150
   1.6800001    0.1554402
   1.6900001    0.1522736
   1.7000000    0.1641238
   1.7100000    0.1577402
   1.7200000    0.1629894
   1.7300001    0.1633896
   1.7400001    0.1679359
   1.7500001    0.1681334
   1.7600001    0.1071400
   1.7700001    0.1706179
   1.7800001    0.1661190
   1.7900001    0.1620597
   1.8000001    0.1429970
   1.8100001    0.1691468
   1.8200001    0.1299139
   1.8300000    0.1445853
   1.8400000    0.1412643
   1.8500001    0.1456267
   1.8600001    0.1795988
   1.8700001    0.1637099
   1.8800001    0.1409496
   1.8900001    0.1442291
   1.9000001    0.1550610
   1.9100001    0.1462478
   1.9200001    0.1501028
   1.9300001    0.1415661
   1.9400001    0.1421816
   1.9500000    0.1776518
   1.9600000    0.1567575
   1.9700001    0.1432731
   1.9800001    0.1502085
   1.9900001    0.1192581
   2.0000000    0.1319714
   2.0100000    0.1352548
   2.0200000    0.1569364
   2.0300002    0.1316695
   2.0400002    0.1177201
   2.0500002    0.1087432
   2.0600002    0.0631724
   2.0700002    0.1023919
   2.0800002    0.1168730
   2.0900002    0.1403639
   2.1000001    0.1554896
   2.1100001    0.0980262
   2.1200001    0.0843494
   2.1300001    0.1545776
   2.1400001    0.1388298
   2.1500001    0.1387699
   2.1600001    0.1331383
   2.1700001    0.1152298
   2.1800001    0.1539741
   2.1900001    0.1600239
   2.2000000    0.1432315
   2.2100000    0.1201481
   2.2200000    0.1439805
   2.2300000    0.1422992
   2.2400000    0.1368592
   2.2500000    0.1569020
   2.2600000    0.1583545
   2.2700002    0.1365073
   2.2800002    0.1443046
   2.2900002    0.1604965
   2.3000002    0.1580015
   2.3100002    0.1625040
   2.3200002    0.1427483
   2.3300002    0.1105512
   2.3400002    0.1108901
   2.3500001    0.1184371
   2.3600001    0.1674665
   2.3700001    0.1487851
   2.3800001    0.1194263
   2.3900001    0.1402606
   2.4000001    0.0676638
   2.4100001    0.1351463
   2.4200001    0.1615110
   2.4300001    0.1374494
   2.4400001    0.1296482
   2.4500000    0.1536697
   2.4600000    0.1638330
   2.4700000    0.1757749
   2.4800000    0.1778638
   2.4900000    0.1563060
   2.5000000    0.1478180
   2.5100002    0.1508180
   2.5200002    0.1040228
   2.5300002    0.1667039
   2.5400002    0.1562218
   2.5500002    0.1453710
   2.5600002    0.1524864
   2.5700002    0.1494969
   2.5800002    0.1333321
   2.5900002    0.1499965
   2.6000001    0.1096317
   2.6100001    0.1300009
   2.6200001    0.1443513
   2.6300001    0.1546570
   2.6400001    0.1462766
   2.6500001    0.1408586
   2.6600001    0.1445377
   2.6700001    0.1619193
   2.6800001    0.1574914
   2.6900001    0.1213070
   2.7000000    0.1298499
   2.7100000    0.1610160
   2.7200000    0.1320273
   2.7300000    0.1536571
   2.7400002    0.1641781
   2.7500002    0.1667130
   2.7600002    0.1609036
   2.7700002    0.1656747
   2.7800002    0.1424675
   2.7900002    0.1410107
   2.8000002    0.1457060
   2.8100002    0.1442930
   2.8200002    0.1531774
   2.8300002    0.1460672
   2.8400002    0.1412282
   2.8500001    0.1651514
   2.8600001    0.1567720
   2.8700001    0.1628819
   2.8800001    0.1580818
   2.8900001    0.1366708
   2.9000001    0.1460137
   2.9100001    0.1514619
   2.9200001    0.1386243
   2.9300001    0.1504006
   2.9400001    0.1521376
   2.9500000    0.1401393
   2.9600000    0.1513622
   2.9700000    0.1492977
   2.9800003    0.1460870
   2.9900002    0.1282098
   3.0000002    0.1516337
   3.0100002    0.1490182
   3.0200002    0.1428015
   3.0300002    0.1541664
   3.0400002    0.1510861
   3.0500002    0.1510433
   3.0600002    0.1245286
   3.0700002    0.0828973
   3.0800002    0.0908088
   3.0900002    0.0640071
   3.1000001    0.0797909
   3.1100001    0.1199048
   3.1200001    0.0802544
   3.1300001    0.0574634
   3.1400001    0.0760063
   3.1500001    0.0717350
   3.1600001    0.0804928
   3.1700001    0.0508763
   3.1800001    0.0755603
   3.1900001    0.0580820
   3.2000000    0.0860480
   3.2100000    0.0754250
   3.2200003    0.0929154
   3.2300003    0.0767328
   3.2400002    0.0724228
   3.2500002    0.0843775
   3.2600002    0.0938241
   3.2700002    0.0635299
   3.2800002    0.0968797
   3.2900002    0.0572380
   3.3000002    0.0884076
   3.3100002    0.0726618
   3.3200002    0.0767376
   3.3300002    0.0593083
   3.3400002    0.0580011
   3.3500001    0.0758100
   3.3600001    0.0770147
   3.3700001    0.0949911
   3.3800001    0.1481371
   3.3900001    0.1454099
   3.4000001    0.1297902
   3.4100001    0.1475323
   3.4200001    0.1577404
   3.4300001    0.1564266
   3.4400001    0.1630556
   3.4500000    0.1297161
   3.4600003    0.1422015
   3.4700003    0.1352677
   3.4800003    0.1498752
   3.4900002    0.1095468
   3.5000002    0.1532700
   3.5100002    0.1333739
   3.5200002    0.1453268
   3.5300002    0.1575826
   3.5400002    0.1505359
   3.5500002    0.1580731
   3.5600002    0.1500068
   3.5700002    0.0839323
   3.5800002    0.0526743
   3.5900002    0.0753111
   3.6000001    0.0654766
   3.6100001    0.0646543
   3.6200001    0.0625404
   3.6300001    0.0791599
   3.6400001    0.1561894
   3.6500001    0.0927675
   3.6600001    0.1493975
   3.6700001    0.1331728
   3.6800001    0.1524613
   3.6900001    0.0739051
   3.7000003    0.0922170
   3.7100003    0.0900808
   3.7200003    0.0680510
   3.7300003    0.1392880
   3.7400002    0.1618604
   3.7500002    0.1465670
   3.7600002    0.1488156
   3.7700002    0.1389808
   3.7800002    0.1494338
   3.7900002    0.1376249
   3.8000002    0.1515252
   3.8100002    0.1514265
   3.8200002    0.1538843
   3.8300002    0.1098718
   3.8400002    0.1409239
   3.8500001    0.0985892
   3.8600001    0.0827478
   3.8700001    0.0666318
   3.8800001    0.0762607
   3.8900001    0.1190445
   3.9000001    0.1388945
   3.9100001    0.1029861
   3.9200001    0.1399920
   3.9300003    0.1009475
   3.9400003    0.1239380
   3.9500003    0.1211740
   3.9600003    0.1068865
   3.9700003    0.1243416
   3.9800003    0.1417852
   3.9900002    0.1281855
   4.0000000    0.1226943
   4.0100002    0.1596903
   4.0200000    0.1352562
   4.0300002    0.1429491
   4.0400000    0.1531310
   4.0500002    0.1261843
   4.0600004    0.1202172
   4.0700002    0.1456381
   4.0800004    0.1324043
   4.0900002    0.1303346
   4.1000004    0.1009194
   4.1100001    0.1294225
   4.1200004    0.1355236
   4.1300001    0.1293183
   4.1400003    0.1459677
   4.1500001    0.1194653
   4.1600003    0.1315646
   4.1700001    0.1053371
   4.1800003    0.1417595
   4.1900001    0.1537793
   4.2000003    0.1529401
   4.2100000    0.1620656
   4.2200003    0.1499979
   4.2300000    0.1362165
   4.2400002    0.1207354
   4.2500000    0.1413855
   4.2600002    0.1433898
   4.2700000    0.1499815
   4.2800002    0.1179904
   4.2900004    0.1484875
   4.3000002    0.1435208
   4.3100004    0.1400338
   4.3200002    0.1234553
   4.3300004    0.1390242
   4.3400002    0.1298235
   4.3500004    0.1135645
   4.3600001    0.1321873
   4.3700004    0.1442122
   4.3800001    0.1117606
   4.3900003    0.1385785
   4.4000001    0.1023628
   4.4100003    0.1553749
   4.4200001    0.0918093
   4.4300003    0.1068988
   4.4400001    0.1346193
   4.4500003    0.1415209
   4.4600000    0.1372070
   4.4700003    0.0788786
   4.4800000    0.1346803
   4.4900002    0.1386654
   4.5000000    0.1456888
   4.5100002    0.1152724
   4.5200000    0.1247183
   4.5300002    0.1383491
   4.5400004    0.1533717
   4.5500002    0.1259460
   4.5600004    0.1398520
   4.5700002    0.1322126
   4.5800004    0.1298385
   4.5900002    0.1130464
   4.6000004    0.1127590
   4.6100001    0.1417187
   4.6200004    0.1389680
   4.6300001    0.1417141
   4.6400003    0.1254451
   4.6500001    0.1534217
   4.6600003    0.1311931
   4.6700001    0.0859630
   4.6800003    0.0695673
   4.6900001    0.1075153
   4.7000003    0.1148364
   4.7100000    0.0815462
   4.7200003    0.0704636
   4.7300000    0.0800619
   4.7400002    0.0581725
   4.7500000    0.0546264
   4.7600002    0.0689760
   4.7700005    0.0608389
   4.7800002    0.0768031
   4.7900004    0.0854150
   4.8000002    0.0781151
   4.8100004    0.1278424
   4.8200002    0.1379908
   4.8300004    0.0605904
   4.8400002    0.1169882
   4.8500004    0.0584495
   4.8600001    0.0822408
   4.8700004    0.0775016
   4.8800001    0.1011106
   4.8900003    0.0441315
   4.9000001    0.0902321
   4.9100003    0.1352074
   4.9200001    0.1319035
   4.9300003    0.1494533
   4.9400001    0.1251825
   4.9500003    0.1268151
   4.9600000    0.0843950
   4.9700003    0.1196973
   4.9800000    0.1451570
   4.9900002    0.1259926
   5.0000000    0.1218795
   5.0100002    0.1520179
   5.0200005    0.1191608
   5.0300002    0.1385655
   5.0400004    0.1272392
   5.0500002    0.1043218
   5.0600004    0.1527137
   5.0700002    0.1296935
   5.0800004    0.1426083
   5.0900002    0.1283599
   5.1000004    0.1526158
   5.1100001    0.1330460
   5.1200004    0.1348609
   5.1300001    0.1331457
   5.1400003    0.1103746
   5.1500001    0.1234395
   5.1600003    0.1423392
   5.1700001    0.1372104
   5.1800003    0.1448607
   5.1900001    0.1241632
   5.2000003    0.0721027
   5.2100000    0.1151172
   5.2200003    0.1194925
   5.2300000    0.0735863
   5.2400002    0.1234729
   5.2500005    0.0699143
   5.2600002    0.1392727
   5.2700005    0.1389288
   5.2800002    0.0942316
   5.2900004    0.1046516
   5.3000002    0.1452379
   5.3100004    0.1209367
   5.3200002    0.1106780
   5.3300004    0.1398320
   5.3400002    0.1175044
   5.3500004    0.0724487
   5.3600001    0.1534778
   5.3700004    0.1235432
   5.3800001    0.1451183
   5.3900003    0.1424102
   5.4000001    0.1362891
   5.4100003    0.1410944
   5.4200001    0.1152631
   5.4300003    0.1247366
   5.4400001    0.1309733
   5.4500003    0.0893456
   5.4600000    0.1402501
   5.4700003    0.1422417
   5.4800005    0.1355010
   5.4900002    0.1342065
   5.5000005    0.1441274
   5.5100002    0.1218894
   5.5200005    0.1074556
   5.5300002    0.0860742
   5.5400004    0.0896007
   5.5500002    0.1460169
   5.5600004    0.0870776
   5.5700002    0.0681445
   5.5800004    0.0481820
   5.5900002    0.1351748
   5.6000004    0.1415631
   5.6100001    0.1087592
   5.6200004    0.0776073
   5.6300001    0.0607639
   5.6400003    0.0601506
   5.6500001    0.0998177
   5.6600003    0.1047306
   5.6700001    0.0989707
   5.6800003    0.0673203
   5.6900001    0.0884680
   5.7000003    0.1302461
   5.7100000    0.1369617
   5.7200003    0.0785376
   5.7300005    0.0716158
   5.7400002    0.1167201
   5.7500005    0.1392539
   5.7600002    0.1564959
   5.7700005    0.0733069
   5.7800002    0.1406255
   5.7900004    0.1330491
   5.8000002    0.1034947
   5.8100004    0.0717471
   5.8200002    0.0701800
   5.8300004    0.0820249
   5.8400002    0.1071965
   5.8500004    0.0776528
   5.8600001    0.1133541
   5.8700004    0.0774600
   5.8800001    0.0960232
   5.8900003    0.1177663
   5.9000001    0.0967933
   5.9100003    0.1564451
   5.9200001    0.1303834
   5.9300003    0.0882976
   5.9400001    0.1322423
   5.9500003    0.1490871
   5.9600005    0.0966900
   5.9700003    0.0815677
   5.9800005    0.0995382
   5.9900002    0.1213328
   6.0000005    0.1381044
   6.0100002    0.1375239
   6.0200005    0.0795805
   6.0300002    0.0796265
   6.0400004    0.0942243
   6.0500002    0.0842325
   6.0600004    0.0887185
   6.0700002    0.1013307
   6.0800004    0.0745327
   6.0900002    0.0701485
   6.1000004    0.0608678
   6.1100001    0.1432217
   6.1200004    0.0997147
   6.1300001    0.0729817
   6.1400003    0.1163913
   6.1500001    0.1631785
   6.1600003    0.0771981
   6.1700001    0.0894444
   6.1800003    0.0805854
   6.1900001    0.1105992
   6.2000003    0.1294200
   6.2100005    0.1450744
   6.2200003    0.1437784
   6.2300005    0.1356524
   6.2400002    0.0884836
   6.2500005    0.0982517
   6.2600002    0.0931535
   6.2700005    0.1319465
   6.2800002    0.1257528
   6.2900004    0.1368081
   6.3000002    0.0634397
   6.3100004    0.1103421
   6.3200002    0.0661556
   6.3300004    0.1468316
   6.3400002    0.1512682
   6.3500004    0.1270212
   6.3600001    0.1077515
   6.3700004    0.1094762
   6.3800001    0.1260736
   6.3900003    0.1391034
   6.4000001    0.0688724
   6.4100003    0.0775968
   6.4200001    0.0533874
   6.4300003    0.0979220
   6.4400005    0.0824548
   6.4500003    0.0761257
   6.4600005    0.0812808
   6.4700003    0.1120325
   6.4800005    0.0955854
   6.4900002    0.1174452
   6.5000005    0.0817394
   6.5100002    0.0866835
   6.5200005    0.0888365
   6.5300002    0.0816019
   6.5400004    0.0659153
   6.5500002    0.0948424
   6.5600004    0.0956027
   6.5700002    0.1522717
   6.5800004    0.0722895
   6.5900002    0.0821505
   6.6000004    0.0652648
   6.6100001    0.0983759
   6.6200004    0.0998226
   6.6300001    0.0683028
   6.6400003    0.0782997
   6.6500001    0.0903768
   6.6600003    0.1346299
   6.6700006    0.1213770
   6.6800003    0.1094557
   6.6900005    0.1117267
   6.7000003    0.1367799
   6.7100005    0.1383316
   6.7200003    0.1265075
   6.7300005    0.0709887
   6.7400002    0.1059669
   6.7500005    0.0849508
   6.7600002    0.0452039
   6.7700005    0.0926649
   6.7800002    0.1322708
   6.7900004    0.1560840
   6.8000002    0.1417821
   6.8100004    0.1187964
   6.8200002    0.1114742
   6.8300004    0.0828885
   6.8400002    0.0820832
   6.8500004    0.0563638
   6.8600001    0.0860364
   6.8700004    0.0479141
   6.8800001    0.1398021
   6.8900003    0.1174573
   6.9000001    0.1029061
   6.9100003    0.1228139
   6.9200006    0.0617538
   6.9300003    0.1231063
   6.9400005    0.0628368
   6.9500003    0.1170962
   6.9600005    0.1241397
   6.9700003    0.0959773
   6.9800005    0.1512399
   6.9900002    0.1299025
   7.0000005    0.0816519
   7.0100002    0.0997901
   7.0200005    0.0637213
   7.0300002    0.0872471
   7.0400004    0.0835901
   7.0500002    0.0931181
   7.0600004    0.1310221
   7.0700002    0.1390213
   7.0800004    0.1461014
   7.0900002    0.0817010
   7.1000004    0.1090025
   7.1100001    0.0997776
   7.1200004    0.1288374
   7.1300001    0.0926541
   7.1400003    0.0700226
   7.1500006    0.0690531
   7.1600003    0.0944579
   7.1700006    0.1259701
   7.1800003    0.1174068
   7.1900005    0.1470557
   7.2000003    0.1111922
   7.2100005    0.1120956
   7.2200003    0.1233550
   7.2300005    0.1127542
   7.2400002    0.1540362
   7.2500005    0.1334595
   7.2600002    0.1334284
   7.2700005    0.0951631
   7.2800002    0.1273862
   7.2900004    0.1238635
   7.3000002    0.1402787
   7.3100004    0.1494868
   7.3200002    0.1458652
   7.3300004    0.0879293
   7.3400002    0.0959215
   7.3500004    0.1034102
   7.3600001    0.0938889
   7.3700004    0.1148373
   7.3800001    0.0890862
   7.3900003    0.0804774
   7.4000006    0.1257409
   7.4100003    0.0918938
   7.4200006    0.0966907
   7.4300003    0.1255585
   7.4400005    0.1343794
   7.4500003    0.1107490
   7.4600005    0.0986162
   7.4700003    0.1306357
   7.4800005    0.1265639
   7.4900002    0.1398392
   7.5000005    0.1228598
   7.5100002    0.1341118
   7.5200005    0.1508284
   7.5300002    0.1387249
   7.5400004    0.1240401
   7.5500002    0.1409240
   7.5600004    0.1460957
   7.5700002    0.1314355
   7.5800004    0.1448938
   7.5900002    0.0968376
   7.6000004    0.1311975
   7.6100001    0.1431026
   7.6200004    0.1336664
   7.6300006    0.0984025
   7.6400003    0.1543694
   7.6500006    0.1393970
   7.6600003    0.1386624
   7.6700006    0.0707291
   7.6800003    0.1180249
   7.6900005    0.0743209
   7.7000003    0.0590202
   7.7100005    0.0900074
   7.7200003    0.0971089
   7.7300005    0.0832115
   7.7400002    0.1260948
   7.7500005    0.1090610
   7.7600002    0.0942198
   7.7700005    0.0535940
   7.7800002    0.1136145
   7.7900004    0.0721058
   7.8000002    0.0992737
   7.8100004    0.0653741
   7.8200002    0.0934625
   7.8300004    0.0732554
   7.8400002    0.1106166
   7.8500004    0.0659839
   7.8600006    0.1285469
   7.8700004    0.1376301
   7.8800006    0.1525464
   7.8900003    0.1582155
   7.9000006    0.1303073
   7.9100003    0.0813400
   7.9200006    0.0966918
   7.9300003    0.1354377
   7.9400005    0.1021098
   7.9500003    0.1180746
   7.9600005    0.0828718
   7.9700003    0.0556864
   7.9800005    0.0824963
   7.9900002    0.0496657
   8.0000000    0.0657081
   8.0100002    0.1056868
   8.0200005    0.1526188
   8.0300007    0.1472699
   8.0400000    0.0854575
   8.0500002    0.1172807
   8.0600004    0.0687896
   8.0700006    0.1567885
   8.0799999    0.1028073
   8.0900002    0.0877337
   8.1000004    0.0710590
   8.1100006    0.1510593
   8.1200008    0.0914702
   8.1300001    0.0853672
   8.1400003    0.1188026
   8.1500006    0.0751529
   8.1600008    0.0658856
   8.1700001    0.0688886
   8.1800003    0.0697890
   8.1900005    0.0585213
   8.2000008    0.0679470
   8.2100000    0.1062120
   8.2200003    0.0817582
   8.2300005    0.0526683
   8.2400007    0.0716815
   8.2500000    0.0622094
   8.2600002    0.1174040
   8.2700005    0.1350278
   8.2800007    0.1047425
   8.2900000    0.1450388
   8.3000002    0.1276692
   8.3100004    0.0928056
   8.3200006    0.0968816
   8.3299999    0.0802283
   8.3400002    0.0866021
   8.3500004    0.0788965
   8.3600006    0.0825562
   8.3700008    0.0885166
   8.3800001    0.0783275
   8.3900003    0.0781826
   8.4000006    0.0643801
   8.4100008    0.1168199
   8.4200001    0.0763802
   8.4300003    0.0777910
   8.4400005    0.0879162
   8.4500008    0.0757421
   8.4600000    0.0674131
   8.4700003    0.0743699
   8.4800005    0.0637284
   8.4900007    0.1083811
   8.5000000    0.0965944
   8.5100002    0.1162333
   8.5200005    0.0701304
   8.5300007    0.0594578
   8.5400000    0.0671252
   8.5500002    0.0524634
   8.5600004    0.1013446
   8.5700006    0.0803738
   8.5800009    0.0728533
   8.5900002    0.0604146
   8.6000004    0.0768368
   8.6100006    0.0689310
   8.6200008    0.0692081
   8.6300001    0.0825855
   8.6400003    0.0545957
   8.6500006    0.0517660
   8.6600008    0.0523544
   8.6700001    0.0562492
   8.6800003    0.0599478
   8.6900005    0.0678319
   8.7000008    0.0604505
   8.7100000    0.0480764
   8.7200003    0.0571611
   8.7300005    0.0583916
   8.7400007    0.0754326
   8.7500000    0.0415322
   8.7600002    0.0554233
   8.7700005    0.0967850
   8.7800007    0.0448317
   8.7900000    0.0637550
   8.8000002    0.0669804
   8.8100004    0.0400524
   8.8200006    0.0545019
   8.8300009    0.0672387
   8.8400002    0.0520059
   8.8500004    0.0484359
   8.8600006    0.0447003
   8.8700008    0.0736291
   8.8800001    0.0335839
   8.8900003    0.0645568
   8.9000006    0.0522319
   8.9100008    0.0534849
   8.9200001    0.0556268
   8.9300003    0.0879380
   8.9400005    0.0599406
   8.9500008    0.0712781
   8.9600000    0.1237348
   8.9700003    0.0725475
   8.9800005    0.0731224
   8.9900007    0.1090336
   9.0000000    0.0751781
   9.0100002    0.0855354
   9.0200005    0.0881668
   9.0300007    0.0451350
   9.0400000    0.0687574
   9.0500002    0.0574891
   9.0600004    0.0566928
   9.0700006    0.0544829
   9.0800009    0.0766297
   9.0900002    0.0572690
   9.1000004    0.0801843
   9.1100006    0.0737390
   9.1200008    0.0578614
   9.1300001    0.0581591
   9.1400003    0.0665357
   9.1500006    0.0657690
   9.1600008    0.0606303
   9.1700001    0.0596694
   9.1800003    0.0689306
   9.1900005    0.0587605
   9.2000008    0.0807727
   9.2100000    0.0577521
   9.2200003    0.0609208
   9.2300005    0.0667532
   9.2400007    0.0593707
   9.2500000    0.0911150
   9.2600002    0.0788779
   9.2700005    0.0648260
   9.2800007    0.0795821
   9.2900009    0.0560649
   9.3000002    0.0867481
   9.3100004    0.0740784
   9.3200006    0.0878353
   9.3300009    0.0719566
   9.3400002    0.0611798
   9.3500004    0.0623354
   9.3600006    0.0819733
   9.3700008    0.0825608
   9.3800001    0.0599861
   9.3900003    0.0732871
   9.4000006    0.1196767
   9.4100008    0.0615148
   9.4200001    0.0814209
   9.4300003    0.0684061
   9.4400005    0.0582877
   9.4500008    0.0843710
   9.4600000    0.0668840
   9.4700003    0.0894330
   9.4800005    0.0756899
   9.4900007    0.0972903
   9.5000000    0.0655994
   9.5100002    0.0655475
   9.5200005    0.0779610
   9.5300007    0.0621185
   9.5400009    0.0578594
   9.5500002    0.1307360
   9.5600004    0.0699034
   9.5700006    0.0732515
   9.5800009    0.1057029
   9.5900002    0.1101074
   9.6000004    0.0766615
   9.6100006    0.0611704
   9.6200008    0.0822666
   9.6300001    0.1012492
   9.6400003    0.1029985
   9.6500006    0.0453980
   9.6600008    0.0604059
   9.6700001    0.0616500
   9.6800003    0.0697675
   9.6900005    0.0674403
   9.7000008    0.0719376
   9.7100000    0.0844373
   9.7200003    0.0862150
   9.7300005    0.0760285
   9.7400007    0.0602245
   9.7500000    0.0744798
   9.7600002    0.0637482
   9.7700005    0.0474662
   9.7800007    0.0984036
   9.7900009    0.0416282
   9.8000002    0.1105620
   9.8100004    0.0715273
   9.8200006    0.0720817
   9.8300009    0.1365387
   9.8400002    0.0932659
   9.8500004    0.0860415
   9.8600006    0.0705828
   9.8700008    0.0931943
   9.8800001    0.0940272
   9.8900003    0.0710316
   9.9000006    0.1006169
   9.9100008    0.1226727
   9.9200001    0.1328717
   9.9300003    0.0927497
   9.9400005    0.0737902
   9.9500008    0.0735723
   9.9600000    0.0611475
   9.9700003    0.0969366
   9.9800005    0.0664206
   9.9900007    0.0764964
  10.0000000    0.1015905
  10.0100002    0.0862785
  10.0200005    0.0776768
  10.0300007    0.0683780
  10.0400009    0.0826506
  10.0500002    0.0683669
  10.0600004    0.1389948
  10.0700006    0.0963667
  10.0800009    0.0706730
  10.0900002    0.0885044
  10.1000004    0.0740505
  10.1100006    0.0791937
  10.1200008    0.0670130
  10.1300001    0.0592677
  10.1400003    0.0542577
  10.1500006    0.0431289
  10.1600008    0.1017088
  10.1700001    0.1346054
  10.1800003    0.1355624
  10.1900005    0.1417940
  10.2000008    0.0957271
  10.2100000    0.0943380
  10.2200003    0.0484598
  10.2300005    0.0467947
  10.2400007    0.0602408
  10.2500010    0.0611669
  10.2600002    0.0707745
  10.2700005    0.0798658
  10.2800007    0.0593764
  10.2900009    0.0985308
  10.3000002    0.0642107
  10.3100004    0.0865571
  10.3200006    0.1215416
  10.3300009    0.0928804
  10.3400002    0.0693955
  10.3500004    0.1467721
  10.3600006    0.1513605
  10.3700008    0.1447156
  10.3800001    0.0582224
  10.3900003    0.0885848
  10.4000006    0.1419961
  10.4100008    0.0749327
  10.4200001    0.0606086
  10.4300003    0.0740943
  10.4400005    0.0893948
  10.4500008    0.0947653
  10.4600000    0.1317589
  10.4700003    0.0597286
  10.4800005    0.0667201
  10.4900007    0.0523597
  10.5000010    0.0529496
  10.5100002    0.0836525
  10.5200005    0.0621048
  10.5300007    0.0705733
  10.5400009    0.0678751
  10.5500002    0.0712202
  10.5600004    0.0878656
  10.5700006    0.0792334
  10.5800009    0.0800741
  10.5900002    0.0904209
  10.6000004    0.0902392
  10.6100006    0.0735396
  10.6200008    0.0640379
  10.6300001    0.1248274
  10.6400003    0.1343684
  10.6500006    0.0977951
  10.6600008    0.0597249
  10.6700001    0.0810646
  10.6800003    0.1148674
  10.6900005    0.0718438
  10.7000008    0.1397734
  10.7100000    0.1444114
  10.7200003    0.1451885
  10.7300005    0.1330274
  10.7400007    0.1442549
  10.7500010    0.1218331
  10.7600002    0.0729874
  10.7700005    0.0666713
  10.7800007    0.1145362
  10.7900009    0.1442456
  10.8000002    0.1012586
  10.8100004    0.0557922
  10.8200006    0.0620617
  10.8300009    0.0993672
  10.8400002    0.1112661
  10.8500004    0.0970722
  10.8600006    0.0917464
  10.8700008    0.0613631
  10.8800001    0.0880882
  10.8900003    0.1027928
  10.9000006    0.0993963
  10.9100008    0.0734175
  10.9200001    0.0629047
  10.9300003    0.0661856
  10.9400005    0.0867980
  10.9500008    0.0967189
  10.9600010    0.0826136
  10.9700003    0.0791829
  10.9800005    0.1393182
  10.9900007    0.0910541
  11.0000010    0.0882141
  11.0100002    0.0609583
  11.0200005    0.0966842
  11.0300007    0.0982011
  11.0400009    0.0925115
  11.0500002    0.0858988
  11.0600004    0.1020592
  11.0700006    0.1004196
  11.0800009    0.0966164
  11.0900002    0.1183276
  11.1000004    0.1364331
  11.1100006    0.0942660
  11.1200008    0.0942132
  11.1300001    0.0935532
  11.1400003    0.0836792
  11.1500006    0.0854550
  11.1600008    0.0899096
  11.1700001    0.0628581
  11.1800003    0.0769825
  11.1900005    0.1073567
  11.2000008    0.1071568
  11.2100010    0.1130539
  11.2200003    0.0862767
  11.2300005    0.1270314
  11.2400007    0.1346012
  11.2500010    0.1040811
  11.2600002    0.0765296
  11.2700005    0.1037848
  11.2800007    0.0836917
  11.2900009    0.0551155
  11.3000002    0.0529655
  11.3100004    0.0999794
  11.3200006    0.0548484
  11.3300009    0.0710154
  11.3400002    0.0772800
  11.3500004    0.1110549
  11.3600006    0.0736138
  11.3700008    0.1336705
  11.3800001    0.0610745
  11.3900003    0.0751149
  11.4000006    0.1040428
  11.4100008    0.0832531
  11.4200001    0.0888702
  11.4300003    0.1096321
  11.4400005    0.0681982
  11.4500008    0.1028544
  11.4600010    0.1268355
  11.4700003    0.0715001
  11.4800005    0.0753271
  11.4900007    0.1109253
  11.5000010    0.1081133
  11.5100002    0.0587254
  11.5200005    0.0731891
  11.5300007    0.0729740
  11.5400009    0.0664000
  11.5500002    0.1304197
  11.5600004    0.0705830
  11.5700006    0.0963076
  11.5800009    0.0545908
  11.5900002    0.0777211
  11.6000004    0.0797501
  11.6100006    0.1245438
  11.6200008    0.1048500
  11.6300001    0.0804119
  11.6400003    0.1111423
  11.6500006    0.0647271
  11.6600008    0.0880904
  11.6700010    0.0803227
  11.6800003    0.1087350
  11.6900005    0.0592159
  11.7000008    0.0718536
  11.7100010    0.0872206
  11.7200003    0.0723691
  11.7300005    0.1522444
  11.7400007    0.0631168
  11.7500010    0.0936077
  11.7600002    0.0788691
  11.7700005    0.0766977
  11.7800007    0.0801906
  11.7900009    0.0595550
  11.8000002    0.0931095
  11.8100004    0.0763666
  11.8200006    0.0869681
  11.8300009    0.0674460
  11.8400002    0.0731991
  11.8500004    0.0686423
  11.8600006    0.0624532
  11.8700008    0.0657647
  11.8800001    0.0650662
  11.8900003    0.0633297
  11.9000006    0.0620000
  11.9100008    0.0598642
  11.9200010    0.0472837
  11.9300003    0.0618245
  11.9400005    0.0706345
  11.9500008    0.0623714
  11.9600010    0.1233304
  11.9700003    0.0895743
  11.9800005    0.0650009
  11.9900007    0.0789820
  12.0000010    0.0674417
  12.0100002    0.0930199
  12.0200005    0.1043575
  12.0300007    0.0690258
  12.0400009    0.0835918
  12.0500002    0.0634796
  12.0600004    0.0662795
  12.0700006    0.0684593
  12.0800009    0.0585049
  12.0900002    0.0785356
  12.1000004    0.0685507
  12.1100006    0.0683408
  12.1200008    0.0659713
  12.1300001    0.0909014
  12.1400003    0.1251286
  12.1500006    0.1175507
  12.1600008    0.1111189
  12.1700010    0.0645395
  12.1800003    0.0782943
  12.1900005    0.0592604
  12.2000008    0.0767112
  12.2100010    0.0879532
  12.2200003    0.1014861
  12.2300005    0.0933092
  12.2400007    0.0964188
  12.2500010    0.0764729
  12.2600002    0.0804318
  12.2700005    0.0830822
  12.2800007    0.0772593
  12.2900009    0.1013481
  12.3000002    0.0560370
  12.3100004    0.1173860
  12.3200006    0.0704447
  12.3300009    0.1137505
  12.3400002    0.1193610
  12.3500004    0.0625486
  12.3600006    0.0783732
  12.3700008    0.0554520
  12.3800001    0.0665168
  12.3900003    0.0926172
  12.4000006    0.0450464
  12.4100008    0.0720309
  12.4200010    0.1048779
  12.4300003    0.1185048
  12.4400005    0.1335904
  12.4500008    0.0972635
  12.4600010    0.0834136
  12.4700003    0.1063464
  12.4800005    0.1235305
  12.4900007    0.1123584
  12.5000010    0.0678087
  12.5100002    0.0525196
  12.5200005    0.0545124
  12.5300007    0.1088670
  12.5400009    0.0653404
  12.5500002    0.0804206
  12.5600004    0.0722065
  12.5700006    0.0666621
  12.5800009    0.0571182
  12.5900002    0.0616654
  12.6000004    0.0738624
  12.6100006    0.0576471
  12.6200008    0.0832005
  12.6300011    0.0720589
  12.6400003    0.0602242
  12.6500006    0.0538265
  12.6600008    0.0616185
  12.6700010    0.1016677
  12.6800003    0.0815229
  12.6900005    0.0516687
  12.7000008    0.0773417
  12.7100010    0.0509397
  12.7200003    0.0689248
  12.7300005    0.0845991
  12.7400007    0.0859331
  12.7500010    0.0809723
  12.7600002    0.0782627
  12.7700005    0.0781306
  12.7800007    0.0866437
  12.7900009    0.0907540
  12.8000002    0.0815068
  12.8100004    0.0796092
  12.8200006    0.0676386
  12.8300009    0.0622366
  12.8400002    0.0803228
  12.8500004    0.0567509
  12.8600006    0.1384825
  12.8700008    0.0594558
  12.8800011    0.1283919
  12.8900003    0.1288334
  12.9000006    0.0767955
  12.9100008    0.1484537
  12.9200010    0.0811729
  12.9300003    0.1222148
  12.9400005    0.1331795
  12.9500008    0.1333770
  12.9600010    0.1324632
  12.9700003    0.1377731
  12.9800005    0.0535901
  12.9900007    0.0760040
  13.0000010    0.0752308
  13.0100002    0.0530545
  13.0200005    0.0955502
  13.0300007    0.0860841
  13.0400009    0.0432391
  13.0500002    0.0904729
  13.0600004    0.0506635
  13.0700006    0.0753309
  13.0800009    0.0693689
  13.0900002    0.0627640
  13.1000004    0.0940191
  13.1100006    0.0827214
  13.1200008    0.0387485
  13.1300011    0.0816022
  13.1400003    0.1417060
  13.1500006    0.0793415
  13.1600008    0.1100273
  13.1700010    0.1326675
  13.1800003    0.0754667
  13.1900005    0.1136070
  13.2000008    0.0598399
  13.2100010    0.0597541
  13.2200003    0.0910923
  13.2300005    0.0711100
  13.2400007    0.0960493
  13.2500010    0.0749216
  13.2600002    0.1268704
  13.2700005    0.0598304
  13.2800007    0.0697467
  13.2900009    0.0867001
  13.3000002    0.0751826
  13.3100004    0.1004258
  13.3200006    0.0744141
  13.3300009    0.0767140
  13.3400011    0.0795383
  13.3500004    0.0860270
  13.3600006    0.0748925
  13.3700008    0.1330543
  13.3800011    0.0792465
  13.3900003    0.0856693
  13.4000006    0.0844569
  13.4100008    0.1134166
  13.4200010    0.0741283
  13.4300003    0.0940955
  13.4400005    0.0972449
  13.4500008    0.0622098
  13.4600010    0.0490154
  13.4700003    0.0973168
  13.4800005    0.0782291
  13.4900007    0.0862908
  13.5000010    0.0785146
  13.5100002    0.0760812
  13.5200005    0.0933758
  13.5300007    0.0541344
  13.5400009    0.1304993
  13.5500002    0.0840715
  13.5600004    0.0549760
  13.5700006    0.0816913
  13.5800009    0.0735109
  13.5900011    0.0768790
  13.6000004    0.0876582
  13.6100006    0.0664837
  13.6200008    0.0723443
  13.6300011    0.0851346
  13.6400003    0.0851385
  13.6500006    0.0669829
  13.6600008    0.0863896
  13.6700010    0.0850752
  13.6800003    0.0990612
  13.6900005    0.0895333
  13.7000008    0.0884630
  13.7100010    0.0807068
  13.7200003    0.0770989
  13.7300005    0.1138617
  13.7400007    0.0864746
  13.7500010    0.0997140
  13.7600002    0.0648066
  13.7700005    0.0642259
  13.7800007    0.0737894
  13.7900009    0.0675980
  13.8000002    0.0842860
  13.8100004    0.1248313
  13.8200006    0.0532146
  13.8300009    0.0599359
  13.8400011    0.0921018
  13.8500004    0.0578278
  13.8600006    0.0879127
  13.8700008    0.0847292
  13.8800011    0.0767411
  13.8900003    0.0733732
  13.9000006    0.0985027
  13.9100008    0.0806132
  13.9200010    0.0862465
  13.9300003    0.0665715
  13.9400005    0.0631995
  13.9500008    0.0709691
  13.9600010    0.0725466
  13.9700003    0.0894959
  13.9800005    0.0982210
  13.9900007    0.1055744
  14.0000010    0.0856294
  14.0100002    0.0908453
  14.0200005    0.1165782
  14.0300007    0.0598791
  14.0400009    0.1070871
  14.0500002    0.0949350
  14.0600004    0.0750815
  14.0700006    0.0843682
  14.0800009    0.0780830
  14.0900011    0.0531279
  14.1000004    0.0514434
  14.1100006    0.0775204
  14.1200008    0.0579782
  14.1300011    0.1036254
  14.1400003    0.0803302
  14.1500006    0.0796145
  14.1600008    0.0576850
  14.1700010    0.1059825
  14.1800003    0.1548537
  14.1900005    0.1073572
  14.2000008    0.1168124
  14.2100010    0.0613117
  14.2200003    0.0490361
  14.2300005    0.0811347
  14.2400007    0.0438560
  14.2500010    0.0624648
  14.2600002    0.0646181
  14.2700005    0.1235077
  14.2800007    0.0718770
  14.2900009    0.0689444
  14.3000011    0.0841388
  14.3100004    0.0494737
  14.3200006    0.0824867
  14.3300009    0.0995798
  14.3400011    0.1083291
  14.3500004    0.0898342
  14.3600006    0.0872524
  14.3700008    0.0989209
  14.3800011    0.0761329
  14.3900003    0.1107771
  14.4000006    0.0875214
  14.4100008    0.0988791
  14.4200010    0.0761277
  14.4300003    0.0607576
  14.4400005    0.1012245
  14.4500008    0.0910875
  14.4600010    0.0769037
  14.4700003    0.0982209
  14.4800005    0.0752765
  14.4900007    0.0639383
  14.5000010    0.1500843
  14.5100002    0.1284611
  14.5200005    0.0917863
  14.5300007    0.0958377
  14.5400009    0.0726774
  14.5500011    0.0973749
  14.5600004    0.0582907
  14.5700006    0.0744459
  14.5800009    0.0975140
  14.5900011    0.0665922
  14.6000004    0.0738886
  14.6100006    0.0825006
  14.6200008    0.0709102
  14.6300011    0.0778171
  14.6400003    0.0894745
  14.6500006    0.0978387
  14.6600008    0.0588917
  14.6700010    0.0455643
  14.6800003    0.1110613
  14.6900005    0.0603379
  14.7000008    0.0772217
  14.7100010    0.0624763
  14.7200003    0.0537718
  14.7300005    0.0956185
  14.7400007    0.1050295
  14.7500010    0.1240686
  14.7600002    0.0983518
  14.7700005    0.0977332
  14.7800007    0.1323283
  14.7900009    0.0771086
  14.8000011    0.0834537
  14.8100004    0.1429597
  14.8200006    0.1109689
  14.8300009    0.0760602
  14.8400011    0.1230198
  14.8500004    0.0709990
  14.8600006    0.0779741
  14.8700008    0.0719560
  14.8800011    0.0739952
  14.8900003    0.0821546
  14.9000006    0.0687335
  14.9100008    0.0695829
  14.9200010    0.1172833
  14.9300003    0.0818469
  14.9400005    0.0883655
  14.9500008    0.0781596
  14.9600010    0.0839468
  14.9700003    0.0973139
  14.9800005    0.1540098
  14.9900007    0.0751196
  15.0000010    0.0750533
  15.0100012    0.0967084
  15.0200005    0.0728277
  15.0300007    0.0752578
  15.0400009    0.0848017
  15.0500011    0.0483186
  15.0600004    0.0698712
  15.0700006    0.0722247
  15.0800009    0.0798634
  15.0900011    0.1039183
  15.1000004    0.1048182
  15.1100006    0.0997757
  15.1200008    0.1047186
  15.1300011    0.0632485
  15.1400003    0.0722483
  15.1500006    0.1280223
  15.1600008    0.0846123
  15.1700010    0.0873176
  15.1800003    0.0759775
  15.1900005    0.0852446
  15.2000008    0.0617695
  15.2100010    0.0716599
  15.2200003    0.0806480
  15.2300005    0.1007162
  15.2400007    0.0766666
  15.2500010    0.0721250
  15.2600012    0.0780296
  15.2700005    0.1124759
  15.2800007    0.0688580
  15.2900009    0.0901069
  15.3000011    0.0914271
  15.3100004    0.0507183
  15.3200006    0.0881649
  15.3300009    0.0834045
  15.3400011    0.1306881
  15.3500004    0.0975841
  15.3600006    0.0651832
  15.3700008    0.0741185
  15.3800011    0.0366369
  15.3900003    0.0707428
  15.4000006    0.0661353
  15.4100008    0.0936376
  15.4200010    0.0883579
  15.4300003    0.0551567
  15.4400005    0.0578377
  15.4500008    0.0788049
  15.4600010    0.0801052
  15.4700003    0.0774346
  15.4800005    0.0746346
  15.4900007    0.0733732
  15.5000010    0.0499346
  15.5100012    0.0821752
  15.5200005    0.0683231
  15.5300007    0.0497997
  15.5400009    0.0819309
  15.5500011    0.0697636
  15.5600004    0.0705567
  15.5700006    0.0754713
  15.5800009    0.0770783
  15.5900011    0.1099751
  15.6000004    0.1026117
  15.6100006    0.0748330
  15.6200008    0.0587148
  15.6300011    0.0633079
  15.6400003    0.0994577
  15.6500006    0.0824863
  15.6600008    0.0918190
  15.6700010    0.0824570
  15.6800003    0.1123948
  15.6900005    0.0771954
  15.7000008    0.0773317
  15.7100010    0.0806230
  15.7200012    0.0946516
  15.7300005    0.0854044
  15.7400007    0.1139894
  15.7500010    0.0778469
  15.7600012    0.1083470
  15.7700005    0.0798266
  15.7800007    0.0686402
  15.7900009    0.0938007
  15.8000011    0.0943343
  15.8100004    0.0807553
  15.8200006    0.0908867
  15.8300009    0.0671577
  15.8400011    0.0686689
  15.8500004    0.1255186
  15.8600006    0.0895605
  15.8700008    0.0728264
  15.8800011    0.0644167
  15.8900003    0.0953193
  15.9000006    0.0656042
  15.9100008    0.0736795
  15.9200010    0.1041265
  15.9300003    0.0663026
  15.9400005    0.0650866
  15.9500008    0.0838417
  15.9600010    0.0673498
  15.9700012    0.0829666
  15.9800005    0.1152312
  15.9900007    0.0793658
  16.0000000    0.0627934
  16.0100002    0.0683497
  16.0200005    0.0683128
  16.0300007    0.0807511
  16.0400009    0.1013868
  16.0500011    0.0882345
  16.0600014    0.0821405
  16.0700016    0.0701614
  16.0799999    0.0791045
  16.0900002    0.0702235
  16.1000004    0.0671739
  16.1100006    0.0851917
  16.1200008    0.0986233
  16.1300011    0.0711668
  16.1400013    0.0873988
  16.1500015    0.1283695
  16.1599998    0.0754286
  16.1700001    0.0639593
  16.1800003    0.0927755
  16.1900005    0.0678766
  16.2000008    0.1108007
  16.2100010    0.0798451
  16.2200012    0.0528735
  16.2300014    0.0789271
  16.2400017    0.0949703
  16.2500000    0.0932908
  16.2600002    0.0811290
  16.2700005    0.1053830
  16.2800007    0.1138214
  16.2900009    0.0870506
  16.3000011    0.0696807
  16.3100014    0.0830983
  16.3200016    0.0715176
  16.3299999    0.0639175
  16.3400002    0.0622163
  16.3500004    0.0660727
  16.3600006    0.0745026
  16.3700008    0.0619091
  16.3800011    0.0689352
  16.3900013    0.0795158
  16.4000015    0.0748265
  16.4099998    0.1074287
  16.4200001    0.0885533
  16.4300003    0.0789189
  16.4400005    0.0683272
  16.4500008    0.0623441
  16.4600010    0.0660962
  16.4700012    0.1036059
  16.4800014    0.0929895
  16.4900017    0.0895360
  16.5000000    0.1112855
  16.5100002    0.0985157
  16.5200005    0.0888253
  16.5300007    0.0774843
  16.5400009    0.0659494
  16.5500011    0.0911793
  16.5600014    0.0899712
  16.5700016    0.1265375
  16.5799999    0.0990423
  16.5900002    0.1043302
  16.6000004    0.0837426
  16.6100006    0.1302737
  16.6200008    0.1022350
  16.6300011    0.0894586
  16.6400013    0.1046773
  16.6500015    0.0868028
  16.6599998    0.0876953
  16.6700001    0.1005718
  16.6800003    0.0948046
  16.6900005    0.0970838
  16.7000008    0.0875187
  16.7100010    0.1088725
  16.7200012    0.1147015
  16.7300014    0.0815710
  16.7400017    0.1286120
  16.7500000    0.0940386
  16.7600002    0.1124930
  16.7700005    0.1172266
  16.7800007    0.1123067
  16.7900009    0.1081946
  16.8000011    0.0864167
  16.8100014    0.1256586
  16.8200016    0.0821755
  16.8299999    0.0928953
  16.8400002    0.1100444
  16.8500004    0.1155747
  16.8600006    0.0863476
  16.8700008    0.0966624
  16.8800011    0.0806195
  16.8900013    0.1163268
  16.9000015    0.1236064
  16.9100018    0.1322147
  16.9200001    0.1107112
  16.9300003    0.0873655
  16.9400005    0.0739933
  16.9500008    0.1104445
  16.9600010    0.0884637
  16.9700012    0.0968280
  16.9800014    0.0902301
  16.9900017    0.0795307
  17.0000000    0.0701812
  17.0100002    0.0828080
  17.0200005    0.0832834
  17.0300007    0.0700929
  17.0400009    0.0874253
  17.0500011    0.0925659
  17.0600014    0.0981511
  17.0700016    0.1084483
  17.0799999    0.1079649
  17.0900002    0.0677216
  17.1000004    0.1015980
  17.1100006    0.0966975
  17.1200008    0.0691030
  17.1300011    0.0871280
  17.1400013    0.0774604
  17.1500015    0.0664221
  17.1600018    0.0831627
  17.1700001    0.1102516
  17.1800003    0.0846722
  17.1900005    0.0873497
  17.2000008    0.0686782
  17.2100010    0.0871864
  17.2200012    0.0899884
  17.2300014    0.0909764
  17.2400017    0.0787322
  17.2500000    0.0854358
  17.2600002    0.0691512
  17.2700005    0.0960129
  17.2800007    0.0724768
  17.2900009    0.0736579
  17.3000011    0.0623306
  17.3100014    0.0728734
  17.3200016    0.0713763
  17.3299999    0.0750449
  17.3400002    0.0695559
  17.3500004    0.0733688
  17.3600006    0.0516562
  17.3700008    0.0606557
  17.3800011    0.0636725
  17.3900013    0.0472755
  17.4000015    0.0928009
  17.4100018    0.0610248
  17.4200001    0.0870347
  17.4300003    0.0684519
  17.4400005    0.0719131
  17.4500008    0.0640814
  17.4600010    0.0663276
  17.4700012    0.0726111
  17.4800014    0.0776488
  17.4900017    0.0934570
  17.5000000    0.0478762
  17.5100002    0.0901252
  17.5200005    0.0628646
  17.5300007    0.0771368
  17.5400009    0.0865935
  17.5500011    0.0661764
  17.5600014    0.0376834
  17.5700016    0.0672456
  17.5799999    0.0608527
  17.5900002    0.0785776
  17.6000004    0.0794346
  17.6100006    0.0893579
  17.6200008    0.0776655
  17.6300011    0.0741833
  17.6400013    0.1065952
  17.6500015    0.0678827
  17.6600018    0.0700837
  17.6700001    0.0771200
  17.6800003    0.0772816
  17.6900005    0.0643349
  17.7000008    0.0735649
  17.7100010    0.0639427
  17.7200012    0.0851817
  17.7300014    0.0646729
  17.7400017    0.0782608
  17.7500000    0.0764811
  17.7600002    0.0744663
  17.7700005    0.0802339
  17.7800007    0.0786410
  17.7900009    0.0592521
  17.8000011    0.0550848
  17.8100014    0.0690664
  17.8200016    0.0994453
  17.8299999    0.0843474
  17.8400002    0.0612699
  17.8500004    0.0803008
  17.8600006    0.0567828
  17.8700008    0.0557988
  17.8800011    0.0817737
  17.8900013    0.0885621
  17.9000015    0.0702588
  17.9100018    0.0826260
  17.9200001    0.0637530
  17.9300003    0.0756993
  17.9400005    0.0673928
  17.9500008    0.0811652
  17.9600010    0.0797307
  17.9700012    0.0937037
  17.9800014    0.0746172
  17.9900017    0.0925747
  18.0000000    0.0759174
  18.0100002    0.1071575
  18.0200005    0.0940872
  18.0300007    0.0742715
  18.0400009    0.0724945
  18.0500011    0.0887275
  18.0600014    0.0998060
  18.0700016    0.0771277
  18.0799999    0.0663288
  18.0900002    0.0871708
  18.1000004    0.0744712
  18.1100006    0.0913760
  18.1200008    0.0679618
  18.1300011    0.1048895
  18.1400013    0.0887251
  18.1500015    0.0781489
  18.1600018    0.0750768
  18.1700001    0.1086726
  18.1800003    0.1099972
  18.1900005    0.1122388
  18.2000008    0.1191348
  18.2100010    0.0960116
  18.2200012    0.1109799
  18.2300014    0.1027705
  18.2400017    0.1122310
  18.2500000    0.0754772
  18.2600002    0.1012078
  18.2700005    0.0836067
  18.2800007    0.1093403
  18.2900009    0.1035114
  18.3000011    0.1263221
  18.3100014    0.1168771
  18.3200016    0.1101617
  18.3299999    0.1058425
  18.3400002    0.0912048
  18.3500004    0.1063033
  18.3600006    0.1001423
  18.3700008    0.0795152
  18.3800011    0.0673025
  18.3900013    0.0629593
  18.4000015    0.1136044
  18.4100018    0.0841844
  18.4200001    0.0675678
  18.4300003    0.1112191
  18.4400005    0.0746837
  18.4500008    0.0884359
  18.4600010    0.0937049
  18.4700012    0.0729207
  18.4800014    0.0573007
  18.4900017    0.0747811
  18.5000000    0.0509950
  18.5100002    0.0722951
  18.5200005    0.0768228
  18.5300007    0.0978562
  18.5400009    0.0668318
  18.5500011    0.0612489
  18.5600014    0.0832571
  18.5700016    0.0714494
  18.5800018    0.0785047
  18.5900002    0.0673378
  18.6000004    0.0593922
  18.6100006    0.0775326
  18.6200008    0.0687949
  18.6300011    0.0544748
  18.6400013    0.0963189
  18.6500015    0.0888731
  18.6600018    0.0710990
  18.6700001    0.0716433
  18.6800003    0.0613070
  18.6900005    0.0660347
  18.7000008    0.0723773
  18.7100010    0.0761373
  18.7200012    0.0657597
  18.7300014    0.0600844
  18.7400017    0.0815869
  18.7500000    0.0789185
  18.7600002    0.0624348
  18.7700005    0.0555537
  18.7800007    0.0840516
  18.7900009    0.1151806
  18.8000011    0.0826530
  18.8100014    0.0926041
  18.8200016    0.0878378
  18.8300018    0.1015057
  18.8400002    0.0579375
  18.8500004    0.0608678
  18.8600006    0.0939632
  18.8700008    0.0975043
  18.8800011    0.0726466
  18.8900013    0.0883623
  18.9000015    0.0743688
  18.9100018    0.0699381
  18.9200001    0.0749472
  18.9300003    0.0816320
  18.9400005    0.0632467
  18.9500008    0.0700002
  18.9600010    0.0804383
  18.9700012    0.0854931
  18.9800014    0.0787058
  18.9900017    0.0751172
  19.0000000    0.0758359
  19.0100002    0.0729687
  19.0200005    0.0588530
  19.0300007    0.0599316
  19.0400009    0.0657136
  19.0500011    0.0778044
  19.0600014    0.0775161
  19.0700016    0.0651387
  19.0800018    0.0553161
  19.0900002    0.0791087
  19.1000004    0.0645351
  19.1100006    0.0713874
  19.1200008    0.0929809
  19.1300011    0.0852593
  19.1400013    0.0676453
  19.1500015    0.0742471
  19.1600018    0.1090921
  19.1700001    0.1085273
  19.1800003    0.1111901
  19.1900005    0.0867157
  19.2000008    0.0739111
  19.2100010    0.0892086
  19.2200012    0.0818116
  19.2300014    0.1014422
  19.2400017    0.0768251
  19.2500000    0.0465408
  19.2600002    0.1028075
  19.2700005    0.0788618
  19.2800007    0.0836582
  19.2900009    0.0903910
  19.3000011    0.0686157
  19.3100014    0.0764260
  19.3200016    0.0624941
  19.3300018    0.0646878
  19.3400002    0.0561597
  19.3500004    0.0964568
  19.3600006    0.0743954
  19.3700008    0.0632242
  19.3800011    0.0891751
  19.3900013    0.0856697
  19.4000015    0.1090031
  19.4100018    0.0738055
  19.4200001    0.1046764
  19.4300003    0.0906488
  19.4400005    0.0800102
  19.4500008    0.0818148
  19.4600010    0.0574339
  19.4700012    0.0788048
  19.4800014    0.0990173
  19.4900017    0.0745463
  19.5000000    0.0749860
  19.5100002    0.0767965
  19.5200005    0.0850031
  19.5300007    0.0623700
  19.5400009    0.0908940
  19.5500011    0.0818891
  19.5600014    0.0534109
  19.5700016    0.0820113
  19.5800018    0.0767635
  19.5900002    0.0670792
  19.6000004    0.0641667
  19.6100006    0.0709056
  19.6200008    0.0955988
  19.6300011    0.1227587
  19.6400013    0.0641799
  19.6500015    0.0928472
  19.6600018    0.1072539
  19.6700001    0.1181592
  19.6800003    0.0946916
  19.6900005    0.1042304
  19.7000008    0.1036980
  19.7100010    0.1030469
  19.7200012    0.0789548
  19.7300014    0.0815989
  19.7400017    0.1035256
  19.7500000    0.1054153
  19.7600002    0.0795166
  19.7700005    0.0745364
  19.7800007    0.1044321
  19.7900009    0.0998782
  19.8000011    0.0831089
  19.8100014    0.0796260
  19.8200016    0.0777208
  19.8300018    0.0472000
  19.8400002    0.1050053
  19.8500004    0.1007449
  19.8600006    0.0861560
  19.8700008    0.0682438
  19.8800011    0.0880084
  19.8900013    0.0602367
  19.9000015    0.0683662
  19.9100018    0.0929851
  19.9200001    0.0665474
  19.9300003    0.0809276
  19.9400005    0.0807815
  19.9500008    0.0893005
  19.9600010    0.0829611
  19.9700012    0.0796280
  19.9800014    0.1107070
  19.9900017    0.0826838
  20.0000000    0.0896643
  20.0100002    0.0737618
  20.0200005    0.0870200
  20.0300007    0.0760195
  20.0400009    0.0736703
  20.0500011    0.0769069
  20.0600014    0.0943245
  20.0700016    0.0713969
  20.0800018    0.0837197
  20.0900002    0.0711620
  20.1000004    0.0796290
  20.1100006    0.0805960
  20.1200008    0.0625883
  20.1300011    0.0691167
  20.1400013    0.0820888
  20.1500015    0.0810684
  20.1600018    0.0846140
  20.1700001    0.0996900
  20.1800003    0.0922210
  20.1900005    0.0674649
  20.2000008    0.0770400
  20.2100010    0.0718260
  20.2200012    0.0814110
  20.2300014    0.0560261
  20.2400017    0.0716203
  20.2500019    0.0775335
  20.2600002    0.0761200
  20.2700005    0.0815125
  20.2800007    0.0927407
  20.2900009    0.1051159
  20.3000011    0.0789477
  20.3100014    0.0699147
  20.3200016    0.0649378
  20.3300018    0.0962176
  20.3400002    0.0767829
  20.3500004    0.0694975
  20.3600006    0.0705594
  20.3700008    0.0916539
  20.3800011    0.0572833
  20.3900013    0.0695847
  20.4000015    0.0723528
  20.4100018    0.0665680
  20.4200001    0.0877104
  20.4300003    0.0867625
  20.4400005    0.0671791
  20.4500008    0.0772903
  20.4600010    0.0614428
  20.4700012    0.0599708
  20.4800014    0.0582275
  20.4900017    0.0774036
  20.5000019    0.0780189
  20.5100002    0.0679609
  20.5200005    0.0716372
  20.5300007    0.0516726
  20.5400009    0.0572987
  20.5500011    0.0835475
  20.5600014    0.1009796
  20.5700016    0.0962933
  20.5800018    0.0704743
  20.5900002    0.0470272
  20.6000004    0.0675838
  20.6100006    0.0603125
  20.6200008    0.0920328
  20.6300011    0.0776947
  20.6400013    0.0788533
  20.6500015    0.0630650
  20.6600018    0.1025692
  20.6700001    0.0808954
  20.6800003    0.0884490
  20.6900005    0.0727703
  20.7000008    0.0687919
  20.7100010    0.0723943
  20.7200012    0.1033605
  20.7300014    0.0737046
  20.7400017    0.0817290
  20.7500019    0.0802796
  20.7600002    0.0910252
  20.7700005    0.0784746
  20.7800007    0.0673907
  20.7900009    0.0767680
  20.8000011    0.0888722
  20.8100014    0.0639214
  20.8200016    0.0904646
  20.8300018    0.0832886
  20.8400002    0.0840036
  20.8500004    0.0793407
  20.8600006    0.0681382
  20.8700008    0.0874294
  20.8800011    0.0869218
  20.8900013    0.0866124
  20.9000015    0.0725277
  20.9100018    0.0894886
  20.9200001    0.0782189
  20.9300003    0.0704060
  20.9400005    0.0673496
  20.9500008    0.0749997
  20.9600010    0.0808362
  20.9700012    0.0853068
  20.9800014    0.0807575
  20.9900017    0.0934275
  21.0000019    0.0848669
  21.0100002    0.0685763
  21.0200005    0.0648272
  21.0300007    0.0781385
  21.0400009    0.0698307
  21.0500011    0.0664587
  21.0600014    0.0926806
  21.0700016    0.0818688
  21.0800018    0.0885264
  21.0900002    0.0702266
  21.1000004    0.0626402
  21.1100006    0.0884532
  21.1200008    0.0885129
  21.1300011    0.0785360
  21.1400013    0.1015365
  21.1500015    0.0826021
  21.1600018    0.0924882
  21.1700001    0.0633029
  21.1800003    0.0696048
  21.1900005    0.1035582
  21.2000008    0.0598085
  21.2100010    0.0874813
  21.2200012    0.0783735
  21.2300014    0.0814297
  21.2400017    0.0586033
  21.2500019    0.0899877
  21.2600002    0.0866148
  21.2700005    0.0653260
  21.2800007    0.0975059
  21.2900009    0.0840095
  21.3000011    0.0647083
  21.3100014    0.0733685
  21.3200016    0.0661013
  21.3300018    0.0754680
  21.3400002    0.0971958
  21.3500004    0.0728476
  21.3600006    0.0835976
  21.3700008    0.0831400
  21.3800011    0.0655577
  21.3900013    0.0999658
  21.4000015    0.0769532
  21.4100018    0.0722279
  21.4200001    0.0666452
  21.4300003    0.0646215
  21.4400005    0.0661422
  21.4500008    0.0647949
  21.4600010    0.0705134
  21.4700012    0.0787864
  21.4800014    0.0767163
  21.4900017    0.0632913
  21.5000019    0.0567896
  21.5100002    0.0543084
  21.5200005    0.0872725
  21.5300007    0.0690813
  21.5400009    0.1044575
  21.5500011    0.0902931
  21.5600014    0.0820489
  21.5700016    0.0925822
  21.5800018    0.0974346
  21.5900002    0.0930793
  21.6000004    0.0785026
  21.6100006    0.0961329
  21.6200008    0.0765922
  21.6300011    0.0586875
  21.6400013    0.0793433
  21.6500015    0.0848048
  21.6600018    0.0560973
  21.6700001    0.0693673
  21.6800003    0.0825530
  21.6900005    0.0903028
  21.7000008    0.0753290
  21.7100010    0.0631337
  21.7200012    0.0704182
  21.7300014    0.0677002
  21.7400017    0.1141092
  21.7500019    0.0842528
  21.7600002    0.0710697
  21.7700005    0.0684145
  21.7800007    0.1089481
  21.7900009    0.0793465
  21.8000011    0.0630789
  21.8100014    0.0871041
  21.8200016    0.0752499
  21.8300018    0.0776681
  21.8400002    0.0859974
  21.8500004    0.1054104
  21.8600006    0.0739193
  21.8700008    0.0921059
  21.8800011    0.0854391
  21.8900013    0.0895903
  21.9000015    0.0840271
  21.9100018    0.0950424
  21.9200020    0.0698083
  21.9300003    0.0636993
  21.9400005    0.0634324
  21.9500008    0.0475941
  21.9600010    0.0635060
  21.9700012    0.0612943
  21.9800014    0.0714880
  21.9900017    0.1002668
  22.0000019    0.0537899
  22.0100002    0.0678960
  22.0200005    0.0725847
  22.0300007    0.0983614
  22.0400009    0.0849224
  22.0500011    0.0998677
  22.0600014    0.1135100
  22.0700016    0.0673447
  22.0800018    0.1003687
  22.0900002    0.0695280
  22.1000004    0.0886506
  22.1100006    0.1058501
  22.1200008    0.0972818
  22.1300011    0.0849945
  22.1400013    0.0822641
  22.1500015    0.0821608
  22.1600018    0.0701669
  22.1700020    0.0785949
  22.1800003    0.0901884
  22.1900005    0.1087703
  22.2000008    0.1096745
  22.2100010    0.0945051
  22.2200012    0.1090395
  22.2300014    0.0783590
  22.2400017    0.0705154
  22.2500019    0.1111111
  22.2600002    0.0786350
  22.2700005    0.0543108
  22.2800007    0.0632956
  22.2900009    0.0612969
  22.3000011    0.0519756
  22.3100014    0.0748285
  22.3200016    0.0682959
  22.3300018    0.0631523
  22.3400002    0.0997584
  22.3500004    0.0814346
  22.3600006    0.0797137
  22.3700008    0.0855407
  22.3800011    0.0709987
  22.3900013    0.0635084
  22.4000015    0.0632472
  22.4100018    0.0944243
  22.4200020    0.0674378
  22.4300003    0.0675117
  22.4400005    0.0623511
  22.4500008    0.0790867
  22.4600010    0.0505365
  22.4700012    0.0678004
  22.4800014    0.0718144
  22.4900017    0.1034714
  22.5000019    0.0598673
  22.5100002    0.0922948
  22.5200005    0.0849749
  22.5300007    0.0750135
  22.5400009    0.0687957
  22.5500011    0.0949300
  22.5600014    0.0944684
  22.5700016    0.0646766
  22.5800018    0.0554461
  22.5900002    0.0545121
  22.6000004    0.0608080
  22.6100006    0.0545454
  22.6200008    0.0687355
  22.6300011    0.0997543
  22.6400013    0.1169399
  22.6500015    0.0582266
  22.6600018    0.0650177
  22.6700020    0.0718315
  22.6800003    0.0732840
  22.6900005    0.0849005
  22.7000008    0.0873119
  22.7100010    0.0815482
  22.7200012    0.0667407
  22.7300014    0.0550053
  22.7400017    0.0577514
  22.7500019    0.0647595
  22.7600002    0.0788715
  22.7700005    0.0702693
  22.7800007    0.0462793
  22.7900009    0.0764257
  22.8000011    0.0766039
  22.8100014    0.0979250
  22.8200016    0.0753331
  22.8300018    0.0741955
  22.8400002    0.1072051
  22.8500004    0.0653323
  22.8600006    0.0818596
  22.8700008    0.0674198
  22.8800011    0.0834183
  22.8900013    0.0554342
  22.9000015    0.0910940
  22.9100018    0.0678071
  22.9200020    0.0615732
  22.9300003    0.0747488
  22.9400005    0.0847900
  22.9500008    0.0769897
  22.9600010    0.0830169
  22.9700012    0.0795385
  22.9800014    0.0641890
  22.9900017    0.0734935
  23.0000019    0.0764525
  23.0100002    0.0574373
  23.0200005    0.0760848
  23.0300007    0.0770254
  23.0400009    0.0873443
  23.0500011    0.0550333
  23.0600014    0.0444832
  23.0700016    0.0702913
  23.0800018    0.0516071
  23.0900002    0.0716882
  23.1000004    0.0998116
  23.1100006    0.0562429
  23.1200008    0.0589013
  23.1300011    0.0684410
  23.1400013    0.0480510
  23.1500015    0.0736410
  23.1600018    0.0841263
  23.1700020    0.0606241
  23.1800003    0.0616487
  23.1900005    0.0718569
  23.2000008    0.1032115
  23.2100010    0.1262075
  23.2200012    0.0755812
  23.2300014    0.0779471
  23.2400017    0.1036832
  23.2500019    0.0933738
  23.2600002    0.0759280
  23.2700005    0.0881014
  23.2800007    0.0966910
  23.2900009    0.1013927
  23.3000011    0.0830084
  23.3100014    0.0886683
  23.3200016    0.1162168
  23.3300018    0.1211263
  23.3400021    0.0970041
  23.3500004    0.0992121
  23.3600006    0.0892079
  23.3700008    0.0757619
  23.3800011    0.0854403
  23.3900013    0.0609728
  23.4000015    0.0871453
  23.4100018    0.0647064
  23.4200020    0.0976267
  23.4300003    0.0922352
  23.4400005    0.0841635
  23.4500008    0.1006713
  23.4600010    0.0755103
  23.4700012    0.0968622
  23.4800014    0.0691810
  23.4900017    0.1077024
  23.5000019    0.1077537
  23.5100002    0.1006276
  23.5200005    0.1071801
  23.5300007    0.1039933
  23.5400009    0.0890733
  23.5500011    0.0903653
  23.5600014    0.1005168
  23.5700016    0.1004396
  23.5800018    0.0858394
  23.5900021    0.1113701
  23.6000004    0.1060057
  23.6100006    0.0662565
  23.6200008    0.1260444
  23.6300011    0.0762331
  23.6400013    0.0936355
  23.6500015    0.0727076
  23.6600018    0.0639558
  23.6700020    0.0857217
  23.6800003    0.0698191
  23.6900005    0.0858015
  23.7000008    0.1110563
  23.7100010    0.0759324
  23.7200012    0.0497716
  23.7300014    0.1151607
  23.7400017    0.0990010
  23.7500019    0.1085710
  23.7600002    0.1036594
  23.7700005    0.0821453
  23.7800007    0.1126984
  23.7900009    0.1073686
  23.8000011    0.0892204
  23.8100014    0.0884892
  23.8200016    0.0944242
  23.8300018    0.0892188
  23.8400021    0.0798551
  23.8500004    0.0882177
  23.8600006    0.0775975
  23.8700008    0.0925514
  23.8800011    0.1046732
  23.8900013    0.0770331
  23.9000015    0.0994746
  23.9100018    0.0744162
  23.9200020    0.0940361
  23.9300003    0.0673657
  23.9400005    0.0642059
  23.9500008    0.0843981
  23.9600010    0.0961178
  23.9700012    0.0989821
  23.9800014    0.0959438
  23.9900017    0.0595164
  24.0000019    0.0866767
  24.0100002    0.1138320
  24.0200005    0.0813833
  24.0300007    0.0818129
  24.0400009    0.1060689
  24.0500011    0.0992107
  24.0600014    0.0562997
  24.0700016    0.0684464
  24.0800018    0.0847317
  24.0900021    0.0946783
  24.1000004    0.0706991
  24.1100006    0.0719341
  24.1200008    0.0978918
  24.1300011    0.1197224
  24.1400013    0.0745535
  24.1500015    0.1041881
  24.1600018    0.1048572
  24.1700020    0.0815916
  24.1800003    0.0930806
  24.1900005    0.0872999
  24.2000008    0.0971112
  24.2100010    0.0663616
  24.2200012    0.1119455
  24.2300014    0.0889754
  24.2400017    0.0997102
  24.2500019    0.0673708
  24.2600002    0.0724283
  24.2700005    0.1033957
  24.2800007    0.0955668
  24.2900009    0.0958944
  24.3000011    0.0668855
  24.3100014    0.0805286
  24.3200016    0.0775901
  24.3300018    0.0679651
  24.3400021    0.0858181
  24.3500004    0.1008620
  24.3600006    0.0714252
  24.3700008    0.1034387
  24.3800011    0.1085609
  24.3900013    0.0791352
  24.4000015    0.1068034
  24.4100018    0.0916597
  24.4200020    0.0974086
  24.4300003    0.1118386
  24.4400005    0.1018649
  24.4500008    0.1012987
  24.4600010    0.0890189
  24.4700012    0.1134094
  24.4800014    0.0917425
  24.4900017    0.1076544
  24.5000019    0.1077663
  24.5100002    0.1064082
  24.5200005    0.1172298
  24.5300007    0.1091734
  24.5400009    0.1120280
  24.5500011    0.1153161
  24.5600014    0.1097907
  24.5700016    0.0788574
  24.5800018    0.0997714
  24.5900021    0.0760874
  24.6000004    0.0682670
  24.6100006    0.0868376
  24.6200008    0.0765605
  24.6300011    0.1056219
  24.6400013    0.0669559
  24.6500015    0.0591925
  24.6600018    0.0977658
  24.6700020    0.1125248
  24.6800003    0.1033692
  24.6900005    0.0805311
  24.7000008    0.0977188
  24.7100010    0.1010595
  24.7200012    0.1275160
  24.7300014    0.1124172
  24.7400017    0.0866810
  24.7500019    0.1066783
  24.7600002    0.0979272
  24.7700005    0.1264735
  24.7800007    0.0975786
  24.7900009    0.0978320
  24.8000011    0.0661880
  24.8100014    0.0941549
  24.8200016    0.0667027
  24.8300018    0.0850912
  24.8400021    0.0946304
  24.8500004    0.0716484
  24.8600006    0.1060631
  24.8700008    0.0779656
  24.8800011    0.1196598
  24.8900013    0.0863134
  24.9000015    0.0752459
  24.9100018    0.1111049
  24.9200020    0.0764907
  24.9300003    0.0916667
  24.9400005    0.0922735
  24.9500008    0.1106364
  24.9600010    0.1039502
  24.9700012    0.0880159
  24.9800014    0.0791831
  24.9900017    0.1211036
  25.0000019    0.0872264
  25.0100021    0.1182621
  25.0200005    0.1151182
  25.0300007    0.0673575
  25.0400009    0.0985968
  25.0500011    0.0785335
  25.0600014    0.0924083
  25.0700016    0.1034778
  25.0800018    0.0988916
  25.0900021    0.0649244
  25.1000004    0.1050546
  25.1100006    0.0602740
  25.1200008    0.0791526
  25.1300011    0.0907011
  25.1400013    0.0850805
  25.1500015    0.0781063
  25.1600018    0.0669687
  25.1700020    0.1136723
  25.1800003    0.0859980
  25.1900005    0.0592471
  25.2000008    0.0971159
  25.2100010    0.1098840
  25.2200012    0.0797349
  25.2300014    0.1029607
  25.2400017    0.0873845
  25.2500019    0.0875826
  25.2600021    0.0933876
  25.2700005    0.0913982
  25.2800007    0.0745472
  25.2900009    0.0719498
  25.3000011    0.1152812
  25.3100014    0.0757931
  25.3200016    0.1240390
  25.3300018    0.0754543
  25.3400021    0.0982555
  25.3500004    0.0725962
  25.3600006    0.0844238
  25.3700008    0.1052023
  25.3800011    0.1147961
  25.3900013    0.1127608
  25.4000015    0.1016935
  25.4100018    0.1203576
  25.4200020    0.1347574
  25.4300003    0.0819357
  25.4400005    0.1058764
  25.4500008    0.1127556
  25.4600010    0.1104478
  25.4700012    0.0990348
  25.4800014    0.0814940
  25.4900017    0.0920949
  25.5000019    0.0970736
  25.5100021    0.0698697
  25.5200005    0.0896794
  25.5300007    0.0877960
  25.5400009    0.0873965
  25.5500011    0.0891457
  25.5600014    0.0810621
  25.5700016    0.0801625
  25.5800018    0.1048906
  25.5900021    0.1039466
  25.6000004    0.1134240
  25.6100006    0.0989942
  25.6200008    0.0948541
  25.6300011    0.1038029
  25.6400013    0.0820220
  25.6500015    0.0621171
  25.6600018    0.0897103
  25.6700020    0.0802210
  25.6800003    0.1169679
  25.6900005    0.1043013
  25.7000008    0.0895585
  25.7100010    0.0793880
  25.7200012    0.0790265
  25.7300014    0.0723562
  25.7400017    0.0643459
  25.7500019    0.0942969
  25.7600021    0.0996303
  25.7700005    0.1069353
  25.7800007    0.1074171
  25.7900009    0.1157701
  25.8000011    0.1032876
  25.8100014    0.0925207
  25.8200016    0.0888243
  25.8300018    0.1010508
  25.8400021    0.0959540
  25.8500004    0.0927999
  25.8600006    0.0936229
  25.8700008    0.0966545
  25.8800011    0.0918644
  25.8900013    0.0665697
  25.9000015    0.0584482
  25.9100018    0.0754738
  25.9200020    0.0988796
  25.9300003    0.1009530
  25.9400005    0.1088874
  25.9500008    0.0611868
  25.9600010    0.0839964
  25.9700012    0.0865977
  25.9800014    0.0761479
  25.9900017    0.0767745
  26.0000019    0.0896237
  26.0100021    0.0807661
  26.0200005    0.1149820
  26.0300007    0.0844172
  26.0400009    0.1014070
  26.0500011    0.0668449
  26.0600014    0.0936592
  26.0700016    0.0797434
  26.0800018    0.0896087
  26.0900021    0.0641206
  26.1000004    0.1023001
  26.1100006    0.1139327
  26.1200008    0.1127622
  26.1300011    0.1043440
  26.1400013    0.1073917
  26.1500015    0.1088194
  26.1600018    0.0999105
  26.1700020    0.1254792
  26.1800003    0.0774986
  26.1900005    0.0915888
  26.2000008    0.0840710
  26.2100010    0.1061509
  26.2200012    0.1050179
  26.2300014    0.0802505
  26.2400017    0.0735343
  26.2500019    0.0975218
  26.2600021    0.0932410
  26.2700005    0.0684689
  26.2800007    0.1002332
  26.2900009    0.0860071
  26.3000011    0.0835550
  26.3100014    0.0951111
  26.3200016    0.0580421
  26.3300018    0.0928014
  26.3400021    0.0816952
  26.3500004    0.0748265
  26.3600006    0.0972095
  26.3700008    0.0535404
  26.3800011    0.0762061
  26.3900013    0.1021165
  26.4000015    0.0986651
  26.4100018    0.0686151
  26.4200020    0.0512097
  26.4300003    0.0812358
  26.4400005    0.0805257
  26.4500008    0.0667287
  26.4600010    0.0792895
  26.4700012    0.1183771
  26.4800014    0.0726630
  26.4900017    0.0761891
  26.5000019    0.0766503
  26.5100021    0.0853810
  26.5200005    0.0703409
  26.5300007    0.0581387
  26.5400009    0.0563961
  26.5500011    0.0904869
  26.5600014    0.0648000
  26.5700016    0.0910869
  26.5800018    0.1089871
  26.5900021    0.1084181
  26.6000004    0.0791431
  26.6100006    0.1210082
  26.6200008    0.0810379
  26.6300011    0.0576218
  26.6400013    0.1007553
  26.6500015    0.0756075
  26.6600018    0.1002892
  26.6700020    0.0841435
  26.6800022    0.1142115
  26.6900005    0.0744030
  26.7000008    0.0693337
  26.7100010    0.0882550
  26.7200012    0.0924124
  26.7300014    0.0625739
  26.7400017    0.0656012
  26.7500019    0.0784667
  26.7600021    0.0642417
  26.7700005    0.0828172
  26.7800007    0.1264724
  26.7900009    0.1123060
  26.8000011    0.1065090
  26.8100014    0.1061021
  26.8200016    0.0896170
  26.8300018    0.1073510
  26.8400021    0.0739708
  26.8500004    0.0925914
  26.8600006    0.0702396
  26.8700008    0.1023394
  26.8800011    0.0860622
  26.8900013    0.1025001
  26.9000015    0.0812728
  26.9100018    0.0605087
  26.9200020    0.1161803
  26.9300022    0.0881750
  26.9400005    0.1460088
  26.9500008    0.1294616
  26.9600010    0.0623151
  26.9700012    0.0885178
  26.9800014    0.0918605
  26.9900017    0.1044016
  27.0000019    0.0808287
  27.0100021    0.1143404
  27.0200005    0.0584273
  27.0300007    0.0719409
  27.0400009    0.0960030
  27.0500011    0.0950054
  27.0600014    0.0687813
  27.0700016    0.0718748
  27.0800018    0.0823967
  27.0900021    0.1233379
  27.1000004    0.1049195
  27.1100006    0.0860392
  27.1200008    0.0828750
  27.1300011    0.0975725
  27.1400013    0.0678343
  27.1500015    0.0655086
  27.1600018    0.0680720
  27.1700020    0.0739885
  27.1800022    0.0780488
  27.1900005    0.0570673
  27.2000008    0.0866459
  27.2100010    0.1119980
  27.2200012    0.0788389
  27.2300014    0.1052757
  27.2400017    0.0602005
  27.2500019    0.0765772
  27.2600021    0.1007991
  27.2700005    0.1189540
  27.2800007    0.0942856
  27.2900009    0.1214610
  27.3000011    0.0693952
  27.3100014    0.0871444
  27.3200016    0.1008857
  27.3300018    0.1143478
  27.3400021    0.0848601
  27.3500004    0.1016656
  27.3600006    0.0816687
  27.3700008    0.0987992
  27.3800011    0.0590702
  27.3900013    0.0983656
  27.4000015    0.0892128
  27.4100018    0.0853808
  27.4200020    0.0719440
  27.4300022    0.0931410
  27.4400005    0.0838545
  27.4500008    0.0672669
  27.4600010    0.1052713
  27.4700012    0.0744188
  27.4800014    0.0694790
  27.4900017    0.0658542
  27.5000019    0.0567814
  27.5100021    0.0592169
  27.5200005    0.0793239
  27.5300007    0.0916613
  27.5400009    0.0963940
  27.5500011    0.0736308
  27.5600014    0.0842832
  27.5700016    0.0878212
  27.5800018    0.1093865
  27.5900021    0.0855515
  27.6000004    0.0549120
  27.6100006    0.0546877
  27.6200008    0.0731444
  27.6300011    0.0856042
  27.6400013    0.0707436
  27.6500015    0.0911424
  27.6600018    0.1005177
  27.6700020    0.0711059
  27.6800022    0.0854854
  27.6900005    0.0691065
  27.7000008    0.0859075
  27.7100010    0.0734708
  27.7200012    0.0536659
  27.7300014    0.0868630
  27.7400017    0.1001550
  27.7500019    0.0613862
  27.7600021    0.0908186
  27.7700005    0.0825848
  27.7800007    0.0754337
  27.7900009    0.1014881
  27.8000011    0.1072403
  27.8100014    0.1013144
  27.8200016    0.1148174
  27.8300018    0.0590884
  27.8400021    0.0735226
  27.8500004    0.0929250
  27.8600006    0.1021796
  27.8700008    0.0862283
  27.8800011    0.0903864
  27.8900013    0.0712371
  27.9000015    0.0798889
  27.9100018    0.0677014
  27.9200020    0.0674917
  27.9300022    0.0680260
  27.9400005    0.0595970
  27.9500008    0.0614734
  27.9600010    0.0825544
  27.9700012    0.0881335
  27.9800014    0.0481321
  27.9900017    0.1073103
  28.0000019    0.0707509
  28.0100021    0.1031596
  28.0200005    0.1030071
  28.0300007    0.0793388
  28.0400009    0.0832037
  28.0500011    0.0457152
  28.0600014    0.0717005
  28.0700016    0.0481370
  28.0800018    0.0687608
  28.0900021    0.0699095
  28.1000004    0.0775066
  28.1100006    0.0989977
  28.1200008    0.1111094
  28.1300011    0.0709623
  28.1400013    0.0684377
  28.1500015    0.0807403
  28.1600018    0.1240367
  28.1700020    0.0856846
  28.1800022    0.0682856
  28.1900005    0.0763961
  28.2000008    0.1130999
  28.2100010    0.1239494
  28.2200012    0.1212735
  28.2300014    0.1039127
  28.2400017    0.0974473
  28.2500019    0.0982849
  28.2600021    0.1161279
  28.2700005    0.1254851
  28.2800007    0.0868163
  28.2900009    0.0779140
  28.3000011    0.0659886
  28.3100014    0.0978423
  28.3200016    0.1144816
  28.3300018    0.0986122
  28.3400021    0.0989498
  28.3500023    0.0794900
  28.3600006    0.1214054
  28.3700008    0.0927630
  28.3800011    0.0860597
  28.3900013    0.1002400
  28.4000015    0.1145626
  28.4100018    0.1079329
  28.4200020    0.0860670
  28.4300022    0.1296374
  28.4400005    0.1033037
  28.4500008    0.1078533
  28.4600010    0.0973543
  28.4700012    0.0975070
  28.4800014    0.0998168
  28.4900017    0.1108752
  28.5000019    0.0901685
  28.5100021    0.1100250
  28.5200005    0.0990984
  28.5300007    0.0645823
  28.5400009    0.0700325
  28.5500011    0.0843865
  28.5600014    0.1104040
  28.5700016    0.0915266
  28.5800018    0.1392021
  28.5900021    0.1255573
  28.6000023    0.0958821
  28.6100006    0.1354919
  28.6200008    0.1001515
  28.6300011    0.1215163
  28.6400013    0.0918504
  28.6500015    0.1319337
  28.6600018    0.0893899
  28.6700020    0.1216681
  28.6800022    0.1071541
  28.6900005    0.1025456
  28.7000008    0.1071679
  28.7100010    0.1106594
  28.7200012    0.1118442
  28.7300014    0.1366758
  28.7400017    0.1107579
  28.7500019    0.1016946
  28.7600021    0.1036828
  28.7700005    0.0862334
  28.7800007    0.0904734
  28.7900009    0.0980187
  28.8000011    0.0803813
  28.8100014    0.0841109
  28.8200016    0.1205484
  28.8300018    0.0986284
  28.8400021    0.0939918
  28.8500023    0.1147526
  28.8600006    0.1005515
  28.8700008    0.0748561
  28.8800011    0.0856716
  28.8900013    0.1007680
  28.9000015    0.0800342
  28.9100018    0.0843556
  28.9200020    0.0864095
  28.9300022    0.0861805
  28.9400005    0.0907236
  28.9500008    0.0918480
  28.9600010    0.0776645
  28.9700012    0.0573733
  28.9800014    0.0663518
  28.9900017    0.1079803
  29.0000019    0.0788041
  29.0100021    0.0689235
  29.0200005    0.0588231
  29.0300007    0.0971301
  29.0400009    0.0746084
  29.0500011    0.0763052
  29.0600014    0.1045499
  29.0700016    0.0705074
  29.0800018    0.0979686
  29.0900021    0.0675007
  29.1000023    0.0912980
  29.1100006    0.1052855
  29.1200008    0.0978696
  29.1300011    0.1066805
  29.1400013    0.0574919
  29.1500015    0.0833332
  29.1600018    0.1119833
  29.1700020    0.0986925
  29.1800022    0.0952022
  29.1900005    0.0722196
  29.2000008    0.0590326
  29.2100010    0.0938944
  29.2200012    0.0809097
  29.2300014    0.0736727
  29.2400017    0.0768309
  29.2500019    0.0648535
  29.2600021    0.0730001
  29.2700005    0.0654064
  29.2800007    0.0682886
  29.2900009    0.0849939
  29.3000011    0.0716125
  29.3100014    0.0710902
  29.3200016    0.0788522
  29.3300018    0.0867775
  29.3400021    0.1100001
  29.3500023    0.0953171
  29.3600006    0.0893299
  29.3700008    0.0880415
  29.3800011    0.0725766
  29.3900013    0.0904487
  29.4000015    0.0649259
  29.4100018    0.0819539
  29.4200020    0.0658953
  29.4300022    0.0707696
  29.4400005    0.0731833
  29.4500008    0.0832130
  29.4600010    0.0974382
  29.4700012    0.1001908
  29.4800014    0.0729241
  29.4900017    0.0815485
  29.5000019    0.0746571
  29.5100021    0.0590148
  29.5200005    0.0704912
  29.5300007    0.0958718
  29.5400009    0.1149615
  29.5500011    0.0833945
  29.5600014    0.0773225
  29.5700016    0.0919281
  29.5800018    0.1228571
  29.5900021    0.1031814
  29.6000023    0.0989193
  29.6100006    0.0793988
  29.6200008    0.1037244
  29.6300011    0.0752395
  29.6400013    0.0952261
  29.6500015    0.0891149
  29.6600018    0.0955736
  29.6700020    0.0694159
  29.6800022    0.0637131
  29.6900005    0.0967499
  29.7000008    0.0507572
  29.7100010    0.0629290
  29.7200012    0.0792333
  29.7300014    0.0702219
  29.7400017    0.0831303
  29.7500019    0.1011878
  29.7600021    0.0757396
  29.7700024    0.0823516
  29.7800007    0.0649510
  29.7900009    0.0894299
  29.8000011    0.0707965
  29.8100014    0.0672102
  29.8200016    0.0839664
  29.8300018    0.0799477
  29.8400021    0.0911421
  29.8500023    0.0807097
  29.8600006    0.0878450
  29.8700008    0.0808720
  29.8800011    0.0952652
  29.8900013    0.1004999
  29.9000015    0.0882865
  29.9100018    0.0680893
  29.9200020    0.0866152
  29.9300022    0.0911463
  29.9400005    0.1126003
  29.9500008    0.1231435
  29.9600010    0.0609119
  29.9700012    0.0862502
  29.9800014    0.0938808
  29.9900017    0.0729280
  30.0000019    0.0824614
  30.0100021    0.1234671
  30.0200024    0.0845302
  30.0300007    0.1126047
  30.0400009    0.1222259
  30.0500011    0.1047291
  30.0600014    0.0734808
  30.0700016    0.0993387
  30.0800018    0.0850757
  30.0900021    0.0854382
  30.1000023    0.0732540
  30.1100006    0.0955043
  30.1200008    0.1038568
  30.1300011    0.1039989
  30.1400013    0.0937984
  30.1500015    0.0770832
  30.1600018    0.0875458
  30.1700020    0.0819530
  30.1800022    0.0855803
  30.1900005    0.0899313
  30.2000008    0.0755275
  30.2100010    0.0792278
  30.2200012    0.0719740
  30.2300014    0.0862589
  30.2400017    0.1042270
  30.2500019    0.0888251
  30.2600021    0.0804539
  30.2700024    0.0823720
  30.2800007    0.0717962
  30.2900009    0.0841268
  30.3000011    0.0833487
  30.3100014    0.0939474
  30.3200016    0.0859901
  30.3300018    0.0772638
  30.3400021    0.1035852
  30.3500023    0.0935861
  30.3600006    0.0621861
  30.3700008    0.0910580
  30.3800011    0.0600455
  30.3900013    0.0736747
  30.4000015    0.0854724
  30.4100018    0.0720681
  30.4200020    0.0783937
  30.4300022    0.1221514
  30.4400005    0.1260235
  30.4500008    0.1162080
  30.4600010    0.0830521
  30.4700012    0.0879011
  30.4800014    0.0894709
  30.4900017    0.0703412
  30.5000019    0.0831893
  30.5100021    0.1068967
  30.5200024    0.0875082
  30.5300007    0.0944185
  30.5400009    0.0811999
  30.5500011    0.1125769
  30.5600014    0.0613068
  30.5700016    0.0677424
  30.5800018    0.0720160
  30.5900021    0.1092790
  30.6000023    0.0954718
  30.6100006    0.1270865
  30.6200008    0.1146434
  30.6300011    0.0869193
  30.6400013    0.0830355
  30.6500015    0.1106467
  30.6600018    0.0717769
  30.6700020    0.0858478
  30.6800022    0.1100043
  30.6900005    0.0675352
  30.7000008    0.1085545
  30.7100010    0.0992866
  30.7200012    0.1167801
  30.7300014    0.0844314
  30.7400017    0.0880796
  30.7500019    0.0637207
  30.7600021    0.1207329
  30.7700024    0.1183108
  30.7800007    0.0609144
  30.7900009    0.0882356
  30.8000011    0.1072254
  30.8100014    0.0878000
  30.8200016    0.0984840
  30.8300018    0.1019353
  30.8400021    0.0937834
  30.8500023    0.1144383
  30.8600006    0.0853458
  30.8700008    0.0965192
  30.8800011    0.0813703
  30.8900013    0.1018705
  30.9000015    0.0534612
  30.9100018    0.0855202
  30.9200020    0.1039197
  30.9300022    0.0721499
  30.9400005    0.0916245
  30.9500008    0.1106432
  30.9600010    0.1184779
  30.9700012    0.0988202
  30.9800014    0.1154719
  30.9900017    0.1369772
  31.0000019    0.1285036
  31.0100021    0.0856719
  31.0200024    0.0675635
  31.0300007    0.0993876
  31.0400009    0.1137381
  31.0500011    0.0967206
  31.0600014    0.0689664
  31.0700016    0.0747893
  31.0800018    0.0586645
  31.0900021    0.0711831
  31.1000023    0.0897674
  31.1100006    0.1140480
  31.1200008    0.0967544
  31.1300011    0.0885605
  31.1400013    0.0738110
  31.1500015    0.1077947
  31.1600018    0.0702427
  31.1700020    0.0978718
  31.1800022    0.0870178
  31.1900005    0.0940439
  31.2000008    0.0866184
  31.2100010    0.0843354
  31.2200012    0.1004861
  31.2300014    0.0765801
  31.2400017    0.0907551
  31.2500019    0.0991667
  31.2600021    0.1019932
  31.2700024    0.1210905
  31.2800007    0.1130021
  31.2900009    0.0982502
  31.3000011    0.0733714
  31.3100014    0.0920693
  31.3200016    0.0673118
  31.3300018    0.1184143
  31.3400021    0.0921813
  31.3500023    0.1067690
  31.3600006    0.0947816
  31.3700008    0.0850573
  31.3800011    0.1321562
  31.3900013    0.0737663
  31.4000015    0.0805895
  31.4100018    0.1041095
  31.4200020    0.0667148
  31.4300022    0.0820853
  31.4400024    0.1037645
  31.4500008    0.0663388
  31.4600010    0.0655925
  31.4700012    0.0589691
  31.4800014    0.0783883
  31.4900017    0.0774970
  31.5000019    0.0869520
  31.5100021    0.0897665
  31.5200024    0.0661285
  31.5300007    0.0966530
  31.5400009    0.0991530
  31.5500011    0.0871445
  31.5600014    0.0799858
  31.5700016    0.0735271
  31.5800018    0.0742277
  31.5900021    0.1030201
  31.6000023    0.0797087
  31.6100006    0.0909081
  31.6200008    0.1104639
  31.6300011    0.1096665
  31.6400013    0.0996660
  31.6500015    0.0881384
  31.6600018    0.0759441
  31.6700020    0.0774440
  31.6800022    0.1212680
  31.6900024    0.0665728
  31.7000008    0.0737015
  31.7100010    0.1181183
  31.7200012    0.1231929
  31.7300014    0.0826743
  31.7400017    0.0900726
  31.7500019    0.0740005
  31.7600021    0.0641689
  31.7700024    0.0789900
  31.7800007    0.0982817
  31.7900009    0.1047250
  31.8000011    0.0882783
  31.8100014    0.1091361
  31.8200016    0.0936233
  31.8300018    0.1192595
  31.8400021    0.0876061
  31.8500023    0.0814988
  31.8600006    0.0919351
  31.8700008    0.0953756
  31.8800011    0.0974702
  31.8900013    0.0855827
  31.9000015    0.0953570
  31.9100018    0.0831351
  31.9200020    0.1433178
  31.9300022    0.0702389
  31.9400024    0.0709574
  31.9500008    0.0633373
  31.9600010    0.0854233
  31.9700012    0.0791153
  31.9800014    0.0958545
  31.9900017    0.0771215
  32.0000000    0.0874117
  32.0100021    0.0988822
  32.0200005    0.1073344
  32.0300026    0.1031217
  32.0400009    0.0937825
  32.0500031    0.1081588
  32.0600014    0.1145560
  32.0699997    0.1166237
  32.0800018    0.1098097
  32.0900002    0.1098816
  32.1000023    0.1039468
  32.1100006    0.0828050
  32.1200027    0.0837405
  32.1300011    0.0768057
  32.1400032    0.1111896
  32.1500015    0.0980943
  32.1599998    0.1053148
  32.1700020    0.0997394
  32.1800003    0.0488396
  32.1900024    0.0682303
  32.2000008    0.0951401
  32.2100029    0.1190027
  32.2200012    0.0684675
  32.2300034    0.1037440
  32.2400017    0.1263837
  32.2500000    0.0719122
  32.2600021    0.1332321
  32.2700005    0.1056509
  32.2800026    0.1184078
  32.2900009    0.1016526
  32.3000031    0.0836939
  32.3100014    0.1203648
  32.3199997    0.0673545
  32.3300018    0.0965707
  32.3400002    0.1047803
  32.3500023    0.0947951
  32.3600006    0.0810876
  32.3700027    0.0843017
  32.3800011    0.0869037
  32.3900032    0.0892547
  32.4000015    0.0919523
  32.4099998    0.0708877
  32.4200020    0.1083053
  32.4300003    0.1044612
  32.4400024    0.0775503
  32.4500008    0.0669687
  32.4600029    0.0941335
  32.4700012    0.0608934
  32.4800034    0.1037748
  32.4900017    0.0794931
  32.5000000    0.1078290
  32.5100021    0.0660619
  32.5200005    0.0895364
  32.5300026    0.1095781
  32.5400009    0.1187859
  32.5500031    0.1057753
  32.5600014    0.0957618
  32.5699997    0.1020322
  32.5800018    0.1067414
  32.5900002    0.0967999
  32.6000023    0.0904572
  32.6100006    0.1084305
  32.6200027    0.0449632
  32.6300011    0.0900392
  32.6400032    0.0877171
  32.6500015    0.0864289
  32.6599998    0.1040733
  32.6700020    0.0729422
  32.6800003    0.0919613
  32.6900024    0.0795048
  32.7000008    0.1093994
  32.7100029    0.1074535
  32.7200012    0.0775815
  32.7300034    0.1071873
  32.7400017    0.1011912
  32.7500000    0.0705895
  32.7600021    0.0970418
  32.7700005    0.0958232
  32.7800026    0.0936711
  32.7900009    0.1158901
  32.8000031    0.1191201
  32.8100014    0.1136067
  32.8199997    0.0856615
  32.8300018    0.1079984
  32.8400002    0.1089046
  32.8500023    0.0700848
  32.8600006    0.1000650
  32.8700027    0.0888360
  32.8800011    0.0639428
  32.8900032    0.1243762
  32.9000015    0.1271197
  32.9099998    0.0961466
  32.9200020    0.1093741
  32.9300003    0.1241622
  32.9400024    0.0765563
  32.9500008    0.0753121
  32.9600029    0.0626923
  32.9700012    0.1114621
  32.9800034    0.0954604
  32.9900017    0.0922976
  33.0000000    0.0717094
  33.0100021    0.0971307
  33.0200005    0.0751350
  33.0300026    0.0788309
  33.0400009    0.0692713
  33.0500031    0.0829550
  33.0600014    0.1227123
  33.0699997    0.0734588
  33.0800018    0.1244313
  33.0900002    0.0864670
  33.1000023    0.0958057
  33.1100006    0.1300578
  33.1200027    0.0885830
  33.1300011    0.1118496
  33.1400032    0.1270691
  33.1500015    0.0939176
  33.1599998    0.1126490
  33.1700020    0.1242218
  33.1800003    0.1025293
  33.1900024    0.1254152
  33.2000008    0.1347677
  33.2100029    0.0656537
  33.2200012    0.1015409
  33.2300034    0.1231644
  33.2400017    0.0939965
  33.2500000    0.0764030
  33.2600021    0.0953130
  33.2700005    0.0557352
  33.2800026    0.0842253
  33.2900009    0.0694063
  33.3000031    0.0667046
  33.3100014    0.1166131
  33.3199997    0.1082363
  33.3300018    0.0738424
  33.3400002    0.1100612
  33.3500023    0.0754417
  33.3600006    0.0699777
  33.3700027    0.0653968
  33.3800011    0.1147616
  33.3900032    0.0799170
  33.4000015    0.1247146
  33.4099998    0.0730925
  33.4200020    0.0778469
  33.4300003    0.0793697
  33.4400024    0.0982080
  33.4500008    0.0826318
  33.4600029    0.1028626
  33.4700012    0.1057448
  33.4800034    0.0705498
  33.4900017    0.0817676
  33.5000000    0.0928864
  33.5100021    0.0718641
  33.5200005    0.0655928
  33.5300026    0.1141271
  33.5400009    0.0794402
  33.5500031    0.0661362
  33.5600014    0.1070213
  33.5699997    0.0822376
  33.5800018    0.0589904
  33.5900002    0.0657717
  33.6000023    0.1040661
  33.6100006    0.0957240
  33.6200027    0.0804514
  33.6300011    0.1008407
  33.6400032    0.0676390
  33.6500015    0.0680989
  33.6599998    0.1219694
  33.6700020    0.0799055
  33.6800003    0.0926791
  33.6900024    0.0807035
  33.7000008    0.0845760
  33.7100029    0.0807812
  33.7200012    0.1131424
  33.7300034    0.0762883
  33.7400017    0.0681540
  33.7500000    0.0895321
  33.7600021    0.0662561
  33.7700005    0.1148502
  33.7800026    0.0678403
  33.7900009    0.1016257
  33.8000031    0.0745465
  33.8100014    0.0687923
  33.8200035    0.0857513
  33.8300018    0.1026406
  33.8400002    0.0673008
  33.8500023    0.1057022
  33.8600006    0.1060306
  33.8700027    0.0648375
  33.8800011    0.1117696
  33.8900032    0.1036025
  33.9000015    0.0611814
  33.9099998    0.0494346
  33.9200020    0.0823838
  33.9300003    0.0650694
  33.9400024    0.1229107
  33.9500008    0.1098153
  33.9600029    0.0547004
  33.9700012    0.1031023
  33.9800034    0.0661180
  33.9900017    0.0741810
  34.0000000    0.0783703
  34.0100021    0.0928874
  34.0200005    0.0748027
  34.0300026    0.0744849
  34.0400009    0.0708485
  34.0500031    0.0819589
  34.0600014    0.1257063
  34.0700035    0.0761383
  34.0800018    0.0757551
  34.0900002    0.0807577
  34.1000023    0.0750910
  34.1100006    0.1094680
  34.1200027    0.0957449
  34.1300011    0.0557296
  34.1400032    0.0886150
  34.1500015    0.0999274
  34.1599998    0.0783747
  34.1700020    0.0670668
  34.1800003    0.0697036
  34.1900024    0.0699719
  34.2000008    0.1077420
  34.2100029    0.1077228
  34.2200012    0.1204496
  34.2300034    0.1073456
  34.2400017    0.0581550
  34.2500000    0.0791040
  34.2600021    0.0743838
  34.2700005    0.0942983
  34.2800026    0.0962250
  34.2900009    0.0853660
  34.3000031    0.0827985
  34.3100014    0.0554789
  34.3200035    0.0776543
  34.3300018    0.0686510
  34.3400002    0.1012256
  34.3500023    0.0743779
  34.3600006    0.0875326
  34.3700027    0.0634334
  34.3800011    0.0795452
  34.3900032    0.0654117
  34.4000015    0.0631573
  34.4099998    0.0906995
  34.4200020    0.0446200
  34.4300003    0.0607975
  34.4400024    0.0629577
  34.4500008    0.0651252
  34.4600029    0.0608247
  34.4700012    0.1136893
  34.4800034    0.0802428
  34.4900017    0.0975069
  34.5000000    0.0875884
  34.5100021    0.0972913
  34.5200005    0.0764778
  34.5300026    0.0872714
  34.5400009    0.0859239
  34.5500031    0.0892875
  34.5600014    0.0965518
  34.5700035    0.0803645
  34.5800018    0.0774819
  34.5900002    0.0948043
  34.6000023    0.0721055
  34.6100006    0.0690590
  34.6200027    0.1268460
  34.6300011    0.1010560
  34.6400032    0.1026572
  34.6500015    0.0802980
  34.6599998    0.0924721
  34.6700020    0.1134540
  34.6800003    0.1000134
  34.6900024    0.0590961
  34.7000008    0.1032776
  34.7100029    0.0691758
  34.7200012    0.0772200
  34.7300034    0.0833593
  34.7400017    0.0619075
  34.7500000    0.0672206
  34.7600021    0.1028399
  34.7700005    0.0667248
  34.7800026    0.0844988
  34.7900009    0.0658693
  34.8000031    0.0479572
  34.8100014    0.0866680
  34.8200035    0.0734421
  34.8300018    0.0631321
  34.8400002    0.0824483
  34.8500023    0.0643083
  34.8600006    0.1060409
  34.8700027    0.0755274
  34.8800011    0.0779138
  34.8900032    0.0665743
  34.9000015    0.0838085
  34.9099998    0.0950200
  34.9200020    0.0587346
  34.9300003    0.0670927
  34.9400024    0.1123037
  34.9500008    0.0943477
  34.9600029    0.0804759
  34.9700012    0.0736560
  34.9800034    0.0694470
  34.9900017    0.0694817
  35.0000000    0.0992267
  35.0100021    0.0775506
  35.0200005    0.0893981
  35.0300026    0.0519936
  35.0400009    0.0706211
  35.0500031    0.0972266
  35.0600014    0.0815246
  35.0700035    0.0771696
  35.0800018    0.0873338
  35.0900002    0.0918132
  35.1000023    0.0667752
  35.1100006    0.1133262
  35.1200027    0.0666642
  35.1300011    0.0760772
  35.1400032    0.0613811
  35.1500015    0.0714757
  35.1599998    0.0782201
  35.1700020    0.0866707
  35.1800003    0.0855574
  35.1900024    0.0637790
  35.2000008    0.0544417
  35.2100029    0.1005782
  35.2200012    0.0677464
  35.2300034    0.0634114
  35.2400017    0.0568607
  35.2500000    0.0843939
  35.2600021    0.1164530
  35.2700005    0.0823312
  35.2800026    0.0637627
  35.2900009    0.1033884
  35.3000031    0.1070185
  35.3100014    0.1211389
  35.3200035    0.0875135
  35.3300018    0.0817891
  35.3400002    0.0759366
  35.3500023    0.1064010
  35.3600006    0.0492151
  35.3700027    0.0692891
  35.3800011    0.0682961
  35.3900032    0.0708704
  35.4000015    0.0886251
  35.4099998    0.0854790
  35.4200020    0.1036584
  35.4300003    0.1101061
  35.4400024    0.0577011
  35.4500008    0.0866967
  35.4600029    0.0564053
  35.4700012    0.0524764
  35.4800034    0.0500519
  35.4900017    0.0629031
  35.5000000    0.0535770
  35.5100021    0.0543597
  35.5200005    0.0513986
  35.5300026    0.0400879
  35.5400009    0.0301042
  35.5500031    0.0610821
  35.5600014    0.0676645
  35.5700035    0.0570763
  35.5800018    0.0823500
  35.5900002    0.0673759
  35.6000023    0.0504545
  35.6100006    0.0591362
  35.6200027    0.0609203
  35.6300011    0.0643413
  35.6400032    0.0468388
  35.6500015    0.0597540
  35.6599998    0.0716115
  35.6700020    0.0674180
  35.6800003    0.0707038
  35.6900024    0.0687390
  35.7000008    0.0890951
  35.7100029    0.0771544
  35.7200012    0.0599689
  35.7300034    0.0520365
  35.7400017    0.0510706
  35.7500000    0.0515122
  35.7600021    0.0630732
  35.7700005    0.0793038
  35.7800026    0.0756243
  35.7900009    0.0589216
  35.8000031    0.0660765
  35.8100014    0.0170803
  35.8200035    0.0485333
  35.8300018    0.0470463
  35.8400002    0.0458260
  35.8500023    0.0610012
  35.8600006    0.0573060
  35.8700027    0.0662592
  35.8800011    0.0466836
  35.8900032    0.0543282
  35.9000015    0.0692502
  35.9099998    0.0536740
  35.9200020    0.0428386
  35.9300003    0.0488700
  35.9400024    0.0405648
  35.9500008    0.0498861
  35.9600029    0.0470980
  35.9700012    0.0475844
  35.9800034    0.0417630
  35.9900017    0.0387723
  36.0000000    0.0645742
  36.0100021    0.0586224
  36.0200005    0.0622063
  36.0300026    0.0483027
  36.0400009    0.0638668
  36.0500031    0.0593835
  36.0600014    0.0577772
  36.0700035    0.0701522
  36.0800018    0.0608299
  36.0900002    0.0567474
  36.1000023    0.0455925
  36.1100006    0.0367607
  36.1200027    0.0556892
  36.1300011    0.0715613
  36.1400032    0.0633847
  36.1500015    0.0505351
  36.1599998    0.0613602
  36.1700020    0.0499560
  36.1800003    0.0523689
  36.1900024    0.0880617
  36.2000008    0.0637013
  36.2100029    0.0890890
  36.2200012    0.0437230
  36.2300034    0.0474956
  36.2400017    0.0431171
  36.2500000    0.0429203
  36.2600021    0.0533748
  36.2700005    0.0551678
  36.2800026    0.0503372
  36.2900009    0.0452361
  36.3000031    0.0505827
  36.3100014    0.0697876
  36.3200035    0.0495356
  36.3300018    0.0570244
  36.3400002    0.0597958
  36.3500023    0.0706598
  36.3600006    0.0590864
  36.3700027    0.0576042
  36.3800011    0.0430330
  36.3900032    0.0653791
  36.4000015    0.0515318
  36.4099998    0.0478152
  36.4200020    0.0506079
  36.4300003    0.0536564
  36.4400024    0.0499488
  36.4500008    0.0398984
  36.4600029    0.0631554
  36.4700012    0.0508729
  36.4800034    0.0517819
  36.4900017    0.0396089
  36.5000000    0.0547646
  36.5100021    0.0492216
  36.5200005    0.0475710
  36.5300026    0.0605635
  36.5400009    0.0586887
  36.5500031    0.0479085
  36.5600014    0.0530496
  36.5700035    0.0434075
  36.5800018    0.0514354
  36.5900002    0.0495170
  36.6000023    0.0481606
  36.6100006    0.0504008
  36.6200027    0.0555536
  36.6300011    0.0558206
  36.6400032    0.0429931
  36.6500015    0.0543403
  36.6599998    0.0436007
  36.6700020    0.0514948
  36.6800003    0.0505499
  36.6900024    0.0490806
  36.7000008    0.0461328
  36.7100029    0.0382304
  36.7200012    0.0505297
  36.7300034    0.0613606
  36.7400017    0.0656500
  36.7500000    0.0431719
  36.7600021    0.0493750
  36.7700005    0.0369005
  36.7800026    0.0515062
  36.7900009    0.0747392
  36.8000031    0.0904203
  36.8100014    0.0935018
  36.8200035    0.0924838
  36.8300018    0.0641276
  36.8400002    0.0551755
  36.8500023    0.0528686
  36.8600006    0.0503722
  36.8700027    0.0466770
  36.8800011    0.0491635
  36.8900032    0.0372525
  36.9000015    0.0651990
  36.9099998    0.0674476
  36.9200020    0.0449856
  36.9300003    0.0644703
  36.9400024    0.0505270
  36.9500008    0.0525099
  36.9600029    0.0564069
  36.9700012    0.0643409
  36.9800034    0.0545994
  36.9900017    0.0508339
  37.0000000    0.0529871
  37.0100021    0.0380278
  37.0200005    0.0588422
  37.0300026    0.0470276
  37.0400009    0.0506338
  37.0500031    0.0523268
  37.0600014    0.0563843
  37.0700035    0.0561507
  37.0800018    0.0512922
  37.0900002    0.0523834
  37.1000023    0.0533381
  37.1100006    0.0543564
  37.1200027    0.0542456
  37.1300011    0.0502510
  37.1400032    0.0569446
  37.1500015    0.0367422
  37.1600037    0.0643635
  37.1700020    0.0667932
  37.1800003    0.0588438
  37.1900024    0.0503280
  37.2000008    0.0484836
  37.2100029    0.0460782
  37.2200012    0.0845497
  37.2300034    0.0439767
  37.2400017    0.0649137
  37.2500000    0.0601167
  37.2600021    0.0607569
  37.2700005    0.0545118
  37.2800026    0.0546696
  37.2900009    0.0516101
  37.3000031    0.0344937
  37.3100014    0.0453993
  37.3200035    0.0563515
  37.3300018    0.0544233
  37.3400002    0.0690098
  37.3500023    0.0653731
  37.3600006    0.0463149
  37.3700027    0.0617728
  37.3800011    0.0363820
  37.3900032    0.0437729
  37.4000015    0.0511158
  37.4100037    0.0592088
  37.4200020    0.0518004
  37.4300003    0.0511298
  37.4400024    0.0516177
  37.4500008    0.0660542
  37.4600029    0.0586892
  37.4700012    0.0506723
  37.4800034    0.0701483
  37.4900017    0.0637623
  37.5000000    0.0637872
  37.5100021    0.0637590
  37.5200005    0.0975436
  37.5300026    0.0708139
  37.5400009    0.0751177
  37.5500031    0.0748429
  37.5600014    0.0684819
  37.5700035    0.0590794
  37.5800018    0.0844043
  37.5900002    0.1111203
  37.6000023    0.1225267
  37.6100006    0.1151714
  37.6200027    0.1178120
  37.6300011    0.1049378
  37.6400032    0.1248923
  37.6500015    0.1177045
  37.6600037    0.1199638
  37.6700020    0.1136619
  37.6800003    0.1209388
  37.6900024    0.1151966
  37.7000008    0.1137307
  37.7100029    0.1011311
  37.7200012    0.1127118
  37.7300034    0.1189900
  37.7400017    0.1120346
  37.7500000    0.1121579
  37.7600021    0.1092443
  37.7700005    0.1186135
  37.7800026    0.1261120
  37.7900009    0.1160199
  37.8000031    0.1126350
  37.8100014    0.1163002
  37.8200035    0.1102185
  37.8300018    0.0999266
  37.8400002    0.1193475
  37.8500023    0.1144771
  37.8600006    0.1109769
  37.8700027    0.1100883
  37.8800011    0.1126684
  37.8900032    0.1132875
  37.9000015    0.1157270
  37.9100037    0.1226471
  37.9200020    0.1187034
  37.9300003    0.1080258
  37.9400024    0.1117887
  37.9500008    0.1167363
  37.9600029    0.1159720
  37.9700012    0.1075592
  37.9800034    0.1171642
  37.9900017    0.1120181
  38.0000000    0.1069878
  38.0100021    0.1156999
  38.0200005    0.1173986
  38.0300026    0.1229089
  38.0400009    0.1120855
  38.0500031    0.1063386
  38.0600014    0.1107439
  38.0700035    0.1175544
  38.0800018    0.1117935
  38.0900002    0.1144985
  38.1000023    0.1124145
  38.1100006    0.1031328
  38.1200027    0.1146892
  38.1300011    0.1139895
  38.1400032    0.1180196
  38.1500015    0.1149920
  38.1600037    0.1036343
  38.1700020    0.1135177
  38.1800003    0.1194542
  38.1900024    0.1139518
  38.2000008    0.1129787
  38.2100029    0.1142659
  38.2200012    0.1187069
  38.2300034    0.1050695
  38.2400017    0.1116502
  38.2500000    0.1201859
  38.2600021    0.1068814
  38.2700005    0.1009997
  38.2800026    0.1093953
  38.2900009    0.1086411
  38.3000031    0.1106086
  38.3100014    0.1152056
  38.3200035    0.1122877
  38.3300018    0.1233808
  38.3400002    0.1212692
  38.3500023    0.1098433
  38.3600006    0.1239577
  38.3700027    0.1186234
  38.3800011    0.1167225
  38.3900032    0.1009008
  38.4000015    0.1146562
  38.4100037    0.1059586
  38.4200020    0.1107791
  38.4300003    0.1121317
  38.4400024    0.1254375
  38.4500008    0.1221169
  38.4600029    0.1128810
  38.4700012    0.1172685
  38.4800034    0.1215263
  38.4900017    0.1163251
  38.5000000    0.1163448
  38.5100021    0.1144764
  38.5200005    0.1150495
  38.5300026    0.1242374
  38.5400009    0.1154057
  38.5500031    0.1063315
  38.5600014    0.0990745
  38.5700035    0.1121966
  38.5800018    0.1334477
  38.5900002    0.1050006
  38.6000023    0.1127624
  38.6100006    0.1184677
  38.6200027    0.1127551
  38.6300011    0.1286048
  38.6400032    0.1057314
  38.6500015    0.1297795
  38.6600037    0.1534932
  38.6700020    0.1322202
  38.6800003    0.1174587
  38.6900024    0.1203370
  38.7000008    0.1198922
  38.7100029    0.1188302
  38.7200012    0.1150731
  38.7300034    0.1197651
  38.7400017    0.1214837
  38.7500000    0.1325834
  38.7600021    0.1222985
  38.7700005    0.1204028
  38.7800026    0.1332192
  38.7900009    0.1164768
  38.8000031    0.1281665
  38.8100014    0.1073984
  38.8200035    0.1211708
  38.8300018    0.1110745
  38.8400002    0.1038939
  38.8500023    0.1106859
  38.8600006    0.1244120
  38.8700027    0.1216534
  38.8800011    0.1155895
  38.8900032    0.1267699
  38.9000015    0.1055478
  38.9100037    0.1228292
  38.9200020    0.1185976
  38.9300003    0.1210217
  38.9400024    0.1252020
  38.9500008    0.1162821
  38.9600029    0.1243953
  38.9700012    0.1034399
  38.9800034    0.1046724
  38.9900017    0.1157608
  39.0000000    0.1091987
  39.0100021    0.1182388
  39.0200005    0.1067792
  39.0300026    0.1113553
  39.0400009    0.1150556
  39.0500031    0.1126274
  39.0600014    0.1239661
  39.0700035    0.1197734
  39.0800018    0.1173679
  39.0900002    0.1099634
  39.1000023    0.1149482
  39.1100006    0.1150412
  39.1200027    0.1163345
  39.1300011    0.1267016
  39.1400032    0.1215081
  39.1500015    0.0970138
  39.1600037    0.1284385
  39.1700020    0.1286770
  39.1800003    0.1211233
  39.1900024    0.1236842
  39.2000008    0.1403155
  39.2100029    0.1095088
  39.2200012    0.1197391
  39.2300034    0.1250933
  39.2400017    0.1354624
  39.2500000    0.1359960
  39.2600021    0.1243511
  39.2700005    0.1300430
  39.2800026    0.1168523
  39.2900009    0.1288499
  39.3000031    0.1303620
  39.3100014    0.1126277
  39.3200035    0.1078324
  39.3300018    0.1234483
  39.3400002    0.1248478
  39.3500023    0.1251918
  39.3600006    0.1148787
  39.3700027    0.1277796
  39.3800011    0.1224900
  39.3900032    0.1234608
  39.4000015    0.1272816
  39.4100037    0.1168035
  39.4200020    0.1519617
  39.4300003    0.1330216
  39.4400024    0.1292190
  39.4500008    0.1267825
  39.4600029    0.1336650
  39.4700012    0.1271280
  39.4800034    0.1167172
  39.4900017    0.1260680
  39.5000000    0.1147908
  39.5100021    0.1271729
  39.5200005    0.1275927
  39.5300026    0.1316570
  39.5400009    0.1191896
  39.5500031    0.1374441
  39.5600014    0.1105617
  39.5700035    0.1267373
  39.5800018    0.1303864
  39.5900002    0.1220149
  39.6000023    0.1227383
  39.6100006    0.1227211
  39.6200027    0.1145800
  39.6300011    0.1100749
  39.6400032    0.1138390
  39.6500015    0.1201057
  39.6600037    0.1322865
  39.6700020    0.1212695
  39.6800003    0.1354573
  39.6900024    0.1126347
  39.7000008    0.1248187
  39.7100029    0.1363367
  39.7200012    0.1199084
  39.7300034    0.1153369
  39.7400017    0.1167228
  39.7500000    0.1095976
  39.7600021    0.1197966
  39.7700005    0.1182616
  39.7800026    0.1202854
  39.7900009    0.1267193
  39.8000031    0.1091712
  39.8100014    0.1248768
  39.8200035    0.1374336
  39.8300018    0.1079761
  39.8400002    0.1132791
  39.8500023    0.1207590
  39.8600006    0.1150513
  39.8700027    0.1252488
  39.8800011    0.1020305
  39.8900032    0.1103692
  39.9000015    0.1148570
  39.9100037    0.1226101
  39.9200020    0.1091459
  39.9300003    0.1099649
  39.9400024    0.0931414
  39.9500008    0.1110853
  39.9600029    0.1097848
  39.9700012    0.1137967
  39.9800034    0.1080529
  39.9900017    0.1144835
  40.0000000    0.1119455
  40.0100021    0.1113784
  40.0200005    0.1184294
  40.0300026    0.1059271
  40.0400009    0.1182210
  40.0500031    0.1112827
  40.0600014    0.1107291
  40.0700035    0.1133624
  40.0800018    0.1132786
  40.0900002    0.1201248
  40.1000023    0.1325547
  40.1100006    0.1122086
  40.1200027    0.1043969
  40.1300011    0.1065691
  40.1400032    0.1068528
  40.1500015    0.1166295
  40.1600037    0.1236295
  40.1700020    0.1043051
  40.1800003    0.1193330
  40.1900024    0.1156799
  40.2000008    0.1100362
  40.2100029    0.1118855
  40.2200012    0.1046060
  40.2300034    0.1247577
  40.2400017    0.1121230
  40.2500038    0.1197137
  40.2600021    0.1174892
  40.2700005    0.1208931
  40.2800026    0.1171223
  40.2900009    0.1118214
  40.3000031    0.1193742
  40.3100014    0.1132211
  40.3200035    0.1192969
  40.3300018    0.1077153
  40.3400002    0.1198447
  40.3500023    0.1130196
  40.3600006    0.1037808
  40.3700027    0.0989109
  40.3800011    0.1113980
  40.3900032    0.1055205
  40.4000015    0.1187932
  40.4100037    0.1159290
  40.4200020    0.1066134
  40.4300003    0.1162148
  40.4400024    0.1111025
  40.4500008    0.1160682
  40.4600029    0.1037777
  40.4700012    0.1073092
  40.4800034    0.1179730
  40.4900017    0.1076723
  40.5000038    0.1160737
  40.5100021    0.1041397
  40.5200005    0.1144015
  40.5300026    0.1081842
  40.5400009    0.1144656
  40.5500031    0.1106476
  40.5600014    0.1106134
  40.5700035    0.1141609
  40.5800018    0.1180121
  40.5900002    0.1054914
  40.6000023    0.1213051
  40.6100006    0.1009121
  40.6200027    0.1093797
  40.6300011    0.1192461
  40.6400032    0.0962129
  40.6500015    0.1056124
  40.6600037    0.1126235
  40.6700020    0.1111652
  40.6800003    0.1128871
  40.6900024    0.1167316
  40.7000008    0.0965003
  40.7100029    0.1211882
  40.7200012    0.1052409
  40.7300034    0.1104857
  40.7400017    0.1251155
  40.7500038    0.1133396
  40.7600021    0.1140661
  40.7700005    0.1087691
  40.7800026    0.1201861
  40.7900009    0.1157036
  40.8000031    0.1124557
  40.8100014    0.1178934
  40.8200035    0.1093822
  40.8300018    0.1153109
  40.8400002    0.1152400
  40.8500023    0.1118811
  40.8600006    0.1140889
  40.8700027    0.1029451
  40.8800011    0.1083793
  40.8900032    0.1069947
  40.9000015    0.1146832
  40.9100037    0.1178786
  40.9200020    0.1005112
  40.9300003    0.1080772
  40.9400024    0.1108629
  40.9500008    0.1203182
  40.9600029    0.1137854
  40.9700012    0.1041644
  40.9800034    0.1231995
  40.9900017    0.1154830
  41.0000038    0.1082826
  41.0100021    0.1162910
  41.0200005    0.1103458
  41.0300026    0.1226127
  41.0400009    0.1119964
  41.0500031    0.1062176
  41.0600014    0.1196151
  41.0700035    0.1081092
  41.0800018    0.1121143
  41.0900002    0.1141173
  41.1000023    0.1079095
  41.1100006    0.1108574
  41.1200027    0.1133043
  41.1300011    0.1080166
  41.1400032    0.1145677
  41.1500015    0.1040087
  41.1600037    0.1039106
  41.1700020    0.1138199
  41.1800003    0.1092552
  41.1900024    0.1084785
  41.2000008    0.1135627
  41.2100029    0.1029446
  41.2200012    0.1169269
  41.2300034    0.1165803
  41.2400017    0.1185611
  41.2500038    0.1070999
  41.2600021    0.1181283
  41.2700005    0.1176300
  41.2800026    0.1157886
  41.2900009    0.1041757
  41.3000031    0.1049492
  41.3100014    0.1066440
  41.3200035    0.1094240
  41.3300018    0.1011937
  41.3400002    0.1200291
  41.3500023    0.1052036
  41.3600006    0.1173413
  41.3700027    0.1187608
  41.3800011    0.1115958
  41.3900032    0.1131687
  41.4000015    0.1198138
  41.4100037    0.1066109
  41.4200020    0.1080341
  41.4300003    0.1081803
  41.4400024    0.1282196
  41.4500008    0.1123070
  41.4600029    0.1079508
  41.4700012    0.1055029
  41.4800034    0.1101825
  41.4900017    0.1189106
  41.5000038    0.1113677
  41.5100021    0.1052374
  41.5200005    0.1073095
  41.5300026    0.1258139
  41.5400009    0.1102211
  41.5500031    0.1173717
  41.5600014    0.1153164
  41.5700035    0.1045957
  41.5800018    0.1222093
  41.5900002    0.1205888
  41.6000023    0.1188734
  41.6100006    0.1052257
  41.6200027    0.1170409
  41.6300011    0.1087260
  41.6400032    0.1146847
  41.6500015    0.1017485
  41.6600037    0.1127239
  41.6700020    0.1108854
  41.6800003    0.1123285
  41.6900024    0.0962162
  41.7000008    0.1052375
  41.7100029    0.1122647
  41.7200012    0.1147978
  41.7300034    0.1170622
  41.7400017    0.1076844
  41.7500038    0.1136851
  41.7600021    0.1000284
  41.7700005    0.1153000
  41.7800026    0.1158334
  41.7900009    0.1101851
  41.8000031    0.1142088
  41.8100014    0.1099184
  41.8200035    0.1070662
  41.8300018    0.1171079
  41.8400002    0.1211431
  41.8500023    0.1172816
  41.8600006    0.1147242
  41.8700027    0.1183112
  41.8800011    0.1060948
  41.8900032    0.1085674
  41.9000015    0.1113697
  41.9100037    0.0993669
  41.9200020    0.1040023
  41.9300003    0.1099911
  41.9400024    0.1216982
  41.9500008    0.1227644
  41.9600029    0.0997616
  41.9700012    0.1141278
  41.9800034    0.1124866
  41.9900017    0.1110684
  42.0000038    0.1102936
  42.0100021    0.1113064
  42.0200005    0.1196383
  42.0300026    0.1165051
  42.0400009    0.1109279
  42.0500031    0.1172865
  42.0600014    0.1084409
  42.0700035    0.1181928
  42.0800018    0.1152476
  42.0900002    0.1051493
  42.1000023    0.1108925
  42.1100006    0.1177100
  42.1200027    0.1171083
  42.1300011    0.1105213
  42.1400032    0.1160196
  42.1500015    0.1093581
  42.1600037    0.1086548
  42.1700020    0.1124017
  42.1800003    0.1102504
  42.1900024    0.1114405
  42.2000008    0.1069889
  42.2100029    0.1150153
  42.2200012    0.1154262
  42.2300034    0.1125090
  42.2400017    0.1124595
  42.2500038    0.1131195
  42.2600021    0.1133789
  42.2700005    0.1077254
  42.2800026    0.1103909
  42.2900009    0.1103184
  42.3000031    0.1154151
  42.3100014    0.1011587
  42.3200035    0.1229188
  42.3300018    0.1232591
  42.3400002    0.1093139
  42.3500023    0.1179879
  42.3600006    0.1140634
  42.3700027    0.1155207
  42.3800011    0.1055024
  42.3900032    0.1142366
  42.4000015    0.1140276
  42.4100037    0.1131087
  42.4200020    0.1240664
  42.4300003    0.1064621
  42.4400024    0.1197150
  42.4500008    0.1206866
  42.4600029    0.1133901
  42.4700012    0.1286963
  42.4800034    0.1139242
  42.4900017    0.1082004
  42.5000038    0.1186169
  42.5100021    0.1172200
  42.5200005    0.1182054
  42.5300026    0.1172671
  42.5400009    0.1048594
  42.5500031    0.1106288
  42.5600014    0.1165330
  42.5700035    0.1075369
  42.5800018    0.1129024
  42.5900002    0.1110468
  42.6000023    0.1207408
  42.6100006    0.1222407
  42.6200027    0.1240621
  42.6300011    0.1151503
  42.6400032    0.1156600
  42.6500015    0.1187208
  42.6600037    0.1167480
  42.6700020    0.1081502
  42.6800003    0.1158136
  42.6900024    0.1125175
  42.7000008    0.0997766
  42.7100029    0.1117719
  42.7200012    0.1106227
  42.7300034    0.1110154
  42.7400017    0.1171778
  42.7500038    0.1090009
  42.7600021    0.1211561
  42.7700005    0.1124434
  42.7800026    0.1301399
  42.7900009    0.1102738
  42.8000031    0.1136075
  42.8100014    0.1127565
  42.8200035    0.1088825
  42.8300018    0.1128099
  42.8400002    0.1092664
  42.8500023    0.1195366
  42.8600006    0.1202141
  42.8700027    0.1113596
  42.8800011    0.1145726
  42.8900032    0.1026772
  42.9000015    0.0968407
  42.9100037    0.1188341
  42.9200020    0.1180412
  42.9300003    0.1172150
  42.9400024    0.1162813
  42.9500008    0.1147765
  42.9600029    0.1131291
  42.9700012    0.1152291
  42.9800034    0.1146339
  42.9900017    0.1086254
  43.0000038    0.1262378
  43.0100021    0.1203514
  43.0200005    0.1221620
  43.0300026    0.1111391
  43.0400009    0.1212951
  43.0500031    0.1159868
  43.0600014    0.1095991
  43.0700035    0.1062468
  43.0800018    0.1165417
  43.0900002    0.1132062
  43.1000023    0.1129126
  43.1100006    0.1259295
  43.1200027    0.1128225
  43.1300011    0.1117324
  43.1400032    0.1139839
  43.1500015    0.1093292
  43.1600037    0.0954665
  43.1700020    0.1199104
  43.1800003    0.1121230
  43.1900024    0.1194786
  43.2000008    0.1012344
  43.2100029    0.1095045
  43.2200012    0.1121445
  43.2300034    0.1157492
  43.2400017    0.1179930
  43.2500038    0.1045232
  43.2600021    0.1204609
  43.2700005    0.1284620
  43.2800026    0.1179074
  43.2900009    0.1121552
  43.3000031    0.1184457
  43.3100014    0.1087298
  43.3200035    0.1282771
  43.3300018    0.1118119
  43.3400002    0.1135910
  43.3500023    0.1213578
  43.3600006    0.1073874
  43.3700027    0.1118866
  43.3800011    0.1071718
  43.3900032    0.1078842
  43.4000015    0.1168459
  43.4100037    0.1261133
  43.4200020    0.1070776
  43.4300003    0.1139048
  43.4400024    0.1102402
  43.4500008    0.1145510
  43.4600029    0.1186856
  43.4700012    0.1076435
  43.4800034    0.1213343
  43.4900017    0.1105132
  43.5000038    0.1102701
  43.5100021    0.1123236
  43.5200005    0.1141276
  43.5300026    0.1054212
  43.5400009    0.1138240
  43.5500031    0.1082170
  43.5600014    0.1126385
  43.5700035    0.1255915
  43.5800018    0.1246165
  43.5900040    0.1111007
  43.6000023    0.1206912
  43.6100006    0.1179921
  43.6200027    0.1173579
  43.6300011    0.1020779
  43.6400032    0.1081958
  43.6500015    0.1154385
  43.6600037    0.1080544
  43.6700020    0.1124208
  43.6800003    0.1043780
  43.6900024    0.1123106
  43.7000008    0.1185128
  43.7100029    0.1220035
  43.7200012    0.1223220
  43.7300034    0.1193815
  43.7400017    0.1222304
  43.7500038    0.1195938
  43.7600021    0.1204370
  43.7700005    0.1146243
  43.7800026    0.1148500
  43.7900009    0.1229258
  43.8000031    0.1019390
  43.8100014    0.1135756
  43.8200035    0.1103674
  43.8300018    0.1100969
  43.8400040    0.1171165
  43.8500023    0.1115135
  43.8600006    0.1153601
  43.8700027    0.1224572
  43.8800011    0.1191291
  43.8900032    0.1253993
  43.9000015    0.1115910
  43.9100037    0.1122542
  43.9200020    0.1185174
  43.9300003    0.1040239
  43.9400024    0.1171382
  43.9500008    0.1054065
  43.9600029    0.1067048
  43.9700012    0.1062858
  43.9800034    0.1097322
  43.9900017    0.1093673
  44.0000038    0.1192260
  44.0100021    0.1243756
  44.0200005    0.1104206
  44.0300026    0.1037162
  44.0400009    0.1223504
  44.0500031    0.1172971
  44.0600014    0.1138549
  44.0700035    0.1096528
  44.0800018    0.1191452
  44.0900040    0.1108444
  44.1000023    0.1132825
  44.1100006    0.1108325
  44.1200027    0.1076260
  44.1300011    0.1059453
  44.1400032    0.1078508
  44.1500015    0.1122504
  44.1600037    0.1291666
  44.1700020    0.1129301
  44.1800003    0.1068262
  44.1900024    0.1252516
  44.2000008    0.1249176
  44.2100029    0.1115092
  44.2200012    0.1136131
  44.2300034    0.1131389
  44.2400017    0.1106501
  44.2500038    0.1120177
  44.2600021    0.1175925
  44.2700005    0.1200954
  44.2800026    0.1188758
  44.2900009    0.1109513
  44.3000031    0.1178636
  44.3100014    0.1142729
  44.3200035    0.1153378
  44.3300018    0.1078508
  44.3400040    0.1165455
  44.3500023    0.1220398
  44.3600006    0.1186341
  44.3700027    0.1182193
  44.3800011    0.1116684
  44.3900032    0.1141926
  44.4000015    0.1065171
  44.4100037    0.1103854
  44.4200020    0.1059139
  44.4300003    0.1091418
  44.4400024    0.1141221
  44.4500008    0.1133838
  44.4600029    0.1129285
  44.4700012    0.1127445
  44.4800034    0.1044960
  44.4900017    0.1077851
  44.5000038    0.1121683
  44.5100021    0.1086231
  44.5200005    0.1131983
  44.5300026    0.1192149
  44.5400009    0.0999374
  44.5500031    0.1159387
  44.5600014    0.1190688
  44.5700035    0.1169186
  44.5800018    0.1117665
  44.5900040    0.1114369
  44.6000023    0.1158474
  44.6100006    0.1130624
  44.6200027    0.1161541
  44.6300011    0.1231140
  44.6400032    0.1137645
  44.6500015    0.1010745
  44.6600037    0.1038200
  44.6700020    0.1066094
  44.6800003    0.1113812
  44.6900024    0.1173660
  44.7000008    0.1263860
  44.7100029    0.1087105
  44.7200012    0.1143804
  44.7300034    0.1215257
  44.7400017    0.0983221
  44.7500038    0.1054474
  44.7600021    0.1137892
  44.7700005    0.1023338
  44.7800026    0.1231953
  44.7900009    0.1187424
  44.8000031    0.1120764
  44.8100014    0.1165747
  44.8200035    0.1057138
  44.8300018    0.1180863
  44.8400040    0.1132110
  44.8500023    0.1158302
  44.8600006    0.1086792
  44.8700027    0.1312696
  44.8800011    0.1216093
  44.8900032    0.1040947
  44.9000015    0.1170514
  44.9100037    0.1189132
  44.9200020    0.1216817
  44.9300003    0.1102362
  44.9400024    0.1113528
  44.9500008    0.1062466
  44.9600029    0.1157218
  44.9700012    0.1171104
  44.9800034    0.1098363
  44.9900017    0.1144644
  45.0000038    0.1183845
  45.0100021    0.1129458
  45.0200005    0.1107856
  45.0300026    0.1145755
  45.0400009    0.1204460
  45.0500031    0.1148663
  45.0600014    0.1110442
  45.0700035    0.1272001
  45.0800018    0.1257543
  45.0900040    0.1196516
  45.1000023    0.1135613
  45.1100006    0.1128771
  45.1200027    0.1238873
  45.1300011    0.1091276
  45.1400032    0.1162263
  45.1500015    0.1117199
  45.1600037    0.1044603
  45.1700020    0.1158276
  45.1800003    0.1158116
  45.1900024    0.1186732
  45.2000008    0.1227126
  45.2100029    0.1031163
  45.2200012    0.1167427
  45.2300034    0.1111083
  45.2400017    0.1103915
  45.2500038    0.1147951
  45.2600021    0.1224170
  45.2700005    0.1144993
  45.2800026    0.1077392
  45.2900009    0.1232036
  45.3000031    0.1163674
  45.3100014    0.1298825
  45.3200035    0.1190820
  45.3300018    0.1129280
  45.3400040    0.1155817
  45.3500023    0.1208218
  45.3600006    0.1244369
  45.3700027    0.1167055
  45.3800011    0.1119346
  45.3900032    0.1131949
  45.4000015    0.1091860
  45.4100037    0.1171822
  45.4200020    0.1078266
  45.4300003    0.1139570
  45.4400024    0.1093877
  45.4500008    0.1155342
  45.4600029    0.1155731
  45.4700012    0.1196078
  45.4800034    0.1204389
  45.4900017    0.1136487
  45.5000038    0.1100050
  45.5100021    0.1110276
  45.5200005    0.1182943
  45.5300026    0.1175416
  45.5400009    0.1160861
  45.5500031    0.1074440
  45.5600014    0.1231823
  45.5700035    0.1236820
  45.5800018    0.1139743
  45.5900040    0.1201391
  45.6000023    0.1107830
  45.6100006    0.1161108
  45.6200027    0.1092574
  45.6300011    0.1222672
  45.6400032    0.1114529
  45.6500015    0.1232494
  45.6600037    0.1171512
  45.6700020    0.1199607
  45.6800003    0.1187284
  45.6900024    0.1125053
  45.7000008    0.1185037
  45.7100029    0.1111631
  45.7200012    0.1182975
  45.7300034    0.1159635
  45.7400017    0.1142045
  45.7500038    0.1205634
  45.7600021    0.1046868
  45.7700005    0.1226611
  45.7800026    0.1105743
  45.7900009    0.1110934
  45.8000031    0.1132150
  45.8100014    0.1043075
  45.8200035    0.1105447
  45.8300018    0.0949695
  45.8400040    0.1011909
  45.8500023    0.1102612
  45.8600006    0.1144374
  45.8700027    0.1206687
  45.8800011    0.1184225
  45.8900032    0.1137096
  45.9000015    0.1154444
  45.9100037    0.1160543
  45.9200020    0.1202834
  45.9300003    0.1029455
  45.9400024    0.1184457
  45.9500008    0.1314463
  45.9600029    0.1185648
  45.9700012    0.1116469
  45.9800034    0.1204510
  45.9900017    0.1271750
  46.0000038    0.1114134
  46.0100021    0.1167659
  46.0200005    0.1150920
  46.0300026    0.1127694
  46.0400009    0.1035926
  46.0500031    0.1152553
  46.0600014    0.1101688
  46.0700035    0.1160258
  46.0800018    0.0974388
  46.0900040    0.1121052
  46.1000023    0.1116478
  46.1100006    0.1060738
  46.1200027    0.1135203
  46.1300011    0.1144560
  46.1400032    0.1151688
  46.1500015    0.1189670
  46.1600037    0.1112429
  46.1700020    0.1142228
  46.1800003    0.1109843
  46.1900024    0.1083972
  46.2000008    0.1184714
  46.2100029    0.1182038
  46.2200012    0.1211211
  46.2300034    0.1109157
  46.2400017    0.1267193
  46.2500038    0.1150981
  46.2600021    0.1297346
  46.2700005    0.1154738
  46.2800026    0.1214685
  46.2900009    0.1154867
  46.3000031    0.1049405
  46.3100014    0.1094938
  46.3200035    0.1050167
  46.3300018    0.1018875
  46.3400040    0.0997890
  46.3500023    0.0972526
  46.3600006    0.1106365
  46.3700027    0.1107858
  46.3800011    0.1117995
  46.3900032    0.1049225
  46.4000015    0.0990689
  46.4100037    0.1149529
  46.4200020    0.1029974
  46.4300003    0.1107777
  46.4400024    0.1041333
  46.4500008    0.1133168
  46.4600029    0.1154579
  46.4700012    0.1161874
  46.4800034    0.1134243
  46.4900017    0.1137733
  46.5000038    0.1059079
  46.5100021    0.1107268
  46.5200005    0.1070724
  46.5300026    0.0997553
  46.5400009    0.0999127
  46.5500031    0.1061358
  46.5600014    0.1072707
  46.5700035    0.1193050
  46.5800018    0.1133310
  46.5900040    0.0960437
  46.6000023    0.1119054
  46.6100006    0.1101825
  46.6200027    0.1150376
  46.6300011    0.1170376
  46.6400032    0.1227867
  46.6500015    0.1098810
  46.6600037    0.1122953
  46.6700020    0.1068280
  46.6800041    0.1239544
  46.6900024    0.1125743
  46.7000008    0.1094237
  46.7100029    0.1078527
  46.7200012    0.1178045
  46.7300034    0.1288421
  46.7400017    0.1174837
  46.7500038    0.1152243
  46.7600021    0.1148821
  46.7700005    0.1221540
  46.7800026    0.1117902
  46.7900009    0.1084542
  46.8000031    0.1121777
  46.8100014    0.1201754
  46.8200035    0.1106600
  46.8300018    0.1253589
  46.8400040    0.1098555
  46.8500023    0.1105996
  46.8600006    0.1081407
  46.8700027    0.1009897
  46.8800011    0.1122873
  46.8900032    0.1203998
  46.9000015    0.1215661
  46.9100037    0.1167916
  46.9200020    0.1095757
  46.9300041    0.1208404
  46.9400024    0.1114503
  46.9500008    0.1148777
  46.9600029    0.1162331
  46.9700012    0.1194848
  46.9800034    0.1151004
  46.9900017    0.1029997
  47.0000038    0.1175319
  47.0100021    0.1156238
  47.0200005    0.1156380
  47.0300026    0.1200092
  47.0400009    0.1158125
  47.0500031    0.1202237
  47.0600014    0.1147586
  47.0700035    0.1082888
  47.0800018    0.1151529
  47.0900040    0.1163550
  47.1000023    0.1088248
  47.1100006    0.0949334
  47.1200027    0.1105721
  47.1300011    0.1149805
  47.1400032    0.1094898
  47.1500015    0.1114358
  47.1600037    0.1117144
  47.1700020    0.1153348
  47.1800041    0.1087065
  47.1900024    0.1163710
  47.2000008    0.1212893
  47.2100029    0.1092105
  47.2200012    0.1222954
  47.2300034    0.1146719
  47.2400017    0.1188565
  47.2500038    0.1140117
  47.2600021    0.1162542
  47.2700005    0.1105414
  47.2800026    0.1059579
  47.2900009    0.1182977
  47.3000031    0.1075084
  47.3100014    0.1175204
  47.3200035    0.1130287
  47.3300018    0.1192345
  47.3400040    0.1118524
  47.3500023    0.0986729
  47.3600006    0.1118029
  47.3700027    0.1188746
  47.3800011    0.1125681
  47.3900032    0.1117255
  47.4000015    0.1164724
  47.4100037    0.1166854
  47.4200020    0.1171914
  47.4300041    0.1082585
  47.4400024    0.1311687
  47.4500008    0.0982692
  47.4600029    0.1100638
  47.4700012    0.1148168
  47.4800034    0.1102976
  47.4900017    0.1189042
  47.5000038    0.1175311
  47.5100021    0.1163890
  47.5200005    0.1075971
  47.5300026    0.1207690
  47.5400009    0.1209537
  47.5500031    0.1086533
  47.5600014    0.1232806
  47.5700035    0.1045412
  47.5800018    0.1067759
  47.5900040    0.1157630
  47.6000023    0.1247777
  47.6100006    0.1204677
  47.6200027    0.1023309
  47.6300011    0.1298836
  47.6400032    0.1205218
  47.6500015    0.1077252
  47.6600037    0.1095438
  47.6700020    0.1128136
  47.6800041    0.1061555
  47.6900024    0.1094460
  47.7000008    0.1047475
  47.7100029    0.1188446
  47.7200012    0.1049213
  47.7300034    0.1251607
  47.7400017    0.1094034
  47.7500038    0.1164786
  47.7600021    0.1146436
  47.7700005    0.1102229
  47.7800026    0.1017981
  47.7900009    0.1054076
  47.8000031    0.0983062
  47.8100014    0.1119249
  47.8200035    0.1003453
  47.8300018    0.1208607
  47.8400040    0.1270865
  47.8500023    0.1082964
  47.8600006    0.1091580
  47.8700027    0.1103032
  47.8800011    0.1170860
  47.8900032    0.1158919
  47.9000015    0.1131145
  47.9100037    0.1167875
  47.9200020    0.1258767
  47.9300041    0.1019836
  47.9400024    0.1195311
  47.9500008    0.1216662
  47.9600029    0.1068606
  47.9700012    0.1104285
  47.9800034    0.1236492
  47.9900017    0.1102045
  48.0000038    0.1170203
  48.0100021    0.1127957
  48.0200005    0.1228633
  48.0300026    0.1185481
  48.0400009    0.1089414
  48.0500031    0.1255410
  48.0600014    0.1113816
  48.0700035    0.1012930
  48.0800018    0.1049474
  48.0900040    0.1142594
  48.1000023    0.1031516
  48.1100006    0.1143388
  48.1200027    0.1202207
  48.1300011    0.1046049
  48.1400032    0.1269527
  48.1500015    0.1083679
  48.1600037    0.1241132
  48.1700020    0.1152197
  48.1800041    0.1101821
  48.1900024    0.1146332
  48.2000008    0.1135671
  48.2100029    0.1052647
  48.2200012    0.1151764
  48.2300034    0.1240795
  48.2400017    0.1130709
  48.2500038    0.1151264
  48.2600021    0.1105646
  48.2700005    0.1093853
  48.2800026    0.1089111
  48.2900009    0.1106016
  48.3000031    0.1011480
  48.3100014    0.1092626
  48.3200035    0.1175278
  48.3300018    0.1250346
  48.3400040    0.1097471
  48.3500023    0.1169759
  48.3600006    0.1054990
  48.3700027    0.1176448
  48.3800011    0.1137211
  48.3900032    0.1163930
  48.4000015    0.1184049
  48.4100037    0.1108786
  48.4200020    0.1031203
  48.4300041    0.1153471
  48.4400024    0.1183435
  48.4500008    0.1179743
  48.4600029    0.1161175
  48.4700012    0.1178740
  48.4800034    0.1155133
  48.4900017    0.1111924
  48.5000038    0.1154539
  48.5100021    0.1121172
  48.5200005    0.1174532
  48.5300026    0.1111768
  48.5400009    0.1130917
  48.5500031    0.1137300
  48.5600014    0.1106561
  48.5700035    0.1124289
  48.5800018    0.1057674
  48.5900040    0.1040620
  48.6000023    0.1192769
  48.6100006    0.1131283
  48.6200027    0.1066193
  48.6300011    0.1032628
  48.6400032    0.1075620
  48.6500015    0.0997635
  48.6600037    0.1120724
  48.6700020    0.1063770
  48.6800041    0.1111951
  48.6900024    0.1117316
  48.7000008    0.1144770
  48.7100029    0.1028429
  48.7200012    0.1069630
  48.7300034    0.1061631
  48.7400017    0.1199431
  48.7500038    0.1082310
  48.7600021    0.1107532
  48.7700005    0.1173101
  48.7800026    0.1126048
  48.7900009    0.1231119
  48.8000031    0.1108403
  48.8100014    0.1187492
  48.8200035    0.1043795
  48.8300018    0.1173676
  48.8400040    0.1058833
  48.8500023    0.1131283
  48.8600006    0.1140914
  48.8700027    0.1059603
  48.8800011    0.1147305
  48.8900032    0.1157032
  48.9000015    0.1158836
  48.9100037    0.1111949
  48.9200020    0.1094472
  48.9300041    0.1130347
  48.9400024    0.1226249
  48.9500008    0.1183678
  48.9600029    0.1250739
  48.9700012    0.1217964
  48.9800034    0.1100365
  48.9900017    0.1168007
  49.0000038    0.1097100
  49.0100021    0.1082955
  49.0200005    0.1054587
  49.0300026    0.1142609
  49.0400009    0.1104193
  49.0500031    0.1081547
  49.0600014    0.1131498
  49.0700035    0.1076359
  49.0800018    0.1145922
  49.0900040    0.1181772
  49.1000023    0.1156045
  49.1100006    0.1252196
  49.1200027    0.1104091
  49.1300011    0.1203981
  49.1400032    0.1124844
  49.1500015    0.1010136
  49.1600037    0.1135141
  49.1700020    0.1168228
  49.1800041    0.1017435
  49.1900024    0.1258068
  49.2000008    0.1186971
  49.2100029    0.1059235
  49.2200012    0.0998067
  49.2300034    0.1208037
  49.2400017    0.1016894
  49.2500038    0.1181050
  49.2600021    0.1096206
  49.2700005    0.1148060
  49.2800026    0.1019351
  49.2900009    0.1016981
  49.3000031    0.1242164
  49.3100014    0.1182803
  49.3200035    0.1055007
  49.3300018    0.1183497
  49.3400040    0.1107068
  49.3500023    0.1007096
  49.3600006    0.1060948
  49.3700027    0.1102715
  49.3800011    0.1053620
  49.3900032    0.1068522
  49.4000015    0.1049555
  49.4100037    0.1160102
  49.4200020    0.1069047
  49.4300041    0.1135994
  49.4400024    0.1076778
  49.4500008    0.1245185
  49.4600029    0.1107548
  49.4700012    0.1192838
  49.4800034    0.1017555
  49.4900017    0.1105149
  49.5000038    0.1086729
  49.5100021    0.1088854
  49.5200005    0.1219130
  49.5300026    0.1242934
  49.5400009    0.1045064
  49.5500031    0.1123285
  49.5600014    0.1087224
  49.5700035    0.1160354
  49.5800018    0.1046900
  49.5900040    0.1067793
  49.6000023    0.1211986
  49.6100006    0.1063151
  49.6200027    0.1078476
  49.6300011    0.1098810
  49.6400032    0.1148222
  49.6500015    0.1083361
  49.6600037    0.1168747
  49.6700020    0.1083177
  49.6800041    0.0977230
  49.6900024    0.1066988
  49.7000008    0.1185563
  49.7100029    0.1016349
  49.7200012    0.1035094
  49.7300034    0.1139397
  49.7400017    0.1037304
  49.7500038    0.1157090
  49.7600021    0.1157734
  49.7700005    0.1258267
  49.7800026    0.1149984
  49.7900009    0.1209074
  49.8000031    0.1161879
  49.8100014    0.1092663
  49.8200035    0.1033879
  49.8300018    0.1169345
  49.8400040    0.1093583
  49.8500023    0.1088830
  49.8600006    0.1108447
  49.8700027    0.1137646
  49.8800011    0.1171876
  49.8900032    0.1122066
  49.9000015    0.1115369
  49.9100037    0.1023748
  49.9200020    0.1106140
  49.9300041    0.1148190
  49.9400024    0.1142893
  49.9500008    0.0988276
  49.9600029    0.1075754
  49.9700012    0.1064245
  49.9800034    0.1148397
  49.9900017    0.1154468
  50.0000038    0.1046177
  50.0100021    0.1103812
  50.0200043    0.1107660
  50.0300026    0.1053515
  50.0400009    0.1154703
  50.0500031    0.1175361
  50.0600014    0.1142443
  50.0700035    0.0881963
  50.0800018    0.1118823
  50.0900040    0.1153212
  50.1000023    0.1091776
  50.1100006    0.1043383
  50.1200027    0.1133747
  50.1300011    0.0974912
  50.1400032    0.1082007
  50.1500015    0.1065580
  50.1600037    0.1154157
  50.1700020    0.1025604
  50.1800041    0.1010451
  50.1900024    0.1080321
  50.2000008    0.1033903
  50.2100029    0.1156262
  50.2200012    0.1108427
  50.2300034    0.1046954
  50.2400017    0.1097686
  50.2500038    0.1123392
  50.2600021    0.1107014
  50.2700043    0.1104699
  50.2800026    0.1126472
  50.2900009    0.1031118
  50.3000031    0.1117285
  50.3100014    0.1117824
  50.3200035    0.1093652
  50.3300018    0.1092127
  50.3400040    0.1189326
  50.3500023    0.1096832
  50.3600006    0.1070634
  50.3700027    0.1073999
  50.3800011    0.0947150
  50.3900032    0.1225977
  50.4000015    0.1152336
  50.4100037    0.1083970
  50.4200020    0.1173599
  50.4300041    0.1133945
  50.4400024    0.1052662
  50.4500008    0.1055155
  50.4600029    0.1070502
  50.4700012    0.1134836
  50.4800034    0.1153685
  50.4900017    0.1233997
  50.5000038    0.1022658
  50.5100021    0.1110264
  50.5200043    0.1160133
  50.5300026    0.1168111
  50.5400009    0.1084597
  50.5500031    0.1124798
  50.5600014    0.1131670
  50.5700035    0.1067826
  50.5800018    0.1096787
  50.5900040    0.1161665
  50.6000023    0.1134732
  50.6100006    0.0982535
  50.6200027    0.1091321
  50.6300011    0.1076019
  50.6400032    0.1119698
  50.6500015    0.1163727
  50.6600037    0.1173708
  50.6700020    0.1129605
  50.6800041    0.1224995
  50.6900024    0.1166281
  50.7000008    0.1109170
  50.7100029    0.1207661
  50.7200012    0.1118599
  50.7300034    0.1199855
  50.7400017    0.1115501
  50.7500038    0.1054253
  50.7600021    0.1005103
  50.7700043    0.1143000
  50.7800026    0.0984508
  50.7900009    0.1112765
  50.8000031    0.1061557
  50.8100014    0.1024728
  50.8200035    0.1185282
  50.8300018    0.1128686
  50.8400040    0.1128681
  50.8500023    0.1002235
  50.8600006    0.1124253
  50.8700027    0.1136689
  50.8800011    0.1047735
  50.8900032    0.1161187
  50.9000015    0.1152181
  50.9100037    0.1086539
  50.9200020    0.1080832
  50.9300041    0.1102644
  50.9400024    0.1126736
  50.9500008    0.1053858
  50.9600029    0.1115664
  50.9700012    0.0911411
  50.9800034    0.1211141
  50.9900017    0.1113894
  51.0000038    0.1145622
  51.0100021    0.1210479
  51.0200043    0.0904652
  51.0300026    0.1161595
  51.0400009    0.1142206
  51.0500031    0.1163632
  51.0600014    0.1141500
  51.0700035    0.1253502
  51.0800018    0.1174484
  51.0900040    0.1159618
  51.1000023    0.1206378
  51.1100006    0.1106999
  51.1200027    0.1016121
  51.1300011    0.1153385
  51.1400032    0.1127421
  51.1500015    0.1109879
  51.1600037    0.1125566
  51.1700020    0.1088247
  51.1800041    0.1145245
  51.1900024    0.1056348
  51.2000008    0.1078586
  51.2100029    0.1098893
  51.2200012    0.1126951
  51.2300034    0.1106559
  51.2400017    0.1084305
  51.2500038    0.1084898
  51.2600021    0.1095735
  51.2700043    0.1016595
  51.2800026    0.1148693
  51.2900009    0.1065946
  51.3000031    0.1015752
  51.3100014    0.1009120
  51.3200035    0.0982119
  51.3300018    0.1136823
  51.3400040    0.1190306
  51.3500023    0.1150693
  51.3600006    0.1082866
  51.3700027    0.1159570
  51.3800011    0.1142519
  51.3900032    0.1160057
  51.4000015    0.0903672
  51.4100037    0.1210256
  51.4200020    0.0938237
  51.4300041    0.1133346
  51.4400024    0.1123713
  51.4500008    0.1197906
  51.4600029    0.1165411
  51.4700012    0.1198282
  51.4800034    0.1066696
  51.4900017    0.1008322
  51.5000038    0.1137558
  51.5100021    0.1083620
  51.5200043    0.1097353
  51.5300026    0.1129918
  51.5400009    0.1137217
  51.5500031    0.1211005
  51.5600014    0.1074647
  51.5700035    0.1228848
  51.5800018    0.1100024
  51.5900040    0.1141341
  51.6000023    0.1173896
  51.6100006    0.1105207
  51.6200027    0.1105294
  51.6300011    0.1055159
  51.6400032    0.1100937
  51.6500015    0.1067590
  51.6600037    0.1157689
  51.6700020    0.1104994
  51.6800041    0.1070033
  51.6900024    0.1176743
  51.7000008    0.1168724
  51.7100029    0.1118202
  51.7200012    0.1195481
  51.7300034    0.1094753
  51.7400017    0.1112624
  51.7500038    0.1125906
  51.7600021    0.1063239
  51.7700043    0.1084182
  51.7800026    0.1273095
  51.7900009    0.1142540
  51.8000031    0.1140615
  51.8100014    0.1103389
  51.8200035    0.1160126
  51.8300018    0.1087078
  51.8400040    0.1216182
  51.8500023    0.0947094
  51.8600006    0.1119809
  51.8700027    0.1108586
  51.8800011    0.1197827
  51.8900032    0.1186301
  51.9000015    0.1233167
  51.9100037    0.1229691
  51.9200020    0.1106948
  51.9300041    0.1197078
  51.9400024    0.1151357
  51.9500008    0.1190252
  51.9600029    0.1135910
  51.9700012    0.1154228
  51.9800034    0.1174795
  51.9900017    0.1172508
  52.0000038    0.1157698
  52.0100021    0.1182941
  52.0200043    0.1205495
  52.0300026    0.1250379
  52.0400009    0.1029059
  52.0500031    0.1020035
  52.0600014    0.1079295
  52.0700035    0.1172690
  52.0800018    0.1021073
  52.0900040    0.1094630
  52.1000023    0.1132498
  52.1100006    0.1066277
  52.1200027    0.1121936
  52.1300011    0.1054247
  52.1400032    0.1109366
  52.1500015    0.1098900
  52.1600037    0.1109255
  52.1700020    0.1179992
  52.1800041    0.1250845
  52.1900024    0.1084844
  52.2000008    0.1140156
  52.2100029    0.1206994
  52.2200012    0.1232745
  52.2300034    0.1234594
  52.2400017    0.1114917
  52.2500038    0.1209915
  52.2600021    0.1076791
  52.2700043    0.1160579
  52.2800026    0.1161631
  52.2900009    0.1143714
  52.3000031    0.1150464
  52.3100014    0.0935817
  52.3200035    0.1083203
  52.3300018    0.1137295
  52.3400040    0.1120760
  52.3500023    0.1099676
  52.3600006    0.1163665
  52.3700027    0.1042626
  52.3800011    0.1097275
  52.3900032    0.1090347
  52.4000015    0.1158225
  52.4100037    0.1099669
  52.4200020    0.1037517
  52.4300041    0.1160132
  52.4400024    0.1151102
  52.4500008    0.0925459
  52.4600029    0.0977668
  52.4700012    0.1220530
  52.4800034    0.1058062
  52.4900017    0.1053649
  52.5000038    0.1185910
  52.5100021    0.1050397
  52.5200043    0.1024736
  52.5300026    0.1209529
  52.5400009    0.1135838
  52.5500031    0.1226231
  52.5600014    0.1114280
  52.5700035    0.0995853
  52.5800018    0.1203154
  52.5900040    0.1169761
  52.6000023    0.1202119
  52.6100006    0.1217155
  52.6200027    0.1086429
  52.6300011    0.1134744
  52.6400032    0.1121998
  52.6500015    0.0976725
  52.6600037    0.1114018
  52.6700020    0.1114386
  52.6800041    0.1101837
  52.6900024    0.1086166
  52.7000008    0.1239111
  52.7100029    0.1130919
  52.7200012    0.1060755
  52.7300034    0.1131274
  52.7400017    0.1044066
  52.7500038    0.1145884
  52.7600021    0.1025154
  52.7700043    0.1271338
  52.7800026    0.1197450
  52.7900009    0.0991587
  52.8000031    0.1214397
  52.8100014    0.1109632
  52.8200035    0.1168631
  52.8300018    0.1116831
  52.8400040    0.1016001
  52.8500023    0.1128507
  52.8600006    0.1107767
  52.8700027    0.1159725
  52.8800011    0.1210713
  52.8900032    0.1221628
  52.9000015    0.1122706
  52.9100037    0.1158298
  52.9200020    0.1028782
  52.9300041    0.1126871
  52.9400024    0.1191575
  52.9500008    0.1203980
  52.9600029    0.1133519
  52.9700012    0.1103853
  52.9800034    0.1109667
  52.9900017    0.1158661
  53.0000038    0.1184842
  53.0100021    0.1118823
  53.0200043    0.1003427
  53.0300026    0.1060547
  53.0400009    0.1044008
  53.0500031    0.1010146
  53.0600014    0.1188956
  53.0700035    0.1107459
  53.0800018    0.1140742
  53.0900040    0.1054209
  53.1000023    0.0959376
  53.1100044    0.1076451
  53.1200027    0.1017092
  53.1300011    0.1081981
  53.1400032    0.1057445
  53.1500015    0.1003959
  53.1600037    0.1043888
  53.1700020    0.1064475
  53.1800041    0.1095019
  53.1900024    0.0978536
  53.2000008    0.1107998
  53.2100029    0.1010219
  53.2200012    0.1092299
  53.2300034    0.1192860
  53.2400017    0.1160239
  53.2500038    0.1203439
  53.2600021    0.1084930
  53.2700043    0.1105369
  53.2800026    0.1177423
  53.2900009    0.1142849
  53.3000031    0.1085160
  53.3100014    0.1211774
  53.3200035    0.0941413
  53.3300018    0.1085146
  53.3400040    0.1106021
  53.3500023    0.1114958
  53.3600044    0.1043472
  53.3700027    0.1079984
  53.3800011    0.1096256
  53.3900032    0.1179812
  53.4000015    0.1217889
  53.4100037    0.1191670
  53.4200020    0.1143501
  53.4300041    0.1126332
  53.4400024    0.1255816
  53.4500008    0.1227779
  53.4600029    0.0989711
  53.4700012    0.1136764
  53.4800034    0.1206672
  53.4900017    0.1208300
  53.5000038    0.1098842
  53.5100021    0.1227430
  53.5200043    0.1214958
  53.5300026    0.1105529
  53.5400009    0.1170961
  53.5500031    0.1124032
  53.5600014    0.1110734
  53.5700035    0.1076572
  53.5800018    0.1022185
  53.5900040    0.1105137
  53.6000023    0.1192862
  53.6100044    0.1128004
  53.6200027    0.1121964
  53.6300011    0.1063014
  53.6400032    0.1239189
  53.6500015    0.1120857
  53.6600037    0.1121495
  53.6700020    0.1218424
  53.6800041    0.1185293
  53.6900024    0.1122181
  53.7000008    0.1045341
  53.7100029    0.1117699
  53.7200012    0.1176366
  53.7300034    0.1136499
  53.7400017    0.1190025
  53.7500038    0.0982258
  53.7600021    0.1090612
  53.7700043    0.1104470
  53.7800026    0.1184517
  53.7900009    0.1189930
  53.8000031    0.1024610
  53.8100014    0.1099279
  53.8200035    0.1154453
  53.8300018    0.1208271
  53.8400040    0.1220423
  53.8500023    0.1059646
  53.8600044    0.1257851
  53.8700027    0.1129874
  53.8800011    0.1268837
  53.8900032    0.1166314
  53.9000015    0.1080122
  53.9100037    0.1198049
  53.9200020    0.1082500
  53.9300041    0.1157770
  53.9400024    0.1166837
  53.9500008    0.1122650
  53.9600029    0.1209120
  53.9700012    0.1149044
  53.9800034    0.1055758
  53.9900017    0.1095881
  54.0000038    0.1132458
  54.0100021    0.1088803
  54.0200043    0.1112398
  54.0300026    0.1143572
  54.0400009    0.1214801
  54.0500031    0.1206407
  54.0600014    0.1216308
  54.0700035    0.1182975
  54.0800018    0.1072910
  54.0900040    0.1188669
  54.1000023    0.1190132
  54.1100044    0.1077920
  54.1200027    0.1224644
  54.1300011    0.1183642
  54.1400032    0.0986700
  54.1500015    0.1065575
  54.1600037    0.1158452
  54.1700020    0.1101601
  54.1800041    0.1132124
  54.1900024    0.1160634
  54.2000008    0.1100977
  54.2100029    0.1105104
  54.2200012    0.1206408
  54.2300034    0.1181310
  54.2400017    0.1155104
  54.2500038    0.1184282
  54.2600021    0.1169893
  54.2700043    0.1084323
  54.2800026    0.1149926
  54.2900009    0.1004783
  54.3000031    0.1132224
  54.3100014    0.1089077
  54.3200035    0.1109079
  54.3300018    0.1165193
  54.3400040    0.1123758
  54.3500023    0.1093729
  54.3600044    0.1079317
  54.3700027    0.1152338
  54.3800011    0.1150404
  54.3900032    0.1146451
  54.4000015    0.1149599
  54.4100037    0.1137900
  54.4200020    0.1095825
  54.4300041    0.1098048
  54.4400024    0.1203014
  54.4500008    0.1148959
  54.4600029    0.1057943
  54.4700012    0.1218724
  54.4800034    0.1067113
  54.4900017    0.1081887
  54.5000038    0.1046938
  54.5100021    0.1123875
  54.5200043    0.1131642
  54.5300026    0.1133730
  54.5400009    0.1298316
  54.5500031    0.1036885
  54.5600014    0.1072173
  54.5700035    0.1098854
  54.5800018    0.1177478
  54.5900040    0.1053703
  54.6000023    0.1145905
  54.6100044    0.1154145
  54.6200027    0.1146722
  54.6300011    0.1119860
  54.6400032    0.1237053
  54.6500015    0.1211096
  54.6600037    0.1180009
  54.6700020    0.1073241
  54.6800041    0.1135134
  54.6900024    0.1162412
  54.7000008    0.1182829
  54.7100029    0.1092528
  54.7200012    0.1158914
  54.7300034    0.1267545
  54.7400017    0.1209374
  54.7500038    0.1117428
  54.7600021    0.1181851
  54.7700043    0.1164524
  54.7800026    0.1178144
  54.7900009    0.1257075
  54.8000031    0.1147726
  54.8100014    0.1125645
  54.8200035    0.1233830
  54.8300018    0.1245510
  54.8400040    0.1106471
  54.8500023    0.1133950
  54.8600044    0.1303701
  54.8700027    0.1251041
  54.8800011    0.1110121
  54.8900032    0.1238286
  54.9000015    0.1198417
  54.9100037    0.1148054
  54.9200020    0.1078344
  54.9300041    0.1079075
  54.9400024    0.1230174
  54.9500008    0.1098907
  54.9600029    0.1119603
  54.9700012    0.1195756
  54.9800034    0.1169239
  54.9900017    0.1125968
  55.0000038    0.1124271
  55.0100021    0.1225600
  55.0200043    0.1281231
  55.0300026    0.1297416
  55.0400009    0.1136115
  55.0500031    0.1211480
  55.0600014    0.1110445
  55.0700035    0.1082723
  55.0800018    0.1131086
  55.0900040    0.1160142
  55.1000023    0.1114509
  55.1100044    0.1171411
  55.1200027    0.1043560
  55.1300011    0.1183820
  55.1400032    0.1139332
  55.1500015    0.1230573
  55.1600037    0.1170899
  55.1700020    0.1216361
  55.1800041    0.1025433
  55.1900024    0.1136187
  55.2000008    0.1082591
  55.2100029    0.1113038
  55.2200012    0.1110880
  55.2300034    0.1041314
  55.2400017    0.1060563
  55.2500038    0.1128878
  55.2600021    0.1158771
  55.2700043    0.1189327
  55.2800026    0.1099843
  55.2900009    0.1245025
  55.3000031    0.1146451
  55.3100014    0.1084855
  55.3200035    0.1102777
  55.3300018    0.1198583
  55.3400040    0.1197732
  55.3500023    0.1021891
  55.3600044    0.1107756
  55.3700027    0.1201619
  55.3800011    0.1210703
  55.3900032    0.1122347
  55.4000015    0.1132860
  55.4100037    0.1158846
  55.4200020    0.1081093
  55.4300041    0.0992079
  55.4400024    0.1211081
  55.4500008    0.1229738
  55.4600029    0.1050140
  55.4700012    0.1193292
  55.4800034    0.1082736
  55.4900017    0.1140885
  55.5000038    0.1122212
  55.5100021    0.1160608
  55.5200043    0.1263861
  55.5300026    0.1102457
  55.5400009    0.1231929
  55.5500031    0.1247141
  55.5600014    0.1270681
  55.5700035    0.1157130
  55.5800018    0.1089408
  55.5900040    0.1171167
  55.6000023    0.1204012
  55.6100044    0.1137007
  55.6200027    0.1120550
  55.6300011    0.1136293
  55.6400032    0.1179394
  55.6500015    0.1205201
  55.6600037    0.1148013
  55.6700020    0.1090070
  55.6800041    0.1153095
  55.6900024    0.1128039
  55.7000008    0.1107250
  55.7100029    0.1091887
  55.7200012    0.1122506
  55.7300034    0.1103762
  55.7400017    0.1170942
  55.7500038    0.1157626
  55.7600021    0.1058215
  55.7700043    0.1154968
  55.7800026    0.1140519
  55.7900009    0.1134479
  55.8000031    0.1033575
  55.8100014    0.1202820
  55.8200035    0.1101030
  55.8300018    0.1146669
  55.8400040    0.1053741
  55.8500023    0.1034935
  55.8600044    0.1046635
  55.8700027    0.1140546
  55.8800011    0.1076756
  55.8900032    0.1312262
  55.9000015    0.1077322
  55.9100037    0.1032118
  55.9200020    0.1097594
  55.9300041    0.1193100
  55.9400024    0.1072319
  55.9500008    0.1037611
  55.9600029    0.1149217
  55.9700012    0.1064438
  55.9800034    0.1010344
  55.9900017    0.1180856
  56.0000038    0.1139378
  56.0100021    0.1070630
  56.0200043    0.1166273
  56.0300026    0.1161525
  56.0400009    0.1096320
  56.0500031    0.1168741
  56.0600014    0.1200780
  56.0700035    0.1055299
  56.0800018    0.1108430
  56.0900040    0.1110208
  56.1000023    0.1251752
  56.1100044    0.1171486
  56.1200027    0.1238032
  56.1300011    0.1166963
  56.1400032    0.1086231
  56.1500015    0.0997575
  56.1600037    0.1151614
  56.1700020    0.1261280
  56.1800041    0.1133378
  56.1900024    0.1087391
  56.2000008    0.1171824
  56.2100029    0.1181453
  56.2200012    0.1151709
  56.2300034    0.1134467
  56.2400017    0.1068793
  56.2500038    0.1076578
  56.2600021    0.1045495
  56.2700043    0.1120981
  56.2800026    0.1125081
  56.2900009    0.1159526
  56.3000031    0.1090744
  56.3100014    0.1224222
  56.3200035    0.0942309
  56.3300018    0.1035739
  56.3400040    0.1165162
  56.3500023    0.1220970
  56.3600044    0.1136374
  56.3700027    0.1223380
  56.3800011    0.1192455
  56.3900032    0.1205051
  56.4000015    0.0998861
  56.4100037    0.1167546
  56.4200020    0.1094444
  56.4300041    0.1112712
  56.4400024    0.1029065
  56.4500046    0.1126529
  56.4600029    0.1130051
  56.4700012    0.1055238
  56.4800034    0.1191250
  56.4900017    0.1189834
  56.5000038    0.1005570
  56.5100021    0.1190247
  56.5200043    0.1241418
  56.5300026    0.1197950
  56.5400009    0.1237236
  56.5500031    0.1196384
  56.5600014    0.1217169
  56.5700035    0.1093314
  56.5800018    0.1116188
  56.5900040    0.1182946
  56.6000023    0.1043633
  56.6100044    0.1143122
  56.6200027    0.1048994
  56.6300011    0.1042724
  56.6400032    0.1074938
  56.6500015    0.1082393
  56.6600037    0.1151196
  56.6700020    0.1116158
  56.6800041    0.1084082
  56.6900024    0.1071729
  56.7000046    0.1175241
  56.7100029    0.1156631
  56.7200012    0.1226676
  56.7300034    0.1102521
  56.7400017    0.1153003
  56.7500038    0.1079009
  56.7600021    0.1101993
  56.7700043    0.1142311
  56.7800026    0.1172751
  56.7900009    0.1013924
  56.8000031    0.1104067
  56.8100014    0.1054709
  56.8200035    0.1173442
  56.8300018    0.1162261
  56.8400040    0.1176155
  56.8500023    0.1027401
  56.8600044    0.1124903
  56.8700027    0.1092675
  56.8800011    0.1159254
  56.8900032    0.1248382
  56.9000015    0.1095019
  56.9100037    0.0979410
  56.9200020    0.1347141
  56.9300041    0.1120589
  56.9400024    0.1089484
  56.9500046    0.1134108
  56.9600029    0.1097790
  56.9700012    0.1009087
  56.9800034    0.1148858
  56.9900017    0.1206977
  57.0000038    0.1015417
  57.0100021    0.1151716
  57.0200043    0.0991877
  57.0300026    0.1112492
  57.0400009    0.0996791
  57.0500031    0.1079488
  57.0600014    0.1195648
  57.0700035    0.1158604
  57.0800018    0.1061484
  57.0900040    0.1107691
  57.1000023    0.1074827
  57.1100044    0.1137695
  57.1200027    0.1146012
  57.1300011    0.1102073
  57.1400032    0.1240355
  57.1500015    0.1217911
  57.1600037    0.1174406
  57.1700020    0.1232035
  57.1800041    0.1075618
  57.1900024    0.1085415
  57.2000046    0.1163109
  57.2100029    0.1148505
  57.2200012    0.1168894
  57.2300034    0.1154043
  57.2400017    0.1016131
  57.2500038    0.0956669
  57.2600021    0.1165197
  57.2700043    0.1217880
  57.2800026    0.0967062
  57.2900009    0.1062758
  57.3000031    0.0995363
  57.3100014    0.1090735
  57.3200035    0.1091542
  57.3300018    0.1123605
  57.3400040    0.1228833
  57.3500023    0.1263613
  57.3600044    0.1166086
  57.3700027    0.1217696
  57.3800011    0.1324510
  57.3900032    0.1128221
  57.4000015    0.1226852
  57.4100037    0.1164339
  57.4200020    0.1301995
  57.4300041    0.1198588
  57.4400024    0.1147476
  57.4500046    0.1042906
  57.4600029    0.1115496
  57.4700012    0.1242869
  57.4800034    0.1224888
  57.4900017    0.1213114
  57.5000038    0.1247142
  57.5100021    0.1212668
  57.5200043    0.1305864
  57.5300026    0.1216828
  57.5400009    0.1204653
  57.5500031    0.1170859
  57.5600014    0.1153997
  57.5700035    0.0996904
  57.5800018    0.1122616
  57.5900040    0.1092347
  57.6000023    0.1116987
  57.6100044    0.1265765
  57.6200027    0.1098108
  57.6300011    0.1136176
  57.6400032    0.1073048
  57.6500015    0.1066658
  57.6600037    0.1127750
  57.6700020    0.1125557
  57.6800041    0.1104320
  57.6900024    0.1121796
  57.7000046    0.1093042
  57.7100029    0.1152134
  57.7200012    0.1196401
  57.7300034    0.1178445
  57.7400017    0.1306851
  57.7500038    0.1156522
  57.7600021    0.1077411
  57.7700043    0.1003306
  57.7800026    0.1065027
  57.7900009    0.1177072
  57.8000031    0.1163563
  57.8100014    0.1132811
  57.8200035    0.1191496
  57.8300018    0.1111760
  57.8400040    0.1005191
  57.8500023    0.1011455
  57.8600044    0.1176841
  57.8700027    0.1211128
  57.8800011    0.1118244
  57.8900032    0.0958099
  57.9000015    0.1071117
  57.9100037    0.1067812
  57.9200020    0.1164126
  57.9300041    0.1108447
  57.9400024    0.1078167
  57.9500046    0.1166815
  57.9600029    0.1147769
  57.9700012    0.1123197
  57.9800034    0.1152598
  57.9900017    0.1066477
  58.0000038    0.1098465
  58.0100021    0.1179759
  58.0200043    0.1050267
  58.0300026    0.1054816
  58.0400009    0.1118400
  58.0500031    0.1124271
  58.0600014    0.1163527
  58.0700035    0.1080235
  58.0800018    0.1236314
  58.0900040    0.1116342
  58.1000023    0.1162564
  58.1100044    0.1120491
  58.1200027    0.1023619
  58.1300011    0.1146653
  58.1400032    0.1088490
  58.1500015    0.1216637
  58.1600037    0.1172815
  58.1700020    0.1255368
  58.1800041    0.1210464
  58.1900024    0.1165687
  58.2000046    0.1213250
  58.2100029    0.1169047
  58.2200012    0.1256780
  58.2300034    0.1313013
  58.2400017    0.1177789
  58.2500038    0.1275015
  58.2600021    0.1266389
  58.2700043    0.1134904
  58.2800026    0.1222315
  58.2900009    0.1147875
  58.3000031    0.1242157
  58.3100014    0.1299187
  58.3200035    0.1098113
  58.3300018    0.1371754
  58.3400040    0.1332794
  58.3500023    0.1238683
  58.3600044    0.1157536
  58.3700027    0.1051103
  58.3800011    0.1124626
  58.3900032    0.1160823
  58.4000015    0.1071095
  58.4100037    0.0980338
  58.4200020    0.1075028
  58.4300041    0.1196048
  58.4400024    0.1188479
  58.4500046    0.1092178
  58.4600029    0.1147170
  58.4700012    0.1122258
  58.4800034    0.1262364
  58.4900017    0.1175476
  58.5000038    0.1187816
  58.5100021    0.1188613
  58.5200043    0.1191500
  58.5300026    0.1070999
  58.5400009    0.1149748
  58.5500031    0.1122211
  58.5600014    0.1120391
  58.5700035    0.1219283
  58.5800018    0.1131013
  58.5900040    0.1039253
  58.6000023    0.1190554
  58.6100044    0.1047064
  58.6200027    0.1104493
  58.6300011    0.1171923
  58.6400032    0.1213743
  58.6500015    0.1068769
  58.6600037    0.1071964
  58.6700020    0.1060485
  58.6800041    0.1097996
  58.6900024    0.1105947
  58.7000046    0.1108420
  58.7100029    0.1089678
  58.7200012    0.1171305
  58.7300034    0.1114496
  58.7400017    0.1020014
  58.7500038    0.1179520
  58.7600021    0.1169608
  58.7700043    0.1103501
  58.7800026    0.1166634
  58.7900009    0.1094996
  58.8000031    0.1195628
  58.8100014    0.1165923
  58.8200035    0.1070100
  58.8300018    0.1186290
  58.8400040    0.1173830
  58.8500023    0.1168111
  58.8600044    0.1092014
  58.8700027    0.1040345
  58.8800011    0.1117141
  58.8900032    0.1186599
  58.9000015    0.1069396
  58.9100037    0.1161903
  58.9200020    0.1079424
  58.9300041    0.1162368
  58.9400024    0.1120593
  58.9500046    0.1214905
  58.9600029    0.1109278
  58.9700012    0.1082216
  58.9800034    0.1015729
  58.9900017    0.1104705
  59.0000038    0.1052831
  59.0100021    0.1148349
  59.0200043    0.1149370
  59.0300026    0.1127962
  59.0400009    0.1019064
  59.0500031    0.1121614
  59.0600014    0.1144022
  59.0700035    0.1183795
  59.0800018    0.1133343
  59.0900040    0.0975341
  59.1000023    0.1114534
  59.1100044    0.1217314
  59.1200027    0.1160973
  59.1300011    0.1090283
  59.1400032    0.1204538
  59.1500015    0.1135443
  59.1600037    0.1150866
  59.1700020    0.1138467
  59.1800041    0.1114353
  59.1900024    0.1073415
  59.2000046    0.1154490
  59.2100029    0.1139707
  59.2200012    0.1036754
  59.2300034    0.1193873
  59.2400017    0.1226452
  59.2500038    0.1191858
  59.2600021    0.1185696
  59.2700043    0.1280830
  59.2800026    0.1112832
  59.2900009    0.1103314
  59.3000031    0.1221868
  59.3100014    0.1178171
  59.3200035    0.1246242
  59.3300018    0.1142618
  59.3400040    0.1183163
  59.3500023    0.1230728
  59.3600044    0.1000718
  59.3700027    0.1193808
  59.3800011    0.1187851
  59.3900032    0.1135535
  59.4000015    0.1139895
  59.4100037    0.1086117
  59.4200020    0.1052181
  59.4300041    0.1248345
  59.4400024    0.1086101
  59.4500046    0.1150332
  59.4600029    0.0992796
  59.4700012    0.1206525
  59.4800034    0.1064614
  59.4900017    0.1213778
  59.5000038    0.1083137
  59.5100021    0.1208789
  59.5200043    0.1170925
  59.5300026    0.1145066
  59.5400047    0.1069570
  59.5500031    0.1150627
  59.5600014    0.1117174
  59.5700035    0.1066568
  59.5800018    0.1171457
  59.5900040    0.1029741
  59.6000023    0.1114187
  59.6100044    0.1118314
  59.6200027    0.1142602
  59.6300011    0.1044443
  59.6400032    0.1068896
  59.6500015    0.1096730
  59.6600037    0.1037986
  59.6700020    0.1190683
  59.6800041    0.1108894
  59.6900024    0.1308002
  59.7000046    0.1106892
  59.7100029    0.1126098
  59.7200012    0.1109959
  59.7300034    0.1240558
  59.7400017    0.1059275
  59.7500038    0.1018240
  59.7600021    0.0991505
  59.7700043    0.1137550
  59.7800026    0.1139139
  59.7900047    0.1098892
  59.8000031    0.1233865
  59.8100014    0.1100657
  59.8200035    0.1110660
  59.8300018    0.1025263
  59.8400040    0.1064140
  59.8500023    0.1088720
  59.8600044    0.1096202
  59.8700027    0.1128269
  59.8800011    0.1103826
  59.8900032    0.1099852
  59.9000015    0.1105997
  59.9100037    0.1049836
  59.9200020    0.1082456
  59.9300041    0.1052291
  59.9400024    0.1136189
  59.9500046    0.1119698
  59.9600029    0.1074585
  59.9700012    0.1095569
  59.9800034    0.1077162
  59.9900017    0.1167870
  60.0000038    0.1077933
  60.0100021    0.1001788
  60.0200043    0.1050660
  60.0300026    0.1027909
  60.0400047    0.1078040
  60.0500031    0.1001830
  60.0600014    0.1070341
  60.0700035    0.1122748
  60.0800018    0.1138855
  60.0900040    0.1197240
  60.1000023    0.1146842
  60.1100044    0.1241457
  60.1200027    0.1126490
  60.1300011    0.1093493
  60.1400032    0.1110843
  60.1500015    0.1121027
  60.1600037    0.1178260
  60.1700020    0.1139619
  60.1800041    0.1121437
  60.1900024    0.1291977
  60.2000046    0.1016345
  60.2100029    0.1096041
  60.2200012    0.1116321
  60.2300034    0.1105827
  60.2400017    0.1117913
  60.2500038    0.1095005
  60.2600021    0.1075683
  60.2700043    0.1065956
  60.2800026    0.1115481
  60.2900047    0.1056192
  60.3000031    0.1048163
  60.3100014    0.1129091
  60.3200035    0.1099784
  60.3300018    0.1164524
  60.3400040    0.1113458
  60.3500023    0.1103144
  60.3600044    0.1088288
  60.3700027    0.1229096
  60.3800011    0.1084166
  60.3900032    0.1157265
  60.4000015    0.1099675
  60.4100037    0.1141563
  60.4200020    0.1185888
  60.4300041    0.1091411
  60.4400024    0.1014056
  60.4500046    0.1143895
  60.4600029    0.1094901
  60.4700012    0.1042123
  60.4800034    0.1015737
  60.4900017    0.1058123
  60.5000038    0.1052420
  60.5100021    0.1213944
  60.5200043    0.1053032
  60.5300026    0.1010002
  60.5400047    0.1166144
  60.5500031    0.1256371
  60.5600014    0.1039915
  60.5700035    0.1063821
  60.5800018    0.1011961
  60.5900040    0.1152586
  60.6000023    0.1070132
  60.6100044    0.1040740
  60.6200027    0.1036479
  60.6300011    0.1104135
  60.6400032    0.1043036
  60.6500015    0.1104612
  60.6600037    0.1068771
  60.6700020    0.1175965
  60.6800041    0.1122204
  60.6900024    0.1101154
  60.7000046    0.1196177
  60.7100029    0.1037584
  60.7200012    0.1143539
  60.7300034    0.1062332
  60.7400017    0.1159729
  60.7500038    0.1165213
  60.7600021    0.1044099
  60.7700043    0.1177951
  60.7800026    0.1072332
  60.7900047    0.1096411
  60.8000031    0.1204746
  60.8100014    0.1106878
  60.8200035    0.1199835
  60.8300018    0.1120227
  60.8400040    0.1065539
  60.8500023    0.1053653
  60.8600044    0.1221846
  60.8700027    0.1151966
  60.8800011    0.1143565
  60.8900032    0.1233254
  60.9000015    0.1213344
  60.9100037    0.1179151
  60.9200020    0.1268337
  60.9300041    0.1264918
  60.9400024    0.1244881
  60.9500046    0.1133247
  60.9600029    0.1082054
  60.9700012    0.1026424
  60.9800034    0.1256103
  60.9900017    0.1175737
  61.0000038    0.1121922
  61.0100021    0.1037516
  61.0200043    0.1069890
  61.0300026    0.1099865
  61.0400047    0.1107570
  61.0500031    0.1014732
  61.0600014    0.1095303
  61.0700035    0.1008478
  61.0800018    0.1023844
  61.0900040    0.1183654
  61.1000023    0.1096151
  61.1100044    0.1101667
  61.1200027    0.1096234
  61.1300011    0.1020726
  61.1400032    0.1097570
  61.1500015    0.1034939
  61.1600037    0.1168443
  61.1700020    0.1203559
  61.1800041    0.1167820
  61.1900024    0.1157024
  61.2000046    0.1144487
  61.2100029    0.1187747
  61.2200012    0.1156454
  61.2300034    0.0965748
  61.2400017    0.1068284
  61.2500038    0.1120633
  61.2600021    0.1298653
  61.2700043    0.1217446
  61.2800026    0.1089678
  61.2900047    0.1224141
  61.3000031    0.1088604
  61.3100014    0.1189855
  61.3200035    0.1169325
  61.3300018    0.1054612
  61.3400040    0.1236321
  61.3500023    0.1109132
  61.3600044    0.1158599
  61.3700027    0.1304554
  61.3800011    0.1261481
  61.3900032    0.1107702
  61.4000015    0.1195406
  61.4100037    0.1124562
  61.4200020    0.1203654
  61.4300041    0.1152040
  61.4400024    0.1236183
  61.4500046    0.1225815
  61.4600029    0.1222470
  61.4700012    0.1128232
  61.4800034    0.1223469
  61.4900017    0.1080401
  61.5000038    0.1148426
  61.5100021    0.1065036
  61.5200043    0.1225507
  61.5300026    0.1165920
  61.5400047    0.1257765
  61.5500031    0.1090118
  61.5600014    0.1116379
  61.5700035    0.1156547
  61.5800018    0.1181257
  61.5900040    0.1223149
  61.6000023    0.1123096
  61.6100044    0.1101976
  61.6200027    0.1152838
  61.6300011    0.1096508
  61.6400032    0.1070635
  61.6500015    0.1141507
  61.6600037    0.1098237
  61.6700020    0.1145005
  61.6800041    0.1098410
  61.6900024    0.1286074
  61.7000046    0.0912114
  61.7100029    0.1058449
  61.7200012    0.1119744
  61.7300034    0.1114675
  61.7400017    0.1155762
  61.7500038    0.1207786
  61.7600021    0.1136423
  61.7700043    0.1053464
  61.7800026    0.1132672
  61.7900047    0.1176342
  61.8000031    0.1187477
  61.8100014    0.1018260
  61.8200035    0.1015741
  61.8300018    0.1050039
  61.8400040    0.1071047
  61.8500023    0.1124563
  61.8600044    0.1182552
  61.8700027    0.1108421
  61.8800011    0.1073592
  61.8900032    0.1074136
  61.9000015    0.1076445
  61.9100037    0.1123079
  61.9200020    0.1105473
  61.9300041    0.1150749
  61.9400024    0.1133894
  61.9500046    0.1022206
  61.9600029    0.1110897
  61.9700012    0.0978169
  61.9800034    0.1114782
  61.9900017    0.1163445
  62.0000038    0.1167603
  62.0100021    0.1233989
  62.0200043    0.1164506
  62.0300026    0.1174902
  62.0400047    0.1047603
  62.0500031    0.1092458
  62.0600014    0.1103874
  62.0700035    0.1041603
  62.0800018    0.1180874
  62.0900040    0.1008995
  62.1000023    0.1011202
  62.1100044    0.0984623
  62.1200027    0.1115887
  62.1300011    0.1161441
  62.1400032    0.1041603
  62.1500015    0.1128784
  62.1600037    0.1025176
  62.1700020    0.1012423
  62.1800041    0.1093578
  62.1900024    0.1102750
  62.2000046    0.1119838
  62.2100029    0.1195883
  62.2200012    0.1038977
  62.2300034    0.1160717
  62.2400017    0.1081749
  62.2500038    0.1085950
  62.2600021    0.1093651
  62.2700043    0.1196344
  62.2800026    0.1091885
  62.2900047    0.1026326
  62.3000031    0.1166368
  62.3100014    0.1090337
  62.3200035    0.1171749
  62.3300018    0.1019229
  62.3400040    0.1046081
  62.3500023    0.1089122
  62.3600044    0.1123847
  62.3700027    0.0939794
  62.3800011    0.1102226
  62.3900032    0.1211527
  62.4000015    0.1195447
  62.4100037    0.1132144
  62.4200020    0.1071208
  62.4300041    0.1094029
  62.4400024    0.1078988
  62.4500046    0.1145880
  62.4600029    0.1105597
  62.4700012    0.1169747
  62.4800034    0.1304812
  62.4900017    0.1097462
  62.5000038    0.1206575
  62.5100021    0.1144507
  62.5200043    0.1147615
  62.5300026    0.1158944
  62.5400047    0.1013492
  62.5500031    0.1105676
  62.5600014    0.1139922
  62.5700035    0.1217053
  62.5800018    0.1150069
  62.5900040    0.1236425
  62.6000023    0.1173111
  62.6100044    0.1055135
  62.6200027    0.1181568
  62.6300011    0.1125612
  62.6400032    0.1177031
  62.6500015    0.1170466
  62.6600037    0.1259014
  62.6700020    0.1045438
  62.6800041    0.1015826
  62.6900024    0.1124120
  62.7000046    0.1047699
  62.7100029    0.1180395
  62.7200012    0.1115673
  62.7300034    0.1071772
  62.7400017    0.1168550
  62.7500038    0.1126082
  62.7600021    0.1127345
  62.7700043    0.1229383
  62.7800026    0.1205088
  62.7900047    0.1006455
  62.8000031    0.1158665
  62.8100014    0.1182011
  62.8200035    0.1153467
  62.8300018    0.1192343
  62.8400040    0.1271765
  62.8500023    0.1113984
  62.8600044    0.1139759
  62.8700027    0.1102224
  62.8800049    0.1078608
  62.8900032    0.1220767
  62.9000015    0.1128309
  62.9100037    0.1114383
  62.9200020    0.1103018
  62.9300041    0.1184557
  62.9400024    0.1151041
  62.9500046    0.1098627
  62.9600029    0.1118264
  62.9700012    0.1114603
  62.9800034    0.1104839
  62.9900017    0.1163551
  63.0000038    0.1150026
  63.0100021    0.1120843
  63.0200043    0.1203482
  63.0300026    0.1157773
  63.0400047    0.1114097
  63.0500031    0.1084744
  63.0600014    0.1235676
  63.0700035    0.1152046
  63.0800018    0.1184290
  63.0900040    0.1169347
  63.1000023    0.1122890
  63.1100044    0.1205070
  63.1200027    0.1055867
  63.1300049    0.1071580
  63.1400032    0.1010185
  63.1500015    0.1078015
  63.1600037    0.1100899
  63.1700020    0.1142024
  63.1800041    0.1114760
  63.1900024    0.1041791
  63.2000046    0.1151143
  63.2100029    0.1021348
  63.2200012    0.1150219
  63.2300034    0.1142563
  63.2400017    0.1152510
  63.2500038    0.1177774
  63.2600021    0.1155384
  63.2700043    0.1213721
  63.2800026    0.1269105
  63.2900047    0.1077095
  63.3000031    0.1307211
  63.3100014    0.1087530
  63.3200035    0.1177376
  63.3300018    0.1122976
  63.3400040    0.1104935
  63.3500023    0.1060134
  63.3600044    0.1179784
  63.3700027    0.1189281
  63.3800049    0.1129215
  63.3900032    0.1028952
  63.4000015    0.1191577
  63.4100037    0.0972492
  63.4200020    0.1097295
  63.4300041    0.1099109
  63.4400024    0.1085229
  63.4500046    0.1227747
  63.4600029    0.1180089
  63.4700012    0.1109752
  63.4800034    0.1194144
  63.4900017    0.1106479
  63.5000038    0.1070016
  63.5100021    0.1158039
  63.5200043    0.1152502
  63.5300026    0.1139664
  63.5400047    0.1069347
  63.5500031    0.1161856
  63.5600014    0.1022841
  63.5700035    0.1202597
  63.5800018    0.1217004
  63.5900040    0.1181083
  63.6000023    0.1108567
  63.6100044    0.1201900
  63.6200027    0.1151174
  63.6300049    0.1076473
  63.6400032    0.1082232
  63.6500015    0.1170354
  63.6600037    0.1180282
  63.6700020    0.1200371
  63.6800041    0.1183025
  63.6900024    0.1088676
  63.7000046    0.1051251
  63.7100029    0.0982840
  63.7200012    0.1084781
  63.7300034    0.1100801
  63.7400017    0.1227021
  63.7500038    0.1078216
  63.7600021    0.1204946
  63.7700043    0.1160578
  63.7800026    0.1147000
  63.7900047    0.1173665
  63.8000031    0.1165493
  63.8100014    0.1156402
  63.8200035    0.1082918
  63.8300018    0.1199363
  63.8400040    0.1089551
  63.8500023    0.1166631
  63.8600044    0.1154837
  63.8700027    0.1046018
  63.8800049    0.1070403
  63.8900032    0.1237899
  63.9000015    0.1223938
  63.9100037    0.1216899
  63.9200020    0.1155802
  63.9300041    0.1078553
  63.9400024    0.1200051
  63.9500046    0.1099979
  63.9600029    0.1139404
  63.9700012    0.1061172
  63.9800034    0.1196183
  63.9900017    0.1126050
  64.0000000    0.1206956
  64.0100021    0.1293692
  64.0200043    0.1125129
  64.0300064    0.1170802
  64.0400009    0.1201326
  64.0500031    0.1011586
  64.0600052    0.1213799
  64.0699997    0.1166288
  64.0800018    0.1191212
  64.0900040    0.1095180
  64.1000061    0.1074443
  64.1100006    0.1103180
  64.1200027    0.1051385
  64.1300049    0.1143918
  64.1399994    0.1119936
  64.1500015    0.1114905
  64.1600037    0.1123515
  64.1700058    0.1034633
  64.1800003    0.1195541
  64.1900024    0.1166478
  64.2000046    0.1037270
  64.2100067    0.1239123
  64.2200012    0.1154827
  64.2300034    0.1037009
  64.2400055    0.1119515
  64.2500000    0.1205057
  64.2600021    0.1191987
  64.2700043    0.1238211
  64.2800064    0.1141021
  64.2900009    0.1246681
  64.3000031    0.1232108
  64.3100052    0.1119924
  64.3199997    0.1138079
  64.3300018    0.1023587
  64.3400040    0.1145652
  64.3500061    0.1165080
  64.3600006    0.1107564
  64.3700027    0.1167788
  64.3800049    0.1004317
  64.3899994    0.1047448
  64.4000015    0.1066437
  64.4100037    0.1060217
  64.4200058    0.1200239
  64.4300003    0.1145887
  64.4400024    0.1202559
  64.4500046    0.1210495
  64.4600067    0.1224863
  64.4700012    0.1114478
  64.4800034    0.1027205
  64.4900055    0.1194021
  64.5000000    0.1170927
  64.5100021    0.1176107
  64.5200043    0.1186228
  64.5300064    0.1183590
  64.5400009    0.1105164
  64.5500031    0.1113280
  64.5600052    0.1164959
  64.5699997    0.1132457
  64.5800018    0.1130922
  64.5900040    0.1183234
  64.6000061    0.1141298
  64.6100006    0.1180503
  64.6200027    0.1148335
  64.6300049    0.1084306
  64.6399994    0.1135551
  64.6500015    0.1134733
  64.6600037    0.1224062
  64.6700058    0.1138013
  64.6800003    0.1271038
  64.6900024    0.1130216
  64.7000046    0.1234743
  64.7100067    0.1013760
  64.7200012    0.1097763
  64.7300034    0.1104922
  64.7400055    0.1085491
  64.7500000    0.1130375
  64.7600021    0.1174622
  64.7700043    0.1184095
  64.7800064    0.1136156
  64.7900009    0.1184497
  64.8000031    0.1181230
  64.8100052    0.1113392
  64.8199997    0.1121968
  64.8300018    0.1175462
  64.8400040    0.1074671
  64.8500061    0.1118245
  64.8600006    0.1161764
  64.8700027    0.1153065
  64.8800049    0.1145925
  64.8899994    0.1093021
  64.9000015    0.1252640
  64.9100037    0.1204297
  64.9200058    0.1086620
  64.9300003    0.1175781
  64.9400024    0.1094567
  64.9500046    0.1161674
  64.9600067    0.0947574
  64.9700012    0.1099384
  64.9800034    0.1149317
  64.9900055    0.1148577
  65.0000000    0.1036192
  65.0100021    0.1103857
  65.0200043    0.1036375
  65.0300064    0.1065148
  65.0400009    0.1150633
  65.0500031    0.1084754
  65.0600052    0.1163381
  65.0699997    0.1141733
  65.0800018    0.1067226
  65.0900040    0.1154988
  65.1000061    0.1080720
  65.1100006    0.1102717
  65.1200027    0.1024835
  65.1300049    0.1118324
  65.1399994    0.1149672
  65.1500015    0.1074929
  65.1600037    0.1162878
  65.1700058    0.1067363
  65.1800003    0.1103137
  65.1900024    0.1089478
  65.2000046    0.1029619
  65.2100067    0.1008904
  65.2200012    0.1156995
  65.2300034    0.1101569
  65.2400055    0.1066717
  65.2500000    0.1099044
  65.2600021    0.1096481
  65.2700043    0.1113100
  65.2800064    0.1158937
  65.2900009    0.1036723
  65.3000031    0.1143605
  65.3100052    0.1098573
  65.3199997    0.1066504
  65.3300018    0.1288393
  65.3400040    0.1053740
  65.3500061    0.1187901
  65.3600006    0.1160111
  65.3700027    0.1211737
  65.3800049    0.1170427
  65.3899994    0.1225307
  65.4000015    0.1174108
  65.4100037    0.1006183
  65.4200058    0.1166509
  65.4300003    0.1167006
  65.4400024    0.1213490
  65.4500046    0.1200745
  65.4600067    0.1325000
  65.4700012    0.1271973
  65.4800034    0.1212617
  65.4900055    0.1210579
  65.5000000    0.1237091
  65.5100021    0.1301243
  65.5200043    0.1315376
  65.5300064    0.1324150
  65.5400009    0.1108704
  65.5500031    0.1157822
  65.5600052    0.1178587
  65.5699997    0.1068958
  65.5800018    0.1040956
  65.5900040    0.1128763
  65.6000061    0.1135141
  65.6100006    0.1267905
  65.6200027    0.1239917
  65.6300049    0.1128897
  65.6399994    0.1108113
  65.6500015    0.1094314
  65.6600037    0.1091434
  65.6700058    0.1094353
  65.6800003    0.1195669
  65.6900024    0.1169680
  65.7000046    0.1141993
  65.7100067    0.1109248
  65.7200012    0.1179635
  65.7300034    0.1124153
  65.7400055    0.1147033
  65.7500000    0.1184313
  65.7600021    0.1102806
  65.7700043    0.1001749
  65.7800064    0.1093952
  65.7900009    0.1128947
  65.8000031    0.1043050
  65.8100052    0.1011772
  65.8199997    0.1160126
  65.8300018    0.1169395
  65.8400040    0.1206993
  65.8500061    0.1035052
  65.8600006    0.1032400
  65.8700027    0.1070616
  65.8800049    0.1096029
  65.8899994    0.1169523
  65.9000015    0.1091301
  65.9100037    0.1139867
  65.9200058    0.1061158
  65.9300003    0.1108439
  65.9400024    0.1092714
  65.9500046    0.1067952
  65.9600067    0.1098409
  65.9700012    0.1070765
  65.9800034    0.1055884
  65.9900055    0.1218851
  66.0000000    0.1098050
  66.0100021    0.1058704
  66.0200043    0.1099753
  66.0300064    0.1159207
  66.0400009    0.1123014
  66.0500031    0.1070589
  66.0600052    0.0962775
  66.0699997    0.1154499
  66.0800018    0.1129357
  66.0900040    0.1058225
  66.1000061    0.0954992
  66.1100006    0.1067258
  66.1200027    0.1030274
  66.1300049    0.1129100
  66.1399994    0.1072719
  66.1500015    0.1161974
  66.1600037    0.1092375
  66.1700058    0.1213397
  66.1800003    0.1083253
  66.1900024    0.1090229
  66.2000046    0.1142504
  66.2100067    0.1186380
  66.2200012    0.1112719
  66.2300034    0.1172432
  66.2400055    0.1140371
  66.2500000    0.1094611
  66.2600021    0.1160729
  66.2700043    0.1211207
  66.2800064    0.1191673
  66.2900009    0.1138523
  66.3000031    0.1058457
  66.3100052    0.1087252
  66.3199997    0.1216909
  66.3300018    0.1301625
  66.3400040    0.1129477
  66.3500061    0.1299372
  66.3600006    0.1200956
  66.3700027    0.1143581
  66.3800049    0.1193733
  66.3899994    0.1102409
  66.4000015    0.1120084
  66.4100037    0.1050942
  66.4200058    0.1125120
  66.4300003    0.1150543
  66.4400024    0.1019587
  66.4500046    0.1066492
  66.4600067    0.1081408
  66.4700012    0.1183121
  66.4800034    0.1097546
  66.4900055    0.1051540
  66.5000000    0.1162380
  66.5100021    0.1126786
  66.5200043    0.1183376
  66.5300064    0.1092522
  66.5400009    0.1089069
  66.5500031    0.1084329
  66.5600052    0.1295550
  66.5699997    0.1240943
  66.5800018    0.1128877
  66.5900040    0.1187404
  66.6000061    0.1168738
  66.6100006    0.1032496
  66.6200027    0.1087790
  66.6300049    0.1243476
  66.6399994    0.1083951
  66.6500015    0.1111756
  66.6600037    0.1110790
  66.6700058    0.1138799
  66.6800003    0.1055453
  66.6900024    0.1156847
  66.7000046    0.1067330
  66.7100067    0.1227494
  66.7200012    0.1278594
  66.7300034    0.0988335
  66.7400055    0.1068726
  66.7500000    0.1040601
  66.7600021    0.1091161
  66.7700043    0.1179202
  66.7800064    0.1156025
  66.7900009    0.0973844
  66.8000031    0.1171332
  66.8100052    0.1154896
  66.8199997    0.1125197
  66.8300018    0.0995476
  66.8400040    0.1180254
  66.8500061    0.1024485
  66.8600006    0.1016701
  66.8700027    0.1019933
  66.8800049    0.1050255
  66.8899994    0.1137172
  66.9000015    0.1127603
  66.9100037    0.1141211
  66.9200058    0.1075529
  66.9300003    0.1094471
  66.9400024    0.1156922
  66.9500046    0.1266205
  66.9600067    0.1132824
  66.9700012    0.1216772
  66.9800034    0.1234028
  66.9900055    0.1267668
  67.0000000    0.1273751
  67.0100021    0.1373382
  67.0200043    0.1190531
  67.0300064    0.1271275
  67.0400009    0.1153074
  67.0500031    0.1107277
  67.0600052    0.1212819
  67.0699997    0.1261559
  67.0800018    0.1297808
  67.0900040    0.1155292
  67.1000061    0.1211656
  67.1100006    0.1194764
  67.1200027    0.1173344
  67.1300049    0.1205976
  67.1399994    0.1178404
  67.1500015    0.1107482
  67.1600037    0.1107176
  67.1700058    0.1189668
  67.1800003    0.1092190
  67.1900024    0.1215663
  67.2000046    0.1288979
  67.2100067    0.1026788
  67.2200012    0.1179700
  67.2300034    0.1222868
  67.2400055    0.1047684
  67.2500000    0.1226912
  67.2600021    0.1265471
  67.2700043    0.1047584
  67.2800064    0.1083546
  67.2900009    0.1017095
  67.3000031    0.1225306
  67.3100052    0.1172666
  67.3199997    0.1013019
  67.3300018    0.0972690
  67.3400040    0.1084482
  67.3500061    0.1102087
  67.3600006    0.1219526
  67.3700027    0.1015627
  67.3800049    0.1167577
  67.3899994    0.1193667
  67.4000015    0.1097110
  67.4100037    0.1164370
  67.4200058    0.1105403
  67.4300003    0.1051166
  67.4400024    0.1146702
  67.4500046    0.1152401
  67.4600067    0.1040015
  67.4700012    0.1096218
  67.4800034    0.1172680
  67.4900055    0.1151221
  67.5000000    0.1137355
  67.5100021    0.1047679
  67.5200043    0.1106166
  67.5300064    0.0965548
  67.5400009    0.0978526
  67.5500031    0.1157091
  67.5600052    0.1116002
  67.5699997    0.1082231
  67.5800018    0.1157701
  67.5900040    0.1040430
  67.6000061    0.1129812
  67.6100006    0.1111116
  67.6200027    0.1259814
  67.6300049    0.1074248
  67.6400070    0.1100076
  67.6500015    0.1071507
  67.6600037    0.1087107
  67.6700058    0.1129137
  67.6800003    0.1174760
  67.6900024    0.1163584
  67.7000046    0.1120692
  67.7100067    0.1205153
  67.7200012    0.1198442
  67.7300034    0.1130588
  67.7400055    0.1041396
  67.7500000    0.1206665
  67.7600021    0.1053119
  67.7700043    0.1165892
  67.7800064    0.1196487
  67.7900009    0.1072343
  67.8000031    0.1077500
  67.8100052    0.1110102
  67.8199997    0.1072087
  67.8300018    0.1155396
  67.8400040    0.1167597
  67.8500061    0.1058789
  67.8600006    0.1062203
  67.8700027    0.1155997
  67.8800049    0.1122355
  67.8900070    0.1099438
  67.9000015    0.1060478
  67.9100037    0.1083009
  67.9200058    0.1217081
  67.9300003    0.1163137
  67.9400024    0.1095977
  67.9500046    0.1050804
  67.9600067    0.1067070
  67.9700012    0.1096498
  67.9800034    0.1205070
  67.9900055    0.0959737
  68.0000000    0.1073744
  68.0100021    0.1194803
  68.0200043    0.1064870
  68.0300064    0.1059565
  68.0400009    0.1147222
  68.0500031    0.1073693
  68.0600052    0.1148284
  68.0699997    0.1110801
  68.0800018    0.1102672
  68.0900040    0.1140167
  68.1000061    0.1151646
  68.1100006    0.1124381
  68.1200027    0.1177476
  68.1300049    0.1066997
  68.1400070    0.1121852
  68.1500015    0.1219264
  68.1600037    0.1051181
  68.1700058    0.1129119
  68.1800003    0.1252333
  68.1900024    0.1062220
  68.2000046    0.1160310
  68.2100067    0.1239636
  68.2200012    0.1240906
  68.2300034    0.1008162
  68.2400055    0.1045792
  68.2500000    0.1037812
  68.2600021    0.1169436
  68.2700043    0.1114342
  68.2800064    0.1182063
  68.2900009    0.1134868
  68.3000031    0.1047778
  68.3100052    0.1173915
  68.3199997    0.1103470
  68.3300018    0.0969825
  68.3400040    0.1105043
  68.3500061    0.1213916
  68.3600006    0.1167187
  68.3700027    0.1047368
  68.3800049    0.1019796
  68.3900070    0.1152640
  68.4000015    0.1086570
  68.4100037    0.1184988
  68.4200058    0.1038683
  68.4300003    0.1190385
  68.4400024    0.1170230
  68.4500046    0.1075862
  68.4600067    0.1178183
  68.4700012    0.1204354
  68.4800034    0.1203950
  68.4900055    0.1159655
  68.5000000    0.0953022
  68.5100021    0.1102237
  68.5200043    0.1162282
  68.5300064    0.1106468
  68.5400009    0.1188612
  68.5500031    0.1164225
  68.5600052    0.1153495
  68.5699997    0.1183359
  68.5800018    0.1214006
  68.5900040    0.1114136
  68.6000061    0.1178244
  68.6100006    0.1277571
  68.6200027    0.1220323
  68.6300049    0.1095569
  68.6400070    0.1141705
  68.6500015    0.1096311
  68.6600037    0.1114425
  68.6700058    0.1057055
  68.6800003    0.1096485
  68.6900024    0.1075420
  68.7000046    0.1112766
  68.7100067    0.1169613
  68.7200012    0.1070565
  68.7300034    0.1068423
  68.7400055    0.1099745
  68.7500000    0.1180095
  68.7600021    0.1248517
  68.7700043    0.1190957
  68.7800064    0.1057285
  68.7900009    0.1091833
  68.8000031    0.1173227
  68.8100052    0.1189132
  68.8199997    0.1155517
  68.8300018    0.1245246
  68.8400040    0.1178520
  68.8500061    0.1209809
  68.8600006    0.1059171
  68.8700027    0.1043677
  68.8800049    0.1101849
  68.8900070    0.1098307
  68.9000015    0.1148929
  68.9100037    0.1133688
  68.9200058    0.1105295
  68.9300003    0.1067601
  68.9400024    0.1175289
  68.9500046    0.1147195
  68.9600067    0.1098600
  68.9700012    0.1135360
  68.9800034    0.1171753
  68.9900055    0.1098908
  69.0000000    0.1025327
  69.0100021    0.1067676
  69.0200043    0.1174518
  69.0300064    0.1057886
  69.0400009    0.1073045
  69.0500031    0.1174990
  69.0600052    0.1152320
  69.0699997    0.1155469
  69.0800018    0.1163215
  69.0900040    0.1210571
  69.1000061    0.1100094
  69.1100006    0.1023762
  69.1200027    0.1128089
  69.1300049    0.1098399
  69.1400070    0.1158833
  69.1500015    0.1068322
  69.1600037    0.0975456
  69.1700058    0.1189211
  69.1800003    0.1172429
  69.1900024    0.1152420
  69.2000046    0.1192743
  69.2100067    0.1159138
  69.2200012    0.1141546
  69.2300034    0.1142611
  69.2400055    0.1147708
  69.2500000    0.1109185
  69.2600021    0.1089074
  69.2700043    0.1114975
  69.2800064    0.1115850
  69.2900009    0.1249610
  69.3000031    0.1151248
  69.3100052    0.1194613
  69.3199997    0.1226299
  69.3300018    0.1070911
  69.3400040    0.0949920
  69.3500061    0.1176229
  69.3600006    0.1122510
  69.3700027    0.1171311
  69.3800049    0.1270959
  69.3900070    0.0995325
  69.4000015    0.1044152
  69.4100037    0.1081737
  69.4200058    0.1139486
  69.4300003    0.1130915
  69.4400024    0.1108118
  69.4500046    0.1134018
  69.4600067    0.1134126
  69.4700012    0.1131369
  69.4800034    0.1099984
  69.4900055    0.1125222
  69.5000000    0.1135292
  69.5100021    0.1134301
  69.5200043    0.1160330
  69.5300064    0.1127251
  69.5400009    0.1215669
  69.5500031    0.1058350
  69.5600052    0.1146537
  69.5699997    0.1061229
  69.5800018    0.1158455
  69.5900040    0.1090998
  69.6000061    0.1094135
  69.6100006    0.1126336
  69.6200027    0.1196565
  69.6300049    0.1073363
  69.6400070    0.1135477
  69.6500015    0.1067218
  69.6600037    0.1137684
  69.6700058    0.1100578
  69.6800003    0.1078277
  69.6900024    0.1086734
  69.7000046    0.1196477
  69.7100067    0.1171467
  69.7200012    0.1085726
  69.7300034    0.1022238
  69.7400055    0.0986754
  69.7500000    0.1150192
  69.7600021    0.1064163
  69.7700043    0.1041222
  69.7800064    0.1136176
  69.7900009    0.1156156
  69.8000031    0.1063009
  69.8100052    0.1004472
  69.8199997    0.1126771
  69.8300018    0.1188217
  69.8400040    0.1043762
  69.8500061    0.1124625
  69.8600006    0.1138222
  69.8700027    0.1166604
  69.8800049    0.1217067
  69.8900070    0.1054123
  69.9000015    0.1103348
  69.9100037    0.1157108
  69.9200058    0.1006320
  69.9300003    0.1071315
  69.9400024    0.1028192
  69.9500046    0.1071261
  69.9600067    0.1070456
  69.9700012    0.1097603
  69.9800034    0.1191492
  69.9900055    0.1026958
  70.0000000    0.1052371
  70.0100021    0.1193082
  70.0200043    0.1166642
  70.0300064    0.1172112
  70.0400009    0.1108245
  70.0500031    0.1226830
  70.0600052    0.1100907
  70.0699997    0.1067013
  70.0800018    0.1135699
  70.0900040    0.1151005
  70.1000061    0.1228293
  70.1100006    0.1164765
  70.1200027    0.1206980
  70.1300049    0.1124929
  70.1400070    0.1191796
  70.1500015    0.1148246
  70.1600037    0.1009905
  70.1700058    0.1183642
  70.1800003    0.1280237
  70.1900024    0.1178747
  70.2000046    0.1145787
  70.2100067    0.1145191
  70.2200012    0.1176701
  70.2300034    0.1118486
  70.2400055    0.1126347
  70.2500000    0.1074404
  70.2600021    0.1125423
  70.2700043    0.1174422
  70.2800064    0.1140590
  70.2900009    0.1068568
  70.3000031    0.1157576
  70.3100052    0.1102413
  70.3199997    0.1248423
  70.3300018    0.1099553
  70.3400040    0.1145252
  70.3500061    0.1173853
  70.3600006    0.1122422
  70.3700027    0.1121681
  70.3800049    0.1198214
  70.3900070    0.0987023
  70.4000015    0.1091099
  70.4100037    0.1176563
  70.4200058    0.1132987
  70.4300003    0.1156831
  70.4400024    0.1098696
  70.4500046    0.1184755
  70.4600067    0.1146214
  70.4700012    0.1221089
  70.4800034    0.1103568
  70.4900055    0.1149981
  70.5000000    0.1092550
  70.5100021    0.1146333
  70.5200043    0.1199101
  70.5300064    0.1067580
  70.5400009    0.1108184
  70.5500031    0.1136395
  70.5600052    0.1132356
  70.5699997    0.1073060
  70.5800018    0.1192952
  70.5900040    0.1111101
  70.6000061    0.1168265
  70.6100006    0.1189293
  70.6200027    0.1159776
  70.6300049    0.1162633
  70.6400070    0.1129243
  70.6500015    0.1086230
  70.6600037    0.1233219
  70.6700058    0.1181606
  70.6800003    0.1102043
  70.6900024    0.1189037
  70.7000046    0.1217594
  70.7100067    0.1204938
  70.7200012    0.1049611
  70.7300034    0.1169649
  70.7400055    0.1059014
  70.7500000    0.1066760
  70.7600021    0.1176103
  70.7700043    0.0973372
  70.7800064    0.1103573
  70.7900009    0.1119563
  70.8000031    0.1155711
  70.8100052    0.1039881
  70.8199997    0.1074712
  70.8300018    0.1113524
  70.8400040    0.1108724
  70.8500061    0.1003066
  70.8600006    0.1117590
  70.8700027    0.1222199
  70.8800049    0.1121585
  70.8900070    0.1252109
  70.9000015    0.1194380
  70.9100037    0.1183769
  70.9200058    0.1207905
  70.9300003    0.1106753
  70.9400024    0.1129482
  70.9500046    0.1079617
  70.9600067    0.0968017
  70.9700012    0.1101532
  70.9800034    0.1158485
  70.9900055    0.1151586
  71.0000000    0.1082488
  71.0100021    0.1065898
  71.0200043    0.1183342
  71.0300064    0.1080504
  71.0400009    0.1157309
  71.0500031    0.1086041
  71.0600052    0.1124879
  71.0699997    0.1123785
  71.0800018    0.1058723
  71.0900040    0.1269409
  71.1000061    0.1176622
  71.1100006    0.1186959
  71.1200027    0.1071280
  71.1300049    0.1160396
  71.1400070    0.1125460
  71.1500015    0.1099724
  71.1600037    0.1124783
  71.1700058    0.1184049
  71.1800003    0.1136970
  71.1900024    0.1210683
  71.2000046    0.1071676
  71.2100067    0.1140645
  71.2200012    0.1086527
  71.2300034    0.1177419
  71.2400055    0.1199654
  71.2500000    0.1089801
  71.2600021    0.1180646
  71.2700043    0.1233297
  71.2800064    0.1245680
  71.2900009    0.1177465
  71.3000031    0.1093468
  71.3100052    0.1178757
  71.3199997    0.1091581
  71.3300018    0.1123102
  71.3400040    0.1081441
  71.3500061    0.1097471
  71.3600006    0.1110756
  71.3700027    0.1093392
  71.3800049    0.1210963
  71.3900070    0.1264405
  71.4000015    0.1128764
  71.4100037    0.1203675
  71.4200058    0.1047553
  71.4300003    0.1082222
  71.4400024    0.1145002
  71.4500046    0.1136214
  71.4600067    0.1125929
  71.4700012    0.1159302
  71.4800034    0.1167391
  71.4900055    0.1086600
  71.5000000    0.1132364
  71.5100021    0.1161536
  71.5200043    0.1027695
  71.5300064    0.1112770
  71.5400009    0.1200032
  71.5500031    0.1194634
  71.5600052    0.1044884
  71.5699997    0.1112945
  71.5800018    0.1228987
  71.5900040    0.1193679
  71.6000061    0.1080296
  71.6100006    0.1192729
  71.6200027    0.1110657
  71.6300049    0.1027248
  71.6400070    0.1111004
  71.6500015    0.1152711
  71.6600037    0.0994154
  71.6700058    0.1152828
  71.6800003    0.1052428
  71.6900024    0.1020496
  71.7000046    0.0967882
  71.7100067    0.1078212
  71.7200012    0.1077950
  71.7300034    0.1114848
  71.7400055    0.1058615
  71.7500000    0.1177798
  71.7600021    0.1051764
  71.7700043    0.1167388
  71.7800064    0.1172849
  71.7900009    0.1124314
  71.8000031    0.1081686
  71.8100052    0.1030893
  71.8199997    0.1046568
  71.8300018    0.0974627
  71.8400040    0.1147737
  71.8500061    0.1147023
  71.8600006    0.1150278
  71.8700027    0.1150329
  71.8800049    0.1144964
  71.8900070    0.1100533
  71.9000015    0.1054115
  71.9100037    0.1055565
  71.9200058    0.1235473
  71.9300003    0.1106003
  71.9400024    0.1154082
  71.9500046    0.1196507
  71.9600067    0.1286375
  71.9700012    0.1176581
  71.9800034    0.1113049
  71.9900055    0.1091997
  72.0000000    0.1098730
  72.0100021    0.1077079
  72.0200043    0.1214390
  72.0300064    0.1117175
  72.0400009    0.1116124
  72.0500031    0.1155639
  72.0600052    0.1237926
  72.0699997    0.1077404
  72.0800018    0.1137534
  72.0900040    0.1129185
  72.1000061    0.1123802
  72.1100006    0.1154510
  72.1200027    0.1160440
  72.1300049    0.1062121
  72.1400070    0.1145094
  72.1500015    0.1051298
  72.1600037    0.1173409
  72.1700058    0.1133727
  72.1800003    0.1052123
  72.1900024    0.1087429
  72.2000046    0.1167357
  72.2100067    0.1180564
  72.2200012    0.1036143
  72.2300034    0.1009526
  72.2400055    0.1133689
  72.2500000    0.0922007
  72.2600021    0.1097937
  72.2700043    0.1093745
  72.2800064    0.1161930
  72.2900009    0.1104225
  72.3000031    0.1064183
  72.3100052    0.1076990
  72.3199997    0.1239999
  72.3300018    0.1164936
  72.3400040    0.1246086
  72.3500061    0.1222152
  72.3600006    0.1157255
  72.3700027    0.1210793
  72.3800049    0.1079057
  72.3900070    0.1214142
  72.4000015    0.1102741
  72.4100037    0.1117816
  72.4200058    0.1273662
  72.4300003    0.1204181
  72.4400024    0.1113807
  72.4500046    0.1140475
  72.4600067    0.1221004
  72.4700012    0.1107805
  72.4800034    0.1139878
  72.4900055    0.0986421
  72.5000000    0.1155158
  72.5100021    0.1152953
  72.5200043    0.1212107
  72.5300064    0.1094241
  72.5400009    0.1150752
  72.5500031    0.1234296
  72.5600052    0.1134618
  72.5699997    0.1135150
  72.5800018    0.1254496
  72.5900040    0.1254458
  72.6000061    0.1177065
  72.6100006    0.1186980
  72.6200027    0.1205112
  72.6300049    0.1156024
  72.6400070    0.1121514
  72.6500015    0.1184797
  72.6600037    0.1165338
  72.6700058    0.1136019
  72.6800003    0.1162997
  72.6900024    0.1181700
  72.7000046    0.1223750
  72.7100067    0.1132890
  72.7200012    0.1156980
  72.7300034    0.1169425
  72.7400055    0.1163794
  72.7500000    0.1134569
  72.7600021    0.1095826
  72.7700043    0.1121419
  72.7800064    0.1048231
  72.7900009    0.1213613
  72.8000031    0.1288447
  72.8100052    0.1287699
  72.8199997    0.1278093
  72.8300018    0.1330495
  72.8400040    0.1184452
  72.8500061    0.1273759
  72.8600006    0.1288378
  72.8700027    0.1174448
  72.8800049    0.1223416
  72.8900070    0.1204804
  72.9000015    0.1087510
  72.9100037    0.1160015
  72.9200058    0.1218556
  72.9300003    0.1332859
  72.9400024    0.1273146
  72.9500046    0.1195675
  72.9600067    0.1092683
  72.9700012    0.1249008
  72.9800034    0.1218304
  72.9900055    0.1181531
  73.0000000    0.1255259
  73.0100021    0.1228643
  73.0200043    0.1197770
  73.0300064    0.1229686
  73.0400009    0.1221202
  73.0500031    0.1152204
  73.0600052    0.1200799
  73.0699997    0.1025495
  73.0800018    0.1171745
  73.0900040    0.1214928
  73.1000061    0.1132214
  73.1100006    0.1176072
  73.1200027    0.1138804
  73.1300049    0.1086701
  73.1400070    0.1086945
  73.1500015    0.1241092
  73.1600037    0.1123163
  73.1700058    0.1133196
  73.1800003    0.1146759
  73.1900024    0.1111296
  73.2000046    0.1087679
  73.2100067    0.1136340
  73.2200012    0.1073123
  73.2300034    0.1080365
  73.2400055    0.1045870
  73.2500000    0.1040817
  73.2600021    0.1248754
  73.2700043    0.1205352
  73.2800064    0.1058621
  73.2900009    0.1102584
  73.3000031    0.1127670
  73.3100052    0.1167137
  73.3199997    0.1220807
  73.3300018    0.1134509
  73.3400040    0.1146467
  73.3500061    0.1146505
  73.3600006    0.1148738
  73.3700027    0.1191155
  73.3800049    0.1258621
  73.3900070    0.1093425
  73.4000015    0.1133626
  73.4100037    0.1102190
  73.4200058    0.1156781
  73.4300003    0.1081713
  73.4400024    0.1227120
  73.4500046    0.1170691
  73.4600067    0.0991221
  73.4700012    0.1127559
  73.4800034    0.1128606
  73.4900055    0.1216493
  73.5000000    0.1188810
  73.5100021    0.1182965
  73.5200043    0.1184438
  73.5300064    0.1104202
  73.5400009    0.1076792
  73.5500031    0.1243749
  73.5600052    0.1166639
  73.5699997    0.1098445
  73.5800018    0.1227467
  73.5900040    0.1121244
  73.6000061    0.1029824
  73.6100006    0.1189457
  73.6200027    0.1175316
  73.6300049    0.1089028
  73.6400070    0.1133735
  73.6500015    0.1156530
  73.6600037    0.1179969
  73.6700058    0.1156832
  73.6800003    0.1115894
  73.6900024    0.1021666
  73.7000046    0.1120218
  73.7100067    0.1117984
  73.7200012    0.1159937
  73.7300034    0.1252781
  73.7400055    0.1098827
  73.7500000    0.1120432
  73.7600021    0.1156586
  73.7700043    0.1015219
  73.7800064    0.1073857
  73.7900009    0.1069772
  73.8000031    0.1137534
  73.8100052    0.1070581
  73.8199997    0.1115746
  73.8300018    0.1065104
  73.8400040    0.1256700
  73.8500061    0.1119192
  73.8600006    0.1155302
  73.8700027    0.1071834
  73.8800049    0.1013348
  73.8900070    0.1015358
  73.9000015    0.1089181
  73.9100037    0.1140640
  73.9200058    0.1094758
  73.9300003    0.1144955
  73.9400024    0.1172844
  73.9500046    0.1122373
  73.9600067    0.1044264
  73.9700012    0.1147690
  73.9800034    0.1011302
  73.9900055    0.1226575
  74.0000000    0.1083725
  74.0100021    0.1199550
  74.0200043    0.1074405
  74.0300064    0.1136130
  74.0400009    0.1204254
  74.0500031    0.1257358
  74.0600052    0.1187763
  74.0700073    0.1140984
  74.0800018    0.1086380
  74.0900040    0.1225641
  74.1000061    0.1064132
  74.1100006    0.1056113
  74.1200027    0.1211406
  74.1300049    0.1221833
  74.1400070    0.1001852
  74.1500015    0.1150751
  74.1600037    0.1155759
  74.1700058    0.1200356
  74.1800003    0.1012457
  74.1900024    0.1132772
  74.2000046    0.1117861
  74.2100067    0.1173083
  74.2200012    0.1007600
  74.2300034    0.1154855
  74.2400055    0.1051537
  74.2500000    0.1151960
  74.2600021    0.1027308
  74.2700043    0.1099889
  74.2800064    0.1031803
  74.2900009    0.1151269
  74.3000031    0.1166503
  74.3100052    0.1131242
  74.3200073    0.1173611
  74.3300018    0.1109098
  74.3400040    0.1160002
  74.3500061    0.1118349
  74.3600006    0.1056986
  74.3700027    0.1057089
  74.3800049    0.1165446
  74.3900070    0.1149188
  74.4000015    0.1037156
  74.4100037    0.1094753
  74.4200058    0.1092631
  74.4300003    0.1160618
  74.4400024    0.1166801
  74.4500046    0.1109668
  74.4600067    0.1056749
  74.4700012    0.1149085
  74.4800034    0.1216250
  74.4900055    0.0955760
  74.5000000    0.1217270
  74.5100021    0.1098969
  74.5200043    0.1066339
  74.5300064    0.1154526
  74.5400009    0.1197597
  74.5500031    0.1186949
  74.5600052    0.1150243
  74.5700073    0.1163660
  74.5800018    0.1118901
  74.5900040    0.1268200
  74.6000061    0.1067269
  74.6100006    0.0908218
  74.6200027    0.1242449
  74.6300049    0.1256599
  74.6400070    0.1151972
  74.6500015    0.1137135
  74.6600037    0.1131188
  74.6700058    0.1149988
  74.6800003    0.1136457
  74.6900024    0.1104429
  74.7000046    0.1158291
  74.7100067    0.1139610
  74.7200012    0.1221377
  74.7300034    0.1115106
  74.7400055    0.1044374
  74.7500000    0.1198296
  74.7600021    0.1205899
  74.7700043    0.1102953
  74.7800064    0.1202019
  74.7900009    0.0982884
  74.8000031    0.1144058
  74.8100052    0.1181327
  74.8200073    0.1111261
  74.8300018    0.1215941
  74.8400040    0.1061809
  74.8500061    0.1142467
  74.8600006    0.1029400
  74.8700027    0.1189543
  74.8800049    0.1263629
  74.8900070    0.1082175
  74.9000015    0.1108044
  74.9100037    0.0994794
  74.9200058    0.1182587
  74.9300003    0.1148532
  74.9400024    0.1134250
  74.9500046    0.1152016
  74.9600067    0.1026039
  74.9700012    0.1064317
  74.9800034    0.1082543
  74.9900055    0.1104355
  75.0000000    0.1026964
  75.0100021    0.1034680
  75.0200043    0.1122489
  75.0300064    0.1147126
  75.0400009    0.1197577
  75.0500031    0.1166527
  75.0600052    0.1132887
  75.0700073    0.1119206
  75.0800018    0.1043886
  75.0900040    0.1098967
  75.1000061    0.0982149
  75.1100006    0.1197953
  75.1200027    0.1120729
  75.1300049    0.1114028
  75.1400070    0.1021502
  75.1500015    0.1099736
  75.1600037    0.1059184
  75.1700058    0.1018474
  75.1800003    0.1059154
  75.1900024    0.1226685
  75.2000046    0.1135209
  75.2100067    0.1048177
  75.2200012    0.1022346
  75.2300034    0.1115867
  75.2400055    0.1156877
  75.2500000    0.1172118
  75.2600021    0.1063186
  75.2700043    0.1189297
  75.2800064    0.1205487
  75.2900009    0.1220166
  75.3000031    0.1275476
  75.3100052    0.1183717
  75.3200073    0.1296363
  75.3300018    0.1203378
  75.3400040    0.1229565
  75.3500061    0.1295547
  75.3600006    0.1368828
  75.3700027    0.1136789
  75.3800049    0.1298271
  75.3900070    0.1270871
  75.4000015    0.1217773
  75.4100037    0.1181479
  75.4200058    0.1249387
  75.4300003    0.1323944
  75.4400024    0.1335701
  75.4500046    0.1201881
  75.4600067    0.1180914
  75.4700012    0.1250401
  75.4800034    0.1120454
  75.4900055    0.1200712
  75.5000000    0.1106720
  75.5100021    0.1217855
  75.5200043    0.1200103
  75.5300064    0.1178553
  75.5400009    0.1063354
  75.5500031    0.1228027
  75.5600052    0.1171461
  75.5700073    0.1239180
  75.5800018    0.1224636
  75.5900040    0.1308862
  75.6000061    0.1102754
  75.6100006    0.1249510
  75.6200027    0.1007203
  75.6300049    0.1162024
  75.6400070    0.1170553
  75.6500015    0.1124596
  75.6600037    0.1115934
  75.6700058    0.1042266
  75.6800003    0.1109248
  75.6900024    0.1235623
  75.7000046    0.1240782
  75.7100067    0.1151602
  75.7200012    0.1136716
  75.7300034    0.1020366
  75.7400055    0.1155897
  75.7500000    0.1174053
  75.7600021    0.1107021
  75.7700043    0.1097066
  75.7800064    0.0962128
  75.7900009    0.1139514
  75.8000031    0.1190497
  75.8100052    0.1116704
  75.8200073    0.1150873
  75.8300018    0.1109385
  75.8400040    0.1152780
  75.8500061    0.1267655
  75.8600006    0.1164716
  75.8700027    0.1204657
  75.8800049    0.1161018
  75.8900070    0.1076797
  75.9000015    0.1189370
  75.9100037    0.1199354
  75.9200058    0.1263437
  75.9300003    0.1165488
  75.9400024    0.1200562
  75.9500046    0.1216734
  75.9600067    0.1158608
  75.9700012    0.1214843
  75.9800034    0.1039097
  75.9900055    0.1221351
  76.0000000    0.1159360
  76.0100021    0.1158488
  76.0200043    0.1249994
  76.0300064    0.1192304
  76.0400009    0.1171238
  76.0500031    0.1163622
  76.0600052    0.1296526
  76.0700073    0.1087433
  76.0800018    0.1153237
  76.0900040    0.1217140
  76.1000061    0.1238762
  76.1100006    0.1238876
  76.1200027    0.1071543
  76.1300049    0.1186321
  76.1400070    0.1177478
  76.1500015    0.1130648
  76.1600037    0.1238941
  76.1700058    0.1219226
  76.1800003    0.1219142
  76.1900024    0.1087101
  76.2000046    0.1121129
  76.2100067    0.1233378
  76.2200012    0.1124532
  76.2300034    0.1229845
  76.2400055    0.1173193
  76.2500000    0.1229491
  76.2600021    0.1246402
  76.2700043    0.1124725
  76.2800064    0.1113356
  76.2900009    0.1164363
  76.3000031    0.1055317
  76.3100052    0.1140290
  76.3200073    0.1124431
  76.3300018    0.1074906
  76.3400040    0.1130087
  76.3500061    0.1016334
  76.3600006    0.1167043
  76.3700027    0.1187011
  76.3800049    0.1164258
  76.3900070    0.1140798
  76.4000015    0.1108984
  76.4100037    0.1197908
  76.4200058    0.1086183
  76.4300003    0.1015018
  76.4400024    0.1177420
  76.4500046    0.1126904
  76.4600067    0.1172464
  76.4700012    0.1239733
  76.4800034    0.1049752
  76.4900055    0.1170811
  76.5000000    0.1123483
  76.5100021    0.1160758
  76.5200043    0.1136802
  76.5300064    0.1197831
  76.5400009    0.1284719
  76.5500031    0.1172672
  76.5600052    0.1275920
  76.5700073    0.1237947
  76.5800018    0.1255418
  76.5900040    0.1252601
  76.6000061    0.1171643
  76.6100006    0.1186735
  76.6200027    0.1177202
  76.6300049    0.1198852
  76.6400070    0.1166180
  76.6500015    0.1110972
  76.6600037    0.1168857
  76.6700058    0.1153182
  76.6800003    0.1051638
  76.6900024    0.1096178
  76.7000046    0.1225658
  76.7100067    0.1024841
  76.7200012    0.1173682
  76.7300034    0.1219793
  76.7400055    0.1129463
  76.7500000    0.1195644
  76.7600021    0.1116189
  76.7700043    0.1161773
  76.7800064    0.1090226
  76.7900009    0.1164312
  76.8000031    0.1248872
  76.8100052    0.1126414
  76.8200073    0.1191782
  76.8300018    0.1110320
  76.8400040    0.1158306
  76.8500061    0.1195283
  76.8600006    0.1116818
  76.8700027    0.1150321
  76.8800049    0.1057476
  76.8900070    0.1070965
  76.9000015    0.1227947
  76.9100037    0.1079151
  76.9200058    0.1136311
  76.9300003    0.1234519
  76.9400024    0.1134670
  76.9500046    0.1266633
  76.9600067    0.1102791
  76.9700012    0.1224945
  76.9800034    0.1163420
  76.9900055    0.1263448
  77.0000000    0.1251067
  77.0100021    0.1138520
  77.0200043    0.1251938
  77.0300064    0.1144565
  77.0400009    0.1215665
  77.0500031    0.1092195
  77.0600052    0.1189856
  77.0700073    0.1154839
  77.0800018    0.1178331
  77.0900040    0.1183504
  77.1000061    0.1107624
  77.1100006    0.1112778
  77.1200027    0.1150630
  77.1300049    0.1196650
  77.1400070    0.1053521
  77.1500015    0.1017726
  77.1600037    0.1099527
  77.1700058    0.1085777
  77.1800003    0.1123860
  77.1900024    0.1174371
  77.2000046    0.1071878
  77.2100067    0.1096295
  77.2200012    0.1156806
  77.2300034    0.1094855
  77.2400055    0.1054155
  77.2500000    0.1082500
  77.2600021    0.1080707
  77.2700043    0.1061162
  77.2800064    0.1168348
  77.2900009    0.1096683
  77.3000031    0.1062210
  77.3100052    0.1209356
  77.3200073    0.1161920
  77.3300018    0.1138722
  77.3400040    0.1104844
  77.3500061    0.0987429
  77.3600006    0.1014677
  77.3700027    0.1207993
  77.3800049    0.1026631
  77.3900070    0.1164554
  77.4000015    0.1345806
  77.4100037    0.1149520
  77.4200058    0.1138945
  77.4300003    0.1203017
  77.4400024    0.1093258
  77.4500046    0.1035082
  77.4600067    0.1140458
  77.4700012    0.1185754
  77.4800034    0.1268688
  77.4900055    0.1198998
  77.5000000    0.1189092
  77.5100021    0.1128871
  77.5200043    0.1280096
  77.5300064    0.1190829
  77.5400009    0.1228417
  77.5500031    0.1296831
  77.5600052    0.1135831
  77.5700073    0.1168331
  77.5800018    0.1147354
  77.5900040    0.1174290
  77.6000061    0.1107570
  77.6100006    0.1208887
  77.6200027    0.1153622
  77.6300049    0.1219411
  77.6400070    0.1148677
  77.6500015    0.1198085
  77.6600037    0.1333963
  77.6700058    0.1151041
  77.6800003    0.1145329
  77.6900024    0.1246377
  77.7000046    0.1140429
  77.7100067    0.1186556
  77.7200012    0.1217344
  77.7300034    0.1142452
  77.7400055    0.1002486
  77.7500000    0.0940588
  77.7600021    0.1097845
  77.7700043    0.1104137
  77.7800064    0.1026366
  77.7900009    0.1202593
  77.8000031    0.1100397
  77.8100052    0.1213204
  77.8200073    0.1039150
  77.8300018    0.1100019
  77.8400040    0.1203957
  77.8500061    0.1080073
  77.8600006    0.1113095
  77.8700027    0.1176016
  77.8800049    0.1206044
  77.8900070    0.1155174
  77.9000015    0.1161429
  77.9100037    0.1111363
  77.9200058    0.1092094
  77.9300003    0.1194849
  77.9400024    0.1122141
  77.9500046    0.1178884
  77.9600067    0.1166828
  77.9700012    0.1226531
  77.9800034    0.1091078
  77.9900055    0.1102553
  78.0000000    0.1107038
  78.0100021    0.1178525
  78.0200043    0.1072052
  78.0300064    0.1136713
  78.0400009    0.1241061
  78.0500031    0.1056796
  78.0600052    0.1169225
  78.0700073    0.1119511
  78.0800018    0.1170652
  78.0900040    0.1088020
  78.1000061    0.1065732
  78.1100006    0.1104443
  78.1200027    0.1057852
  78.1300049    0.1161334
  78.1400070    0.1189680
  78.1500015    0.1127162
  78.1600037    0.1082320
  78.1700058    0.1183028
  78.1800003    0.1116970
  78.1900024    0.1217218
  78.2000046    0.1132884
  78.2100067    0.1188873
  78.2200012    0.1012151
  78.2300034    0.1085146
  78.2400055    0.1215020
  78.2500000    0.1097376
  78.2600021    0.1106894
  78.2700043    0.1197353
  78.2800064    0.1069126
  78.2900009    0.1196913
  78.3000031    0.1177489
  78.3100052    0.1108695
  78.3200073    0.1251525
  78.3300018    0.1209815
  78.3400040    0.1115878
  78.3500061    0.1191252
  78.3600006    0.1144868
  78.3700027    0.1065150
  78.3800049    0.1183341
  78.3900070    0.1130139
  78.4000015    0.1275722
  78.4100037    0.1168129
  78.4200058    0.1281716
  78.4300003    0.1173393
  78.4400024    0.1339766
  78.4500046    0.1103941
  78.4600067    0.1217469
  78.4700012    0.1156053
  78.4800034    0.1151173
  78.4900055    0.1191657
  78.5000000    0.1187012
  78.5100021    0.1075522
  78.5200043    0.1091592
  78.5300064    0.1080499
  78.5400009    0.1193836
  78.5500031    0.1195503
  78.5600052    0.1115033
  78.5700073    0.1058788
  78.5800018    0.1225342
  78.5900040    0.1036929
  78.6000061    0.1066158
  78.6100006    0.1200544
  78.6200027    0.1146841
  78.6300049    0.1107589
  78.6400070    0.1200017
  78.6500015    0.1066161
  78.6600037    0.1155170
  78.6700058    0.1132897
  78.6800003    0.1070244
  78.6900024    0.1078031
  78.7000046    0.1143489
  78.7100067    0.1226751
  78.7200012    0.1183192
  78.7300034    0.1209174
  78.7400055    0.1014580
  78.7500000    0.1096866
  78.7600021    0.1215636
  78.7700043    0.1100409
  78.7800064    0.1125940
  78.7900009    0.1133996
  78.8000031    0.1182373
  78.8100052    0.1128177
  78.8200073    0.1217715
  78.8300018    0.1209835
  78.8400040    0.1183507
  78.8500061    0.1072747
  78.8600006    0.1073688
  78.8700027    0.1074063
  78.8800049    0.1169051
  78.8900070    0.1094300
  78.9000015    0.1229260
  78.9100037    0.1194843
  78.9200058    0.1166519
  78.9300003    0.1158817
  78.9400024    0.1163258
  78.9500046    0.1128761
  78.9600067    0.1136449
  78.9700012    0.1064677
  78.9800034    0.0941746
  78.9900055    0.1111685
  79.0000000    0.1153886
  79.0100021    0.1231749
  79.0200043    0.1159464
  79.0300064    0.1080740
  79.0400009    0.1180190
  79.0500031    0.1083296
  79.0600052    0.1154794
  79.0700073    0.1119232
  79.0800018    0.1108697
  79.0900040    0.1086993
  79.1000061    0.0990456
  79.1100006    0.1139670
  79.1200027    0.1242205
  79.1300049    0.1141418
  79.1400070    0.1150150
  79.1500015    0.1152245
  79.1600037    0.1142409
  79.1700058    0.1086606
  79.1800003    0.1243119
  79.1900024    0.1134572
  79.2000046    0.1118291
  79.2100067    0.1176822
  79.2200012    0.1257996
  79.2300034    0.1162852
  79.2400055    0.1099962
  79.2500000    0.1215965
  79.2600021    0.1234576
  79.2700043    0.1301491
  79.2800064    0.1172627
  79.2900009    0.1207587
  79.3000031    0.1221149
  79.3100052    0.1205073
  79.3200073    0.1207038
  79.3300018    0.1201054
  79.3400040    0.1108974
  79.3500061    0.1073779
  79.3600006    0.1275077
  79.3700027    0.1154164
  79.3800049    0.1155316
  79.3900070    0.1122642
  79.4000015    0.1301964
  79.4100037    0.1192292
  79.4200058    0.1078265
  79.4300003    0.1179850
  79.4400024    0.1195347
  79.4500046    0.1206932
  79.4600067    0.1172303
  79.4700012    0.1283320
  79.4800034    0.1220781
  79.4900055    0.1241170
  79.5000000    0.1186198
  79.5100021    0.1162035
  79.5200043    0.1140060
  79.5300064    0.1198672
  79.5400009    0.1211498
  79.5500031    0.1266744
  79.5600052    0.1143409
  79.5700073    0.1032927
  79.5800018    0.1180087
  79.5900040    0.1131979
  79.6000061    0.1209168
  79.6100006    0.1182492
  79.6200027    0.1214437
  79.6300049    0.1197095
  79.6400070    0.1198975
  79.6500015    0.1177363
  79.6600037    0.1266081
  79.6700058    0.1209132
  79.6800003    0.1122999
  79.6900024    0.1115277
  79.7000046    0.1151398
  79.7100067    0.1220883
  79.7200012    0.1119015
  79.7300034    0.1092874
  79.7400055    0.1076828
  79.7500000    0.1194059
  79.7600021    0.1068895
  79.7700043    0.1274525
  79.7800064    0.1058397
  79.7900009    0.1227812
  79.8000031    0.1132416
  79.8100052    0.1100763
  79.8200073    0.1155340
  79.8300018    0.1164950
  79.8400040    0.1064890
  79.8500061    0.1025795
  79.8600006    0.1138055
  79.8700027    0.1154970
  79.8800049    0.1225650
  79.8900070    0.1323525
  79.9000015    0.1244961
  79.9100037    0.1244937
  79.9200058    0.1129607
  79.9300003    0.1237381
  79.9400024    0.1118244
  79.9500046    0.1251439
  79.9600067    0.1271661
  79.9700012    0.1285748
  79.9800034    0.1208200
  79.9900055    0.1235515
  80.0000000    0.1275129
  80.0100021    0.1196959
  80.0200043    0.1043976
  80.0300064    0.1174239
  80.0400009    0.1278719
  80.0500031    0.1167208
  80.0600052    0.1232324
  80.0700073    0.1095421
  80.0800018    0.1306607
  80.0900040    0.1255261
  80.1000061    0.1109653
  80.1100006    0.1171769
  80.1200027    0.1140433
  80.1300049    0.1206801
  80.1400070    0.1245913
  80.1500015    0.1213833
  80.1600037    0.1250965
  80.1700058    0.1281817
  80.1800003    0.1159383
  80.1900024    0.1190130
  80.2000046    0.1156718
  80.2100067    0.1161509
  80.2200012    0.1163577
  80.2300034    0.1097487
  80.2400055    0.1180175
  80.2500000    0.1250113
  80.2600021    0.1214193
  80.2700043    0.1120682
  80.2800064    0.1240402
  80.2900009    0.1196554
  80.3000031    0.1203127
  80.3100052    0.1158417
  80.3200073    0.1117281
  80.3300018    0.1130399
  80.3400040    0.1103679
  80.3500061    0.1143629
  80.3600006    0.1109483
  80.3700027    0.1276088
  80.3800049    0.1314627
  80.3900070    0.1199376
  80.4000015    0.1218819
  80.4100037    0.1259289
  80.4200058    0.1173515
  80.4300003    0.1192118
  80.4400024    0.1239564
  80.4500046    0.1243631
  80.4600067    0.1279198
  80.4700012    0.1256748
  80.4800034    0.1199087
  80.4900055    0.1157527
  80.5000076    0.1154935
  80.5100021    0.1268233
  80.5200043    0.1212281
  80.5300064    0.1162766
  80.5400009    0.1195544
  80.5500031    0.1251442
  80.5600052    0.1226193
  80.5700073    0.1262672
  80.5800018    0.1223672
  80.5900040    0.1187368
  80.6000061    0.1160595
  80.6100006    0.1142345
  80.6200027    0.1168361
  80.6300049    0.1118134
  80.6400070    0.1050503
  80.6500015    0.1133463
  80.6600037    0.1153586
  80.6700058    0.1264392
  80.6800003    0.1283581
  80.6900024    0.1136819
  80.7000046    0.1153748
  80.7100067    0.1119365
  80.7200012    0.1140304
  80.7300034    0.1240043
  80.7400055    0.1212413
  80.7500076    0.1130370
  80.7600021    0.1335139
  80.7700043    0.1194512
  80.7800064    0.0996173
  80.7900009    0.1195125
  80.8000031    0.1074576
  80.8100052    0.1076442
  80.8200073    0.1205106
  80.8300018    0.1221699
  80.8400040    0.1269405
  80.8500061    0.1137318
  80.8600006    0.1110286
  80.8700027    0.1250772
  80.8800049    0.1025398
  80.8900070    0.1255961
  80.9000015    0.1102103
  80.9100037    0.1149441
  80.9200058    0.1244083
  80.9300003    0.1108566
  80.9400024    0.1072938
  80.9500046    0.1125854
  80.9600067    0.1133088
  80.9700012    0.1270118
  80.9800034    0.1209879
  80.9900055    0.1226319
  81.0000076    0.1136727
  81.0100021    0.1017303
  81.0200043    0.1082059
  81.0300064    0.1048357
  81.0400009    0.1151492
  81.0500031    0.1106135
  81.0600052    0.1055210
  81.0700073    0.1038004
  81.0800018    0.1267547
  81.0900040    0.1088829
  81.1000061    0.1041812
  81.1100006    0.1204591
  81.1200027    0.1109475
  81.1300049    0.1075794
  81.1400070    0.1058136
  81.1500015    0.1137115
  81.1600037    0.1172317
  81.1700058    0.0937150
  81.1800003    0.1134043
  81.1900024    0.1179085
  81.2000046    0.1145926
  81.2100067    0.0987869
  81.2200012    0.1087353
  81.2300034    0.1167807
  81.2400055    0.1034081
  81.2500076    0.1133482
  81.2600021    0.1144312
  81.2700043    0.1059908
  81.2800064    0.1160524
  81.2900009    0.1058518
  81.3000031    0.1242244
  81.3100052    0.1220007
  81.3200073    0.0995984
  81.3300018    0.1048417
  81.3400040    0.1186323
  81.3500061    0.1014306
  81.3600006    0.1046013
  81.3700027    0.1063102
  81.3800049    0.1029519
  81.3900070    0.1084646
  81.4000015    0.1146875
  81.4100037    0.1105004
  81.4200058    0.1129223
  81.4300003    0.1102531
  81.4400024    0.1069791
  81.4500046    0.1082284
  81.4600067    0.1101767
  81.4700012    0.1045574
  81.4800034    0.1187473
  81.4900055    0.1136018
  81.5000076    0.1079581
  81.5100021    0.1130627
  81.5200043    0.1132822
  81.5300064    0.0917694
  81.5400009    0.1139742
  81.5500031    0.1200272
  81.5600052    0.1268644
  81.5700073    0.1123183
  81.5800018    0.1138719
  81.5900040    0.1151320
  81.6000061    0.1284854
  81.6100006    0.1199737
  81.6200027    0.1046094
  81.6300049    0.1157885
  81.6400070    0.1237083
  81.6500015    0.1096791
  81.6600037    0.1105121
  81.6700058    0.1181119
  81.6800003    0.1224090
  81.6900024    0.1162392
  81.7000046    0.1216576
  81.7100067    0.1207887
  81.7200012    0.1179241
  81.7300034    0.1192107
  81.7400055    0.1206818
  81.7500076    0.1189286
  81.7600021    0.1141105
  81.7700043    0.1174843
  81.7800064    0.1196076
  81.7900009    0.1015170
  81.8000031    0.1128059
  81.8100052    0.1147056
  81.8200073    0.1070264
  81.8300018    0.1090919
  81.8400040    0.1074358
  81.8500061    0.1189673
  81.8600006    0.1160545
  81.8700027    0.1134669
  81.8800049    0.1174356
  81.8900070    0.1061254
  81.9000015    0.1193132
  81.9100037    0.1142053
  81.9200058    0.1030932
  81.9300003    0.1044311
  81.9400024    0.1171873
  81.9500046    0.1134735
  81.9600067    0.1190834
  81.9700012    0.1081860
  81.9800034    0.1159517
  81.9900055    0.0991920
  82.0000076    0.1138749
  82.0100021    0.1282846
  82.0200043    0.1018917
  82.0300064    0.1188530
  82.0400009    0.1225328
  82.0500031    0.1149882
  82.0600052    0.1015997
  82.0700073    0.1068656
  82.0800018    0.1128770
  82.0900040    0.1148097
  82.1000061    0.1117631
  82.1100006    0.1215536
  82.1200027    0.1131238
  82.1300049    0.1145567
  82.1400070    0.1012129
  82.1500015    0.1085951
  82.1600037    0.1178939
  82.1700058    0.1074157
  82.1800003    0.1257548
  82.1900024    0.1116077
  82.2000046    0.1177900
  82.2100067    0.1100341
  82.2200012    0.1221884
  82.2300034    0.1070347
  82.2400055    0.1087967
  82.2500076    0.1203732
  82.2600021    0.0928049
  82.2700043    0.1111389
  82.2800064    0.1146263
  82.2900009    0.1149132
  82.3000031    0.1028553
  82.3100052    0.1236729
  82.3200073    0.1044907
  82.3300018    0.1076421
  82.3400040    0.1193852
  82.3500061    0.1065820
  82.3600006    0.1126801
  82.3700027    0.1012769
  82.3800049    0.1049958
  82.3900070    0.1188611
  82.4000015    0.1124639
  82.4100037    0.1213546
  82.4200058    0.1026704
  82.4300003    0.1143472
  82.4400024    0.0998344
  82.4500046    0.1095900
  82.4600067    0.1270310
  82.4700012    0.1179407
  82.4800034    0.1143370
  82.4900055    0.1148837
  82.5000076    0.1102367
  82.5100021    0.1115579
  82.5200043    0.1187099
  82.5300064    0.1126531
  82.5400009    0.1075080
  82.5500031    0.1038584
  82.5600052    0.1150129
  82.5700073    0.1171033
  82.5800018    0.1091864
  82.5900040    0.1097909
  82.6000061    0.1155371
  82.6100006    0.1251975
  82.6200027    0.1011774
  82.6300049    0.1223652
  82.6400070    0.1198848
  82.6500015    0.1124058
  82.6600037    0.1200340
  82.6700058    0.1096454
  82.6800003    0.1391565
  82.6900024    0.1133226
  82.7000046    0.1173217
  82.7100067    0.1212689
  82.7200012    0.1152472
  82.7300034    0.1127256
  82.7400055    0.1195985
  82.7500076    0.1222430
  82.7600021    0.1260885
  82.7700043    0.1164832
  82.7800064    0.1187784
  82.7900009    0.1103478
  82.8000031    0.1180946
  82.8100052    0.1156750
  82.8200073    0.1226390
  82.8300018    0.1100410
  82.8400040    0.1091027
  82.8500061    0.1132133
  82.8600006    0.1264639
  82.8700027    0.1174972
  82.8800049    0.1199139
  82.8900070    0.1203054
  82.9000015    0.1214148
  82.9100037    0.1219394
  82.9200058    0.1150538
  82.9300003    0.1017959
  82.9400024    0.1123493
  82.9500046    0.1065088
  82.9600067    0.1141141
  82.9700012    0.1063768
  82.9800034    0.1108076
  82.9900055    0.1178292
  83.0000076    0.1194579
  83.0100021    0.1166340
  83.0200043    0.1251125
  83.0300064    0.1069455
  83.0400009    0.1153702
  83.0500031    0.1135499
  83.0600052    0.1074248
  83.0700073    0.1162158
  83.0800018    0.1224270
  83.0900040    0.1152379
  83.1000061    0.1205322
  83.1100006    0.1141699
  83.1200027    0.1299841
  83.1300049    0.1179044
  83.1400070    0.1164519
  83.1500015    0.1198324
  83.1600037    0.1117763
  83.1700058    0.1185995
  83.1800003    0.1128093
  83.1900024    0.1232185
  83.2000046    0.1147287
  83.2100067    0.1144121
  83.2200012    0.1102559
  83.2300034    0.1160944
  83.2400055    0.1134162
  83.2500076    0.1134157
  83.2600021    0.1270797
  83.2700043    0.1136405
  83.2800064    0.1086873
  83.2900009    0.1080813
  83.3000031    0.1165938
  83.3100052    0.1094922
  83.3200073    0.1053793
  83.3300018    0.1159672
  83.3400040    0.1134747
  83.3500061    0.1028738
  83.3600006    0.1182120
  83.3700027    0.1138595
  83.3800049    0.1172413
  83.3900070    0.1272597
  83.4000015    0.1076329
  83.4100037    0.1007589
  83.4200058    0.1112126
  83.4300003    0.1171436
  83.4400024    0.1287408
  83.4500046    0.0979118
  83.4600067    0.1187764
  83.4700012    0.1057708
  83.4800034    0.1183525
  83.4900055    0.1151870
  83.5000076    0.1088781
  83.5100021    0.1163608
  83.5200043    0.1159387
  83.5300064    0.1194859
  83.5400009    0.1155785
  83.5500031    0.1135071
  83.5600052    0.1122965
  83.5700073    0.1018668
  83.5800018    0.1129472
  83.5900040    0.1138909
  83.6000061    0.1118445
  83.6100006    0.1071579
  83.6200027    0.1144215
  83.6300049    0.1183435
  83.6400070    0.1178712
  83.6500015    0.1214504
  83.6600037    0.1199464
  83.6700058    0.1192792
  83.6800003    0.1197039
  83.6900024    0.1214392
  83.7000046    0.1167901
  83.7100067    0.1156379
  83.7200012    0.1163202
  83.7300034    0.1125651
  83.7400055    0.1118338
  83.7500076    0.1230600
  83.7600021    0.1254214
  83.7700043    0.1313249
  83.7800064    0.1167111
  83.7900009    0.1140560
  83.8000031    0.1172383
  83.8100052    0.1170416
  83.8200073    0.1058102
  83.8300018    0.1031029
  83.8400040    0.1216066
  83.8500061    0.1125314
  83.8600006    0.1257231
  83.8700027    0.1268612
  83.8800049    0.1085619
  83.8900070    0.1053330
  83.9000015    0.1210165
  83.9100037    0.1033481
  83.9200058    0.1041315
  83.9300003    0.0947685
  83.9400024    0.1105113
  83.9500046    0.1265110
  83.9600067    0.1157420
  83.9700012    0.1303920
  83.9800034    0.1143600
  83.9900055    0.1114653
  84.0000076    0.1266018
  84.0100021    0.1281129
  84.0200043    0.1213993
  84.0300064    0.1215478
  84.0400009    0.1064488
  84.0500031    0.1284434
  84.0600052    0.1182487
  84.0700073    0.1200771
  84.0800018    0.1232431
  84.0900040    0.1081377
  84.1000061    0.1217771
  84.1100006    0.1178725
  84.1200027    0.1152696
  84.1300049    0.1222504
  84.1400070    0.1167923
  84.1500015    0.1066382
  84.1600037    0.1137708
  84.1700058    0.1124152
  84.1800003    0.1242352
  84.1900024    0.1094437
  84.2000046    0.1152018
  84.2100067    0.1241744
  84.2200012    0.1258516
  84.2300034    0.1256367
  84.2400055    0.1341803
  84.2500076    0.1167619
  84.2600021    0.1205056
  84.2700043    0.1202075
  84.2800064    0.1184303
  84.2900009    0.1248191
  84.3000031    0.1239957
  84.3100052    0.1154759
  84.3200073    0.1070726
  84.3300018    0.1166636
  84.3400040    0.1166011
  84.3500061    0.1050409
  84.3600006    0.1110677
  84.3700027    0.1120977
  84.3800049    0.1092920
  84.3900070    0.1125568
  84.4000015    0.1137780
  84.4100037    0.1227294
  84.4200058    0.1163144
  84.4300003    0.1257261
  84.4400024    0.1228394
  84.4500046    0.1282001
  84.4600067    0.1263014
  84.4700012    0.1190695
  84.4800034    0.1100936
  84.4900055    0.1104863
  84.5000076    0.1170744
  84.5100021    0.1212481
  84.5200043    0.1295829
  84.5300064    0.1217919
  84.5400009    0.1174595
  84.5500031    0.1226466
  84.5600052    0.1085894
  84.5700073    0.1126083
  84.5800018    0.1204008
  84.5900040    0.1168645
  84.6000061    0.1095783
  84.6100006    0.1051443
  84.6200027    0.1080764
  84.6300049    0.1172975
  84.6400070    0.1100426
  84.6500015    0.1103560
  84.6600037    0.1152636
  84.6700058    0.1056765
  84.6800003    0.1152740
  84.6900024    0.1178700
  84.7000046    0.1015082
  84.7100067    0.1224874
  84.7200012    0.1101207
  84.7300034    0.1166732
  84.7400055    0.1140589
  84.7500076    0.1142941
  84.7600021    0.1090478
  84.7700043    0.1156174
  84.7800064    0.1084756
  84.7900009    0.1247223
  84.8000031    0.1236751
  84.8100052    0.1188614
  84.8200073    0.1137094
  84.8300018    0.1067000
  84.8400040    0.1226462
  84.8500061    0.1102898
  84.8600006    0.1082156
  84.8700027    0.1052584
  84.8800049    0.1069880
  84.8900070    0.1180464
  84.9000015    0.1158602
  84.9100037    0.0953987
  84.9200058    0.1275814
  84.9300003    0.1345202
  84.9400024    0.1160676
  84.9500046    0.1109235
  84.9600067    0.1103726
  84.9700012    0.1119359
  84.9800034    0.1157175
  84.9900055    0.1267435
  85.0000076    0.1200801
  85.0100021    0.1097785
  85.0200043    0.1085165
  85.0300064    0.1044580
  85.0400009    0.1146622
  85.0500031    0.1059615
  85.0600052    0.1207664
  85.0700073    0.1276390
  85.0800018    0.1158349
  85.0900040    0.1195047
  85.1000061    0.1257379
  85.1100006    0.1216961
  85.1200027    0.1197581
  85.1300049    0.1176150
  85.1400070    0.1145196
  85.1500015    0.1159262
  85.1600037    0.1133193
  85.1700058    0.1251202
  85.1800003    0.1132270
  85.1900024    0.1087966
  85.2000046    0.1209458
  85.2100067    0.0987822
  85.2200012    0.1084105
  85.2300034    0.1183094
  85.2400055    0.1143702
  85.2500076    0.1104612
  85.2600021    0.1137725
  85.2700043    0.1057705
  85.2800064    0.1190300
  85.2900009    0.1181087
  85.3000031    0.1138084
  85.3100052    0.1058453
  85.3200073    0.1277705
  85.3300018    0.1112318
  85.3400040    0.1189795
  85.3500061    0.0956273
  85.3600006    0.1146224
  85.3700027    0.1281930
  85.3800049    0.1218997
  85.3900070    0.1225287
  85.4000015    0.1230177
  85.4100037    0.1071681
  85.4200058    0.1361835
  85.4300003    0.1211686
  85.4400024    0.1288113
  85.4500046    0.1199663
  85.4600067    0.1084059
  85.4700012    0.1168691
  85.4800034    0.1258999
  85.4900055    0.1083649
  85.5000076    0.1203862
  85.5100021    0.1080379
  85.5200043    0.1094487
  85.5300064    0.1040206
  85.5400009    0.1185053
  85.5500031    0.1098556
  85.5600052    0.1128846
  85.5700073    0.1184933
  85.5800018    0.1130919
  85.5900040    0.1216194
  85.6000061    0.1065555
  85.6100006    0.1070805
  85.6200027    0.1090638
  85.6300049    0.1072702
  85.6400070    0.1209835
  85.6500015    0.1261124
  85.6600037    0.1193335
  85.6700058    0.1176921
  85.6800003    0.1238796
  85.6900024    0.1132481
  85.7000046    0.1101768
  85.7100067    0.1229286
  85.7200012    0.1104715
  85.7300034    0.1241334
  85.7400055    0.1167240
  85.7500076    0.0950077
  85.7600021    0.1135214
  85.7700043    0.1203403
  85.7800064    0.1166326
  85.7900009    0.1109484
  85.8000031    0.1045374
  85.8100052    0.1179973
  85.8200073    0.1172603
  85.8300018    0.1147837
  85.8400040    0.1110943
  85.8500061    0.1111457
  85.8600006    0.1140474
  85.8700027    0.1017593
  85.8800049    0.1153982
  85.8900070    0.1230665
  85.9000015    0.1196753
  85.9100037    0.1239603
  85.9200058    0.1241484
  85.9300003    0.1164007
  85.9400024    0.1191702
  85.9500046    0.1091169
  85.9600067    0.1260085
  85.9700012    0.1279013
  85.9800034    0.1178978
  85.9900055    0.1142693
  86.0000076    0.1047097
  86.0100021    0.0948766
  86.0200043    0.1071023
  86.0300064    0.1019892
  86.0400009    0.1035267
  86.0500031    0.1117160
  86.0600052    0.1015815
  86.0700073    0.1035357
  86.0800018    0.1134106
  86.0900040    0.1156447
  86.1000061    0.1106594
  86.1100006    0.1014570
  86.1200027    0.0992982
  86.1300049    0.0977775
  86.1400070    0.1006553
  86.1500015    0.1071930
  86.1600037    0.1085537
  86.1700058    0.1069471
  86.1800003    0.1100542
  86.1900024    0.1189138
  86.2000046    0.1138523
  86.2100067    0.1175809
  86.2200012    0.1069591
  86.2300034    0.1152321
  86.2400055    0.1139528
  86.2500076    0.1159680
  86.2600021    0.1142901
  86.2700043    0.1003513
  86.2800064    0.1008066
  86.2900009    0.1035929
  86.3000031    0.1216922
  86.3100052    0.1185366
  86.3200073    0.1247404
  86.3300018    0.1051924
  86.3400040    0.1204764
  86.3500061    0.1176020
  86.3600006    0.1076924
  86.3700027    0.1006400
  86.3800049    0.1091380
  86.3900070    0.1155960
  86.4000015    0.1142974
  86.4100037    0.1160794
  86.4200058    0.1171397
  86.4300003    0.1102604
  86.4400024    0.1082906
  86.4500046    0.1184327
  86.4600067    0.1232436
  86.4700012    0.1162248
  86.4800034    0.1152132
  86.4900055    0.1197603
  86.5000076    0.1171113
  86.5100021    0.1096485
  86.5200043    0.1226181
  86.5300064    0.1176352
  86.5400009    0.1153820
  86.5500031    0.1233264
  86.5600052    0.1094737
  86.5700073    0.1191716
  86.5800018    0.1111932
  86.5900040    0.1264784
  86.6000061    0.1181004
  86.6100006    0.1225903
  86.6200027    0.0988157
  86.6300049    0.0916751
  86.6400070    0.1022251
  86.6500015    0.1054610
  86.6600037    0.1279778
  86.6700058    0.1160581
  86.6800003    0.0929482
  86.6900024    0.1020289
  86.7000046    0.0972780
  86.7100067    0.1030439
  86.7200012    0.0937499
  86.7300034    0.1124871
  86.7400055    0.1068676
  86.7500076    0.1167281
  86.7600021    0.1121555
  86.7700043    0.1073627
  86.7800064    0.0974641
  86.7900009    0.1218203
  86.8000031    0.0897426
  86.8100052    0.1207249
  86.8200073    0.1135723
  86.8300018    0.1246465
  86.8400040    0.1197256
  86.8500061    0.1293770
  86.8600006    0.1176027
  86.8700027    0.1102946
  86.8800049    0.1139744
  86.8900070    0.1230855
  86.9000015    0.1211259
  86.9100037    0.1209363
  86.9200058    0.1334822
  86.9300079    0.1309660
  86.9400024    0.1225347
  86.9500046    0.0939477
  86.9600067    0.1059501
  86.9700012    0.0986101
  86.9800034    0.1197546
  86.9900055    0.0887815
  87.0000076    0.1139282
  87.0100021    0.0875452
  87.0200043    0.0936042
  87.0300064    0.0984866
  87.0400009    0.1310892
  87.0500031    0.1319881
  87.0600052    0.1199625
  87.0700073    0.1203797
  87.0800018    0.1087439
  87.0900040    0.1181784
  87.1000061    0.1126550
  87.1100006    0.1134959
  87.1200027    0.1093823
  87.1300049    0.1307711
  87.1400070    0.1124491
  87.1500015    0.1110366
  87.1600037    0.1139985
  87.1700058    0.1113073
  87.1800079    0.1166275
  87.1900024    0.1018135
  87.2000046    0.1072718
  87.2100067    0.1184580
  87.2200012    0.1133479
  87.2300034    0.1265973
  87.2400055    0.1179211
  87.2500076    0.1236743
  87.2600021    0.1264980
  87.2700043    0.1230264
  87.2800064    0.1206168
  87.2900009    0.1113145
  87.3000031    0.1181707
  87.3100052    0.1223623
  87.3200073    0.1207031
  87.3300018    0.1209054
  87.3400040    0.1237598
  87.3500061    0.1233092
  87.3600006    0.1311915
  87.3700027    0.1116357
  87.3800049    0.1302844
  87.3900070    0.0983502
  87.4000015    0.1304304
  87.4100037    0.1077588
  87.4200058    0.1277449
  87.4300079    0.1217829
  87.4400024    0.1246736
  87.4500046    0.1276491
  87.4600067    0.1378340
  87.4700012    0.1153012
  87.4800034    0.1285157
  87.4900055    0.1239506
  87.5000076    0.1284379
  87.5100021    0.1277586
  87.5200043    0.1316732
  87.5300064    0.1267611
  87.5400009    0.1186677
  87.5500031    0.1142360
  87.5600052    0.1136378
  87.5700073    0.1006418
  87.5800018    0.1108426
  87.5900040    0.1051232
  87.6000061    0.1251842
  87.6100006    0.1174215
  87.6200027    0.1343652
  87.6300049    0.1033004
  87.6400070    0.1178334
  87.6500015    0.1094867
  87.6600037    0.1097910
  87.6700058    0.1191394
  87.6800079    0.1064940
  87.6900024    0.1075273
  87.7000046    0.1115423
  87.7100067    0.1111751
  87.7200012    0.0876077
  87.7300034    0.0914669
  87.7400055    0.1029234
  87.7500076    0.1111196
  87.7600021    0.1151680
  87.7700043    0.1315719
  87.7800064    0.1244722
  87.7900009    0.1126148
  87.8000031    0.1120446
  87.8100052    0.1172246
  87.8200073    0.1118915
  87.8300018    0.1197817
  87.8400040    0.1125512
  87.8500061    0.1215475
  87.8600006    0.1262762
  87.8700027    0.1126086
  87.8800049    0.1089303
  87.8900070    0.1178005
  87.9000015    0.1119623
  87.9100037    0.1275898
  87.9200058    0.1235285
  87.9300079    0.1120669
  87.9400024    0.1033360
  87.9500046    0.1160411
  87.9600067    0.1253864
  87.9700012    0.1182948
  87.9800034    0.1199479
  87.9900055    0.1385939
  88.0000076    0.1195972
  88.0100021    0.1118441
  88.0200043    0.1244624
  88.0300064    0.1170138
  88.0400009    0.1334812
  88.0500031    0.1210539
  88.0600052    0.1206002
  88.0700073    0.1197842
  88.0800018    0.1152848
  88.0900040    0.1050819
  88.1000061    0.1282933
  88.1100006    0.1154934
  88.1200027    0.1171295
  88.1300049    0.1142611
  88.1400070    0.1012642
  88.1500015    0.1168332
  88.1600037    0.1132617
  88.1700058    0.1116892
  88.1800079    0.1177645
  88.1900024    0.1181715
  88.2000046    0.1214795
  88.2100067    0.1130325
  88.2200012    0.1229232
  88.2300034    0.1126801
  88.2400055    0.1114400
  88.2500076    0.1120965
  88.2600021    0.1170168
  88.2700043    0.1294976
  88.2800064    0.1101354
  88.2900009    0.1175497
  88.3000031    0.1212254
  88.3100052    0.1193632
  88.3200073    0.1326976
  88.3300018    0.1181034
  88.3400040    0.1103277
  88.3500061    0.1168441
  88.3600006    0.1137936
  88.3700027    0.1221341
  88.3800049    0.1078399
  88.3900070    0.1095114
  88.4000015    0.1048547
  88.4100037    0.1116638
  88.4200058    0.1211771
  88.4300079    0.1084853
  88.4400024    0.1019832
  88.4500046    0.1183807
  88.4600067    0.1309577
  88.4700012    0.1262204
  88.4800034    0.1089223
  88.4900055    0.1011101
  88.5000076    0.0909007
  88.5100021    0.1006119
  88.5200043    0.1268845
  88.5300064    0.1163170
  88.5400009    0.1187338
  88.5500031    0.1093446
  88.5600052    0.1152019
  88.5700073    0.1124771
  88.5800018    0.1290665
  88.5900040    0.0962679
  88.6000061    0.1124191
  88.6100006    0.1033021
  88.6200027    0.0998102
  88.6300049    0.1268233
  88.6400070    0.1217152
  88.6500015    0.1231432
  88.6600037    0.1188571
  88.6700058    0.1233042
  88.6800079    0.1316076
  88.6900024    0.1136125
  88.7000046    0.1209880
  88.7100067    0.1161818
  88.7200012    0.1230997
  88.7300034    0.1229121
  88.7400055    0.1245686
  88.7500076    0.0999068
  88.7600021    0.1144749
  88.7700043    0.1086657
  88.7800064    0.1193267
  88.7900009    0.1131132
  88.8000031    0.1042949
  88.8100052    0.1170679
  88.8200073    0.1103459
  88.8300018    0.1175166
  88.8400040    0.1258832
  88.8500061    0.1230839
  88.8600006    0.1080198
  88.8700027    0.1164094
  88.8800049    0.1293399
  88.8900070    0.1225781
  88.9000015    0.1165221
  88.9100037    0.0993774
  88.9200058    0.1254393
  88.9300079    0.1169010
  88.9400024    0.1101849
  88.9500046    0.1119109
  88.9600067    0.1164938
  88.9700012    0.1148065
  88.9800034    0.1030454
  88.9900055    0.1081216
  89.0000076    0.1090405
  89.0100021    0.1088263
  89.0200043    0.1262808
  89.0300064    0.1040214
  89.0400009    0.1125826
  89.0500031    0.1115384
  89.0600052    0.1165868
  89.0700073    0.1038302
  89.0800018    0.1171207
  89.0900040    0.1099627
  89.1000061    0.1125452
  89.1100006    0.1110924
  89.1200027    0.1062887
  89.1300049    0.1157388
  89.1400070    0.1237548
  89.1500015    0.1100692
  89.1600037    0.1167088
  89.1700058    0.1066423
  89.1800079    0.1144238
  89.1900024    0.1240716
  89.2000046    0.1105939
  89.2100067    0.1000024
  89.2200012    0.1107080
  89.2300034    0.1134356
  89.2400055    0.1206023
  89.2500076    0.1200013
  89.2600021    0.1176325
  89.2700043    0.1025100
  89.2800064    0.1028337
  89.2900009    0.1117424
  89.3000031    0.1040611
  89.3100052    0.1244517
  89.3200073    0.1101190
  89.3300018    0.0989549
  89.3400040    0.1128210
  89.3500061    0.1190116
  89.3600006    0.1123711
  89.3700027    0.1154805
  89.3800049    0.1133937
  89.3900070    0.1185075
  89.4000015    0.1157952
  89.4100037    0.1266364
  89.4200058    0.1158278
  89.4300079    0.1143217
  89.4400024    0.1140480
  89.4500046    0.1126271
  89.4600067    0.1202279
  89.4700012    0.1273859
  89.4800034    0.1114471
  89.4900055    0.1316532
  89.5000076    0.1244309
  89.5100021    0.1201737
  89.5200043    0.1128504
  89.5300064    0.1193980
  89.5400009    0.1152129
  89.5500031    0.1213442
  89.5600052    0.1240656
  89.5700073    0.1279843
  89.5800018    0.1145177
  89.5900040    0.0961701
  89.6000061    0.1053669
  89.6100006    0.1107472
  89.6200027    0.1058536
  89.6300049    0.1128871
  89.6400070    0.1047597
  89.6500015    0.1153854
  89.6600037    0.1146583
  89.6700058    0.1072024
  89.6800079    0.1129488
  89.6900024    0.1249644
  89.7000046    0.1178067
  89.7100067    0.1109170
  89.7200012    0.1181840
  89.7300034    0.1205854
  89.7400055    0.1204149
  89.7500076    0.1252669
  89.7600021    0.1156884
  89.7700043    0.1081532
  89.7800064    0.1195614
  89.7900009    0.1134439
  89.8000031    0.1141737
  89.8100052    0.1175470
  89.8200073    0.1099161
  89.8300018    0.1230477
  89.8400040    0.1206567
  89.8500061    0.1307292
  89.8600006    0.1212573
  89.8700027    0.1278238
  89.8800049    0.1115123
  89.8900070    0.1155003
  89.9000015    0.1257111
  89.9100037    0.1198044
  89.9200058    0.1131244
  89.9300079    0.1151308
  89.9400024    0.1187644
  89.9500046    0.1162476
  89.9600067    0.1036028
  89.9700012    0.1080547
  89.9800034    0.1143762
  89.9900055    0.1114967
  90.0000076    0.1219329
  90.0100021    0.1151609
  90.0200043    0.1214196
  90.0300064    0.1118400
  90.0400009    0.1150895
  90.0500031    0.1146745
  90.0600052    0.1104631
  90.0700073    0.1197562
  90.0800018    0.1112960
  90.0900040    0.1206185
  90.1000061    0.1157187
  90.1100006    0.1195588
  90.1200027    0.1106135
  90.1300049    0.1125105
  90.1400070    0.1159418
  90.1500015    0.1088382
  90.1600037    0.1074710
  90.1700058    0.1106196
  90.1800079    0.1161876
  90.1900024    0.1018015
  90.2000046    0.1089465
  90.2100067    0.1204340
  90.2200012    0.1162378
  90.2300034    0.1165072
  90.2400055    0.1134798
  90.2500076    0.1205025
  90.2600021    0.1189620
  90.2700043    0.1090232
  90.2800064    0.1107672
  90.2900009    0.1244601
  90.3000031    0.1089890
  90.3100052    0.1052945
  90.3200073    0.1178166
  90.3300018    0.1151947
  90.3400040    0.1090219
  90.3500061    0.1137308
  90.3600006    0.1224445
  90.3700027    0.1173198
  90.3800049    0.1080441
  90.3900070    0.1188313
  90.4000015    0.1139820
  90.4100037    0.1073704
  90.4200058    0.1155155
  90.4300079    0.1172890
  90.4400024    0.1167445
  90.4500046    0.1154781
  90.4600067    0.1167187
  90.4700012    0.1229980
  90.4800034    0.1011604
  90.4900055    0.1243450
  90.5000076    0.1176798
  90.5100021    0.1134524
  90.5200043    0.1142615
  90.5300064    0.1143078
  90.5400009    0.1065469
  90.5500031    0.1170090
  90.5600052    0.1325385
  90.5700073    0.1254606
  90.5800018    0.1082417
  90.5900040    0.1036705
  90.6000061    0.1147151
  90.6100006    0.1116873
  90.6200027    0.1149252
  90.6300049    0.1112834
  90.6400070    0.1156444
  90.6500015    0.1182150
  90.6600037    0.1256867
  90.6700058    0.1104256
  90.6800079    0.1188567
  90.6900024    0.1164093
  90.7000046    0.1117651
  90.7100067    0.1153825
  90.7200012    0.1212105
  90.7300034    0.1070842
  90.7400055    0.1046325
  90.7500076    0.1179028
  90.7600021    0.1055925
  90.7700043    0.1093640
  90.7800064    0.1061861
  90.7900009    0.1158435
  90.8000031    0.1115955
  90.8100052    0.1213031
  90.8200073    0.1072957
  90.8300018    0.1003440
  90.8400040    0.1165353
  90.8500061    0.1122892
  90.8600006    0.1131332
  90.8700027    0.1129031
  90.8800049    0.1158312
  90.8900070    0.1171828
  90.9000015    0.1135752
  90.9100037    0.1152819
  90.9200058    0.1098549
  90.9300079    0.1066798
  90.9400024    0.1015632
  90.9500046    0.1036729
  90.9600067    0.1062922
  90.9700012    0.1179886
  90.9800034    0.0984836
  90.9900055    0.1175623
  91.0000076    0.0987600
  91.0100021    0.1104943
  91.0200043    0.1034936
  91.0300064    0.1129241
  91.0400009    0.1092966
  91.0500031    0.1207146
  91.0600052    0.1185692
  91.0700073    0.1113443
  91.0800018    0.1033166
  91.0900040    0.0972687
  91.1000061    0.1104444
  91.1100006    0.1063073
  91.1200027    0.1022665
  91.1300049    0.1060625
  91.1400070    0.1155005
  91.1500015    0.1108645
  91.1600037    0.0883798
  91.1700058    0.1186535
  91.1800079    0.1115613
  91.1900024    0.1162204
  91.2000046    0.1144744
  91.2100067    0.1077126
  91.2200012    0.1132499
  91.2300034    0.1131932
  91.2400055    0.1079628
  91.2500076    0.1072436
  91.2600021    0.1064508
  91.2700043    0.1225220
  91.2800064    0.1217339
  91.2900009    0.1119252
  91.3000031    0.1086921
  91.3100052    0.1048774
  91.3200073    0.1156998
  91.3300018    0.1268036
  91.3400040    0.1003373
  91.3500061    0.1056459
  91.3600006    0.1140917
  91.3700027    0.1152932
  91.3800049    0.1089522
  91.3900070    0.1081916
  91.4000015    0.1105773
  91.4100037    0.1061416
  91.4200058    0.0964546
  91.4300079    0.1245573
  91.4400024    0.1108354
  91.4500046    0.1078655
  91.4600067    0.1059677
  91.4700012    0.1094812
  91.4800034    0.1134520
  91.4900055    0.1085973
  91.5000076    0.1187204
  91.5100021    0.1096230
  91.5200043    0.1184209
  91.5300064    0.1132575
  91.5400009    0.1064337
  91.5500031    0.1008166
  91.5600052    0.1040611
  91.5700073    0.1137235
  91.5800018    0.1134157
  91.5900040    0.0969774
  91.6000061    0.1145433
  91.6100006    0.1112493
  91.6200027    0.1110703
  91.6300049    0.1092705
  91.6400070    0.1181230
  91.6500015    0.1197807
  91.6600037    0.1147308
  91.6700058    0.1104375
  91.6800079    0.1216001
  91.6900024    0.1119022
  91.7000046    0.1265161
  91.7100067    0.1174632
  91.7200012    0.1165223
  91.7300034    0.1139380
  91.7400055    0.1051429
  91.7500076    0.1003738
  91.7600021    0.1121646
  91.7700043    0.1128966
  91.7800064    0.1021476
  91.7900009    0.1237008
  91.8000031    0.1188317
  91.8100052    0.1203094
  91.8200073    0.1032496
  91.8300018    0.1202669
  91.8400040    0.1318749
  91.8500061    0.1179329
  91.8600006    0.1081319
  91.8700027    0.1215420
  91.8800049    0.1226999
  91.8900070    0.1213638
  91.9000015    0.1223917
  91.9100037    0.1170758
  91.9200058    0.1124058
  91.9300079    0.1114795
  91.9400024    0.1196046
  91.9500046    0.1256402
  91.9600067    0.1138846
  91.9700012    0.1142516
  91.9800034    0.1200978
  91.9900055    0.1197505
  92.0000076    0.1101049
  92.0100021    0.1157063
  92.0200043    0.1182495
  92.0300064    0.1228286
  92.0400009    0.1169425
  92.0500031    0.1111437
  92.0600052    0.1051496
  92.0700073    0.1187821
  92.0800018    0.1260569
  92.0900040    0.1261686
  92.1000061    0.1124841
  92.1100006    0.1278637
  92.1200027    0.1154685
  92.1300049    0.1183015
  92.1400070    0.1174005
  92.1500015    0.1197253
  92.1600037    0.1181349
  92.1700058    0.1169818
  92.1800079    0.1054739
  92.1900024    0.1114332
  92.2000046    0.1134760
  92.2100067    0.1215020
  92.2200012    0.1133014
  92.2300034    0.1180045
  92.2400055    0.1205158
  92.2500076    0.1126731
  92.2600021    0.1165710
  92.2700043    0.1261803
  92.2800064    0.1260475
  92.2900009    0.1150260
  92.3000031    0.1191759
  92.3100052    0.1114490
  92.3200073    0.1213439
  92.3300018    0.1020460
  92.3400040    0.1069101
  92.3500061    0.1230808
  92.3600006    0.1085787
  92.3700027    0.1033758
  92.3800049    0.1133937
  92.3900070    0.1143202
  92.4000015    0.1216131
  92.4100037    0.1003790
  92.4200058    0.1156533
  92.4300079    0.1134384
  92.4400024    0.1109289
  92.4500046    0.1156532
  92.4600067    0.1068882
  92.4700012    0.1261466
  92.4800034    0.1127334
  92.4900055    0.1167791
  92.5000076    0.1091330
  92.5100021    0.1060990
  92.5200043    0.1074074
  92.5300064    0.1093581
  92.5400009    0.1096560
  92.5500031    0.1032486
  92.5600052    0.1108486
  92.5700073    0.1147391
  92.5800018    0.1075670
  92.5900040    0.1068136
  92.6000061    0.1146571
  92.6100006    0.1210679
  92.6200027    0.1229004
  92.6300049    0.1180143
  92.6400070    0.1288246
  92.6500015    0.1141828
  92.6600037    0.1172137
  92.6700058    0.1307526
  92.6800079    0.1121295
  92.6900024    0.1038054
  92.7000046    0.1157251
  92.7100067    0.1278349
  92.7200012    0.1163236
  92.7300034    0.1077225
  92.7400055    0.1155474
  92.7500076    0.1236647
  92.7600021    0.1065331
  92.7700043    0.1205704
  92.7800064    0.1199897
  92.7900009    0.1452810
  92.8000031    0.1309738
  92.8100052    0.1261247
  92.8200073    0.1214194
  92.8300018    0.1145549
  92.8400040    0.1082065
  92.8500061    0.1141838
  92.8600006    0.1211123
  92.8700027    0.1089798
  92.8800049    0.1503924
  92.8900070    0.1127141
  92.9000015    0.1075193
  92.9100037    0.1573424
  92.9200058    0.1474739
  92.9300079    0.1565368
  92.9400024    0.1453256
  92.9500046    0.1131424
  92.9600067    0.1357549
  92.9700012    0.1283700
  92.9800034    0.1160754
  92.9900055    0.1125281
  93.0000076    0.1166478
  93.0100021    0.1115344
  93.0200043    0.1174591
  93.0300064    0.1089762
  93.0400009    0.1103388
  93.0500031    0.1225952
  93.0600052    0.1162646
  93.0700073    0.1117253
  93.0800018    0.1239129
  93.0900040    0.1287380
  93.1000061    0.1228208
  93.1100006    0.1187027
  93.1200027    0.1191187
  93.1300049    0.1188973
  93.1400070    0.1168186
  93.1500015    0.1193218
  93.1600037    0.1277535
  93.1700058    0.1219266
  93.1800079    0.1235734
  93.1900024    0.1198431
  93.2000046    0.1238435
  93.2100067    0.1203446
  93.2200012    0.1033904
  93.2300034    0.1122961
  93.2400055    0.1126883
  93.2500076    0.1319057
  93.2600021    0.1152618
  93.2700043    0.1352399
  93.2800064    0.1167105
  93.2900009    0.1110256
  93.3000031    0.1105942
  93.3100052    0.1203779
  93.3200073    0.1081641
  93.3300018    0.1120926
  93.3400040    0.1176975
  93.3500061    0.1221086
  93.3600082    0.1075938
  93.3700027    0.1235178
  93.3800049    0.1093898
  93.3900070    0.1197257
  93.4000015    0.1190540
  93.4100037    0.1159123
  93.4200058    0.1089889
  93.4300079    0.1259031
  93.4400024    0.1101393
  93.4500046    0.1195951
  93.4600067    0.1084509
  93.4700012    0.1165150
  93.4800034    0.1231354
  93.4900055    0.1337445
  93.5000076    0.1113111
  93.5100021    0.1049305
  93.5200043    0.1168455
  93.5300064    0.1105905
  93.5400009    0.1221986
  93.5500031    0.1127620
  93.5600052    0.1091879
  93.5700073    0.1194975
  93.5800018    0.1122631
  93.5900040    0.1085601
  93.6000061    0.1061700
  93.6100082    0.1092303
  93.6200027    0.1069652
  93.6300049    0.1160090
  93.6400070    0.1015939
  93.6500015    0.1122326
  93.6600037    0.1093904
  93.6700058    0.1090602
  93.6800079    0.1144220
  93.6900024    0.1268650
  93.7000046    0.1178136
  93.7100067    0.1070447
  93.7200012    0.1129370
  93.7300034    0.1156454
  93.7400055    0.1193354
  93.7500076    0.1173807
  93.7600021    0.1138339
  93.7700043    0.1256336
  93.7800064    0.1164734
  93.7900009    0.1049199
  93.8000031    0.1214308
  93.8100052    0.1097121
  93.8200073    0.1129031
  93.8300018    0.1128616
  93.8400040    0.1157228
  93.8500061    0.1220046
  93.8600082    0.1244781
  93.8700027    0.1229718
  93.8800049    0.1181554
  93.8900070    0.1059262
  93.9000015    0.1182837
  93.9100037    0.1224471
  93.9200058    0.1213561
  93.9300079    0.1152643
  93.9400024    0.1135789
  93.9500046    0.1098441
  93.9600067    0.1278188
  93.9700012    0.1143738
  93.9800034    0.1161824
  93.9900055    0.1248797
  94.0000076    0.1214374
  94.0100021    0.1192310
  94.0200043    0.1171177
  94.0300064    0.1156824
  94.0400009    0.1196655
  94.0500031    0.1153303
  94.0600052    0.1188319
  94.0700073    0.1186095
  94.0800018    0.1187888
  94.0900040    0.1238962
  94.1000061    0.1124290
  94.1100082    0.1204935
  94.1200027    0.1044973
  94.1300049    0.1158766
  94.1400070    0.1225987
  94.1500015    0.1064266
  94.1600037    0.1236422
  94.1700058    0.1126543
  94.1800079    0.1195356
  94.1900024    0.1121912
  94.2000046    0.1126667
  94.2100067    0.1198012
  94.2200012    0.1087025
  94.2300034    0.1069120
  94.2400055    0.1021164
  94.2500076    0.0956269
  94.2600021    0.1089681
  94.2700043    0.1232612
  94.2800064    0.1114784
  94.2900009    0.1100852
  94.3000031    0.1207150
  94.3100052    0.1265463
  94.3200073    0.1260900
  94.3300018    0.1228629
  94.3400040    0.1330550
  94.3500061    0.1319143
  94.3600082    0.1225267
  94.3700027    0.1210676
  94.3800049    0.1160199
  94.3900070    0.1268977
  94.4000015    0.1173544
  94.4100037    0.1161974
  94.4200058    0.1157167
  94.4300079    0.1224131
  94.4400024    0.1128794
  94.4500046    0.1106469
  94.4600067    0.1164039
  94.4700012    0.1209139
  94.4800034    0.1307364
  94.4900055    0.1191038
  94.5000076    0.1198064
  94.5100021    0.1136089
  94.5200043    0.1207632
  94.5300064    0.1249817
  94.5400009    0.1198079
  94.5500031    0.1280212
  94.5600052    0.1143641
  94.5700073    0.1061149
  94.5800018    0.1210370
  94.5900040    0.1119390
  94.6000061    0.1199178
  94.6100082    0.1238490
  94.6200027    0.1169252
  94.6300049    0.1036710
  94.6400070    0.1075793
  94.6500015    0.1186364
  94.6600037    0.1140682
  94.6700058    0.1198786
  94.6800079    0.1006295
  94.6900024    0.1241187
  94.7000046    0.1095776
  94.7100067    0.1173213
  94.7200012    0.1066997
  94.7300034    0.0935427
  94.7400055    0.1245713
  94.7500076    0.1260575
  94.7600021    0.1172487
  94.7700043    0.1208798
  94.7800064    0.1211175
  94.7900009    0.1282198
  94.8000031    0.1239545
  94.8100052    0.1253258
  94.8200073    0.1201834
  94.8300018    0.1119365
  94.8400040    0.1257461
  94.8500061    0.1322442
  94.8600082    0.1224794
  94.8700027    0.1263758
  94.8800049    0.1284119
  94.8900070    0.1177123
  94.9000015    0.1142005
  94.9100037    0.1342937
  94.9200058    0.1208066
  94.9300079    0.1141385
  94.9400024    0.1100378
  94.9500046    0.1116258
  94.9600067    0.1281273
  94.9700012    0.1062777
  94.9800034    0.1082809
  94.9900055    0.1046890
  95.0000076    0.0985710
  95.0100021    0.1199841
  95.0200043    0.1098715
  95.0300064    0.1371310
  95.0400009    0.1223407
  95.0500031    0.1111584
  95.0600052    0.1225434
  95.0700073    0.1270415
  95.0800018    0.1297575
  95.0900040    0.1128545
  95.1000061    0.1305619
  95.1100082    0.1263273
  95.1200027    0.1312447
  95.1300049    0.1121171
  95.1400070    0.1126584
  95.1500015    0.1100762
  95.1600037    0.1051416
  95.1700058    0.1117374
  95.1800079    0.1174249
  95.1900024    0.1160461
  95.2000046    0.1151453
  95.2100067    0.1242634
  95.2200012    0.1114037
  95.2300034    0.1085087
  95.2400055    0.1164585
  95.2500076    0.1118773
  95.2600021    0.1095167
  95.2700043    0.1245361
  95.2800064    0.1162724
  95.2900009    0.1131219
  95.3000031    0.1122091
  95.3100052    0.1107967
  95.3200073    0.1206997
  95.3300018    0.0988671
  95.3400040    0.1222530
  95.3500061    0.1064148
  95.3600082    0.1092684
  95.3700027    0.1090052
  95.3800049    0.1155846
  95.3900070    0.1094454
  95.4000015    0.1202513
  95.4100037    0.1196891
  95.4200058    0.1160732
  95.4300079    0.1183537
  95.4400024    0.1150203
  95.4500046    0.1151035
  95.4600067    0.1090697
  95.4700012    0.1156219
  95.4800034    0.1224293
  95.4900055    0.1096732
  95.5000076    0.1244465
  95.5100021    0.1163045
  95.5200043    0.1299513
  95.5300064    0.1137802
  95.5400009    0.1134278
  95.5500031    0.1115538
  95.5600052    0.1057063
  95.5700073    0.1136911
  95.5800018    0.1097263
  95.5900040    0.1132418
  95.6000061    0.0990513
  95.6100082    0.1096600
  95.6200027    0.1165799
  95.6300049    0.1135594
  95.6400070    0.1051120
  95.6500015    0.1017564
  95.6600037    0.1006195
  95.6700058    0.1154924
  95.6800079    0.1083928
  95.6900024    0.1244927
  95.7000046    0.1116643
  95.7100067    0.1226674
  95.7200012    0.1185933
  95.7300034    0.1258252
  95.7400055    0.1296267
  95.7500076    0.1104665
  95.7600021    0.1182684
  95.7700043    0.1240985
  95.7800064    0.1294469
  95.7900009    0.1253652
  95.8000031    0.1146368
  95.8100052    0.1283060
  95.8200073    0.1113613
  95.8300018    0.1076530
  95.8400040    0.1245173
  95.8500061    0.1115207
  95.8600082    0.1096677
  95.8700027    0.1040472
  95.8800049    0.1241566
  95.8900070    0.1166676
  95.9000015    0.1240133
  95.9100037    0.1079155
  95.9200058    0.1182757
  95.9300079    0.1064048
  95.9400024    0.1246848
  95.9500046    0.1348615
  95.9600067    0.1311883
  95.9700012    0.1127936
  95.9800034    0.1163863
  95.9900055    0.1232731
  96.0000076    0.1201342
  96.0100021    0.1118975
  96.0200043    0.1094387
  96.0300064    0.1137683
  96.0400009    0.1169497
  96.0500031    0.1091493
  96.0600052    0.1123905
  96.0700073    0.1281922
  96.0800018    0.1094707
  96.0900040    0.1178868
  96.1000061    0.1155463
  96.1100082    0.1213564
  96.1200027    0.1203853
  96.1300049    0.0994593
  96.1400070    0.1179964
  96.1500015    0.1171653
  96.1600037    0.1194638
  96.1700058    0.1262553
  96.1800079    0.1160278
  96.1900024    0.1148441
  96.2000046    0.1157960
  96.2100067    0.1277236
  96.2200012    0.1083563
  96.2300034    0.1143366
  96.2400055    0.1108518
  96.2500076    0.1228863
  96.2600021    0.1241047
  96.2700043    0.1151724
  96.2800064    0.1058521
  96.2900009    0.1147179
  96.3000031    0.1119036
  96.3100052    0.1098529
  96.3200073    0.1292678
  96.3300018    0.1110349
  96.3400040    0.1164872
  96.3500061    0.1137152
  96.3600082    0.1112973
  96.3700027    0.1239274
  96.3800049    0.1169967
  96.3900070    0.0980593
  96.4000015    0.1070373
  96.4100037    0.1179523
  96.4200058    0.1106104
  96.4300079    0.1134294
  96.4400024    0.1227107
  96.4500046    0.1059486
  96.4600067    0.1159325
  96.4700012    0.1100132
  96.4800034    0.1066590
  96.4900055    0.1206934
  96.5000076    0.1178916
  96.5100021    0.1213586
  96.5200043    0.1241441
  96.5300064    0.1277195
  96.5400009    0.1153281
  96.5500031    0.1139662
  96.5600052    0.1309319
  96.5700073    0.1234794
  96.5800018    0.1119217
  96.5900040    0.1085522
  96.6000061    0.1174690
  96.6100082    0.1143826
  96.6200027    0.1099038
  96.6300049    0.0929088
  96.6400070    0.1126948
  96.6500015    0.1120401
  96.6600037    0.1161895
  96.6700058    0.1165269
  96.6800079    0.1172869
  96.6900024    0.1207289
  96.7000046    0.1146303
  96.7100067    0.1305270
  96.7200012    0.1335050
  96.7300034    0.1073366
  96.7400055    0.1181818
  96.7500076    0.1092977
  96.7600021    0.1252277
  96.7700043    0.1059152
  96.7800064    0.1242801
  96.7900009    0.1237486
  96.8000031    0.1194818
  96.8100052    0.1179372
  96.8200073    0.1173156
  96.8300018    0.1204676
  96.8400040    0.1180521
  96.8500061    0.1260021
  96.8600082    0.1012147
  96.8700027    0.1181208
  96.8800049    0.1305497
  96.8900070    0.1108032
  96.9000015    0.1322280
  96.9100037    0.1284253
  96.9200058    0.1269182
  96.9300079    0.1163512
  96.9400024    0.1147618
  96.9500046    0.1140902
  96.9600067    0.1083146
  96.9700012    0.1198282
  96.9800034    0.1249538
  96.9900055    0.1169156
  97.0000076    0.1229965
  97.0100021    0.1204390
  97.0200043    0.1205859
  97.0300064    0.1212076
  97.0400009    0.1261239
  97.0500031    0.1205271
  97.0600052    0.1120211
  97.0700073    0.1178801
  97.0800018    0.1237350
  97.0900040    0.1284473
  97.1000061    0.1289293
  97.1100082    0.1401256
  97.1200027    0.1274367
  97.1300049    0.1228912
  97.1400070    0.1234003
  97.1500015    0.1186915
  97.1600037    0.1145160
  97.1700058    0.1291323
  97.1800079    0.1227261
  97.1900024    0.1266744
  97.2000046    0.1314796
  97.2100067    0.1089900
  97.2200012    0.1265413
  97.2300034    0.1223761
  97.2400055    0.1304621
  97.2500076    0.1158228
  97.2600021    0.1058262
  97.2700043    0.1119740
  97.2800064    0.1038197
  97.2900009    0.1341605
  97.3000031    0.1184745
  97.3100052    0.1265562
  97.3200073    0.1274516
  97.3300018    0.1155056
  97.3400040    0.1151667
  97.3500061    0.1048924
  97.3600082    0.1151381
  97.3700027    0.1232702
  97.3800049    0.1278736
  97.3900070    0.1278379
  97.4000015    0.1202889
  97.4100037    0.1210880
  97.4200058    0.1334728
  97.4300079    0.1238402
  97.4400024    0.1404998
  97.4500046    0.1244955
  97.4600067    0.1172886
  97.4700012    0.1203069
  97.4800034    0.1305493
  97.4900055    0.1279190
  97.5000076    0.1341730
  97.5100021    0.1126290
  97.5200043    0.1270178
  97.5300064    0.1256377
  97.5400009    0.1250767
  97.5500031    0.1196533
  97.5600052    0.1318152
  97.5700073    0.1272094
  97.5800018    0.1184507
  97.5900040    0.1252019
  97.6000061    0.1254338
  97.6100082    0.1287098
  97.6200027    0.1090529
  97.6300049    0.1251879
  97.6400070    0.1346084
  97.6500015    0.1327728
  97.6600037    0.1187527
  97.6700058    0.1264253
  97.6800079    0.1176138
  97.6900024    0.1286156
  97.7000046    0.1257632
  97.7100067    0.1275719
  97.7200012    0.1085550
  97.7300034    0.1178088
  97.7400055    0.1227769
  97.7500076    0.1102412
  97.7600021    0.1208595
  97.7700043    0.1226380
  97.7800064    0.1295130
  97.7900009    0.1100758
  97.8000031    0.1217594
  97.8100052    0.1304832
  97.8200073    0.1183179
  97.8300018    0.1207899
  97.8400040    0.1133208
  97.8500061    0.1355617
  97.8600082    0.1275087
  97.8700027    0.1198467
  97.8800049    0.1280388
  97.8900070    0.1121973
  97.9000015    0.1167003
  97.9100037    0.1069573
  97.9200058    0.1266895
  97.9300079    0.1254972
  97.9400024    0.1233328
  97.9500046    0.1294254
  97.9600067    0.1363936
  97.9700012    0.1257864
  97.9800034    0.1164282
  97.9900055    0.1391593
  98.0000076    0.1152205
  98.0100021    0.1345057
  98.0200043    0.1306256
  98.0300064    0.1290390
  98.0400009    0.1260196
  98.0500031    0.1199999
  98.0600052    0.1279108
  98.0700073    0.1252148
  98.0800018    0.1244072
  98.0900040    0.1169518
  98.1000061    0.1101142
  98.1100082    0.1177774
  98.1200027    0.1219679
  98.1300049    0.1072751
  98.1400070    0.1051086
  98.1500015    0.1169615
  98.1600037    0.1097043
  98.1700058    0.1101273
  98.1800079    0.1075529
  98.1900024    0.1192143
  98.2000046    0.1110292
  98.2100067    0.0945094
  98.2200012    0.1041157
  98.2300034    0.1170583
  98.2400055    0.1041095
  98.2500076    0.1196589
  98.2600021    0.1159437
  98.2700043    0.1200301
  98.2800064    0.1106877
  98.2900009    0.1268149
  98.3000031    0.1185167
  98.3100052    0.1167029
  98.3200073    0.1164360
  98.3300018    0.1094454
  98.3400040    0.1161033
  98.3500061    0.1110822
  98.3600082    0.1315762
  98.3700027    0.1095909
  98.3800049    0.1158788
  98.3900070    0.1091957
  98.4000015    0.1276231
  98.4100037    0.1207229
  98.4200058    0.1146640
  98.4300079    0.1007916
  98.4400024    0.1027925
  98.4500046    0.1172898
  98.4600067    0.1059540
  98.4700012    0.1094358
  98.4800034    0.1151442
  98.4900055    0.1053179
  98.5000076    0.1086707
  98.5100021    0.1420564
  98.5200043    0.1219374
  98.5300064    0.1221298
  98.5400009    0.1069086
  98.5500031    0.1109244
  98.5600052    0.1180362
  98.5700073    0.1175183
  98.5800018    0.1054240
  98.5900040    0.1112968
  98.6000061    0.1174304
  98.6100082    0.1205163
  98.6200027    0.1151256
  98.6300049    0.1154985
  98.6400070    0.1125001
  98.6500015    0.1152205
  98.6600037    0.1191654
  98.6700058    0.1281145
  98.6800079    0.1199940
  98.6900024    0.1129765
  98.7000046    0.1143117
  98.7100067    0.1169783
  98.7200012    0.1133767
  98.7300034    0.1124722
  98.7400055    0.1112289
  98.7500076    0.1075183
  98.7600021    0.1018582
  98.7700043    0.1191460
  98.7800064    0.1162522
  98.7900009    0.1168114
  98.8000031    0.1167581
  98.8100052    0.1117606
  98.8200073    0.1060006
  98.8300018    0.1066381
  98.8400040    0.1121144
  98.8500061    0.1087979
  98.8600082    0.1052310
  98.8700027    0.1271717
  98.8800049    0.1185899
  98.8900070    0.1310064
  98.9000015    0.1193641
  98.9100037    0.1208422
  98.9200058    0.1178367
  98.9300079    0.1239888
  98.9400024    0.1184781
  98.9500046    0.1165880
  98.9600067    0.1068119
  98.9700012    0.1122349
  98.9800034    0.1096582
  98.9900055    0.1252270
  99.0000076    0.1263794
  99.0100021    0.1153585
  99.0200043    0.1208371
  99.0300064    0.1330672
  99.0400009    0.1145530
  99.0500031    0.1147881
  99.0600052    0.1143894
  99.0700073    0.1201178
  99.0800018    0.1250253
  99.0900040    0.1198791
  99.1000061    0.1301893
  99.1100082    0.1224620
  99.1200027    0.1211055
  99.1300049    0.1332815
  99.1400070    0.1056612
  99.1500015    0.1228924
  99.1600037    0.1095126
  99.1700058    0.1204051
  99.1800079    0.1163727
  99.1900024    0.1182002
  99.2000046    0.1197473
  99.2100067    0.1209498
  99.2200012    0.1258086
  99.2300034    0.1238754
  99.2400055    0.1295654
  99.2500076    0.1057307
  99.2600021    0.1241295
  99.2700043    0.1304347
  99.2800064    0.1137208
  99.2900009    0.1252062
  99.3000031    0.1204165
  99.3100052    0.1332765
  99.3200073    0.1200514
  99.3300018    0.1240536
  99.3400040    0.1061980
  99.3500061    0.1207095
  99.3600082    0.0993075
  99.3700027    0.1086998
  99.3800049    0.1043030
  99.3900070    0.1120775
  99.4000015    0.1131768
  99.4100037    0.1125201
  99.4200058    0.1266955
  99.4300079    0.1183448
  99.4400024    0.1048570
  99.4500046    0.1070624
  99.4600067    0.1007117
  99.4700012    0.1114777
  99.4800034    0.1165409
  99.4900055    0.1116631
  99.5000076    0.1105846
  99.5100021    0.1088782
  99.5200043    0.0978715
  99.5300064    0.1136826
  99.5400009    0.1085091
  99.5500031    0.1150622
  99.5600052    0.1200378
  99.5700073    0.1056949
  99.5800018    0.1148868
  99.5900040    0.0981585
  99.6000061    0.1201453
  99.6100082    0.1161246
  99.6200027    0.1135843
  99.6300049    0.1155489
  99.6400070    0.1122354
  99.6500015    0.1124677
  99.6600037    0.1062696
  99.6700058    0.1168106
  99.6800079    0.1199711
  99.6900024    0.1165236
  99.7000046    0.1117553
  99.7100067    0.1200971
  99.7200012    0.1110413
  99.7300034    0.1131177
  99.7400055    0.1216795
  99.7500076    0.1162470
  99.7600021    0.1122834
  99.7700043    0.1405709
  99.7800064    0.1002389
  99.7900085    0.1199892
  99.8000031    0.1055186
  99.8100052    0.1198510
  99.8200073    0.1006606
  99.8300018    0.1181000
  99.8400040    0.0925460
  99.8500061    0.1148571
  99.8600082    0.1147963
  99.8700027    0.1045677
  99.8800049    0.1133289
  99.8900070    0.1125050
  99.9000015    0.1162970
  99.9100037    0.1025268
  99.9200058    0.1143480
  99.9300079    0.1131322
  99.9400024    0.1163879
  99.9500046    0.1151481
  99.9600067    0.1239827
  99.9700012    0.1274680
  99.9800034    0.1015023
  99.9900055    0.1177096
 100.0000076    0.1138256
