# Supplementary material for: Exploration of the molecular mechanism of melatonin against polycystic ovary syndrome based on a network pharmacology approach and experimental validation
Source: Front Endocrinol (Lausanne). 2025 Aug 5;16:1528518. doi: 10.3389/fendo.2025.1528518 (PMC12361247; doi:10.3389/fendo.2025.1528518)
Supplement: Supplementary file 1 [file DataSheet1.zip › Raw data/molecular dynamics simulation/AR-Melatonin/rmsd-pro.xvg]

# This file was created Thu Oct 31 18:47:53 2024
# Created by:
#                       :-) GROMACS - gmx rms, 2022.3 (-:
# 
# Executable:   /usr/gromacs-2022.3/build/bin/gmx
# Data prefix:  /usr/gromacs-2022.3 (source tree)
# Working dir:  /media/zhuxf/ed1e2859-6835-4f28-bdc4-842a33339ae6/MD/1031-春天de奥利奥ri/AR-Melatonin
# Command line:
#   gmx rms -s md_0_1.tpr -f md_0_1_noPBC_MOL.xtc -o rmsd-pro.xvg -tu ns
# gmx rms is part of G R O M A C S:
#
# Giant Rising Ordinary Mutants for A Clerical Setup
#
@    title "RMSD"
@    xaxis  label "Time (ns)"
@    yaxis  label "RMSD (nm)"
@TYPE xy
@ subtitle "C-alpha after lsq fit to Protein"
   0.0000000    0.0004884
   0.0100000    0.0623521
   0.0200000    0.0695458
   0.0300000    0.0778800
   0.0400000    0.0713384
   0.0500000    0.0835061
   0.0600000    0.0823686
   0.0700000    0.0843868
   0.0800000    0.0767866
   0.0900000    0.0774918
   0.1000000    0.0885692
   0.1100000    0.0879276
   0.1200000    0.0923232
   0.1300000    0.0745944
   0.1400000    0.0869713
   0.1500000    0.0845983
   0.1600000    0.0776836
   0.1700000    0.0830824
   0.1800000    0.0821174
   0.1900000    0.0732081
   0.2000000    0.0872002
   0.2100000    0.0811128
   0.2200000    0.0857163
   0.2300000    0.0779322
   0.2400000    0.0774003
   0.2500000    0.0825484
   0.2600000    0.0903491
   0.2700000    0.0955872
   0.2800000    0.0978375
   0.2900000    0.1071357
   0.3000000    0.1058391
   0.3100000    0.0865576
   0.3200000    0.0903935
   0.3300000    0.0900552
   0.3400000    0.0880286
   0.3500000    0.0916797
   0.3600000    0.0895874
   0.3700000    0.0949605
   0.3800000    0.0873250
   0.3900000    0.0983041
   0.4000000    0.0875020
   0.4100000    0.0810835
   0.4200000    0.0973913
   0.4300000    0.0913568
   0.4400000    0.0952684
   0.4500000    0.0862240
   0.4600000    0.0969839
   0.4700000    0.0901317
   0.4800000    0.0928813
   0.4900000    0.0999046
   0.5000000    0.0895143
   0.5100001    0.0933722
   0.5200000    0.0954652
   0.5300000    0.1109386
   0.5400000    0.1000788
   0.5500000    0.0930631
   0.5600000    0.1023349
   0.5700001    0.0953424
   0.5800000    0.0895548
   0.5900000    0.0946174
   0.6000000    0.1016003
   0.6100000    0.1025070
   0.6200000    0.1052262
   0.6300001    0.0929963
   0.6400000    0.0962316
   0.6500000    0.0958143
   0.6600000    0.0930942
   0.6700000    0.0954218
   0.6800000    0.0937203
   0.6900001    0.1090008
   0.7000000    0.1111437
   0.7100000    0.0997963
   0.7200000    0.1008618
   0.7300000    0.1005179
   0.7400000    0.1000974
   0.7500001    0.0960912
   0.7600001    0.0883235
   0.7700000    0.0908774
   0.7800000    0.0959036
   0.7900000    0.1049307
   0.8000000    0.0835032
   0.8100001    0.0863597
   0.8200001    0.0865090
   0.8300000    0.0961723
   0.8400000    0.1061066
   0.8500000    0.1215243
   0.8600000    0.1123085
   0.8700001    0.1122709
   0.8800001    0.0907353
   0.8900000    0.0888202
   0.9000000    0.1029516
   0.9100000    0.0951497
   0.9200000    0.1046070
   0.9300001    0.1074682
   0.9400001    0.1154730
   0.9500000    0.1124306
   0.9600000    0.1091947
   0.9700000    0.0969437
   0.9800000    0.0996047
   0.9900001    0.1080789
   1.0000000    0.0944496
   1.0100000    0.0908159
   1.0200001    0.0951527
   1.0300001    0.0917811
   1.0400001    0.1034580
   1.0500001    0.0940670
   1.0600001    0.0895192
   1.0700001    0.0884376
   1.0800000    0.0836940
   1.0900000    0.0896371
   1.1000000    0.0891269
   1.1100000    0.0930731
   1.1200000    0.0955768
   1.1300000    0.0940824
   1.1400001    0.0955250
   1.1500001    0.1018427
   1.1600001    0.0973931
   1.1700001    0.0884322
   1.1800001    0.0883682
   1.1900001    0.0868890
   1.2000000    0.1087710
   1.2100000    0.1036267
   1.2200000    0.0925976
   1.2300000    0.0904191
   1.2400000    0.1069536
   1.2500000    0.1021956
   1.2600001    0.0958105
   1.2700001    0.0979147
   1.2800001    0.0934343
   1.2900001    0.1132297
   1.3000001    0.1123267
   1.3100001    0.0990782
   1.3200001    0.1058486
   1.3300000    0.1038918
   1.3400000    0.1116288
   1.3500000    0.1057127
   1.3600000    0.1095422
   1.3700001    0.1169598
   1.3800001    0.1107527
   1.3900001    0.1126368
   1.4000001    0.1224068
   1.4100001    0.1166910
   1.4200001    0.1091992
   1.4300001    0.1078832
   1.4400001    0.1080651
   1.4500000    0.1044451
   1.4600000    0.1214280
   1.4700000    0.1048317
   1.4800000    0.1055300
   1.4900001    0.0871566
   1.5000001    0.1129927
   1.5100001    0.1015987
   1.5200001    0.0966417
   1.5300001    0.0953273
   1.5400001    0.1112527
   1.5500001    0.1146883
   1.5600001    0.1127236
   1.5700001    0.0973866
   1.5800000    0.1198258
   1.5900000    0.1167719
   1.6000000    0.1219398
   1.6100001    0.1106657
   1.6200001    0.1095808
   1.6300001    0.1092637
   1.6400001    0.1132094
   1.6500001    0.1109869
   1.6600001    0.1176207
   1.6700001    0.1076861
   1.6800001    0.1150935
   1.6900001    0.1166884
   1.7000000    0.1130573
   1.7100000    0.1155736
   1.7200000    0.1074383
   1.7300001    0.0975652
   1.7400001    0.1036121
   1.7500001    0.1030304
   1.7600001    0.1110681
   1.7700001    0.1012870
   1.7800001    0.1091099
   1.7900001    0.1117824
   1.8000001    0.1041036
   1.8100001    0.1101280
   1.8200001    0.1088436
   1.8300000    0.1071188
   1.8400000    0.1144638
   1.8500001    0.1166815
   1.8600001    0.1065819
   1.8700001    0.1019446
   1.8800001    0.1070691
   1.8900001    0.1176974
   1.9000001    0.1094227
   1.9100001    0.1082505
   1.9200001    0.0993858
   1.9300001    0.1026902
   1.9400001    0.1120761
   1.9500000    0.1003792
   1.9600000    0.1172143
   1.9700001    0.1079041
   1.9800001    0.1069104
   1.9900001    0.1024915
   2.0000000    0.1161191
   2.0100000    0.1174887
   2.0200000    0.1277534
   2.0300002    0.1252416
   2.0400002    0.1160048
   2.0500002    0.1092517
   2.0600002    0.1123871
   2.0700002    0.1225796
   2.0800002    0.1102065
   2.0900002    0.1277515
   2.1000001    0.1138729
   2.1100001    0.1043540
   2.1200001    0.1207600
   2.1300001    0.1136794
   2.1400001    0.1125757
   2.1500001    0.1009988
   2.1600001    0.1098201
   2.1700001    0.1031396
   2.1800001    0.1046390
   2.1900001    0.0987866
   2.2000000    0.1168389
   2.2100000    0.1173539
   2.2200000    0.0955328
   2.2300000    0.0974323
   2.2400000    0.1015439
   2.2500000    0.1063936
   2.2600000    0.0997151
   2.2700002    0.1010372
   2.2800002    0.1153683
   2.2900002    0.1017396
   2.3000002    0.0962696
   2.3100002    0.1171645
   2.3200002    0.1020516
   2.3300002    0.1107442
   2.3400002    0.1042968
   2.3500001    0.1054200
   2.3600001    0.1065835
   2.3700001    0.1028158
   2.3800001    0.1092051
   2.3900001    0.1009317
   2.4000001    0.1172677
   2.4100001    0.1037073
   2.4200001    0.1153718
   2.4300001    0.0980416
   2.4400001    0.0945460
   2.4500000    0.1137322
   2.4600000    0.0984693
   2.4700000    0.0913365
   2.4800000    0.1077267
   2.4900000    0.1050671
   2.5000000    0.1026845
   2.5100002    0.1007595
   2.5200002    0.0911475
   2.5300002    0.0997244
   2.5400002    0.0977717
   2.5500002    0.1017068
   2.5600002    0.0936058
   2.5700002    0.0961544
   2.5800002    0.1014768
   2.5900002    0.1239905
   2.6000001    0.0989840
   2.6100001    0.1019550
   2.6200001    0.1141099
   2.6300001    0.1102088
   2.6400001    0.1101288
   2.6500001    0.1017437
   2.6600001    0.0997161
   2.6700001    0.1044705
   2.6800001    0.0988826
   2.6900001    0.1021302
   2.7000000    0.1037184
   2.7100000    0.1207171
   2.7200000    0.1194942
   2.7300000    0.1188679
   2.7400002    0.1136894
   2.7500002    0.1032562
   2.7600002    0.1215876
   2.7700002    0.1058481
   2.7800002    0.1116160
   2.7900002    0.1129008
   2.8000002    0.1070143
   2.8100002    0.1057290
   2.8200002    0.1053106
   2.8300002    0.1069236
   2.8400002    0.1042200
   2.8500001    0.1203965
   2.8600001    0.1066159
   2.8700001    0.1248024
   2.8800001    0.1098203
   2.8900001    0.1195239
   2.9000001    0.1192394
   2.9100001    0.1040834
   2.9200001    0.1140045
   2.9300001    0.1226071
   2.9400001    0.1229357
   2.9500000    0.1037016
   2.9600000    0.1050139
   2.9700000    0.1105189
   2.9800003    0.1130120
   2.9900002    0.1300460
   3.0000002    0.1149728
   3.0100002    0.1172563
   3.0200002    0.1149448
   3.0300002    0.1089028
   3.0400002    0.1287508
   3.0500002    0.1280168
   3.0600002    0.1244678
   3.0700002    0.1189682
   3.0800002    0.1118715
   3.0900002    0.1202170
   3.1000001    0.1168068
   3.1100001    0.1162429
   3.1200001    0.1121672
   3.1300001    0.1278430
   3.1400001    0.1074941
   3.1500001    0.1156185
   3.1600001    0.1231208
   3.1700001    0.1201717
   3.1800001    0.1155803
   3.1900001    0.1101734
   3.2000000    0.1097529
   3.2100000    0.1232036
   3.2200003    0.1155815
   3.2300003    0.1174503
   3.2400002    0.1163003
   3.2500002    0.1150605
   3.2600002    0.1320053
   3.2700002    0.1145099
   3.2800002    0.1117760
   3.2900002    0.1024146
   3.3000002    0.1236563
   3.3100002    0.1184603
   3.3200002    0.1133111
   3.3300002    0.1128233
   3.3400002    0.1246560
   3.3500001    0.1289855
   3.3600001    0.1319926
   3.3700001    0.1268255
   3.3800001    0.1222944
   3.3900001    0.1223965
   3.4000001    0.1078066
   3.4100001    0.1086354
   3.4200001    0.1150431
   3.4300001    0.1156133
   3.4400001    0.1323424
   3.4500000    0.1110646
   3.4600003    0.1159378
   3.4700003    0.1002654
   3.4800003    0.1140805
   3.4900002    0.1026597
   3.5000002    0.1051891
   3.5100002    0.0969415
   3.5200002    0.0942229
   3.5300002    0.0947647
   3.5400002    0.1031274
   3.5500002    0.1149365
   3.5600002    0.0948496
   3.5700002    0.1046867
   3.5800002    0.1094511
   3.5900002    0.1043565
   3.6000001    0.1178881
   3.6100001    0.1073769
   3.6200001    0.1177963
   3.6300001    0.1205787
   3.6400001    0.1194634
   3.6500001    0.1148120
   3.6600001    0.1107764
   3.6700001    0.1064619
   3.6800001    0.1081472
   3.6900001    0.1237016
   3.7000003    0.1122850
   3.7100003    0.1088852
   3.7200003    0.1007292
   3.7300003    0.1059029
   3.7400002    0.1131826
   3.7500002    0.1113674
   3.7600002    0.1156865
   3.7700002    0.1141427
   3.7800002    0.1111956
   3.7900002    0.1085183
   3.8000002    0.1117101
   3.8100002    0.1140286
   3.8200002    0.1094748
   3.8300002    0.1033285
   3.8400002    0.0999860
   3.8500001    0.0986577
   3.8600001    0.1161049
   3.8700001    0.1104066
   3.8800001    0.1175820
   3.8900001    0.1187294
   3.9000001    0.1209743
   3.9100001    0.1304656
   3.9200001    0.1202177
   3.9300003    0.1081757
   3.9400003    0.1177223
   3.9500003    0.0966276
   3.9600003    0.1062940
   3.9700003    0.1168665
   3.9800003    0.1128957
   3.9900002    0.1087710
   4.0000000    0.1136077
   4.0100002    0.1135427
   4.0200000    0.1129259
   4.0300002    0.1129611
   4.0400000    0.1067462
   4.0500002    0.1110271
   4.0600004    0.1137820
   4.0700002    0.1092345
   4.0800004    0.1126791
   4.0900002    0.1119481
   4.1000004    0.1203086
   4.1100001    0.1356213
   4.1200004    0.1246174
   4.1300001    0.1250356
   4.1400003    0.1253712
   4.1500001    0.1219112
   4.1600003    0.1065628
   4.1700001    0.1175438
   4.1800003    0.1170090
   4.1900001    0.1293762
   4.2000003    0.1346053
   4.2100000    0.1285286
   4.2200003    0.1214478
   4.2300000    0.1348776
   4.2400002    0.1349642
   4.2500000    0.1337800
   4.2600002    0.1295199
   4.2700000    0.1270308
   4.2800002    0.1263446
   4.2900004    0.1262130
   4.3000002    0.1362044
   4.3100004    0.1264007
   4.3200002    0.1312411
   4.3300004    0.1251646
   4.3400002    0.1244232
   4.3500004    0.1308586
   4.3600001    0.1297136
   4.3700004    0.1319959
   4.3800001    0.1341981
   4.3900003    0.1262623
   4.4000001    0.1346601
   4.4100003    0.1432030
   4.4200001    0.1343700
   4.4300003    0.1304025
   4.4400001    0.1299760
   4.4500003    0.1235901
   4.4600000    0.1369712
   4.4700003    0.1318250
   4.4800000    0.1327440
   4.4900002    0.1344663
   4.5000000    0.1357688
   4.5100002    0.1347820
   4.5200000    0.1278537
   4.5300002    0.1204996
   4.5400004    0.1297137
   4.5500002    0.1236937
   4.5600004    0.1352644
   4.5700002    0.1278215
   4.5800004    0.1282801
   4.5900002    0.1330861
   4.6000004    0.1263430
   4.6100001    0.1254397
   4.6200004    0.1367053
   4.6300001    0.1393297
   4.6400003    0.1327504
   4.6500001    0.1306003
   4.6600003    0.1249875
   4.6700001    0.1294536
   4.6800003    0.1254110
   4.6900001    0.1245255
   4.7000003    0.1328390
   4.7100000    0.1163906
   4.7200003    0.1152804
   4.7300000    0.1233688
   4.7400002    0.1253560
   4.7500000    0.1233768
   4.7600002    0.1224813
   4.7700005    0.1299886
   4.7800002    0.1258506
   4.7900004    0.1405878
   4.8000002    0.1271509
   4.8100004    0.1284443
   4.8200002    0.1328951
   4.8300004    0.1311277
   4.8400002    0.1338259
   4.8500004    0.1289388
   4.8600001    0.1377315
   4.8700004    0.1419019
   4.8800001    0.1341263
   4.8900003    0.1542886
   4.9000001    0.1405741
   4.9100003    0.1384905
   4.9200001    0.1401435
   4.9300003    0.1402003
   4.9400001    0.1376641
   4.9500003    0.1318825
   4.9600000    0.1253676
   4.9700003    0.1228806
   4.9800000    0.1394299
   4.9900002    0.1337240
   5.0000000    0.1440110
   5.0100002    0.1242928
   5.0200005    0.1381678
   5.0300002    0.1227232
   5.0400004    0.1189167
   5.0500002    0.1374605
   5.0600004    0.1301972
   5.0700002    0.1478257
   5.0800004    0.1412766
   5.0900002    0.1231920
   5.1000004    0.1290686
   5.1100001    0.1288923
   5.1200004    0.1206783
   5.1300001    0.1298210
   5.1400003    0.1141185
   5.1500001    0.1350136
   5.1600003    0.1293316
   5.1700001    0.1330479
   5.1800003    0.1212419
   5.1900001    0.1280413
   5.2000003    0.1516252
   5.2100000    0.1372396
   5.2200003    0.1424300
   5.2300000    0.1330389
   5.2400002    0.1459721
   5.2500005    0.1297510
   5.2600002    0.1219837
   5.2700005    0.1376676
   5.2800002    0.1281943
   5.2900004    0.1379205
   5.3000002    0.1343466
   5.3100004    0.1354206
   5.3200002    0.1303774
   5.3300004    0.1290603
   5.3400002    0.1347707
   5.3500004    0.1421428
   5.3600001    0.1353907
   5.3700004    0.1262365
   5.3800001    0.1267967
   5.3900003    0.1314378
   5.4000001    0.1309086
   5.4100003    0.1461635
   5.4200001    0.1328227
   5.4300003    0.1433402
   5.4400001    0.1485618
   5.4500003    0.1378852
   5.4600000    0.1343324
   5.4700003    0.1267328
   5.4800005    0.1235720
   5.4900002    0.1316900
   5.5000005    0.1409641
   5.5100002    0.1382209
   5.5200005    0.1276661
   5.5300002    0.1290691
   5.5400004    0.1153564
   5.5500002    0.1407640
   5.5600004    0.1344651
   5.5700002    0.1397982
   5.5800004    0.1328931
   5.5900002    0.1345920
   5.6000004    0.1339484
   5.6100001    0.1240349
   5.6200004    0.1415199
   5.6300001    0.1331461
   5.6400003    0.1324532
   5.6500001    0.1304012
   5.6600003    0.1350796
   5.6700001    0.1344468
   5.6800003    0.1397990
   5.6900001    0.1211050
   5.7000003    0.1343371
   5.7100000    0.1243049
   5.7200003    0.1292022
   5.7300005    0.1287951
   5.7400002    0.1291224
   5.7500005    0.1226858
   5.7600002    0.1290581
   5.7700005    0.1270227
   5.7800002    0.1174440
   5.7900004    0.1268243
   5.8000002    0.1301778
   5.8100004    0.1365070
   5.8200002    0.1281869
   5.8300004    0.1235751
   5.8400002    0.1296281
   5.8500004    0.1385860
   5.8600001    0.1343537
   5.8700004    0.1374834
   5.8800001    0.1399870
   5.8900003    0.1359480
   5.9000001    0.1282081
   5.9100003    0.1305680
   5.9200001    0.1304743
   5.9300003    0.1380108
   5.9400001    0.1268777
   5.9500003    0.1253467
   5.9600005    0.1320000
   5.9700003    0.1265500
   5.9800005    0.1245186
   5.9900002    0.1241679
   6.0000005    0.1220323
   6.0100002    0.1267445
   6.0200005    0.1347731
   6.0300002    0.1398471
   6.0400004    0.1340781
   6.0500002    0.1274657
   6.0600004    0.1351980
   6.0700002    0.1292508
   6.0800004    0.1226648
   6.0900002    0.1245359
   6.1000004    0.1336215
   6.1100001    0.1423617
   6.1200004    0.1401301
   6.1300001    0.1347167
   6.1400003    0.1302326
   6.1500001    0.1301444
   6.1600003    0.1296332
   6.1700001    0.1383315
   6.1800003    0.1265129
   6.1900001    0.1406569
   6.2000003    0.1314880
   6.2100005    0.1271188
   6.2200003    0.1184860
   6.2300005    0.1300354
   6.2400002    0.1291241
   6.2500005    0.1285603
   6.2600002    0.1194418
   6.2700005    0.1406666
   6.2800002    0.1324755
   6.2900004    0.1225595
   6.3000002    0.1263102
   6.3100004    0.1227073
   6.3200002    0.1106769
   6.3300004    0.1144712
   6.3400002    0.1153204
   6.3500004    0.1205827
   6.3600001    0.1247235
   6.3700004    0.1309616
   6.3800001    0.1323795
   6.3900003    0.1344816
   6.4000001    0.1219359
   6.4100003    0.1301511
   6.4200001    0.1231001
   6.4300003    0.1274392
   6.4400005    0.1262525
   6.4500003    0.1276778
   6.4600005    0.1266869
   6.4700003    0.1275562
   6.4800005    0.1263436
   6.4900002    0.1310860
   6.5000005    0.1184568
   6.5100002    0.1176234
   6.5200005    0.1314949
   6.5300002    0.1237002
   6.5400004    0.1216985
   6.5500002    0.1190698
   6.5600004    0.1321893
   6.5700002    0.1177377
   6.5800004    0.1310369
   6.5900002    0.1204954
   6.6000004    0.1159413
   6.6100001    0.1207613
   6.6200004    0.1247802
   6.6300001    0.1277956
   6.6400003    0.1171093
   6.6500001    0.1190425
   6.6600003    0.1205385
   6.6700006    0.1297791
   6.6800003    0.1264185
   6.6900005    0.1313332
   6.7000003    0.1260942
   6.7100005    0.1296140
   6.7200003    0.1387389
   6.7300005    0.1323188
   6.7400002    0.1369088
   6.7500005    0.1334881
   6.7600002    0.1334806
   6.7700005    0.1361713
   6.7800002    0.1329378
   6.7900004    0.1382112
   6.8000002    0.1357460
   6.8100004    0.1426895
   6.8200002    0.1422936
   6.8300004    0.1357275
   6.8400002    0.1280725
   6.8500004    0.1259704
   6.8600001    0.1257678
   6.8700004    0.1321388
   6.8800001    0.1372861
   6.8900003    0.1336501
   6.9000001    0.1310895
   6.9100003    0.1252576
   6.9200006    0.1410674
   6.9300003    0.1355747
   6.9400005    0.1405540
   6.9500003    0.1252629
   6.9600005    0.1273693
   6.9700003    0.1300129
   6.9800005    0.1196241
   6.9900002    0.1257990
   7.0000005    0.1204475
   7.0100002    0.1198736
   7.0200005    0.1310477
   7.0300002    0.1235640
   7.0400004    0.1239923
   7.0500002    0.1291203
   7.0600004    0.1125713
   7.0700002    0.1151931
   7.0800004    0.1137610
   7.0900002    0.1233248
   7.1000004    0.1249756
   7.1100001    0.1158351
   7.1200004    0.1196591
   7.1300001    0.1157864
   7.1400003    0.1259970
   7.1500006    0.1152836
   7.1600003    0.1263927
   7.1700006    0.1236278
   7.1800003    0.1123460
   7.1900005    0.1281371
   7.2000003    0.1188287
   7.2100005    0.1235656
   7.2200003    0.1171003
   7.2300005    0.1105653
   7.2400002    0.1190916
   7.2500005    0.1276261
   7.2600002    0.1173735
   7.2700005    0.1219179
   7.2800002    0.1117314
   7.2900004    0.1194740
   7.3000002    0.1290142
   7.3100004    0.1277358
   7.3200002    0.1238350
   7.3300004    0.1272140
   7.3400002    0.1251480
   7.3500004    0.1285098
   7.3600001    0.1185400
   7.3700004    0.1195589
   7.3800001    0.1271515
   7.3900003    0.1278480
   7.4000006    0.1158548
   7.4100003    0.1248796
   7.4200006    0.1255582
   7.4300003    0.1302071
   7.4400005    0.1206662
   7.4500003    0.1132007
   7.4600005    0.1171467
   7.4700003    0.1235249
   7.4800005    0.1203818
   7.4900002    0.1247194
   7.5000005    0.1306219
   7.5100002    0.1313593
   7.5200005    0.1177677
   7.5300002    0.1192054
   7.5400004    0.1320472
   7.5500002    0.1307283
   7.5600004    0.1239984
   7.5700002    0.1259242
   7.5800004    0.1224227
   7.5900002    0.1232578
   7.6000004    0.1355128
   7.6100001    0.1364324
   7.6200004    0.1381249
   7.6300006    0.1442425
   7.6400003    0.1300226
   7.6500006    0.1365755
   7.6600003    0.1315973
   7.6700006    0.1177865
   7.6800003    0.1325483
   7.6900005    0.1330840
   7.7000003    0.1301562
   7.7100005    0.1213501
   7.7200003    0.1304853
   7.7300005    0.1264451
   7.7400002    0.1330581
   7.7500005    0.1379557
   7.7600002    0.1273346
   7.7700005    0.1290646
   7.7800002    0.1186417
   7.7900004    0.1282480
   7.8000002    0.1363697
   7.8100004    0.1337282
   7.8200002    0.1302525
   7.8300004    0.1295909
   7.8400002    0.1366037
   7.8500004    0.1383089
   7.8600006    0.1235390
   7.8700004    0.1322643
   7.8800006    0.1410899
   7.8900003    0.1273223
   7.9000006    0.1238597
   7.9100003    0.1368978
   7.9200006    0.1305158
   7.9300003    0.1331727
   7.9400005    0.1148357
   7.9500003    0.1292242
   7.9600005    0.1242888
   7.9700003    0.1259570
   7.9800005    0.1193068
   7.9900002    0.1174221
   8.0000000    0.1231034
   8.0100002    0.1208438
   8.0200005    0.1091483
   8.0300007    0.1270045
   8.0400000    0.1251426
   8.0500002    0.1226586
   8.0600004    0.1268410
   8.0700006    0.1195528
   8.0799999    0.1247378
   8.0900002    0.1221585
   8.1000004    0.1034463
   8.1100006    0.1106749
   8.1200008    0.1218230
   8.1300001    0.1174099
   8.1400003    0.1152765
   8.1500006    0.1238191
   8.1600008    0.1205577
   8.1700001    0.1157301
   8.1800003    0.1166693
   8.1900005    0.1245097
   8.2000008    0.1107988
   8.2100000    0.1160944
   8.2200003    0.1122476
   8.2300005    0.1266497
   8.2400007    0.1225679
   8.2500000    0.1221368
   8.2600002    0.1151008
   8.2700005    0.1292492
   8.2800007    0.1184145
   8.2900000    0.1264339
   8.3000002    0.1210776
   8.3100004    0.1291763
   8.3200006    0.1328883
   8.3299999    0.1228170
   8.3400002    0.1247146
   8.3500004    0.1155313
   8.3600006    0.1142686
   8.3700008    0.1206906
   8.3800001    0.1326499
   8.3900003    0.1254725
   8.4000006    0.1348215
   8.4100008    0.1258944
   8.4200001    0.1407939
   8.4300003    0.1386792
   8.4400005    0.1323477
   8.4500008    0.1361767
   8.4600000    0.1278280
   8.4700003    0.1249021
   8.4800005    0.1258904
   8.4900007    0.1275246
   8.5000000    0.1268963
   8.5100002    0.1226207
   8.5200005    0.1410254
   8.5300007    0.1463910
   8.5400000    0.1308561
   8.5500002    0.1381655
   8.5600004    0.1441131
   8.5700006    0.1433730
   8.5800009    0.1497833
   8.5900002    0.1319331
   8.6000004    0.1316374
   8.6100006    0.1374428
   8.6200008    0.1359379
   8.6300001    0.1303482
   8.6400003    0.1219989
   8.6500006    0.1261673
   8.6600008    0.1235975
   8.6700001    0.1228858
   8.6800003    0.1305895
   8.6900005    0.1333128
   8.7000008    0.1310804
   8.7100000    0.1322842
   8.7200003    0.1382071
   8.7300005    0.1368092
   8.7400007    0.1361883
   8.7500000    0.1333141
   8.7600002    0.1358192
   8.7700005    0.1318884
   8.7800007    0.1364104
   8.7900000    0.1422821
   8.8000002    0.1284413
   8.8100004    0.1414889
   8.8200006    0.1341889
   8.8300009    0.1367490
   8.8400002    0.1276160
   8.8500004    0.1212579
   8.8600006    0.1263516
   8.8700008    0.1179118
   8.8800001    0.1212021
   8.8900003    0.1100880
   8.9000006    0.1164138
   8.9100008    0.1253516
   8.9200001    0.1388543
   8.9300003    0.1286043
   8.9400005    0.1352876
   8.9500008    0.1207394
   8.9600000    0.1121691
   8.9700003    0.1177514
   8.9800005    0.1250024
   8.9900007    0.1413296
   9.0000000    0.1231602
   9.0100002    0.1334814
   9.0200005    0.1129872
   9.0300007    0.1301910
   9.0400000    0.1261633
   9.0500002    0.1289607
   9.0600004    0.1245787
   9.0700006    0.1251188
   9.0800009    0.1184922
   9.0900002    0.1147047
   9.1000004    0.1305357
   9.1100006    0.1320410
   9.1200008    0.1326817
   9.1300001    0.1200396
   9.1400003    0.1166593
   9.1500006    0.1236301
   9.1600008    0.1276909
   9.1700001    0.1344976
   9.1800003    0.1292769
   9.1900005    0.1270949
   9.2000008    0.1423864
   9.2100000    0.1181380
   9.2200003    0.1305740
   9.2300005    0.1285755
   9.2400007    0.1406536
   9.2500000    0.1377398
   9.2600002    0.1368964
   9.2700005    0.1286269
   9.2800007    0.1273949
   9.2900009    0.1280252
   9.3000002    0.1271066
   9.3100004    0.1287728
   9.3200006    0.1273791
   9.3300009    0.1357809
   9.3400002    0.1314113
   9.3500004    0.1348153
   9.3600006    0.1431038
   9.3700008    0.1393465
   9.3800001    0.1410212
   9.3900003    0.1312423
   9.4000006    0.1192889
   9.4100008    0.1303635
   9.4200001    0.1327792
   9.4300003    0.1401331
   9.4400005    0.1412784
   9.4500008    0.1510579
   9.4600000    0.1534379
   9.4700003    0.1312810
   9.4800005    0.1406360
   9.4900007    0.1439361
   9.5000000    0.1332171
   9.5100002    0.1401680
   9.5200005    0.1451658
   9.5300007    0.1467814
   9.5400009    0.1320970
   9.5500002    0.1387530
   9.5600004    0.1369317
   9.5700006    0.1412649
   9.5800009    0.1423973
   9.5900002    0.1438056
   9.6000004    0.1454641
   9.6100006    0.1312536
   9.6200008    0.1352080
   9.6300001    0.1294776
   9.6400003    0.1289764
   9.6500006    0.1348353
   9.6600008    0.1357567
   9.6700001    0.1247131
   9.6800003    0.1399689
   9.6900005    0.1414168
   9.7000008    0.1363630
   9.7100000    0.1301109
   9.7200003    0.1327440
   9.7300005    0.1266639
   9.7400007    0.1302162
   9.7500000    0.1255238
   9.7600002    0.1202901
   9.7700005    0.1315451
   9.7800007    0.1266598
   9.7900009    0.1300777
   9.8000002    0.1302657
   9.8100004    0.1310128
   9.8200006    0.1262980
   9.8300009    0.1284174
   9.8400002    0.1306617
   9.8500004    0.1290700
   9.8600006    0.1298206
   9.8700008    0.1392420
   9.8800001    0.1382355
   9.8900003    0.1316488
   9.9000006    0.1355386
   9.9100008    0.1277369
   9.9200001    0.1350224
   9.9300003    0.1221163
   9.9400005    0.1322396
   9.9500008    0.1308192
   9.9600000    0.1427021
   9.9700003    0.1314103
   9.9800005    0.1331867
   9.9900007    0.1254533
  10.0000000    0.1305263
  10.0100002    0.1279788
  10.0200005    0.1219336
  10.0300007    0.1274652
  10.0400009    0.1186966
  10.0500002    0.1295179
  10.0600004    0.1236613
  10.0700006    0.1272225
  10.0800009    0.1314320
  10.0900002    0.1241695
  10.1000004    0.1314234
  10.1100006    0.1274965
  10.1200008    0.1210401
  10.1300001    0.1313976
  10.1400003    0.1290475
  10.1500006    0.1288907
  10.1600008    0.1325307
  10.1700001    0.1288292
  10.1800003    0.1220464
  10.1900005    0.1246032
  10.2000008    0.1209094
  10.2100000    0.1268626
  10.2200003    0.1337146
  10.2300005    0.1306076
  10.2400007    0.1215082
  10.2500010    0.1228818
  10.2600002    0.1211935
  10.2700005    0.1292340
  10.2800007    0.1267542
  10.2900009    0.1145149
  10.3000002    0.1208452
  10.3100004    0.1215548
  10.3200006    0.1296614
  10.3300009    0.1251290
  10.3400002    0.1262367
  10.3500004    0.1121125
  10.3600006    0.1336205
  10.3700008    0.1208327
  10.3800001    0.1263493
  10.3900003    0.1189201
  10.4000006    0.1241360
  10.4100008    0.1138966
  10.4200001    0.1170054
  10.4300003    0.1097631
  10.4400005    0.1203472
  10.4500008    0.1216559
  10.4600000    0.1159568
  10.4700003    0.1220371
  10.4800005    0.1272672
  10.4900007    0.1277425
  10.5000010    0.1196035
  10.5100002    0.1210391
  10.5200005    0.1263202
  10.5300007    0.1153590
  10.5400009    0.1183535
  10.5500002    0.1228654
  10.5600004    0.1232066
  10.5700006    0.1241376
  10.5800009    0.1278744
  10.5900002    0.1119254
  10.6000004    0.1152994
  10.6100006    0.1247169
  10.6200008    0.1276816
  10.6300001    0.1222805
  10.6400003    0.1224621
  10.6500006    0.1294829
  10.6600008    0.1280374
  10.6700001    0.1198042
  10.6800003    0.1100421
  10.6900005    0.1219924
  10.7000008    0.1171394
  10.7100000    0.1057939
  10.7200003    0.1118255
  10.7300005    0.1114077
  10.7400007    0.1195683
  10.7500010    0.1123916
  10.7600002    0.1206774
  10.7700005    0.1208363
  10.7800007    0.1157673
  10.7900009    0.1190794
  10.8000002    0.1156604
  10.8100004    0.1293719
  10.8200006    0.1275962
  10.8300009    0.1261986
  10.8400002    0.1216606
  10.8500004    0.1295255
  10.8600006    0.1357542
  10.8700008    0.1202380
  10.8800001    0.1212661
  10.8900003    0.1256587
  10.9000006    0.1189251
  10.9100008    0.1281616
  10.9200001    0.1183737
  10.9300003    0.1318272
  10.9400005    0.1175607
  10.9500008    0.1185780
  10.9600010    0.1326926
  10.9700003    0.1226496
  10.9800005    0.1159932
  10.9900007    0.1181634
  11.0000010    0.1254428
  11.0100002    0.1209123
  11.0200005    0.1218293
  11.0300007    0.1260547
  11.0400009    0.1183777
  11.0500002    0.1176760
  11.0600004    0.1116045
  11.0700006    0.1098146
  11.0800009    0.1137799
  11.0900002    0.1221886
  11.1000004    0.1226950
  11.1100006    0.1182251
  11.1200008    0.1264564
  11.1300001    0.1207494
  11.1400003    0.1234698
  11.1500006    0.1179660
  11.1600008    0.1202236
  11.1700001    0.1261764
  11.1800003    0.1295890
  11.1900005    0.1200197
  11.2000008    0.1180917
  11.2100010    0.1239277
  11.2200003    0.1375702
  11.2300005    0.1332279
  11.2400007    0.1279602
  11.2500010    0.1330077
  11.2600002    0.1285374
  11.2700005    0.1314464
  11.2800007    0.1285076
  11.2900009    0.1174776
  11.3000002    0.1178350
  11.3100004    0.1168986
  11.3200006    0.1190508
  11.3300009    0.1174216
  11.3400002    0.1175786
  11.3500004    0.1099004
  11.3600006    0.1081642
  11.3700008    0.1125777
  11.3800001    0.1160489
  11.3900003    0.1151826
  11.4000006    0.1151343
  11.4100008    0.1197979
  11.4200001    0.1262198
  11.4300003    0.1299059
  11.4400005    0.1252396
  11.4500008    0.1177060
  11.4600010    0.1123565
  11.4700003    0.1183946
  11.4800005    0.1094429
  11.4900007    0.1109137
  11.5000010    0.1276468
  11.5100002    0.1181246
  11.5200005    0.1145086
  11.5300007    0.1184618
  11.5400009    0.1215063
  11.5500002    0.1187755
  11.5600004    0.1225788
  11.5700006    0.1128567
  11.5800009    0.1186918
  11.5900002    0.1159952
  11.6000004    0.1227673
  11.6100006    0.1208982
  11.6200008    0.1195656
  11.6300001    0.1247086
  11.6400003    0.1264604
  11.6500006    0.1247584
  11.6600008    0.1250668
  11.6700010    0.1207558
  11.6800003    0.1247144
  11.6900005    0.1154485
  11.7000008    0.1231880
  11.7100010    0.1115442
  11.7200003    0.1253893
  11.7300005    0.1337130
  11.7400007    0.1285433
  11.7500010    0.1184236
  11.7600002    0.1183131
  11.7700005    0.1184630
  11.7800007    0.1264663
  11.7900009    0.1232366
  11.8000002    0.1194223
  11.8100004    0.1257722
  11.8200006    0.1144333
  11.8300009    0.1158796
  11.8400002    0.1248187
  11.8500004    0.1240339
  11.8600006    0.1176349
  11.8700008    0.1247650
  11.8800001    0.1188575
  11.8900003    0.1213098
  11.9000006    0.1262070
  11.9100008    0.1208999
  11.9200010    0.1217464
  11.9300003    0.1191959
  11.9400005    0.1249210
  11.9500008    0.1261214
  11.9600010    0.1127944
  11.9700003    0.1156497
  11.9800005    0.1345871
  11.9900007    0.1255737
  12.0000010    0.1251706
  12.0100002    0.1233417
  12.0200005    0.1268643
  12.0300007    0.1194161
  12.0400009    0.1171458
  12.0500002    0.1177464
  12.0600004    0.1259225
  12.0700006    0.1251186
  12.0800009    0.1213602
  12.0900002    0.1188662
  12.1000004    0.1143236
  12.1100006    0.1229800
  12.1200008    0.1192871
  12.1300001    0.1144396
  12.1400003    0.1191906
  12.1500006    0.1266926
  12.1600008    0.1171210
  12.1700010    0.1262274
  12.1800003    0.1262864
  12.1900005    0.1171243
  12.2000008    0.1233340
  12.2100010    0.1226850
  12.2200003    0.1150243
  12.2300005    0.1202249
  12.2400007    0.1289616
  12.2500010    0.1278717
  12.2600002    0.1312239
  12.2700005    0.1270727
  12.2800007    0.1174226
  12.2900009    0.1247501
  12.3000002    0.1235454
  12.3100004    0.1169160
  12.3200006    0.1176229
  12.3300009    0.1204774
  12.3400002    0.1248635
  12.3500004    0.1268566
  12.3600006    0.1241037
  12.3700008    0.1260598
  12.3800001    0.1289445
  12.3900003    0.1373138
  12.4000006    0.1483842
  12.4100008    0.1268733
  12.4200010    0.1179567
  12.4300003    0.1267322
  12.4400005    0.1224823
  12.4500008    0.1277406
  12.4600010    0.1346043
  12.4700003    0.1222675
  12.4800005    0.1244240
  12.4900007    0.1251200
  12.5000010    0.1235445
  12.5100002    0.1221802
  12.5200005    0.1249144
  12.5300007    0.1179842
  12.5400009    0.1133221
  12.5500002    0.1124281
  12.5600004    0.1208258
  12.5700006    0.1144807
  12.5800009    0.1204089
  12.5900002    0.1199335
  12.6000004    0.1317889
  12.6100006    0.1359426
  12.6200008    0.1224978
  12.6300011    0.1114378
  12.6400003    0.1275191
  12.6500006    0.1158794
  12.6600008    0.1219394
  12.6700010    0.1147295
  12.6800003    0.1157699
  12.6900005    0.1126047
  12.7000008    0.1201055
  12.7100010    0.1253003
  12.7200003    0.1152131
  12.7300005    0.1081885
  12.7400007    0.1133637
  12.7500010    0.1075730
  12.7600002    0.1170533
  12.7700005    0.1144689
  12.7800007    0.1182950
  12.7900009    0.1202673
  12.8000002    0.1212494
  12.8100004    0.1274177
  12.8200006    0.1303536
  12.8300009    0.1255152
  12.8400002    0.1231750
  12.8500004    0.1373468
  12.8600006    0.1369625
  12.8700008    0.1290133
  12.8800011    0.1267791
  12.8900003    0.1278653
  12.9000006    0.1318482
  12.9100008    0.1206898
  12.9200010    0.1151989
  12.9300003    0.1238844
  12.9400005    0.1248595
  12.9500008    0.1344155
  12.9600010    0.1214282
  12.9700003    0.1299138
  12.9800005    0.1308808
  12.9900007    0.1318097
  13.0000010    0.1243183
  13.0100002    0.1250603
  13.0200005    0.1227420
  13.0300007    0.1171761
  13.0400009    0.1143073
  13.0500002    0.1242825
  13.0600004    0.1271468
  13.0700006    0.1205897
  13.0800009    0.1223888
  13.0900002    0.1236157
  13.1000004    0.1225949
  13.1100006    0.1269196
  13.1200008    0.1173804
  13.1300011    0.1195919
  13.1400003    0.1183043
  13.1500006    0.1201495
  13.1600008    0.1200205
  13.1700010    0.1151860
  13.1800003    0.1163365
  13.1900005    0.1230228
  13.2000008    0.1216853
  13.2100010    0.1168475
  13.2200003    0.1233392
  13.2300005    0.1113254
  13.2400007    0.1139596
  13.2500010    0.1195403
  13.2600002    0.1150792
  13.2700005    0.1214766
  13.2800007    0.1251663
  13.2900009    0.1389104
  13.3000002    0.1288099
  13.3100004    0.1393705
  13.3200006    0.1313512
  13.3300009    0.1390860
  13.3400011    0.1295342
  13.3500004    0.1237420
  13.3600006    0.1322800
  13.3700008    0.1288426
  13.3800011    0.1252159
  13.3900003    0.1354446
  13.4000006    0.1367300
  13.4100008    0.1246863
  13.4200010    0.1378330
  13.4300003    0.1246273
  13.4400005    0.1296477
  13.4500008    0.1247198
  13.4600010    0.1279727
  13.4700003    0.1290016
  13.4800005    0.1162095
  13.4900007    0.1281033
  13.5000010    0.1172915
  13.5100002    0.1235384
  13.5200005    0.1228109
  13.5300007    0.1266062
  13.5400009    0.1243619
  13.5500002    0.1322409
  13.5600004    0.1287142
  13.5700006    0.1299150
  13.5800009    0.1262997
  13.5900011    0.1166405
  13.6000004    0.1177460
  13.6100006    0.1237331
  13.6200008    0.1206620
  13.6300011    0.1223246
  13.6400003    0.1307274
  13.6500006    0.1262504
  13.6600008    0.1282180
  13.6700010    0.1256427
  13.6800003    0.1244611
  13.6900005    0.1229024
  13.7000008    0.1259599
  13.7100010    0.1263509
  13.7200003    0.1238170
  13.7300005    0.1186717
  13.7400007    0.1211922
  13.7500010    0.1275713
  13.7600002    0.1268038
  13.7700005    0.1246842
  13.7800007    0.1235155
  13.7900009    0.1272435
  13.8000002    0.1204240
  13.8100004    0.1185883
  13.8200006    0.1240643
  13.8300009    0.1245637
  13.8400011    0.1186325
  13.8500004    0.1320304
  13.8600006    0.1266234
  13.8700008    0.1284758
  13.8800011    0.1257073
  13.8900003    0.1174419
  13.9000006    0.1124776
  13.9100008    0.1110367
  13.9200010    0.1347167
  13.9300003    0.1319206
  13.9400005    0.1302751
  13.9500008    0.1263449
  13.9600010    0.1368260
  13.9700003    0.1246059
  13.9800005    0.1427579
  13.9900007    0.1368972
  14.0000010    0.1415453
  14.0100002    0.1379596
  14.0200005    0.1354495
  14.0300007    0.1361518
  14.0400009    0.1245987
  14.0500002    0.1218995
  14.0600004    0.1223946
  14.0700006    0.1149133
  14.0800009    0.1158347
  14.0900011    0.1261209
  14.1000004    0.1247222
  14.1100006    0.1268419
  14.1200008    0.1357545
  14.1300011    0.1315592
  14.1400003    0.1243280
  14.1500006    0.1191166
  14.1600008    0.1317905
  14.1700010    0.1260302
  14.1800003    0.1373284
  14.1900005    0.1186250
  14.2000008    0.1249496
  14.2100010    0.1277857
  14.2200003    0.1240674
  14.2300005    0.1235149
  14.2400007    0.1219896
  14.2500010    0.1264006
  14.2600002    0.1270234
  14.2700005    0.1220393
  14.2800007    0.1261581
  14.2900009    0.1312667
  14.3000011    0.1328215
  14.3100004    0.1342895
  14.3200006    0.1230244
  14.3300009    0.1308695
  14.3400011    0.1285375
  14.3500004    0.1298586
  14.3600006    0.1283611
  14.3700008    0.1311716
  14.3800011    0.1310928
  14.3900003    0.1381373
  14.4000006    0.1299536
  14.4100008    0.1355636
  14.4200010    0.1400371
  14.4300003    0.1270612
  14.4400005    0.1229346
  14.4500008    0.1387625
  14.4600010    0.1368869
  14.4700003    0.1343902
  14.4800005    0.1395994
  14.4900007    0.1342115
  14.5000010    0.1334895
  14.5100002    0.1353764
  14.5200005    0.1373425
  14.5300007    0.1391802
  14.5400009    0.1301961
  14.5500011    0.1280698
  14.5600004    0.1314988
  14.5700006    0.1407342
  14.5800009    0.1277190
  14.5900011    0.1345071
  14.6000004    0.1333048
  14.6100006    0.1342099
  14.6200008    0.1373479
  14.6300011    0.1371706
  14.6400003    0.1280059
  14.6500006    0.1281253
  14.6600008    0.1212460
  14.6700010    0.1228062
  14.6800003    0.1174958
  14.6900005    0.1215994
  14.7000008    0.1202330
  14.7100010    0.1401171
  14.7200003    0.1319509
  14.7300005    0.1348479
  14.7400007    0.1284349
  14.7500010    0.1362960
  14.7600002    0.1301858
  14.7700005    0.1307207
  14.7800007    0.1333375
  14.7900009    0.1359682
  14.8000011    0.1338300
  14.8100004    0.1408980
  14.8200006    0.1384614
  14.8300009    0.1329018
  14.8400011    0.1357750
  14.8500004    0.1341327
  14.8600006    0.1335500
  14.8700008    0.1269745
  14.8800011    0.1281991
  14.8900003    0.1293390
  14.9000006    0.1267963
  14.9100008    0.1355239
  14.9200010    0.1364410
  14.9300003    0.1243794
  14.9400005    0.1299850
  14.9500008    0.1247713
  14.9600010    0.1368618
  14.9700003    0.1387486
  14.9800005    0.1294619
  14.9900007    0.1452693
  15.0000010    0.1427705
  15.0100012    0.1413466
  15.0200005    0.1537985
  15.0300007    0.1452681
  15.0400009    0.1368956
  15.0500011    0.1444514
  15.0600004    0.1359155
  15.0700006    0.1457045
  15.0800009    0.1473623
  15.0900011    0.1377036
  15.1000004    0.1356657
  15.1100006    0.1293076
  15.1200008    0.1397493
  15.1300011    0.1362326
  15.1400003    0.1334350
  15.1500006    0.1375613
  15.1600008    0.1382511
  15.1700010    0.1378609
  15.1800003    0.1285122
  15.1900005    0.1303115
  15.2000008    0.1298862
  15.2100010    0.1338572
  15.2200003    0.1261300
  15.2300005    0.1297712
  15.2400007    0.1369997
  15.2500010    0.1300700
  15.2600012    0.1351607
  15.2700005    0.1306657
  15.2800007    0.1383372
  15.2900009    0.1366428
  15.3000011    0.1314607
  15.3100004    0.1342038
  15.3200006    0.1421494
  15.3300009    0.1450146
  15.3400011    0.1466713
  15.3500004    0.1393033
  15.3600006    0.1452931
  15.3700008    0.1399796
  15.3800011    0.1418568
  15.3900003    0.1396647
  15.4000006    0.1438476
  15.4100008    0.1258548
  15.4200010    0.1272880
  15.4300003    0.1315747
  15.4400005    0.1310586
  15.4500008    0.1267356
  15.4600010    0.1317271
  15.4700003    0.1312402
  15.4800005    0.1366680
  15.4900007    0.1338820
  15.5000010    0.1334272
  15.5100012    0.1295344
  15.5200005    0.1449602
  15.5300007    0.1355814
  15.5400009    0.1299343
  15.5500011    0.1350020
  15.5600004    0.1330158
  15.5700006    0.1397618
  15.5800009    0.1409977
  15.5900011    0.1328340
  15.6000004    0.1252689
  15.6100006    0.1340577
  15.6200008    0.1351805
  15.6300011    0.1412626
  15.6400003    0.1375884
  15.6500006    0.1336048
  15.6600008    0.1328575
  15.6700010    0.1353180
  15.6800003    0.1423423
  15.6900005    0.1393851
  15.7000008    0.1419045
  15.7100010    0.1311746
  15.7200012    0.1339859
  15.7300005    0.1394604
  15.7400007    0.1339886
  15.7500010    0.1371370
  15.7600012    0.1340856
  15.7700005    0.1347361
  15.7800007    0.1374808
  15.7900009    0.1257261
  15.8000011    0.1346883
  15.8100004    0.1223362
  15.8200006    0.1361575
  15.8300009    0.1300319
  15.8400011    0.1363002
  15.8500004    0.1373014
  15.8600006    0.1359672
  15.8700008    0.1439285
  15.8800011    0.1308028
  15.8900003    0.1299252
  15.9000006    0.1433749
  15.9100008    0.1378889
  15.9200010    0.1417262
  15.9300003    0.1402977
  15.9400005    0.1328076
  15.9500008    0.1280794
  15.9600010    0.1364011
  15.9700012    0.1351790
  15.9800005    0.1442295
  15.9900007    0.1488632
  16.0000000    0.1341394
  16.0100002    0.1293837
  16.0200005    0.1431305
  16.0300007    0.1442532
  16.0400009    0.1338752
  16.0500011    0.1362277
  16.0600014    0.1341750
  16.0700016    0.1385348
  16.0799999    0.1380812
  16.0900002    0.1357399
  16.1000004    0.1197450
  16.1100006    0.1403488
  16.1200008    0.1435027
  16.1300011    0.1258790
  16.1400013    0.1240671
  16.1500015    0.1186152
  16.1599998    0.1167403
  16.1700001    0.1257827
  16.1800003    0.1212912
  16.1900005    0.1286092
  16.2000008    0.1183681
  16.2100010    0.1289084
  16.2200012    0.1348090
  16.2300014    0.1344547
  16.2400017    0.1347911
  16.2500000    0.1336568
  16.2600002    0.1297170
  16.2700005    0.1197588
  16.2800007    0.1330025
  16.2900009    0.1370043
  16.3000011    0.1226326
  16.3100014    0.1316239
  16.3200016    0.1286168
  16.3299999    0.1300084
  16.3400002    0.1364729
  16.3500004    0.1220803
  16.3600006    0.1324346
  16.3700008    0.1327995
  16.3800011    0.1245536
  16.3900013    0.1320170
  16.4000015    0.1193454
  16.4099998    0.1330052
  16.4200001    0.1225824
  16.4300003    0.1312353
  16.4400005    0.1307937
  16.4500008    0.1246341
  16.4600010    0.1307700
  16.4700012    0.1204540
  16.4800014    0.1223556
  16.4900017    0.1187397
  16.5000000    0.1216836
  16.5100002    0.1205121
  16.5200005    0.1136067
  16.5300007    0.1194488
  16.5400009    0.1189568
  16.5500011    0.1234372
  16.5600014    0.1251919
  16.5700016    0.1139542
  16.5799999    0.1096104
  16.5900002    0.1304156
  16.6000004    0.1304109
  16.6100006    0.1261620
  16.6200008    0.1387697
  16.6300011    0.1306965
  16.6400013    0.1377532
  16.6500015    0.1399635
  16.6599998    0.1350204
  16.6700001    0.1313561
  16.6800003    0.1270543
  16.6900005    0.1270096
  16.7000008    0.1185332
  16.7100010    0.1291095
  16.7200012    0.1285014
  16.7300014    0.1176280
  16.7400017    0.1285055
  16.7500000    0.1226255
  16.7600002    0.1440018
  16.7700005    0.1363196
  16.7800007    0.1434359
  16.7900009    0.1380910
  16.8000011    0.1208751
  16.8100014    0.1294045
  16.8200016    0.1339359
  16.8299999    0.1284414
  16.8400002    0.1234416
  16.8500004    0.1312837
  16.8600006    0.1289689
  16.8700008    0.1273356
  16.8800011    0.1221216
  16.8900013    0.1297147
  16.9000015    0.1336955
  16.9100018    0.1321885
  16.9200001    0.1206318
  16.9300003    0.1222685
  16.9400005    0.1247672
  16.9500008    0.1241725
  16.9600010    0.1197628
  16.9700012    0.1252008
  16.9800014    0.1270458
  16.9900017    0.1202198
  17.0000000    0.1235828
  17.0100002    0.1246755
  17.0200005    0.1255168
  17.0300007    0.1296598
  17.0400009    0.1269541
  17.0500011    0.1230509
  17.0600014    0.1270131
  17.0700016    0.1147825
  17.0799999    0.1244862
  17.0900002    0.1211183
  17.1000004    0.1211627
  17.1100006    0.1158530
  17.1200008    0.1218248
  17.1300011    0.1144632
  17.1400013    0.1177657
  17.1500015    0.1191110
  17.1600018    0.1199435
  17.1700001    0.1172302
  17.1800003    0.1060708
  17.1900005    0.1080279
  17.2000008    0.1133841
  17.2100010    0.1148511
  17.2200012    0.1088765
  17.2300014    0.1064912
  17.2400017    0.1182893
  17.2500000    0.1122429
  17.2600002    0.1195345
  17.2700005    0.1183160
  17.2800007    0.1112831
  17.2900009    0.1062456
  17.3000011    0.1148627
  17.3100014    0.1288443
  17.3200016    0.1219827
  17.3299999    0.1280828
  17.3400002    0.1300393
  17.3500004    0.1171570
  17.3600006    0.1307899
  17.3700008    0.1258446
  17.3800011    0.1336336
  17.3900013    0.1259201
  17.4000015    0.1241598
  17.4100018    0.1231034
  17.4200001    0.1301008
  17.4300003    0.1274600
  17.4400005    0.1299583
  17.4500008    0.1266201
  17.4600010    0.1292465
  17.4700012    0.1211710
  17.4800014    0.1262808
  17.4900017    0.1224492
  17.5000000    0.1192909
  17.5100002    0.1261031
  17.5200005    0.1215745
  17.5300007    0.1234904
  17.5400009    0.1225708
  17.5500011    0.1267612
  17.5600014    0.1307672
  17.5700016    0.1365833
  17.5799999    0.1177648
  17.5900002    0.1285944
  17.6000004    0.1304483
  17.6100006    0.1362370
  17.6200008    0.1312432
  17.6300011    0.1303598
  17.6400013    0.1379946
  17.6500015    0.1222799
  17.6600018    0.1311585
  17.6700001    0.1263314
  17.6800003    0.1279824
  17.6900005    0.1214800
  17.7000008    0.1276549
  17.7100010    0.1248982
  17.7200012    0.1283002
  17.7300014    0.1373206
  17.7400017    0.1275541
  17.7500000    0.1275941
  17.7600002    0.1273870
  17.7700005    0.1215763
  17.7800007    0.1321546
  17.7900009    0.1220252
  17.8000011    0.1205948
  17.8100014    0.1194537
  17.8200016    0.1376192
  17.8299999    0.1416727
  17.8400002    0.1195901
  17.8500004    0.1299249
  17.8600006    0.1279740
  17.8700008    0.1274650
  17.8800011    0.1243113
  17.8900013    0.1307014
  17.9000015    0.1290623
  17.9100018    0.1383198
  17.9200001    0.1379206
  17.9300003    0.1297972
  17.9400005    0.1225142
  17.9500008    0.1314778
  17.9600010    0.1297942
  17.9700012    0.1393081
  17.9800014    0.1298572
  17.9900017    0.1237722
  18.0000000    0.1408704
  18.0100002    0.1274241
  18.0200005    0.1277031
  18.0300007    0.1199444
  18.0400009    0.1156640
  18.0500011    0.1192551
  18.0600014    0.1239334
  18.0700016    0.1331701
  18.0799999    0.1271815
  18.0900002    0.1340445
  18.1000004    0.1319192
  18.1100006    0.1305442
  18.1200008    0.1246766
  18.1300011    0.1279523
  18.1400013    0.1336032
  18.1500015    0.1332752
  18.1600018    0.1540196
  18.1700001    0.1342105
  18.1800003    0.1386842
  18.1900005    0.1448692
  18.2000008    0.1321324
  18.2100010    0.1324678
  18.2200012    0.1247545
  18.2300014    0.1299108
  18.2400017    0.1202532
  18.2500000    0.1281073
  18.2600002    0.1202256
  18.2700005    0.1199630
  18.2800007    0.1338983
  18.2900009    0.1260350
  18.3000011    0.1317755
  18.3100014    0.1328342
  18.3200016    0.1203616
  18.3299999    0.1275610
  18.3400002    0.1285662
  18.3500004    0.1222832
  18.3600006    0.1307042
  18.3700008    0.1225738
  18.3800011    0.1345245
  18.3900013    0.1232074
  18.4000015    0.1348278
  18.4100018    0.1283415
  18.4200001    0.1330640
  18.4300003    0.1302896
  18.4400005    0.1172802
  18.4500008    0.1203780
  18.4600010    0.1305123
  18.4700012    0.1234412
  18.4800014    0.1318213
  18.4900017    0.1259333
  18.5000000    0.1252210
  18.5100002    0.1213829
  18.5200005    0.1270028
  18.5300007    0.1347327
  18.5400009    0.1168037
  18.5500011    0.1108552
  18.5600014    0.1138572
  18.5700016    0.1190777
  18.5800018    0.1190478
  18.5900002    0.1205136
  18.6000004    0.1392937
  18.6100006    0.1330442
  18.6200008    0.1354758
  18.6300011    0.1180945
  18.6400013    0.1152045
  18.6500015    0.1233138
  18.6600018    0.1308679
  18.6700001    0.1268045
  18.6800003    0.1272548
  18.6900005    0.1246617
  18.7000008    0.1217240
  18.7100010    0.1374100
  18.7200012    0.1317648
  18.7300014    0.1332432
  18.7400017    0.1335345
  18.7500000    0.1263364
  18.7600002    0.1316668
  18.7700005    0.1336468
  18.7800007    0.1481963
  18.7900009    0.1424843
  18.8000011    0.1472117
  18.8100014    0.1355554
  18.8200016    0.1281282
  18.8300018    0.1341453
  18.8400002    0.1377302
  18.8500004    0.1405861
  18.8600006    0.1379767
  18.8700008    0.1324908
  18.8800011    0.1345116
  18.8900013    0.1324283
  18.9000015    0.1321657
  18.9100018    0.1458971
  18.9200001    0.1430684
  18.9300003    0.1349630
  18.9400005    0.1269871
  18.9500008    0.1434892
  18.9600010    0.1354682
  18.9700012    0.1391969
  18.9800014    0.1514857
  18.9900017    0.1280916
  19.0000000    0.1434456
  19.0100002    0.1332640
  19.0200005    0.1421570
  19.0300007    0.1388825
  19.0400009    0.1224439
  19.0500011    0.1166732
  19.0600014    0.1286131
  19.0700016    0.1346270
  19.0800018    0.1250194
  19.0900002    0.1254457
  19.1000004    0.1288592
  19.1100006    0.1244953
  19.1200008    0.1361298
  19.1300011    0.1311799
  19.1400013    0.1212830
  19.1500015    0.1339818
  19.1600018    0.1305524
  19.1700001    0.1254512
  19.1800003    0.1238998
  19.1900005    0.1179341
  19.2000008    0.1265568
  19.2100010    0.1295627
  19.2200012    0.1259508
  19.2300014    0.1449984
  19.2400017    0.1458759
  19.2500000    0.1294573
  19.2600002    0.1278974
  19.2700005    0.1335036
  19.2800007    0.1276817
  19.2900009    0.1236346
  19.3000011    0.1441757
  19.3100014    0.1357575
  19.3200016    0.1396544
  19.3300018    0.1291391
  19.3400002    0.1249640
  19.3500004    0.1309642
  19.3600006    0.1290358
  19.3700008    0.1357252
  19.3800011    0.1370451
  19.3900013    0.1446754
  19.4000015    0.1499647
  19.4100018    0.1347516
  19.4200001    0.1250389
  19.4300003    0.1380256
  19.4400005    0.1337761
  19.4500008    0.1276037
  19.4600010    0.1434074
  19.4700012    0.1415901
  19.4800014    0.1477515
  19.4900017    0.1258352
  19.5000000    0.1413544
  19.5100002    0.1357036
  19.5200005    0.1327442
  19.5300007    0.1356710
  19.5400009    0.1272551
  19.5500011    0.1357954
  19.5600014    0.1396885
  19.5700016    0.1359241
  19.5800018    0.1363573
  19.5900002    0.1369613
  19.6000004    0.1277501
  19.6100006    0.1182058
  19.6200008    0.1125799
  19.6300011    0.1208245
  19.6400013    0.1315007
  19.6500015    0.1351463
  19.6600018    0.1266063
  19.6700001    0.1355061
  19.6800003    0.1322937
  19.6900005    0.1324212
  19.7000008    0.1301758
  19.7100010    0.1257950
  19.7200012    0.1205250
  19.7300014    0.1332005
  19.7400017    0.1270922
  19.7500000    0.1239100
  19.7600002    0.1196729
  19.7700005    0.1272366
  19.7800007    0.1195530
  19.7900009    0.1226438
  19.8000011    0.1170376
  19.8100014    0.1263740
  19.8200016    0.1319754
  19.8300018    0.1312236
  19.8400002    0.1272559
  19.8500004    0.1341854
  19.8600006    0.1202149
  19.8700008    0.1311809
  19.8800011    0.1241766
  19.8900013    0.1256287
  19.9000015    0.1269382
  19.9100018    0.1334750
  19.9200001    0.1316412
  19.9300003    0.1459505
  19.9400005    0.1311910
  19.9500008    0.1255807
  19.9600010    0.1345591
  19.9700012    0.1331230
  19.9800014    0.1345807
  19.9900017    0.1256364
  20.0000000    0.1347542
  20.0100002    0.1353374
  20.0200005    0.1329258
  20.0300007    0.1313568
  20.0400009    0.1249832
  20.0500011    0.1140191
  20.0600014    0.1193415
  20.0700016    0.1253024
  20.0800018    0.1200054
  20.0900002    0.1311536
  20.1000004    0.1259876
  20.1100006    0.1192364
  20.1200008    0.1218660
  20.1300011    0.1220566
  20.1400013    0.1296631
  20.1500015    0.1310395
  20.1600018    0.1245228
  20.1700001    0.1273692
  20.1800003    0.1252726
  20.1900005    0.1310625
  20.2000008    0.1338292
  20.2100010    0.1322049
  20.2200012    0.1315796
  20.2300014    0.1259142
  20.2400017    0.1343147
  20.2500019    0.1225048
  20.2600002    0.1223025
  20.2700005    0.1248763
  20.2800007    0.1192178
  20.2900009    0.1162161
  20.3000011    0.1297871
  20.3100014    0.1219718
  20.3200016    0.1384804
  20.3300018    0.1228427
  20.3400002    0.1163622
  20.3500004    0.1131817
  20.3600006    0.1231179
  20.3700008    0.1142615
  20.3800011    0.1258737
  20.3900013    0.1238291
  20.4000015    0.1288571
  20.4100018    0.1306754
  20.4200001    0.1209785
  20.4300003    0.1184089
  20.4400005    0.1195942
  20.4500008    0.1155049
  20.4600010    0.1115465
  20.4700012    0.1191795
  20.4800014    0.1239411
  20.4900017    0.1185623
  20.5000019    0.1217107
  20.5100002    0.1151014
  20.5200005    0.1258787
  20.5300007    0.1182000
  20.5400009    0.1172862
  20.5500011    0.1205329
  20.5600014    0.1191457
  20.5700016    0.1183106
  20.5800018    0.1130890
  20.5900002    0.1206953
  20.6000004    0.1156735
  20.6100006    0.1191150
  20.6200008    0.1309344
  20.6300011    0.1245908
  20.6400013    0.1167059
  20.6500015    0.1167492
  20.6600018    0.1258471
  20.6700001    0.1307945
  20.6800003    0.1340217
  20.6900005    0.1221832
  20.7000008    0.1260868
  20.7100010    0.1158241
  20.7200012    0.1271761
  20.7300014    0.1326007
  20.7400017    0.1277501
  20.7500019    0.1245741
  20.7600002    0.1228729
  20.7700005    0.1150694
  20.7800007    0.1204103
  20.7900009    0.1246003
  20.8000011    0.1260692
  20.8100014    0.1229759
  20.8200016    0.1203596
  20.8300018    0.1235671
  20.8400002    0.1344823
  20.8500004    0.1246857
  20.8600006    0.1162385
  20.8700008    0.1165440
  20.8800011    0.1351532
  20.8900013    0.1235440
  20.9000015    0.1312539
  20.9100018    0.1337390
  20.9200001    0.1296155
  20.9300003    0.1264390
  20.9400005    0.1217694
  20.9500008    0.1250647
  20.9600010    0.1188189
  20.9700012    0.1214660
  20.9800014    0.1333344
  20.9900017    0.1319484
  21.0000019    0.1385132
  21.0100002    0.1323257
  21.0200005    0.1359437
  21.0300007    0.1383111
  21.0400009    0.1445074
  21.0500011    0.1410906
  21.0600014    0.1376284
  21.0700016    0.1295562
  21.0800018    0.1370131
  21.0900002    0.1258279
  21.1000004    0.1305446
  21.1100006    0.1332379
  21.1200008    0.1295292
  21.1300011    0.1306936
  21.1400013    0.1297164
  21.1500015    0.1234219
  21.1600018    0.1186423
  21.1700001    0.1273544
  21.1800003    0.1329169
  21.1900005    0.1233556
  21.2000008    0.1346343
  21.2100010    0.1368878
  21.2200012    0.1270676
  21.2300014    0.1238921
  21.2400017    0.1274032
  21.2500019    0.1154885
  21.2600002    0.1241667
  21.2700005    0.1325572
  21.2800007    0.1219163
  21.2900009    0.1282076
  21.3000011    0.1308066
  21.3100014    0.1328782
  21.3200016    0.1316449
  21.3300018    0.1361905
  21.3400002    0.1386715
  21.3500004    0.1385726
  21.3600006    0.1312366
  21.3700008    0.1295580
  21.3800011    0.1142572
  21.3900013    0.1150618
  21.4000015    0.1195653
  21.4100018    0.1195700
  21.4200001    0.1351464
  21.4300003    0.1412335
  21.4400005    0.1402196
  21.4500008    0.1219788
  21.4600010    0.1240116
  21.4700012    0.1230340
  21.4800014    0.1369484
  21.4900017    0.1399757
  21.5000019    0.1260189
  21.5100002    0.1310302
  21.5200005    0.1325145
  21.5300007    0.1357552
  21.5400009    0.1303498
  21.5500011    0.1411539
  21.5600014    0.1329802
  21.5700016    0.1415207
  21.5800018    0.1437554
  21.5900002    0.1362947
  21.6000004    0.1219828
  21.6100006    0.1269219
  21.6200008    0.1178145
  21.6300011    0.1274527
  21.6400013    0.1224264
  21.6500015    0.1272644
  21.6600018    0.1286593
  21.6700001    0.1352602
  21.6800003    0.1272240
  21.6900005    0.1203668
  21.7000008    0.1382724
  21.7100010    0.1330519
  21.7200012    0.1278057
  21.7300014    0.1256164
  21.7400017    0.1353683
  21.7500019    0.1241846
  21.7600002    0.1204116
  21.7700005    0.1221929
  21.7800007    0.1223660
  21.7900009    0.1220383
  21.8000011    0.1201652
  21.8100014    0.1275491
  21.8200016    0.1407098
  21.8300018    0.1323341
  21.8400002    0.1258525
  21.8500004    0.1209711
  21.8600006    0.1209775
  21.8700008    0.1138554
  21.8800011    0.1181304
  21.8900013    0.1224932
  21.9000015    0.1154121
  21.9100018    0.1192902
  21.9200020    0.1191100
  21.9300003    0.1215425
  21.9400005    0.1183360
  21.9500008    0.1259671
  21.9600010    0.1227024
  21.9700012    0.1222303
  21.9800014    0.1280504
  21.9900017    0.1130222
  22.0000019    0.1215543
  22.0100002    0.1166431
  22.0200005    0.1162002
  22.0300007    0.1300710
  22.0400009    0.1180152
  22.0500011    0.1144062
  22.0600014    0.1235605
  22.0700016    0.1177355
  22.0800018    0.1237023
  22.0900002    0.1387432
  22.1000004    0.1330749
  22.1100006    0.1245689
  22.1200008    0.1304557
  22.1300011    0.1296250
  22.1400013    0.1217994
  22.1500015    0.1257674
  22.1600018    0.1224099
  22.1700020    0.1242262
  22.1800003    0.1315311
  22.1900005    0.1276692
  22.2000008    0.1284113
  22.2100010    0.1250910
  22.2200012    0.1246794
  22.2300014    0.1190316
  22.2400017    0.1127985
  22.2500019    0.1109892
  22.2600002    0.1085599
  22.2700005    0.1124995
  22.2800007    0.1039773
  22.2900009    0.1110283
  22.3000011    0.1201979
  22.3100014    0.1150549
  22.3200016    0.1047660
  22.3300018    0.1090602
  22.3400002    0.1094002
  22.3500004    0.1213579
  22.3600006    0.1152842
  22.3700008    0.1145488
  22.3800011    0.1223910
  22.3900013    0.1139769
  22.4000015    0.1128723
  22.4100018    0.1168834
  22.4200020    0.1095157
  22.4300003    0.1200358
  22.4400005    0.1178006
  22.4500008    0.1222707
  22.4600010    0.1112631
  22.4700012    0.1187702
  22.4800014    0.1132714
  22.4900017    0.1097320
  22.5000019    0.1125712
  22.5100002    0.1123173
  22.5200005    0.1139400
  22.5300007    0.1094959
  22.5400009    0.1113659
  22.5500011    0.1113061
  22.5600014    0.1190899
  22.5700016    0.1198046
  22.5800018    0.1353083
  22.5900002    0.1251912
  22.6000004    0.1265874
  22.6100006    0.1238945
  22.6200008    0.1140911
  22.6300011    0.1160403
  22.6400013    0.1215960
  22.6500015    0.1303167
  22.6600018    0.1207547
  22.6700020    0.1249032
  22.6800003    0.1130219
  22.6900005    0.1291905
  22.7000008    0.1284720
  22.7100010    0.1270823
  22.7200012    0.1369814
  22.7300014    0.1215560
  22.7400017    0.1173166
  22.7500019    0.1370889
  22.7600002    0.1333478
  22.7700005    0.1231759
  22.7800007    0.1294520
  22.7900009    0.1248125
  22.8000011    0.1123383
  22.8100014    0.1150666
  22.8200016    0.1112399
  22.8300018    0.1222424
  22.8400002    0.1175245
  22.8500004    0.1030528
  22.8600006    0.1148011
  22.8700008    0.1138114
  22.8800011    0.1226881
  22.8900013    0.1157383
  22.9000015    0.1220164
  22.9100018    0.1211497
  22.9200020    0.1182973
  22.9300003    0.1228434
  22.9400005    0.1284918
  22.9500008    0.1297526
  22.9600010    0.1245814
  22.9700012    0.1348750
  22.9800014    0.1232761
  22.9900017    0.1257230
  23.0000019    0.1145064
  23.0100002    0.1178287
  23.0200005    0.1158633
  23.0300007    0.1159922
  23.0400009    0.1189374
  23.0500011    0.1240366
  23.0600014    0.1200559
  23.0700016    0.1143156
  23.0800018    0.1169912
  23.0900002    0.1228491
  23.1000004    0.1157843
  23.1100006    0.1096017
  23.1200008    0.1292913
  23.1300011    0.1128933
  23.1400013    0.1170518
  23.1500015    0.1158702
  23.1600018    0.1167564
  23.1700020    0.1312367
  23.1800003    0.1250478
  23.1900005    0.1188005
  23.2000008    0.1206839
  23.2100010    0.1218823
  23.2200012    0.1259592
  23.2300014    0.1286457
  23.2400017    0.1236036
  23.2500019    0.1306481
  23.2600002    0.1248258
  23.2700005    0.1274800
  23.2800007    0.1217680
  23.2900009    0.1203014
  23.3000011    0.1295794
  23.3100014    0.1149899
  23.3200016    0.1232065
  23.3300018    0.1299222
  23.3400021    0.1254138
  23.3500004    0.1229129
  23.3600006    0.1272177
  23.3700008    0.1265000
  23.3800011    0.1217909
  23.3900013    0.1187797
  23.4000015    0.1071825
  23.4100018    0.1166695
  23.4200020    0.1281349
  23.4300003    0.1224080
  23.4400005    0.1139993
  23.4500008    0.1168135
  23.4600010    0.1187724
  23.4700012    0.1163808
  23.4800014    0.1254761
  23.4900017    0.1081082
  23.5000019    0.1125175
  23.5100002    0.1192937
  23.5200005    0.1105033
  23.5300007    0.1025434
  23.5400009    0.1104032
  23.5500011    0.1112889
  23.5600014    0.1203936
  23.5700016    0.1171945
  23.5800018    0.1166009
  23.5900021    0.1183149
  23.6000004    0.1188946
  23.6100006    0.1099475
  23.6200008    0.1205044
  23.6300011    0.1214043
  23.6400013    0.1244182
  23.6500015    0.1144653
  23.6600018    0.1261988
  23.6700020    0.1205576
  23.6800003    0.1199362
  23.6900005    0.1245609
  23.7000008    0.1274222
  23.7100010    0.1222434
  23.7200012    0.1163350
  23.7300014    0.1226088
  23.7400017    0.1199270
  23.7500019    0.1236171
  23.7600002    0.1212858
  23.7700005    0.1273191
  23.7800007    0.1237692
  23.7900009    0.1196894
  23.8000011    0.1112854
  23.8100014    0.1161277
  23.8200016    0.1316057
  23.8300018    0.1240774
  23.8400021    0.1123965
  23.8500004    0.1339077
  23.8600006    0.1246214
  23.8700008    0.1230511
  23.8800011    0.1148409
  23.8900013    0.1233043
  23.9000015    0.1364691
  23.9100018    0.1218603
  23.9200020    0.1294867
  23.9300003    0.1219263
  23.9400005    0.1202402
  23.9500008    0.1095831
  23.9600010    0.1044289
  23.9700012    0.1135736
  23.9800014    0.1281931
  23.9900017    0.1260736
  24.0000019    0.1424622
  24.0100002    0.1363423
  24.0200005    0.1310008
  24.0300007    0.1307552
  24.0400009    0.1270267
  24.0500011    0.1194739
  24.0600014    0.1181028
  24.0700016    0.1133121
  24.0800018    0.1141798
  24.0900021    0.1177454
  24.1000004    0.1204199
  24.1100006    0.1127454
  24.1200008    0.1431609
  24.1300011    0.1330032
  24.1400013    0.1216762
  24.1500015    0.1275044
  24.1600018    0.1278449
  24.1700020    0.1289238
  24.1800003    0.1240015
  24.1900005    0.1291130
  24.2000008    0.1249728
  24.2100010    0.1231983
  24.2200012    0.1218537
  24.2300014    0.1229165
  24.2400017    0.1227184
  24.2500019    0.1297160
  24.2600002    0.1277761
  24.2700005    0.1201532
  24.2800007    0.1159713
  24.2900009    0.1240742
  24.3000011    0.1225587
  24.3100014    0.1308476
  24.3200016    0.1244590
  24.3300018    0.1301179
  24.3400021    0.1300913
  24.3500004    0.1301226
  24.3600006    0.1249334
  24.3700008    0.1233609
  24.3800011    0.1264762
  24.3900013    0.1332344
  24.4000015    0.1358042
  24.4100018    0.1280289
  24.4200020    0.1217794
  24.4300003    0.1245269
  24.4400005    0.1235958
  24.4500008    0.1335615
  24.4600010    0.1311435
  24.4700012    0.1273370
  24.4800014    0.1330672
  24.4900017    0.1212296
  24.5000019    0.1250602
  24.5100002    0.1312637
  24.5200005    0.1198605
  24.5300007    0.1317073
  24.5400009    0.1209878
  24.5500011    0.1111128
  24.5600014    0.1261839
  24.5700016    0.1125808
  24.5800018    0.1178041
  24.5900021    0.1194905
  24.6000004    0.1290844
  24.6100006    0.1348369
  24.6200008    0.1293078
  24.6300011    0.1293519
  24.6400013    0.1316131
  24.6500015    0.1333177
  24.6600018    0.1261693
  24.6700020    0.1272192
  24.6800003    0.1219552
  24.6900005    0.1290692
  24.7000008    0.1296955
  24.7100010    0.1243756
  24.7200012    0.1260168
  24.7300014    0.1275997
  24.7400017    0.1162346
  24.7500019    0.1239246
  24.7600002    0.1263501
  24.7700005    0.1289982
  24.7800007    0.1331390
  24.7900009    0.1276868
  24.8000011    0.1305667
  24.8100014    0.1311615
  24.8200016    0.1303385
  24.8300018    0.1258287
  24.8400021    0.1203715
  24.8500004    0.1229490
  24.8600006    0.1338106
  24.8700008    0.1265552
  24.8800011    0.1312945
  24.8900013    0.1311617
  24.9000015    0.1194146
  24.9100018    0.1304933
  24.9200020    0.1316065
  24.9300003    0.1353695
  24.9400005    0.1335196
  24.9500008    0.1285983
  24.9600010    0.1325795
  24.9700012    0.1236685
  24.9800014    0.1233053
  24.9900017    0.1241026
  25.0000019    0.1295763
  25.0100021    0.1189267
  25.0200005    0.1307131
  25.0300007    0.1189807
  25.0400009    0.1239615
  25.0500011    0.1323962
  25.0600014    0.1282566
  25.0700016    0.1255157
  25.0800018    0.1262893
  25.0900021    0.1392740
  25.1000004    0.1264432
  25.1100006    0.1244235
  25.1200008    0.1212204
  25.1300011    0.1181233
  25.1400013    0.1286747
  25.1500015    0.1301646
  25.1600018    0.1316147
  25.1700020    0.1189574
  25.1800003    0.1222028
  25.1900005    0.1322044
  25.2000008    0.1263773
  25.2100010    0.1270105
  25.2200012    0.1346480
  25.2300014    0.1343602
  25.2400017    0.1340680
  25.2500019    0.1398255
  25.2600021    0.1477509
  25.2700005    0.1320319
  25.2800007    0.1314710
  25.2900009    0.1274170
  25.3000011    0.1341852
  25.3100014    0.1328291
  25.3200016    0.1444225
  25.3300018    0.1276748
  25.3400021    0.1413384
  25.3500004    0.1337595
  25.3600006    0.1326276
  25.3700008    0.1315893
  25.3800011    0.1245765
  25.3900013    0.1270731
  25.4000015    0.1118722
  25.4100018    0.1248669
  25.4200020    0.1264208
  25.4300003    0.1256692
  25.4400005    0.1258610
  25.4500008    0.1126030
  25.4600010    0.1136843
  25.4700012    0.1166582
  25.4800014    0.1102553
  25.4900017    0.1196730
  25.5000019    0.1149431
  25.5100021    0.1099242
  25.5200005    0.1244773
  25.5300007    0.1178045
  25.5400009    0.1118637
  25.5500011    0.1115852
  25.5600014    0.1131138
  25.5700016    0.1398839
  25.5800018    0.1293112
  25.5900021    0.1237420
  25.6000004    0.1262595
  25.6100006    0.1202098
  25.6200008    0.1290812
  25.6300011    0.1189655
  25.6400013    0.1285079
  25.6500015    0.1260644
  25.6600018    0.1400645
  25.6700020    0.1263846
  25.6800003    0.1165791
  25.6900005    0.1191921
  25.7000008    0.1195438
  25.7100010    0.1226119
  25.7200012    0.1144261
  25.7300014    0.1236053
  25.7400017    0.1212408
  25.7500019    0.1258498
  25.7600021    0.1190973
  25.7700005    0.1201929
  25.7800007    0.1151676
  25.7900009    0.1096703
  25.8000011    0.1040946
  25.8100014    0.1070768
  25.8200016    0.1065065
  25.8300018    0.1042821
  25.8400021    0.1138855
  25.8500004    0.1239812
  25.8600006    0.1085060
  25.8700008    0.1118349
  25.8800011    0.1183239
  25.8900013    0.1131961
  25.9000015    0.1158942
  25.9100018    0.1161051
  25.9200020    0.1092054
  25.9300003    0.1188485
  25.9400005    0.1160870
  25.9500008    0.1065083
  25.9600010    0.1134061
  25.9700012    0.1090676
  25.9800014    0.1151864
  25.9900017    0.1251913
  26.0000019    0.1242072
  26.0100021    0.1120364
  26.0200005    0.1177595
  26.0300007    0.1150770
  26.0400009    0.1196076
  26.0500011    0.1238565
  26.0600014    0.1288302
  26.0700016    0.1161473
  26.0800018    0.1147900
  26.0900021    0.1120032
  26.1000004    0.1090983
  26.1100006    0.1177304
  26.1200008    0.1207537
  26.1300011    0.1122319
  26.1400013    0.1062307
  26.1500015    0.1118588
  26.1600018    0.1222046
  26.1700020    0.1253281
  26.1800003    0.1248337
  26.1900005    0.1215530
  26.2000008    0.1195797
  26.2100010    0.1153278
  26.2200012    0.1201988
  26.2300014    0.1217427
  26.2400017    0.1218861
  26.2500019    0.1211484
  26.2600021    0.1235994
  26.2700005    0.1166436
  26.2800007    0.1091199
  26.2900009    0.1209693
  26.3000011    0.1188235
  26.3100014    0.1156566
  26.3200016    0.1230205
  26.3300018    0.1231954
  26.3400021    0.1157499
  26.3500004    0.1018664
  26.3600006    0.1078572
  26.3700008    0.1119783
  26.3800011    0.1105286
  26.3900013    0.1162090
  26.4000015    0.1138628
  26.4100018    0.1036206
  26.4200020    0.1048372
  26.4300003    0.1058355
  26.4400005    0.1114224
  26.4500008    0.1183597
  26.4600010    0.1100159
  26.4700012    0.1058097
  26.4800014    0.1077104
  26.4900017    0.1109317
  26.5000019    0.1121342
  26.5100021    0.1032767
  26.5200005    0.1086741
  26.5300007    0.1199775
  26.5400009    0.1167578
  26.5500011    0.1174117
  26.5600014    0.1056963
  26.5700016    0.1142415
  26.5800018    0.1141836
  26.5900021    0.1141042
  26.6000004    0.1103840
  26.6100006    0.1156795
  26.6200008    0.1114798
  26.6300011    0.1183065
  26.6400013    0.1192325
  26.6500015    0.1205760
  26.6600018    0.1199898
  26.6700020    0.1190830
  26.6800022    0.1215529
  26.6900005    0.1209896
  26.7000008    0.1178726
  26.7100010    0.1096710
  26.7200012    0.1208587
  26.7300014    0.1245779
  26.7400017    0.1114015
  26.7500019    0.1236106
  26.7600021    0.1144703
  26.7700005    0.1120455
  26.7800007    0.1139952
  26.7900009    0.1155586
  26.8000011    0.1238096
  26.8100014    0.1112657
  26.8200016    0.1123956
  26.8300018    0.1166404
  26.8400021    0.1192841
  26.8500004    0.1246439
  26.8600006    0.1158399
  26.8700008    0.1165264
  26.8800011    0.1155417
  26.8900013    0.1087113
  26.9000015    0.1205428
  26.9100018    0.1154053
  26.9200020    0.1131180
  26.9300022    0.1130906
  26.9400005    0.1137709
  26.9500008    0.1396011
  26.9600010    0.1215036
  26.9700012    0.1316183
  26.9800014    0.1176396
  26.9900017    0.1182650
  27.0000019    0.1184051
  27.0100021    0.1170552
  27.0200005    0.1184689
  27.0300007    0.1281908
  27.0400009    0.1295585
  27.0500011    0.1261207
  27.0600014    0.1246907
  27.0700016    0.1265616
  27.0800018    0.1205537
  27.0900021    0.1192370
  27.1000004    0.1104453
  27.1100006    0.1245976
  27.1200008    0.1256891
  27.1300011    0.1243073
  27.1400013    0.1163449
  27.1500015    0.1197233
  27.1600018    0.1216843
  27.1700020    0.1174749
  27.1800022    0.1230604
  27.1900005    0.1109894
  27.2000008    0.1251194
  27.2100010    0.1186545
  27.2200012    0.1333801
  27.2300014    0.1307746
  27.2400017    0.1181297
  27.2500019    0.1255999
  27.2600021    0.1079650
  27.2700005    0.1105127
  27.2800007    0.1245879
  27.2900009    0.1182797
  27.3000011    0.1065818
  27.3100014    0.1048765
  27.3200016    0.1088362
  27.3300018    0.1056757
  27.3400021    0.1112358
  27.3500004    0.1066350
  27.3600006    0.1097426
  27.3700008    0.1166101
  27.3800011    0.1099704
  27.3900013    0.1117686
  27.4000015    0.1058973
  27.4100018    0.1157384
  27.4200020    0.1176787
  27.4300022    0.1185666
  27.4400005    0.1253371
  27.4500008    0.1174030
  27.4600010    0.1146729
  27.4700012    0.1196248
  27.4800014    0.1084254
  27.4900017    0.1173178
  27.5000019    0.1161935
  27.5100021    0.1111383
  27.5200005    0.1173958
  27.5300007    0.1122721
  27.5400009    0.1158282
  27.5500011    0.1092309
  27.5600014    0.1179869
  27.5700016    0.1201081
  27.5800018    0.1288637
  27.5900021    0.1166297
  27.6000004    0.1092304
  27.6100006    0.1072428
  27.6200008    0.1139951
  27.6300011    0.1133956
  27.6400013    0.1193384
  27.6500015    0.1219153
  27.6600018    0.1188697
  27.6700020    0.1139932
  27.6800022    0.1309267
  27.6900005    0.1199978
  27.7000008    0.1254652
  27.7100010    0.1192065
  27.7200012    0.1217894
  27.7300014    0.1305973
  27.7400017    0.1262993
  27.7500019    0.1163609
  27.7600021    0.1255732
  27.7700005    0.1228349
  27.7800007    0.1230920
  27.7900009    0.1254544
  27.8000011    0.1177523
  27.8100014    0.1239763
  27.8200016    0.1189725
  27.8300018    0.1116215
  27.8400021    0.1245301
  27.8500004    0.1245077
  27.8600006    0.1248686
  27.8700008    0.1207121
  27.8800011    0.1283267
  27.8900013    0.1222076
  27.9000015    0.1344801
  27.9100018    0.1329583
  27.9200020    0.1301204
  27.9300022    0.1253812
  27.9400005    0.1273337
  27.9500008    0.1337375
  27.9600010    0.1208458
  27.9700012    0.1337330
  27.9800014    0.1228880
  27.9900017    0.1127246
  28.0000019    0.1389558
  28.0100021    0.1254272
  28.0200005    0.1256598
  28.0300007    0.1336513
  28.0400009    0.1351456
  28.0500011    0.1296068
  28.0600014    0.1307741
  28.0700016    0.1311064
  28.0800018    0.1338653
  28.0900021    0.1303558
  28.1000004    0.1182459
  28.1100006    0.1222910
  28.1200008    0.1309262
  28.1300011    0.1391793
  28.1400013    0.1421290
  28.1500015    0.1310641
  28.1600018    0.1382237
  28.1700020    0.1372639
  28.1800022    0.1250701
  28.1900005    0.1291847
  28.2000008    0.1306852
  28.2100010    0.1336055
  28.2200012    0.1312462
  28.2300014    0.1321443
  28.2400017    0.1318644
  28.2500019    0.1213923
  28.2600021    0.1275203
  28.2700005    0.1247354
  28.2800007    0.1299157
  28.2900009    0.1331437
  28.3000011    0.1207654
  28.3100014    0.1138842
  28.3200016    0.1166690
  28.3300018    0.1319794
  28.3400021    0.1229151
  28.3500023    0.1268491
  28.3600006    0.1225123
  28.3700008    0.1316367
  28.3800011    0.1325573
  28.3900013    0.1212609
  28.4000015    0.1316182
  28.4100018    0.1290479
  28.4200020    0.1389241
  28.4300022    0.1306758
  28.4400005    0.1356939
  28.4500008    0.1245910
  28.4600010    0.1402354
  28.4700012    0.1439235
  28.4800014    0.1372060
  28.4900017    0.1426107
  28.5000019    0.1267733
  28.5100021    0.1429993
  28.5200005    0.1294938
  28.5300007    0.1344763
  28.5400009    0.1316231
  28.5500011    0.1368604
  28.5600014    0.1395909
  28.5700016    0.1455983
  28.5800018    0.1409627
  28.5900021    0.1333263
  28.6000023    0.1424071
  28.6100006    0.1287931
  28.6200008    0.1247620
  28.6300011    0.1316308
  28.6400013    0.1345561
  28.6500015    0.1397118
  28.6600018    0.1332828
  28.6700020    0.1192168
  28.6800022    0.1230350
  28.6900005    0.1213759
  28.7000008    0.1393521
  28.7100010    0.1379704
  28.7200012    0.1373398
  28.7300014    0.1426068
  28.7400017    0.1342619
  28.7500019    0.1417428
  28.7600021    0.1279214
  28.7700005    0.1319655
  28.7800007    0.1328706
  28.7900009    0.1404493
  28.8000011    0.1444011
  28.8100014    0.1390184
  28.8200016    0.1515913
  28.8300018    0.1461561
  28.8400021    0.1486762
  28.8500023    0.1477753
  28.8600006    0.1445419
  28.8700008    0.1455563
  28.8800011    0.1359123
  28.8900013    0.1521919
  28.9000015    0.1553804
  28.9100018    0.1389513
  28.9200020    0.1361575
  28.9300022    0.1253342
  28.9400005    0.1206400
  28.9500008    0.1334654
  28.9600010    0.1141992
  28.9700012    0.1126507
  28.9800014    0.1379035
  28.9900017    0.1232675
  29.0000019    0.1259331
  29.0100021    0.1356285
  29.0200005    0.1413266
  29.0300007    0.1249652
  29.0400009    0.1406018
  29.0500011    0.1326601
  29.0600014    0.1322121
  29.0700016    0.1273426
  29.0800018    0.1390247
  29.0900021    0.1209427
  29.1000023    0.1114917
  29.1100006    0.1250358
  29.1200008    0.1228748
  29.1300011    0.1217349
  29.1400013    0.1248745
  29.1500015    0.1263918
  29.1600018    0.1178961
  29.1700020    0.1263654
  29.1800022    0.1336406
  29.1900005    0.1276667
  29.2000008    0.1229132
  29.2100010    0.1344859
  29.2200012    0.1111768
  29.2300014    0.1225782
  29.2400017    0.1271469
  29.2500019    0.1174038
  29.2600021    0.1322533
  29.2700005    0.1422328
  29.2800007    0.1356718
  29.2900009    0.1414955
  29.3000011    0.1343403
  29.3100014    0.1380802
  29.3200016    0.1487841
  29.3300018    0.1359107
  29.3400021    0.1209814
  29.3500023    0.1216836
  29.3600006    0.1277158
  29.3700008    0.1220101
  29.3800011    0.1317150
  29.3900013    0.1335259
  29.4000015    0.1193809
  29.4100018    0.1260211
  29.4200020    0.1167678
  29.4300022    0.1282140
  29.4400005    0.1266342
  29.4500008    0.1270000
  29.4600010    0.1284478
  29.4700012    0.1292417
  29.4800014    0.1339072
  29.4900017    0.1332959
  29.5000019    0.1421836
  29.5100021    0.1460762
  29.5200005    0.1279972
  29.5300007    0.1505272
  29.5400009    0.1377926
  29.5500011    0.1315459
  29.5600014    0.1389950
  29.5700016    0.1467005
  29.5800018    0.1443209
  29.5900021    0.1471791
  29.6000023    0.1471128
  29.6100006    0.1361575
  29.6200008    0.1350238
  29.6300011    0.1384062
  29.6400013    0.1340381
  29.6500015    0.1398139
  29.6600018    0.1445601
  29.6700020    0.1360873
  29.6800022    0.1369667
  29.6900005    0.1311218
  29.7000008    0.1374459
  29.7100010    0.1314425
  29.7200012    0.1348792
  29.7300014    0.1342153
  29.7400017    0.1258061
  29.7500019    0.1350601
  29.7600021    0.1466511
  29.7700024    0.1388163
  29.7800007    0.1360779
  29.7900009    0.1472486
  29.8000011    0.1341571
  29.8100014    0.1191781
  29.8200016    0.1202557
  29.8300018    0.1357786
  29.8400021    0.1267339
  29.8500023    0.1378455
  29.8600006    0.1354427
  29.8700008    0.1227677
  29.8800011    0.1367559
  29.8900013    0.1423921
  29.9000015    0.1372124
  29.9100018    0.1275743
  29.9200020    0.1304942
  29.9300022    0.1300220
  29.9400005    0.1420489
  29.9500008    0.1470852
  29.9600010    0.1261248
  29.9700012    0.1266866
  29.9800014    0.1318176
  29.9900017    0.1333828
  30.0000019    0.1238042
  30.0100021    0.1312507
  30.0200024    0.1247207
  30.0300007    0.1338012
  30.0400009    0.1313600
  30.0500011    0.1369030
  30.0600014    0.1340356
  30.0700016    0.1316897
  30.0800018    0.1320081
  30.0900021    0.1312026
  30.1000023    0.1285514
  30.1100006    0.1171045
  30.1200008    0.1220855
  30.1300011    0.1283246
  30.1400013    0.1346575
  30.1500015    0.1207551
  30.1600018    0.1371744
  30.1700020    0.1362208
  30.1800022    0.1387829
  30.1900005    0.1429856
  30.2000008    0.1446206
  30.2100010    0.1444788
  30.2200012    0.1353307
  30.2300014    0.1365462
  30.2400017    0.1491659
  30.2500019    0.1459111
  30.2600021    0.1424319
  30.2700024    0.1403713
  30.2800007    0.1504528
  30.2900009    0.1389583
  30.3000011    0.1345813
  30.3100014    0.1398357
  30.3200016    0.1373898
  30.3300018    0.1281836
  30.3400021    0.1374803
  30.3500023    0.1352809
  30.3600006    0.1362161
  30.3700008    0.1199775
  30.3800011    0.1296356
  30.3900013    0.1267650
  30.4000015    0.1305889
  30.4100018    0.1445616
  30.4200020    0.1356177
  30.4300022    0.1440066
  30.4400005    0.1402072
  30.4500008    0.1298406
  30.4600010    0.1317563
  30.4700012    0.1337516
  30.4800014    0.1367748
  30.4900017    0.1373771
  30.5000019    0.1375271
  30.5100021    0.1288931
  30.5200024    0.1345520
  30.5300007    0.1306744
  30.5400009    0.1269090
  30.5500011    0.1274894
  30.5600014    0.1258694
  30.5700016    0.1248151
  30.5800018    0.1433879
  30.5900021    0.1493884
  30.6000023    0.1446370
  30.6100006    0.1470200
  30.6200008    0.1359309
  30.6300011    0.1496454
  30.6400013    0.1312710
  30.6500015    0.1265413
  30.6600018    0.1296289
  30.6700020    0.1240085
  30.6800022    0.1272607
  30.6900005    0.1375235
  30.7000008    0.1206372
  30.7100010    0.1395226
  30.7200012    0.1270430
  30.7300014    0.1288977
  30.7400017    0.1252565
  30.7500019    0.1285644
  30.7600021    0.1316650
  30.7700024    0.1299089
  30.7800007    0.1276879
  30.7900009    0.1271062
  30.8000011    0.1140496
  30.8100014    0.1214590
  30.8200016    0.1355059
  30.8300018    0.1369609
  30.8400021    0.1336634
  30.8500023    0.1402051
  30.8600006    0.1286391
  30.8700008    0.1360263
  30.8800011    0.1305422
  30.8900013    0.1250619
  30.9000015    0.1378360
  30.9100018    0.1425411
  30.9200020    0.1441327
  30.9300022    0.1465131
  30.9400005    0.1405864
  30.9500008    0.1405546
  30.9600010    0.1359999
  30.9700012    0.1383833
  30.9800014    0.1462341
  30.9900017    0.1424706
  31.0000019    0.1299936
  31.0100021    0.1254488
  31.0200024    0.1263056
  31.0300007    0.1232147
  31.0400009    0.1242617
  31.0500011    0.1192180
  31.0600014    0.1258927
  31.0700016    0.1183766
  31.0800018    0.1237665
  31.0900021    0.1337889
  31.1000023    0.1129026
  31.1100006    0.1183911
  31.1200008    0.1242061
  31.1300011    0.1228259
  31.1400013    0.1424709
  31.1500015    0.1425843
  31.1600018    0.1291652
  31.1700020    0.1195088
  31.1800022    0.1225001
  31.1900005    0.1250833
  31.2000008    0.1244662
  31.2100010    0.1312278
  31.2200012    0.1248145
  31.2300014    0.1328274
  31.2400017    0.1263050
  31.2500019    0.1310035
  31.2600021    0.1193577
  31.2700024    0.1306129
  31.2800007    0.1219917
  31.2900009    0.1117741
  31.3000011    0.1225461
  31.3100014    0.1190697
  31.3200016    0.1271200
  31.3300018    0.1178319
  31.3400021    0.1230275
  31.3500023    0.1202862
  31.3600006    0.1293705
  31.3700008    0.1226456
  31.3800011    0.1267241
  31.3900013    0.1274810
  31.4000015    0.1335419
  31.4100018    0.1286151
  31.4200020    0.1374882
  31.4300022    0.1373903
  31.4400024    0.1327813
  31.4500008    0.1379904
  31.4600010    0.1402170
  31.4700012    0.1276526
  31.4800014    0.1190446
  31.4900017    0.1269489
  31.5000019    0.1327270
  31.5100021    0.1285234
  31.5200024    0.1287476
  31.5300007    0.1193554
  31.5400009    0.1376138
  31.5500011    0.1248823
  31.5600014    0.1236605
  31.5700016    0.1173119
  31.5800018    0.1226856
  31.5900021    0.1200131
  31.6000023    0.1142044
  31.6100006    0.1181625
  31.6200008    0.1258865
  31.6300011    0.1261941
  31.6400013    0.1230146
  31.6500015    0.1257285
  31.6600018    0.1381751
  31.6700020    0.1223126
  31.6800022    0.1154016
  31.6900024    0.1292529
  31.7000008    0.1356874
  31.7100010    0.1186644
  31.7200012    0.1309454
  31.7300014    0.1283897
  31.7400017    0.1255184
  31.7500019    0.1219758
  31.7600021    0.1121721
  31.7700024    0.1292130
  31.7800007    0.1262140
  31.7900009    0.1186120
  31.8000011    0.1267089
  31.8100014    0.1275719
  31.8200016    0.1333868
  31.8300018    0.1228511
  31.8400021    0.1208025
  31.8500023    0.1240874
  31.8600006    0.1337594
  31.8700008    0.1191791
  31.8800011    0.1095114
  31.8900013    0.1083272
  31.9000015    0.1230732
  31.9100018    0.1231378
  31.9200020    0.1154186
  31.9300022    0.1146722
  31.9400024    0.1211295
  31.9500008    0.1176254
  31.9600010    0.1216361
  31.9700012    0.1197651
  31.9800014    0.1266611
  31.9900017    0.1253754
  32.0000000    0.1164775
  32.0100021    0.1151476
  32.0200005    0.1171065
  32.0300026    0.1230212
  32.0400009    0.1179233
  32.0500031    0.1098153
  32.0600014    0.1131332
  32.0699997    0.1199227
  32.0800018    0.1160860
  32.0900002    0.1138793
  32.1000023    0.1146621
  32.1100006    0.1187300
  32.1200027    0.1109790
  32.1300011    0.1208690
  32.1400032    0.1184528
  32.1500015    0.1202119
  32.1599998    0.1302217
  32.1700020    0.1337674
  32.1800003    0.1133583
  32.1900024    0.1121027
  32.2000008    0.1124933
  32.2100029    0.1130253
  32.2200012    0.1150635
  32.2300034    0.1110104
  32.2400017    0.1112735
  32.2500000    0.1285835
  32.2600021    0.1288554
  32.2700005    0.1359078
  32.2800026    0.1338755
  32.2900009    0.1305178
  32.3000031    0.1190738
  32.3100014    0.1255803
  32.3199997    0.1241691
  32.3300018    0.1246853
  32.3400002    0.1268447
  32.3500023    0.1238947
  32.3600006    0.1206103
  32.3700027    0.1131255
  32.3800011    0.1229072
  32.3900032    0.1211196
  32.4000015    0.1213331
  32.4099998    0.1026639
  32.4200020    0.1091897
  32.4300003    0.1098452
  32.4400024    0.1168688
  32.4500008    0.1139575
  32.4600029    0.1187579
  32.4700012    0.1239616
  32.4800034    0.1218797
  32.4900017    0.1154597
  32.5000000    0.1172701
  32.5100021    0.1296465
  32.5200005    0.1337628
  32.5300026    0.1325405
  32.5400009    0.1353502
  32.5500031    0.1283585
  32.5600014    0.1230602
  32.5699997    0.1323241
  32.5800018    0.1364592
  32.5900002    0.1237483
  32.6000023    0.1342154
  32.6100006    0.1281254
  32.6200027    0.1254330
  32.6300011    0.1372797
  32.6400032    0.1317693
  32.6500015    0.1290858
  32.6599998    0.1264222
  32.6700020    0.1259669
  32.6800003    0.1275346
  32.6900024    0.1380421
  32.7000008    0.1293281
  32.7100029    0.1335014
  32.7200012    0.1291799
  32.7300034    0.1312431
  32.7400017    0.1243690
  32.7500000    0.1297693
  32.7600021    0.1370174
  32.7700005    0.1353055
  32.7800026    0.1383911
  32.7900009    0.1297836
  32.8000031    0.1252156
  32.8100014    0.1273381
  32.8199997    0.1286786
  32.8300018    0.1317230
  32.8400002    0.1213195
  32.8500023    0.1197440
  32.8600006    0.1233208
  32.8700027    0.1153242
  32.8800011    0.1269165
  32.8900032    0.1246844
  32.9000015    0.1294275
  32.9099998    0.1343372
  32.9200020    0.1298000
  32.9300003    0.1288707
  32.9400024    0.1268379
  32.9500008    0.1344633
  32.9600029    0.1382654
  32.9700012    0.1320156
  32.9800034    0.1365334
  32.9900017    0.1268626
  33.0000000    0.1281464
  33.0100021    0.1306960
  33.0200005    0.1321388
  33.0300026    0.1320451
  33.0400009    0.1231360
  33.0500031    0.1145805
  33.0600014    0.1113845
  33.0699997    0.1273731
  33.0800018    0.1238519
  33.0900002    0.1253632
  33.1000023    0.1417015
  33.1100006    0.1333263
  33.1200027    0.1237577
  33.1300011    0.1379949
  33.1400032    0.1251122
  33.1500015    0.1217488
  33.1599998    0.1330963
  33.1700020    0.1315732
  33.1800003    0.1274416
  33.1900024    0.1244633
  33.2000008    0.1319244
  33.2100029    0.1405393
  33.2200012    0.1350363
  33.2300034    0.1279419
  33.2400017    0.1285792
  33.2500000    0.1341625
  33.2600021    0.1304567
  33.2700005    0.1419772
  33.2800026    0.1338852
  33.2900009    0.1354011
  33.3000031    0.1349525
  33.3100014    0.1365999
  33.3199997    0.1439869
  33.3300018    0.1390104
  33.3400002    0.1406844
  33.3500023    0.1315116
  33.3600006    0.1397807
  33.3700027    0.1408369
  33.3800011    0.1323319
  33.3900032    0.1286953
  33.4000015    0.1277390
  33.4099998    0.1245631
  33.4200020    0.1251639
  33.4300003    0.1152340
  33.4400024    0.1247918
  33.4500008    0.1243237
  33.4600029    0.1283872
  33.4700012    0.1253664
  33.4800034    0.1210528
  33.4900017    0.1160628
  33.5000000    0.1252438
  33.5100021    0.1187843
  33.5200005    0.1141758
  33.5300026    0.1269644
  33.5400009    0.1192367
  33.5500031    0.1175112
  33.5600014    0.1195043
  33.5699997    0.1193286
  33.5800018    0.1184977
  33.5900002    0.1280377
  33.6000023    0.1206589
  33.6100006    0.1138417
  33.6200027    0.1059435
  33.6300011    0.1198212
  33.6400032    0.1027930
  33.6500015    0.1091940
  33.6599998    0.0999232
  33.6700020    0.1120195
  33.6800003    0.1171058
  33.6900024    0.1208642
  33.7000008    0.1111443
  33.7100029    0.1178687
  33.7200012    0.1155147
  33.7300034    0.1173318
  33.7400017    0.1181130
  33.7500000    0.1153743
  33.7600021    0.1197160
  33.7700005    0.1159455
  33.7800026    0.1132484
  33.7900009    0.1125343
  33.8000031    0.1169835
  33.8100014    0.1106120
  33.8200035    0.1199189
  33.8300018    0.1070095
  33.8400002    0.1119514
  33.8500023    0.1104334
  33.8600006    0.1057824
  33.8700027    0.1053845
  33.8800011    0.1123042
  33.8900032    0.1141120
  33.9000015    0.1148671
  33.9099998    0.1291635
  33.9200020    0.1250971
  33.9300003    0.1260621
  33.9400024    0.1194992
  33.9500008    0.1154119
  33.9600029    0.1173230
  33.9700012    0.1165190
  33.9800034    0.1153430
  33.9900017    0.1208624
  34.0000000    0.1194651
  34.0100021    0.1209789
  34.0200005    0.1211945
  34.0300026    0.1291934
  34.0400009    0.1196916
  34.0500031    0.1107387
  34.0600014    0.1220476
  34.0700035    0.1258359
  34.0800018    0.1259945
  34.0900002    0.1179685
  34.1000023    0.1242921
  34.1100006    0.1245125
  34.1200027    0.1195022
  34.1300011    0.1126100
  34.1400032    0.1078495
  34.1500015    0.1054532
  34.1599998    0.1067161
  34.1700020    0.1095246
  34.1800003    0.1183307
  34.1900024    0.1180063
  34.2000008    0.1046034
  34.2100029    0.1012237
  34.2200012    0.1102795
  34.2300034    0.1139429
  34.2400017    0.1149350
  34.2500000    0.1250899
  34.2600021    0.1175677
  34.2700005    0.1177777
  34.2800026    0.1232417
  34.2900009    0.1288145
  34.3000031    0.1195676
  34.3100014    0.1225349
  34.3200035    0.1306517
  34.3300018    0.1252848
  34.3400002    0.1236115
  34.3500023    0.1169202
  34.3600006    0.1298296
  34.3700027    0.1194841
  34.3800011    0.1182830
  34.3900032    0.1114644
  34.4000015    0.1258308
  34.4099998    0.1129213
  34.4200020    0.1151080
  34.4300003    0.1117364
  34.4400024    0.1108698
  34.4500008    0.1064709
  34.4600029    0.1190840
  34.4700012    0.1185327
  34.4800034    0.1156250
  34.4900017    0.1084297
  34.5000000    0.1135581
  34.5100021    0.1106554
  34.5200005    0.1183987
  34.5300026    0.1156220
  34.5400009    0.1113391
  34.5500031    0.1146761
  34.5600014    0.1124063
  34.5700035    0.1058074
  34.5800018    0.1248508
  34.5900002    0.1216571
  34.6000023    0.1237680
  34.6100006    0.1209475
  34.6200027    0.1282586
  34.6300011    0.1131095
  34.6400032    0.1175050
  34.6500015    0.1252836
  34.6599998    0.1239790
  34.6700020    0.1105307
  34.6800003    0.1136986
  34.6900024    0.1071318
  34.7000008    0.1096174
  34.7100029    0.1248336
  34.7200012    0.1248074
  34.7300034    0.1289638
  34.7400017    0.1229576
  34.7500000    0.1256819
  34.7600021    0.1287073
  34.7700005    0.1275979
  34.7800026    0.1210119
  34.7900009    0.1153987
  34.8000031    0.1210190
  34.8100014    0.1205413
  34.8200035    0.1190756
  34.8300018    0.1124317
  34.8400002    0.1157724
  34.8500023    0.1126272
  34.8600006    0.1161933
  34.8700027    0.1250410
  34.8800011    0.1162960
  34.8900032    0.1201112
  34.9000015    0.1187384
  34.9099998    0.1187166
  34.9200020    0.1164886
  34.9300003    0.1048150
  34.9400024    0.1129346
  34.9500008    0.1147918
  34.9600029    0.1081256
  34.9700012    0.1158836
  34.9800034    0.1096141
  34.9900017    0.1150455
  35.0000000    0.1057887
  35.0100021    0.1138956
  35.0200005    0.1195349
  35.0300026    0.1203854
  35.0400009    0.1221098
  35.0500031    0.1145584
  35.0600014    0.1135162
  35.0700035    0.1175942
  35.0800018    0.1224019
  35.0900002    0.1394706
  35.1000023    0.1264942
  35.1100006    0.1239040
  35.1200027    0.1331347
  35.1300011    0.1300307
  35.1400032    0.1252610
  35.1500015    0.1250394
  35.1599998    0.1262910
  35.1700020    0.1249023
  35.1800003    0.1273543
  35.1900024    0.1154000
  35.2000008    0.1174560
  35.2100029    0.1255428
  35.2200012    0.1356561
  35.2300034    0.1315782
  35.2400017    0.1255753
  35.2500000    0.1240350
  35.2600021    0.1172305
  35.2700005    0.1318501
  35.2800026    0.1387439
  35.2900009    0.1248995
  35.3000031    0.1255977
  35.3100014    0.1310778
  35.3200035    0.1282291
  35.3300018    0.1390877
  35.3400002    0.1351532
  35.3500023    0.1346132
  35.3600006    0.1220650
  35.3700027    0.1148542
  35.3800011    0.1181389
  35.3900032    0.1147595
  35.4000015    0.1271842
  35.4099998    0.1280747
  35.4200020    0.1290940
  35.4300003    0.1217566
  35.4400024    0.1302115
  35.4500008    0.1278226
  35.4600029    0.1439412
  35.4700012    0.1329025
  35.4800034    0.1093745
  35.4900017    0.1149211
  35.5000000    0.1198163
  35.5100021    0.1264607
  35.5200005    0.1161884
  35.5300026    0.1119872
  35.5400009    0.1149698
  35.5500031    0.1198763
  35.5600014    0.1262354
  35.5700035    0.1233694
  35.5800018    0.1261544
  35.5900002    0.1183837
  35.6000023    0.1389715
  35.6100006    0.1358546
  35.6200027    0.1308519
  35.6300011    0.1339295
  35.6400032    0.1297106
  35.6500015    0.1435110
  35.6599998    0.1353599
  35.6700020    0.1355329
  35.6800003    0.1339113
  35.6900024    0.1297796
  35.7000008    0.1366563
  35.7100029    0.1381537
  35.7200012    0.1240723
  35.7300034    0.1236679
  35.7400017    0.1331710
  35.7500000    0.1203949
  35.7600021    0.1159926
  35.7700005    0.1280814
  35.7800026    0.1259191
  35.7900009    0.1311224
  35.8000031    0.1247776
  35.8100014    0.1234088
  35.8200035    0.1298932
  35.8300018    0.1291419
  35.8400002    0.1292178
  35.8500023    0.1197045
  35.8600006    0.1258500
  35.8700027    0.1322379
  35.8800011    0.1440279
  35.8900032    0.1374368
  35.9000015    0.1316420
  35.9099998    0.1182374
  35.9200020    0.1320028
  35.9300003    0.1163440
  35.9400024    0.1210749
  35.9500008    0.1293639
  35.9600029    0.1199390
  35.9700012    0.1185434
  35.9800034    0.1157563
  35.9900017    0.1230970
  36.0000000    0.1202432
  36.0100021    0.1123923
  36.0200005    0.1175698
  36.0300026    0.1263540
  36.0400009    0.1226470
  36.0500031    0.1296127
  36.0600014    0.1317806
  36.0700035    0.1224742
  36.0800018    0.1306554
  36.0900002    0.1251140
  36.1000023    0.1309666
  36.1100006    0.1261059
  36.1200027    0.1177024
  36.1300011    0.1389198
  36.1400032    0.1337092
  36.1500015    0.1312371
  36.1599998    0.1279360
  36.1700020    0.1318629
  36.1800003    0.1244138
  36.1900024    0.1396711
  36.2000008    0.1187762
  36.2100029    0.1332748
  36.2200012    0.1300832
  36.2300034    0.1293295
  36.2400017    0.1174679
  36.2500000    0.1200447
  36.2600021    0.1262742
  36.2700005    0.1248551
  36.2800026    0.1354562
  36.2900009    0.1300205
  36.3000031    0.1371193
  36.3100014    0.1425048
  36.3200035    0.1276987
  36.3300018    0.1281979
  36.3400002    0.1275167
  36.3500023    0.1292314
  36.3600006    0.1271067
  36.3700027    0.1290374
  36.3800011    0.1189804
  36.3900032    0.1319623
  36.4000015    0.1371040
  36.4099998    0.1300864
  36.4200020    0.1294651
  36.4300003    0.1282371
  36.4400024    0.1311442
  36.4500008    0.1248863
  36.4600029    0.1258920
  36.4700012    0.1282118
  36.4800034    0.1212052
  36.4900017    0.1262160
  36.5000000    0.1331420
  36.5100021    0.1308939
  36.5200005    0.1239265
  36.5300026    0.1164004
  36.5400009    0.1283622
  36.5500031    0.1265484
  36.5600014    0.1243098
  36.5700035    0.1275145
  36.5800018    0.1346423
  36.5900002    0.1383622
  36.6000023    0.1407572
  36.6100006    0.1386296
  36.6200027    0.1314887
  36.6300011    0.1195018
  36.6400032    0.1264947
  36.6500015    0.1266811
  36.6599998    0.1157486
  36.6700020    0.1305116
  36.6800003    0.1339290
  36.6900024    0.1379859
  36.7000008    0.1380582
  36.7100029    0.1223259
  36.7200012    0.1192015
  36.7300034    0.1270077
  36.7400017    0.1119680
  36.7500000    0.1219731
  36.7600021    0.1241894
  36.7700005    0.1177619
  36.7800026    0.1158946
  36.7900009    0.1238840
  36.8000031    0.1126503
  36.8100014    0.1099275
  36.8200035    0.1215562
  36.8300018    0.1173679
  36.8400002    0.1209614
  36.8500023    0.1118020
  36.8600006    0.1124500
  36.8700027    0.1170638
  36.8800011    0.1243607
  36.8900032    0.1174722
  36.9000015    0.1224796
  36.9099998    0.1200361
  36.9200020    0.1277755
  36.9300003    0.1311210
  36.9400024    0.1239089
  36.9500008    0.1287729
  36.9600029    0.1148678
  36.9700012    0.1184162
  36.9800034    0.1334612
  36.9900017    0.1174673
  37.0000000    0.1194723
  37.0100021    0.1276840
  37.0200005    0.1239274
  37.0300026    0.1222770
  37.0400009    0.1271791
  37.0500031    0.1248153
  37.0600014    0.1238433
  37.0700035    0.1299397
  37.0800018    0.1148758
  37.0900002    0.1325305
  37.1000023    0.1249815
  37.1100006    0.1293606
  37.1200027    0.1261885
  37.1300011    0.1222006
  37.1400032    0.1300651
  37.1500015    0.1276880
  37.1600037    0.1332153
  37.1700020    0.1261451
  37.1800003    0.1160861
  37.1900024    0.1148710
  37.2000008    0.1123097
  37.2100029    0.1221831
  37.2200012    0.1280926
  37.2300034    0.1281137
  37.2400017    0.1287600
  37.2500000    0.1261375
  37.2600021    0.1368806
  37.2700005    0.1240072
  37.2800026    0.1226531
  37.2900009    0.1222244
  37.3000031    0.1126845
  37.3100014    0.1235681
  37.3200035    0.1295024
  37.3300018    0.1381449
  37.3400002    0.1311043
  37.3500023    0.1337644
  37.3600006    0.1435195
  37.3700027    0.1205781
  37.3800011    0.1305999
  37.3900032    0.1258142
  37.4000015    0.1273395
  37.4100037    0.1371409
  37.4200020    0.1171933
  37.4300003    0.1297638
  37.4400024    0.1419797
  37.4500008    0.1389342
  37.4600029    0.1349669
  37.4700012    0.1313961
  37.4800034    0.1244245
  37.4900017    0.1187792
  37.5000000    0.1163078
  37.5100021    0.1341417
  37.5200005    0.1360380
  37.5300026    0.1249570
  37.5400009    0.1250634
  37.5500031    0.1328408
  37.5600014    0.1354389
  37.5700035    0.1272047
  37.5800018    0.1316302
  37.5900002    0.1396140
  37.6000023    0.1282115
  37.6100006    0.1413927
  37.6200027    0.1403121
  37.6300011    0.1354997
  37.6400032    0.1274219
  37.6500015    0.1176747
  37.6600037    0.1173991
  37.6700020    0.1197675
  37.6800003    0.1280769
  37.6900024    0.1278022
  37.7000008    0.1262436
  37.7100029    0.1311620
  37.7200012    0.1368767
  37.7300034    0.1202062
  37.7400017    0.1165809
  37.7500000    0.1204424
  37.7600021    0.1149185
  37.7700005    0.1202448
  37.7800026    0.1186916
  37.7900009    0.1292180
  37.8000031    0.1273991
  37.8100014    0.1241104
  37.8200035    0.1232842
  37.8300018    0.1211447
  37.8400002    0.1194229
  37.8500023    0.1223765
  37.8600006    0.1275070
  37.8700027    0.1242632
  37.8800011    0.1285139
  37.8900032    0.1323906
  37.9000015    0.1303605
  37.9100037    0.1281232
  37.9200020    0.1147138
  37.9300003    0.1206670
  37.9400024    0.1223956
  37.9500008    0.1193820
  37.9600029    0.1231799
  37.9700012    0.1269581
  37.9800034    0.1306324
  37.9900017    0.1420783
  38.0000000    0.1287429
  38.0100021    0.1305108
  38.0200005    0.1223129
  38.0300026    0.1231879
  38.0400009    0.1221951
  38.0500031    0.1344149
  38.0600014    0.1342786
  38.0700035    0.1336596
  38.0800018    0.1273432
  38.0900002    0.1251768
  38.1000023    0.1308221
  38.1100006    0.1341531
  38.1200027    0.1336761
  38.1300011    0.1143821
  38.1400032    0.1157032
  38.1500015    0.1192663
  38.1600037    0.1149187
  38.1700020    0.1218698
  38.1800003    0.1188899
  38.1900024    0.1302304
  38.2000008    0.1415592
  38.2100029    0.1359953
  38.2200012    0.1292282
  38.2300034    0.1310913
  38.2400017    0.1460255
  38.2500000    0.1321076
  38.2600021    0.1297901
  38.2700005    0.1240914
  38.2800026    0.1367647
  38.2900009    0.1388316
  38.3000031    0.1321692
  38.3100014    0.1422960
  38.3200035    0.1307913
  38.3300018    0.1341145
  38.3400002    0.1365931
  38.3500023    0.1347378
  38.3600006    0.1247220
  38.3700027    0.1240763
  38.3800011    0.1361628
  38.3900032    0.1402899
  38.4000015    0.1403588
  38.4100037    0.1259160
  38.4200020    0.1345905
  38.4300003    0.1392350
  38.4400024    0.1362773
  38.4500008    0.1333363
  38.4600029    0.1248452
  38.4700012    0.1282589
  38.4800034    0.1240269
  38.4900017    0.1344657
  38.5000000    0.1322620
  38.5100021    0.1340213
  38.5200005    0.1489841
  38.5300026    0.1459934
  38.5400009    0.1309732
  38.5500031    0.1461181
  38.5600014    0.1491278
  38.5700035    0.1428439
  38.5800018    0.1291027
  38.5900002    0.1343903
  38.6000023    0.1345349
  38.6100006    0.1268509
  38.6200027    0.1273994
  38.6300011    0.1312525
  38.6400032    0.1366200
  38.6500015    0.1299981
  38.6600037    0.1241581
  38.6700020    0.1288553
  38.6800003    0.1210085
  38.6900024    0.1277228
  38.7000008    0.1264110
  38.7100029    0.1220257
  38.7200012    0.1247492
  38.7300034    0.1257719
  38.7400017    0.1288291
  38.7500000    0.1380348
  38.7600021    0.1256465
  38.7700005    0.1379629
  38.7800026    0.1385520
  38.7900009    0.1326067
  38.8000031    0.1399279
  38.8100014    0.1302185
  38.8200035    0.1218192
  38.8300018    0.1142716
  38.8400002    0.1127915
  38.8500023    0.1168952
  38.8600006    0.1241015
  38.8700027    0.1397021
  38.8800011    0.1327917
  38.8900032    0.1268535
  38.9000015    0.1185174
  38.9100037    0.1212908
  38.9200020    0.1321281
  38.9300003    0.1235565
  38.9400024    0.1211809
  38.9500008    0.1243072
  38.9600029    0.1339298
  38.9700012    0.1376610
  38.9800034    0.1320721
  38.9900017    0.1314784
  39.0000000    0.1254528
  39.0100021    0.1211148
  39.0200005    0.1262113
  39.0300026    0.1325016
  39.0400009    0.1316044
  39.0500031    0.1384421
  39.0600014    0.1301617
  39.0700035    0.1301363
  39.0800018    0.1338971
  39.0900002    0.1377389
  39.1000023    0.1347249
  39.1100006    0.1242815
  39.1200027    0.1407192
  39.1300011    0.1438582
  39.1400032    0.1436148
  39.1500015    0.1455168
  39.1600037    0.1440167
  39.1700020    0.1409460
  39.1800003    0.1387654
  39.1900024    0.1362379
  39.2000008    0.1241155
  39.2100029    0.1244941
  39.2200012    0.1352366
  39.2300034    0.1354883
  39.2400017    0.1424471
  39.2500000    0.1397778
  39.2600021    0.1346587
  39.2700005    0.1354801
  39.2800026    0.1315166
  39.2900009    0.1188406
  39.3000031    0.1235408
  39.3100014    0.1293557
  39.3200035    0.1174226
  39.3300018    0.1330199
  39.3400002    0.1371937
  39.3500023    0.1307431
  39.3600006    0.1349397
  39.3700027    0.1356559
  39.3800011    0.1344687
  39.3900032    0.1417795
  39.4000015    0.1326375
  39.4100037    0.1358054
  39.4200020    0.1226016
  39.4300003    0.1345411
  39.4400024    0.1393513
  39.4500008    0.1319485
  39.4600029    0.1273040
  39.4700012    0.1271760
  39.4800034    0.1255116
  39.4900017    0.1247558
  39.5000000    0.1307142
  39.5100021    0.1394225
  39.5200005    0.1349930
  39.5300026    0.1367077
  39.5400009    0.1362404
  39.5500031    0.1301303
  39.5600014    0.1480284
  39.5700035    0.1466772
  39.5800018    0.1432339
  39.5900002    0.1411904
  39.6000023    0.1445288
  39.6100006    0.1440016
  39.6200027    0.1459428
  39.6300011    0.1365089
  39.6400032    0.1439908
  39.6500015    0.1517497
  39.6600037    0.1553208
  39.6700020    0.1562675
  39.6800003    0.1510017
  39.6900024    0.1602385
  39.7000008    0.1466482
  39.7100029    0.1448877
  39.7200012    0.1487046
  39.7300034    0.1482522
  39.7400017    0.1426376
  39.7500000    0.1581431
  39.7600021    0.1503539
  39.7700005    0.1526680
  39.7800026    0.1451880
  39.7900009    0.1555755
  39.8000031    0.1597589
  39.8100014    0.1465676
  39.8200035    0.1457421
  39.8300018    0.1638464
  39.8400002    0.1488936
  39.8500023    0.1535590
  39.8600006    0.1537888
  39.8700027    0.1577680
  39.8800011    0.1558416
  39.8900032    0.1564372
  39.9000015    0.1562717
  39.9100037    0.1478988
  39.9200020    0.1419489
  39.9300003    0.1392560
  39.9400024    0.1376777
  39.9500008    0.1339824
  39.9600029    0.1402833
  39.9700012    0.1428838
  39.9800034    0.1449685
  39.9900017    0.1436901
  40.0000000    0.1397630
  40.0100021    0.1362012
  40.0200005    0.1371458
  40.0300026    0.1351191
  40.0400009    0.1410508
  40.0500031    0.1369812
  40.0600014    0.1384187
  40.0700035    0.1422444
  40.0800018    0.1434659
  40.0900002    0.1420899
  40.1000023    0.1365252
  40.1100006    0.1269984
  40.1200027    0.1339924
  40.1300011    0.1471854
  40.1400032    0.1380290
  40.1500015    0.1497223
  40.1600037    0.1481549
  40.1700020    0.1448726
  40.1800003    0.1488241
  40.1900024    0.1458685
  40.2000008    0.1377802
  40.2100029    0.1422151
  40.2200012    0.1488539
  40.2300034    0.1483758
  40.2400017    0.1468405
  40.2500038    0.1351692
  40.2600021    0.1475010
  40.2700005    0.1342018
  40.2800026    0.1406763
  40.2900009    0.1554380
  40.3000031    0.1366131
  40.3100014    0.1482613
  40.3200035    0.1362896
  40.3300018    0.1425620
  40.3400002    0.1318541
  40.3500023    0.1530368
  40.3600006    0.1392828
  40.3700027    0.1463161
  40.3800011    0.1436556
  40.3900032    0.1382769
  40.4000015    0.1326662
  40.4100037    0.1589466
  40.4200020    0.1403501
  40.4300003    0.1436717
  40.4400024    0.1440157
  40.4500008    0.1341954
  40.4600029    0.1444142
  40.4700012    0.1435005
  40.4800034    0.1422815
  40.4900017    0.1493215
  40.5000038    0.1513202
  40.5100021    0.1397452
  40.5200005    0.1478408
  40.5300026    0.1413531
  40.5400009    0.1384892
  40.5500031    0.1523001
  40.5600014    0.1388675
  40.5700035    0.1370806
  40.5800018    0.1289543
  40.5900002    0.1360925
  40.6000023    0.1382778
  40.6100006    0.1380638
  40.6200027    0.1358634
  40.6300011    0.1474015
  40.6400032    0.1444466
  40.6500015    0.1388676
  40.6600037    0.1349180
  40.6700020    0.1486154
  40.6800003    0.1445294
  40.6900024    0.1357170
  40.7000008    0.1440903
  40.7100029    0.1300181
  40.7200012    0.1371344
  40.7300034    0.1348781
  40.7400017    0.1354769
  40.7500038    0.1382865
  40.7600021    0.1401241
  40.7700005    0.1399778
  40.7800026    0.1369001
  40.7900009    0.1321182
  40.8000031    0.1425621
  40.8100014    0.1388107
  40.8200035    0.1368308
  40.8300018    0.1419104
  40.8400002    0.1259040
  40.8500023    0.1364140
  40.8600006    0.1318325
  40.8700027    0.1388191
  40.8800011    0.1405091
  40.8900032    0.1399710
  40.9000015    0.1357915
  40.9100037    0.1371371
  40.9200020    0.1392477
  40.9300003    0.1493165
  40.9400024    0.1386716
  40.9500008    0.1429206
  40.9600029    0.1407370
  40.9700012    0.1304483
  40.9800034    0.1443484
  40.9900017    0.1425220
  41.0000038    0.1362380
  41.0100021    0.1371867
  41.0200005    0.1260290
  41.0300026    0.1353060
  41.0400009    0.1272447
  41.0500031    0.1390366
  41.0600014    0.1310985
  41.0700035    0.1312567
  41.0800018    0.1357964
  41.0900002    0.1586304
  41.1000023    0.1378684
  41.1100006    0.1374336
  41.1200027    0.1434457
  41.1300011    0.1381712
  41.1400032    0.1299984
  41.1500015    0.1359309
  41.1600037    0.1412976
  41.1700020    0.1267162
  41.1800003    0.1346559
  41.1900024    0.1317327
  41.2000008    0.1346420
  41.2100029    0.1402277
  41.2200012    0.1317255
  41.2300034    0.1357648
  41.2400017    0.1345638
  41.2500038    0.1316143
  41.2600021    0.1379054
  41.2700005    0.1448537
  41.2800026    0.1402451
  41.2900009    0.1432956
  41.3000031    0.1414785
  41.3100014    0.1371958
  41.3200035    0.1295446
  41.3300018    0.1253540
  41.3400002    0.1286748
  41.3500023    0.1443545
  41.3600006    0.1371320
  41.3700027    0.1387793
  41.3800011    0.1366053
  41.3900032    0.1456058
  41.4000015    0.1384348
  41.4100037    0.1394706
  41.4200020    0.1382067
  41.4300003    0.1557229
  41.4400024    0.1395887
  41.4500008    0.1320786
  41.4600029    0.1420841
  41.4700012    0.1315540
  41.4800034    0.1529607
  41.4900017    0.1449497
  41.5000038    0.1400695
  41.5100021    0.1462875
  41.5200005    0.1389467
  41.5300026    0.1400727
  41.5400009    0.1263032
  41.5500031    0.1366760
  41.5600014    0.1416218
  41.5700035    0.1525000
  41.5800018    0.1339399
  41.5900002    0.1377631
  41.6000023    0.1498590
  41.6100006    0.1361831
  41.6200027    0.1498621
  41.6300011    0.1466859
  41.6400032    0.1407854
  41.6500015    0.1372111
  41.6600037    0.1475556
  41.6700020    0.1437849
  41.6800003    0.1342585
  41.6900024    0.1378137
  41.7000008    0.1393623
  41.7100029    0.1287862
  41.7200012    0.1299510
  41.7300034    0.1516141
  41.7400017    0.1471853
  41.7500038    0.1441689
  41.7600021    0.1385223
  41.7700005    0.1457763
  41.7800026    0.1461913
  41.7900009    0.1358180
  41.8000031    0.1280396
  41.8100014    0.1381668
  41.8200035    0.1395922
  41.8300018    0.1500653
  41.8400002    0.1458988
  41.8500023    0.1496116
  41.8600006    0.1395427
  41.8700027    0.1414363
  41.8800011    0.1426548
  41.8900032    0.1425375
  41.9000015    0.1421241
  41.9100037    0.1283436
  41.9200020    0.1418453
  41.9300003    0.1403147
  41.9400024    0.1483895
  41.9500008    0.1375247
  41.9600029    0.1565514
  41.9700012    0.1377209
  41.9800034    0.1456122
  41.9900017    0.1460724
  42.0000038    0.1458151
  42.0100021    0.1380516
  42.0200005    0.1368835
  42.0300026    0.1506037
  42.0400009    0.1385690
  42.0500031    0.1542203
  42.0600014    0.1436997
  42.0700035    0.1464110
  42.0800018    0.1409026
  42.0900002    0.1423483
  42.1000023    0.1341198
  42.1100006    0.1558542
  42.1200027    0.1466059
  42.1300011    0.1459055
  42.1400032    0.1343130
  42.1500015    0.1398649
  42.1600037    0.1445330
  42.1700020    0.1392262
  42.1800003    0.1465851
  42.1900024    0.1358992
  42.2000008    0.1525243
  42.2100029    0.1438333
  42.2200012    0.1436162
  42.2300034    0.1357852
  42.2400017    0.1459397
  42.2500038    0.1349686
  42.2600021    0.1426561
  42.2700005    0.1424656
  42.2800026    0.1398052
  42.2900009    0.1471297
  42.3000031    0.1562280
  42.3100014    0.1523522
  42.3200035    0.1495237
  42.3300018    0.1431745
  42.3400002    0.1462167
  42.3500023    0.1428587
  42.3600006    0.1414010
  42.3700027    0.1384644
  42.3800011    0.1423455
  42.3900032    0.1469224
  42.4000015    0.1444028
  42.4100037    0.1392803
  42.4200020    0.1354778
  42.4300003    0.1582116
  42.4400024    0.1438806
  42.4500008    0.1434506
  42.4600029    0.1403384
  42.4700012    0.1418681
  42.4800034    0.1378624
  42.4900017    0.1561695
  42.5000038    0.1369557
  42.5100021    0.1410637
  42.5200005    0.1585528
  42.5300026    0.1291961
  42.5400009    0.1453633
  42.5500031    0.1486141
  42.5600014    0.1354093
  42.5700035    0.1485845
  42.5800018    0.1552584
  42.5900002    0.1436475
  42.6000023    0.1552329
  42.6100006    0.1518918
  42.6200027    0.1552788
  42.6300011    0.1387551
  42.6400032    0.1510027
  42.6500015    0.1496896
  42.6600037    0.1523919
  42.6700020    0.1473216
  42.6800003    0.1376425
  42.6900024    0.1332949
  42.7000008    0.1300818
  42.7100029    0.1392464
  42.7200012    0.1316842
  42.7300034    0.1292909
  42.7400017    0.1160249
  42.7500038    0.1154148
  42.7600021    0.1253660
  42.7700005    0.1323445
  42.7800026    0.1303779
  42.7900009    0.1284934
  42.8000031    0.1390179
  42.8100014    0.1444915
  42.8200035    0.1455126
  42.8300018    0.1435273
  42.8400002    0.1386196
  42.8500023    0.1403408
  42.8600006    0.1245521
  42.8700027    0.1324334
  42.8800011    0.1405929
  42.8900032    0.1467279
  42.9000015    0.1428951
  42.9100037    0.1387084
  42.9200020    0.1383691
  42.9300003    0.1444980
  42.9400024    0.1465069
  42.9500008    0.1479258
  42.9600029    0.1370033
  42.9700012    0.1383022
  42.9800034    0.1328554
  42.9900017    0.1429368
  43.0000038    0.1427061
  43.0100021    0.1373740
  43.0200005    0.1342339
  43.0300026    0.1281373
  43.0400009    0.1307801
  43.0500031    0.1354148
  43.0600014    0.1374220
  43.0700035    0.1373230
  43.0800018    0.1475392
  43.0900002    0.1395404
  43.1000023    0.1459564
  43.1100006    0.1305466
  43.1200027    0.1389016
  43.1300011    0.1354969
  43.1400032    0.1390291
  43.1500015    0.1398568
  43.1600037    0.1458861
  43.1700020    0.1299242
  43.1800003    0.1435541
  43.1900024    0.1352089
  43.2000008    0.1431462
  43.2100029    0.1536018
  43.2200012    0.1460224
  43.2300034    0.1351140
  43.2400017    0.1382781
  43.2500038    0.1374863
  43.2600021    0.1373850
  43.2700005    0.1319037
  43.2800026    0.1456332
  43.2900009    0.1416757
  43.3000031    0.1416111
  43.3100014    0.1387222
  43.3200035    0.1375475
  43.3300018    0.1355844
  43.3400002    0.1458516
  43.3500023    0.1480579
  43.3600006    0.1364659
  43.3700027    0.1439096
  43.3800011    0.1427149
  43.3900032    0.1401382
  43.4000015    0.1502596
  43.4100037    0.1502376
  43.4200020    0.1403921
  43.4300003    0.1361331
  43.4400024    0.1285471
  43.4500008    0.1314424
  43.4600029    0.1488950
  43.4700012    0.1592762
  43.4800034    0.1360223
  43.4900017    0.1563126
  43.5000038    0.1525615
  43.5100021    0.1615493
  43.5200005    0.1425836
  43.5300026    0.1425456
  43.5400009    0.1494773
  43.5500031    0.1503379
  43.5600014    0.1463435
  43.5700035    0.1428402
  43.5800018    0.1396893
  43.5900040    0.1410760
  43.6000023    0.1439593
  43.6100006    0.1475835
  43.6200027    0.1399323
  43.6300011    0.1406486
  43.6400032    0.1343742
  43.6500015    0.1328101
  43.6600037    0.1385261
  43.6700020    0.1377965
  43.6800003    0.1412548
  43.6900024    0.1299200
  43.7000008    0.1368458
  43.7100029    0.1433233
  43.7200012    0.1361567
  43.7300034    0.1474523
  43.7400017    0.1491481
  43.7500038    0.1488878
  43.7600021    0.1281774
  43.7700005    0.1464971
  43.7800026    0.1344578
  43.7900009    0.1371750
  43.8000031    0.1493901
  43.8100014    0.1442292
  43.8200035    0.1406457
  43.8300018    0.1489446
  43.8400040    0.1474357
  43.8500023    0.1475268
  43.8600006    0.1312737
  43.8700027    0.1409913
  43.8800011    0.1389472
  43.8900032    0.1409912
  43.9000015    0.1408252
  43.9100037    0.1496144
  43.9200020    0.1500934
  43.9300003    0.1431953
  43.9400024    0.1407281
  43.9500008    0.1364181
  43.9600029    0.1482882
  43.9700012    0.1394523
  43.9800034    0.1537696
  43.9900017    0.1456178
  44.0000038    0.1358006
  44.0100021    0.1324205
  44.0200005    0.1400274
  44.0300026    0.1447277
  44.0400009    0.1383931
  44.0500031    0.1349611
  44.0600014    0.1350242
  44.0700035    0.1464215
  44.0800018    0.1453436
  44.0900040    0.1365458
  44.1000023    0.1494861
  44.1100006    0.1367197
  44.1200027    0.1383538
  44.1300011    0.1391933
  44.1400032    0.1489714
  44.1500015    0.1486568
  44.1600037    0.1472095
  44.1700020    0.1466202
  44.1800003    0.1349445
  44.1900024    0.1505282
  44.2000008    0.1466989
  44.2100029    0.1457547
  44.2200012    0.1438728
  44.2300034    0.1427332
  44.2400017    0.1339189
  44.2500038    0.1435476
  44.2600021    0.1440753
  44.2700005    0.1432803
  44.2800026    0.1362701
  44.2900009    0.1433038
  44.3000031    0.1431628
  44.3100014    0.1266957
  44.3200035    0.1327949
  44.3300018    0.1420958
  44.3400040    0.1391705
  44.3500023    0.1390162
  44.3600006    0.1462880
  44.3700027    0.1509477
  44.3800011    0.1524356
  44.3900032    0.1396802
  44.4000015    0.1391149
  44.4100037    0.1512479
  44.4200020    0.1581320
  44.4300003    0.1504145
  44.4400024    0.1386048
  44.4500008    0.1432254
  44.4600029    0.1416657
  44.4700012    0.1553589
  44.4800034    0.1510646
  44.4900017    0.1517942
  44.5000038    0.1485364
  44.5100021    0.1463215
  44.5200005    0.1473824
  44.5300026    0.1472406
  44.5400009    0.1406955
  44.5500031    0.1474930
  44.5600014    0.1578077
  44.5700035    0.1520106
  44.5800018    0.1483348
  44.5900040    0.1493984
  44.6000023    0.1430541
  44.6100006    0.1430415
  44.6200027    0.1483479
  44.6300011    0.1401242
  44.6400032    0.1446403
  44.6500015    0.1301635
  44.6600037    0.1464052
  44.6700020    0.1516528
  44.6800003    0.1442919
  44.6900024    0.1487620
  44.7000008    0.1256981
  44.7100029    0.1416986
  44.7200012    0.1361251
  44.7300034    0.1340289
  44.7400017    0.1375674
  44.7500038    0.1432604
  44.7600021    0.1409976
  44.7700005    0.1396167
  44.7800026    0.1517063
  44.7900009    0.1454311
  44.8000031    0.1594189
  44.8100014    0.1466380
  44.8200035    0.1450147
  44.8300018    0.1549248
  44.8400040    0.1489318
  44.8500023    0.1423630
  44.8600006    0.1406532
  44.8700027    0.1373275
  44.8800011    0.1472911
  44.8900032    0.1554730
  44.9000015    0.1580340
  44.9100037    0.1491452
  44.9200020    0.1592906
  44.9300003    0.1434912
  44.9400024    0.1472482
  44.9500008    0.1621956
  44.9600029    0.1551690
  44.9700012    0.1612848
  44.9800034    0.1585601
  44.9900017    0.1470545
  45.0000038    0.1497284
  45.0100021    0.1441010
  45.0200005    0.1513394
  45.0300026    0.1500892
  45.0400009    0.1551811
  45.0500031    0.1537474
  45.0600014    0.1472169
  45.0700035    0.1434685
  45.0800018    0.1477092
  45.0900040    0.1435387
  45.1000023    0.1386901
  45.1100006    0.1556012
  45.1200027    0.1362723
  45.1300011    0.1391973
  45.1400032    0.1457025
  45.1500015    0.1336741
  45.1600037    0.1444808
  45.1700020    0.1445314
  45.1800003    0.1337854
  45.1900024    0.1400501
  45.2000008    0.1354699
  45.2100029    0.1458075
  45.2200012    0.1411383
  45.2300034    0.1386612
  45.2400017    0.1342962
  45.2500038    0.1364973
  45.2600021    0.1264181
  45.2700005    0.1312390
  45.2800026    0.1409269
  45.2900009    0.1330472
  45.3000031    0.1230802
  45.3100014    0.1411109
  45.3200035    0.1469084
  45.3300018    0.1252623
  45.3400040    0.1422080
  45.3500023    0.1444479
  45.3600006    0.1360384
  45.3700027    0.1334121
  45.3800011    0.1458556
  45.3900032    0.1501921
  45.4000015    0.1448928
  45.4100037    0.1403464
  45.4200020    0.1511235
  45.4300003    0.1321949
  45.4400024    0.1518180
  45.4500008    0.1337937
  45.4600029    0.1411078
  45.4700012    0.1383353
  45.4800034    0.1421956
  45.4900017    0.1414879
  45.5000038    0.1438364
  45.5100021    0.1415060
  45.5200005    0.1378867
  45.5300026    0.1438177
  45.5400009    0.1380694
  45.5500031    0.1311947
  45.5600014    0.1325803
  45.5700035    0.1259262
  45.5800018    0.1329998
  45.5900040    0.1428576
  45.6000023    0.1350287
  45.6100006    0.1296570
  45.6200027    0.1398489
  45.6300011    0.1339679
  45.6400032    0.1401617
  45.6500015    0.1470270
  45.6600037    0.1443478
  45.6700020    0.1296050
  45.6800003    0.1359583
  45.6900024    0.1406509
  45.7000008    0.1427374
  45.7100029    0.1383627
  45.7200012    0.1304903
  45.7300034    0.1436992
  45.7400017    0.1543609
  45.7500038    0.1510610
  45.7600021    0.1409845
  45.7700005    0.1436671
  45.7800026    0.1412920
  45.7900009    0.1454867
  45.8000031    0.1434159
  45.8100014    0.1412255
  45.8200035    0.1391678
  45.8300018    0.1483582
  45.8400040    0.1492505
  45.8500023    0.1402354
  45.8600006    0.1456174
  45.8700027    0.1250643
  45.8800011    0.1304572
  45.8900032    0.1465596
  45.9000015    0.1455814
  45.9100037    0.1529295
  45.9200020    0.1403557
  45.9300003    0.1360747
  45.9400024    0.1300095
  45.9500008    0.1446750
  45.9600029    0.1425379
  45.9700012    0.1436325
  45.9800034    0.1360062
  45.9900017    0.1309901
  46.0000038    0.1425475
  46.0100021    0.1336934
  46.0200005    0.1400224
  46.0300026    0.1430089
  46.0400009    0.1412277
  46.0500031    0.1340889
  46.0600014    0.1434104
  46.0700035    0.1443685
  46.0800018    0.1380396
  46.0900040    0.1452686
  46.1000023    0.1310721
  46.1100006    0.1502016
  46.1200027    0.1460923
  46.1300011    0.1445353
  46.1400032    0.1403863
  46.1500015    0.1400987
  46.1600037    0.1339118
  46.1700020    0.1480754
  46.1800003    0.1382009
  46.1900024    0.1476932
  46.2000008    0.1348399
  46.2100029    0.1440650
  46.2200012    0.1521319
  46.2300034    0.1449576
  46.2400017    0.1351067
  46.2500038    0.1442100
  46.2600021    0.1362379
  46.2700005    0.1444899
  46.2800026    0.1411179
  46.2900009    0.1436857
  46.3000031    0.1428551
  46.3100014    0.1409892
  46.3200035    0.1296912
  46.3300018    0.1432711
  46.3400040    0.1406794
  46.3500023    0.1390132
  46.3600006    0.1464498
  46.3700027    0.1316686
  46.3800011    0.1435255
  46.3900032    0.1500007
  46.4000015    0.1497303
  46.4100037    0.1582180
  46.4200020    0.1473581
  46.4300003    0.1401931
  46.4400024    0.1496172
  46.4500008    0.1580468
  46.4600029    0.1371779
  46.4700012    0.1364763
  46.4800034    0.1438340
  46.4900017    0.1389024
  46.5000038    0.1359610
  46.5100021    0.1427326
  46.5200005    0.1458052
  46.5300026    0.1301830
  46.5400009    0.1384612
  46.5500031    0.1449167
  46.5600014    0.1372437
  46.5700035    0.1417666
  46.5800018    0.1386994
  46.5900040    0.1366111
  46.6000023    0.1386613
  46.6100006    0.1351942
  46.6200027    0.1429804
  46.6300011    0.1403230
  46.6400032    0.1405515
  46.6500015    0.1442054
  46.6600037    0.1402820
  46.6700020    0.1430965
  46.6800041    0.1391811
  46.6900024    0.1466404
  46.7000008    0.1308174
  46.7100029    0.1402656
  46.7200012    0.1438745
  46.7300034    0.1340777
  46.7400017    0.1491543
  46.7500038    0.1505305
  46.7600021    0.1464754
  46.7700005    0.1444225
  46.7800026    0.1478628
  46.7900009    0.1458143
  46.8000031    0.1544988
  46.8100014    0.1442433
  46.8200035    0.1539307
  46.8300018    0.1432216
  46.8400040    0.1405954
  46.8500023    0.1351132
  46.8600006    0.1440582
  46.8700027    0.1463246
  46.8800011    0.1340459
  46.8900032    0.1414170
  46.9000015    0.1438073
  46.9100037    0.1329818
  46.9200020    0.1305311
  46.9300041    0.1342980
  46.9400024    0.1426915
  46.9500008    0.1356982
  46.9600029    0.1349226
  46.9700012    0.1402602
  46.9800034    0.1258331
  46.9900017    0.1363547
  47.0000038    0.1374415
  47.0100021    0.1443487
  47.0200005    0.1439216
  47.0300026    0.1403448
  47.0400009    0.1278747
  47.0500031    0.1381878
  47.0600014    0.1455303
  47.0700035    0.1402465
  47.0800018    0.1352346
  47.0900040    0.1269966
  47.1000023    0.1438867
  47.1100006    0.1430134
  47.1200027    0.1345543
  47.1300011    0.1466883
  47.1400032    0.1449277
  47.1500015    0.1410305
  47.1600037    0.1401781
  47.1700020    0.1445837
  47.1800041    0.1533817
  47.1900024    0.1405016
  47.2000008    0.1466957
  47.2100029    0.1441848
  47.2200012    0.1369909
  47.2300034    0.1312979
  47.2400017    0.1350042
  47.2500038    0.1458337
  47.2600021    0.1338909
  47.2700005    0.1411392
  47.2800026    0.1375669
  47.2900009    0.1496873
  47.3000031    0.1409418
  47.3100014    0.1365737
  47.3200035    0.1462492
  47.3300018    0.1376197
  47.3400040    0.1427582
  47.3500023    0.1408426
  47.3600006    0.1335617
  47.3700027    0.1378678
  47.3800011    0.1428763
  47.3900032    0.1422067
  47.4000015    0.1410809
  47.4100037    0.1402166
  47.4200020    0.1453637
  47.4300041    0.1423179
  47.4400024    0.1404889
  47.4500008    0.1475048
  47.4600029    0.1353677
  47.4700012    0.1493639
  47.4800034    0.1345356
  47.4900017    0.1417685
  47.5000038    0.1433422
  47.5100021    0.1389269
  47.5200005    0.1318150
  47.5300026    0.1321132
  47.5400009    0.1354067
  47.5500031    0.1434284
  47.5600014    0.1430058
  47.5700035    0.1464935
  47.5800018    0.1411862
  47.5900040    0.1506749
  47.6000023    0.1367386
  47.6100006    0.1343128
  47.6200027    0.1403820
  47.6300011    0.1487787
  47.6400032    0.1482331
  47.6500015    0.1367280
  47.6600037    0.1311710
  47.6700020    0.1347529
  47.6800041    0.1345325
  47.6900024    0.1450188
  47.7000008    0.1412472
  47.7100029    0.1430216
  47.7200012    0.1479868
  47.7300034    0.1326098
  47.7400017    0.1459026
  47.7500038    0.1543941
  47.7600021    0.1465898
  47.7700005    0.1509269
  47.7800026    0.1525657
  47.7900009    0.1438251
  47.8000031    0.1406589
  47.8100014    0.1436310
  47.8200035    0.1335223
  47.8300018    0.1450131
  47.8400040    0.1405377
  47.8500023    0.1341652
  47.8600006    0.1466249
  47.8700027    0.1354650
  47.8800011    0.1338803
  47.8900032    0.1445810
  47.9000015    0.1582511
  47.9100037    0.1425252
  47.9200020    0.1368695
  47.9300041    0.1325428
  47.9400024    0.1354013
  47.9500008    0.1352355
  47.9600029    0.1445260
  47.9700012    0.1428566
  47.9800034    0.1406323
  47.9900017    0.1443371
  48.0000038    0.1429540
  48.0100021    0.1258587
  48.0200005    0.1399153
  48.0300026    0.1427408
  48.0400009    0.1497477
  48.0500031    0.1367643
  48.0600014    0.1521103
  48.0700035    0.1535911
  48.0800018    0.1378645
  48.0900040    0.1460222
  48.1000023    0.1552808
  48.1100006    0.1475153
  48.1200027    0.1491173
  48.1300011    0.1480777
  48.1400032    0.1496283
  48.1500015    0.1353617
  48.1600037    0.1340055
  48.1700020    0.1310194
  48.1800041    0.1455264
  48.1900024    0.1397807
  48.2000008    0.1396227
  48.2100029    0.1367840
  48.2200012    0.1521264
  48.2300034    0.1456500
  48.2400017    0.1475000
  48.2500038    0.1467412
  48.2600021    0.1423029
  48.2700005    0.1515973
  48.2800026    0.1431929
  48.2900009    0.1421277
  48.3000031    0.1489646
  48.3100014    0.1348218
  48.3200035    0.1552844
  48.3300018    0.1423654
  48.3400040    0.1415709
  48.3500023    0.1477703
  48.3600006    0.1371963
  48.3700027    0.1400911
  48.3800011    0.1451201
  48.3900032    0.1414805
  48.4000015    0.1445155
  48.4100037    0.1404490
  48.4200020    0.1458302
  48.4300041    0.1414317
  48.4400024    0.1407549
  48.4500008    0.1483206
  48.4600029    0.1391985
  48.4700012    0.1434965
  48.4800034    0.1410231
  48.4900017    0.1409329
  48.5000038    0.1434657
  48.5100021    0.1350858
  48.5200005    0.1387597
  48.5300026    0.1391425
  48.5400009    0.1333938
  48.5500031    0.1378890
  48.5600014    0.1340192
  48.5700035    0.1376333
  48.5800018    0.1442747
  48.5900040    0.1441036
  48.6000023    0.1478407
  48.6100006    0.1461889
  48.6200027    0.1502331
  48.6300011    0.1458858
  48.6400032    0.1395676
  48.6500015    0.1361559
  48.6600037    0.1306205
  48.6700020    0.1525389
  48.6800041    0.1310101
  48.6900024    0.1458425
  48.7000008    0.1415693
  48.7100029    0.1513913
  48.7200012    0.1443354
  48.7300034    0.1486091
  48.7400017    0.1444825
  48.7500038    0.1418877
  48.7600021    0.1460852
  48.7700005    0.1399462
  48.7800026    0.1335166
  48.7900009    0.1387667
  48.8000031    0.1493661
  48.8100014    0.1433853
  48.8200035    0.1476563
  48.8300018    0.1499476
  48.8400040    0.1420708
  48.8500023    0.1420181
  48.8600006    0.1524495
  48.8700027    0.1437614
  48.8800011    0.1446899
  48.8900032    0.1439020
  48.9000015    0.1494254
  48.9100037    0.1361271
  48.9200020    0.1365371
  48.9300041    0.1406673
  48.9400024    0.1412690
  48.9500008    0.1468877
  48.9600029    0.1401097
  48.9700012    0.1478140
  48.9800034    0.1439549
  48.9900017    0.1401122
  49.0000038    0.1374058
  49.0100021    0.1316890
  49.0200005    0.1357777
  49.0300026    0.1411788
  49.0400009    0.1377030
  49.0500031    0.1325502
  49.0600014    0.1497082
  49.0700035    0.1310240
  49.0800018    0.1363492
  49.0900040    0.1365319
  49.1000023    0.1332916
  49.1100006    0.1301479
  49.1200027    0.1436681
  49.1300011    0.1493596
  49.1400032    0.1330392
  49.1500015    0.1337620
  49.1600037    0.1304245
  49.1700020    0.1338434
  49.1800041    0.1316452
  49.1900024    0.1375704
  49.2000008    0.1351573
  49.2100029    0.1304017
  49.2200012    0.1359027
  49.2300034    0.1308163
  49.2400017    0.1374787
  49.2500038    0.1249950
  49.2600021    0.1376521
  49.2700005    0.1344261
  49.2800026    0.1308089
  49.2900009    0.1390331
  49.3000031    0.1407339
  49.3100014    0.1263748
  49.3200035    0.1406436
  49.3300018    0.1320226
  49.3400040    0.1321775
  49.3500023    0.1287232
  49.3600006    0.1279937
  49.3700027    0.1368529
  49.3800011    0.1356304
  49.3900032    0.1335376
  49.4000015    0.1357866
  49.4100037    0.1446883
  49.4200020    0.1383599
  49.4300041    0.1399947
  49.4400024    0.1278172
  49.4500008    0.1369522
  49.4600029    0.1336940
  49.4700012    0.1292555
  49.4800034    0.1249526
  49.4900017    0.1364360
  49.5000038    0.1315063
  49.5100021    0.1424484
  49.5200005    0.1399803
  49.5300026    0.1355782
  49.5400009    0.1454174
  49.5500031    0.1474249
  49.5600014    0.1396401
  49.5700035    0.1377729
  49.5800018    0.1294416
  49.5900040    0.1398089
  49.6000023    0.1479535
  49.6100006    0.1421041
  49.6200027    0.1647919
  49.6300011    0.1508126
  49.6400032    0.1435898
  49.6500015    0.1455188
  49.6600037    0.1460860
  49.6700020    0.1385535
  49.6800041    0.1418529
  49.6900024    0.1331333
  49.7000008    0.1388456
  49.7100029    0.1323841
  49.7200012    0.1508168
  49.7300034    0.1328026
  49.7400017    0.1265433
  49.7500038    0.1296788
  49.7600021    0.1311937
  49.7700005    0.1351838
  49.7800026    0.1413330
  49.7900009    0.1387082
  49.8000031    0.1370915
  49.8100014    0.1449825
  49.8200035    0.1532294
  49.8300018    0.1423477
  49.8400040    0.1340888
  49.8500023    0.1402861
  49.8600006    0.1357846
  49.8700027    0.1244456
  49.8800011    0.1314912
  49.8900032    0.1342293
  49.9000015    0.1298468
  49.9100037    0.1348593
  49.9200020    0.1245544
  49.9300041    0.1389920
  49.9400024    0.1362676
  49.9500008    0.1356596
  49.9600029    0.1295673
  49.9700012    0.1347979
  49.9800034    0.1438059
  49.9900017    0.1489442
  50.0000038    0.1394173
  50.0100021    0.1493263
  50.0200043    0.1396663
  50.0300026    0.1377373
  50.0400009    0.1329769
  50.0500031    0.1416968
  50.0600014    0.1477101
  50.0700035    0.1459419
  50.0800018    0.1431563
  50.0900040    0.1270239
  50.1000023    0.1304590
  50.1100006    0.1527514
  50.1200027    0.1342174
  50.1300011    0.1342134
  50.1400032    0.1378015
  50.1500015    0.1334951
  50.1600037    0.1447038
  50.1700020    0.1357744
  50.1800041    0.1492531
  50.1900024    0.1563465
  50.2000008    0.1431746
  50.2100029    0.1388041
  50.2200012    0.1327187
  50.2300034    0.1389193
  50.2400017    0.1450502
  50.2500038    0.1427996
  50.2600021    0.1453444
  50.2700043    0.1510370
  50.2800026    0.1466664
  50.2900009    0.1293151
  50.3000031    0.1346131
  50.3100014    0.1458367
  50.3200035    0.1411168
  50.3300018    0.1439490
  50.3400040    0.1337814
  50.3500023    0.1437008
  50.3600006    0.1428959
  50.3700027    0.1516289
  50.3800011    0.1354277
  50.3900032    0.1250974
  50.4000015    0.1323652
  50.4100037    0.1409805
  50.4200020    0.1252625
  50.4300041    0.1432710
  50.4400024    0.1498349
  50.4500008    0.1477218
  50.4600029    0.1492726
  50.4700012    0.1525322
  50.4800034    0.1465514
  50.4900017    0.1410060
  50.5000038    0.1481375
  50.5100021    0.1460169
  50.5200043    0.1434352
  50.5300026    0.1363353
  50.5400009    0.1394304
  50.5500031    0.1354455
  50.5600014    0.1390199
  50.5700035    0.1370975
  50.5800018    0.1469937
  50.5900040    0.1355102
  50.6000023    0.1349295
  50.6100006    0.1457517
  50.6200027    0.1274214
  50.6300011    0.1470165
  50.6400032    0.1448193
  50.6500015    0.1280278
  50.6600037    0.1452932
  50.6700020    0.1415442
  50.6800041    0.1358383
  50.6900024    0.1277802
  50.7000008    0.1307762
  50.7100029    0.1372597
  50.7200012    0.1378723
  50.7300034    0.1346654
  50.7400017    0.1355927
  50.7500038    0.1438874
  50.7600021    0.1359298
  50.7700043    0.1337961
  50.7800026    0.1376951
  50.7900009    0.1365910
  50.8000031    0.1366494
  50.8100014    0.1336848
  50.8200035    0.1400985
  50.8300018    0.1324932
  50.8400040    0.1271066
  50.8500023    0.1349355
  50.8600006    0.1381839
  50.8700027    0.1334044
  50.8800011    0.1407693
  50.8900032    0.1352557
  50.9000015    0.1362406
  50.9100037    0.1329950
  50.9200020    0.1328456
  50.9300041    0.1325740
  50.9400024    0.1415147
  50.9500008    0.1421250
  50.9600029    0.1491144
  50.9700012    0.1412629
  50.9800034    0.1412703
  50.9900017    0.1490227
  51.0000038    0.1523619
  51.0100021    0.1433364
  51.0200043    0.1424299
  51.0300026    0.1541788
  51.0400009    0.1435039
  51.0500031    0.1447879
  51.0600014    0.1458400
  51.0700035    0.1409125
  51.0800018    0.1612273
  51.0900040    0.1438404
  51.1000023    0.1277489
  51.1100006    0.1410366
  51.1200027    0.1328481
  51.1300011    0.1323686
  51.1400032    0.1367233
  51.1500015    0.1363814
  51.1600037    0.1370707
  51.1700020    0.1341832
  51.1800041    0.1360465
  51.1900024    0.1361720
  51.2000008    0.1376126
  51.2100029    0.1283786
  51.2200012    0.1220007
  51.2300034    0.1274088
  51.2400017    0.1411982
  51.2500038    0.1437619
  51.2600021    0.1349145
  51.2700043    0.1340124
  51.2800026    0.1395399
  51.2900009    0.1511176
  51.3000031    0.1520550
  51.3100014    0.1500742
  51.3200035    0.1440118
  51.3300018    0.1404848
  51.3400040    0.1359859
  51.3500023    0.1430452
  51.3600006    0.1531325
  51.3700027    0.1359823
  51.3800011    0.1405637
  51.3900032    0.1333362
  51.4000015    0.1336821
  51.4100037    0.1381078
  51.4200020    0.1364000
  51.4300041    0.1440949
  51.4400024    0.1451616
  51.4500008    0.1315689
  51.4600029    0.1412570
  51.4700012    0.1415779
  51.4800034    0.1356984
  51.4900017    0.1409291
  51.5000038    0.1431517
  51.5100021    0.1395112
  51.5200043    0.1305124
  51.5300026    0.1329887
  51.5400009    0.1482384
  51.5500031    0.1457200
  51.5600014    0.1378477
  51.5700035    0.1418366
  51.5800018    0.1373512
  51.5900040    0.1297457
  51.6000023    0.1372798
  51.6100006    0.1357168
  51.6200027    0.1349484
  51.6300011    0.1343444
  51.6400032    0.1277435
  51.6500015    0.1258319
  51.6600037    0.1333601
  51.6700020    0.1363708
  51.6800041    0.1366478
  51.6900024    0.1303525
  51.7000008    0.1261237
  51.7100029    0.1319800
  51.7200012    0.1316160
  51.7300034    0.1353132
  51.7400017    0.1263646
  51.7500038    0.1294345
  51.7600021    0.1310570
  51.7700043    0.1362851
  51.7800026    0.1355144
  51.7900009    0.1428099
  51.8000031    0.1284967
  51.8100014    0.1312044
  51.8200035    0.1460244
  51.8300018    0.1385800
  51.8400040    0.1384011
  51.8500023    0.1469663
  51.8600006    0.1363184
  51.8700027    0.1394333
  51.8800011    0.1360170
  51.8900032    0.1363001
  51.9000015    0.1237625
  51.9100037    0.1415189
  51.9200020    0.1437153
  51.9300041    0.1332574
  51.9400024    0.1378156
  51.9500008    0.1501607
  51.9600029    0.1452907
  51.9700012    0.1401377
  51.9800034    0.1354221
  51.9900017    0.1503994
  52.0000038    0.1430131
  52.0100021    0.1489492
  52.0200043    0.1501362
  52.0300026    0.1495816
  52.0400009    0.1446394
  52.0500031    0.1548883
  52.0600014    0.1586716
  52.0700035    0.1373034
  52.0800018    0.1483299
  52.0900040    0.1503550
  52.1000023    0.1487172
  52.1100006    0.1439521
  52.1200027    0.1351559
  52.1300011    0.1299660
  52.1400032    0.1316770
  52.1500015    0.1342265
  52.1600037    0.1373021
  52.1700020    0.1398768
  52.1800041    0.1369635
  52.1900024    0.1378990
  52.2000008    0.1427871
  52.2100029    0.1297028
  52.2200012    0.1337493
  52.2300034    0.1341228
  52.2400017    0.1248872
  52.2500038    0.1415911
  52.2600021    0.1442354
  52.2700043    0.1407226
  52.2800026    0.1537518
  52.2900009    0.1458673
  52.3000031    0.1448708
  52.3100014    0.1542228
  52.3200035    0.1497583
  52.3300018    0.1494250
  52.3400040    0.1402076
  52.3500023    0.1430373
  52.3600006    0.1429554
  52.3700027    0.1411797
  52.3800011    0.1521057
  52.3900032    0.1479458
  52.4000015    0.1414136
  52.4100037    0.1283061
  52.4200020    0.1359116
  52.4300041    0.1414692
  52.4400024    0.1508967
  52.4500008    0.1421099
  52.4600029    0.1346838
  52.4700012    0.1338786
  52.4800034    0.1369355
  52.4900017    0.1368394
  52.5000038    0.1365107
  52.5100021    0.1295734
  52.5200043    0.1331045
  52.5300026    0.1418771
  52.5400009    0.1389685
  52.5500031    0.1373877
  52.5600014    0.1476731
  52.5700035    0.1344165
  52.5800018    0.1355646
  52.5900040    0.1366658
  52.6000023    0.1368572
  52.6100006    0.1346161
  52.6200027    0.1376792
  52.6300011    0.1417994
  52.6400032    0.1347614
  52.6500015    0.1503251
  52.6600037    0.1424929
  52.6700020    0.1420193
  52.6800041    0.1473916
  52.6900024    0.1439766
  52.7000008    0.1314396
  52.7100029    0.1472322
  52.7200012    0.1343273
  52.7300034    0.1399670
  52.7400017    0.1325268
  52.7500038    0.1429141
  52.7600021    0.1491961
  52.7700043    0.1410457
  52.7800026    0.1332220
  52.7900009    0.1399686
  52.8000031    0.1457635
  52.8100014    0.1340369
  52.8200035    0.1262757
  52.8300018    0.1191218
  52.8400040    0.1481386
  52.8500023    0.1305828
  52.8600006    0.1324089
  52.8700027    0.1428835
  52.8800011    0.1436671
  52.8900032    0.1414040
  52.9000015    0.1367605
  52.9100037    0.1510472
  52.9200020    0.1408312
  52.9300041    0.1428436
  52.9400024    0.1411842
  52.9500008    0.1369535
  52.9600029    0.1333136
  52.9700012    0.1331364
  52.9800034    0.1448877
  52.9900017    0.1450311
  53.0000038    0.1357674
  53.0100021    0.1223869
  53.0200043    0.1445780
  53.0300026    0.1411421
  53.0400009    0.1356297
  53.0500031    0.1444567
  53.0600014    0.1554959
  53.0700035    0.1475372
  53.0800018    0.1430603
  53.0900040    0.1371634
  53.1000023    0.1510309
  53.1100044    0.1351874
  53.1200027    0.1429375
  53.1300011    0.1445263
  53.1400032    0.1344735
  53.1500015    0.1507025
  53.1600037    0.1498200
  53.1700020    0.1430565
  53.1800041    0.1523843
  53.1900024    0.1360513
  53.2000008    0.1393919
  53.2100029    0.1349170
  53.2200012    0.1421113
  53.2300034    0.1411750
  53.2400017    0.1332628
  53.2500038    0.1434401
  53.2600021    0.1335926
  53.2700043    0.1324464
  53.2800026    0.1232990
  53.2900009    0.1311373
  53.3000031    0.1333127
  53.3100014    0.1367619
  53.3200035    0.1334942
  53.3300018    0.1417880
  53.3400040    0.1443444
  53.3500023    0.1462213
  53.3600044    0.1364982
  53.3700027    0.1466318
  53.3800011    0.1433912
  53.3900032    0.1327740
  53.4000015    0.1372675
  53.4100037    0.1326465
  53.4200020    0.1256734
  53.4300041    0.1288886
  53.4400024    0.1353371
  53.4500008    0.1379295
  53.4600029    0.1346391
  53.4700012    0.1360289
  53.4800034    0.1359183
  53.4900017    0.1405189
  53.5000038    0.1380905
  53.5100021    0.1435888
  53.5200043    0.1323513
  53.5300026    0.1323500
  53.5400009    0.1430784
  53.5500031    0.1310781
  53.5600014    0.1247533
  53.5700035    0.1305295
  53.5800018    0.1367221
  53.5900040    0.1349606
  53.6000023    0.1306457
  53.6100044    0.1399802
  53.6200027    0.1320132
  53.6300011    0.1317668
  53.6400032    0.1356428
  53.6500015    0.1289220
  53.6600037    0.1333647
  53.6700020    0.1313452
  53.6800041    0.1295224
  53.6900024    0.1288014
  53.7000008    0.1317674
  53.7100029    0.1403641
  53.7200012    0.1300001
  53.7300034    0.1337382
  53.7400017    0.1267903
  53.7500038    0.1414638
  53.7600021    0.1406050
  53.7700043    0.1336894
  53.7800026    0.1349354
  53.7900009    0.1250633
  53.8000031    0.1423694
  53.8100014    0.1367440
  53.8200035    0.1360285
  53.8300018    0.1385119
  53.8400040    0.1407955
  53.8500023    0.1482488
  53.8600044    0.1430385
  53.8700027    0.1311591
  53.8800011    0.1391144
  53.8900032    0.1331587
  53.9000015    0.1505651
  53.9100037    0.1389923
  53.9200020    0.1378899
  53.9300041    0.1337535
  53.9400024    0.1361877
  53.9500008    0.1423444
  53.9600029    0.1293007
  53.9700012    0.1287295
  53.9800034    0.1445146
  53.9900017    0.1428566
  54.0000038    0.1420494
  54.0100021    0.1378050
  54.0200043    0.1415034
  54.0300026    0.1360656
  54.0400009    0.1364158
  54.0500031    0.1425525
  54.0600014    0.1438968
  54.0700035    0.1532684
  54.0800018    0.1575163
  54.0900040    0.1439349
  54.1000023    0.1451572
  54.1100044    0.1518255
  54.1200027    0.1565730
  54.1300011    0.1400250
  54.1400032    0.1362305
  54.1500015    0.1385558
  54.1600037    0.1318224
  54.1700020    0.1257393
  54.1800041    0.1355226
  54.1900024    0.1400473
  54.2000008    0.1476381
  54.2100029    0.1349150
  54.2200012    0.1362430
  54.2300034    0.1264913
  54.2400017    0.1436457
  54.2500038    0.1364369
  54.2600021    0.1365638
  54.2700043    0.1332490
  54.2800026    0.1463718
  54.2900009    0.1430853
  54.3000031    0.1353738
  54.3100014    0.1392531
  54.3200035    0.1290345
  54.3300018    0.1398783
  54.3400040    0.1452603
  54.3500023    0.1419118
  54.3600044    0.1455938
  54.3700027    0.1357495
  54.3800011    0.1351232
  54.3900032    0.1296737
  54.4000015    0.1278191
  54.4100037    0.1300189
  54.4200020    0.1198768
  54.4300041    0.1345107
  54.4400024    0.1218794
  54.4500008    0.1410563
  54.4600029    0.1445055
  54.4700012    0.1354180
  54.4800034    0.1360925
  54.4900017    0.1379788
  54.5000038    0.1250312
  54.5100021    0.1304988
  54.5200043    0.1352895
  54.5300026    0.1297085
  54.5400009    0.1307530
  54.5500031    0.1348712
  54.5600014    0.1234839
  54.5700035    0.1391795
  54.5800018    0.1331350
  54.5900040    0.1420221
  54.6000023    0.1445244
  54.6100044    0.1381770
  54.6200027    0.1450670
  54.6300011    0.1348913
  54.6400032    0.1263047
  54.6500015    0.1401586
  54.6600037    0.1442847
  54.6700020    0.1350894
  54.6800041    0.1304044
  54.6900024    0.1492041
  54.7000008    0.1318855
  54.7100029    0.1350508
  54.7200012    0.1406218
  54.7300034    0.1419841
  54.7400017    0.1351265
  54.7500038    0.1396680
  54.7600021    0.1489905
  54.7700043    0.1428577
  54.7800026    0.1454058
  54.7900009    0.1422972
  54.8000031    0.1377123
  54.8100014    0.1350104
  54.8200035    0.1358789
  54.8300018    0.1500756
  54.8400040    0.1414126
  54.8500023    0.1390998
  54.8600044    0.1385614
  54.8700027    0.1300149
  54.8800011    0.1393666
  54.8900032    0.1466973
  54.9000015    0.1467711
  54.9100037    0.1429549
  54.9200020    0.1406860
  54.9300041    0.1383020
  54.9400024    0.1250966
  54.9500008    0.1415545
  54.9600029    0.1268466
  54.9700012    0.1403513
  54.9800034    0.1331276
  54.9900017    0.1444062
  55.0000038    0.1307892
  55.0100021    0.1386753
  55.0200043    0.1359963
  55.0300026    0.1448826
  55.0400009    0.1477929
  55.0500031    0.1374094
  55.0600014    0.1303392
  55.0700035    0.1404774
  55.0800018    0.1396550
  55.0900040    0.1405627
  55.1000023    0.1315588
  55.1100044    0.1390336
  55.1200027    0.1398251
  55.1300011    0.1320311
  55.1400032    0.1401353
  55.1500015    0.1461218
  55.1600037    0.1311769
  55.1700020    0.1293979
  55.1800041    0.1242341
  55.1900024    0.1401792
  55.2000008    0.1256414
  55.2100029    0.1421344
  55.2200012    0.1370045
  55.2300034    0.1305324
  55.2400017    0.1200756
  55.2500038    0.1265526
  55.2600021    0.1288833
  55.2700043    0.1206450
  55.2800026    0.1332043
  55.2900009    0.1253340
  55.3000031    0.1286639
  55.3100014    0.1335110
  55.3200035    0.1376556
  55.3300018    0.1277133
  55.3400040    0.1233079
  55.3500023    0.1267456
  55.3600044    0.1241347
  55.3700027    0.1348693
  55.3800011    0.1364965
  55.3900032    0.1246739
  55.4000015    0.1389159
  55.4100037    0.1350878
  55.4200020    0.1214590
  55.4300041    0.1229290
  55.4400024    0.1309903
  55.4500008    0.1302338
  55.4600029    0.1371695
  55.4700012    0.1404435
  55.4800034    0.1416642
  55.4900017    0.1239971
  55.5000038    0.1333646
  55.5100021    0.1308138
  55.5200043    0.1304463
  55.5300026    0.1234845
  55.5400009    0.1318213
  55.5500031    0.1277030
  55.5600014    0.1327626
  55.5700035    0.1412724
  55.5800018    0.1418522
  55.5900040    0.1271230
  55.6000023    0.1450991
  55.6100044    0.1361939
  55.6200027    0.1321970
  55.6300011    0.1329977
  55.6400032    0.1270984
  55.6500015    0.1256135
  55.6600037    0.1367400
  55.6700020    0.1327613
  55.6800041    0.1420633
  55.6900024    0.1388440
  55.7000008    0.1368982
  55.7100029    0.1359667
  55.7200012    0.1337411
  55.7300034    0.1309704
  55.7400017    0.1247399
  55.7500038    0.1351060
  55.7600021    0.1355752
  55.7700043    0.1300360
  55.7800026    0.1289237
  55.7900009    0.1317895
  55.8000031    0.1269522
  55.8100014    0.1349900
  55.8200035    0.1357810
  55.8300018    0.1303415
  55.8400040    0.1295825
  55.8500023    0.1294603
  55.8600044    0.1271278
  55.8700027    0.1265332
  55.8800011    0.1196408
  55.8900032    0.1221615
  55.9000015    0.1285887
  55.9100037    0.1255570
  55.9200020    0.1253040
  55.9300041    0.1252633
  55.9400024    0.1183414
  55.9500008    0.1296784
  55.9600029    0.1423176
  55.9700012    0.1259317
  55.9800034    0.1320887
  55.9900017    0.1296615
  56.0000038    0.1291292
  56.0100021    0.1355847
  56.0200043    0.1409704
  56.0300026    0.1374885
  56.0400009    0.1288436
  56.0500031    0.1278459
  56.0600014    0.1257030
  56.0700035    0.1222027
  56.0800018    0.1434946
  56.0900040    0.1423444
  56.1000023    0.1346700
  56.1100044    0.1249626
  56.1200027    0.1227431
  56.1300011    0.1265198
  56.1400032    0.1311595
  56.1500015    0.1374576
  56.1600037    0.1261690
  56.1700020    0.1199124
  56.1800041    0.1240590
  56.1900024    0.1204748
  56.2000008    0.1316291
  56.2100029    0.1352761
  56.2200012    0.1269710
  56.2300034    0.1328426
  56.2400017    0.1384172
  56.2500038    0.1329412
  56.2600021    0.1368622
  56.2700043    0.1471254
  56.2800026    0.1339533
  56.2900009    0.1429530
  56.3000031    0.1352402
  56.3100014    0.1347761
  56.3200035    0.1328347
  56.3300018    0.1406342
  56.3400040    0.1424807
  56.3500023    0.1384872
  56.3600044    0.1425209
  56.3700027    0.1231064
  56.3800011    0.1340386
  56.3900032    0.1364906
  56.4000015    0.1400746
  56.4100037    0.1208747
  56.4200020    0.1347578
  56.4300041    0.1295115
  56.4400024    0.1467499
  56.4500046    0.1391098
  56.4600029    0.1319880
  56.4700012    0.1329668
  56.4800034    0.1286068
  56.4900017    0.1207314
  56.5000038    0.1346249
  56.5100021    0.1361938
  56.5200043    0.1323711
  56.5300026    0.1405358
  56.5400009    0.1504391
  56.5500031    0.1317779
  56.5600014    0.1261825
  56.5700035    0.1326496
  56.5800018    0.1259656
  56.5900040    0.1437941
  56.6000023    0.1402123
  56.6100044    0.1323958
  56.6200027    0.1373014
  56.6300011    0.1298067
  56.6400032    0.1375690
  56.6500015    0.1413220
  56.6600037    0.1423322
  56.6700020    0.1413829
  56.6800041    0.1319283
  56.6900024    0.1369741
  56.7000046    0.1432204
  56.7100029    0.1339944
  56.7200012    0.1441332
  56.7300034    0.1439784
  56.7400017    0.1351075
  56.7500038    0.1423139
  56.7600021    0.1341811
  56.7700043    0.1345496
  56.7800026    0.1342633
  56.7900009    0.1356260
  56.8000031    0.1316858
  56.8100014    0.1357516
  56.8200035    0.1308385
  56.8300018    0.1283557
  56.8400040    0.1263655
  56.8500023    0.1301076
  56.8600044    0.1338982
  56.8700027    0.1240519
  56.8800011    0.1293932
  56.8900032    0.1300977
  56.9000015    0.1274446
  56.9100037    0.1296631
  56.9200020    0.1387962
  56.9300041    0.1373884
  56.9400024    0.1458267
  56.9500046    0.1399321
  56.9600029    0.1297636
  56.9700012    0.1327908
  56.9800034    0.1490835
  56.9900017    0.1442130
  57.0000038    0.1383637
  57.0100021    0.1338071
  57.0200043    0.1271658
  57.0300026    0.1370622
  57.0400009    0.1346820
  57.0500031    0.1338113
  57.0600014    0.1306143
  57.0700035    0.1385313
  57.0800018    0.1330551
  57.0900040    0.1413422
  57.1000023    0.1466836
  57.1100044    0.1389119
  57.1200027    0.1331562
  57.1300011    0.1332927
  57.1400032    0.1287928
  57.1500015    0.1400307
  57.1600037    0.1386392
  57.1700020    0.1337824
  57.1800041    0.1426996
  57.1900024    0.1435709
  57.2000046    0.1299413
  57.2100029    0.1458841
  57.2200012    0.1361619
  57.2300034    0.1404628
  57.2400017    0.1462066
  57.2500038    0.1391824
  57.2600021    0.1424059
  57.2700043    0.1312306
  57.2800026    0.1351988
  57.2900009    0.1433168
  57.3000031    0.1453906
  57.3100014    0.1256284
  57.3200035    0.1293133
  57.3300018    0.1238844
  57.3400040    0.1384442
  57.3500023    0.1336844
  57.3600044    0.1422820
  57.3700027    0.1406527
  57.3800011    0.1358581
  57.3900032    0.1293642
  57.4000015    0.1283102
  57.4100037    0.1389751
  57.4200020    0.1306366
  57.4300041    0.1272437
  57.4400024    0.1280757
  57.4500046    0.1257610
  57.4600029    0.1293503
  57.4700012    0.1177027
  57.4800034    0.1313432
  57.4900017    0.1320685
  57.5000038    0.1280160
  57.5100021    0.1302164
  57.5200043    0.1260594
  57.5300026    0.1237693
  57.5400009    0.1258281
  57.5500031    0.1145565
  57.5600014    0.1364057
  57.5700035    0.1301221
  57.5800018    0.1255143
  57.5900040    0.1373970
  57.6000023    0.1318289
  57.6100044    0.1233913
  57.6200027    0.1285506
  57.6300011    0.1306149
  57.6400032    0.1252266
  57.6500015    0.1260080
  57.6600037    0.1313847
  57.6700020    0.1310763
  57.6800041    0.1301311
  57.6900024    0.1354265
  57.7000046    0.1370050
  57.7100029    0.1238484
  57.7200012    0.1232997
  57.7300034    0.1162710
  57.7400017    0.1206832
  57.7500038    0.1179849
  57.7600021    0.1258246
  57.7700043    0.1267606
  57.7800026    0.1314753
  57.7900009    0.1361869
  57.8000031    0.1305918
  57.8100014    0.1290252
  57.8200035    0.1290410
  57.8300018    0.1357441
  57.8400040    0.1406887
  57.8500023    0.1399684
  57.8600044    0.1394761
  57.8700027    0.1299001
  57.8800011    0.1341423
  57.8900032    0.1561156
  57.9000015    0.1348931
  57.9100037    0.1405516
  57.9200020    0.1300758
  57.9300041    0.1375455
  57.9400024    0.1359580
  57.9500046    0.1286512
  57.9600029    0.1298000
  57.9700012    0.1217969
  57.9800034    0.1234368
  57.9900017    0.1298430
  58.0000038    0.1260499
  58.0100021    0.1396068
  58.0200043    0.1289224
  58.0300026    0.1403511
  58.0400009    0.1286494
  58.0500031    0.1310373
  58.0600014    0.1351892
  58.0700035    0.1224839
  58.0800018    0.1339210
  58.0900040    0.1280896
  58.1000023    0.1312807
  58.1100044    0.1340317
  58.1200027    0.1293869
  58.1300011    0.1332821
  58.1400032    0.1413796
  58.1500015    0.1289714
  58.1600037    0.1359952
  58.1700020    0.1401613
  58.1800041    0.1351481
  58.1900024    0.1356009
  58.2000046    0.1314015
  58.2100029    0.1259377
  58.2200012    0.1375939
  58.2300034    0.1351628
  58.2400017    0.1284946
  58.2500038    0.1378766
  58.2600021    0.1331144
  58.2700043    0.1331024
  58.2800026    0.1387388
  58.2900009    0.1288267
  58.3000031    0.1321097
  58.3100014    0.1414982
  58.3200035    0.1324245
  58.3300018    0.1205882
  58.3400040    0.1399107
  58.3500023    0.1226690
  58.3600044    0.1263225
  58.3700027    0.1256813
  58.3800011    0.1306566
  58.3900032    0.1421770
  58.4000015    0.1382101
  58.4100037    0.1280390
  58.4200020    0.1333378
  58.4300041    0.1369962
  58.4400024    0.1296294
  58.4500046    0.1245297
  58.4600029    0.1219550
  58.4700012    0.1260134
  58.4800034    0.1399648
  58.4900017    0.1425079
  58.5000038    0.1276134
  58.5100021    0.1190101
  58.5200043    0.1230016
  58.5300026    0.1270950
  58.5400009    0.1201174
  58.5500031    0.1282778
  58.5600014    0.1201194
  58.5700035    0.1211729
  58.5800018    0.1320377
  58.5900040    0.1330028
  58.6000023    0.1285354
  58.6100044    0.1240475
  58.6200027    0.1216386
  58.6300011    0.1178913
  58.6400032    0.1249095
  58.6500015    0.1278366
  58.6600037    0.1339920
  58.6700020    0.1291161
  58.6800041    0.1203133
  58.6900024    0.1290512
  58.7000046    0.1263317
  58.7100029    0.1330944
  58.7200012    0.1333431
  58.7300034    0.1175086
  58.7400017    0.1307879
  58.7500038    0.1243407
  58.7600021    0.1227657
  58.7700043    0.1216142
  58.7800026    0.1341436
  58.7900009    0.1395115
  58.8000031    0.1465585
  58.8100014    0.1322244
  58.8200035    0.1294457
  58.8300018    0.1278171
  58.8400040    0.1129644
  58.8500023    0.1190955
  58.8600044    0.1191091
  58.8700027    0.1221467
  58.8800011    0.1387646
  58.8900032    0.1309542
  58.9000015    0.1251554
  58.9100037    0.1303396
  58.9200020    0.1255391
  58.9300041    0.1326492
  58.9400024    0.1234409
  58.9500046    0.1260858
  58.9600029    0.1235826
  58.9700012    0.1258511
  58.9800034    0.1260336
  58.9900017    0.1183967
  59.0000038    0.1204603
  59.0100021    0.1317187
  59.0200043    0.1170059
  59.0300026    0.1216248
  59.0400009    0.1187307
  59.0500031    0.1269120
  59.0600014    0.1314521
  59.0700035    0.1244412
  59.0800018    0.1233285
  59.0900040    0.1441755
  59.1000023    0.1244384
  59.1100044    0.1211052
  59.1200027    0.1235218
  59.1300011    0.1198942
  59.1400032    0.1215689
  59.1500015    0.1268645
  59.1600037    0.1218811
  59.1700020    0.1240554
  59.1800041    0.1176137
  59.1900024    0.1151218
  59.2000046    0.1163224
  59.2100029    0.1214519
  59.2200012    0.1401755
  59.2300034    0.1358975
  59.2400017    0.1240504
  59.2500038    0.1187687
  59.2600021    0.1278739
  59.2700043    0.1213659
  59.2800026    0.1236393
  59.2900009    0.1346714
  59.3000031    0.1275690
  59.3100014    0.1226791
  59.3200035    0.1345475
  59.3300018    0.1385294
  59.3400040    0.1224645
  59.3500023    0.1208324
  59.3600044    0.1223761
  59.3700027    0.1265134
  59.3800011    0.1188375
  59.3900032    0.1173023
  59.4000015    0.1170327
  59.4100037    0.1273895
  59.4200020    0.1108183
  59.4300041    0.1129596
  59.4400024    0.1230658
  59.4500046    0.1212820
  59.4600029    0.1352930
  59.4700012    0.1283330
  59.4800034    0.1316801
  59.4900017    0.1360919
  59.5000038    0.1252644
  59.5100021    0.1371261
  59.5200043    0.1154890
  59.5300026    0.1252622
  59.5400047    0.1262344
  59.5500031    0.1300768
  59.5600014    0.1342692
  59.5700035    0.1165889
  59.5800018    0.1216894
  59.5900040    0.1244975
  59.6000023    0.1198344
  59.6100044    0.1166280
  59.6200027    0.1367321
  59.6300011    0.1372371
  59.6400032    0.1334105
  59.6500015    0.1383828
  59.6600037    0.1306190
  59.6700020    0.1275858
  59.6800041    0.1309244
  59.6900024    0.1157473
  59.7000046    0.1280155
  59.7100029    0.1334777
  59.7200012    0.1365751
  59.7300034    0.1383458
  59.7400017    0.1291591
  59.7500038    0.1249168
  59.7600021    0.1271758
  59.7700043    0.1248985
  59.7800026    0.1263309
  59.7900047    0.1153185
  59.8000031    0.1167566
  59.8100014    0.1179086
  59.8200035    0.1326708
  59.8300018    0.1366979
  59.8400040    0.1339215
  59.8500023    0.1357070
  59.8600044    0.1289634
  59.8700027    0.1272145
  59.8800011    0.1291440
  59.8900032    0.1336186
  59.9000015    0.1173770
  59.9100037    0.1249020
  59.9200020    0.1208736
  59.9300041    0.1320786
  59.9400024    0.1327375
  59.9500046    0.1197107
  59.9600029    0.1295218
  59.9700012    0.1194759
  59.9800034    0.1441216
  59.9900017    0.1286860
  60.0000038    0.1216222
  60.0100021    0.1366146
  60.0200043    0.1407765
  60.0300026    0.1308210
  60.0400047    0.1383038
  60.0500031    0.1352952
  60.0600014    0.1331598
  60.0700035    0.1430470
  60.0800018    0.1208853
  60.0900040    0.1311626
  60.1000023    0.1212483
  60.1100044    0.1297680
  60.1200027    0.1336269
  60.1300011    0.1357290
  60.1400032    0.1359241
  60.1500015    0.1364175
  60.1600037    0.1299982
  60.1700020    0.1375488
  60.1800041    0.1328954
  60.1900024    0.1345332
  60.2000046    0.1436342
  60.2100029    0.1354417
  60.2200012    0.1437984
  60.2300034    0.1397727
  60.2400017    0.1328010
  60.2500038    0.1337847
  60.2600021    0.1317085
  60.2700043    0.1344460
  60.2800026    0.1362049
  60.2900047    0.1297967
  60.3000031    0.1399183
  60.3100014    0.1312189
  60.3200035    0.1281966
  60.3300018    0.1335410
  60.3400040    0.1284629
  60.3500023    0.1324030
  60.3600044    0.1260648
  60.3700027    0.1221885
  60.3800011    0.1297142
  60.3900032    0.1467012
  60.4000015    0.1484566
  60.4100037    0.1427177
  60.4200020    0.1388296
  60.4300041    0.1446929
  60.4400024    0.1353751
  60.4500046    0.1400845
  60.4600029    0.1533545
  60.4700012    0.1527819
  60.4800034    0.1528800
  60.4900017    0.1540822
  60.5000038    0.1420180
  60.5100021    0.1458881
  60.5200043    0.1410232
  60.5300026    0.1344151
  60.5400047    0.1322415
  60.5500031    0.1446090
  60.5600014    0.1392099
  60.5700035    0.1324692
  60.5800018    0.1408970
  60.5900040    0.1402743
  60.6000023    0.1342257
  60.6100044    0.1265113
  60.6200027    0.1289395
  60.6300011    0.1417393
  60.6400032    0.1359108
  60.6500015    0.1345050
  60.6600037    0.1332666
  60.6700020    0.1356410
  60.6800041    0.1416381
  60.6900024    0.1291521
  60.7000046    0.1452849
  60.7100029    0.1308785
  60.7200012    0.1278350
  60.7300034    0.1334628
  60.7400017    0.1275132
  60.7500038    0.1345401
  60.7600021    0.1308734
  60.7700043    0.1338652
  60.7800026    0.1307927
  60.7900047    0.1432489
  60.8000031    0.1323357
  60.8100014    0.1343856
  60.8200035    0.1287080
  60.8300018    0.1293552
  60.8400040    0.1341778
  60.8500023    0.1351562
  60.8600044    0.1292832
  60.8700027    0.1269378
  60.8800011    0.1265961
  60.8900032    0.1310505
  60.9000015    0.1167735
  60.9100037    0.1282820
  60.9200020    0.1213555
  60.9300041    0.1361371
  60.9400024    0.1247746
  60.9500046    0.1393860
  60.9600029    0.1326860
  60.9700012    0.1353496
  60.9800034    0.1340738
  60.9900017    0.1368207
  61.0000038    0.1474242
  61.0100021    0.1509916
  61.0200043    0.1322069
  61.0300026    0.1328319
  61.0400047    0.1350782
  61.0500031    0.1363550
  61.0600014    0.1393160
  61.0700035    0.1251978
  61.0800018    0.1398495
  61.0900040    0.1424397
  61.1000023    0.1272358
  61.1100044    0.1237829
  61.1200027    0.1138916
  61.1300011    0.1280386
  61.1400032    0.1210635
  61.1500015    0.1167390
  61.1600037    0.1038703
  61.1700020    0.1159938
  61.1800041    0.1204754
  61.1900024    0.1247999
  61.2000046    0.1106719
  61.2100029    0.1138137
  61.2200012    0.1241595
  61.2300034    0.1108211
  61.2400017    0.1165256
  61.2500038    0.1205437
  61.2600021    0.1182737
  61.2700043    0.1136586
  61.2800026    0.1188478
  61.2900047    0.1195764
  61.3000031    0.1137267
  61.3100014    0.1189854
  61.3200035    0.1239937
  61.3300018    0.1188135
  61.3400040    0.1237444
  61.3500023    0.1207360
  61.3600044    0.1212049
  61.3700027    0.1167218
  61.3800011    0.1177169
  61.3900032    0.1179162
  61.4000015    0.1325010
  61.4100037    0.1295716
  61.4200020    0.1348003
  61.4300041    0.1495336
  61.4400024    0.1311361
  61.4500046    0.1435469
  61.4600029    0.1375317
  61.4700012    0.1359782
  61.4800034    0.1349493
  61.4900017    0.1284468
  61.5000038    0.1239955
  61.5100021    0.1275076
  61.5200043    0.1358927
  61.5300026    0.1272649
  61.5400047    0.1271468
  61.5500031    0.1195911
  61.5600014    0.1252228
  61.5700035    0.1206628
  61.5800018    0.1234792
  61.5900040    0.1267491
  61.6000023    0.1291208
  61.6100044    0.1188979
  61.6200027    0.1360728
  61.6300011    0.1382621
  61.6400032    0.1387734
  61.6500015    0.1556463
  61.6600037    0.1323507
  61.6700020    0.1368035
  61.6800041    0.1399100
  61.6900024    0.1308353
  61.7000046    0.1371757
  61.7100029    0.1366096
  61.7200012    0.1372704
  61.7300034    0.1330579
  61.7400017    0.1307958
  61.7500038    0.1262322
  61.7600021    0.1330673
  61.7700043    0.1442650
  61.7800026    0.1438186
  61.7900047    0.1377444
  61.8000031    0.1368028
  61.8100014    0.1281643
  61.8200035    0.1335427
  61.8300018    0.1245145
  61.8400040    0.1368820
  61.8500023    0.1419557
  61.8600044    0.1311182
  61.8700027    0.1314591
  61.8800011    0.1429092
  61.8900032    0.1485611
  61.9000015    0.1383042
  61.9100037    0.1473669
  61.9200020    0.1452638
  61.9300041    0.1406119
  61.9400024    0.1474402
  61.9500046    0.1356569
  61.9600029    0.1246966
  61.9700012    0.1333031
  61.9800034    0.1449881
  61.9900017    0.1361377
  62.0000038    0.1288689
  62.0100021    0.1241817
  62.0200043    0.1326193
  62.0300026    0.1347244
  62.0400047    0.1334503
  62.0500031    0.1334601
  62.0600014    0.1348794
  62.0700035    0.1324129
  62.0800018    0.1449828
  62.0900040    0.1333368
  62.1000023    0.1357520
  62.1100044    0.1371199
  62.1200027    0.1213233
  62.1300011    0.1423859
  62.1400032    0.1498575
  62.1500015    0.1469382
  62.1600037    0.1314102
  62.1700020    0.1417342
  62.1800041    0.1511967
  62.1900024    0.1420004
  62.2000046    0.1463000
  62.2100029    0.1470426
  62.2200012    0.1423269
  62.2300034    0.1436927
  62.2400017    0.1276122
  62.2500038    0.1427573
  62.2600021    0.1338573
  62.2700043    0.1194308
  62.2800026    0.1255466
  62.2900047    0.1277188
  62.3000031    0.1247256
  62.3100014    0.1289623
  62.3200035    0.1371564
  62.3300018    0.1332545
  62.3400040    0.1332048
  62.3500023    0.1553749
  62.3600044    0.1487312
  62.3700027    0.1385777
  62.3800011    0.1403789
  62.3900032    0.1371612
  62.4000015    0.1249631
  62.4100037    0.1470553
  62.4200020    0.1467135
  62.4300041    0.1503782
  62.4400024    0.1464415
  62.4500046    0.1495914
  62.4600029    0.1306877
  62.4700012    0.1383298
  62.4800034    0.1238891
  62.4900017    0.1222794
  62.5000038    0.1370490
  62.5100021    0.1406197
  62.5200043    0.1321446
  62.5300026    0.1339110
  62.5400047    0.1462643
  62.5500031    0.1305382
  62.5600014    0.1341863
  62.5700035    0.1473465
  62.5800018    0.1224903
  62.5900040    0.1202475
  62.6000023    0.1271285
  62.6100044    0.1295425
  62.6200027    0.1372695
  62.6300011    0.1295275
  62.6400032    0.1206537
  62.6500015    0.1235906
  62.6600037    0.1234059
  62.6700020    0.1325931
  62.6800041    0.1348678
  62.6900024    0.1260989
  62.7000046    0.1289352
  62.7100029    0.1167267
  62.7200012    0.1269920
  62.7300034    0.1339720
  62.7400017    0.1398612
  62.7500038    0.1252692
  62.7600021    0.1356154
  62.7700043    0.1371210
  62.7800026    0.1292421
  62.7900047    0.1136635
  62.8000031    0.1333560
  62.8100014    0.1378217
  62.8200035    0.1347049
  62.8300018    0.1232934
  62.8400040    0.1293917
  62.8500023    0.1317574
  62.8600044    0.1313397
  62.8700027    0.1185966
  62.8800049    0.1311483
  62.8900032    0.1221606
  62.9000015    0.1380427
  62.9100037    0.1482526
  62.9200020    0.1462333
  62.9300041    0.1438026
  62.9400024    0.1306871
  62.9500046    0.1379742
  62.9600029    0.1371822
  62.9700012    0.1311680
  62.9800034    0.1366437
  62.9900017    0.1534308
  63.0000038    0.1404984
  63.0100021    0.1346139
  63.0200043    0.1275725
  63.0300026    0.1246018
  63.0400047    0.1329526
  63.0500031    0.1413431
  63.0600014    0.1382624
  63.0700035    0.1254833
  63.0800018    0.1374631
  63.0900040    0.1364271
  63.1000023    0.1218053
  63.1100044    0.1203464
  63.1200027    0.1357650
  63.1300049    0.1325465
  63.1400032    0.1295909
  63.1500015    0.1209697
  63.1600037    0.1213852
  63.1700020    0.1270933
  63.1800041    0.1325300
  63.1900024    0.1253520
  63.2000046    0.1135157
  63.2100029    0.1168811
  63.2200012    0.1083299
  63.2300034    0.1077763
  63.2400017    0.1176269
  63.2500038    0.1241365
  63.2600021    0.1044929
  63.2700043    0.1101896
  63.2800026    0.1097958
  63.2900047    0.1099099
  63.3000031    0.1127659
  63.3100014    0.1118567
  63.3200035    0.1191922
  63.3300018    0.1141541
  63.3400040    0.1126048
  63.3500023    0.1174763
  63.3600044    0.1301733
  63.3700027    0.1260048
  63.3800049    0.1239040
  63.3900032    0.1293301
  63.4000015    0.1292319
  63.4100037    0.1336976
  63.4200020    0.1289860
  63.4300041    0.1237769
  63.4400024    0.1349378
  63.4500046    0.1284134
  63.4600029    0.1391552
  63.4700012    0.1223428
  63.4800034    0.1308734
  63.4900017    0.1356021
  63.5000038    0.1346782
  63.5100021    0.1256845
  63.5200043    0.1249285
  63.5300026    0.1226077
  63.5400047    0.1294218
  63.5500031    0.1196159
  63.5600014    0.1174101
  63.5700035    0.1186687
  63.5800018    0.1249112
  63.5900040    0.1269732
  63.6000023    0.1238273
  63.6100044    0.1285437
  63.6200027    0.1205196
  63.6300049    0.1184757
  63.6400032    0.1125660
  63.6500015    0.1214208
  63.6600037    0.1175772
  63.6700020    0.1196222
  63.6800041    0.1239667
  63.6900024    0.1279825
  63.7000046    0.1286809
  63.7100029    0.1332710
  63.7200012    0.1196499
  63.7300034    0.1157800
  63.7400017    0.1224292
  63.7500038    0.1317844
  63.7600021    0.1232673
  63.7700043    0.1174765
  63.7800026    0.1262757
  63.7900047    0.1202438
  63.8000031    0.1236688
  63.8100014    0.1346596
  63.8200035    0.1378963
  63.8300018    0.1456579
  63.8400040    0.1403155
  63.8500023    0.1340707
  63.8600044    0.1301585
  63.8700027    0.1395548
  63.8800049    0.1380065
  63.8900032    0.1303952
  63.9000015    0.1348850
  63.9100037    0.1371144
  63.9200020    0.1327268
  63.9300041    0.1378365
  63.9400024    0.1326909
  63.9500046    0.1321782
  63.9600029    0.1360937
  63.9700012    0.1379547
  63.9800034    0.1236138
  63.9900017    0.1208287
  64.0000000    0.1472638
  64.0100021    0.1445921
  64.0200043    0.1416263
  64.0300064    0.1383707
  64.0400009    0.1344919
  64.0500031    0.1396545
  64.0600052    0.1312928
  64.0699997    0.1309023
  64.0800018    0.1202954
  64.0900040    0.1218310
  64.1000061    0.1245727
  64.1100006    0.1257416
  64.1200027    0.1207608
  64.1300049    0.1229006
  64.1399994    0.1402646
  64.1500015    0.1183598
  64.1600037    0.1205365
  64.1700058    0.1350665
  64.1800003    0.1348728
  64.1900024    0.1287649
  64.2000046    0.1235178
  64.2100067    0.1235914
  64.2200012    0.1257169
  64.2300034    0.1433612
  64.2400055    0.1337647
  64.2500000    0.1348871
  64.2600021    0.1406222
  64.2700043    0.1314114
  64.2800064    0.1277829
  64.2900009    0.1219023
  64.3000031    0.1363091
  64.3100052    0.1368130
  64.3199997    0.1347932
  64.3300018    0.1331777
  64.3400040    0.1322009
  64.3500061    0.1389589
  64.3600006    0.1450244
  64.3700027    0.1342360
  64.3800049    0.1270390
  64.3899994    0.1327013
  64.4000015    0.1339727
  64.4100037    0.1310408
  64.4200058    0.1320293
  64.4300003    0.1386852
  64.4400024    0.1347268
  64.4500046    0.1192019
  64.4600067    0.1279464
  64.4700012    0.1168848
  64.4800034    0.1253378
  64.4900055    0.1262138
  64.5000000    0.1235686
  64.5100021    0.1215105
  64.5200043    0.1205301
  64.5300064    0.1259383
  64.5400009    0.1234613
  64.5500031    0.1222535
  64.5600052    0.1276881
  64.5699997    0.1475828
  64.5800018    0.1381923
  64.5900040    0.1364257
  64.6000061    0.1443247
  64.6100006    0.1407591
  64.6200027    0.1363281
  64.6300049    0.1332034
  64.6399994    0.1369238
  64.6500015    0.1432701
  64.6600037    0.1395286
  64.6700058    0.1229153
  64.6800003    0.1284439
  64.6900024    0.1229523
  64.7000046    0.1287071
  64.7100067    0.1442565
  64.7200012    0.1326891
  64.7300034    0.1551007
  64.7400055    0.1437281
  64.7500000    0.1324308
  64.7600021    0.1334849
  64.7700043    0.1417886
  64.7800064    0.1427795
  64.7900009    0.1541791
  64.8000031    0.1428714
  64.8100052    0.1399972
  64.8199997    0.1325873
  64.8300018    0.1353955
  64.8400040    0.1400441
  64.8500061    0.1335224
  64.8600006    0.1346352
  64.8700027    0.1258323
  64.8800049    0.1254177
  64.8899994    0.1305542
  64.9000015    0.1340777
  64.9100037    0.1278592
  64.9200058    0.1302795
  64.9300003    0.1486225
  64.9400024    0.1503113
  64.9500046    0.1403631
  64.9600067    0.1381792
  64.9700012    0.1419388
  64.9800034    0.1337155
  64.9900055    0.1273025
  65.0000000    0.1344766
  65.0100021    0.1329062
  65.0200043    0.1345912
  65.0300064    0.1255822
  65.0400009    0.1246299
  65.0500031    0.1225654
  65.0600052    0.1253430
  65.0699997    0.1199770
  65.0800018    0.1211818
  65.0900040    0.1221578
  65.1000061    0.1152182
  65.1100006    0.1298000
  65.1200027    0.1356578
  65.1300049    0.1256052
  65.1399994    0.1443649
  65.1500015    0.1381120
  65.1600037    0.1475852
  65.1700058    0.1398652
  65.1800003    0.1285931
  65.1900024    0.1358367
  65.2000046    0.1412362
  65.2100067    0.1346773
  65.2200012    0.1391778
  65.2300034    0.1371040
  65.2400055    0.1372795
  65.2500000    0.1300012
  65.2600021    0.1317122
  65.2700043    0.1331494
  65.2800064    0.1361395
  65.2900009    0.1400000
  65.3000031    0.1392009
  65.3100052    0.1339783
  65.3199997    0.1302523
  65.3300018    0.1244912
  65.3400040    0.1422559
  65.3500061    0.1363392
  65.3600006    0.1422621
  65.3700027    0.1474518
  65.3800049    0.1406135
  65.3899994    0.1405197
  65.4000015    0.1485945
  65.4100037    0.1448374
  65.4200058    0.1479381
  65.4300003    0.1403101
  65.4400024    0.1425179
  65.4500046    0.1325445
  65.4600067    0.1408225
  65.4700012    0.1424965
  65.4800034    0.1440989
  65.4900055    0.1447524
  65.5000000    0.1469377
  65.5100021    0.1392447
  65.5200043    0.1402882
  65.5300064    0.1359254
  65.5400009    0.1337390
  65.5500031    0.1331502
  65.5600052    0.1489590
  65.5699997    0.1435488
  65.5800018    0.1452773
  65.5900040    0.1450714
  65.6000061    0.1446668
  65.6100006    0.1380396
  65.6200027    0.1273673
  65.6300049    0.1371429
  65.6399994    0.1296927
  65.6500015    0.1256393
  65.6600037    0.1423833
  65.6700058    0.1361493
  65.6800003    0.1359974
  65.6900024    0.1313334
  65.7000046    0.1418716
  65.7100067    0.1527761
  65.7200012    0.1489250
  65.7300034    0.1544525
  65.7400055    0.1424420
  65.7500000    0.1344433
  65.7600021    0.1382832
  65.7700043    0.1530953
  65.7800064    0.1309700
  65.7900009    0.1440668
  65.8000031    0.1380034
  65.8100052    0.1358239
  65.8199997    0.1341815
  65.8300018    0.1405249
  65.8400040    0.1429231
  65.8500061    0.1447908
  65.8600006    0.1392264
  65.8700027    0.1445507
  65.8800049    0.1402946
  65.8899994    0.1426739
  65.9000015    0.1374996
  65.9100037    0.1418198
  65.9200058    0.1497343
  65.9300003    0.1503771
  65.9400024    0.1410935
  65.9500046    0.1426597
  65.9600067    0.1410387
  65.9700012    0.1631338
  65.9800034    0.1566993
  65.9900055    0.1410735
  66.0000000    0.1395940
  66.0100021    0.1698413
  66.0200043    0.1419654
  66.0300064    0.1512114
  66.0400009    0.1534907
  66.0500031    0.1591042
  66.0600052    0.1499747
  66.0699997    0.1565934
  66.0800018    0.1484590
  66.0900040    0.1532949
  66.1000061    0.1484833
  66.1100006    0.1471038
  66.1200027    0.1515208
  66.1300049    0.1394556
  66.1399994    0.1407238
  66.1500015    0.1417269
  66.1600037    0.1459202
  66.1700058    0.1482840
  66.1800003    0.1666321
  66.1900024    0.1510604
  66.2000046    0.1647334
  66.2100067    0.1593224
  66.2200012    0.1464251
  66.2300034    0.1585738
  66.2400055    0.1626262
  66.2500000    0.1660471
  66.2600021    0.1664770
  66.2700043    0.1613646
  66.2800064    0.1531795
  66.2900009    0.1598353
  66.3000031    0.1565381
  66.3100052    0.1609010
  66.3199997    0.1569160
  66.3300018    0.1641989
  66.3400040    0.1523669
  66.3500061    0.1491557
  66.3600006    0.1474050
  66.3700027    0.1513993
  66.3800049    0.1547736
  66.3899994    0.1514610
  66.4000015    0.1524310
  66.4100037    0.1447054
  66.4200058    0.1500529
  66.4300003    0.1502162
  66.4400024    0.1569384
  66.4500046    0.1591509
  66.4600067    0.1599845
  66.4700012    0.1607089
  66.4800034    0.1505904
  66.4900055    0.1455158
  66.5000000    0.1475012
  66.5100021    0.1432353
  66.5200043    0.1427446
  66.5300064    0.1551661
  66.5400009    0.1362298
  66.5500031    0.1443733
  66.5600052    0.1418749
  66.5699997    0.1416330
  66.5800018    0.1421027
  66.5900040    0.1533702
  66.6000061    0.1412956
  66.6100006    0.1407988
  66.6200027    0.1479114
  66.6300049    0.1370572
  66.6399994    0.1420815
  66.6500015    0.1526476
  66.6600037    0.1466689
  66.6700058    0.1477729
  66.6800003    0.1517776
  66.6900024    0.1541793
  66.7000046    0.1447718
  66.7100067    0.1573301
  66.7200012    0.1511307
  66.7300034    0.1574590
  66.7400055    0.1569034
  66.7500000    0.1545108
  66.7600021    0.1576764
  66.7700043    0.1615732
  66.7800064    0.1433698
  66.7900009    0.1424638
  66.8000031    0.1388089
  66.8100052    0.1465453
  66.8199997    0.1379342
  66.8300018    0.1374054
  66.8400040    0.1347928
  66.8500061    0.1476012
  66.8600006    0.1360283
  66.8700027    0.1500867
  66.8800049    0.1380891
  66.8899994    0.1537407
  66.9000015    0.1636591
  66.9100037    0.1589417
  66.9200058    0.1570868
  66.9300003    0.1523799
  66.9400024    0.1491251
  66.9500046    0.1502648
  66.9600067    0.1459626
  66.9700012    0.1506050
  66.9800034    0.1504593
  66.9900055    0.1466493
  67.0000000    0.1363561
  67.0100021    0.1223544
  67.0200043    0.1325929
  67.0300064    0.1440001
  67.0400009    0.1364694
  67.0500031    0.1440582
  67.0600052    0.1383353
  67.0699997    0.1300530
  67.0800018    0.1504374
  67.0900040    0.1402379
  67.1000061    0.1507824
  67.1100006    0.1443523
  67.1200027    0.1377805
  67.1300049    0.1432120
  67.1399994    0.1441235
  67.1500015    0.1414970
  67.1600037    0.1358019
  67.1700058    0.1361768
  67.1800003    0.1343123
  67.1900024    0.1412589
  67.2000046    0.1323366
  67.2100067    0.1297428
  67.2200012    0.1374609
  67.2300034    0.1444994
  67.2400055    0.1469462
  67.2500000    0.1325265
  67.2600021    0.1323216
  67.2700043    0.1384487
  67.2800064    0.1419468
  67.2900009    0.1435998
  67.3000031    0.1418184
  67.3100052    0.1462042
  67.3199997    0.1590253
  67.3300018    0.1570556
  67.3400040    0.1498937
  67.3500061    0.1582236
  67.3600006    0.1581735
  67.3700027    0.1658190
  67.3800049    0.1398340
  67.3899994    0.1420797
  67.4000015    0.1450367
  67.4100037    0.1458268
  67.4200058    0.1598721
  67.4300003    0.1515347
  67.4400024    0.1468927
  67.4500046    0.1374295
  67.4600067    0.1430243
  67.4700012    0.1444772
  67.4800034    0.1502548
  67.4900055    0.1524741
  67.5000000    0.1364909
  67.5100021    0.1467608
  67.5200043    0.1443372
  67.5300064    0.1344310
  67.5400009    0.1430061
  67.5500031    0.1455713
  67.5600052    0.1410062
  67.5699997    0.1422006
  67.5800018    0.1386817
  67.5900040    0.1458933
  67.6000061    0.1446152
  67.6100006    0.1509059
  67.6200027    0.1400348
  67.6300049    0.1491299
  67.6400070    0.1521628
  67.6500015    0.1520319
  67.6600037    0.1558243
  67.6700058    0.1576608
  67.6800003    0.1380645
  67.6900024    0.1394185
  67.7000046    0.1435736
  67.7100067    0.1358682
  67.7200012    0.1360144
  67.7300034    0.1296606
  67.7400055    0.1333305
  67.7500000    0.1373406
  67.7600021    0.1381562
  67.7700043    0.1441520
  67.7800064    0.1344598
  67.7900009    0.1438738
  67.8000031    0.1482559
  67.8100052    0.1408415
  67.8199997    0.1463745
  67.8300018    0.1280381
  67.8400040    0.1372542
  67.8500061    0.1450787
  67.8600006    0.1466412
  67.8700027    0.1493991
  67.8800049    0.1437405
  67.8900070    0.1470612
  67.9000015    0.1485626
  67.9100037    0.1483816
  67.9200058    0.1390863
  67.9300003    0.1486205
  67.9400024    0.1452667
  67.9500046    0.1410309
  67.9600067    0.1486828
  67.9700012    0.1371098
  67.9800034    0.1482576
  67.9900055    0.1438868
  68.0000000    0.1521199
  68.0100021    0.1384103
  68.0200043    0.1452558
  68.0300064    0.1536829
  68.0400009    0.1522875
  68.0500031    0.1495102
  68.0600052    0.1508088
  68.0699997    0.1446014
  68.0800018    0.1566605
  68.0900040    0.1437254
  68.1000061    0.1501681
  68.1100006    0.1508216
  68.1200027    0.1443711
  68.1300049    0.1307193
  68.1400070    0.1449059
  68.1500015    0.1524599
  68.1600037    0.1537733
  68.1700058    0.1559167
  68.1800003    0.1490697
  68.1900024    0.1500046
  68.2000046    0.1506634
  68.2100067    0.1463529
  68.2200012    0.1439013
  68.2300034    0.1366080
  68.2400055    0.1480303
  68.2500000    0.1505774
  68.2600021    0.1455475
  68.2700043    0.1393464
  68.2800064    0.1333192
  68.2900009    0.1433077
  68.3000031    0.1490175
  68.3100052    0.1352754
  68.3199997    0.1452320
  68.3300018    0.1419538
  68.3400040    0.1398489
  68.3500061    0.1405845
  68.3600006    0.1332686
  68.3700027    0.1363449
  68.3800049    0.1305130
  68.3900070    0.1318526
  68.4000015    0.1360073
  68.4100037    0.1304183
  68.4200058    0.1370087
  68.4300003    0.1417756
  68.4400024    0.1425091
  68.4500046    0.1557456
  68.4600067    0.1445636
  68.4700012    0.1418009
  68.4800034    0.1388013
  68.4900055    0.1287014
  68.5000000    0.1365684
  68.5100021    0.1362067
  68.5200043    0.1327982
  68.5300064    0.1343144
  68.5400009    0.1336213
  68.5500031    0.1350720
  68.5600052    0.1455213
  68.5699997    0.1320578
  68.5800018    0.1441126
  68.5900040    0.1404564
  68.6000061    0.1415333
  68.6100006    0.1416770
  68.6200027    0.1407527
  68.6300049    0.1398940
  68.6400070    0.1397237
  68.6500015    0.1370433
  68.6600037    0.1384588
  68.6700058    0.1430886
  68.6800003    0.1469565
  68.6900024    0.1602646
  68.7000046    0.1557807
  68.7100067    0.1447452
  68.7200012    0.1424052
  68.7300034    0.1559714
  68.7400055    0.1622362
  68.7500000    0.1519429
  68.7600021    0.1625536
  68.7700043    0.1494666
  68.7800064    0.1477175
  68.7900009    0.1428346
  68.8000031    0.1432949
  68.8100052    0.1386025
  68.8199997    0.1436015
  68.8300018    0.1425488
  68.8400040    0.1380399
  68.8500061    0.1496841
  68.8600006    0.1484184
  68.8700027    0.1544047
  68.8800049    0.1390131
  68.8900070    0.1539096
  68.9000015    0.1417883
  68.9100037    0.1532402
  68.9200058    0.1600240
  68.9300003    0.1616645
  68.9400024    0.1483514
  68.9500046    0.1472672
  68.9600067    0.1403780
  68.9700012    0.1445128
  68.9800034    0.1490400
  68.9900055    0.1448678
  69.0000000    0.1428133
  69.0100021    0.1538195
  69.0200043    0.1586301
  69.0300064    0.1577407
  69.0400009    0.1498476
  69.0500031    0.1567449
  69.0600052    0.1618146
  69.0699997    0.1561316
  69.0800018    0.1641374
  69.0900040    0.1471612
  69.1000061    0.1659185
  69.1100006    0.1500018
  69.1200027    0.1554707
  69.1300049    0.1552733
  69.1400070    0.1686810
  69.1500015    0.1671830
  69.1600037    0.1647807
  69.1700058    0.1538692
  69.1800003    0.1571998
  69.1900024    0.1696715
  69.2000046    0.1617822
  69.2100067    0.1539316
  69.2200012    0.1382390
  69.2300034    0.1420672
  69.2400055    0.1481962
  69.2500000    0.1563831
  69.2600021    0.1437327
  69.2700043    0.1492523
  69.2800064    0.1397520
  69.2900009    0.1427339
  69.3000031    0.1401272
  69.3100052    0.1312672
  69.3199997    0.1439868
  69.3300018    0.1406281
  69.3400040    0.1415432
  69.3500061    0.1356608
  69.3600006    0.1216048
  69.3700027    0.1382913
  69.3800049    0.1411011
  69.3900070    0.1475947
  69.4000015    0.1523715
  69.4100037    0.1408484
  69.4200058    0.1384560
  69.4300003    0.1526881
  69.4400024    0.1416458
  69.4500046    0.1485852
  69.4600067    0.1386867
  69.4700012    0.1360714
  69.4800034    0.1423359
  69.4900055    0.1312993
  69.5000000    0.1448905
  69.5100021    0.1609370
  69.5200043    0.1505372
  69.5300064    0.1484908
  69.5400009    0.1490798
  69.5500031    0.1547123
  69.5600052    0.1529321
  69.5699997    0.1621050
  69.5800018    0.1512354
  69.5900040    0.1417822
  69.6000061    0.1443841
  69.6100006    0.1476280
  69.6200027    0.1469678
  69.6300049    0.1622198
  69.6400070    0.1453574
  69.6500015    0.1499645
  69.6600037    0.1503855
  69.6700058    0.1496313
  69.6800003    0.1546166
  69.6900024    0.1416011
  69.7000046    0.1533297
  69.7100067    0.1384693
  69.7200012    0.1466235
  69.7300034    0.1576265
  69.7400055    0.1402098
  69.7500000    0.1396860
  69.7600021    0.1447112
  69.7700043    0.1429932
  69.7800064    0.1541568
  69.7900009    0.1653770
  69.8000031    0.1535748
  69.8100052    0.1504094
  69.8199997    0.1470785
  69.8300018    0.1630906
  69.8400040    0.1619485
  69.8500061    0.1653928
  69.8600006    0.1594747
  69.8700027    0.1585440
  69.8800049    0.1354585
  69.8900070    0.1469799
  69.9000015    0.1512419
  69.9100037    0.1561876
  69.9200058    0.1509385
  69.9300003    0.1518168
  69.9400024    0.1550196
  69.9500046    0.1535142
  69.9600067    0.1454224
  69.9700012    0.1508053
  69.9800034    0.1562121
  69.9900055    0.1585074
  70.0000000    0.1530420
  70.0100021    0.1487478
  70.0200043    0.1466822
  70.0300064    0.1535592
  70.0400009    0.1608905
  70.0500031    0.1404064
  70.0600052    0.1487883
  70.0699997    0.1601537
  70.0800018    0.1634061
  70.0900040    0.1485588
  70.1000061    0.1573025
  70.1100006    0.1499579
  70.1200027    0.1435751
  70.1300049    0.1534594
  70.1400070    0.1516244
  70.1500015    0.1587057
  70.1600037    0.1669759
  70.1700058    0.1466138
  70.1800003    0.1498199
  70.1900024    0.1500211
  70.2000046    0.1493930
  70.2100067    0.1603689
  70.2200012    0.1444520
  70.2300034    0.1501435
  70.2400055    0.1495924
  70.2500000    0.1451587
  70.2600021    0.1601849
  70.2700043    0.1569087
  70.2800064    0.1543449
  70.2900009    0.1606393
  70.3000031    0.1478994
  70.3100052    0.1451614
  70.3199997    0.1541938
  70.3300018    0.1493258
  70.3400040    0.1525559
  70.3500061    0.1551335
  70.3600006    0.1534893
  70.3700027    0.1521851
  70.3800049    0.1532456
  70.3900070    0.1590642
  70.4000015    0.1566649
  70.4100037    0.1534128
  70.4200058    0.1570492
  70.4300003    0.1623785
  70.4400024    0.1573996
  70.4500046    0.1492765
  70.4600067    0.1491633
  70.4700012    0.1583176
  70.4800034    0.1501298
  70.4900055    0.1529104
  70.5000000    0.1558913
  70.5100021    0.1448731
  70.5200043    0.1384546
  70.5300064    0.1452133
  70.5400009    0.1481401
  70.5500031    0.1488596
  70.5600052    0.1495027
  70.5699997    0.1503985
  70.5800018    0.1527817
  70.5900040    0.1483933
  70.6000061    0.1497846
  70.6100006    0.1570018
  70.6200027    0.1473764
  70.6300049    0.1512826
  70.6400070    0.1468995
  70.6500015    0.1496501
  70.6600037    0.1515063
  70.6700058    0.1534596
  70.6800003    0.1472812
  70.6900024    0.1525561
  70.7000046    0.1559374
  70.7100067    0.1496840
  70.7200012    0.1546329
  70.7300034    0.1474635
  70.7400055    0.1589559
  70.7500000    0.1536406
  70.7600021    0.1538702
  70.7700043    0.1608969
  70.7800064    0.1692259
  70.7900009    0.1587810
  70.8000031    0.1455515
  70.8100052    0.1718318
  70.8199997    0.1511965
  70.8300018    0.1514706
  70.8400040    0.1496067
  70.8500061    0.1468002
  70.8600006    0.1589643
  70.8700027    0.1543465
  70.8800049    0.1509583
  70.8900070    0.1683660
  70.9000015    0.1560645
  70.9100037    0.1735068
  70.9200058    0.1772560
  70.9300003    0.1582007
  70.9400024    0.1590997
  70.9500046    0.1670459
  70.9600067    0.1563020
  70.9700012    0.1561744
  70.9800034    0.1519001
  70.9900055    0.1573502
  71.0000000    0.1490824
  71.0100021    0.1511972
  71.0200043    0.1630758
  71.0300064    0.1602991
  71.0400009    0.1595302
  71.0500031    0.1618281
  71.0600052    0.1495770
  71.0699997    0.1575582
  71.0800018    0.1526975
  71.0900040    0.1487827
  71.1000061    0.1547671
  71.1100006    0.1566865
  71.1200027    0.1517501
  71.1300049    0.1557043
  71.1400070    0.1558993
  71.1500015    0.1707010
  71.1600037    0.1679750
  71.1700058    0.1568933
  71.1800003    0.1639583
  71.1900024    0.1540007
  71.2000046    0.1609492
  71.2100067    0.1724876
  71.2200012    0.1515696
  71.2300034    0.1554027
  71.2400055    0.1563677
  71.2500000    0.1707347
  71.2600021    0.1401109
  71.2700043    0.1457133
  71.2800064    0.1461774
  71.2900009    0.1470587
  71.3000031    0.1467609
  71.3100052    0.1509419
  71.3199997    0.1603630
  71.3300018    0.1608444
  71.3400040    0.1653278
  71.3500061    0.1541531
  71.3600006    0.1531076
  71.3700027    0.1499899
  71.3800049    0.1487408
  71.3900070    0.1540494
  71.4000015    0.1585891
  71.4100037    0.1669030
  71.4200058    0.1702204
  71.4300003    0.1711458
  71.4400024    0.1584751
  71.4500046    0.1651126
  71.4600067    0.1617106
  71.4700012    0.1702884
  71.4800034    0.1662724
  71.4900055    0.1590312
  71.5000000    0.1673763
  71.5100021    0.1583216
  71.5200043    0.1623293
  71.5300064    0.1639182
  71.5400009    0.1668046
  71.5500031    0.1706871
  71.5600052    0.1596814
  71.5699997    0.1589380
  71.5800018    0.1618409
  71.5900040    0.1583261
  71.6000061    0.1564915
  71.6100006    0.1530428
  71.6200027    0.1634151
  71.6300049    0.1594823
  71.6400070    0.1571875
  71.6500015    0.1670807
  71.6600037    0.1707971
  71.6700058    0.1524734
  71.6800003    0.1557544
  71.6900024    0.1566857
  71.7000046    0.1632075
  71.7100067    0.1581077
  71.7200012    0.1550027
  71.7300034    0.1571444
  71.7400055    0.1559599
  71.7500000    0.1569036
  71.7600021    0.1620008
  71.7700043    0.1589983
  71.7800064    0.1554940
  71.7900009    0.1781465
  71.8000031    0.1621151
  71.8100052    0.1480848
  71.8199997    0.1491969
  71.8300018    0.1479712
  71.8400040    0.1353042
  71.8500061    0.1483389
  71.8600006    0.1558951
  71.8700027    0.1615386
  71.8800049    0.1499719
  71.8900070    0.1484921
  71.9000015    0.1466541
  71.9100037    0.1469862
  71.9200058    0.1490077
  71.9300003    0.1577462
  71.9400024    0.1528940
  71.9500046    0.1452167
  71.9600067    0.1480997
  71.9700012    0.1534505
  71.9800034    0.1644899
  71.9900055    0.1725978
  72.0000000    0.1561127
  72.0100021    0.1620900
  72.0200043    0.1665015
  72.0300064    0.1685871
  72.0400009    0.1588159
  72.0500031    0.1629944
  72.0600052    0.1641747
  72.0699997    0.1588746
  72.0800018    0.1566342
  72.0900040    0.1517168
  72.1000061    0.1589742
  72.1100006    0.1736167
  72.1200027    0.1581864
  72.1300049    0.1659784
  72.1400070    0.1641141
  72.1500015    0.1603135
  72.1600037    0.1645782
  72.1700058    0.1691441
  72.1800003    0.1526798
  72.1900024    0.1633528
  72.2000046    0.1655506
  72.2100067    0.1487172
  72.2200012    0.1583193
  72.2300034    0.1467641
  72.2400055    0.1502058
  72.2500000    0.1500288
  72.2600021    0.1447545
  72.2700043    0.1355891
  72.2800064    0.1468562
  72.2900009    0.1348813
  72.3000031    0.1451337
  72.3100052    0.1571815
  72.3199997    0.1586957
  72.3300018    0.1551303
  72.3400040    0.1467104
  72.3500061    0.1608059
  72.3600006    0.1519750
  72.3700027    0.1718137
  72.3800049    0.1683835
  72.3900070    0.1535465
  72.4000015    0.1621843
  72.4100037    0.1598556
  72.4200058    0.1417395
  72.4300003    0.1438397
  72.4400024    0.1591146
  72.4500046    0.1426613
  72.4600067    0.1573716
  72.4700012    0.1488527
  72.4800034    0.1457724
  72.4900055    0.1393882
  72.5000000    0.1544925
  72.5100021    0.1703100
  72.5200043    0.1570273
  72.5300064    0.1627528
  72.5400009    0.1523961
  72.5500031    0.1502909
  72.5600052    0.1542836
  72.5699997    0.1531900
  72.5800018    0.1522551
  72.5900040    0.1552230
  72.6000061    0.1606577
  72.6100006    0.1463125
  72.6200027    0.1414845
  72.6300049    0.1429881
  72.6400070    0.1453103
  72.6500015    0.1287036
  72.6600037    0.1443212
  72.6700058    0.1505127
  72.6800003    0.1391432
  72.6900024    0.1595050
  72.7000046    0.1492307
  72.7100067    0.1540592
  72.7200012    0.1619391
  72.7300034    0.1617351
  72.7400055    0.1502504
  72.7500000    0.1605161
  72.7600021    0.1545681
  72.7700043    0.1427528
  72.7800064    0.1477568
  72.7900009    0.1417266
  72.8000031    0.1407598
  72.8100052    0.1422425
  72.8199997    0.1374479
  72.8300018    0.1493975
  72.8400040    0.1504298
  72.8500061    0.1539352
  72.8600006    0.1468058
  72.8700027    0.1472040
  72.8800049    0.1392229
  72.8900070    0.1332854
  72.9000015    0.1412861
  72.9100037    0.1386797
  72.9200058    0.1392334
  72.9300003    0.1294792
  72.9400024    0.1357119
  72.9500046    0.1437813
  72.9600067    0.1337659
  72.9700012    0.1345427
  72.9800034    0.1432998
  72.9900055    0.1280489
  73.0000000    0.1405709
  73.0100021    0.1469271
  73.0200043    0.1472314
  73.0300064    0.1490204
  73.0400009    0.1441627
  73.0500031    0.1402963
  73.0600052    0.1373153
  73.0699997    0.1400118
  73.0800018    0.1461521
  73.0900040    0.1434814
  73.1000061    0.1539537
  73.1100006    0.1587973
  73.1200027    0.1592541
  73.1300049    0.1543214
  73.1400070    0.1531110
  73.1500015    0.1503017
  73.1600037    0.1476083
  73.1700058    0.1442598
  73.1800003    0.1494968
  73.1900024    0.1517092
  73.2000046    0.1487410
  73.2100067    0.1582507
  73.2200012    0.1447027
  73.2300034    0.1656887
  73.2400055    0.1575748
  73.2500000    0.1447479
  73.2600021    0.1478575
  73.2700043    0.1436716
  73.2800064    0.1558415
  73.2900009    0.1497325
  73.3000031    0.1475037
  73.3100052    0.1628948
  73.3199997    0.1544385
  73.3300018    0.1609947
  73.3400040    0.1504191
  73.3500061    0.1680232
  73.3600006    0.1649634
  73.3700027    0.1462933
  73.3800049    0.1446597
  73.3900070    0.1426212
  73.4000015    0.1465899
  73.4100037    0.1467539
  73.4200058    0.1473202
  73.4300003    0.1423791
  73.4400024    0.1388832
  73.4500046    0.1473179
  73.4600067    0.1450407
  73.4700012    0.1469100
  73.4800034    0.1413401
  73.4900055    0.1622871
  73.5000000    0.1517763
  73.5100021    0.1599531
  73.5200043    0.1460281
  73.5300064    0.1456531
  73.5400009    0.1403739
  73.5500031    0.1530812
  73.5600052    0.1528010
  73.5699997    0.1395428
  73.5800018    0.1553427
  73.5900040    0.1437469
  73.6000061    0.1527787
  73.6100006    0.1453933
  73.6200027    0.1428132
  73.6300049    0.1526160
  73.6400070    0.1483577
  73.6500015    0.1443662
  73.6600037    0.1471025
  73.6700058    0.1371000
  73.6800003    0.1514567
  73.6900024    0.1421464
  73.7000046    0.1513941
  73.7100067    0.1395697
  73.7200012    0.1464273
  73.7300034    0.1545105
  73.7400055    0.1408555
  73.7500000    0.1489599
  73.7600021    0.1482345
  73.7700043    0.1635228
  73.7800064    0.1552404
  73.7900009    0.1660891
  73.8000031    0.1572401
  73.8100052    0.1540606
  73.8199997    0.1686876
  73.8300018    0.1599851
  73.8400040    0.1648445
  73.8500061    0.1551839
  73.8600006    0.1477686
  73.8700027    0.1507804
  73.8800049    0.1458230
  73.8900070    0.1419881
  73.9000015    0.1377831
  73.9100037    0.1422195
  73.9200058    0.1413993
  73.9300003    0.1398993
  73.9400024    0.1488887
  73.9500046    0.1383934
  73.9600067    0.1330257
  73.9700012    0.1348411
  73.9800034    0.1366156
  73.9900055    0.1437084
  74.0000000    0.1355291
  74.0100021    0.1361975
  74.0200043    0.1403136
  74.0300064    0.1446099
  74.0400009    0.1473235
  74.0500031    0.1502218
  74.0600052    0.1481045
  74.0700073    0.1466371
  74.0800018    0.1715539
  74.0900040    0.1547600
  74.1000061    0.1540221
  74.1100006    0.1582572
  74.1200027    0.1459310
  74.1300049    0.1385259
  74.1400070    0.1399375
  74.1500015    0.1444839
  74.1600037    0.1421192
  74.1700058    0.1574053
  74.1800003    0.1483772
  74.1900024    0.1430350
  74.2000046    0.1488239
  74.2100067    0.1616357
  74.2200012    0.1571241
  74.2300034    0.1502709
  74.2400055    0.1550334
  74.2500000    0.1541237
  74.2600021    0.1509667
  74.2700043    0.1449707
  74.2800064    0.1544052
  74.2900009    0.1605019
  74.3000031    0.1445833
  74.3100052    0.1571760
  74.3200073    0.1525043
  74.3300018    0.1428634
  74.3400040    0.1500515
  74.3500061    0.1330774
  74.3600006    0.1477233
  74.3700027    0.1538491
  74.3800049    0.1479144
  74.3900070    0.1563707
  74.4000015    0.1495555
  74.4100037    0.1576531
  74.4200058    0.1498212
  74.4300003    0.1572052
  74.4400024    0.1515234
  74.4500046    0.1486909
  74.4600067    0.1509972
  74.4700012    0.1444994
  74.4800034    0.1526605
  74.4900055    0.1511274
  74.5000000    0.1362820
  74.5100021    0.1580745
  74.5200043    0.1450622
  74.5300064    0.1568022
  74.5400009    0.1374034
  74.5500031    0.1446710
  74.5600052    0.1464429
  74.5700073    0.1409086
  74.5800018    0.1331096
  74.5900040    0.1429462
  74.6000061    0.1591761
  74.6100006    0.1445332
  74.6200027    0.1321811
  74.6300049    0.1466315
  74.6400070    0.1450498
  74.6500015    0.1451968
  74.6600037    0.1423781
  74.6700058    0.1369803
  74.6800003    0.1446290
  74.6900024    0.1484295
  74.7000046    0.1543158
  74.7100067    0.1576343
  74.7200012    0.1648749
  74.7300034    0.1555584
  74.7400055    0.1463316
  74.7500000    0.1433689
  74.7600021    0.1422485
  74.7700043    0.1491142
  74.7800064    0.1541437
  74.7900009    0.1417381
  74.8000031    0.1433132
  74.8100052    0.1352333
  74.8200073    0.1433061
  74.8300018    0.1346110
  74.8400040    0.1391216
  74.8500061    0.1344873
  74.8600006    0.1326988
  74.8700027    0.1442691
  74.8800049    0.1414246
  74.8900070    0.1422967
  74.9000015    0.1324364
  74.9100037    0.1418494
  74.9200058    0.1449086
  74.9300003    0.1384150
  74.9400024    0.1410520
  74.9500046    0.1349189
  74.9600067    0.1387929
  74.9700012    0.1472992
  74.9800034    0.1218727
  74.9900055    0.1468816
  75.0000000    0.1410077
  75.0100021    0.1415876
  75.0200043    0.1388019
  75.0300064    0.1300174
  75.0400009    0.1381909
  75.0500031    0.1394514
  75.0600052    0.1429808
  75.0700073    0.1485312
  75.0800018    0.1609791
  75.0900040    0.1469540
  75.1000061    0.1623177
  75.1100006    0.1452626
  75.1200027    0.1585240
  75.1300049    0.1491707
  75.1400070    0.1363094
  75.1500015    0.1521993
  75.1600037    0.1411100
  75.1700058    0.1336937
  75.1800003    0.1377823
  75.1900024    0.1467041
  75.2000046    0.1529584
  75.2100067    0.1491235
  75.2200012    0.1433716
  75.2300034    0.1312042
  75.2400055    0.1344982
  75.2500000    0.1358394
  75.2600021    0.1383234
  75.2700043    0.1435920
  75.2800064    0.1365004
  75.2900009    0.1499204
  75.3000031    0.1530870
  75.3100052    0.1755207
  75.3200073    0.1523590
  75.3300018    0.1590033
  75.3400040    0.1596809
  75.3500061    0.1565969
  75.3600006    0.1578044
  75.3700027    0.1534838
  75.3800049    0.1502191
  75.3900070    0.1589423
  75.4000015    0.1586584
  75.4100037    0.1513242
  75.4200058    0.1545761
  75.4300003    0.1694844
  75.4400024    0.1514306
  75.4500046    0.1583151
  75.4600067    0.1565229
  75.4700012    0.1530979
  75.4800034    0.1583647
  75.4900055    0.1588626
  75.5000000    0.1523471
  75.5100021    0.1636515
  75.5200043    0.1717676
  75.5300064    0.1677315
  75.5400009    0.1636255
  75.5500031    0.1516149
  75.5600052    0.1670017
  75.5700073    0.1507701
  75.5800018    0.1520601
  75.5900040    0.1540685
  75.6000061    0.1688539
  75.6100006    0.1501263
  75.6200027    0.1509293
  75.6300049    0.1451954
  75.6400070    0.1422960
  75.6500015    0.1556418
  75.6600037    0.1641950
  75.6700058    0.1551034
  75.6800003    0.1598969
  75.6900024    0.1576361
  75.7000046    0.1475831
  75.7100067    0.1425693
  75.7200012    0.1753068
  75.7300034    0.1617627
  75.7400055    0.1536122
  75.7500000    0.1626207
  75.7600021    0.1654531
  75.7700043    0.1603681
  75.7800064    0.1460165
  75.7900009    0.1562098
  75.8000031    0.1551194
  75.8100052    0.1613811
  75.8200073    0.1637421
  75.8300018    0.1549137
  75.8400040    0.1511870
  75.8500061    0.1528982
  75.8600006    0.1484665
  75.8700027    0.1517321
  75.8800049    0.1654570
  75.8900070    0.1668537
  75.9000015    0.1527086
  75.9100037    0.1660917
  75.9200058    0.1458760
  75.9300003    0.1651786
  75.9400024    0.1724099
  75.9500046    0.1527809
  75.9600067    0.1612174
  75.9700012    0.1524735
  75.9800034    0.1497958
  75.9900055    0.1668315
  76.0000000    0.1447106
  76.0100021    0.1570055
  76.0200043    0.1484507
  76.0300064    0.1470443
  76.0400009    0.1501784
  76.0500031    0.1432341
  76.0600052    0.1472278
  76.0700073    0.1530490
  76.0800018    0.1469616
  76.0900040    0.1454174
  76.1000061    0.1504908
  76.1100006    0.1401265
  76.1200027    0.1521915
  76.1300049    0.1498147
  76.1400070    0.1451329
  76.1500015    0.1376825
  76.1600037    0.1408627
  76.1700058    0.1462542
  76.1800003    0.1526316
  76.1900024    0.1499958
  76.2000046    0.1455948
  76.2100067    0.1434756
  76.2200012    0.1585810
  76.2300034    0.1531663
  76.2400055    0.1428507
  76.2500000    0.1512783
  76.2600021    0.1380369
  76.2700043    0.1447769
  76.2800064    0.1532889
  76.2900009    0.1427629
  76.3000031    0.1359807
  76.3100052    0.1449322
  76.3200073    0.1539508
  76.3300018    0.1577017
  76.3400040    0.1427820
  76.3500061    0.1495460
  76.3600006    0.1461719
  76.3700027    0.1487892
  76.3800049    0.1557897
  76.3900070    0.1539397
  76.4000015    0.1552621
  76.4100037    0.1532184
  76.4200058    0.1643169
  76.4300003    0.1562459
  76.4400024    0.1364945
  76.4500046    0.1502863
  76.4600067    0.1553948
  76.4700012    0.1473677
  76.4800034    0.1588421
  76.4900055    0.1389536
  76.5000000    0.1397426
  76.5100021    0.1353714
  76.5200043    0.1302578
  76.5300064    0.1419899
  76.5400009    0.1375758
  76.5500031    0.1322575
  76.5600052    0.1417393
  76.5700073    0.1428261
  76.5800018    0.1453909
  76.5900040    0.1416233
  76.6000061    0.1483822
  76.6100006    0.1518338
  76.6200027    0.1406770
  76.6300049    0.1365142
  76.6400070    0.1364320
  76.6500015    0.1305222
  76.6600037    0.1332568
  76.6700058    0.1323031
  76.6800003    0.1480344
  76.6900024    0.1342082
  76.7000046    0.1392076
  76.7100067    0.1389887
  76.7200012    0.1540556
  76.7300034    0.1358097
  76.7400055    0.1476342
  76.7500000    0.1498953
  76.7600021    0.1474119
  76.7700043    0.1432973
  76.7800064    0.1341784
  76.7900009    0.1411571
  76.8000031    0.1346123
  76.8100052    0.1425846
  76.8200073    0.1382145
  76.8300018    0.1496137
  76.8400040    0.1533450
  76.8500061    0.1524195
  76.8600006    0.1456869
  76.8700027    0.1440326
  76.8800049    0.1459747
  76.8900070    0.1492927
  76.9000015    0.1496741
  76.9100037    0.1509712
  76.9200058    0.1514008
  76.9300003    0.1489564
  76.9400024    0.1487522
  76.9500046    0.1508432
  76.9600067    0.1541155
  76.9700012    0.1438274
  76.9800034    0.1451885
  76.9900055    0.1439154
  77.0000000    0.1366814
  77.0100021    0.1385246
  77.0200043    0.1307164
  77.0300064    0.1249012
  77.0400009    0.1264632
  77.0500031    0.1375399
  77.0600052    0.1318799
  77.0700073    0.1437065
  77.0800018    0.1398426
  77.0900040    0.1422506
  77.1000061    0.1482261
  77.1100006    0.1511824
  77.1200027    0.1582073
  77.1300049    0.1536449
  77.1400070    0.1537032
  77.1500015    0.1659626
  77.1600037    0.1520717
  77.1700058    0.1507983
  77.1800003    0.1684385
  77.1900024    0.1411426
  77.2000046    0.1470978
  77.2100067    0.1382788
  77.2200012    0.1462102
  77.2300034    0.1375645
  77.2400055    0.1508595
  77.2500000    0.1482119
  77.2600021    0.1374374
  77.2700043    0.1443133
  77.2800064    0.1372763
  77.2900009    0.1460549
  77.3000031    0.1378627
  77.3100052    0.1404689
  77.3200073    0.1352477
  77.3300018    0.1415744
  77.3400040    0.1470137
  77.3500061    0.1467263
  77.3600006    0.1482171
  77.3700027    0.1450544
  77.3800049    0.1480301
  77.3900070    0.1402281
  77.4000015    0.1445946
  77.4100037    0.1414957
  77.4200058    0.1518949
  77.4300003    0.1386736
  77.4400024    0.1505082
  77.4500046    0.1316826
  77.4600067    0.1344159
  77.4700012    0.1332902
  77.4800034    0.1464999
  77.4900055    0.1382150
  77.5000000    0.1497832
  77.5100021    0.1496369
  77.5200043    0.1465093
  77.5300064    0.1433720
  77.5400009    0.1450277
  77.5500031    0.1455709
  77.5600052    0.1481921
  77.5700073    0.1471448
  77.5800018    0.1410515
  77.5900040    0.1512959
  77.6000061    0.1348703
  77.6100006    0.1402577
  77.6200027    0.1307944
  77.6300049    0.1426630
  77.6400070    0.1278811
  77.6500015    0.1390961
  77.6600037    0.1411001
  77.6700058    0.1429240
  77.6800003    0.1374668
  77.6900024    0.1507296
  77.7000046    0.1437470
  77.7100067    0.1492850
  77.7200012    0.1506021
  77.7300034    0.1389734
  77.7400055    0.1450136
  77.7500000    0.1506125
  77.7600021    0.1542912
  77.7700043    0.1474445
  77.7800064    0.1494372
  77.7900009    0.1435350
  77.8000031    0.1431011
  77.8100052    0.1429731
  77.8200073    0.1448640
  77.8300018    0.1467228
  77.8400040    0.1402125
  77.8500061    0.1527321
  77.8600006    0.1390409
  77.8700027    0.1476088
  77.8800049    0.1571587
  77.8900070    0.1466112
  77.9000015    0.1528686
  77.9100037    0.1459027
  77.9200058    0.1464288
  77.9300003    0.1419789
  77.9400024    0.1518507
  77.9500046    0.1422158
  77.9600067    0.1440590
  77.9700012    0.1494845
  77.9800034    0.1597734
  77.9900055    0.1487662
  78.0000000    0.1547474
  78.0100021    0.1602752
  78.0200043    0.1453557
  78.0300064    0.1467275
  78.0400009    0.1566859
  78.0500031    0.1456632
  78.0600052    0.1441543
  78.0700073    0.1633837
  78.0800018    0.1599949
  78.0900040    0.1513723
  78.1000061    0.1505453
  78.1100006    0.1605080
  78.1200027    0.1576673
  78.1300049    0.1473118
  78.1400070    0.1433263
  78.1500015    0.1451105
  78.1600037    0.1505297
  78.1700058    0.1402809
  78.1800003    0.1551430
  78.1900024    0.1499576
  78.2000046    0.1582361
  78.2100067    0.1619304
  78.2200012    0.1465902
  78.2300034    0.1381835
  78.2400055    0.1372151
  78.2500000    0.1489768
  78.2600021    0.1516255
  78.2700043    0.1451215
  78.2800064    0.1520716
  78.2900009    0.1449866
  78.3000031    0.1398965
  78.3100052    0.1358383
  78.3200073    0.1299348
  78.3300018    0.1331564
  78.3400040    0.1437454
  78.3500061    0.1469332
  78.3600006    0.1420598
  78.3700027    0.1337953
  78.3800049    0.1404155
  78.3900070    0.1353387
  78.4000015    0.1321287
  78.4100037    0.1484651
  78.4200058    0.1513378
  78.4300003    0.1385146
  78.4400024    0.1525023
  78.4500046    0.1445228
  78.4600067    0.1443900
  78.4700012    0.1417626
  78.4800034    0.1509534
  78.4900055    0.1452479
  78.5000000    0.1586782
  78.5100021    0.1547642
  78.5200043    0.1561615
  78.5300064    0.1645637
  78.5400009    0.1569524
  78.5500031    0.1442485
  78.5600052    0.1738272
  78.5700073    0.1498676
  78.5800018    0.1632511
  78.5900040    0.1593782
  78.6000061    0.1536414
  78.6100006    0.1412125
  78.6200027    0.1524377
  78.6300049    0.1570344
  78.6400070    0.1498767
  78.6500015    0.1510685
  78.6600037    0.1434848
  78.6700058    0.1402412
  78.6800003    0.1561731
  78.6900024    0.1644516
  78.7000046    0.1578879
  78.7100067    0.1580461
  78.7200012    0.1377346
  78.7300034    0.1623727
  78.7400055    0.1584388
  78.7500000    0.1492545
  78.7600021    0.1508072
  78.7700043    0.1524416
  78.7800064    0.1410866
  78.7900009    0.1619227
  78.8000031    0.1624757
  78.8100052    0.1465307
  78.8200073    0.1434234
  78.8300018    0.1280926
  78.8400040    0.1604994
  78.8500061    0.1579152
  78.8600006    0.1417613
  78.8700027    0.1432905
  78.8800049    0.1462483
  78.8900070    0.1448869
  78.9000015    0.1543129
  78.9100037    0.1540398
  78.9200058    0.1453440
  78.9300003    0.1625487
  78.9400024    0.1570334
  78.9500046    0.1570038
  78.9600067    0.1579585
  78.9700012    0.1601050
  78.9800034    0.1438969
  78.9900055    0.1385958
  79.0000000    0.1362405
  79.0100021    0.1353607
  79.0200043    0.1415026
  79.0300064    0.1488586
  79.0400009    0.1495549
  79.0500031    0.1388001
  79.0600052    0.1443709
  79.0700073    0.1519952
  79.0800018    0.1354057
  79.0900040    0.1496430
  79.1000061    0.1504744
  79.1100006    0.1500501
  79.1200027    0.1656895
  79.1300049    0.1524811
  79.1400070    0.1556485
  79.1500015    0.1554885
  79.1600037    0.1551331
  79.1700058    0.1483770
  79.1800003    0.1520672
  79.1900024    0.1480928
  79.2000046    0.1560750
  79.2100067    0.1486452
  79.2200012    0.1614854
  79.2300034    0.1515312
  79.2400055    0.1514975
  79.2500000    0.1616994
  79.2600021    0.1625558
  79.2700043    0.1516249
  79.2800064    0.1565119
  79.2900009    0.1464264
  79.3000031    0.1557501
  79.3100052    0.1535332
  79.3200073    0.1536469
  79.3300018    0.1465071
  79.3400040    0.1493689
  79.3500061    0.1406321
  79.3600006    0.1574548
  79.3700027    0.1501510
  79.3800049    0.1548526
  79.3900070    0.1426469
  79.4000015    0.1470977
  79.4100037    0.1472575
  79.4200058    0.1540991
  79.4300003    0.1508362
  79.4400024    0.1546584
  79.4500046    0.1412329
  79.4600067    0.1405507
  79.4700012    0.1437827
  79.4800034    0.1533352
  79.4900055    0.1575236
  79.5000000    0.1440635
  79.5100021    0.1495429
  79.5200043    0.1353138
  79.5300064    0.1305667
  79.5400009    0.1462783
  79.5500031    0.1447115
  79.5600052    0.1333515
  79.5700073    0.1499196
  79.5800018    0.1435905
  79.5900040    0.1423927
  79.6000061    0.1448441
  79.6100006    0.1427888
  79.6200027    0.1480284
  79.6300049    0.1409736
  79.6400070    0.1426164
  79.6500015    0.1335355
  79.6600037    0.1442137
  79.6700058    0.1450440
  79.6800003    0.1426308
  79.6900024    0.1541533
  79.7000046    0.1317618
  79.7100067    0.1433038
  79.7200012    0.1430764
  79.7300034    0.1358637
  79.7400055    0.1332712
  79.7500000    0.1467599
  79.7600021    0.1392119
  79.7700043    0.1495039
  79.7800064    0.1476948
  79.7900009    0.1383291
  79.8000031    0.1381069
  79.8100052    0.1337427
  79.8200073    0.1364149
  79.8300018    0.1362746
  79.8400040    0.1333673
  79.8500061    0.1421392
  79.8600006    0.1405488
  79.8700027    0.1421796
  79.8800049    0.1451054
  79.8900070    0.1386427
  79.9000015    0.1406554
  79.9100037    0.1381626
  79.9200058    0.1530803
  79.9300003    0.1435656
  79.9400024    0.1395352
  79.9500046    0.1435364
  79.9600067    0.1412254
  79.9700012    0.1419689
  79.9800034    0.1400221
  79.9900055    0.1521994
  80.0000000    0.1537733
  80.0100021    0.1481766
  80.0200043    0.1538713
  80.0300064    0.1546865
  80.0400009    0.1362654
  80.0500031    0.1511566
  80.0600052    0.1431087
  80.0700073    0.1387920
  80.0800018    0.1356613
  80.0900040    0.1410302
  80.1000061    0.1440097
  80.1100006    0.1427475
  80.1200027    0.1417635
  80.1300049    0.1336863
  80.1400070    0.1444436
  80.1500015    0.1494826
  80.1600037    0.1462411
  80.1700058    0.1449310
  80.1800003    0.1391891
  80.1900024    0.1422224
  80.2000046    0.1388159
  80.2100067    0.1416129
  80.2200012    0.1480633
  80.2300034    0.1456789
  80.2400055    0.1354278
  80.2500000    0.1551304
  80.2600021    0.1424518
  80.2700043    0.1378327
  80.2800064    0.1382975
  80.2900009    0.1485164
  80.3000031    0.1293182
  80.3100052    0.1404293
  80.3200073    0.1406803
  80.3300018    0.1442603
  80.3400040    0.1475917
  80.3500061    0.1407333
  80.3600006    0.1523830
  80.3700027    0.1406936
  80.3800049    0.1404715
  80.3900070    0.1490566
  80.4000015    0.1470879
  80.4100037    0.1461552
  80.4200058    0.1445580
  80.4300003    0.1513062
  80.4400024    0.1427265
  80.4500046    0.1507987
  80.4600067    0.1379512
  80.4700012    0.1469120
  80.4800034    0.1388864
  80.4900055    0.1408246
  80.5000076    0.1343939
  80.5100021    0.1363731
  80.5200043    0.1408759
  80.5300064    0.1468030
  80.5400009    0.1457912
  80.5500031    0.1398993
  80.5600052    0.1478404
  80.5700073    0.1377605
  80.5800018    0.1409289
  80.5900040    0.1348265
  80.6000061    0.1322434
  80.6100006    0.1409895
  80.6200027    0.1339931
  80.6300049    0.1334934
  80.6400070    0.1350204
  80.6500015    0.1492123
  80.6600037    0.1406328
  80.6700058    0.1493277
  80.6800003    0.1573900
  80.6900024    0.1577587
  80.7000046    0.1518550
  80.7100067    0.1560328
  80.7200012    0.1490958
  80.7300034    0.1492404
  80.7400055    0.1487448
  80.7500076    0.1408345
  80.7600021    0.1396144
  80.7700043    0.1453948
  80.7800064    0.1334193
  80.7900009    0.1342287
  80.8000031    0.1498377
  80.8100052    0.1349988
  80.8200073    0.1348177
  80.8300018    0.1349584
  80.8400040    0.1423117
  80.8500061    0.1422067
  80.8600006    0.1348330
  80.8700027    0.1369143
  80.8800049    0.1439451
  80.8900070    0.1483553
  80.9000015    0.1489812
  80.9100037    0.1346526
  80.9200058    0.1487833
  80.9300003    0.1425334
  80.9400024    0.1396020
  80.9500046    0.1298250
  80.9600067    0.1351409
  80.9700012    0.1315361
  80.9800034    0.1276319
  80.9900055    0.1530783
  81.0000076    0.1442935
  81.0100021    0.1434009
  81.0200043    0.1489930
  81.0300064    0.1473006
  81.0400009    0.1463220
  81.0500031    0.1520356
  81.0600052    0.1510748
  81.0700073    0.1550125
  81.0800018    0.1444089
  81.0900040    0.1621403
  81.1000061    0.1567580
  81.1100006    0.1578656
  81.1200027    0.1529255
  81.1300049    0.1693199
  81.1400070    0.1695308
  81.1500015    0.1661386
  81.1600037    0.1572509
  81.1700058    0.1574144
  81.1800003    0.1480393
  81.1900024    0.1582076
  81.2000046    0.1488017
  81.2100067    0.1555676
  81.2200012    0.1442968
  81.2300034    0.1486930
  81.2400055    0.1443189
  81.2500076    0.1463117
  81.2600021    0.1410318
  81.2700043    0.1421520
  81.2800064    0.1509745
  81.2900009    0.1309343
  81.3000031    0.1430153
  81.3100052    0.1405347
  81.3200073    0.1419130
  81.3300018    0.1370261
  81.3400040    0.1325848
  81.3500061    0.1302861
  81.3600006    0.1334029
  81.3700027    0.1348436
  81.3800049    0.1417199
  81.3900070    0.1408474
  81.4000015    0.1506427
  81.4100037    0.1357602
  81.4200058    0.1448220
  81.4300003    0.1509370
  81.4400024    0.1345889
  81.4500046    0.1405309
  81.4600067    0.1572166
  81.4700012    0.1411783
  81.4800034    0.1388055
  81.4900055    0.1373667
  81.5000076    0.1431128
  81.5100021    0.1457958
  81.5200043    0.1370489
  81.5300064    0.1310603
  81.5400009    0.1331136
  81.5500031    0.1311823
  81.5600052    0.1363233
  81.5700073    0.1403406
  81.5800018    0.1466037
  81.5900040    0.1362941
  81.6000061    0.1406193
  81.6100006    0.1411715
  81.6200027    0.1408793
  81.6300049    0.1307101
  81.6400070    0.1292303
  81.6500015    0.1311367
  81.6600037    0.1227004
  81.6700058    0.1261932
  81.6800003    0.1220819
  81.6900024    0.1326346
  81.7000046    0.1319850
  81.7100067    0.1535949
  81.7200012    0.1362367
  81.7300034    0.1430518
  81.7400055    0.1316237
  81.7500076    0.1275917
  81.7600021    0.1457721
  81.7700043    0.1373262
  81.7800064    0.1375407
  81.7900009    0.1286076
  81.8000031    0.1362308
  81.8100052    0.1428719
  81.8200073    0.1382426
  81.8300018    0.1456981
  81.8400040    0.1417842
  81.8500061    0.1480114
  81.8600006    0.1449850
  81.8700027    0.1458519
  81.8800049    0.1352757
  81.8900070    0.1534208
  81.9000015    0.1375612
  81.9100037    0.1353969
  81.9200058    0.1480538
  81.9300003    0.1411306
  81.9400024    0.1358299
  81.9500046    0.1315390
  81.9600067    0.1293257
  81.9700012    0.1347209
  81.9800034    0.1337907
  81.9900055    0.1524931
  82.0000076    0.1445985
  82.0100021    0.1377209
  82.0200043    0.1381483
  82.0300064    0.1335219
  82.0400009    0.1241875
  82.0500031    0.1353957
  82.0600052    0.1340029
  82.0700073    0.1361433
  82.0800018    0.1276772
  82.0900040    0.1340123
  82.1000061    0.1325369
  82.1100006    0.1247033
  82.1200027    0.1400078
  82.1300049    0.1322270
  82.1400070    0.1319313
  82.1500015    0.1300769
  82.1600037    0.1380920
  82.1700058    0.1387960
  82.1800003    0.1297376
  82.1900024    0.1334675
  82.2000046    0.1317145
  82.2100067    0.1198553
  82.2200012    0.1193593
  82.2300034    0.1341722
  82.2400055    0.1341765
  82.2500076    0.1416613
  82.2600021    0.1373266
  82.2700043    0.1279119
  82.2800064    0.1258762
  82.2900009    0.1463516
  82.3000031    0.1343124
  82.3100052    0.1305094
  82.3200073    0.1295303
  82.3300018    0.1359469
  82.3400040    0.1381403
  82.3500061    0.1393288
  82.3600006    0.1300223
  82.3700027    0.1367208
  82.3800049    0.1392047
  82.3900070    0.1410652
  82.4000015    0.1492238
  82.4100037    0.1406873
  82.4200058    0.1224189
  82.4300003    0.1330554
  82.4400024    0.1272196
  82.4500046    0.1225916
  82.4600067    0.1399048
  82.4700012    0.1235134
  82.4800034    0.1371812
  82.4900055    0.1386302
  82.5000076    0.1442142
  82.5100021    0.1390617
  82.5200043    0.1408186
  82.5300064    0.1347098
  82.5400009    0.1361722
  82.5500031    0.1377496
  82.5600052    0.1273443
  82.5700073    0.1261946
  82.5800018    0.1307164
  82.5900040    0.1362609
  82.6000061    0.1331779
  82.6100006    0.1333915
  82.6200027    0.1281224
  82.6300049    0.1384404
  82.6400070    0.1314438
  82.6500015    0.1241088
  82.6600037    0.1279436
  82.6700058    0.1325582
  82.6800003    0.1466212
  82.6900024    0.1260084
  82.7000046    0.1326044
  82.7100067    0.1287807
  82.7200012    0.1346275
  82.7300034    0.1262370
  82.7400055    0.1255409
  82.7500076    0.1450071
  82.7600021    0.1331460
  82.7700043    0.1361856
  82.7800064    0.1307901
  82.7900009    0.1394372
  82.8000031    0.1407758
  82.8100052    0.1320826
  82.8200073    0.1351436
  82.8300018    0.1351650
  82.8400040    0.1282480
  82.8500061    0.1279501
  82.8600006    0.1266563
  82.8700027    0.1342650
  82.8800049    0.1133835
  82.8900070    0.1240901
  82.9000015    0.1363292
  82.9100037    0.1306297
  82.9200058    0.1289685
  82.9300003    0.1330947
  82.9400024    0.1315158
  82.9500046    0.1300331
  82.9600067    0.1360247
  82.9700012    0.1415696
  82.9800034    0.1422515
  82.9900055    0.1263311
  83.0000076    0.1339481
  83.0100021    0.1439506
  83.0200043    0.1315373
  83.0300064    0.1367467
  83.0400009    0.1508528
  83.0500031    0.1439969
  83.0600052    0.1429183
  83.0700073    0.1444037
  83.0800018    0.1461601
  83.0900040    0.1467385
  83.1000061    0.1529075
  83.1100006    0.1497123
  83.1200027    0.1336473
  83.1300049    0.1428384
  83.1400070    0.1459089
  83.1500015    0.1367482
  83.1600037    0.1360959
  83.1700058    0.1343355
  83.1800003    0.1345825
  83.1900024    0.1286284
  83.2000046    0.1364553
  83.2100067    0.1348940
  83.2200012    0.1272963
  83.2300034    0.1354429
  83.2400055    0.1407850
  83.2500076    0.1430068
  83.2600021    0.1486885
  83.2700043    0.1367219
  83.2800064    0.1621769
  83.2900009    0.1394248
  83.3000031    0.1484247
  83.3100052    0.1450132
  83.3200073    0.1495599
  83.3300018    0.1466157
  83.3400040    0.1329405
  83.3500061    0.1406706
  83.3600006    0.1351548
  83.3700027    0.1478329
  83.3800049    0.1491947
  83.3900070    0.1495024
  83.4000015    0.1466199
  83.4100037    0.1406348
  83.4200058    0.1334595
  83.4300003    0.1320441
  83.4400024    0.1391357
  83.4500046    0.1413950
  83.4600067    0.1464949
  83.4700012    0.1385548
  83.4800034    0.1476027
  83.4900055    0.1507953
  83.5000076    0.1392210
  83.5100021    0.1252799
  83.5200043    0.1389835
  83.5300064    0.1378612
  83.5400009    0.1499767
  83.5500031    0.1442526
  83.5600052    0.1313108
  83.5700073    0.1375754
  83.5800018    0.1513306
  83.5900040    0.1419908
  83.6000061    0.1410925
  83.6100006    0.1363234
  83.6200027    0.1411179
  83.6300049    0.1206652
  83.6400070    0.1227736
  83.6500015    0.1381282
  83.6600037    0.1309656
  83.6700058    0.1286921
  83.6800003    0.1289033
  83.6900024    0.1213249
  83.7000046    0.1307624
  83.7100067    0.1379114
  83.7200012    0.1362140
  83.7300034    0.1333984
  83.7400055    0.1380659
  83.7500076    0.1392891
  83.7600021    0.1299097
  83.7700043    0.1318778
  83.7800064    0.1264096
  83.7900009    0.1414058
  83.8000031    0.1458424
  83.8100052    0.1428419
  83.8200073    0.1353301
  83.8300018    0.1251052
  83.8400040    0.1295063
  83.8500061    0.1357846
  83.8600006    0.1277319
  83.8700027    0.1369915
  83.8800049    0.1571702
  83.8900070    0.1560032
  83.9000015    0.1499579
  83.9100037    0.1562749
  83.9200058    0.1484520
  83.9300003    0.1425861
  83.9400024    0.1325201
  83.9500046    0.1388440
  83.9600067    0.1463449
  83.9700012    0.1556546
  83.9800034    0.1398937
  83.9900055    0.1420131
  84.0000076    0.1437975
  84.0100021    0.1342569
  84.0200043    0.1236425
  84.0300064    0.1305885
  84.0400009    0.1345437
  84.0500031    0.1373696
  84.0600052    0.1314884
  84.0700073    0.1409246
  84.0800018    0.1221750
  84.0900040    0.1308554
  84.1000061    0.1375359
  84.1100006    0.1376386
  84.1200027    0.1434253
  84.1300049    0.1379671
  84.1400070    0.1351482
  84.1500015    0.1353839
  84.1600037    0.1328094
  84.1700058    0.1435214
  84.1800003    0.1458721
  84.1900024    0.1316106
  84.2000046    0.1488165
  84.2100067    0.1418636
  84.2200012    0.1314587
  84.2300034    0.1369012
  84.2400055    0.1308247
  84.2500076    0.1281279
  84.2600021    0.1322925
  84.2700043    0.1323689
  84.2800064    0.1256241
  84.2900009    0.1355667
  84.3000031    0.1271410
  84.3100052    0.1291461
  84.3200073    0.1255468
  84.3300018    0.1305948
  84.3400040    0.1241459
  84.3500061    0.1291665
  84.3600006    0.1297677
  84.3700027    0.1216237
  84.3800049    0.1168919
  84.3900070    0.1373996
  84.4000015    0.1373335
  84.4100037    0.1294789
  84.4200058    0.1261176
  84.4300003    0.1181785
  84.4400024    0.1274609
  84.4500046    0.1276972
  84.4600067    0.1215977
  84.4700012    0.1259874
  84.4800034    0.1274791
  84.4900055    0.1209138
  84.5000076    0.1402399
  84.5100021    0.1335830
  84.5200043    0.1280126
  84.5300064    0.1334534
  84.5400009    0.1219986
  84.5500031    0.1350626
  84.5600052    0.1369017
  84.5700073    0.1219592
  84.5800018    0.1339510
  84.5900040    0.1260698
  84.6000061    0.1285620
  84.6100006    0.1395734
  84.6200027    0.1312574
  84.6300049    0.1420680
  84.6400070    0.1371566
  84.6500015    0.1256010
  84.6600037    0.1338368
  84.6700058    0.1424556
  84.6800003    0.1443829
  84.6900024    0.1366737
  84.7000046    0.1504369
  84.7100067    0.1413829
  84.7200012    0.1370138
  84.7300034    0.1368187
  84.7400055    0.1325012
  84.7500076    0.1390377
  84.7600021    0.1307752
  84.7700043    0.1294568
  84.7800064    0.1330874
  84.7900009    0.1308772
  84.8000031    0.1239654
  84.8100052    0.1272820
  84.8200073    0.1255523
  84.8300018    0.1303833
  84.8400040    0.1329815
  84.8500061    0.1378654
  84.8600006    0.1321208
  84.8700027    0.1337573
  84.8800049    0.1410723
  84.8900070    0.1351760
  84.9000015    0.1307933
  84.9100037    0.1293890
  84.9200058    0.1294554
  84.9300003    0.1345214
  84.9400024    0.1375585
  84.9500046    0.1264522
  84.9600067    0.1214497
  84.9700012    0.1245091
  84.9800034    0.1318452
  84.9900055    0.1151228
  85.0000076    0.1259927
  85.0100021    0.1385686
  85.0200043    0.1350877
  85.0300064    0.1356885
  85.0400009    0.1272867
  85.0500031    0.1357761
  85.0600052    0.1216560
  85.0700073    0.1220243
  85.0800018    0.1294281
  85.0900040    0.1194488
  85.1000061    0.1279295
  85.1100006    0.1401927
  85.1200027    0.1464248
  85.1300049    0.1364834
  85.1400070    0.1412001
  85.1500015    0.1538721
  85.1600037    0.1458831
  85.1700058    0.1284123
  85.1800003    0.1431692
  85.1900024    0.1320526
  85.2000046    0.1390875
  85.2100067    0.1453988
  85.2200012    0.1316124
  85.2300034    0.1346744
  85.2400055    0.1350199
  85.2500076    0.1423140
  85.2600021    0.1465250
  85.2700043    0.1398456
  85.2800064    0.1394139
  85.2900009    0.1484526
  85.3000031    0.1371083
  85.3100052    0.1479525
  85.3200073    0.1366409
  85.3300018    0.1566820
  85.3400040    0.1350095
  85.3500061    0.1419874
  85.3600006    0.1449268
  85.3700027    0.1320683
  85.3800049    0.1406333
  85.3900070    0.1494430
  85.4000015    0.1356886
  85.4100037    0.1527396
  85.4200058    0.1249341
  85.4300003    0.1358548
  85.4400024    0.1465945
  85.4500046    0.1612647
  85.4600067    0.1438586
  85.4700012    0.1417215
  85.4800034    0.1542931
  85.4900055    0.1554510
  85.5000076    0.1530006
  85.5100021    0.1488638
  85.5200043    0.1533205
  85.5300064    0.1511658
  85.5400009    0.1532316
  85.5500031    0.1347661
  85.5600052    0.1460022
  85.5700073    0.1403937
  85.5800018    0.1318471
  85.5900040    0.1454373
  85.6000061    0.1497745
  85.6100006    0.1482289
  85.6200027    0.1369160
  85.6300049    0.1370539
  85.6400070    0.1391582
  85.6500015    0.1251222
  85.6600037    0.1390044
  85.6700058    0.1365175
  85.6800003    0.1373906
  85.6900024    0.1466508
  85.7000046    0.1386776
  85.7100067    0.1345214
  85.7200012    0.1446790
  85.7300034    0.1455641
  85.7400055    0.1376362
  85.7500076    0.1397947
  85.7600021    0.1360653
  85.7700043    0.1446710
  85.7800064    0.1308916
  85.7900009    0.1422249
  85.8000031    0.1441056
  85.8100052    0.1329653
  85.8200073    0.1360047
  85.8300018    0.1333562
  85.8400040    0.1293174
  85.8500061    0.1295527
  85.8600006    0.1281871
  85.8700027    0.1268973
  85.8800049    0.1362728
  85.8900070    0.1323354
  85.9000015    0.1329922
  85.9100037    0.1467953
  85.9200058    0.1208536
  85.9300003    0.1244726
  85.9400024    0.1186297
  85.9500046    0.1409778
  85.9600067    0.1310525
  85.9700012    0.1319956
  85.9800034    0.1472050
  85.9900055    0.1368687
  86.0000076    0.1315704
  86.0100021    0.1328641
  86.0200043    0.1341864
  86.0300064    0.1431382
  86.0400009    0.1400191
  86.0500031    0.1242582
  86.0600052    0.1290475
  86.0700073    0.1371271
  86.0800018    0.1378119
  86.0900040    0.1244445
  86.1000061    0.1386668
  86.1100006    0.1407788
  86.1200027    0.1403195
  86.1300049    0.1242042
  86.1400070    0.1290520
  86.1500015    0.1275583
  86.1600037    0.1319271
  86.1700058    0.1275291
  86.1800003    0.1286752
  86.1900024    0.1414916
  86.2000046    0.1220153
  86.2100067    0.1281048
  86.2200012    0.1302153
  86.2300034    0.1405107
  86.2400055    0.1369750
  86.2500076    0.1274049
  86.2600021    0.1262349
  86.2700043    0.1352214
  86.2800064    0.1232788
  86.2900009    0.1345543
  86.3000031    0.1341876
  86.3100052    0.1373640
  86.3200073    0.1351471
  86.3300018    0.1535162
  86.3400040    0.1461325
  86.3500061    0.1488769
  86.3600006    0.1522288
  86.3700027    0.1479376
  86.3800049    0.1530465
  86.3900070    0.1397142
  86.4000015    0.1491351
  86.4100037    0.1317973
  86.4200058    0.1416656
  86.4300003    0.1498262
  86.4400024    0.1365281
  86.4500046    0.1304383
  86.4600067    0.1455607
  86.4700012    0.1414965
  86.4800034    0.1419337
  86.4900055    0.1452742
  86.5000076    0.1454490
  86.5100021    0.1401057
  86.5200043    0.1466216
  86.5300064    0.1490471
  86.5400009    0.1624151
  86.5500031    0.1325764
  86.5600052    0.1373338
  86.5700073    0.1405035
  86.5800018    0.1490631
  86.5900040    0.1412179
  86.6000061    0.1283523
  86.6100006    0.1311381
  86.6200027    0.1226235
  86.6300049    0.1365360
  86.6400070    0.1402387
  86.6500015    0.1557570
  86.6600037    0.1456494
  86.6700058    0.1461220
  86.6800003    0.1622812
  86.6900024    0.1466663
  86.7000046    0.1428458
  86.7100067    0.1397678
  86.7200012    0.1470528
  86.7300034    0.1562844
  86.7400055    0.1565669
  86.7500076    0.1552802
  86.7600021    0.1587064
  86.7700043    0.1616476
  86.7800064    0.1625328
  86.7900009    0.1551157
  86.8000031    0.1458219
  86.8100052    0.1542391
  86.8200073    0.1505931
  86.8300018    0.1540075
  86.8400040    0.1448732
  86.8500061    0.1444197
  86.8600006    0.1368687
  86.8700027    0.1453951
  86.8800049    0.1328174
  86.8900070    0.1435555
  86.9000015    0.1553696
  86.9100037    0.1372080
  86.9200058    0.1370832
  86.9300079    0.1446994
  86.9400024    0.1519145
  86.9500046    0.1306659
  86.9600067    0.1427415
  86.9700012    0.1458068
  86.9800034    0.1431514
  86.9900055    0.1420620
  87.0000076    0.1496158
  87.0100021    0.1457851
  87.0200043    0.1499354
  87.0300064    0.1407529
  87.0400009    0.1311093
  87.0500031    0.1372224
  87.0600052    0.1330705
  87.0700073    0.1452677
  87.0800018    0.1537315
  87.0900040    0.1372135
  87.1000061    0.1402530
  87.1100006    0.1289006
  87.1200027    0.1282573
  87.1300049    0.1274331
  87.1400070    0.1423016
  87.1500015    0.1409530
  87.1600037    0.1426910
  87.1700058    0.1293189
  87.1800079    0.1368472
  87.1900024    0.1311796
  87.2000046    0.1433193
  87.2100067    0.1333497
  87.2200012    0.1427504
  87.2300034    0.1445279
  87.2400055    0.1431842
  87.2500076    0.1423639
  87.2600021    0.1316504
  87.2700043    0.1268296
  87.2800064    0.1528167
  87.2900009    0.1347816
  87.3000031    0.1370806
  87.3100052    0.1356643
  87.3200073    0.1389587
  87.3300018    0.1303808
  87.3400040    0.1294585
  87.3500061    0.1280953
  87.3600006    0.1285653
  87.3700027    0.1378907
  87.3800049    0.1263378
  87.3900070    0.1317387
  87.4000015    0.1259656
  87.4100037    0.1193906
  87.4200058    0.1285200
  87.4300079    0.1204615
  87.4400024    0.1272460
  87.4500046    0.1288357
  87.4600067    0.1189753
  87.4700012    0.1258248
  87.4800034    0.1222233
  87.4900055    0.1259631
  87.5000076    0.1256758
  87.5100021    0.1360727
  87.5200043    0.1279002
  87.5300064    0.1234013
  87.5400009    0.1250190
  87.5500031    0.1463354
  87.5600052    0.1304544
  87.5700073    0.1364264
  87.5800018    0.1259206
  87.5900040    0.1291108
  87.6000061    0.1241848
  87.6100006    0.1325319
  87.6200027    0.1354626
  87.6300049    0.1294987
  87.6400070    0.1279679
  87.6500015    0.1243430
  87.6600037    0.1346772
  87.6700058    0.1366445
  87.6800079    0.1283625
  87.6900024    0.1466325
  87.7000046    0.1402569
  87.7100067    0.1479328
  87.7200012    0.1335108
  87.7300034    0.1215199
  87.7400055    0.1144525
  87.7500076    0.1201841
  87.7600021    0.1214014
  87.7700043    0.1209880
  87.7800064    0.1247387
  87.7900009    0.1323763
  87.8000031    0.1193628
  87.8100052    0.1223180
  87.8200073    0.1264563
  87.8300018    0.1282752
  87.8400040    0.1202519
  87.8500061    0.1295335
  87.8600006    0.1415963
  87.8700027    0.1343644
  87.8800049    0.1451990
  87.8900070    0.1425803
  87.9000015    0.1267429
  87.9100037    0.1221701
  87.9200058    0.1184921
  87.9300079    0.1269574
  87.9400024    0.1431909
  87.9500046    0.1377596
  87.9600067    0.1185062
  87.9700012    0.1156198
  87.9800034    0.1251387
  87.9900055    0.1275961
  88.0000076    0.1301224
  88.0100021    0.1455247
  88.0200043    0.1270918
  88.0300064    0.1463704
  88.0400009    0.1397485
  88.0500031    0.1373711
  88.0600052    0.1284223
  88.0700073    0.1369810
  88.0800018    0.1335943
  88.0900040    0.1353357
  88.1000061    0.1230054
  88.1100006    0.1347695
  88.1200027    0.1447513
  88.1300049    0.1206600
  88.1400070    0.1280468
  88.1500015    0.1314176
  88.1600037    0.1329469
  88.1700058    0.1432937
  88.1800079    0.1335600
  88.1900024    0.1406513
  88.2000046    0.1240258
  88.2100067    0.1380714
  88.2200012    0.1377377
  88.2300034    0.1337660
  88.2400055    0.1349727
  88.2500076    0.1384904
  88.2600021    0.1286672
  88.2700043    0.1348433
  88.2800064    0.1327879
  88.2900009    0.1436257
  88.3000031    0.1319488
  88.3100052    0.1265113
  88.3200073    0.1376622
  88.3300018    0.1225928
  88.3400040    0.1353829
  88.3500061    0.1360415
  88.3600006    0.1308535
  88.3700027    0.1265513
  88.3800049    0.1413949
  88.3900070    0.1486855
  88.4000015    0.1602012
  88.4100037    0.1393716
  88.4200058    0.1325141
  88.4300079    0.1417149
  88.4400024    0.1292301
  88.4500046    0.1308606
  88.4600067    0.1211286
  88.4700012    0.1373237
  88.4800034    0.1495901
  88.4900055    0.1317873
  88.5000076    0.1410134
  88.5100021    0.1297135
  88.5200043    0.1210284
  88.5300064    0.1327335
  88.5400009    0.1351164
  88.5500031    0.1410710
  88.5600052    0.1344057
  88.5700073    0.1404899
  88.5800018    0.1267214
  88.5900040    0.1305013
  88.6000061    0.1459552
  88.6100006    0.1495076
  88.6200027    0.1380685
  88.6300049    0.1678527
  88.6400070    0.1461174
  88.6500015    0.1367042
  88.6600037    0.1288782
  88.6700058    0.1317482
  88.6800079    0.1235648
  88.6900024    0.1279172
  88.7000046    0.1533928
  88.7100067    0.1510888
  88.7200012    0.1536697
  88.7300034    0.1509560
  88.7400055    0.1417618
  88.7500076    0.1451038
  88.7600021    0.1368650
  88.7700043    0.1454302
  88.7800064    0.1463588
  88.7900009    0.1556597
  88.8000031    0.1425933
  88.8100052    0.1502156
  88.8200073    0.1411235
  88.8300018    0.1498796
  88.8400040    0.1472001
  88.8500061    0.1348774
  88.8600006    0.1461089
  88.8700027    0.1487921
  88.8800049    0.1453369
  88.8900070    0.1483723
  88.9000015    0.1572632
  88.9100037    0.1643136
  88.9200058    0.1406250
  88.9300079    0.1466796
  88.9400024    0.1464755
  88.9500046    0.1501847
  88.9600067    0.1574149
  88.9700012    0.1603873
  88.9800034    0.1712485
  88.9900055    0.1667360
  89.0000076    0.1611502
  89.0100021    0.1634015
  89.0200043    0.1583118
  89.0300064    0.1674665
  89.0400009    0.1645058
  89.0500031    0.1600530
  89.0600052    0.1720411
  89.0700073    0.1681892
  89.0800018    0.1554889
  89.0900040    0.1517653
  89.1000061    0.1583607
  89.1100006    0.1665848
  89.1200027    0.1554267
  89.1300049    0.1563517
  89.1400070    0.1457772
  89.1500015    0.1603148
  89.1600037    0.1577403
  89.1700058    0.1597545
  89.1800079    0.1570529
  89.1900024    0.1556132
  89.2000046    0.1504472
  89.2100067    0.1557303
  89.2200012    0.1443504
  89.2300034    0.1540933
  89.2400055    0.1627903
  89.2500076    0.1529796
  89.2600021    0.1573590
  89.2700043    0.1522669
  89.2800064    0.1542613
  89.2900009    0.1666533
  89.3000031    0.1627416
  89.3100052    0.1663355
  89.3200073    0.1557290
  89.3300018    0.1566775
  89.3400040    0.1653243
  89.3500061    0.1580155
  89.3600006    0.1597104
  89.3700027    0.1397136
  89.3800049    0.1470326
  89.3900070    0.1532019
  89.4000015    0.1515451
  89.4100037    0.1476902
  89.4200058    0.1540720
  89.4300079    0.1415260
  89.4400024    0.1475836
  89.4500046    0.1402958
  89.4600067    0.1578684
  89.4700012    0.1384254
  89.4800034    0.1446924
  89.4900055    0.1410351
  89.5000076    0.1533054
  89.5100021    0.1506309
  89.5200043    0.1508535
  89.5300064    0.1475722
  89.5400009    0.1466454
  89.5500031    0.1558217
  89.5600052    0.1426436
  89.5700073    0.1441567
  89.5800018    0.1577817
  89.5900040    0.1724066
  89.6000061    0.1361373
  89.6100006    0.1489760
  89.6200027    0.1473874
  89.6300049    0.1379868
  89.6400070    0.1441205
  89.6500015    0.1434939
  89.6600037    0.1538747
  89.6700058    0.1520074
  89.6800079    0.1451491
  89.6900024    0.1329064
  89.7000046    0.1465317
  89.7100067    0.1551278
  89.7200012    0.1588419
  89.7300034    0.1482289
  89.7400055    0.1498285
  89.7500076    0.1485230
  89.7600021    0.1421873
  89.7700043    0.1583360
  89.7800064    0.1510091
  89.7900009    0.1568142
  89.8000031    0.1528348
  89.8100052    0.1409058
  89.8200073    0.1321654
  89.8300018    0.1327444
  89.8400040    0.1386983
  89.8500061    0.1347251
  89.8600006    0.1412768
  89.8700027    0.1538097
  89.8800049    0.1477606
  89.8900070    0.1397780
  89.9000015    0.1307436
  89.9100037    0.1581300
  89.9200058    0.1603142
  89.9300079    0.1503291
  89.9400024    0.1564069
  89.9500046    0.1480502
  89.9600067    0.1508068
  89.9700012    0.1432742
  89.9800034    0.1496007
  89.9900055    0.1521925
  90.0000076    0.1453469
  90.0100021    0.1395947
  90.0200043    0.1336395
  90.0300064    0.1490669
  90.0400009    0.1517566
  90.0500031    0.1525773
  90.0600052    0.1672119
  90.0700073    0.1739953
  90.0800018    0.1536339
  90.0900040    0.1504380
  90.1000061    0.1527213
  90.1100006    0.1463533
  90.1200027    0.1542855
  90.1300049    0.1616705
  90.1400070    0.1518765
  90.1500015    0.1408555
  90.1600037    0.1552297
  90.1700058    0.1608539
  90.1800079    0.1621650
  90.1900024    0.1581449
  90.2000046    0.1528485
  90.2100067    0.1605026
  90.2200012    0.1585891
  90.2300034    0.1521342
  90.2400055    0.1501537
  90.2500076    0.1481476
  90.2600021    0.1473110
  90.2700043    0.1492190
  90.2800064    0.1486169
  90.2900009    0.1560453
  90.3000031    0.1509163
  90.3100052    0.1521737
  90.3200073    0.1663778
  90.3300018    0.1710691
  90.3400040    0.1541268
  90.3500061    0.1518227
  90.3600006    0.1560418
  90.3700027    0.1697563
  90.3800049    0.1678504
  90.3900070    0.1639021
  90.4000015    0.1634714
  90.4100037    0.1723371
  90.4200058    0.1607549
  90.4300079    0.1587309
  90.4400024    0.1612514
  90.4500046    0.1565294
  90.4600067    0.1554237
  90.4700012    0.1663863
  90.4800034    0.1888850
  90.4900055    0.1711971
  90.5000076    0.1680546
  90.5100021    0.1599849
  90.5200043    0.1617689
  90.5300064    0.1689925
  90.5400009    0.1491598
  90.5500031    0.1642137
  90.5600052    0.1622151
  90.5700073    0.1558843
  90.5800018    0.1664073
  90.5900040    0.1653758
  90.6000061    0.1721657
  90.6100006    0.1493037
  90.6200027    0.1514723
  90.6300049    0.1544008
  90.6400070    0.1508192
  90.6500015    0.1393390
  90.6600037    0.1335840
  90.6700058    0.1315048
  90.6800079    0.1346004
  90.6900024    0.1453484
  90.7000046    0.1513391
  90.7100067    0.1482920
  90.7200012    0.1562963
  90.7300034    0.1504766
  90.7400055    0.1531518
  90.7500076    0.1420587
  90.7600021    0.1471078
  90.7700043    0.1623957
  90.7800064    0.1483113
  90.7900009    0.1614109
  90.8000031    0.1407274
  90.8100052    0.1373114
  90.8200073    0.1445611
  90.8300018    0.1441962
  90.8400040    0.1629913
  90.8500061    0.1438648
  90.8600006    0.1581198
  90.8700027    0.1490678
  90.8800049    0.1750856
  90.8900070    0.1601021
  90.9000015    0.1562739
  90.9100037    0.1613181
  90.9200058    0.1604852
  90.9300079    0.1519898
  90.9400024    0.1392533
  90.9500046    0.1494557
  90.9600067    0.1538049
  90.9700012    0.1523756
  90.9800034    0.1687037
  90.9900055    0.1738514
  91.0000076    0.1685328
  91.0100021    0.1682685
  91.0200043    0.1546618
  91.0300064    0.1544887
  91.0400009    0.1604168
  91.0500031    0.1535011
  91.0600052    0.1583986
  91.0700073    0.1570204
  91.0800018    0.1482259
  91.0900040    0.1518124
  91.1000061    0.1394902
  91.1100006    0.1557391
  91.1200027    0.1583977
  91.1300049    0.1512809
  91.1400070    0.1524450
  91.1500015    0.1458349
  91.1600037    0.1512185
  91.1700058    0.1580910
  91.1800079    0.1539551
  91.1900024    0.1511614
  91.2000046    0.1639120
  91.2100067    0.1624731
  91.2200012    0.1640290
  91.2300034    0.1568899
  91.2400055    0.1549966
  91.2500076    0.1587359
  91.2600021    0.1516683
  91.2700043    0.1552859
  91.2800064    0.1596299
  91.2900009    0.1627418
  91.3000031    0.1685760
  91.3100052    0.1588077
  91.3200073    0.1696931
  91.3300018    0.1753464
  91.3400040    0.1680043
  91.3500061    0.1732439
  91.3600006    0.1628736
  91.3700027    0.1768666
  91.3800049    0.1724668
  91.3900070    0.1785458
  91.4000015    0.1776984
  91.4100037    0.1659424
  91.4200058    0.1758851
  91.4300079    0.1641110
  91.4400024    0.1797818
  91.4500046    0.1697770
  91.4600067    0.1907315
  91.4700012    0.1660418
  91.4800034    0.1640367
  91.4900055    0.1865731
  91.5000076    0.1619020
  91.5100021    0.1681000
  91.5200043    0.1679624
  91.5300064    0.1445187
  91.5400009    0.1692306
  91.5500031    0.1553979
  91.5600052    0.1575225
  91.5700073    0.1690169
  91.5800018    0.1636267
  91.5900040    0.1625324
  91.6000061    0.1719809
  91.6100006    0.1739409
  91.6200027    0.1584071
  91.6300049    0.1683535
  91.6400070    0.1609650
  91.6500015    0.1509806
  91.6600037    0.1497837
  91.6700058    0.1515653
  91.6800079    0.1637535
  91.6900024    0.1631987
  91.7000046    0.1631440
  91.7100067    0.1576874
  91.7200012    0.1460063
  91.7300034    0.1501364
  91.7400055    0.1534708
  91.7500076    0.1494619
  91.7600021    0.1462094
  91.7700043    0.1525237
  91.7800064    0.1438396
  91.7900009    0.1437346
  91.8000031    0.1400006
  91.8100052    0.1446753
  91.8200073    0.1526207
  91.8300018    0.1619004
  91.8400040    0.1593638
  91.8500061    0.1626649
  91.8600006    0.1673495
  91.8700027    0.1713329
  91.8800049    0.1639892
  91.8900070    0.1570690
  91.9000015    0.1540064
  91.9100037    0.1502365
  91.9200058    0.1475653
  91.9300079    0.1546545
  91.9400024    0.1466409
  91.9500046    0.1458457
  91.9600067    0.1604270
  91.9700012    0.1545338
  91.9800034    0.1511541
  91.9900055    0.1496145
  92.0000076    0.1424412
  92.0100021    0.1471185
  92.0200043    0.1424911
  92.0300064    0.1519488
  92.0400009    0.1627250
  92.0500031    0.1590109
  92.0600052    0.1476099
  92.0700073    0.1421829
  92.0800018    0.1395441
  92.0900040    0.1433044
  92.1000061    0.1417662
  92.1100006    0.1294770
  92.1200027    0.1327154
  92.1300049    0.1343312
  92.1400070    0.1421089
  92.1500015    0.1410733
  92.1600037    0.1427369
  92.1700058    0.1363700
  92.1800079    0.1389862
  92.1900024    0.1483551
  92.2000046    0.1303352
  92.2100067    0.1326477
  92.2200012    0.1256508
  92.2300034    0.1346299
  92.2400055    0.1310932
  92.2500076    0.1286416
  92.2600021    0.1388260
  92.2700043    0.1291146
  92.2800064    0.1410773
  92.2900009    0.1401391
  92.3000031    0.1434615
  92.3100052    0.1445804
  92.3200073    0.1252272
  92.3300018    0.1319778
  92.3400040    0.1454925
  92.3500061    0.1426964
  92.3600006    0.1384004
  92.3700027    0.1399582
  92.3800049    0.1423553
  92.3900070    0.1394596
  92.4000015    0.1448267
  92.4100037    0.1348700
  92.4200058    0.1348643
  92.4300079    0.1271092
  92.4400024    0.1482518
  92.4500046    0.1352065
  92.4600067    0.1347991
  92.4700012    0.1337929
  92.4800034    0.1255578
  92.4900055    0.1235963
  92.5000076    0.1280558
  92.5100021    0.1414756
  92.5200043    0.1332958
  92.5300064    0.1233834
  92.5400009    0.1259360
  92.5500031    0.1345662
  92.5600052    0.1301170
  92.5700073    0.1256590
  92.5800018    0.1374442
  92.5900040    0.1422944
  92.6000061    0.1495555
  92.6100006    0.1470441
  92.6200027    0.1418048
  92.6300049    0.1521142
  92.6400070    0.1463867
  92.6500015    0.1499822
  92.6600037    0.1455817
  92.6700058    0.1357986
  92.6800079    0.1403112
  92.6900024    0.1364807
  92.7000046    0.1373683
  92.7100067    0.1324007
  92.7200012    0.1480621
  92.7300034    0.1428471
  92.7400055    0.1548177
  92.7500076    0.1504577
  92.7600021    0.1427188
  92.7700043    0.1473442
  92.7800064    0.1456352
  92.7900009    0.1364173
  92.8000031    0.1415297
  92.8100052    0.1411921
  92.8200073    0.1378001
  92.8300018    0.1347023
  92.8400040    0.1298281
  92.8500061    0.1348151
  92.8600006    0.1449727
  92.8700027    0.1345274
  92.8800049    0.1381651
  92.8900070    0.1404451
  92.9000015    0.1434426
  92.9100037    0.1300993
  92.9200058    0.1288554
  92.9300079    0.1338915
  92.9400024    0.1319537
  92.9500046    0.1360897
  92.9600067    0.1489644
  92.9700012    0.1379621
  92.9800034    0.1498757
  92.9900055    0.1474041
  93.0000076    0.1427034
  93.0100021    0.1265998
  93.0200043    0.1485170
  93.0300064    0.1465513
  93.0400009    0.1342312
  93.0500031    0.1455030
  93.0600052    0.1447825
  93.0700073    0.1418459
  93.0800018    0.1349199
  93.0900040    0.1344852
  93.1000061    0.1397311
  93.1100006    0.1312808
  93.1200027    0.1348594
  93.1300049    0.1296072
  93.1400070    0.1327229
  93.1500015    0.1295105
  93.1600037    0.1338071
  93.1700058    0.1396843
  93.1800079    0.1324570
  93.1900024    0.1251578
  93.2000046    0.1340974
  93.2100067    0.1273485
  93.2200012    0.1325925
  93.2300034    0.1238977
  93.2400055    0.1315653
  93.2500076    0.1318796
  93.2600021    0.1466122
  93.2700043    0.1369312
  93.2800064    0.1485522
  93.2900009    0.1400371
  93.3000031    0.1447728
  93.3100052    0.1498754
  93.3200073    0.1377970
  93.3300018    0.1465859
  93.3400040    0.1575373
  93.3500061    0.1625934
  93.3600082    0.1475004
  93.3700027    0.1315388
  93.3800049    0.1344685
  93.3900070    0.1381317
  93.4000015    0.1455989
  93.4100037    0.1392831
  93.4200058    0.1390920
  93.4300079    0.1538398
  93.4400024    0.1382000
  93.4500046    0.1357269
  93.4600067    0.1512180
  93.4700012    0.1486310
  93.4800034    0.1431478
  93.4900055    0.1397911
  93.5000076    0.1506117
  93.5100021    0.1473064
  93.5200043    0.1509143
  93.5300064    0.1577226
  93.5400009    0.1445137
  93.5500031    0.1445858
  93.5600052    0.1454166
  93.5700073    0.1350536
  93.5800018    0.1428137
  93.5900040    0.1382032
  93.6000061    0.1384724
  93.6100082    0.1469246
  93.6200027    0.1483919
  93.6300049    0.1445538
  93.6400070    0.1353392
  93.6500015    0.1358728
  93.6600037    0.1432249
  93.6700058    0.1497377
  93.6800079    0.1472983
  93.6900024    0.1544394
  93.7000046    0.1433744
  93.7100067    0.1611310
  93.7200012    0.1532501
  93.7300034    0.1599187
  93.7400055    0.1547418
  93.7500076    0.1541278
  93.7600021    0.1498224
  93.7700043    0.1479821
  93.7800064    0.1424606
  93.7900009    0.1378789
  93.8000031    0.1360601
  93.8100052    0.1432826
  93.8200073    0.1462094
  93.8300018    0.1386491
  93.8400040    0.1316048
  93.8500061    0.1319313
  93.8600082    0.1286011
  93.8700027    0.1328669
  93.8800049    0.1390431
  93.8900070    0.1395947
  93.9000015    0.1314786
  93.9100037    0.1270429
  93.9200058    0.1312515
  93.9300079    0.1292141
  93.9400024    0.1348695
  93.9500046    0.1369186
  93.9600067    0.1322626
  93.9700012    0.1275549
  93.9800034    0.1350340
  93.9900055    0.1328517
  94.0000076    0.1330975
  94.0100021    0.1338158
  94.0200043    0.1329865
  94.0300064    0.1340954
  94.0400009    0.1414075
  94.0500031    0.1424978
  94.0600052    0.1360084
  94.0700073    0.1396436
  94.0800018    0.1304113
  94.0900040    0.1305431
  94.1000061    0.1291023
  94.1100082    0.1338910
  94.1200027    0.1318310
  94.1300049    0.1429429
  94.1400070    0.1390810
  94.1500015    0.1326661
  94.1600037    0.1259021
  94.1700058    0.1352521
  94.1800079    0.1269902
  94.1900024    0.1202203
  94.2000046    0.1255187
  94.2100067    0.1267440
  94.2200012    0.1304454
  94.2300034    0.1346179
  94.2400055    0.1353859
  94.2500076    0.1281389
  94.2600021    0.1378027
  94.2700043    0.1296136
  94.2800064    0.1412634
  94.2900009    0.1467125
  94.3000031    0.1283600
  94.3100052    0.1294259
  94.3200073    0.1273418
  94.3300018    0.1246949
  94.3400040    0.1345105
  94.3500061    0.1489491
  94.3600082    0.1332169
  94.3700027    0.1297322
  94.3800049    0.1351220
  94.3900070    0.1281863
  94.4000015    0.1267749
  94.4100037    0.1326745
  94.4200058    0.1347786
  94.4300079    0.1248132
  94.4400024    0.1244058
  94.4500046    0.1353527
  94.4600067    0.1340044
  94.4700012    0.1413414
  94.4800034    0.1299276
  94.4900055    0.1297898
  94.5000076    0.1371764
  94.5100021    0.1293157
  94.5200043    0.1322500
  94.5300064    0.1353745
  94.5400009    0.1274057
  94.5500031    0.1264589
  94.5600052    0.1364433
  94.5700073    0.1335681
  94.5800018    0.1326864
  94.5900040    0.1449035
  94.6000061    0.1303396
  94.6100082    0.1380874
  94.6200027    0.1370437
  94.6300049    0.1465563
  94.6400070    0.1361948
  94.6500015    0.1491655
  94.6600037    0.1405264
  94.6700058    0.1445163
  94.6800079    0.1374307
  94.6900024    0.1397859
  94.7000046    0.1394960
  94.7100067    0.1440797
  94.7200012    0.1485745
  94.7300034    0.1513208
  94.7400055    0.1446042
  94.7500076    0.1457675
  94.7600021    0.1396614
  94.7700043    0.1346936
  94.7800064    0.1482696
  94.7900009    0.1346004
  94.8000031    0.1357734
  94.8100052    0.1414738
  94.8200073    0.1414792
  94.8300018    0.1415123
  94.8400040    0.1431517
  94.8500061    0.1275662
  94.8600082    0.1347691
  94.8700027    0.1317711
  94.8800049    0.1409024
  94.8900070    0.1476575
  94.9000015    0.1385341
  94.9100037    0.1378777
  94.9200058    0.1507850
  94.9300079    0.1454958
  94.9400024    0.1471201
  94.9500046    0.1403774
  94.9600067    0.1396085
  94.9700012    0.1409346
  94.9800034    0.1398974
  94.9900055    0.1360561
  95.0000076    0.1410232
  95.0100021    0.1402296
  95.0200043    0.1332293
  95.0300064    0.1386098
  95.0400009    0.1342523
  95.0500031    0.1352987
  95.0600052    0.1392616
  95.0700073    0.1449857
  95.0800018    0.1375066
  95.0900040    0.1370796
  95.1000061    0.1320881
  95.1100082    0.1377982
  95.1200027    0.1434318
  95.1300049    0.1326557
  95.1400070    0.1472574
  95.1500015    0.1376221
  95.1600037    0.1288872
  95.1700058    0.1363080
  95.1800079    0.1368695
  95.1900024    0.1369934
  95.2000046    0.1511376
  95.2100067    0.1321495
  95.2200012    0.1462864
  95.2300034    0.1466060
  95.2400055    0.1456427
  95.2500076    0.1450563
  95.2600021    0.1420766
  95.2700043    0.1458934
  95.2800064    0.1411963
  95.2900009    0.1334857
  95.3000031    0.1386535
  95.3100052    0.1332053
  95.3200073    0.1375050
  95.3300018    0.1371146
  95.3400040    0.1354721
  95.3500061    0.1441204
  95.3600082    0.1361672
  95.3700027    0.1386769
  95.3800049    0.1322888
  95.3900070    0.1379457
  95.4000015    0.1408189
  95.4100037    0.1443664
  95.4200058    0.1414177
  95.4300079    0.1419249
  95.4400024    0.1382493
  95.4500046    0.1453356
  95.4600067    0.1434490
  95.4700012    0.1394770
  95.4800034    0.1455569
  95.4900055    0.1390371
  95.5000076    0.1448372
  95.5100021    0.1319707
  95.5200043    0.1389067
  95.5300064    0.1392080
  95.5400009    0.1419829
  95.5500031    0.1490575
  95.5600052    0.1456943
  95.5700073    0.1407555
  95.5800018    0.1397961
  95.5900040    0.1443886
  95.6000061    0.1450974
  95.6100082    0.1379423
  95.6200027    0.1358665
  95.6300049    0.1268095
  95.6400070    0.1478845
  95.6500015    0.1364927
  95.6600037    0.1324924
  95.6700058    0.1255061
  95.6800079    0.1292051
  95.6900024    0.1252761
  95.7000046    0.1265859
  95.7100067    0.1306595
  95.7200012    0.1237350
  95.7300034    0.1254323
  95.7400055    0.1301226
  95.7500076    0.1348095
  95.7600021    0.1328958
  95.7700043    0.1315399
  95.7800064    0.1337680
  95.7900009    0.1297466
  95.8000031    0.1279409
  95.8100052    0.1299731
  95.8200073    0.1354672
  95.8300018    0.1460246
  95.8400040    0.1295239
  95.8500061    0.1357142
  95.8600082    0.1372006
  95.8700027    0.1343880
  95.8800049    0.1288400
  95.8900070    0.1353391
  95.9000015    0.1391698
  95.9100037    0.1302644
  95.9200058    0.1256230
  95.9300079    0.1313689
  95.9400024    0.1400499
  95.9500046    0.1332358
  95.9600067    0.1342168
  95.9700012    0.1353132
  95.9800034    0.1331119
  95.9900055    0.1261790
  96.0000076    0.1223149
  96.0100021    0.1305328
  96.0200043    0.1356350
  96.0300064    0.1312843
  96.0400009    0.1234930
  96.0500031    0.1351312
  96.0600052    0.1303772
  96.0700073    0.1323557
  96.0800018    0.1311501
  96.0900040    0.1327799
  96.1000061    0.1323017
  96.1100082    0.1307503
  96.1200027    0.1320425
  96.1300049    0.1443385
  96.1400070    0.1483240
  96.1500015    0.1629698
  96.1600037    0.1374402
  96.1700058    0.1291399
  96.1800079    0.1314802
  96.1900024    0.1398809
  96.2000046    0.1294361
  96.2100067    0.1324545
  96.2200012    0.1337099
  96.2300034    0.1220591
  96.2400055    0.1309372
  96.2500076    0.1184240
  96.2600021    0.1349512
  96.2700043    0.1429228
  96.2800064    0.1328370
  96.2900009    0.1337762
  96.3000031    0.1325616
  96.3100052    0.1350789
  96.3200073    0.1297871
  96.3300018    0.1316021
  96.3400040    0.1307764
  96.3500061    0.1287906
  96.3600082    0.1321424
  96.3700027    0.1373458
  96.3800049    0.1304022
  96.3900070    0.1322383
  96.4000015    0.1286636
  96.4100037    0.1349318
  96.4200058    0.1252424
  96.4300079    0.1341335
  96.4400024    0.1432053
  96.4500046    0.1340519
  96.4600067    0.1306555
  96.4700012    0.1368642
  96.4800034    0.1326189
  96.4900055    0.1406921
  96.5000076    0.1308119
  96.5100021    0.1300101
  96.5200043    0.1405943
  96.5300064    0.1311929
  96.5400009    0.1288789
  96.5500031    0.1312452
  96.5600052    0.1348976
  96.5700073    0.1413934
  96.5800018    0.1242600
  96.5900040    0.1324573
  96.6000061    0.1410275
  96.6100082    0.1371171
  96.6200027    0.1322448
  96.6300049    0.1259497
  96.6400070    0.1306847
  96.6500015    0.1331633
  96.6600037    0.1338381
  96.6700058    0.1274637
  96.6800079    0.1293197
  96.6900024    0.1322903
  96.7000046    0.1419178
  96.7100067    0.1445479
  96.7200012    0.1428475
  96.7300034    0.1424036
  96.7400055    0.1382936
  96.7500076    0.1340386
  96.7600021    0.1419860
  96.7700043    0.1361981
  96.7800064    0.1423359
  96.7900009    0.1348657
  96.8000031    0.1335474
  96.8100052    0.1328134
  96.8200073    0.1324299
  96.8300018    0.1363568
  96.8400040    0.1285160
  96.8500061    0.1353082
  96.8600082    0.1284384
  96.8700027    0.1393750
  96.8800049    0.1384451
  96.8900070    0.1378883
  96.9000015    0.1398923
  96.9100037    0.1315243
  96.9200058    0.1288220
  96.9300079    0.1435653
  96.9400024    0.1234288
  96.9500046    0.1415531
  96.9600067    0.1374410
  96.9700012    0.1354407
  96.9800034    0.1279505
  96.9900055    0.1283043
  97.0000076    0.1262194
  97.0100021    0.1284510
  97.0200043    0.1269153
  97.0300064    0.1214465
  97.0400009    0.1314967
  97.0500031    0.1423798
  97.0600052    0.1396102
  97.0700073    0.1312830
  97.0800018    0.1431426
  97.0900040    0.1356739
  97.1000061    0.1228958
  97.1100082    0.1394469
  97.1200027    0.1325438
  97.1300049    0.1375931
  97.1400070    0.1442591
  97.1500015    0.1325975
  97.1600037    0.1398071
  97.1700058    0.1466708
  97.1800079    0.1467065
  97.1900024    0.1464988
  97.2000046    0.1348121
  97.2100067    0.1383592
  97.2200012    0.1363513
  97.2300034    0.1424268
  97.2400055    0.1248596
  97.2500076    0.1267037
  97.2600021    0.1291412
  97.2700043    0.1336055
  97.2800064    0.1313131
  97.2900009    0.1276314
  97.3000031    0.1354821
  97.3100052    0.1356274
  97.3200073    0.1424107
  97.3300018    0.1425304
  97.3400040    0.1388454
  97.3500061    0.1371675
  97.3600082    0.1253101
  97.3700027    0.1188689
  97.3800049    0.1286667
  97.3900070    0.1341972
  97.4000015    0.1378887
  97.4100037    0.1432576
  97.4200058    0.1401629
  97.4300079    0.1333758
  97.4400024    0.1345093
  97.4500046    0.1330780
  97.4600067    0.1315966
  97.4700012    0.1335514
  97.4800034    0.1322595
  97.4900055    0.1370179
  97.5000076    0.1362241
  97.5100021    0.1330626
  97.5200043    0.1332567
  97.5300064    0.1373941
  97.5400009    0.1389006
  97.5500031    0.1348921
  97.5600052    0.1311442
  97.5700073    0.1322000
  97.5800018    0.1309479
  97.5900040    0.1390680
  97.6000061    0.1324224
  97.6100082    0.1253437
  97.6200027    0.1342185
  97.6300049    0.1285520
  97.6400070    0.1253237
  97.6500015    0.1343324
  97.6600037    0.1260564
  97.6700058    0.1361736
  97.6800079    0.1507171
  97.6900024    0.1440390
  97.7000046    0.1398397
  97.7100067    0.1425781
  97.7200012    0.1370468
  97.7300034    0.1475606
  97.7400055    0.1411972
  97.7500076    0.1417750
  97.7600021    0.1455080
  97.7700043    0.1453435
  97.7800064    0.1360597
  97.7900009    0.1454931
  97.8000031    0.1431687
  97.8100052    0.1400266
  97.8200073    0.1357619
  97.8300018    0.1391088
  97.8400040    0.1376618
  97.8500061    0.1348466
  97.8600082    0.1366833
  97.8700027    0.1540213
  97.8800049    0.1365043
  97.8900070    0.1394253
  97.9000015    0.1434263
  97.9100037    0.1423784
  97.9200058    0.1389742
  97.9300079    0.1371921
  97.9400024    0.1399212
  97.9500046    0.1331270
  97.9600067    0.1357166
  97.9700012    0.1309483
  97.9800034    0.1389847
  97.9900055    0.1313727
  98.0000076    0.1277064
  98.0100021    0.1385677
  98.0200043    0.1337207
  98.0300064    0.1317771
  98.0400009    0.1401884
  98.0500031    0.1323444
  98.0600052    0.1291851
  98.0700073    0.1341356
  98.0800018    0.1362726
  98.0900040    0.1412548
  98.1000061    0.1474385
  98.1100082    0.1350922
  98.1200027    0.1452777
  98.1300049    0.1456051
  98.1400070    0.1373105
  98.1500015    0.1422085
  98.1600037    0.1392307
  98.1700058    0.1332246
  98.1800079    0.1348677
  98.1900024    0.1419922
  98.2000046    0.1363291
  98.2100067    0.1365528
  98.2200012    0.1361424
  98.2300034    0.1377446
  98.2400055    0.1290711
  98.2500076    0.1366034
  98.2600021    0.1338387
  98.2700043    0.1253204
  98.2800064    0.1327106
  98.2900009    0.1307954
  98.3000031    0.1292632
  98.3100052    0.1274661
  98.3200073    0.1195639
  98.3300018    0.1171454
  98.3400040    0.1251005
  98.3500061    0.1175226
  98.3600082    0.1279665
  98.3700027    0.1342449
  98.3800049    0.1359180
  98.3900070    0.1530491
  98.4000015    0.1422964
  98.4100037    0.1454152
  98.4200058    0.1464522
  98.4300079    0.1367134
  98.4400024    0.1385058
  98.4500046    0.1415784
  98.4600067    0.1320733
  98.4700012    0.1331199
  98.4800034    0.1442244
  98.4900055    0.1390889
  98.5000076    0.1342501
  98.5100021    0.1303255
  98.5200043    0.1427327
  98.5300064    0.1347998
  98.5400009    0.1244052
  98.5500031    0.1299889
  98.5600052    0.1320389
  98.5700073    0.1284897
  98.5800018    0.1327172
  98.5900040    0.1328676
  98.6000061    0.1398286
  98.6100082    0.1296584
  98.6200027    0.1349852
  98.6300049    0.1304978
  98.6400070    0.1301630
  98.6500015    0.1345550
  98.6600037    0.1348193
  98.6700058    0.1276175
  98.6800079    0.1366323
  98.6900024    0.1335426
  98.7000046    0.1328000
  98.7100067    0.1383674
  98.7200012    0.1368348
  98.7300034    0.1326590
  98.7400055    0.1382272
  98.7500076    0.1464325
  98.7600021    0.1386393
  98.7700043    0.1372894
  98.7800064    0.1400077
  98.7900009    0.1369510
  98.8000031    0.1386147
  98.8100052    0.1473224
  98.8200073    0.1471400
  98.8300018    0.1489468
  98.8400040    0.1433325
  98.8500061    0.1399682
  98.8600082    0.1482184
  98.8700027    0.1397885
  98.8800049    0.1400780
  98.8900070    0.1366683
  98.9000015    0.1450981
  98.9100037    0.1446714
  98.9200058    0.1309270
  98.9300079    0.1423009
  98.9400024    0.1470063
  98.9500046    0.1466579
  98.9600067    0.1419461
  98.9700012    0.1433537
  98.9800034    0.1348526
  98.9900055    0.1345941
  99.0000076    0.1324748
  99.0100021    0.1350221
  99.0200043    0.1316773
  99.0300064    0.1472364
  99.0400009    0.1463621
  99.0500031    0.1376002
  99.0600052    0.1247212
  99.0700073    0.1421241
  99.0800018    0.1361789
  99.0900040    0.1356928
  99.1000061    0.1415010
  99.1100082    0.1393669
  99.1200027    0.1482351
  99.1300049    0.1513651
  99.1400070    0.1474990
  99.1500015    0.1426466
  99.1600037    0.1331403
  99.1700058    0.1415818
  99.1800079    0.1536238
  99.1900024    0.1379031
  99.2000046    0.1371455
  99.2100067    0.1350916
  99.2200012    0.1366146
  99.2300034    0.1352064
  99.2400055    0.1381110
  99.2500076    0.1366864
  99.2600021    0.1412807
  99.2700043    0.1423808
  99.2800064    0.1380819
  99.2900009    0.1379118
  99.3000031    0.1320805
  99.3100052    0.1311748
  99.3200073    0.1360388
  99.3300018    0.1437585
  99.3400040    0.1392963
  99.3500061    0.1366210
  99.3600082    0.1333770
  99.3700027    0.1271672
  99.3800049    0.1394076
  99.3900070    0.1331834
  99.4000015    0.1372828
  99.4100037    0.1475796
  99.4200058    0.1426965
  99.4300079    0.1420636
  99.4400024    0.1418107
  99.4500046    0.1361773
  99.4600067    0.1371757
  99.4700012    0.1357175
  99.4800034    0.1331930
  99.4900055    0.1377089
  99.5000076    0.1495313
  99.5100021    0.1396218
  99.5200043    0.1510975
  99.5300064    0.1461244
  99.5400009    0.1421380
  99.5500031    0.1384851
  99.5600052    0.1485054
  99.5700073    0.1427463
  99.5800018    0.1380247
  99.5900040    0.1339996
  99.6000061    0.1346618
  99.6100082    0.1457424
  99.6200027    0.1429226
  99.6300049    0.1335433
  99.6400070    0.1287678
  99.6500015    0.1293709
  99.6600037    0.1297526
  99.6700058    0.1257766
  99.6800079    0.1352354
  99.6900024    0.1376584
  99.7000046    0.1359935
  99.7100067    0.1462566
  99.7200012    0.1509003
  99.7300034    0.1395886
  99.7400055    0.1259011
  99.7500076    0.1452527
  99.7600021    0.1395681
  99.7700043    0.1508677
  99.7800064    0.1517031
  99.7900085    0.1460974
  99.8000031    0.1448995
  99.8100052    0.1435667
  99.8200073    0.1470713
  99.8300018    0.1318215
  99.8400040    0.1411020
  99.8500061    0.1407517
  99.8600082    0.1471828
  99.8700027    0.1436049
  99.8800049    0.1484708
  99.8900070    0.1339369
  99.9000015    0.1368222
  99.9100037    0.1395074
  99.9200058    0.1411710
  99.9300079    0.1440350
  99.9400024    0.1587537
  99.9500046    0.1383939
  99.9600067    0.1403950
  99.9700012    0.1429825
  99.9800034    0.1443267
  99.9900055    0.1513035
 100.0000076    0.1491858
