# Supplementary material for: Exploration of the molecular mechanism of melatonin against polycystic ovary syndrome based on a network pharmacology approach and experimental validation
Source: Front Endocrinol (Lausanne). 2025 Aug 5;16:1528518. doi: 10.3389/fendo.2025.1528518 (PMC12361247; doi:10.3389/fendo.2025.1528518)
Supplement: Supplementary file 1 [file DataSheet1.zip › Raw data/molecular dynamics simulation/AR-Melatonin/rmsf-pro.xvg]

# This file was created Thu Oct 31 18:48:08 2024
# Created by:
#                       :-) GROMACS - gmx rmsf, 2022.3 (-:
# 
# Executable:   /usr/gromacs-2022.3/build/bin/gmx
# Data prefix:  /usr/gromacs-2022.3 (source tree)
# Working dir:  /media/zhuxf/ed1e2859-6835-4f28-bdc4-842a33339ae6/MD/1031-春天de奥利奥ri/AR-Melatonin
# Command line:
#   gmx rmsf -s md_0_1.tpr -f md_0_1_noPBC_MOL.xtc -o rmsf-pro.xvg -oq bfactor.pdb -res
# gmx rmsf is part of G R O M A C S:
#
# Good ROcking Metal Altar for Chronical Sinners
#
@    title "RMS fluctuation"
@    xaxis  label "Residue"
@    yaxis  label "(nm)"
@TYPE xy
  671   0.5424
  672   0.2950
  673   0.1991
  674   0.2194
  675   0.1934
  676   0.1532
  677   0.1270
  678   0.1573
  679   0.1124
  680   0.1367
  681   0.1309
  682   0.1481
  683   0.0922
  684   0.1124
  685   0.0873
  686   0.0793
  687   0.0682
  688   0.0762
  689   0.1071
  690   0.1482
  691   0.1592
  692   0.2132
  693   0.2194
  694   0.1494
  695   0.1256
  696   0.0994
  697   0.1215
  698   0.0821
  699   0.0755
  700   0.0649
  701   0.0764
  702   0.0557
  703   0.0560
  704   0.1010
  705   0.0559
  706   0.1150
  707   0.0597
  708   0.0535
  709   0.0927
  710   0.0735
  711   0.0725
  712   0.0930
  713   0.0924
  714   0.0982
  715   0.1001
  716   0.0931
  717   0.1442
  718   0.0593
  719   0.0672
  720   0.1589
  721   0.0839
  722   0.1053
  723   0.1047
  724   0.1044
  725   0.1030
  726   0.2649
  727   0.1435
  728   0.0862
  729   0.1007
  730   0.1271
  731   0.1328
  732   0.0865
  733   0.0884
  734   0.1537
  735   0.0646
  736   0.0868
  737   0.1083
  738   0.1202
  739   0.0735
  740   0.0615
  741   0.0742
  742   0.0699
  743   0.0485
  744   0.0647
  745   0.1691
  746   0.0789
  747   0.0542
  748   0.0512
  749   0.0743
  750   0.0480
  751   0.0659
  752   0.0588
  753   0.0544
  754   0.0741
  755   0.0728
  756   0.0881
  757   0.0711
  758   0.1427
  759   0.0884
  760   0.2373
  761   0.1102
  762   0.0645
  763   0.0868
  764   0.0954
  765   0.0553
  766   0.0669
  767   0.0644
  768   0.0775
  769   0.0818
  770   0.0966
  771   0.1166
  772   0.1119
  773   0.2059
  774   0.0686
  775   0.0680
  776   0.1571
  777   0.1200
  778   0.0772
  779   0.1907
  780   0.0935
  781   0.1192
  782   0.1208
  783   0.1154
  784   0.0659
  785   0.1171
  786   0.1598
  787   0.0803
  788   0.0887
  789   0.1674
  790   0.0961
  791   0.0929
  792   0.1316
  793   0.1161
  794   0.1045
  795   0.0837
  796   0.2735
  797   0.0818
  798   0.1511
  799   0.0885
  800   0.0706
  801   0.0668
  802   0.1378
  803   0.0622
  804   0.0553
  805   0.0693
  806   0.0887
  807   0.0658
  808   0.0614
  809   0.0588
  810   0.1018
  811   0.0921
  812   0.0715
  813   0.0844
  814   0.0680
  815   0.0663
  816   0.1051
  817   0.0749
  818   0.1280
  819   0.1612
  820   0.0898
  821   0.0906
  822   0.1729
  823   0.0808
  824   0.1077
  825   0.1910
  826   0.1311
  827   0.0680
  828   0.1121
  829   0.1467
  830   0.1097
  831   0.1183
  832   0.1288
  833   0.1353
  834   0.0841
  835   0.0799
  836   0.1550
  837   0.1057
  838   0.0784
  839   0.0983
  840   0.2213
  841   0.1114
  842   0.0758
  843   0.0966
  844   0.1314
  845   0.1994
  846   0.1435
  847   0.2472
  848   0.1605
  849   0.1480
  850   0.1540
  851   0.1121
  852   0.0865
  853   0.1016
  854   0.2336
  855   0.0637
  856   0.0985
  857   0.2038
  858   0.0853
  859   0.0633
  860   0.0638
  861   0.1382
  862   0.0829
  863   0.0900
  864   0.1118
  865   0.0701
  866   0.0809
  867   0.0889
  868   0.0622
  869   0.1211
  870   0.0653
  871   0.1785
  872   0.1257
  873   0.1102
  874   0.0720
  875   0.1285
  876   0.0847
  877   0.0624
  878   0.0698
  879   0.0933
  880   0.1075
  881   0.0776
  882   0.1095
  883   0.1469
  884   0.1022
  885   0.1925
  886   0.1802
  887   0.1034
  888   0.0995
  889   0.0800
  890   0.1197
  891   0.0857
  892   0.0702
  893   0.1556
  894   0.1237
  895   0.0952
  896   0.0805
  897   0.1572
  898   0.0911
  899   0.0837
  900   0.0886
  901   0.1263
  902   0.1107
  903   0.0807
  904   0.0830
  905   0.0995
  906   0.0913
  907   0.1261
  908   0.1008
  909   0.0926
  910   0.1753
  911   0.1050
  912   0.2203
  913   0.1117
  914   0.0976
  915   0.1795
  916   0.1598
  917   0.1648
  918   0.3273
