# Supplementary material for: Exploration of the molecular mechanism of melatonin against polycystic ovary syndrome based on a network pharmacology approach and experimental validation
Source: Front Endocrinol (Lausanne). 2025 Aug 5;16:1528518. doi: 10.3389/fendo.2025.1528518 (PMC12361247; doi:10.3389/fendo.2025.1528518)
Supplement: Supplementary file 1 [file DataSheet1.zip › Raw data/molecular dynamics simulation/AR-Melatonin/sasa-pro.xvg]

# This file was created Thu Oct 31 19:05:43 2024
# Created by:
#                       :-) GROMACS - gmx sasa, 2022.3 (-:
# 
# Executable:   /usr/gromacs-2022.3/build/bin/gmx
# Data prefix:  /usr/gromacs-2022.3 (source tree)
# Working dir:  /media/zhuxf/ed1e2859-6835-4f28-bdc4-842a33339ae6/MD/1031-春天de奥利奥ri/AR-Melatonin
# Command line:
#   gmx sasa -s md_0_1.tpr -f md_0_1_noPBC_MOL.xtc -o sasa-pro.xvg -tu ns
# gmx sasa is part of G R O M A C S:
#
# Good gRace! Old Maple Actually Chews Slate
#
@    title "Solvent Accessible Surface"
@    xaxis  label "Time (ns)"
@    yaxis  label "Area (nm\S2\N)"
@TYPE xy
@ view 0.15, 0.15, 0.75, 0.85
@ legend on
@ legend box on
@ legend loctype view
@ legend 0.78, 0.8
@ legend length 2
@ s0 legend "Total"
      0.000  123.486
      0.010  123.984
      0.020  126.208
      0.030  125.673
      0.040  125.806
      0.050  124.599
      0.060  126.536
      0.070  125.641
      0.080  126.970
      0.090  123.721
      0.100  125.887
      0.110  123.639
      0.120  124.403
      0.130  125.617
      0.140  126.625
      0.150  124.648
      0.160  124.810
      0.170  125.333
      0.180  126.724
      0.190  124.170
      0.200  127.506
      0.210  125.867
      0.220  124.343
      0.230  126.325
      0.240  123.359
      0.250  124.507
      0.260  124.426
      0.270  125.281
      0.280  127.020
      0.290  125.720
      0.300  125.423
      0.310  125.456
      0.320  127.499
      0.330  124.102
      0.340  127.219
      0.350  127.789
      0.360  125.841
      0.370  123.649
      0.380  126.189
      0.390  124.006
      0.400  127.347
      0.410  123.775
      0.420  122.878
      0.430  126.343
      0.440  126.219
      0.450  125.556
      0.460  127.026
      0.470  124.706
      0.480  126.748
      0.490  128.008
      0.500  124.690
      0.510  124.874
      0.520  126.984
      0.530  128.636
      0.540  125.239
      0.550  126.477
      0.560  126.816
      0.570  125.178
      0.580  127.124
      0.590  124.454
      0.600  125.237
      0.610  126.730
      0.620  127.798
      0.630  126.855
      0.640  129.715
      0.650  127.631
      0.660  127.244
      0.670  125.972
      0.680  127.705
      0.690  127.371
      0.700  125.684
      0.710  126.637
      0.720  124.079
      0.730  124.918
      0.740  126.660
      0.750  126.272
      0.760  126.479
      0.770  128.007
      0.780  126.909
      0.790  125.879
      0.800  126.044
      0.810  126.606
      0.820  125.931
      0.830  126.186
      0.840  125.442
      0.850  124.351
      0.860  126.672
      0.870  126.329
      0.880  128.052
      0.890  129.550
      0.900  126.720
      0.910  127.403
      0.920  126.571
      0.930  127.138
      0.940  127.568
      0.950  127.458
      0.960  127.826
      0.970  126.210
      0.980  127.043
      0.990  127.398
      1.000  126.327
      1.010  125.115
      1.020  126.523
      1.030  125.440
      1.040  127.645
      1.050  127.029
      1.060  125.512
      1.070  125.607
      1.080  125.555
      1.090  126.054
      1.100  128.275
      1.110  127.653
      1.120  122.981
      1.130  125.838
      1.140  124.026
      1.150  125.468
      1.160  127.651
      1.170  124.648
      1.180  125.931
      1.190  126.684
      1.200  127.459
      1.210  126.031
      1.220  126.844
      1.230  124.867
      1.240  125.746
      1.250  125.460
      1.260  126.628
      1.270  127.404
      1.280  126.259
      1.290  127.002
      1.300  124.844
      1.310  125.660
      1.320  128.659
      1.330  126.527
      1.340  126.213
      1.350  127.011
      1.360  125.511
      1.370  128.286
      1.380  124.580
      1.390  122.650
      1.400  127.058
      1.410  125.088
      1.420  126.316
      1.430  125.667
      1.440  124.312
      1.450  124.732
      1.460  126.074
      1.470  123.215
      1.480  127.463
      1.490  126.044
      1.500  128.537
      1.510  126.027
      1.520  124.821
      1.530  124.108
      1.540  125.271
      1.550  126.564
      1.560  124.161
      1.570  125.552
      1.580  126.273
      1.590  127.505
      1.600  125.662
      1.610  125.936
      1.620  126.106
      1.630  127.334
      1.640  123.892
      1.650  124.973
      1.660  126.765
      1.670  125.535
      1.680  124.387
      1.690  125.141
      1.700  124.580
      1.710  124.110
      1.720  122.643
      1.730  123.785
      1.740  123.451
      1.750  121.679
      1.760  124.028
      1.770  125.754
      1.780  124.620
      1.790  125.887
      1.800  123.759
      1.810  125.415
      1.820  124.146
      1.830  125.607
      1.840  126.603
      1.850  125.725
      1.860  125.361
      1.870  122.171
      1.880  126.394
      1.890  125.588
      1.900  125.238
      1.910  125.474
      1.920  123.558
      1.930  125.665
      1.940  124.476
      1.950  127.190
      1.960  124.670
      1.970  124.153
      1.980  125.432
      1.990  124.966
      2.000  125.701
      2.010  125.336
      2.020  127.100
      2.030  124.958
      2.040  127.413
      2.050  123.438
      2.060  127.458
      2.070  125.788
      2.080  123.168
      2.090  124.146
      2.100  125.771
      2.110  122.781
      2.120  125.491
      2.130  124.466
      2.140  125.952
      2.150  124.377
      2.160  123.744
      2.170  123.102
      2.180  123.730
      2.190  124.474
      2.200  124.903
      2.210  123.992
      2.220  123.682
      2.230  124.268
      2.240  122.713
      2.250  123.136
      2.260  122.521
      2.270  122.573
      2.280  124.082
      2.290  125.428
      2.300  125.471
      2.310  126.656
      2.320  122.284
      2.330  124.761
      2.340  124.520
      2.350  125.608
      2.360  124.100
      2.370  124.601
      2.380  124.419
      2.390  125.251
      2.400  127.185
      2.410  126.440
      2.420  127.118
      2.430  128.743
      2.440  124.253
      2.450  123.710
      2.460  127.270
      2.470  125.925
      2.480  125.257
      2.490  125.353
      2.500  124.818
      2.510  123.783
      2.520  125.589
      2.530  124.575
      2.540  123.674
      2.550  125.263
      2.560  124.623
      2.570  124.958
      2.580  124.645
      2.590  124.658
      2.600  125.387
      2.610  123.285
      2.620  123.657
      2.630  122.978
      2.640  125.796
      2.650  124.298
      2.660  126.661
      2.670  124.121
      2.680  124.224
      2.690  126.864
      2.700  124.742
      2.710  126.640
      2.720  125.156
      2.730  127.527
      2.740  127.609
      2.750  126.525
      2.760  126.136
      2.770  126.265
      2.780  125.945
      2.790  124.541
      2.800  125.238
      2.810  125.845
      2.820  125.396
      2.830  126.387
      2.840  123.174
      2.850  128.447
      2.860  127.761
      2.870  126.178
      2.880  127.341
      2.890  126.756
      2.900  126.885
      2.910  126.351
      2.920  125.340
      2.930  126.620
      2.940  124.928
      2.950  125.110
      2.960  126.233
      2.970  129.261
      2.980  127.544
      2.990  128.529
      3.000  129.982
      3.010  128.537
      3.020  127.736
      3.030  128.826
      3.040  131.075
      3.050  127.027
      3.060  129.118
      3.070  130.194
      3.080  129.371
      3.090  128.056
      3.100  129.534
      3.110  128.487
      3.120  129.934
      3.130  129.468
      3.140  128.824
      3.150  130.411
      3.160  129.546
      3.170  130.561
      3.180  129.430
      3.190  126.142
      3.200  130.070
      3.210  131.966
      3.220  132.308
      3.230  129.251
      3.240  132.792
      3.250  129.359
      3.260  130.896
      3.270  127.927
      3.280  127.580
      3.290  127.959
      3.300  128.783
      3.310  126.311
      3.320  127.609
      3.330  127.479
      3.340  127.266
      3.350  126.117
      3.360  129.249
      3.370  128.148
      3.380  127.893
      3.390  126.833
      3.400  127.748
      3.410  127.200
      3.420  125.751
      3.430  126.836
      3.440  126.343
      3.450  126.500
      3.460  125.519
      3.470  125.501
      3.480  126.205
      3.490  125.184
      3.500  126.459
      3.510  124.984
      3.520  123.686
      3.530  124.260
      3.540  125.561
      3.550  125.399
      3.560  126.094
      3.570  125.525
      3.580  125.324
      3.590  123.993
      3.600  126.290
      3.610  124.187
      3.620  124.632
      3.630  127.484
      3.640  126.441
      3.650  126.490
      3.660  123.032
      3.670  125.539
      3.680  125.673
      3.690  124.905
      3.700  126.585
      3.710  125.397
      3.720  124.842
      3.730  125.794
      3.740  124.986
      3.750  126.804
      3.760  125.263
      3.770  129.895
      3.780  125.167
      3.790  124.728
      3.800  126.246
      3.810  126.502
      3.820  127.918
      3.830  125.610
      3.840  127.030
      3.850  125.705
      3.860  125.010
      3.870  125.498
      3.880  126.201
      3.890  124.906
      3.900  126.091
      3.910  127.228
      3.920  123.312
      3.930  126.753
      3.940  128.129
      3.950  127.127
      3.960  125.805
      3.970  126.001
      3.980  127.649
      3.990  126.171
      4.000  128.161
      4.010  128.834
      4.020  127.333
      4.030  128.828
      4.040  129.690
      4.050  130.262
      4.060  128.477
      4.070  128.313
      4.080  125.458
      4.090  128.051
      4.100  128.039
      4.110  126.722
      4.120  126.719
      4.130  127.214
      4.140  127.428
      4.150  126.347
      4.160  127.953
      4.170  128.601
      4.180  128.252
      4.190  130.465
      4.200  131.204
      4.210  128.602
      4.220  131.534
      4.230  128.254
      4.240  130.424
      4.250  131.867
      4.260  129.469
      4.270  130.820
      4.280  131.633
      4.290  128.712
      4.300  128.962
      4.310  126.859
      4.320  127.300
      4.330  129.242
      4.340  128.086
      4.350  128.949
      4.360  129.794
      4.370  130.343
      4.380  130.932
      4.390  128.508
      4.400  128.656
      4.410  131.399
      4.420  129.388
      4.430  130.531
      4.440  129.713
      4.450  132.247
      4.460  132.610
      4.470  131.808
      4.480  130.680
      4.490  128.282
      4.500  131.860
      4.510  130.115
      4.520  130.375
      4.530  128.963
      4.540  128.912
      4.550  128.514
      4.560  131.556
      4.570  130.047
      4.580  132.440
      4.590  129.546
      4.600  130.615
      4.610  130.912
      4.620  129.843
      4.630  129.151
      4.640  128.919
      4.650  128.992
      4.660  130.903
      4.670  127.685
      4.680  127.466
      4.690  128.312
      4.700  127.834
      4.710  128.778
      4.720  127.482
      4.730  129.176
      4.740  129.207
      4.750  128.505
      4.760  131.587
      4.770  128.579
      4.780  129.481
      4.790  126.282
      4.800  127.734
      4.810  127.896
      4.820  127.726
      4.830  128.008
      4.840  126.736
      4.850  130.009
      4.860  129.129
      4.870  130.387
      4.880  129.013
      4.890  129.962
      4.900  130.869
      4.910  131.790
      4.920  130.833
      4.930  130.458
      4.940  128.804
      4.950  128.787
      4.960  129.290
      4.970  128.784
      4.980  128.524
      4.990  129.769
      5.000  129.240
      5.010  129.656
      5.020  128.795
      5.030  131.171
      5.040  128.460
      5.050  130.891
      5.060  130.544
      5.070  131.292
      5.080  130.152
      5.090  130.649
      5.100  128.771
      5.110  130.929
      5.120  127.225
      5.130  131.619
      5.140  128.438
      5.150  128.628
      5.160  129.209
      5.170  129.939
      5.180  131.315
      5.190  129.245
      5.200  130.616
      5.210  129.443
      5.220  129.922
      5.230  127.750
      5.240  131.335
      5.250  130.310
      5.260  128.382
      5.270  130.216
      5.280  130.837
      5.290  129.776
      5.300  127.932
      5.310  130.917
      5.320  130.966
      5.330  129.178
      5.340  127.931
      5.350  129.274
      5.360  129.246
      5.370  128.170
      5.380  129.595
      5.390  131.031
      5.400  130.286
      5.410  132.316
      5.420  130.812
      5.430  131.530
      5.440  131.793
      5.450  132.522
      5.460  129.571
      5.470  131.163
      5.480  129.667
      5.490  127.750
      5.500  130.952
      5.510  130.809
      5.520  130.074
      5.530  128.807
      5.540  130.618
      5.550  130.837
      5.560  129.835
      5.570  129.207
      5.580  130.696
      5.590  131.638
      5.600  130.645
      5.610  130.232
      5.620  129.771
      5.630  128.519
      5.640  131.982
      5.650  130.461
      5.660  130.598
      5.670  131.532
      5.680  129.319
      5.690  130.838
      5.700  128.981
      5.710  131.875
      5.720  134.468
      5.730  131.983
      5.740  130.809
      5.750  129.694
      5.760  127.472
      5.770  129.758
      5.780  127.998
      5.790  130.010
      5.800  128.080
      5.810  129.391
      5.820  129.716
      5.830  126.608
      5.840  130.835
      5.850  131.269
      5.860  132.207
      5.870  132.867
      5.880  133.309
      5.890  130.376
      5.900  131.840
      5.910  132.303
      5.920  132.517
      5.930  130.292
      5.940  130.337
      5.950  130.733
      5.960  130.006
      5.970  128.748
      5.980  126.908
      5.990  129.608
      6.000  130.815
      6.010  128.117
      6.020  129.779
      6.030  130.384
      6.040  131.599
      6.050  132.092
      6.060  131.741
      6.070  129.030
      6.080  129.720
      6.090  129.903
      6.100  130.212
      6.110  129.612
      6.120  128.647
      6.130  129.123
      6.140  128.719
      6.150  128.671
      6.160  131.331
      6.170  127.148
      6.180  129.921
      6.190  131.691
      6.200  132.283
      6.210  130.306
      6.220  130.001
      6.230  128.505
      6.240  128.381
      6.250  130.262
      6.260  128.270
      6.270  132.850
      6.280  131.452
      6.290  128.986
      6.300  129.463
      6.310  127.296
      6.320  129.111
      6.330  130.271
      6.340  127.686
      6.350  127.587
      6.360  127.047
      6.370  126.975
      6.380  129.056
      6.390  129.567
      6.400  127.803
      6.410  129.053
      6.420  127.075
      6.430  129.638
      6.440  129.414
      6.450  130.304
      6.460  129.208
      6.470  127.835
      6.480  129.207
      6.490  129.439
      6.500  129.394
      6.510  127.810
      6.520  127.408
      6.530  126.303
      6.540  126.516
      6.550  129.751
      6.560  126.039
      6.570  127.477
      6.580  126.815
      6.590  129.547
      6.600  128.734
      6.610  127.932
      6.620  126.662
      6.630  128.055
      6.640  125.827
      6.650  124.144
      6.660  125.776
      6.670  128.564
      6.680  127.507
      6.690  126.407
      6.700  124.878
      6.710  126.228
      6.720  127.565
      6.730  129.148
      6.740  126.053
      6.750  126.493
      6.760  125.173
      6.770  128.404
      6.780  125.279
      6.790  123.982
      6.800  127.836
      6.810  127.124
      6.820  130.094
      6.830  130.331
      6.840  128.583
      6.850  127.616
      6.860  126.396
      6.870  125.606
      6.880  127.230
      6.890  125.222
      6.900  125.170
      6.910  125.317
      6.920  124.388
      6.930  124.494
      6.940  125.462
      6.950  123.748
      6.960  125.029
      6.970  125.148
      6.980  123.736
      6.990  126.753
      7.000  127.243
      7.010  124.806
      7.020  128.164
      7.030  125.560
      7.040  126.985
      7.050  127.488
      7.060  126.832
      7.070  122.961
      7.080  126.532
      7.090  127.802
      7.100  126.786
      7.110  127.473
      7.120  126.389
      7.130  128.612
      7.140  127.643
      7.150  129.258
      7.160  127.981
      7.170  129.781
      7.180  130.297
      7.190  128.951
      7.200  131.721
      7.210  131.499
      7.220  130.238
      7.230  126.813
      7.240  128.190
      7.250  129.692
      7.260  126.331
      7.270  127.000
      7.280  128.279
      7.290  125.406
      7.300  126.206
      7.310  127.004
      7.320  126.687
      7.330  128.042
      7.340  128.647
      7.350  127.717
      7.360  129.038
      7.370  126.712
      7.380  125.170
      7.390  123.167
      7.400  125.510
      7.410  128.890
      7.420  126.719
      7.430  127.133
      7.440  126.466
      7.450  126.422
      7.460  126.180
      7.470  125.243
      7.480  124.413
      7.490  126.266
      7.500  123.755
      7.510  125.342
      7.520  125.920
      7.530  127.544
      7.540  127.677
      7.550  128.852
      7.560  125.898
      7.570  124.325
      7.580  125.522
      7.590  126.688
      7.600  126.114
      7.610  125.015
      7.620  125.610
      7.630  129.142
      7.640  129.121
      7.650  131.225
      7.660  127.698
      7.670  128.065
      7.680  129.627
      7.690  126.061
      7.700  128.183
      7.710  128.087
      7.720  128.136
      7.730  129.845
      7.740  128.378
      7.750  126.507
      7.760  128.317
      7.770  128.493
      7.780  128.045
      7.790  126.934
      7.800  125.642
      7.810  126.904
      7.820  127.223
      7.830  128.230
      7.840  126.685
      7.850  126.191
      7.860  128.290
      7.870  129.100
      7.880  128.698
      7.890  128.236
      7.900  124.812
      7.910  126.024
      7.920  127.574
      7.930  126.799
      7.940  127.129
      7.950  125.820
      7.960  127.224
      7.970  126.896
      7.980  127.890
      7.990  124.440
      8.000  124.985
      8.010  125.918
      8.020  125.985
      8.030  128.971
      8.040  128.121
      8.050  128.094
      8.060  126.466
      8.070  127.264
      8.080  129.363
      8.090  126.342
      8.100  125.586
      8.110  125.772
      8.120  126.332
      8.130  125.546
      8.140  124.492
      8.150  125.628
      8.160  125.978
      8.170  127.643
      8.180  128.492
      8.190  126.828
      8.200  125.809
      8.210  124.665
      8.220  125.978
      8.230  127.671
      8.240  126.405
      8.250  124.971
      8.260  127.331
      8.270  125.671
      8.280  125.986
      8.290  126.197
      8.300  125.914
      8.310  126.346
      8.320  126.561
      8.330  126.927
      8.340  124.976
      8.350  128.683
      8.360  126.842
      8.370  127.990
      8.380  127.673
      8.390  125.911
      8.400  126.964
      8.410  126.106
      8.420  123.812
      8.430  127.029
      8.440  127.104
      8.450  124.899
      8.460  127.276
      8.470  123.991
      8.480  123.791
      8.490  124.797
      8.500  124.104
      8.510  124.166
      8.520  124.242
      8.530  125.623
      8.540  124.398
      8.550  124.766
      8.560  122.878
      8.570  125.497
      8.580  126.636
      8.590  125.686
      8.600  123.867
      8.610  126.820
      8.620  125.040
      8.630  125.503
      8.640  124.829
      8.650  125.330
      8.660  122.594
      8.670  124.059
      8.680  126.706
      8.690  125.079
      8.700  124.015
      8.710  125.643
      8.720  124.223
      8.730  125.309
      8.740  120.268
      8.750  125.011
      8.760  121.530
      8.770  123.048
      8.780  124.010
      8.790  123.301
      8.800  122.070
      8.810  124.867
      8.820  124.811
      8.830  124.559
      8.840  126.553
      8.850  122.743
      8.860  123.273
      8.870  126.840
      8.880  125.129
      8.890  124.292
      8.900  123.469
      8.910  122.979
      8.920  128.335
      8.930  125.521
      8.940  126.284
      8.950  125.566
      8.960  125.533
      8.970  125.844
      8.980  125.675
      8.990  127.160
      9.000  124.852
      9.010  127.857
      9.020  127.274
      9.030  127.419
      9.040  126.546
      9.050  126.830
      9.060  127.395
      9.070  125.108
      9.080  126.466
      9.090  126.241
      9.100  125.507
      9.110  124.945
      9.120  123.312
      9.130  123.334
      9.140  124.288
      9.150  122.793
      9.160  122.308
      9.170  124.628
      9.180  123.450
      9.190  126.471
      9.200  126.024
      9.210  125.087
      9.220  127.497
      9.230  124.551
      9.240  126.956
      9.250  126.279
      9.260  126.848
      9.270  125.002
      9.280  125.669
      9.290  125.507
      9.300  126.127
      9.310  124.427
      9.320  123.988
      9.330  126.111
      9.340  124.358
      9.350  124.856
      9.360  125.273
      9.370  123.550
      9.380  126.857
      9.390  127.722
      9.400  128.036
      9.410  127.893
      9.420  126.060
      9.430  125.644
      9.440  126.515
      9.450  126.252
      9.460  129.896
      9.470  128.773
      9.480  127.030
      9.490  127.283
      9.500  126.349
      9.510  128.631
      9.520  127.062
      9.530  128.557
      9.540  127.668
      9.550  127.133
      9.560  127.115
      9.570  125.733
      9.580  127.188
      9.590  126.052
      9.600  125.799
      9.610  126.161
      9.620  128.036
      9.630  126.622
      9.640  128.875
      9.650  127.654
      9.660  125.434
      9.670  125.654
      9.680  128.806
      9.690  128.093
      9.700  127.044
      9.710  126.203
      9.720  126.658
      9.730  124.745
      9.740  125.806
      9.750  127.901
      9.760  127.373
      9.770  129.381
      9.780  125.112
      9.790  125.627
      9.800  128.212
      9.810  127.752
      9.820  123.377
      9.830  125.108
      9.840  125.680
      9.850  127.710
      9.860  125.360
      9.870  127.869
      9.880  127.381
      9.890  125.940
      9.900  125.340
      9.910  126.259
      9.920  124.101
      9.930  125.853
      9.940  126.050
      9.950  128.207
      9.960  126.226
      9.970  125.736
      9.980  126.257
      9.990  124.427
     10.000  127.704
     10.010  128.769
     10.020  127.456
     10.030  125.525
     10.040  125.119
     10.050  126.058
     10.060  122.471
     10.070  125.029
     10.080  126.325
     10.090  126.950
     10.100  127.509
     10.110  126.463
     10.120  124.550
     10.130  127.047
     10.140  127.936
     10.150  125.642
     10.160  126.336
     10.170  125.515
     10.180  125.307
     10.190  127.494
     10.200  127.205
     10.210  123.556
     10.220  126.606
     10.230  124.338
     10.240  126.514
     10.250  126.032
     10.260  125.480
     10.270  123.481
     10.280  124.535
     10.290  127.361
     10.300  127.209
     10.310  127.411
     10.320  126.925
     10.330  125.787
     10.340  128.077
     10.350  125.537
     10.360  124.709
     10.370  123.180
     10.380  125.627
     10.390  124.934
     10.400  126.453
     10.410  128.311
     10.420  127.812
     10.430  126.448
     10.440  128.810
     10.450  125.654
     10.460  127.151
     10.470  126.995
     10.480  126.385
     10.490  126.810
     10.500  126.506
     10.510  125.355
     10.520  125.748
     10.530  125.038
     10.540  127.199
     10.550  126.290
     10.560  126.581
     10.570  127.100
     10.580  128.763
     10.590  126.166
     10.600  128.044
     10.610  125.695
     10.620  127.367
     10.630  127.438
     10.640  126.870
     10.650  128.669
     10.660  129.515
     10.670  126.935
     10.680  125.564
     10.690  127.308
     10.700  125.587
     10.710  128.086
     10.720  127.706
     10.730  126.862
     10.740  128.252
     10.750  126.495
     10.760  125.290
     10.770  127.704
     10.780  127.440
     10.790  126.619
     10.800  128.592
     10.810  128.123
     10.820  128.222
     10.830  127.476
     10.840  127.046
     10.850  127.460
     10.860  127.827
     10.870  127.149
     10.880  128.745
     10.890  127.260
     10.900  127.479
     10.910  127.187
     10.920  124.977
     10.930  126.831
     10.940  126.355
     10.950  126.674
     10.960  128.061
     10.970  124.952
     10.980  124.838
     10.990  124.723
     11.000  124.888
     11.010  125.239
     11.020  125.664
     11.030  122.555
     11.040  124.371
     11.050  126.479
     11.060  124.799
     11.070  122.743
     11.080  125.504
     11.090  127.194
     11.100  126.216
     11.110  124.759
     11.120  127.613
     11.130  123.141
     11.140  124.076
     11.150  124.417
     11.160  128.130
     11.170  127.386
     11.180  125.944
     11.190  126.382
     11.200  124.512
     11.210  123.515
     11.220  124.244
     11.230  126.321
     11.240  123.165
     11.250  123.123
     11.260  125.854
     11.270  126.704
     11.280  124.441
     11.290  125.112
     11.300  127.083
     11.310  124.950
     11.320  127.472
     11.330  125.954
     11.340  126.751
     11.350  124.365
     11.360  123.434
     11.370  123.668
     11.380  128.207
     11.390  122.895
     11.400  125.298
     11.410  124.240
     11.420  124.448
     11.430  124.585
     11.440  124.984
     11.450  125.500
     11.460  127.500
     11.470  127.273
     11.480  127.281
     11.490  126.433
     11.500  126.188
     11.510  127.829
     11.520  126.687
     11.530  128.879
     11.540  130.834
     11.550  127.601
     11.560  127.193
     11.570  124.883
     11.580  124.572
     11.590  126.300
     11.600  127.060
     11.610  126.140
     11.620  126.266
     11.630  124.499
     11.640  127.297
     11.650  126.601
     11.660  127.648
     11.670  126.809
     11.680  127.278
     11.690  128.494
     11.700  127.524
     11.710  127.067
     11.720  127.554
     11.730  125.172
     11.740  128.485
     11.750  126.721
     11.760  127.803
     11.770  125.702
     11.780  125.970
     11.790  126.350
     11.800  125.431
     11.810  124.247
     11.820  121.966
     11.830  125.584
     11.840  123.145
     11.850  125.448
     11.860  124.110
     11.870  125.414
     11.880  123.941
     11.890  124.508
     11.900  125.821
     11.910  125.590
     11.920  127.186
     11.930  126.659
     11.940  125.883
     11.950  125.717
     11.960  125.684
     11.970  125.391
     11.980  123.706
     11.990  124.564
     12.000  124.706
     12.010  123.883
     12.020  123.651
     12.030  123.288
     12.040  123.714
     12.050  123.486
     12.060  124.161
     12.070  124.125
     12.080  122.450
     12.090  123.843
     12.100  125.075
     12.110  123.752
     12.120  123.196
     12.130  123.175
     12.140  123.305
     12.150  123.499
     12.160  125.148
     12.170  127.434
     12.180  124.306
     12.190  126.455
     12.200  126.257
     12.210  127.742
     12.220  125.503
     12.230  126.004
     12.240  125.370
     12.250  126.488
     12.260  124.727
     12.270  124.502
     12.280  126.058
     12.290  125.056
     12.300  126.882
     12.310  124.662
     12.320  125.665
     12.330  124.582
     12.340  124.474
     12.350  128.263
     12.360  126.468
     12.370  125.516
     12.380  126.096
     12.390  125.974
     12.400  126.957
     12.410  126.951
     12.420  125.673
     12.430  126.972
     12.440  129.121
     12.450  125.188
     12.460  127.118
     12.470  126.985
     12.480  126.707
     12.490  126.403
     12.500  126.155
     12.510  126.523
     12.520  128.047
     12.530  128.761
     12.540  130.744
     12.550  128.472
     12.560  126.193
     12.570  126.781
     12.580  128.628
     12.590  128.731
     12.600  126.822
     12.610  128.473
     12.620  126.894
     12.630  127.073
     12.640  128.812
     12.650  126.784
     12.660  127.687
     12.670  128.315
     12.680  128.222
     12.690  128.588
     12.700  125.874
     12.710  126.418
     12.720  127.383
     12.730  125.232
     12.740  126.493
     12.750  127.723
     12.760  126.037
     12.770  126.486
     12.780  125.955
     12.790  127.824
     12.800  125.519
     12.810  124.942
     12.820  125.127
     12.830  124.589
     12.840  126.482
     12.850  126.862
     12.860  126.051
     12.870  125.184
     12.880  125.877
     12.890  125.741
     12.900  127.725
     12.910  123.756
     12.920  123.273
     12.930  126.104
     12.940  125.851
     12.950  126.799
     12.960  126.437
     12.970  125.974
     12.980  126.804
     12.990  124.952
     13.000  125.968
     13.010  127.521
     13.020  124.531
     13.030  126.423
     13.040  127.943
     13.050  127.771
     13.060  125.756
     13.070  125.068
     13.080  126.760
     13.090  125.828
     13.100  123.608
     13.110  125.687
     13.120  126.095
     13.130  125.650
     13.140  126.222
     13.150  126.815
     13.160  127.225
     13.170  127.010
     13.180  126.886
     13.190  125.707
     13.200  124.010
     13.210  125.419
     13.220  125.555
     13.230  125.122
     13.240  125.397
     13.250  126.519
     13.260  125.858
     13.270  126.620
     13.280  124.784
     13.290  126.472
     13.300  126.675
     13.310  127.551
     13.320  129.069
     13.330  129.798
     13.340  127.932
     13.350  127.339
     13.360  127.697
     13.370  125.786
     13.380  126.146
     13.390  127.707
     13.400  127.069
     13.410  127.258
     13.420  128.438
     13.430  126.270
     13.440  128.442
     13.450  127.777
     13.460  126.100
     13.470  125.139
     13.480  126.171
     13.490  126.934
     13.500  125.579
     13.510  126.287
     13.520  126.012
     13.530  127.318
     13.540  126.903
     13.550  126.210
     13.560  128.123
     13.570  126.715
     13.580  126.409
     13.590  128.027
     13.600  127.293
     13.610  127.656
     13.620  126.672
     13.630  126.559
     13.640  125.226
     13.650  125.137
     13.660  126.944
     13.670  127.025
     13.680  124.811
     13.690  123.280
     13.700  124.992
     13.710  125.950
     13.720  124.842
     13.730  125.711
     13.740  125.972
     13.750  126.995
     13.760  125.189
     13.770  127.483
     13.780  124.921
     13.790  124.082
     13.800  124.766
     13.810  126.143
     13.820  127.503
     13.830  126.267
     13.840  127.285
     13.850  125.795
     13.860  126.085
     13.870  124.450
     13.880  125.726
     13.890  126.769
     13.900  127.416
     13.910  125.646
     13.920  125.218
     13.930  126.173
     13.940  128.809
     13.950  127.831
     13.960  127.520
     13.970  125.946
     13.980  124.898
     13.990  127.476
     14.000  125.223
     14.010  129.006
     14.020  126.518
     14.030  125.221
     14.040  127.812
     14.050  128.616
     14.060  130.650
     14.070  125.459
     14.080  127.470
     14.090  127.761
     14.100  129.690
     14.110  126.054
     14.120  128.422
     14.130  126.760
     14.140  128.072
     14.150  126.061
     14.160  129.219
     14.170  126.811
     14.180  127.338
     14.190  126.942
     14.200  130.066
     14.210  126.520
     14.220  129.872
     14.230  127.511
     14.240  126.680
     14.250  129.528
     14.260  127.878
     14.270  127.432
     14.280  128.160
     14.290  129.163
     14.300  129.615
     14.310  126.822
     14.320  125.941
     14.330  127.766
     14.340  128.325
     14.350  127.285
     14.360  127.950
     14.370  124.552
     14.380  124.482
     14.390  126.101
     14.400  127.738
     14.410  128.563
     14.420  126.184
     14.430  128.167
     14.440  126.368
     14.450  129.562
     14.460  125.961
     14.470  124.920
     14.480  125.700
     14.490  127.004
     14.500  126.427
     14.510  128.350
     14.520  130.233
     14.530  128.362
     14.540  124.319
     14.550  126.432
     14.560  127.061
     14.570  126.006
     14.580  124.175
     14.590  123.838
     14.600  124.324
     14.610  127.328
     14.620  127.761
     14.630  125.741
     14.640  124.907
     14.650  125.405
     14.660  122.894
     14.670  124.670
     14.680  122.171
     14.690  123.339
     14.700  124.813
     14.710  126.432
     14.720  126.564
     14.730  125.691
     14.740  126.100
     14.750  124.730
     14.760  124.228
     14.770  125.259
     14.780  127.684
     14.790  126.037
     14.800  124.599
     14.810  125.470
     14.820  124.171
     14.830  126.593
     14.840  127.852
     14.850  128.754
     14.860  129.668
     14.870  126.087
     14.880  127.085
     14.890  127.378
     14.900  127.692
     14.910  129.278
     14.920  128.700
     14.930  127.342
     14.940  128.413
     14.950  125.964
     14.960  127.369
     14.970  127.979
     14.980  127.528
     14.990  127.512
     15.000  125.737
     15.010  129.405
     15.020  126.524
     15.030  127.723
     15.040  125.641
     15.050  129.270
     15.060  126.832
     15.070  126.053
     15.080  125.987
     15.090  126.018
     15.100  126.806
     15.110  126.881
     15.120  127.633
     15.130  125.902
     15.140  125.828
     15.150  125.203
     15.160  126.352
     15.170  125.655
     15.180  126.067
     15.190  124.311
     15.200  125.670
     15.210  125.592
     15.220  125.516
     15.230  123.536
     15.240  124.048
     15.250  124.230
     15.260  124.060
     15.270  124.202
     15.280  126.958
     15.290  124.709
     15.300  124.318
     15.310  127.143
     15.320  127.461
     15.330  128.761
     15.340  125.821
     15.350  125.426
     15.360  127.883
     15.370  128.565
     15.380  124.689
     15.390  125.314
     15.400  124.509
     15.410  125.048
     15.420  126.241
     15.430  127.609
     15.440  125.618
     15.450  122.531
     15.460  123.491
     15.470  126.466
     15.480  126.330
     15.490  125.292
     15.500  126.394
     15.510  125.964
     15.520  126.989
     15.530  123.896
     15.540  128.229
     15.550  128.725
     15.560  126.355
     15.570  129.013
     15.580  125.292
     15.590  129.101
     15.600  128.248
     15.610  128.704
     15.620  126.186
     15.630  127.334
     15.640  128.167
     15.650  127.111
     15.660  129.130
     15.670  128.443
     15.680  128.724
     15.690  128.198
     15.700  127.680
     15.710  129.317
     15.720  130.196
     15.730  128.649
     15.740  127.381
     15.750  125.870
     15.760  130.155
     15.770  127.186
     15.780  127.893
     15.790  127.013
     15.800  127.954
     15.810  126.332
     15.820  126.300
     15.830  128.002
     15.840  129.168
     15.850  128.877
     15.860  126.546
     15.870  127.837
     15.880  128.552
     15.890  129.045
     15.900  127.950
     15.910  126.088
     15.920  128.562
     15.930  128.455
     15.940  127.705
     15.950  130.013
     15.960  129.180
     15.970  126.261
     15.980  127.684
     15.990  130.149
     16.000  127.801
     16.010  128.404
     16.020  128.186
     16.030  129.778
     16.040  128.202
     16.050  128.023
     16.060  129.379
     16.070  129.149
     16.080  129.377
     16.090  127.716
     16.100  127.041
     16.110  126.697
     16.120  127.740
     16.130  131.523
     16.140  130.466
     16.150  129.229
     16.160  127.276
     16.170  128.104
     16.180  127.075
     16.190  129.761
     16.200  128.594
     16.210  128.402
     16.220  129.251
     16.230  128.652
     16.240  129.078
     16.250  128.367
     16.260  128.812
     16.270  128.408
     16.280  131.542
     16.290  131.523
     16.300  129.738
     16.310  129.018
     16.320  128.521
     16.330  127.788
     16.340  130.210
     16.350  127.833
     16.360  127.358
     16.370  132.107
     16.380  127.964
     16.390  131.153
     16.400  128.330
     16.410  132.389
     16.420  131.176
     16.430  130.323
     16.440  128.334
     16.450  127.358
     16.460  127.872
     16.470  129.091
     16.480  129.680
     16.490  128.548
     16.500  126.885
     16.510  127.696
     16.520  131.234
     16.530  127.620
     16.540  129.766
     16.550  125.986
     16.560  128.117
     16.570  129.705
     16.580  127.834
     16.590  128.154
     16.600  129.937
     16.610  125.693
     16.620  129.437
     16.630  124.959
     16.640  126.401
     16.650  126.170
     16.660  125.895
     16.670  126.080
     16.680  127.223
     16.690  128.455
     16.700  127.840
     16.710  127.027
     16.720  126.217
     16.730  126.678
     16.740  126.712
     16.750  127.683
     16.760  130.513
     16.770  129.540
     16.780  131.580
     16.790  129.728
     16.800  125.934
     16.810  127.691
     16.820  126.259
     16.830  128.100
     16.840  127.716
     16.850  129.337
     16.860  130.638
     16.870  128.733
     16.880  127.003
     16.890  128.860
     16.900  127.051
     16.910  127.663
     16.920  129.118
     16.930  126.547
     16.940  127.594
     16.950  129.075
     16.960  127.374
     16.970  126.706
     16.980  126.492
     16.990  127.949
     17.000  127.858
     17.010  129.157
     17.020  129.655
     17.030  128.744
     17.040  129.117
     17.050  127.242
     17.060  128.406
     17.070  127.271
     17.080  127.692
     17.090  127.585
     17.100  126.585
     17.110  127.684
     17.120  126.726
     17.130  129.786
     17.140  129.002
     17.150  129.329
     17.160  125.559
     17.170  129.301
     17.180  127.215
     17.190  126.313
     17.200  129.922
     17.210  127.814
     17.220  129.782
     17.230  129.491
     17.240  129.608
     17.250  126.844
     17.260  128.887
     17.270  126.808
     17.280  125.709
     17.290  128.661
     17.300  126.593
     17.310  127.556
     17.320  127.883
     17.330  128.505
     17.340  127.070
     17.350  127.962
     17.360  127.396
     17.370  127.351
     17.380  127.056
     17.390  128.904
     17.400  127.051
     17.410  129.294
     17.420  125.160
     17.430  125.171
     17.440  127.800
     17.450  124.557
     17.460  126.293
     17.470  125.729
     17.480  127.022
     17.490  129.021
     17.500  128.059
     17.510  129.102
     17.520  126.652
     17.530  125.681
     17.540  125.513
     17.550  125.835
     17.560  125.515
     17.570  128.240
     17.580  124.132
     17.590  125.241
     17.600  127.737
     17.610  126.889
     17.620  125.786
     17.630  127.169
     17.640  127.243
     17.650  126.999
     17.660  124.932
     17.670  125.551
     17.680  123.438
     17.690  123.911
     17.700  127.758
     17.710  126.301
     17.720  125.514
     17.730  125.324
     17.740  127.271
     17.750  125.788
     17.760  125.384
     17.770  125.463
     17.780  127.516
     17.790  126.531
     17.800  125.412
     17.810  126.187
     17.820  125.555
     17.830  124.227
     17.840  123.400
     17.850  125.584
     17.860  126.386
     17.870  127.524
     17.880  127.424
     17.890  121.557
     17.900  123.627
     17.910  127.210
     17.920  124.264
     17.930  125.601
     17.940  126.395
     17.950  125.467
     17.960  125.071
     17.970  125.850
     17.980  127.178
     17.990  125.991
     18.000  127.525
     18.010  126.577
     18.020  125.174
     18.030  127.928
     18.040  124.728
     18.050  125.914
     18.060  125.943
     18.070  124.539
     18.080  128.711
     18.090  127.580
     18.100  126.996
     18.110  127.227
     18.120  126.347
     18.130  128.655
     18.140  127.309
     18.150  129.764
     18.160  128.180
     18.170  127.803
     18.180  128.874
     18.190  127.801
     18.200  125.164
     18.210  126.732
     18.220  126.451
     18.230  127.551
     18.240  127.914
     18.250  127.772
     18.260  125.387
     18.270  126.354
     18.280  126.861
     18.290  125.936
     18.300  126.956
     18.310  126.208
     18.320  126.147
     18.330  128.200
     18.340  122.984
     18.350  124.942
     18.360  125.672
     18.370  124.029
     18.380  125.496
     18.390  124.541
     18.400  127.564
     18.410  127.408
     18.420  126.748
     18.430  123.492
     18.440  126.063
     18.450  126.038
     18.460  125.475
     18.470  128.647
     18.480  128.601
     18.490  127.266
     18.500  125.635
     18.510  125.028
     18.520  127.343
     18.530  126.225
     18.540  126.028
     18.550  127.855
     18.560  126.726
     18.570  126.878
     18.580  123.003
     18.590  127.996
     18.600  125.684
     18.610  128.391
     18.620  127.535
     18.630  124.592
     18.640  124.325
     18.650  125.798
     18.660  125.143
     18.670  124.317
     18.680  124.795
     18.690  124.530
     18.700  124.573
     18.710  126.184
     18.720  128.997
     18.730  123.189
     18.740  127.457
     18.750  124.111
     18.760  126.704
     18.770  124.794
     18.780  127.608
     18.790  128.823
     18.800  129.164
     18.810  126.662
     18.820  125.790
     18.830  127.229
     18.840  125.755
     18.850  125.914
     18.860  126.582
     18.870  126.894
     18.880  126.481
     18.890  123.161
     18.900  126.834
     18.910  125.761
     18.920  124.370
     18.930  126.782
     18.940  126.465
     18.950  126.389
     18.960  126.315
     18.970  125.527
     18.980  126.640
     18.990  126.272
     19.000  126.275
     19.010  125.272
     19.020  125.019
     19.030  125.680
     19.040  127.844
     19.050  127.543
     19.060  126.733
     19.070  125.208
     19.080  124.253
     19.090  125.149
     19.100  127.777
     19.110  127.186
     19.120  126.374
     19.130  126.956
     19.140  124.949
     19.150  126.798
     19.160  124.722
     19.170  125.527
     19.180  127.027
     19.190  127.206
     19.200  125.487
     19.210  126.925
     19.220  126.428
     19.230  128.405
     19.240  126.563
     19.250  125.449
     19.260  123.467
     19.270  125.499
     19.280  129.660
     19.290  128.502
     19.300  126.662
     19.310  127.685
     19.320  125.065
     19.330  126.188
     19.340  128.239
     19.350  126.294
     19.360  128.147
     19.370  125.725
     19.380  126.674
     19.390  126.631
     19.400  127.839
     19.410  127.068
     19.420  126.099
     19.430  126.328
     19.440  125.827
     19.450  126.215
     19.460  127.555
     19.470  127.639
     19.480  126.754
     19.490  125.621
     19.500  125.136
     19.510  125.655
     19.520  125.735
     19.530  125.396
     19.540  126.035
     19.550  125.128
     19.560  125.370
     19.570  125.356
     19.580  127.067
     19.590  126.983
     19.600  124.500
     19.610  124.249
     19.620  125.588
     19.630  123.412
     19.640  123.926
     19.650  125.793
     19.660  126.561
     19.670  127.050
     19.680  126.490
     19.690  124.644
     19.700  123.680
     19.710  124.972
     19.720  126.543
     19.730  127.080
     19.740  125.809
     19.750  127.307
     19.760  125.523
     19.770  126.015
     19.780  123.955
     19.790  124.311
     19.800  126.170
     19.810  122.743
     19.820  125.188
     19.830  124.256
     19.840  125.946
     19.850  126.245
     19.860  127.251
     19.870  127.410
     19.880  124.531
     19.890  127.422
     19.900  124.786
     19.910  124.640
     19.920  126.388
     19.930  124.839
     19.940  126.527
     19.950  124.076
     19.960  125.300
     19.970  124.849
     19.980  124.820
     19.990  123.790
     20.000  126.408
     20.010  125.881
     20.020  126.607
     20.030  125.434
     20.040  127.839
     20.050  128.995
     20.060  131.046
     20.070  127.048
     20.080  129.371
     20.090  126.729
     20.100  125.080
     20.110  128.586
     20.120  125.214
     20.130  126.605
     20.140  128.701
     20.150  127.348
     20.160  127.435
     20.170  126.187
     20.180  127.303
     20.190  127.152
     20.200  129.888
     20.210  128.482
     20.220  126.318
     20.230  128.407
     20.240  128.541
     20.250  129.741
     20.260  128.513
     20.270  126.804
     20.280  127.178
     20.290  129.216
     20.300  127.518
     20.310  128.769
     20.320  127.852
     20.330  126.869
     20.340  125.928
     20.350  128.495
     20.360  130.097
     20.370  126.109
     20.380  128.989
     20.390  125.257
     20.400  124.301
     20.410  126.297
     20.420  125.086
     20.430  127.732
     20.440  129.543
     20.450  129.321
     20.460  124.308
     20.470  126.184
     20.480  126.937
     20.490  127.094
     20.500  126.978
     20.510  128.489
     20.520  126.748
     20.530  123.450
     20.540  126.545
     20.550  128.646
     20.560  127.115
     20.570  127.410
     20.580  128.973
     20.590  127.842
     20.600  127.967
     20.610  127.632
     20.620  128.184
     20.630  127.350
     20.640  129.147
     20.650  129.183
     20.660  126.519
     20.670  125.562
     20.680  128.191
     20.690  126.068
     20.700  127.623
     20.710  128.102
     20.720  128.761
     20.730  127.604
     20.740  127.695
     20.750  128.548
     20.760  128.537
     20.770  127.267
     20.780  127.784
     20.790  128.209
     20.800  130.771
     20.810  127.796
     20.820  128.575
     20.830  128.759
     20.840  128.856
     20.850  128.735
     20.860  130.468
     20.870  129.199
     20.880  130.733
     20.890  129.724
     20.900  131.625
     20.910  129.826
     20.920  127.046
     20.930  127.967
     20.940  127.604
     20.950  127.224
     20.960  128.945
     20.970  127.921
     20.980  128.194
     20.990  128.168
     21.000  127.072
     21.010  127.259
     21.020  127.050
     21.030  127.703
     21.040  129.182
     21.050  128.717
     21.060  129.017
     21.070  126.821
     21.080  129.184
     21.090  131.049
     21.100  127.528
     21.110  128.717
     21.120  127.949
     21.130  129.649
     21.140  128.534
     21.150  129.849
     21.160  127.292
     21.170  128.307
     21.180  130.547
     21.190  130.516
     21.200  130.274
     21.210  128.667
     21.220  127.771
     21.230  127.846
     21.240  128.691
     21.250  131.483
     21.260  127.713
     21.270  128.281
     21.280  126.682
     21.290  123.220
     21.300  125.700
     21.310  126.292
     21.320  128.384
     21.330  128.168
     21.340  128.601
     21.350  129.654
     21.360  125.711
     21.370  126.359
     21.380  124.014
     21.390  125.523
     21.400  125.768
     21.410  127.635
     21.420  128.184
     21.430  126.755
     21.440  124.170
     21.450  129.447
     21.460  127.932
     21.470  128.390
     21.480  125.953
     21.490  127.938
     21.500  124.764
     21.510  126.831
     21.520  126.719
     21.530  128.470
     21.540  127.205
     21.550  126.902
     21.560  128.448
     21.570  127.408
     21.580  127.691
     21.590  129.520
     21.600  129.455
     21.610  130.431
     21.620  128.446
     21.630  129.241
     21.640  129.362
     21.650  125.311
     21.660  129.364
     21.670  129.365
     21.680  128.998
     21.690  127.332
     21.700  126.127
     21.710  126.388
     21.720  126.414
     21.730  126.678
     21.740  128.026
     21.750  126.676
     21.760  128.103
     21.770  126.651
     21.780  128.597
     21.790  128.646
     21.800  125.835
     21.810  128.397
     21.820  128.604
     21.830  128.132
     21.840  128.716
     21.850  128.073
     21.860  128.589
     21.870  125.436
     21.880  127.002
     21.890  127.572
     21.900  126.444
     21.910  128.350
     21.920  128.945
     21.930  127.110
     21.940  127.462
     21.950  127.744
     21.960  129.741
     21.970  129.740
     21.980  129.792
     21.990  131.006
     22.000  129.663
     22.010  132.666
     22.020  128.758
     22.030  131.087
     22.040  128.545
     22.050  129.488
     22.060  128.523
     22.070  129.565
     22.080  127.277
     22.090  125.638
     22.100  128.011
     22.110  129.239
     22.120  130.412
     22.130  127.620
     22.140  129.541
     22.150  125.884
     22.160  126.028
     22.170  128.664
     22.180  127.577
     22.190  129.458
     22.200  125.179
     22.210  126.000
     22.220  127.313
     22.230  127.189
     22.240  126.045
     22.250  126.065
     22.260  125.028
     22.270  125.649
     22.280  128.266
     22.290  126.995
     22.300  126.005
     22.310  126.882
     22.320  125.750
     22.330  127.648
     22.340  128.095
     22.350  126.978
     22.360  125.975
     22.370  129.000
     22.380  128.475
     22.390  126.352
     22.400  129.478
     22.410  127.284
     22.420  127.463
     22.430  126.180
     22.440  128.256
     22.450  129.121
     22.460  127.451
     22.470  128.378
     22.480  127.243
     22.490  124.690
     22.500  123.346
     22.510  126.245
     22.520  125.337
     22.530  125.822
     22.540  128.210
     22.550  126.148
     22.560  126.613
     22.570  128.145
     22.580  126.912
     22.590  126.134
     22.600  126.052
     22.610  126.767
     22.620  129.175
     22.630  128.994
     22.640  129.220
     22.650  128.691
     22.660  127.919
     22.670  126.019
     22.680  126.204
     22.690  126.928
     22.700  125.210
     22.710  128.707
     22.720  127.213
     22.730  127.825
     22.740  123.735
     22.750  127.784
     22.760  126.660
     22.770  127.599
     22.780  126.820
     22.790  126.559
     22.800  126.224
     22.810  127.400
     22.820  128.883
     22.830  127.658
     22.840  129.118
     22.850  126.965
     22.860  124.339
     22.870  126.060
     22.880  127.102
     22.890  127.861
     22.900  128.101
     22.910  129.874
     22.920  128.667
     22.930  126.908
     22.940  127.515
     22.950  127.385
     22.960  127.374
     22.970  130.078
     22.980  127.934
     22.990  128.752
     23.000  130.287
     23.010  130.749
     23.020  132.522
     23.030  130.139
     23.040  131.154
     23.050  127.897
     23.060  126.223
     23.070  128.899
     23.080  131.103
     23.090  130.381
     23.100  127.271
     23.110  128.357
     23.120  129.810
     23.130  128.021
     23.140  128.629
     23.150  130.085
     23.160  128.072
     23.170  128.878
     23.180  127.994
     23.190  130.660
     23.200  128.003
     23.210  128.631
     23.220  126.595
     23.230  128.080
     23.240  128.325
     23.250  127.850
     23.260  127.195
     23.270  128.785
     23.280  129.119
     23.290  129.537
     23.300  128.598
     23.310  129.969
     23.320  130.499
     23.330  128.764
     23.340  127.786
     23.350  130.243
     23.360  132.698
     23.370  129.432
     23.380  127.772
     23.390  128.625
     23.400  125.052
     23.410  127.748
     23.420  127.488
     23.430  129.242
     23.440  128.021
     23.450  127.676
     23.460  127.781
     23.470  127.361
     23.480  127.666
     23.490  128.386
     23.500  126.784
     23.510  127.591
     23.520  126.283
     23.530  125.757
     23.540  125.340
     23.550  125.728
     23.560  127.191
     23.570  125.684
     23.580  126.782
     23.590  125.596
     23.600  127.689
     23.610  125.909
     23.620  129.657
     23.630  127.289
     23.640  126.964
     23.650  126.336
     23.660  126.211
     23.670  124.602
     23.680  128.715
     23.690  126.358
     23.700  125.817
     23.710  127.486
     23.720  128.359
     23.730  126.277
     23.740  128.931
     23.750  127.140
     23.760  129.014
     23.770  126.983
     23.780  127.802
     23.790  131.622
     23.800  127.785
     23.810  128.426
     23.820  129.007
     23.830  129.767
     23.840  128.157
     23.850  130.351
     23.860  127.500
     23.870  128.510
     23.880  125.703
     23.890  127.009
     23.900  128.528
     23.910  129.794
     23.920  128.574
     23.930  126.510
     23.940  126.383
     23.950  126.633
     23.960  128.062
     23.970  127.713
     23.980  127.379
     23.990  127.533
     24.000  127.740
     24.010  128.186
     24.020  124.538
     24.030  126.578
     24.040  125.711
     24.050  128.022
     24.060  126.305
     24.070  125.587
     24.080  127.563
     24.090  127.901
     24.100  127.381
     24.110  125.688
     24.120  127.658
     24.130  126.043
     24.140  126.881
     24.150  127.400
     24.160  125.595
     24.170  127.255
     24.180  129.196
     24.190  128.576
     24.200  130.472
     24.210  128.490
     24.220  130.025
     24.230  126.579
     24.240  127.195
     24.250  127.339
     24.260  126.305
     24.270  125.625
     24.280  127.056
     24.290  128.466
     24.300  127.988
     24.310  126.559
     24.320  127.249
     24.330  124.641
     24.340  127.843
     24.350  126.075
     24.360  129.653
     24.370  127.844
     24.380  128.329
     24.390  126.712
     24.400  129.838
     24.410  128.755
     24.420  129.720
     24.430  128.063
     24.440  129.058
     24.450  127.100
     24.460  128.104
     24.470  129.162
     24.480  128.040
     24.490  125.777
     24.500  129.319
     24.510  128.205
     24.520  126.886
     24.530  126.202
     24.540  127.578
     24.550  127.844
     24.560  126.146
     24.570  128.568
     24.580  129.314
     24.590  130.034
     24.600  128.411
     24.610  127.887
     24.620  127.999
     24.630  128.674
     24.640  127.301
     24.650  128.286
     24.660  128.168
     24.670  128.145
     24.680  126.695
     24.690  128.582
     24.700  128.523
     24.710  128.731
     24.720  127.359
     24.730  128.678
     24.740  128.348
     24.750  129.927
     24.760  126.499
     24.770  129.220
     24.780  127.213
     24.790  128.203
     24.800  126.304
     24.810  128.628
     24.820  127.783
     24.830  128.896
     24.840  128.207
     24.850  127.410
     24.860  128.320
     24.870  128.609
     24.880  129.000
     24.890  128.030
     24.900  130.440
     24.910  127.546
     24.920  130.316
     24.930  127.515
     24.940  130.583
     24.950  126.840
     24.960  128.695
     24.970  127.047
     24.980  128.886
     24.990  129.239
     25.000  127.954
     25.010  128.837
     25.020  129.790
     25.030  128.801
     25.040  128.681
     25.050  128.097
     25.060  129.287
     25.070  128.168
     25.080  129.296
     25.090  130.173
     25.100  129.638
     25.110  127.711
     25.120  130.152
     25.130  132.091
     25.140  130.624
     25.150  131.451
     25.160  128.643
     25.170  130.946
     25.180  126.831
     25.190  129.842
     25.200  128.940
     25.210  126.249
     25.220  129.524
     25.230  129.504
     25.240  128.728
     25.250  131.067
     25.260  130.837
     25.270  128.311
     25.280  130.061
     25.290  128.621
     25.300  128.802
     25.310  129.195
     25.320  130.425
     25.330  129.934
     25.340  133.977
     25.350  129.937
     25.360  131.100
     25.370  130.201
     25.380  128.147
     25.390  128.117
     25.400  126.347
     25.410  127.801
     25.420  127.071
     25.430  126.311
     25.440  124.699
     25.450  125.775
     25.460  127.488
     25.470  126.156
     25.480  123.756
     25.490  125.083
     25.500  126.611
     25.510  125.512
     25.520  127.181
     25.530  128.646
     25.540  127.791
     25.550  129.038
     25.560  127.227
     25.570  129.681
     25.580  128.992
     25.590  126.867
     25.600  128.272
     25.610  127.032
     25.620  126.395
     25.630  124.526
     25.640  126.486
     25.650  125.765
     25.660  127.118
     25.670  130.657
     25.680  126.877
     25.690  128.772
     25.700  129.357
     25.710  131.964
     25.720  131.839
     25.730  129.637
     25.740  129.902
     25.750  130.654
     25.760  127.188
     25.770  132.079
     25.780  128.947
     25.790  128.189
     25.800  130.647
     25.810  129.412
     25.820  127.779
     25.830  131.043
     25.840  128.936
     25.850  128.962
     25.860  127.861
     25.870  127.496
     25.880  127.047
     25.890  127.032
     25.900  129.939
     25.910  128.849
     25.920  129.021
     25.930  128.281
     25.940  126.814
     25.950  128.813
     25.960  128.802
     25.970  128.688
     25.980  126.383
     25.990  128.922
     26.000  125.135
     26.010  125.309
     26.020  127.835
     26.030  127.647
     26.040  129.278
     26.050  128.603
     26.060  127.035
     26.070  126.503
     26.080  127.285
     26.090  126.773
     26.100  130.139
     26.110  126.839
     26.120  128.095
     26.130  125.247
     26.140  128.949
     26.150  129.254
     26.160  127.311
     26.170  127.111
     26.180  128.428
     26.190  127.167
     26.200  128.186
     26.210  127.154
     26.220  128.025
     26.230  127.551
     26.240  126.492
     26.250  128.009
     26.260  126.444
     26.270  123.051
     26.280  125.071
     26.290  129.133
     26.300  124.317
     26.310  128.454
     26.320  128.333
     26.330  125.433
     26.340  125.799
     26.350  128.906
     26.360  125.937
     26.370  126.349
     26.380  125.731
     26.390  128.006
     26.400  129.190
     26.410  128.662
     26.420  128.638
     26.430  125.842
     26.440  127.708
     26.450  128.638
     26.460  126.941
     26.470  126.844
     26.480  125.434
     26.490  126.405
     26.500  126.898
     26.510  125.582
     26.520  124.796
     26.530  125.047
     26.540  126.822
     26.550  128.460
     26.560  126.338
     26.570  125.780
     26.580  126.855
     26.590  127.379
     26.600  128.128
     26.610  126.571
     26.620  125.695
     26.630  127.758
     26.640  130.277
     26.650  127.371
     26.660  125.736
     26.670  125.836
     26.680  125.729
     26.690  123.606
     26.700  125.018
     26.710  126.444
     26.720  124.681
     26.730  123.090
     26.740  124.663
     26.750  125.925
     26.760  125.663
     26.770  123.528
     26.780  125.615
     26.790  122.831
     26.800  124.415
     26.810  125.197
     26.820  124.665
     26.830  123.808
     26.840  122.599
     26.850  126.290
     26.860  124.356
     26.870  125.921
     26.880  125.180
     26.890  126.115
     26.900  127.249
     26.910  124.331
     26.920  126.276
     26.930  126.295
     26.940  125.590
     26.950  125.664
     26.960  125.542
     26.970  126.667
     26.980  129.472
     26.990  125.419
     27.000  127.960
     27.010  123.399
     27.020  125.268
     27.030  125.804
     27.040  126.064
     27.050  125.429
     27.060  125.444
     27.070  125.155
     27.080  126.454
     27.090  126.978
     27.100  125.526
     27.110  126.842
     27.120  127.155
     27.130  126.666
     27.140  127.227
     27.150  125.204
     27.160  127.128
     27.170  126.674
     27.180  125.195
     27.190  125.799
     27.200  126.081
     27.210  125.870
     27.220  127.818
     27.230  129.583
     27.240  125.344
     27.250  125.777
     27.260  124.340
     27.270  126.041
     27.280  124.621
     27.290  124.648
     27.300  124.097
     27.310  124.595
     27.320  123.260
     27.330  124.526
     27.340  124.165
     27.350  125.804
     27.360  125.054
     27.370  125.266
     27.380  124.316
     27.390  125.053
     27.400  122.503
     27.410  125.679
     27.420  125.801
     27.430  125.193
     27.440  127.428
     27.450  124.175
     27.460  126.725
     27.470  125.964
     27.480  125.534
     27.490  126.723
     27.500  125.275
     27.510  126.072
     27.520  123.716
     27.530  125.087
     27.540  126.609
     27.550  124.314
     27.560  125.256
     27.570  124.053
     27.580  126.324
     27.590  125.918
     27.600  123.751
     27.610  124.373
     27.620  124.657
     27.630  127.360
     27.640  127.748
     27.650  129.482
     27.660  129.184
     27.670  126.990
     27.680  129.053
     27.690  127.926
     27.700  126.663
     27.710  125.875
     27.720  126.415
     27.730  126.946
     27.740  127.473
     27.750  125.278
     27.760  130.268
     27.770  126.000
     27.780  124.527
     27.790  128.324
     27.800  130.394
     27.810  129.107
     27.820  128.456
     27.830  127.268
     27.840  126.406
     27.850  127.247
     27.860  125.064
     27.870  127.632
     27.880  127.778
     27.890  123.831
     27.900  127.338
     27.910  127.212
     27.920  126.392
     27.930  125.946
     27.940  126.293
     27.950  127.545
     27.960  128.779
     27.970  126.074
     27.980  128.765
     27.990  125.849
     28.000  126.076
     28.010  126.678
     28.020  126.894
     28.030  125.924
     28.040  126.532
     28.050  128.127
     28.060  128.726
     28.070  125.101
     28.080  129.390
     28.090  127.474
     28.100  127.306
     28.110  127.399
     28.120  126.535
     28.130  127.981
     28.140  130.633
     28.150  126.591
     28.160  126.877
     28.170  129.195
     28.180  128.034
     28.190  126.453
     28.200  126.773
     28.210  128.549
     28.220  129.534
     28.230  127.801
     28.240  128.955
     28.250  128.080
     28.260  129.446
     28.270  127.299
     28.280  129.189
     28.290  128.387
     28.300  125.927
     28.310  124.499
     28.320  125.974
     28.330  126.678
     28.340  126.953
     28.350  126.786
     28.360  124.849
     28.370  127.406
     28.380  125.153
     28.390  125.187
     28.400  123.775
     28.410  126.462
     28.420  126.207
     28.430  126.765
     28.440  126.272
     28.450  127.596
     28.460  128.810
     28.470  127.460
     28.480  129.605
     28.490  127.486
     28.500  125.098
     28.510  128.196
     28.520  126.414
     28.530  126.283
     28.540  127.446
     28.550  127.940
     28.560  129.889
     28.570  127.274
     28.580  127.884
     28.590  128.902
     28.600  131.247
     28.610  128.924
     28.620  129.234
     28.630  126.837
     28.640  126.415
     28.650  132.844
     28.660  130.457
     28.670  127.234
     28.680  129.076
     28.690  128.062
     28.700  129.297
     28.710  129.972
     28.720  125.289
     28.730  128.768
     28.740  128.404
     28.750  131.053
     28.760  131.329
     28.770  128.093
     28.780  129.042
     28.790  131.371
     28.800  129.891
     28.810  129.551
     28.820  127.396
     28.830  129.525
     28.840  131.248
     28.850  128.939
     28.860  129.677
     28.870  128.860
     28.880  131.455
     28.890  127.422
     28.900  129.353
     28.910  130.582
     28.920  128.427
     28.930  126.202
     28.940  126.924
     28.950  128.326
     28.960  127.456
     28.970  128.339
     28.980  129.952
     28.990  127.074
     29.000  127.946
     29.010  129.569
     29.020  131.759
     29.030  125.191
     29.040  127.983
     29.050  129.156
     29.060  128.562
     29.070  126.738
     29.080  126.982
     29.090  125.972
     29.100  123.687
     29.110  127.233
     29.120  129.414
     29.130  129.620
     29.140  125.028
     29.150  128.023
     29.160  126.813
     29.170  126.384
     29.180  126.642
     29.190  125.244
     29.200  126.850
     29.210  127.002
     29.220  126.890
     29.230  124.217
     29.240  128.098
     29.250  127.765
     29.260  128.581
     29.270  131.178
     29.280  128.825
     29.290  129.179
     29.300  126.666
     29.310  128.444
     29.320  129.968
     29.330  129.020
     29.340  128.817
     29.350  127.674
     29.360  127.337
     29.370  129.802
     29.380  128.687
     29.390  127.991
     29.400  128.004
     29.410  129.425
     29.420  127.480
     29.430  127.158
     29.440  128.445
     29.450  127.692
     29.460  129.283
     29.470  128.870
     29.480  129.102
     29.490  129.569
     29.500  127.009
     29.510  129.269
     29.520  128.078
     29.530  126.630
     29.540  127.857
     29.550  125.223
     29.560  126.068
     29.570  127.864
     29.580  129.511
     29.590  127.650
     29.600  129.548
     29.610  129.915
     29.620  127.733
     29.630  127.844
     29.640  129.225
     29.650  128.517
     29.660  128.099
     29.670  128.598
     29.680  129.521
     29.690  127.748
     29.700  129.040
     29.710  129.457
     29.720  127.139
     29.730  128.952
     29.740  128.630
     29.750  129.601
     29.760  126.184
     29.770  129.581
     29.780  127.350
     29.790  128.270
     29.800  126.797
     29.810  127.922
     29.820  127.318
     29.830  126.857
     29.840  124.667
     29.850  128.163
     29.860  126.884
     29.870  126.057
     29.880  126.751
     29.890  127.584
     29.900  123.822
     29.910  126.122
     29.920  127.429
     29.930  128.971
     29.940  126.652
     29.950  128.825
     29.960  127.835
     29.970  126.611
     29.980  127.724
     29.990  127.113
     30.000  128.058
     30.010  127.569
     30.020  127.173
     30.030  130.384
     30.040  127.433
     30.050  126.726
     30.060  127.751
     30.070  130.419
     30.080  128.321
     30.090  126.564
     30.100  127.353
     30.110  126.410
     30.120  124.868
     30.130  126.756
     30.140  127.215
     30.150  125.017
     30.160  129.354
     30.170  129.157
     30.180  128.477
     30.190  126.066
     30.200  129.017
     30.210  126.974
     30.220  129.545
     30.230  129.602
     30.240  129.303
     30.250  128.100
     30.260  128.134
     30.270  131.344
     30.280  129.957
     30.290  127.551
     30.300  129.874
     30.310  128.920
     30.320  131.749
     30.330  127.946
     30.340  127.715
     30.350  127.632
     30.360  127.203
     30.370  127.675
     30.380  126.460
     30.390  125.874
     30.400  127.255
     30.410  129.234
     30.420  128.140
     30.430  127.574
     30.440  128.231
     30.450  128.759
     30.460  128.118
     30.470  127.887
     30.480  128.025
     30.490  127.452
     30.500  129.523
     30.510  128.923
     30.520  126.330
     30.530  127.832
     30.540  124.590
     30.550  126.213
     30.560  124.794
     30.570  127.379
     30.580  126.653
     30.590  127.140
     30.600  126.748
     30.610  126.795
     30.620  126.914
     30.630  126.679
     30.640  126.040
     30.650  127.627
     30.660  129.313
     30.670  126.384
     30.680  128.662
     30.690  127.879
     30.700  126.132
     30.710  125.406
     30.720  124.957
     30.730  123.673
     30.740  127.612
     30.750  124.453
     30.760  126.643
     30.770  125.513
     30.780  126.586
     30.790  127.310
     30.800  125.002
     30.810  126.414
     30.820  125.601
     30.830  124.934
     30.840  127.079
     30.850  127.912
     30.860  126.149
     30.870  126.611
     30.880  127.594
     30.890  124.660
     30.900  125.476
     30.910  126.327
     30.920  127.730
     30.930  127.597
     30.940  125.793
     30.950  125.661
     30.960  126.281
     30.970  125.297
     30.980  125.730
     30.990  125.541
     31.000  127.411
     31.010  123.522
     31.020  125.250
     31.030  124.918
     31.040  127.815
     31.050  126.399
     31.060  126.698
     31.070  127.534
     31.080  128.046
     31.090  128.259
     31.100  125.528
     31.110  124.649
     31.120  126.586
     31.130  126.556
     31.140  126.279
     31.150  127.674
     31.160  126.753
     31.170  126.719
     31.180  127.463
     31.190  127.046
     31.200  126.502
     31.210  127.296
     31.220  125.130
     31.230  127.370
     31.240  128.912
     31.250  127.251
     31.260  126.403
     31.270  126.202
     31.280  127.797
     31.290  126.817
     31.300  129.832
     31.310  129.443
     31.320  128.612
     31.330  126.986
     31.340  126.828
     31.350  125.836
     31.360  129.739
     31.370  125.381
     31.380  128.263
     31.390  127.731
     31.400  125.704
     31.410  125.468
     31.420  124.983
     31.430  125.315
     31.440  125.161
     31.450  129.148
     31.460  126.931
     31.470  125.594
     31.480  126.581
     31.490  128.089
     31.500  128.596
     31.510  125.760
     31.520  124.669
     31.530  128.527
     31.540  129.417
     31.550  124.434
     31.560  126.213
     31.570  125.971
     31.580  125.697
     31.590  126.756
     31.600  126.570
     31.610  127.320
     31.620  126.171
     31.630  125.606
     31.640  125.404
     31.650  125.695
     31.660  123.201
     31.670  125.175
     31.680  128.564
     31.690  126.262
     31.700  127.323
     31.710  124.370
     31.720  125.970
     31.730  125.931
     31.740  126.419
     31.750  126.549
     31.760  124.883
     31.770  124.118
     31.780  126.426
     31.790  122.978
     31.800  124.836
     31.810  127.901
     31.820  125.725
     31.830  128.650
     31.840  126.743
     31.850  125.234
     31.860  124.791
     31.870  127.618
     31.880  127.538
     31.890  126.747
     31.900  126.031
     31.910  125.794
     31.920  126.814
     31.930  125.620
     31.940  127.838
     31.950  125.273
     31.960  124.314
     31.970  127.419
     31.980  126.664
     31.990  128.075
     32.000  127.159
     32.010  126.843
     32.020  124.862
     32.030  126.515
     32.040  123.633
     32.050  126.571
     32.060  125.943
     32.070  125.469
     32.080  124.412
     32.090  123.128
     32.100  123.249
     32.110  125.930
     32.120  121.905
     32.130  125.743
     32.140  126.296
     32.150  126.178
     32.160  129.246
     32.170  128.921
     32.180  126.487
     32.190  125.468
     32.200  129.392
     32.210  125.818
     32.220  126.473
     32.230  124.917
     32.240  125.946
     32.250  124.956
     32.260  126.156
     32.270  127.370
     32.280  126.615
     32.290  124.073
     32.300  124.287
     32.310  123.539
     32.320  124.805
     32.330  124.391
     32.340  123.284
     32.350  125.920
     32.360  123.746
     32.370  125.447
     32.380  126.630
     32.390  127.751
     32.400  128.942
     32.410  129.452
     32.420  127.615
     32.430  126.330
     32.440  124.292
     32.450  126.595
     32.460  124.856
     32.470  126.629
     32.480  127.918
     32.490  124.484
     32.500  125.990
     32.510  126.547
     32.520  124.912
     32.530  125.902
     32.540  124.537
     32.550  126.396
     32.560  125.792
     32.570  124.198
     32.580  124.727
     32.590  124.779
     32.600  124.462
     32.610  128.151
     32.620  126.438
     32.630  123.662
     32.640  126.018
     32.650  126.169
     32.660  126.784
     32.670  130.074
     32.680  128.099
     32.690  125.038
     32.700  123.879
     32.710  128.342
     32.720  127.682
     32.730  130.054
     32.740  126.241
     32.750  126.565
     32.760  126.672
     32.770  128.299
     32.780  128.447
     32.790  126.088
     32.800  128.074
     32.810  128.625
     32.820  128.438
     32.830  128.982
     32.840  129.128
     32.850  126.421
     32.860  127.842
     32.870  127.727
     32.880  126.386
     32.890  129.177
     32.900  126.488
     32.910  129.365
     32.920  128.095
     32.930  130.282
     32.940  129.254
     32.950  130.681
     32.960  130.622
     32.970  129.901
     32.980  129.862
     32.990  131.424
     33.000  126.623
     33.010  128.181
     33.020  128.567
     33.030  128.154
     33.040  127.675
     33.050  130.950
     33.060  128.817
     33.070  130.098
     33.080  128.534
     33.090  129.753
     33.100  129.690
     33.110  129.711
     33.120  127.872
     33.130  128.924
     33.140  129.129
     33.150  128.788
     33.160  128.486
     33.170  131.221
     33.180  131.285
     33.190  129.476
     33.200  127.798
     33.210  131.433
     33.220  128.778
     33.230  127.675
     33.240  128.710
     33.250  129.247
     33.260  127.988
     33.270  127.436
     33.280  128.130
     33.290  129.929
     33.300  127.484
     33.310  129.113
     33.320  129.332
     33.330  127.592
     33.340  127.949
     33.350  128.603
     33.360  127.435
     33.370  128.347
     33.380  129.931
     33.390  128.417
     33.400  129.847
     33.410  129.702
     33.420  129.918
     33.430  128.743
     33.440  129.317
     33.450  125.490
     33.460  126.266
     33.470  126.259
     33.480  126.336
     33.490  127.977
     33.500  128.218
     33.510  124.930
     33.520  124.413
     33.530  126.222
     33.540  126.835
     33.550  126.895
     33.560  128.774
     33.570  127.926
     33.580  126.095
     33.590  129.512
     33.600  128.803
     33.610  127.229
     33.620  127.699
     33.630  127.063
     33.640  125.928
     33.650  126.205
     33.660  126.268
     33.670  126.990
     33.680  128.015
     33.690  128.428
     33.700  128.785
     33.710  128.101
     33.720  127.043
     33.730  126.906
     33.740  128.792
     33.750  128.348
     33.760  126.725
     33.770  126.574
     33.780  126.092
     33.790  127.568
     33.800  128.976
     33.810  130.187
     33.820  130.252
     33.830  128.510
     33.840  126.908
     33.850  125.746
     33.860  126.775
     33.870  129.047
     33.880  129.380
     33.890  129.992
     33.900  129.006
     33.910  129.638
     33.920  127.677
     33.930  126.890
     33.940  129.771
     33.950  127.125
     33.960  126.587
     33.970  129.551
     33.980  127.870
     33.990  129.638
     34.000  126.974
     34.010  125.582
     34.020  128.331
     34.030  128.651
     34.040  127.538
     34.050  128.803
     34.060  128.858
     34.070  128.564
     34.080  128.718
     34.090  128.782
     34.100  129.550
     34.110  128.564
     34.120  128.996
     34.130  126.767
     34.140  127.329
     34.150  128.787
     34.160  126.722
     34.170  129.980
     34.180  127.198
     34.190  130.085
     34.200  128.793
     34.210  128.547
     34.220  128.006
     34.230  126.555
     34.240  125.816
     34.250  127.919
     34.260  128.005
     34.270  126.984
     34.280  126.626
     34.290  126.499
     34.300  127.677
     34.310  123.865
     34.320  127.552
     34.330  126.572
     34.340  127.810
     34.350  126.916
     34.360  128.685
     34.370  125.885
     34.380  127.027
     34.390  124.312
     34.400  126.565
     34.410  128.025
     34.420  128.576
     34.430  128.152
     34.440  123.735
     34.450  126.303
     34.460  126.375
     34.470  128.526
     34.480  126.448
     34.490  127.170
     34.500  125.330
     34.510  128.301
     34.520  125.549
     34.530  126.338
     34.540  125.303
     34.550  128.204
     34.560  127.974
     34.570  129.715
     34.580  127.512
     34.590  129.328
     34.600  129.042
     34.610  126.172
     34.620  128.065
     34.630  128.995
     34.640  127.760
     34.650  127.476
     34.660  126.104
     34.670  128.485
     34.680  130.897
     34.690  128.394
     34.700  126.879
     34.710  128.388
     34.720  125.379
     34.730  128.123
     34.740  127.165
     34.750  128.249
     34.760  125.689
     34.770  127.358
     34.780  125.088
     34.790  125.415
     34.800  124.257
     34.810  124.780
     34.820  125.477
     34.830  125.491
     34.840  125.405
     34.850  127.370
     34.860  125.363
     34.870  125.518
     34.880  126.441
     34.890  125.944
     34.900  126.174
     34.910  124.113
     34.920  122.620
     34.930  125.258
     34.940  125.566
     34.950  127.191
     34.960  126.097
     34.970  126.692
     34.980  125.546
     34.990  125.487
     35.000  126.419
     35.010  125.778
     35.020  126.103
     35.030  124.777
     35.040  125.980
     35.050  126.522
     35.060  128.593
     35.070  128.597
     35.080  128.584
     35.090  129.257
     35.100  128.647
     35.110  129.450
     35.120  128.745
     35.130  129.411
     35.140  127.607
     35.150  128.580
     35.160  127.643
     35.170  126.208
     35.180  127.792
     35.190  127.921
     35.200  126.817
     35.210  127.230
     35.220  126.884
     35.230  126.594
     35.240  125.756
     35.250  129.248
     35.260  127.278
     35.270  128.983
     35.280  129.011
     35.290  129.583
     35.300  127.874
     35.310  127.737
     35.320  130.640
     35.330  127.399
     35.340  126.748
     35.350  129.393
     35.360  125.581
     35.370  128.767
     35.380  125.445
     35.390  128.942
     35.400  126.277
     35.410  126.256
     35.420  127.317
     35.430  128.728
     35.440  128.056
     35.450  127.418
     35.460  128.365
     35.470  127.474
     35.480  127.970
     35.490  129.121
     35.500  128.981
     35.510  126.983
     35.520  126.004
     35.530  126.001
     35.540  127.000
     35.550  127.206
     35.560  128.910
     35.570  129.568
     35.580  128.794
     35.590  128.015
     35.600  127.787
     35.610  124.271
     35.620  126.690
     35.630  127.360
     35.640  128.303
     35.650  128.525
     35.660  126.852
     35.670  128.364
     35.680  130.348
     35.690  127.133
     35.700  127.727
     35.710  128.168
     35.720  126.575
     35.730  126.983
     35.740  127.387
     35.750  128.830
     35.760  129.815
     35.770  126.803
     35.780  128.855
     35.790  129.031
     35.800  128.998
     35.810  126.787
     35.820  129.377
     35.830  128.566
     35.840  128.729
     35.850  127.766
     35.860  131.381
     35.870  126.155
     35.880  129.524
     35.890  129.000
     35.900  127.951
     35.910  127.624
     35.920  129.932
     35.930  128.682
     35.940  128.683
     35.950  128.885
     35.960  125.588
     35.970  125.798
     35.980  127.397
     35.990  127.262
     36.000  127.637
     36.010  127.429
     36.020  126.519
     36.030  127.362
     36.040  128.105
     36.050  129.558
     36.060  128.342
     36.070  126.551
     36.080  125.501
     36.090  128.203
     36.100  126.682
     36.110  126.793
     36.120  127.366
     36.130  125.850
     36.140  127.528
     36.150  128.181
     36.160  128.021
     36.170  126.537
     36.180  128.091
     36.190  126.788
     36.200  127.854
     36.210  126.834
     36.220  124.436
     36.230  126.926
     36.240  125.307
     36.250  127.870
     36.260  124.500
     36.270  122.644
     36.280  127.997
     36.290  126.419
     36.300  125.186
     36.310  125.448
     36.320  125.406
     36.330  126.065
     36.340  124.354
     36.350  125.832
     36.360  124.335
     36.370  127.805
     36.380  127.162
     36.390  126.006
     36.400  126.839
     36.410  125.943
     36.420  124.408
     36.430  123.068
     36.440  125.230
     36.450  124.536
     36.460  122.130
     36.470  125.241
     36.480  122.824
     36.490  125.530
     36.500  126.114
     36.510  128.635
     36.520  125.300
     36.530  125.484
     36.540  127.765
     36.550  127.179
     36.560  126.310
     36.570  125.295
     36.580  127.115
     36.590  126.832
     36.600  126.401
     36.610  126.731
     36.620  126.431
     36.630  126.732
     36.640  126.961
     36.650  126.916
     36.660  126.244
     36.670  129.096
     36.680  127.455
     36.690  128.650
     36.700  127.650
     36.710  122.659
     36.720  127.392
     36.730  126.001
     36.740  126.523
     36.750  129.985
     36.760  128.066
     36.770  127.447
     36.780  127.161
     36.790  127.211
     36.800  125.925
     36.810  127.795
     36.820  125.427
     36.830  125.552
     36.840  127.153
     36.850  127.232
     36.860  126.335
     36.870  126.980
     36.880  130.661
     36.890  129.803
     36.900  128.006
     36.910  128.450
     36.920  127.345
     36.930  129.433
     36.940  130.103
     36.950  128.397
     36.960  129.023
     36.970  128.668
     36.980  128.601
     36.990  128.341
     37.000  128.852
     37.010  130.156
     37.020  132.523
     37.030  129.087
     37.040  129.848
     37.050  129.502
     37.060  129.337
     37.070  128.699
     37.080  130.501
     37.090  128.908
     37.100  130.242
     37.110  129.286
     37.120  127.877
     37.130  127.286
     37.140  130.689
     37.150  132.488
     37.160  131.793
     37.170  128.244
     37.180  127.702
     37.190  129.664
     37.200  132.362
     37.210  128.802
     37.220  129.255
     37.230  128.078
     37.240  130.008
     37.250  129.126
     37.260  127.477
     37.270  127.432
     37.280  129.168
     37.290  129.465
     37.300  125.799
     37.310  127.475
     37.320  127.923
     37.330  127.788
     37.340  127.414
     37.350  127.400
     37.360  126.948
     37.370  128.421
     37.380  127.191
     37.390  125.195
     37.400  123.899
     37.410  127.817
     37.420  127.081
     37.430  128.455
     37.440  125.307
     37.450  130.141
     37.460  129.810
     37.470  128.182
     37.480  128.894
     37.490  126.868
     37.500  128.886
     37.510  128.383
     37.520  129.307
     37.530  130.534
     37.540  128.773
     37.550  130.097
     37.560  129.066
     37.570  129.954
     37.580  131.171
     37.590  132.122
     37.600  132.153
     37.610  131.408
     37.620  129.236
     37.630  131.571
     37.640  130.360
     37.650  129.848
     37.660  130.075
     37.670  130.192
     37.680  129.113
     37.690  128.433
     37.700  129.626
     37.710  127.749
     37.720  131.433
     37.730  127.875
     37.740  129.225
     37.750  128.677
     37.760  127.972
     37.770  128.182
     37.780  129.065
     37.790  129.044
     37.800  127.958
     37.810  129.033
     37.820  129.396
     37.830  129.397
     37.840  125.967
     37.850  128.317
     37.860  127.618
     37.870  129.296
     37.880  128.574
     37.890  128.813
     37.900  129.206
     37.910  128.334
     37.920  126.294
     37.930  126.353
     37.940  126.466
     37.950  128.583
     37.960  127.247
     37.970  127.284
     37.980  126.690
     37.990  126.424
     38.000  125.640
     38.010  128.051
     38.020  128.761
     38.030  128.294
     38.040  130.590
     38.050  129.961
     38.060  127.816
     38.070  128.269
     38.080  128.366
     38.090  130.170
     38.100  129.360
     38.110  129.531
     38.120  128.350
     38.130  127.996
     38.140  124.825
     38.150  127.316
     38.160  126.806
     38.170  128.777
     38.180  126.607
     38.190  127.678
     38.200  128.146
     38.210  130.199
     38.220  128.470
     38.230  129.176
     38.240  128.122
     38.250  129.088
     38.260  128.650
     38.270  128.322
     38.280  129.578
     38.290  127.953
     38.300  129.910
     38.310  127.724
     38.320  129.067
     38.330  127.062
     38.340  127.963
     38.350  128.869
     38.360  126.793
     38.370  127.905
     38.380  127.500
     38.390  126.346
     38.400  129.279
     38.410  126.944
     38.420  128.404
     38.430  129.418
     38.440  131.388
     38.450  129.246
     38.460  130.056
     38.470  129.716
     38.480  129.305
     38.490  128.575
     38.500  129.982
     38.510  128.627
     38.520  128.812
     38.530  130.247
     38.540  128.067
     38.550  129.469
     38.560  130.532
     38.570  129.885
     38.580  129.349
     38.590  131.176
     38.600  129.683
     38.610  127.498
     38.620  125.686
     38.630  128.083
     38.640  129.441
     38.650  128.542
     38.660  127.477
     38.670  127.391
     38.680  126.879
     38.690  130.677
     38.700  129.389
     38.710  126.888
     38.720  127.095
     38.730  130.181
     38.740  129.873
     38.750  128.124
     38.760  131.313
     38.770  130.610
     38.780  130.269
     38.790  127.140
     38.800  127.842
     38.810  130.373
     38.820  126.744
     38.830  126.186
     38.840  126.656
     38.850  127.617
     38.860  129.100
     38.870  128.172
     38.880  127.882
     38.890  125.159
     38.900  129.938
     38.910  128.185
     38.920  129.384
     38.930  129.220
     38.940  129.253
     38.950  128.884
     38.960  129.148
     38.970  129.184
     38.980  128.877
     38.990  129.785
     39.000  128.485
     39.010  129.318
     39.020  129.026
     39.030  129.895
     39.040  129.618
     39.050  129.538
     39.060  127.834
     39.070  128.971
     39.080  126.028
     39.090  126.953
     39.100  127.123
     39.110  126.152
     39.120  126.259
     39.130  125.102
     39.140  125.384
     39.150  126.326
     39.160  129.896
     39.170  128.990
     39.180  127.595
     39.190  127.073
     39.200  126.816
     39.210  126.278
     39.220  125.513
     39.230  127.497
     39.240  125.009
     39.250  126.271
     39.260  127.035
     39.270  124.235
     39.280  126.093
     39.290  124.357
     39.300  126.519
     39.310  127.401
     39.320  125.999
     39.330  126.972
     39.340  127.413
     39.350  124.960
     39.360  126.101
     39.370  124.764
     39.380  125.321
     39.390  124.162
     39.400  125.093
     39.410  125.235
     39.420  123.618
     39.430  123.686
     39.440  125.211
     39.450  128.797
     39.460  126.562
     39.470  123.861
     39.480  127.195
     39.490  125.508
     39.500  123.633
     39.510  124.408
     39.520  125.828
     39.530  124.981
     39.540  127.458
     39.550  127.765
     39.560  125.419
     39.570  124.315
     39.580  124.521
     39.590  127.513
     39.600  126.648
     39.610  124.894
     39.620  123.251
     39.630  126.814
     39.640  128.782
     39.650  126.825
     39.660  125.625
     39.670  126.685
     39.680  124.616
     39.690  126.238
     39.700  126.482
     39.710  124.566
     39.720  125.795
     39.730  125.157
     39.740  125.385
     39.750  124.700
     39.760  125.396
     39.770  126.269
     39.780  125.808
     39.790  126.494
     39.800  126.533
     39.810  125.110
     39.820  129.331
     39.830  128.236
     39.840  128.317
     39.850  129.162
     39.860  129.056
     39.870  129.574
     39.880  126.787
     39.890  128.319
     39.900  129.007
     39.910  126.517
     39.920  128.077
     39.930  127.850
     39.940  125.520
     39.950  126.872
     39.960  127.920
     39.970  128.011
     39.980  128.847
     39.990  127.132
     40.000  126.869
     40.010  125.661
     40.020  125.579
     40.030  126.687
     40.040  125.358
     40.050  129.456
     40.060  125.973
     40.070  129.305
     40.080  128.848
     40.090  128.695
     40.100  128.380
     40.110  125.502
     40.120  125.501
     40.130  127.275
     40.140  125.641
     40.150  124.641
     40.160  125.164
     40.170  125.023
     40.180  126.694
     40.190  124.494
     40.200  125.046
     40.210  126.344
     40.220  128.857
     40.230  126.209
     40.240  125.613
     40.250  125.888
     40.260  128.424
     40.270  125.646
     40.280  125.883
     40.290  127.525
     40.300  127.097
     40.310  126.989
     40.320  127.349
     40.330  128.004
     40.340  126.865
     40.350  128.839
     40.360  128.541
     40.370  129.059
     40.380  126.390
     40.390  127.653
     40.400  128.858
     40.410  127.493
     40.420  128.200
     40.430  128.718
     40.440  126.915
     40.450  129.437
     40.460  129.507
     40.470  127.990
     40.480  127.567
     40.490  128.955
     40.500  125.923
     40.510  128.078
     40.520  125.911
     40.530  130.081
     40.540  127.174
     40.550  129.128
     40.560  126.823
     40.570  128.280
     40.580  126.574
     40.590  127.749
     40.600  125.938
     40.610  126.520
     40.620  128.200
     40.630  125.432
     40.640  124.431
     40.650  125.687
     40.660  128.433
     40.670  127.469
     40.680  127.869
     40.690  126.617
     40.700  126.466
     40.710  124.307
     40.720  124.538
     40.730  127.020
     40.740  125.139
     40.750  123.150
     40.760  124.580
     40.770  124.439
     40.780  127.950
     40.790  126.638
     40.800  127.553
     40.810  126.563
     40.820  127.002
     40.830  125.359
     40.840  125.849
     40.850  124.843
     40.860  124.054
     40.870  125.738
     40.880  125.163
     40.890  124.497
     40.900  126.154
     40.910  124.031
     40.920  125.315
     40.930  127.175
     40.940  125.310
     40.950  124.599
     40.960  125.310
     40.970  125.169
     40.980  125.953
     40.990  124.970
     41.000  125.327
     41.010  123.811
     41.020  124.972
     41.030  125.620
     41.040  124.744
     41.050  125.660
     41.060  124.661
     41.070  125.072
     41.080  125.954
     41.090  126.288
     41.100  126.224
     41.110  125.442
     41.120  122.612
     41.130  123.657
     41.140  122.648
     41.150  125.484
     41.160  125.799
     41.170  125.047
     41.180  121.902
     41.190  124.891
     41.200  127.283
     41.210  125.631
     41.220  125.556
     41.230  122.406
     41.240  122.909
     41.250  125.248
     41.260  123.134
     41.270  125.964
     41.280  127.110
     41.290  122.523
     41.300  126.021
     41.310  124.702
     41.320  124.148
     41.330  126.369
     41.340  127.270
     41.350  123.237
     41.360  127.051
     41.370  126.661
     41.380  129.007
     41.390  127.218
     41.400  128.311
     41.410  126.941
     41.420  122.713
     41.430  124.372
     41.440  122.696
     41.450  125.032
     41.460  124.900
     41.470  125.180
     41.480  125.047
     41.490  122.196
     41.500  123.006
     41.510  124.510
     41.520  126.249
     41.530  120.845
     41.540  123.692
     41.550  123.527
     41.560  124.925
     41.570  124.123
     41.580  125.772
     41.590  127.574
     41.600  125.655
     41.610  121.897
     41.620  122.231
     41.630  124.741
     41.640  122.978
     41.650  123.810
     41.660  123.462
     41.670  121.778
     41.680  122.666
     41.690  123.711
     41.700  124.305
     41.710  124.060
     41.720  121.758
     41.730  123.881
     41.740  122.709
     41.750  126.586
     41.760  125.308
     41.770  125.482
     41.780  124.490
     41.790  123.414
     41.800  122.932
     41.810  125.888
     41.820  124.990
     41.830  126.063
     41.840  125.004
     41.850  123.853
     41.860  124.745
     41.870  125.932
     41.880  123.080
     41.890  123.495
     41.900  123.582
     41.910  123.864
     41.920  124.800
     41.930  122.518
     41.940  124.338
     41.950  126.942
     41.960  126.758
     41.970  125.801
     41.980  124.852
     41.990  125.001
     42.000  124.241
     42.010  124.099
     42.020  124.856
     42.030  124.968
     42.040  125.585
     42.050  125.865
     42.060  126.516
     42.070  125.832
     42.080  127.267
     42.090  124.817
     42.100  125.600
     42.110  125.174
     42.120  126.462
     42.130  124.363
     42.140  125.393
     42.150  122.292
     42.160  123.387
     42.170  125.954
     42.180  124.937
     42.190  124.788
     42.200  122.682
     42.210  123.730
     42.220  123.722
     42.230  123.612
     42.240  125.279
     42.250  125.671
     42.260  125.002
     42.270  124.182
     42.280  125.151
     42.290  122.785
     42.300  122.904
     42.310  125.233
     42.320  123.809
     42.330  123.118
     42.340  124.555
     42.350  125.728
     42.360  122.000
     42.370  124.917
     42.380  121.595
     42.390  121.782
     42.400  122.387
     42.410  124.350
     42.420  122.760
     42.430  124.125
     42.440  124.143
     42.450  126.095
     42.460  123.046
     42.470  122.515
     42.480  122.923
     42.490  121.251
     42.500  121.847
     42.510  124.277
     42.520  125.723
     42.530  123.399
     42.540  123.977
     42.550  125.742
     42.560  124.382
     42.570  121.316
     42.580  123.595
     42.590  125.634
     42.600  125.529
     42.610  122.890
     42.620  124.799
     42.630  123.756
     42.640  126.865
     42.650  125.302
     42.660  126.031
     42.670  124.399
     42.680  124.030
     42.690  129.242
     42.700  124.818
     42.710  122.481
     42.720  122.193
     42.730  126.327
     42.740  126.848
     42.750  125.678
     42.760  125.421
     42.770  124.894
     42.780  124.167
     42.790  125.758
     42.800  125.517
     42.810  124.578
     42.820  125.075
     42.830  125.233
     42.840  121.630
     42.850  124.259
     42.860  123.951
     42.870  126.207
     42.880  123.827
     42.890  124.136
     42.900  126.657
     42.910  125.115
     42.920  125.414
     42.930  123.459
     42.940  125.694
     42.950  123.351
     42.960  122.251
     42.970  122.528
     42.980  123.566
     42.990  125.134
     43.000  124.706
     43.010  123.172
     43.020  125.779
     43.030  124.729
     43.040  127.034
     43.050  124.005
     43.060  125.671
     43.070  123.966
     43.080  123.638
     43.090  122.498
     43.100  122.288
     43.110  121.315
     43.120  120.719
     43.130  123.869
     43.140  122.689
     43.150  123.112
     43.160  121.865
     43.170  122.067
     43.180  122.979
     43.190  122.777
     43.200  122.993
     43.210  122.819
     43.220  122.165
     43.230  120.702
     43.240  122.509
     43.250  121.431
     43.260  123.827
     43.270  123.859
     43.280  121.826
     43.290  123.554
     43.300  120.372
     43.310  121.701
     43.320  121.511
     43.330  123.091
     43.340  121.447
     43.350  122.423
     43.360  120.970
     43.370  121.426
     43.380  123.206
     43.390  123.190
     43.400  124.496
     43.410  123.850
     43.420  125.568
     43.430  123.933
     43.440  124.715
     43.450  123.742
     43.460  121.567
     43.470  121.932
     43.480  120.205
     43.490  122.369
     43.500  122.063
     43.510  122.853
     43.520  120.373
     43.530  123.101
     43.540  120.642
     43.550  122.538
     43.560  122.337
     43.570  121.284
     43.580  124.841
     43.590  124.248
     43.600  122.988
     43.610  122.894
     43.620  124.326
     43.630  123.055
     43.640  123.986
     43.650  124.424
     43.660  123.054
     43.670  124.677
     43.680  123.254
     43.690  123.297
     43.700  121.531
     43.710  122.909
     43.720  122.032
     43.730  124.589
     43.740  121.787
     43.750  122.978
     43.760  123.378
     43.770  121.631
     43.780  122.770
     43.790  123.861
     43.800  125.057
     43.810  122.668
     43.820  123.416
     43.830  123.225
     43.840  124.878
     43.850  122.675
     43.860  123.259
     43.870  123.979
     43.880  123.762
     43.890  124.513
     43.900  122.999
     43.910  123.615
     43.920  124.142
     43.930  125.642
     43.940  124.740
     43.950  125.686
     43.960  127.498
     43.970  125.462
     43.980  123.952
     43.990  124.083
     44.000  123.750
     44.010  124.546
     44.020  123.410
     44.030  123.842
     44.040  121.536
     44.050  121.886
     44.060  124.344
     44.070  123.707
     44.080  119.621
     44.090  124.758
     44.100  122.704
     44.110  123.699
     44.120  123.708
     44.130  121.581
     44.140  122.866
     44.150  123.147
     44.160  124.650
     44.170  124.005
     44.180  124.139
     44.190  122.232
     44.200  122.001
     44.210  121.871
     44.220  122.066
     44.230  122.694
     44.240  121.535
     44.250  124.535
     44.260  124.890
     44.270  124.435
     44.280  125.565
     44.290  122.443
     44.300  123.333
     44.310  123.466
     44.320  123.139
     44.330  123.855
     44.340  124.065
     44.350  122.754
     44.360  123.753
     44.370  123.537
     44.380  124.169
     44.390  122.035
     44.400  125.072
     44.410  122.987
     44.420  124.036
     44.430  122.268
     44.440  123.056
     44.450  122.758
     44.460  122.454
     44.470  123.805
     44.480  123.602
     44.490  124.913
     44.500  125.954
     44.510  122.798
     44.520  124.256
     44.530  122.528
     44.540  120.638
     44.550  119.748
     44.560  123.570
     44.570  121.776
     44.580  123.160
     44.590  121.308
     44.600  120.041
     44.610  120.761
     44.620  123.157
     44.630  122.390
     44.640  121.259
     44.650  121.337
     44.660  121.877
     44.670  120.839
     44.680  120.282
     44.690  122.650
     44.700  121.315
     44.710  122.990
     44.720  123.088
     44.730  123.275
     44.740  121.391
     44.750  122.045
     44.760  120.453
     44.770  119.445
     44.780  119.321
     44.790  121.400
     44.800  121.323
     44.810  121.024
     44.820  123.425
     44.830  120.899
     44.840  123.390
     44.850  121.541
     44.860  121.878
     44.870  123.677
     44.880  122.407
     44.890  122.844
     44.900  123.974
     44.910  123.566
     44.920  125.288
     44.930  122.725
     44.940  124.281
     44.950  122.874
     44.960  124.910
     44.970  122.936
     44.980  121.699
     44.990  122.958
     45.000  120.548
     45.010  121.255
     45.020  122.471
     45.030  121.499
     45.040  122.108
     45.050  124.368
     45.060  122.340
     45.070  123.902
     45.080  124.257
     45.090  121.537
     45.100  122.118
     45.110  120.464
     45.120  122.026
     45.130  119.767
     45.140  121.970
     45.150  121.260
     45.160  122.814
     45.170  121.244
     45.180  123.570
     45.190  121.203
     45.200  121.283
     45.210  121.629
     45.220  121.074
     45.230  124.120
     45.240  121.752
     45.250  123.754
     45.260  122.595
     45.270  122.615
     45.280  121.560
     45.290  123.168
     45.300  122.611
     45.310  122.333
     45.320  121.678
     45.330  121.544
     45.340  122.324
     45.350  124.017
     45.360  122.969
     45.370  123.646
     45.380  124.122
     45.390  124.974
     45.400  124.185
     45.410  122.366
     45.420  122.493
     45.430  123.435
     45.440  123.778
     45.450  124.859
     45.460  122.808
     45.470  125.261
     45.480  125.840
     45.490  125.102
     45.500  127.029
     45.510  125.372
     45.520  127.901
     45.530  126.311
     45.540  124.907
     45.550  125.791
     45.560  126.635
     45.570  125.129
     45.580  124.033
     45.590  123.818
     45.600  122.032
     45.610  122.561
     45.620  123.842
     45.630  122.235
     45.640  125.268
     45.650  126.925
     45.660  124.772
     45.670  123.466
     45.680  124.525
     45.690  124.578
     45.700  122.075
     45.710  123.264
     45.720  125.887
     45.730  124.292
     45.740  126.989
     45.750  123.242
     45.760  124.739
     45.770  123.175
     45.780  123.084
     45.790  124.463
     45.800  123.112
     45.810  123.466
     45.820  123.362
     45.830  122.792
     45.840  123.892
     45.850  122.634
     45.860  122.610
     45.870  121.694
     45.880  122.906
     45.890  123.492
     45.900  122.470
     45.910  122.091
     45.920  122.848
     45.930  121.552
     45.940  122.338
     45.950  122.967
     45.960  123.351
     45.970  122.959
     45.980  122.208
     45.990  123.464
     46.000  122.520
     46.010  122.722
     46.020  125.189
     46.030  123.777
     46.040  124.349
     46.050  124.633
     46.060  123.799
     46.070  121.843
     46.080  122.027
     46.090  121.920
     46.100  122.954
     46.110  121.615
     46.120  122.638
     46.130  122.137
     46.140  122.041
     46.150  120.089
     46.160  122.765
     46.170  125.987
     46.180  121.943
     46.190  126.904
     46.200  126.327
     46.210  125.005
     46.220  125.909
     46.230  123.363
     46.240  123.359
     46.250  124.894
     46.260  125.041
     46.270  125.898
     46.280  125.808
     46.290  123.561
     46.300  124.936
     46.310  124.875
     46.320  124.233
     46.330  128.151
     46.340  127.393
     46.350  124.709
     46.360  125.415
     46.370  124.224
     46.380  125.306
     46.390  126.618
     46.400  123.515
     46.410  124.148
     46.420  122.315
     46.430  122.429
     46.440  126.442
     46.450  120.973
     46.460  121.490
     46.470  122.281
     46.480  122.905
     46.490  121.285
     46.500  123.705
     46.510  123.420
     46.520  121.502
     46.530  123.098
     46.540  123.645
     46.550  123.897
     46.560  123.176
     46.570  122.796
     46.580  126.762
     46.590  124.749
     46.600  124.708
     46.610  125.140
     46.620  124.908
     46.630  124.007
     46.640  122.599
     46.650  120.752
     46.660  126.514
     46.670  120.759
     46.680  125.005
     46.690  123.391
     46.700  125.323
     46.710  125.050
     46.720  122.782
     46.730  124.881
     46.740  125.092
     46.750  125.909
     46.760  125.913
     46.770  124.978
     46.780  123.263
     46.790  125.672
     46.800  124.818
     46.810  125.669
     46.820  124.487
     46.830  123.468
     46.840  123.310
     46.850  124.085
     46.860  124.221
     46.870  124.072
     46.880  122.594
     46.890  122.967
     46.900  122.859
     46.910  125.019
     46.920  122.553
     46.930  123.272
     46.940  122.152
     46.950  122.645
     46.960  121.252
     46.970  124.891
     46.980  121.354
     46.990  125.309
     47.000  123.670
     47.010  124.155
     47.020  122.268
     47.030  124.163
     47.040  120.894
     47.050  123.571
     47.060  123.560
     47.070  125.031
     47.080  124.900
     47.090  121.569
     47.100  121.699
     47.110  123.143
     47.120  122.876
     47.130  124.491
     47.140  123.226
     47.150  126.196
     47.160  125.115
     47.170  124.739
     47.180  124.113
     47.190  123.287
     47.200  122.544
     47.210  123.022
     47.220  122.487
     47.230  122.724
     47.240  123.508
     47.250  121.385
     47.260  124.014
     47.270  123.498
     47.280  122.029
     47.290  121.385
     47.300  122.922
     47.310  120.877
     47.320  121.768
     47.330  120.926
     47.340  123.848
     47.350  124.282
     47.360  124.006
     47.370  123.546
     47.380  123.642
     47.390  126.388
     47.400  124.776
     47.410  123.898
     47.420  126.579
     47.430  121.842
     47.440  124.026
     47.450  125.406
     47.460  122.974
     47.470  123.959
     47.480  122.967
     47.490  124.785
     47.500  123.027
     47.510  123.042
     47.520  124.763
     47.530  126.105
     47.540  123.804
     47.550  123.215
     47.560  123.945
     47.570  121.975
     47.580  124.336
     47.590  125.399
     47.600  123.136
     47.610  122.449
     47.620  124.645
     47.630  124.936
     47.640  124.462
     47.650  124.114
     47.660  122.886
     47.670  123.908
     47.680  124.884
     47.690  124.571
     47.700  126.293
     47.710  126.151
     47.720  127.588
     47.730  124.632
     47.740  124.489
     47.750  123.963
     47.760  125.042
     47.770  124.115
     47.780  124.396
     47.790  126.419
     47.800  124.945
     47.810  126.418
     47.820  128.132
     47.830  125.508
     47.840  127.587
     47.850  125.793
     47.860  127.064
     47.870  125.995
     47.880  127.190
     47.890  127.036
     47.900  125.089
     47.910  123.488
     47.920  125.163
     47.930  125.512
     47.940  124.996
     47.950  125.991
     47.960  124.174
     47.970  125.427
     47.980  125.902
     47.990  125.265
     48.000  127.706
     48.010  128.391
     48.020  125.554
     48.030  126.902
     48.040  125.498
     48.050  125.927
     48.060  123.703
     48.070  123.039
     48.080  125.057
     48.090  123.222
     48.100  123.408
     48.110  126.418
     48.120  125.984
     48.130  123.312
     48.140  125.781
     48.150  123.056
     48.160  125.450
     48.170  125.367
     48.180  124.054
     48.190  123.503
     48.200  123.408
     48.210  122.834
     48.220  123.542
     48.230  123.412
     48.240  122.727
     48.250  122.430
     48.260  123.272
     48.270  123.222
     48.280  122.908
     48.290  124.197
     48.300  121.731
     48.310  125.083
     48.320  123.512
     48.330  123.136
     48.340  124.969
     48.350  125.151
     48.360  126.170
     48.370  123.869
     48.380  125.504
     48.390  125.717
     48.400  120.612
     48.410  121.586
     48.420  124.407
     48.430  122.731
     48.440  123.549
     48.450  124.693
     48.460  123.231
     48.470  123.798
     48.480  122.031
     48.490  126.206
     48.500  124.408
     48.510  125.083
     48.520  122.280
     48.530  124.763
     48.540  124.187
     48.550  127.006
     48.560  123.540
     48.570  125.127
     48.580  123.823
     48.590  123.491
     48.600  125.096
     48.610  126.011
     48.620  125.054
     48.630  123.605
     48.640  124.167
     48.650  122.329
     48.660  122.791
     48.670  123.693
     48.680  125.886
     48.690  121.411
     48.700  126.335
     48.710  124.278
     48.720  124.567
     48.730  124.519
     48.740  124.353
     48.750  125.057
     48.760  126.866
     48.770  126.277
     48.780  125.337
     48.790  123.180
     48.800  122.438
     48.810  124.264
     48.820  124.359
     48.830  124.550
     48.840  127.169
     48.850  124.844
     48.860  124.330
     48.870  123.306
     48.880  126.298
     48.890  125.400
     48.900  123.835
     48.910  124.204
     48.920  124.301
     48.930  127.387
     48.940  125.076
     48.950  123.220
     48.960  123.654
     48.970  126.247
     48.980  123.343
     48.990  122.798
     49.000  124.311
     49.010  125.171
     49.020  125.814
     49.030  124.383
     49.040  128.309
     49.050  126.136
     49.060  126.424
     49.070  126.213
     49.080  123.565
     49.090  127.435
     49.100  124.326
     49.110  126.801
     49.120  128.112
     49.130  127.293
     49.140  128.373
     49.150  127.107
     49.160  127.655
     49.170  127.646
     49.180  127.039
     49.190  126.207
     49.200  124.220
     49.210  126.404
     49.220  127.680
     49.230  125.635
     49.240  124.652
     49.250  126.421
     49.260  127.125
     49.270  125.967
     49.280  127.018
     49.290  127.742
     49.300  127.541
     49.310  126.773
     49.320  128.803
     49.330  128.704
     49.340  126.778
     49.350  126.672
     49.360  128.385
     49.370  127.664
     49.380  126.433
     49.390  127.239
     49.400  126.251
     49.410  128.004
     49.420  125.846
     49.430  127.149
     49.440  128.542
     49.450  127.707
     49.460  126.427
     49.470  127.779
     49.480  126.303
     49.490  127.082
     49.500  125.585
     49.510  125.027
     49.520  126.870
     49.530  123.672
     49.540  126.244
     49.550  126.109
     49.560  123.533
     49.570  127.834
     49.580  126.054
     49.590  125.702
     49.600  126.785
     49.610  127.717
     49.620  127.110
     49.630  125.055
     49.640  127.490
     49.650  128.844
     49.660  124.359
     49.670  124.144
     49.680  125.133
     49.690  126.726
     49.700  126.437
     49.710  127.103
     49.720  124.907
     49.730  125.221
     49.740  126.535
     49.750  125.602
     49.760  124.448
     49.770  125.367
     49.780  125.808
     49.790  125.608
     49.800  122.524
     49.810  125.942
     49.820  125.405
     49.830  126.895
     49.840  124.743
     49.850  127.556
     49.860  125.935
     49.870  123.348
     49.880  125.174
     49.890  125.661
     49.900  128.153
     49.910  125.936
     49.920  125.089
     49.930  124.373
     49.940  124.657
     49.950  126.884
     49.960  125.206
     49.970  124.156
     49.980  127.603
     49.990  128.302
     50.000  128.576
     50.010  129.364
     50.020  125.377
     50.030  126.870
     50.040  128.438
     50.050  129.537
     50.060  129.679
     50.070  127.207
     50.080  127.769
     50.090  126.836
     50.100  124.562
     50.110  125.773
     50.120  130.326
     50.130  127.552
     50.140  126.308
     50.150  126.101
     50.160  127.160
     50.170  127.599
     50.180  127.462
     50.190  125.637
     50.200  125.259
     50.210  124.920
     50.220  126.286
     50.230  124.640
     50.240  127.481
     50.250  125.443
     50.260  126.433
     50.270  125.875
     50.280  125.705
     50.290  125.408
     50.300  127.659
     50.310  126.905
     50.320  128.862
     50.330  129.802
     50.340  126.338
     50.350  129.503
     50.360  126.265
     50.370  127.313
     50.380  124.945
     50.390  127.807
     50.400  127.790
     50.410  128.716
     50.420  128.392
     50.430  128.728
     50.440  126.143
     50.450  125.757
     50.460  125.370
     50.470  127.472
     50.480  127.894
     50.490  128.139
     50.500  125.497
     50.510  126.652
     50.520  129.351
     50.530  127.598
     50.540  124.551
     50.550  124.154
     50.560  128.719
     50.570  127.268
     50.580  126.530
     50.590  125.495
     50.600  128.301
     50.610  128.846
     50.620  126.881
     50.630  127.359
     50.640  127.270
     50.650  127.306
     50.660  127.292
     50.670  129.145
     50.680  127.309
     50.690  126.652
     50.700  128.384
     50.710  127.605
     50.720  128.893
     50.730  131.134
     50.740  129.491
     50.750  129.367
     50.760  129.032
     50.770  129.281
     50.780  130.620
     50.790  129.642
     50.800  128.111
     50.810  127.556
     50.820  128.354
     50.830  129.389
     50.840  128.969
     50.850  130.695
     50.860  130.110
     50.870  128.540
     50.880  128.152
     50.890  126.801
     50.900  125.492
     50.910  126.779
     50.920  129.127
     50.930  129.672
     50.940  127.089
     50.950  126.331
     50.960  129.250
     50.970  128.585
     50.980  128.167
     50.990  127.323
     51.000  128.645
     51.010  126.800
     51.020  127.690
     51.030  129.033
     51.040  130.037
     51.050  130.423
     51.060  125.416
     51.070  132.482
     51.080  130.130
     51.090  129.318
     51.100  129.755
     51.110  130.322
     51.120  125.373
     51.130  127.678
     51.140  128.939
     51.150  128.570
     51.160  127.921
     51.170  128.346
     51.180  127.701
     51.190  129.186
     51.200  127.539
     51.210  127.112
     51.220  131.056
     51.230  129.227
     51.240  126.585
     51.250  128.280
     51.260  129.880
     51.270  125.768
     51.280  125.336
     51.290  125.616
     51.300  126.561
     51.310  126.109
     51.320  125.720
     51.330  125.156
     51.340  126.387
     51.350  125.122
     51.360  126.224
     51.370  126.302
     51.380  124.410
     51.390  124.970
     51.400  125.673
     51.410  129.047
     51.420  123.594
     51.430  127.192
     51.440  126.280
     51.450  124.629
     51.460  125.620
     51.470  127.035
     51.480  126.539
     51.490  126.879
     51.500  126.672
     51.510  126.875
     51.520  127.068
     51.530  126.659
     51.540  127.072
     51.550  127.142
     51.560  128.259
     51.570  128.116
     51.580  127.181
     51.590  125.948
     51.600  127.197
     51.610  127.228
     51.620  126.885
     51.630  126.875
     51.640  125.219
     51.650  124.448
     51.660  128.935
     51.670  127.748
     51.680  123.503
     51.690  126.204
     51.700  124.115
     51.710  124.300
     51.720  122.233
     51.730  121.988
     51.740  123.168
     51.750  123.817
     51.760  123.402
     51.770  122.573
     51.780  124.965
     51.790  125.359
     51.800  124.235
     51.810  125.618
     51.820  125.617
     51.830  123.641
     51.840  125.114
     51.850  125.066
     51.860  123.382
     51.870  126.153
     51.880  125.530
     51.890  123.354
     51.900  125.241
     51.910  125.899
     51.920  122.618
     51.930  123.828
     51.940  122.967
     51.950  123.855
     51.960  125.382
     51.970  124.422
     51.980  124.374
     51.990  123.341
     52.000  124.460
     52.010  124.567
     52.020  121.606
     52.030  127.361
     52.040  123.857
     52.050  123.736
     52.060  124.969
     52.070  125.840
     52.080  125.581
     52.090  122.489
     52.100  127.795
     52.110  125.415
     52.120  126.856
     52.130  127.288
     52.140  126.754
     52.150  124.434
     52.160  126.291
     52.170  127.244
     52.180  125.765
     52.190  126.449
     52.200  124.285
     52.210  125.415
     52.220  126.026
     52.230  127.088
     52.240  124.480
     52.250  123.652
     52.260  127.452
     52.270  124.660
     52.280  126.097
     52.290  126.721
     52.300  126.165
     52.310  125.800
     52.320  126.633
     52.330  127.187
     52.340  127.083
     52.350  126.487
     52.360  125.347
     52.370  126.429
     52.380  125.990
     52.390  126.017
     52.400  128.624
     52.410  123.411
     52.420  126.326
     52.430  128.497
     52.440  127.417
     52.450  127.441
     52.460  129.372
     52.470  125.717
     52.480  127.783
     52.490  124.540
     52.500  125.130
     52.510  124.015
     52.520  126.395
     52.530  123.146
     52.540  124.603
     52.550  126.959
     52.560  124.171
     52.570  125.717
     52.580  123.756
     52.590  126.932
     52.600  124.537
     52.610  125.872
     52.620  125.851
     52.630  127.087
     52.640  125.868
     52.650  125.632
     52.660  123.946
     52.670  126.363
     52.680  124.444
     52.690  127.140
     52.700  127.926
     52.710  126.883
     52.720  126.532
     52.730  126.775
     52.740  127.387
     52.750  126.736
     52.760  127.432
     52.770  128.178
     52.780  128.059
     52.790  129.578
     52.800  129.714
     52.810  127.250
     52.820  125.717
     52.830  125.201
     52.840  129.645
     52.850  126.073
     52.860  126.893
     52.870  126.663
     52.880  124.019
     52.890  126.988
     52.900  128.085
     52.910  130.562
     52.920  130.023
     52.930  126.872
     52.940  127.974
     52.950  128.550
     52.960  129.846
     52.970  127.875
     52.980  126.825
     52.990  127.387
     53.000  127.064
     53.010  129.455
     53.020  128.860
     53.030  128.850
     53.040  128.631
     53.050  129.387
     53.060  129.242
     53.070  128.831
     53.080  127.577
     53.090  127.846
     53.100  127.920
     53.110  128.707
     53.120  127.430
     53.130  128.250
     53.140  126.440
     53.150  127.840
     53.160  128.793
     53.170  129.663
     53.180  128.197
     53.190  130.975
     53.200  125.486
     53.210  128.484
     53.220  127.593
     53.230  127.715
     53.240  129.370
     53.250  128.378
     53.260  124.919
     53.270  124.993
     53.280  127.439
     53.290  128.109
     53.300  128.917
     53.310  127.305
     53.320  128.163
     53.330  129.547
     53.340  129.261
     53.350  127.317
     53.360  126.837
     53.370  126.091
     53.380  125.055
     53.390  126.907
     53.400  127.575
     53.410  126.864
     53.420  128.009
     53.430  126.584
     53.440  127.095
     53.450  127.081
     53.460  126.999
     53.470  127.004
     53.480  127.743
     53.490  127.061
     53.500  125.392
     53.510  126.399
     53.520  127.221
     53.530  126.349
     53.540  126.331
     53.550  125.038
     53.560  125.946
     53.570  125.999
     53.580  126.542
     53.590  124.760
     53.600  124.118
     53.610  128.098
     53.620  126.267
     53.630  128.400
     53.640  126.663
     53.650  125.926
     53.660  128.624
     53.670  127.329
     53.680  126.925
     53.690  125.870
     53.700  126.740
     53.710  128.289
     53.720  127.327
     53.730  127.848
     53.740  128.820
     53.750  128.152
     53.760  125.635
     53.770  128.134
     53.780  125.406
     53.790  128.216
     53.800  128.372
     53.810  129.085
     53.820  128.819
     53.830  129.444
     53.840  127.957
     53.850  127.799
     53.860  126.837
     53.870  128.387
     53.880  128.844
     53.890  126.915
     53.900  126.674
     53.910  126.177
     53.920  127.817
     53.930  128.564
     53.940  127.582
     53.950  128.424
     53.960  128.393
     53.970  126.916
     53.980  127.174
     53.990  124.938
     54.000  127.795
     54.010  130.270
     54.020  127.605
     54.030  127.684
     54.040  126.863
     54.050  126.468
     54.060  126.991
     54.070  127.402
     54.080  128.364
     54.090  127.770
     54.100  129.251
     54.110  126.990
     54.120  128.118
     54.130  127.037
     54.140  126.268
     54.150  127.315
     54.160  126.140
     54.170  126.123
     54.180  126.753
     54.190  128.312
     54.200  127.236
     54.210  128.648
     54.220  129.935
     54.230  127.552
     54.240  127.802
     54.250  130.527
     54.260  127.408
     54.270  125.958
     54.280  125.220
     54.290  127.074
     54.300  126.408
     54.310  122.457
     54.320  125.609
     54.330  124.999
     54.340  124.163
     54.350  123.120
     54.360  126.672
     54.370  126.469
     54.380  128.405
     54.390  126.080
     54.400  124.712
     54.410  128.836
     54.420  126.765
     54.430  126.665
     54.440  126.461
     54.450  125.775
     54.460  128.500
     54.470  127.980
     54.480  127.293
     54.490  126.570
     54.500  127.050
     54.510  126.472
     54.520  125.596
     54.530  126.634
     54.540  125.981
     54.550  125.794
     54.560  125.822
     54.570  126.106
     54.580  125.283
     54.590  124.145
     54.600  127.844
     54.610  128.933
     54.620  128.947
     54.630  126.030
     54.640  129.326
     54.650  127.945
     54.660  126.997
     54.670  128.724
     54.680  127.605
     54.690  128.203
     54.700  127.806
     54.710  125.994
     54.720  128.388
     54.730  129.662
     54.740  128.319
     54.750  128.566
     54.760  128.260
     54.770  127.362
     54.780  127.354
     54.790  129.130
     54.800  126.984
     54.810  127.328
     54.820  128.292
     54.830  128.330
     54.840  128.874
     54.850  126.107
     54.860  126.685
     54.870  128.622
     54.880  125.672
     54.890  124.190
     54.900  126.350
     54.910  124.465
     54.920  127.599
     54.930  125.718
     54.940  125.981
     54.950  124.938
     54.960  125.076
     54.970  125.015
     54.980  127.676
     54.990  125.137
     55.000  126.649
     55.010  128.352
     55.020  126.659
     55.030  126.989
     55.040  128.815
     55.050  126.021
     55.060  125.228
     55.070  126.584
     55.080  127.857
     55.090  127.176
     55.100  129.330
     55.110  128.592
     55.120  126.602
     55.130  127.475
     55.140  125.169
     55.150  125.427
     55.160  126.614
     55.170  127.853
     55.180  126.547
     55.190  129.267
     55.200  130.284
     55.210  128.627
     55.220  128.447
     55.230  127.605
     55.240  130.027
     55.250  125.684
     55.260  125.760
     55.270  127.051
     55.280  128.481
     55.290  127.791
     55.300  127.202
     55.310  128.178
     55.320  127.409
     55.330  126.888
     55.340  128.213
     55.350  129.643
     55.360  126.529
     55.370  127.422
     55.380  127.341
     55.390  126.979
     55.400  126.521
     55.410  126.882
     55.420  125.570
     55.430  126.470
     55.440  127.838
     55.450  125.403
     55.460  125.830
     55.470  125.701
     55.480  126.620
     55.490  128.108
     55.500  126.141
     55.510  127.248
     55.520  126.677
     55.530  128.320
     55.540  129.312
     55.550  129.629
     55.560  128.710
     55.570  126.485
     55.580  131.186
     55.590  127.729
     55.600  127.388
     55.610  128.312
     55.620  126.422
     55.630  126.760
     55.640  126.501
     55.650  127.294
     55.660  125.272
     55.670  125.117
     55.680  125.498
     55.690  125.475
     55.700  128.166
     55.710  125.548
     55.720  126.082
     55.730  126.649
     55.740  126.173
     55.750  126.423
     55.760  127.652
     55.770  127.098
     55.780  125.878
     55.790  127.269
     55.800  125.017
     55.810  125.833
     55.820  125.317
     55.830  127.088
     55.840  125.212
     55.850  127.115
     55.860  123.593
     55.870  125.267
     55.880  126.136
     55.890  128.934
     55.900  127.874
     55.910  126.634
     55.920  126.660
     55.930  126.794
     55.940  127.676
     55.950  126.389
     55.960  126.569
     55.970  126.392
     55.980  125.268
     55.990  126.345
     56.000  129.533
     56.010  124.208
     56.020  129.133
     56.030  127.073
     56.040  126.401
     56.050  126.314
     56.060  124.949
     56.070  126.110
     56.080  126.299
     56.090  127.767
     56.100  125.542
     56.110  127.721
     56.120  128.388
     56.130  128.082
     56.140  126.859
     56.150  126.253
     56.160  127.010
     56.170  127.535
     56.180  128.140
     56.190  127.614
     56.200  126.547
     56.210  129.249
     56.220  127.798
     56.230  128.322
     56.240  128.280
     56.250  127.538
     56.260  126.210
     56.270  127.808
     56.280  128.494
     56.290  128.838
     56.300  128.519
     56.310  127.922
     56.320  127.018
     56.330  126.667
     56.340  127.839
     56.350  128.249
     56.360  126.686
     56.370  128.784
     56.380  127.856
     56.390  125.867
     56.400  126.944
     56.410  125.512
     56.420  125.931
     56.430  124.257
     56.440  127.453
     56.450  126.336
     56.460  128.577
     56.470  125.730
     56.480  126.487
     56.490  126.040
     56.500  125.990
     56.510  126.944
     56.520  126.788
     56.530  127.751
     56.540  125.525
     56.550  127.039
     56.560  125.306
     56.570  126.932
     56.580  126.439
     56.590  126.659
     56.600  127.343
     56.610  124.056
     56.620  124.367
     56.630  124.090
     56.640  123.940
     56.650  123.338
     56.660  121.920
     56.670  124.468
     56.680  123.474
     56.690  125.108
     56.700  127.174
     56.710  125.027
     56.720  126.832
     56.730  125.655
     56.740  123.216
     56.750  123.763
     56.760  125.249
     56.770  123.034
     56.780  124.979
     56.790  121.693
     56.800  124.368
     56.810  124.393
     56.820  125.891
     56.830  125.838
     56.840  123.480
     56.850  123.717
     56.860  124.753
     56.870  124.560
     56.880  124.400
     56.890  124.133
     56.900  123.242
     56.910  121.826
     56.920  121.460
     56.930  125.273
     56.940  124.898
     56.950  126.584
     56.960  126.984
     56.970  125.110
     56.980  124.478
     56.990  125.701
     57.000  124.575
     57.010  124.791
     57.020  123.512
     57.030  124.184
     57.040  124.838
     57.050  125.726
     57.060  126.132
     57.070  124.389
     57.080  125.124
     57.090  124.529
     57.100  124.800
     57.110  124.870
     57.120  124.429
     57.130  125.387
     57.140  123.442
     57.150  124.673
     57.160  125.704
     57.170  124.369
     57.180  124.179
     57.190  122.559
     57.200  124.958
     57.210  125.906
     57.220  125.712
     57.230  125.988
     57.240  126.961
     57.250  127.007
     57.260  128.877
     57.270  125.407
     57.280  125.112
     57.290  126.087
     57.300  126.608
     57.310  126.048
     57.320  125.381
     57.330  124.457
     57.340  125.385
     57.350  121.742
     57.360  127.460
     57.370  127.501
     57.380  130.195
     57.390  125.987
     57.400  126.610
     57.410  123.676
     57.420  128.350
     57.430  125.317
     57.440  124.762
     57.450  123.786
     57.460  125.678
     57.470  119.968
     57.480  123.223
     57.490  121.603
     57.500  123.863
     57.510  125.405
     57.520  124.546
     57.530  123.910
     57.540  124.161
     57.550  124.313
     57.560  124.696
     57.570  122.578
     57.580  121.282
     57.590  121.927
     57.600  121.883
     57.610  122.444
     57.620  122.381
     57.630  122.475
     57.640  126.083
     57.650  124.451
     57.660  127.178
     57.670  125.522
     57.680  122.858
     57.690  121.885
     57.700  122.146
     57.710  122.380
     57.720  122.686
     57.730  123.572
     57.740  124.556
     57.750  123.296
     57.760  125.438
     57.770  124.511
     57.780  122.583
     57.790  123.223
     57.800  123.698
     57.810  124.129
     57.820  123.321
     57.830  122.774
     57.840  122.160
     57.850  123.510
     57.860  127.593
     57.870  125.772
     57.880  123.919
     57.890  124.205
     57.900  125.356
     57.910  126.915
     57.920  122.157
     57.930  123.003
     57.940  124.637
     57.950  122.554
     57.960  122.332
     57.970  123.462
     57.980  125.715
     57.990  125.141
     58.000  124.853
     58.010  125.920
     58.020  125.560
     58.030  124.372
     58.040  125.899
     58.050  126.690
     58.060  126.576
     58.070  125.515
     58.080  125.422
     58.090  123.841
     58.100  125.597
     58.110  126.028
     58.120  124.305
     58.130  129.044
     58.140  126.772
     58.150  125.637
     58.160  127.545
     58.170  125.191
     58.180  127.033
     58.190  127.496
     58.200  123.709
     58.210  129.343
     58.220  126.322
     58.230  128.293
     58.240  128.269
     58.250  127.704
     58.260  126.145
     58.270  126.354
     58.280  126.457
     58.290  129.730
     58.300  126.458
     58.310  126.228
     58.320  126.844
     58.330  128.994
     58.340  127.220
     58.350  127.239
     58.360  126.561
     58.370  128.826
     58.380  129.354
     58.390  128.049
     58.400  130.238
     58.410  127.609
     58.420  124.886
     58.430  128.979
     58.440  129.782
     58.450  128.979
     58.460  127.397
     58.470  128.203
     58.480  128.429
     58.490  126.418
     58.500  129.365
     58.510  127.158
     58.520  129.417
     58.530  126.420
     58.540  127.070
     58.550  124.213
     58.560  124.911
     58.570  127.429
     58.580  126.923
     58.590  127.134
     58.600  126.644
     58.610  126.374
     58.620  127.548
     58.630  126.510
     58.640  127.675
     58.650  129.352
     58.660  125.547
     58.670  125.483
     58.680  126.227
     58.690  128.118
     58.700  129.597
     58.710  128.980
     58.720  126.862
     58.730  128.340
     58.740  124.576
     58.750  126.545
     58.760  123.706
     58.770  126.139
     58.780  126.860
     58.790  124.914
     58.800  125.227
     58.810  125.575
     58.820  125.121
     58.830  126.831
     58.840  125.132
     58.850  124.866
     58.860  124.394
     58.870  125.620
     58.880  125.088
     58.890  124.436
     58.900  124.868
     58.910  123.649
     58.920  124.278
     58.930  122.425
     58.940  124.915
     58.950  123.829
     58.960  121.658
     58.970  125.493
     58.980  124.529
     58.990  122.901
     59.000  123.890
     59.010  123.478
     59.020  122.570
     59.030  123.870
     59.040  125.850
     59.050  121.610
     59.060  122.917
     59.070  124.884
     59.080  126.463
     59.090  125.069
     59.100  124.674
     59.110  122.953
     59.120  125.670
     59.130  125.908
     59.140  124.044
     59.150  125.774
     59.160  125.494
     59.170  125.359
     59.180  125.013
     59.190  125.172
     59.200  126.044
     59.210  126.951
     59.220  126.414
     59.230  126.836
     59.240  127.072
     59.250  127.561
     59.260  129.204
     59.270  126.732
     59.280  125.347
     59.290  122.904
     59.300  126.115
     59.310  125.365
     59.320  127.405
     59.330  125.485
     59.340  126.812
     59.350  125.670
     59.360  124.347
     59.370  126.078
     59.380  125.598
     59.390  127.260
     59.400  125.178
     59.410  126.661
     59.420  126.614
     59.430  126.601
     59.440  126.182
     59.450  125.843
     59.460  126.585
     59.470  125.965
     59.480  125.831
     59.490  127.212
     59.500  127.406
     59.510  124.777
     59.520  124.172
     59.530  124.181
     59.540  124.285
     59.550  126.946
     59.560  125.443
     59.570  125.362
     59.580  125.323
     59.590  126.408
     59.600  122.073
     59.610  125.841
     59.620  125.349
     59.630  122.078
     59.640  124.647
     59.650  125.034
     59.660  125.790
     59.670  123.770
     59.680  125.521
     59.690  123.913
     59.700  124.221
     59.710  125.055
     59.720  125.163
     59.730  125.944
     59.740  123.921
     59.750  126.424
     59.760  126.417
     59.770  125.649
     59.780  125.058
     59.790  124.053
     59.800  125.954
     59.810  125.878
     59.820  122.066
     59.830  124.277
     59.840  126.918
     59.850  124.347
     59.860  124.488
     59.870  123.662
     59.880  124.536
     59.890  123.282
     59.900  122.313
     59.910  123.942
     59.920  124.929
     59.930  128.904
     59.940  126.667
     59.950  123.285
     59.960  125.793
     59.970  126.248
     59.980  124.248
     59.990  127.264
     60.000  126.467
     60.010  124.808
     60.020  125.666
     60.030  125.051
     60.040  126.444
     60.050  123.766
     60.060  123.121
     60.070  125.091
     60.080  125.839
     60.090  123.336
     60.100  127.207
     60.110  124.414
     60.120  124.899
     60.130  125.775
     60.140  123.295
     60.150  122.636
     60.160  125.292
     60.170  124.459
     60.180  125.174
     60.190  124.209
     60.200  128.136
     60.210  126.221
     60.220  127.289
     60.230  125.431
     60.240  126.126
     60.250  124.268
     60.260  123.203
     60.270  124.677
     60.280  123.553
     60.290  123.300
     60.300  120.357
     60.310  126.277
     60.320  126.078
     60.330  124.222
     60.340  123.261
     60.350  124.102
     60.360  122.375
     60.370  125.129
     60.380  121.099
     60.390  126.723
     60.400  126.283
     60.410  125.652
     60.420  126.168
     60.430  127.134
     60.440  125.358
     60.450  127.159
     60.460  123.823
     60.470  122.824
     60.480  124.091
     60.490  122.454
     60.500  123.097
     60.510  124.031
     60.520  126.035
     60.530  125.206
     60.540  125.004
     60.550  124.977
     60.560  128.442
     60.570  126.177
     60.580  125.001
     60.590  124.955
     60.600  123.159
     60.610  123.622
     60.620  123.270
     60.630  124.249
     60.640  125.059
     60.650  123.790
     60.660  122.563
     60.670  123.531
     60.680  123.241
     60.690  125.044
     60.700  125.985
     60.710  123.619
     60.720  125.723
     60.730  125.270
     60.740  125.572
     60.750  124.303
     60.760  124.189
     60.770  126.379
     60.780  124.768
     60.790  126.224
     60.800  126.689
     60.810  126.698
     60.820  125.242
     60.830  124.063
     60.840  125.959
     60.850  122.996
     60.860  127.583
     60.870  124.315
     60.880  124.158
     60.890  125.508
     60.900  123.750
     60.910  124.753
     60.920  125.692
     60.930  126.084
     60.940  124.785
     60.950  126.462
     60.960  127.511
     60.970  126.577
     60.980  126.187
     60.990  126.055
     61.000  126.408
     61.010  125.617
     61.020  121.903
     61.030  122.280
     61.040  125.764
     61.050  125.628
     61.060  126.394
     61.070  126.719
     61.080  125.634
     61.090  127.272
     61.100  125.514
     61.110  125.371
     61.120  125.035
     61.130  124.875
     61.140  126.328
     61.150  125.996
     61.160  127.527
     61.170  127.731
     61.180  127.716
     61.190  126.475
     61.200  124.342
     61.210  124.782
     61.220  130.354
     61.230  123.682
     61.240  127.184
     61.250  125.471
     61.260  127.877
     61.270  126.452
     61.280  127.288
     61.290  127.152
     61.300  127.861
     61.310  129.677
     61.320  129.587
     61.330  130.516
     61.340  129.469
     61.350  129.358
     61.360  129.041
     61.370  127.865
     61.380  126.004
     61.390  128.153
     61.400  128.594
     61.410  127.627
     61.420  130.447
     61.430  128.664
     61.440  128.081
     61.450  130.771
     61.460  128.801
     61.470  128.832
     61.480  127.344
     61.490  127.335
     61.500  127.828
     61.510  128.724
     61.520  129.463
     61.530  125.088
     61.540  126.184
     61.550  125.929
     61.560  126.033
     61.570  125.653
     61.580  126.548
     61.590  127.054
     61.600  128.421
     61.610  126.632
     61.620  128.820
     61.630  127.355
     61.640  128.869
     61.650  128.792
     61.660  126.444
     61.670  128.403
     61.680  127.382
     61.690  126.595
     61.700  129.393
     61.710  125.018
     61.720  125.185
     61.730  125.526
     61.740  127.058
     61.750  127.312
     61.760  129.532
     61.770  128.502
     61.780  127.053
     61.790  127.343
     61.800  128.484
     61.810  129.245
     61.820  128.666
     61.830  127.852
     61.840  130.635
     61.850  128.125
     61.860  126.861
     61.870  129.871
     61.880  129.208
     61.890  125.702
     61.900  123.957
     61.910  124.152
     61.920  127.511
     61.930  125.738
     61.940  127.484
     61.950  128.571
     61.960  128.857
     61.970  125.901
     61.980  128.338
     61.990  128.946
     62.000  125.394
     62.010  125.888
     62.020  128.772
     62.030  128.168
     62.040  126.452
     62.050  125.245
     62.060  127.675
     62.070  127.213
     62.080  128.533
     62.090  128.276
     62.100  126.854
     62.110  126.686
     62.120  127.148
     62.130  128.316
     62.140  127.909
     62.150  127.004
     62.160  124.740
     62.170  126.219
     62.180  128.485
     62.190  127.190
     62.200  126.364
     62.210  127.785
     62.220  125.032
     62.230  125.564
     62.240  128.421
     62.250  128.275
     62.260  126.053
     62.270  127.026
     62.280  125.252
     62.290  125.795
     62.300  128.042
     62.310  127.366
     62.320  127.488
     62.330  124.612
     62.340  130.895
     62.350  129.897
     62.360  131.800
     62.370  128.074
     62.380  125.809
     62.390  125.818
     62.400  124.949
     62.410  126.294
     62.420  124.223
     62.430  125.014
     62.440  127.411
     62.450  125.227
     62.460  127.119
     62.470  128.035
     62.480  126.172
     62.490  127.315
     62.500  128.534
     62.510  127.301
     62.520  128.444
     62.530  126.312
     62.540  129.183
     62.550  129.513
     62.560  129.363
     62.570  129.167
     62.580  130.520
     62.590  129.326
     62.600  127.958
     62.610  130.561
     62.620  126.931
     62.630  129.193
     62.640  127.402
     62.650  126.366
     62.660  127.702
     62.670  126.436
     62.680  127.654
     62.690  129.183
     62.700  129.405
     62.710  125.925
     62.720  129.695
     62.730  127.787
     62.740  129.130
     62.750  128.151
     62.760  126.585
     62.770  127.192
     62.780  128.101
     62.790  128.506
     62.800  127.210
     62.810  129.352
     62.820  130.211
     62.830  129.473
     62.840  131.026
     62.850  129.328
     62.860  131.965
     62.870  128.688
     62.880  127.213
     62.890  126.760
     62.900  130.517
     62.910  129.357
     62.920  129.284
     62.930  128.111
     62.940  128.438
     62.950  129.808
     62.960  125.380
     62.970  126.514
     62.980  126.857
     62.990  127.776
     63.000  127.651
     63.010  129.064
     63.020  130.013
     63.030  129.274
     63.040  127.001
     63.050  128.049
     63.060  128.072
     63.070  127.650
     63.080  130.228
     63.090  128.634
     63.100  128.115
     63.110  127.809
     63.120  129.862
     63.130  127.754
     63.140  129.202
     63.150  127.217
     63.160  128.788
     63.170  127.795
     63.180  126.609
     63.190  127.850
     63.200  127.059
     63.210  127.450
     63.220  127.069
     63.230  128.287
     63.240  125.746
     63.250  128.207
     63.260  127.723
     63.270  126.235
     63.280  125.350
     63.290  126.181
     63.300  128.371
     63.310  124.756
     63.320  124.919
     63.330  125.790
     63.340  126.070
     63.350  126.426
     63.360  126.262
     63.370  128.124
     63.380  126.679
     63.390  125.696
     63.400  124.818
     63.410  123.016
     63.420  124.526
     63.430  126.003
     63.440  127.655
     63.450  126.798
     63.460  126.369
     63.470  125.786
     63.480  126.027
     63.490  125.090
     63.500  126.384
     63.510  127.550
     63.520  127.381
     63.530  126.219
     63.540  127.534
     63.550  127.618
     63.560  127.615
     63.570  128.823
     63.580  124.482
     63.590  126.897
     63.600  127.177
     63.610  127.772
     63.620  126.501
     63.630  127.627
     63.640  125.430
     63.650  125.451
     63.660  124.427
     63.670  128.016
     63.680  125.588
     63.690  126.683
     63.700  127.455
     63.710  126.470
     63.720  126.921
     63.730  128.375
     63.740  127.451
     63.750  125.921
     63.760  126.131
     63.770  127.222
     63.780  127.339
     63.790  125.412
     63.800  127.813
     63.810  130.401
     63.820  129.141
     63.830  128.112
     63.840  129.230
     63.850  128.280
     63.860  127.890
     63.870  128.780
     63.880  126.069
     63.890  128.477
     63.900  128.056
     63.910  125.649
     63.920  126.399
     63.930  125.755
     63.940  128.820
     63.950  126.009
     63.960  126.423
     63.970  125.242
     63.980  127.507
     63.990  127.027
     64.000  127.216
     64.010  127.966
     64.020  128.487
     64.030  126.828
     64.040  127.148
     64.050  125.414
     64.060  127.374
     64.070  127.622
     64.080  130.278
     64.090  127.209
     64.100  126.217
     64.110  126.182
     64.120  125.056
     64.130  126.321
     64.140  124.856
     64.150  124.470
     64.160  125.941
     64.170  127.108
     64.180  124.796
     64.190  123.930
     64.200  122.868
     64.210  125.680
     64.220  126.107
     64.230  124.778
     64.240  124.386
     64.250  125.433
     64.260  125.215
     64.270  125.745
     64.280  125.173
     64.290  124.719
     64.300  125.405
     64.310  124.940
     64.320  121.834
     64.330  124.009
     64.340  127.773
     64.350  125.762
     64.360  129.074
     64.370  126.262
     64.380  124.750
     64.390  125.671
     64.400  124.354
     64.410  125.328
     64.420  125.705
     64.430  127.021
     64.440  125.994
     64.450  125.815
     64.460  125.682
     64.470  121.338
     64.480  124.886
     64.490  124.300
     64.500  124.984
     64.510  124.680
     64.520  125.759
     64.530  126.024
     64.540  126.115
     64.550  127.230
     64.560  127.225
     64.570  127.110
     64.580  125.954
     64.590  124.313
     64.600  125.655
     64.610  124.208
     64.620  124.014
     64.630  125.607
     64.640  126.928
     64.650  126.830
     64.660  128.103
     64.670  125.733
     64.680  125.568
     64.690  127.165
     64.700  125.653
     64.710  128.822
     64.720  127.025
     64.730  126.886
     64.740  126.944
     64.750  127.242
     64.760  125.821
     64.770  124.758
     64.780  129.454
     64.790  128.090
     64.800  126.248
     64.810  125.252
     64.820  126.514
     64.830  128.430
     64.840  125.869
     64.850  124.699
     64.860  124.116
     64.870  126.481
     64.880  125.241
     64.890  126.799
     64.900  127.281
     64.910  125.806
     64.920  127.787
     64.930  125.582
     64.940  130.057
     64.950  126.597
     64.960  126.368
     64.970  126.334
     64.980  124.251
     64.990  126.021
     65.000  124.016
     65.010  126.487
     65.020  126.589
     65.030  126.494
     65.040  126.166
     65.050  126.272
     65.060  124.155
     65.070  124.611
     65.080  126.555
     65.090  126.932
     65.100  126.812
     65.110  127.098
     65.120  126.720
     65.130  125.912
     65.140  127.972
     65.150  126.833
     65.160  128.153
     65.170  126.431
     65.180  125.737
     65.190  128.698
     65.200  127.570
     65.210  126.085
     65.220  125.671
     65.230  128.538
     65.240  129.044
     65.250  127.858
     65.260  128.119
     65.270  127.175
     65.280  129.236
     65.290  125.120
     65.300  125.442
     65.310  127.529
     65.320  124.691
     65.330  125.568
     65.340  126.950
     65.350  128.458
     65.360  128.351
     65.370  126.750
     65.380  125.074
     65.390  128.169
     65.400  130.914
     65.410  124.115
     65.420  126.901
     65.430  126.483
     65.440  127.643
     65.450  126.825
     65.460  125.124
     65.470  127.763
     65.480  126.176
     65.490  127.510
     65.500  129.170
     65.510  126.926
     65.520  125.956
     65.530  127.598
     65.540  125.728
     65.550  127.544
     65.560  126.929
     65.570  128.619
     65.580  124.735
     65.590  126.052
     65.600  125.317
     65.610  124.418
     65.620  124.340
     65.630  125.820
     65.640  125.078
     65.650  125.803
     65.660  123.738
     65.670  124.184
     65.680  122.060
     65.690  126.086
     65.700  122.744
     65.710  123.807
     65.720  124.337
     65.730  124.036
     65.740  125.730
     65.750  123.876
     65.760  124.094
     65.770  122.456
     65.780  123.432
     65.790  124.924
     65.800  123.557
     65.810  125.525
     65.820  126.165
     65.830  124.234
     65.840  125.260
     65.850  126.415
     65.860  125.347
     65.870  123.967
     65.880  122.860
     65.890  125.461
     65.900  126.193
     65.910  123.557
     65.920  126.427
     65.930  124.246
     65.940  124.793
     65.950  125.163
     65.960  124.563
     65.970  126.040
     65.980  126.074
     65.990  125.267
     66.000  123.550
     66.010  126.810
     66.020  126.658
     66.030  126.669
     66.040  125.963
     66.050  125.675
     66.060  126.375
     66.070  125.986
     66.080  126.564
     66.090  123.371
     66.100  128.249
     66.110  122.688
     66.120  124.350
     66.130  123.417
     66.140  124.017
     66.150  124.525
     66.160  123.787
     66.170  124.266
     66.180  122.779
     66.190  125.871
     66.200  122.868
     66.210  124.222
     66.220  121.934
     66.230  123.592
     66.240  122.206
     66.250  122.314
     66.260  122.507
     66.270  121.222
     66.280  122.790
     66.290  122.983
     66.300  122.670
     66.310  121.605
     66.320  122.698
     66.330  123.214
     66.340  123.395
     66.350  123.136
     66.360  124.197
     66.370  125.078
     66.380  127.824
     66.390  125.980
     66.400  125.083
     66.410  126.102
     66.420  124.830
     66.430  121.853
     66.440  122.878
     66.450  124.246
     66.460  123.036
     66.470  125.097
     66.480  123.853
     66.490  121.246
     66.500  122.882
     66.510  125.342
     66.520  126.600
     66.530  124.440
     66.540  125.648
     66.550  121.686
     66.560  124.917
     66.570  127.916
     66.580  127.672
     66.590  126.522
     66.600  127.570
     66.610  126.133
     66.620  122.761
     66.630  124.216
     66.640  127.262
     66.650  127.116
     66.660  125.426
     66.670  126.298
     66.680  124.064
     66.690  124.901
     66.700  124.685
     66.710  125.045
     66.720  125.429
     66.730  124.967
     66.740  123.680
     66.750  124.344
     66.760  124.352
     66.770  124.093
     66.780  124.916
     66.790  124.959
     66.800  124.216
     66.810  123.507
     66.820  125.801
     66.830  123.524
     66.840  122.687
     66.850  123.480
     66.860  125.148
     66.870  124.802
     66.880  122.606
     66.890  125.779
     66.900  120.827
     66.910  123.771
     66.920  123.400
     66.930  123.010
     66.940  122.555
     66.950  122.181
     66.960  122.444
     66.970  121.467
     66.980  124.123
     66.990  119.928
     67.000  121.775
     67.010  122.627
     67.020  124.718
     67.030  121.847
     67.040  123.986
     67.050  123.617
     67.060  122.794
     67.070  121.437
     67.080  122.057
     67.090  124.391
     67.100  122.873
     67.110  123.480
     67.120  123.442
     67.130  124.475
     67.140  122.906
     67.150  121.786
     67.160  123.847
     67.170  122.038
     67.180  124.290
     67.190  123.931
     67.200  125.794
     67.210  126.207
     67.220  123.256
     67.230  126.437
     67.240  123.723
     67.250  124.759
     67.260  124.275
     67.270  124.442
     67.280  123.835
     67.290  125.090
     67.300  125.996
     67.310  124.561
     67.320  127.349
     67.330  124.581
     67.340  125.036
     67.350  126.510
     67.360  126.391
     67.370  124.734
     67.380  124.217
     67.390  127.351
     67.400  125.045
     67.410  126.104
     67.420  128.756
     67.430  125.952
     67.440  126.752
     67.450  127.631
     67.460  126.290
     67.470  126.512
     67.480  126.482
     67.490  124.913
     67.500  126.351
     67.510  126.074
     67.520  122.638
     67.530  124.763
     67.540  124.491
     67.550  124.565
     67.560  124.924
     67.570  125.944
     67.580  128.320
     67.590  125.931
     67.600  125.438
     67.610  127.560
     67.620  127.935
     67.630  126.736
     67.640  127.069
     67.650  130.428
     67.660  126.009
     67.670  124.464
     67.680  124.367
     67.690  124.060
     67.700  123.806
     67.710  126.498
     67.720  126.520
     67.730  126.389
     67.740  125.493
     67.750  124.986
     67.760  125.202
     67.770  126.088
     67.780  124.434
     67.790  124.629
     67.800  127.101
     67.810  123.750
     67.820  125.930
     67.830  125.188
     67.840  126.462
     67.850  125.416
     67.860  127.523
     67.870  123.421
     67.880  125.556
     67.890  126.121
     67.900  126.191
     67.910  126.560
     67.920  123.310
     67.930  123.653
     67.940  122.508
     67.950  124.229
     67.960  126.252
     67.970  124.167
     67.980  124.982
     67.990  126.751
     68.000  125.019
     68.010  124.047
     68.020  123.597
     68.030  126.041
     68.040  124.763
     68.050  120.411
     68.060  123.997
     68.070  124.488
     68.080  127.262
     68.090  124.470
     68.100  124.870
     68.110  123.551
     68.120  124.655
     68.130  126.933
     68.140  123.748
     68.150  122.731
     68.160  121.176
     68.170  123.540
     68.180  125.104
     68.190  125.743
     68.200  123.888
     68.210  126.247
     68.220  124.236
     68.230  125.975
     68.240  127.341
     68.250  126.064
     68.260  126.248
     68.270  126.784
     68.280  124.604
     68.290  127.083
     68.300  126.160
     68.310  124.784
     68.320  126.127
     68.330  126.480
     68.340  126.307
     68.350  125.803
     68.360  124.179
     68.370  123.150
     68.380  125.056
     68.390  125.637
     68.400  126.279
     68.410  126.206
     68.420  124.513
     68.430  123.845
     68.440  128.201
     68.450  124.876
     68.460  124.541
     68.470  124.292
     68.480  126.670
     68.490  126.356
     68.500  125.033
     68.510  124.512
     68.520  124.118
     68.530  125.939
     68.540  127.914
     68.550  128.234
     68.560  127.401
     68.570  126.276
     68.580  126.978
     68.590  126.974
     68.600  128.861
     68.610  124.891
     68.620  128.161
     68.630  128.698
     68.640  126.638
     68.650  126.670
     68.660  127.166
     68.670  125.609
     68.680  126.538
     68.690  127.053
     68.700  124.993
     68.710  125.429
     68.720  126.044
     68.730  126.113
     68.740  124.100
     68.750  125.259
     68.760  128.865
     68.770  125.265
     68.780  125.892
     68.790  125.123
     68.800  126.526
     68.810  122.870
     68.820  125.737
     68.830  124.807
     68.840  124.480
     68.850  127.169
     68.860  127.454
     68.870  127.555
     68.880  123.389
     68.890  124.857
     68.900  124.481
     68.910  124.763
     68.920  126.366
     68.930  124.900
     68.940  124.074
     68.950  123.460
     68.960  123.359
     68.970  124.118
     68.980  125.062
     68.990  122.705
     69.000  125.402
     69.010  122.593
     69.020  122.904
     69.030  122.766
     69.040  124.199
     69.050  122.385
     69.060  122.379
     69.070  123.655
     69.080  123.349
     69.090  123.899
     69.100  125.565
     69.110  123.969
     69.120  122.928
     69.130  122.885
     69.140  122.257
     69.150  123.293
     69.160  124.657
     69.170  121.984
     69.180  123.562
     69.190  124.936
     69.200  122.337
     69.210  124.604
     69.220  121.478
     69.230  122.914
     69.240  122.107
     69.250  124.112
     69.260  123.537
     69.270  122.176
     69.280  122.143
     69.290  124.721
     69.300  123.407
     69.310  123.776
     69.320  120.978
     69.330  122.064
     69.340  120.826
     69.350  125.471
     69.360  123.082
     69.370  125.801
     69.380  124.693
     69.390  124.439
     69.400  125.835
     69.410  125.274
     69.420  126.287
     69.430  126.118
     69.440  126.171
     69.450  123.480
     69.460  123.525
     69.470  123.468
     69.480  125.483
     69.490  125.826
     69.500  124.117
     69.510  126.552
     69.520  127.333
     69.530  126.098
     69.540  126.118
     69.550  125.974
     69.560  124.147
     69.570  129.209
     69.580  125.094
     69.590  127.660
     69.600  126.228
     69.610  128.835
     69.620  127.518
     69.630  127.127
     69.640  128.327
     69.650  127.108
     69.660  127.297
     69.670  126.879
     69.680  125.821
     69.690  127.747
     69.700  131.518
     69.710  128.754
     69.720  127.307
     69.730  127.537
     69.740  128.288
     69.750  129.282
     69.760  126.703
     69.770  126.758
     69.780  124.921
     69.790  124.246
     69.800  127.482
     69.810  125.210
     69.820  125.830
     69.830  125.363
     69.840  124.328
     69.850  125.678
     69.860  127.505
     69.870  127.136
     69.880  125.354
     69.890  126.165
     69.900  126.513
     69.910  124.338
     69.920  127.243
     69.930  126.927
     69.940  126.183
     69.950  127.144
     69.960  127.206
     69.970  125.364
     69.980  126.357
     69.990  128.337
     70.000  127.563
     70.010  125.886
     70.020  123.877
     70.030  124.941
     70.040  126.063
     70.050  125.619
     70.060  129.615
     70.070  125.510
     70.080  124.991
     70.090  126.722
     70.100  126.879
     70.110  127.103
     70.120  128.019
     70.130  125.828
     70.140  129.889
     70.150  125.041
     70.160  126.566
     70.170  126.555
     70.180  124.224
     70.190  124.359
     70.200  127.427
     70.210  124.646
     70.220  126.319
     70.230  127.607
     70.240  124.246
     70.250  127.198
     70.260  126.749
     70.270  129.338
     70.280  127.574
     70.290  129.425
     70.300  126.139
     70.310  127.219
     70.320  126.386
     70.330  127.357
     70.340  127.339
     70.350  124.953
     70.360  126.557
     70.370  125.785
     70.380  127.327
     70.390  126.668
     70.400  126.329
     70.410  127.851
     70.420  126.340
     70.430  123.722
     70.440  124.124
     70.450  126.644
     70.460  125.599
     70.470  127.010
     70.480  125.622
     70.490  126.623
     70.500  125.438
     70.510  126.154
     70.520  127.196
     70.530  128.073
     70.540  126.732
     70.550  127.928
     70.560  125.508
     70.570  126.296
     70.580  130.041
     70.590  125.934
     70.600  126.458
     70.610  126.985
     70.620  126.471
     70.630  128.905
     70.640  128.392
     70.650  126.540
     70.660  126.182
     70.670  125.449
     70.680  125.312
     70.690  126.561
     70.700  125.601
     70.710  125.812
     70.720  125.890
     70.730  127.250
     70.740  125.285
     70.750  126.479
     70.760  126.867
     70.770  129.051
     70.780  127.764
     70.790  127.885
     70.800  129.224
     70.810  127.024
     70.820  126.440
     70.830  126.431
     70.840  122.978
     70.850  124.882
     70.860  123.203
     70.870  126.529
     70.880  126.292
     70.890  126.449
     70.900  126.070
     70.910  126.792
     70.920  124.002
     70.930  125.848
     70.940  126.166
     70.950  127.998
     70.960  124.128
     70.970  125.134
     70.980  124.842
     70.990  124.112
     71.000  124.489
     71.010  125.797
     71.020  126.966
     71.030  127.765
     71.040  125.812
     71.050  122.380
     71.060  125.407
     71.070  126.132
     71.080  125.022
     71.090  125.940
     71.100  125.557
     71.110  125.425
     71.120  127.088
     71.130  125.364
     71.140  125.281
     71.150  127.593
     71.160  127.256
     71.170  128.255
     71.180  126.618
     71.190  126.970
     71.200  125.716
     71.210  126.228
     71.220  122.064
     71.230  122.863
     71.240  126.881
     71.250  126.636
     71.260  123.491
     71.270  128.866
     71.280  127.125
     71.290  124.508
     71.300  128.235
     71.310  126.725
     71.320  128.425
     71.330  127.780
     71.340  125.916
     71.350  123.964
     71.360  126.404
     71.370  122.985
     71.380  122.669
     71.390  124.551
     71.400  123.807
     71.410  123.384
     71.420  125.370
     71.430  123.559
     71.440  124.957
     71.450  125.989
     71.460  125.429
     71.470  126.816
     71.480  126.666
     71.490  126.513
     71.500  124.920
     71.510  123.323
     71.520  123.119
     71.530  124.712
     71.540  123.239
     71.550  123.900
     71.560  123.636
     71.570  125.534
     71.580  125.871
     71.590  123.524
     71.600  122.602
     71.610  125.031
     71.620  125.019
     71.630  124.516
     71.640  122.865
     71.650  125.373
     71.660  123.780
     71.670  125.804
     71.680  127.558
     71.690  126.193
     71.700  124.377
     71.710  123.813
     71.720  125.027
     71.730  127.148
     71.740  125.105
     71.750  128.204
     71.760  126.176
     71.770  124.651
     71.780  124.433
     71.790  123.614
     71.800  124.206
     71.810  127.140
     71.820  125.689
     71.830  124.262
     71.840  125.469
     71.850  123.772
     71.860  124.695
     71.870  125.780
     71.880  125.235
     71.890  123.489
     71.900  125.049
     71.910  123.018
     71.920  123.488
     71.930  123.667
     71.940  125.250
     71.950  125.871
     71.960  125.479
     71.970  125.615
     71.980  124.746
     71.990  125.333
     72.000  123.011
     72.010  126.853
     72.020  125.635
     72.030  126.666
     72.040  127.233
     72.050  124.815
     72.060  125.926
     72.070  125.144
     72.080  124.264
     72.090  124.901
     72.100  124.526
     72.110  125.087
     72.120  124.254
     72.130  125.688
     72.140  124.269
     72.150  123.204
     72.160  126.095
     72.170  124.606
     72.180  126.756
     72.190  124.678
     72.200  125.400
     72.210  126.342
     72.220  127.059
     72.230  128.225
     72.240  127.092
     72.250  125.340
     72.260  127.272
     72.270  128.467
     72.280  127.055
     72.290  126.511
     72.300  125.402
     72.310  125.982
     72.320  124.531
     72.330  125.001
     72.340  126.117
     72.350  127.268
     72.360  126.813
     72.370  126.407
     72.380  126.029
     72.390  126.325
     72.400  127.696
     72.410  124.682
     72.420  125.748
     72.430  126.535
     72.440  127.821
     72.450  128.070
     72.460  126.591
     72.470  127.461
     72.480  124.137
     72.490  126.056
     72.500  125.816
     72.510  127.284
     72.520  127.261
     72.530  125.974
     72.540  126.726
     72.550  126.831
     72.560  127.244
     72.570  127.802
     72.580  129.105
     72.590  127.441
     72.600  127.756
     72.610  126.368
     72.620  127.160
     72.630  127.039
     72.640  127.479
     72.650  127.260
     72.660  127.281
     72.670  126.107
     72.680  125.072
     72.690  127.144
     72.700  126.168
     72.710  126.502
     72.720  128.030
     72.730  127.757
     72.740  127.592
     72.750  127.410
     72.760  126.496
     72.770  126.659
     72.780  127.935
     72.790  127.312
     72.800  127.986
     72.810  128.472
     72.820  125.864
     72.830  125.262
     72.840  128.545
     72.850  126.718
     72.860  125.727
     72.870  127.768
     72.880  125.960
     72.890  125.720
     72.900  125.084
     72.910  124.423
     72.920  122.623
     72.930  125.669
     72.940  124.413
     72.950  126.796
     72.960  126.824
     72.970  126.040
     72.980  126.563
     72.990  126.283
     73.000  127.101
     73.010  127.527
     73.020  128.165
     73.030  125.116
     73.040  127.102
     73.050  127.149
     73.060  125.437
     73.070  125.636
     73.080  126.573
     73.090  125.928
     73.100  126.478
     73.110  129.179
     73.120  124.857
     73.130  126.901
     73.140  125.690
     73.150  125.342
     73.160  127.788
     73.170  125.723
     73.180  126.307
     73.190  124.762
     73.200  127.579
     73.210  128.088
     73.220  127.692
     73.230  128.246
     73.240  126.006
     73.250  127.366
     73.260  125.258
     73.270  128.094
     73.280  131.276
     73.290  127.390
     73.300  128.827
     73.310  127.941
     73.320  129.050
     73.330  126.440
     73.340  127.539
     73.350  125.714
     73.360  124.683
     73.370  126.506
     73.380  127.942
     73.390  127.500
     73.400  125.091
     73.410  130.034
     73.420  124.789
     73.430  125.344
     73.440  127.809
     73.450  127.351
     73.460  127.251
     73.470  127.668
     73.480  128.861
     73.490  126.948
     73.500  128.530
     73.510  130.121
     73.520  128.190
     73.530  127.391
     73.540  127.469
     73.550  126.023
     73.560  126.130
     73.570  127.933
     73.580  127.545
     73.590  126.070
     73.600  126.427
     73.610  126.269
     73.620  129.136
     73.630  126.067
     73.640  128.060
     73.650  126.309
     73.660  126.887
     73.670  127.227
     73.680  127.017
     73.690  127.703
     73.700  126.905
     73.710  126.782
     73.720  127.010
     73.730  127.546
     73.740  127.176
     73.750  128.361
     73.760  127.605
     73.770  128.510
     73.780  128.481
     73.790  127.733
     73.800  127.153
     73.810  125.216
     73.820  126.739
     73.830  126.917
     73.840  124.948
     73.850  127.374
     73.860  127.473
     73.870  126.075
     73.880  125.358
     73.890  126.483
     73.900  127.190
     73.910  126.525
     73.920  127.038
     73.930  126.098
     73.940  127.292
     73.950  127.989
     73.960  127.651
     73.970  125.437
     73.980  125.468
     73.990  127.146
     74.000  125.088
     74.010  124.780
     74.020  124.622
     74.030  125.083
     74.040  125.122
     74.050  125.311
     74.060  124.555
     74.070  124.402
     74.080  124.702
     74.090  127.149
     74.100  124.336
     74.110  125.321
     74.120  127.496
     74.130  127.789
     74.140  126.880
     74.150  127.819
     74.160  125.755
     74.170  128.857
     74.180  127.408
     74.190  124.088
     74.200  127.473
     74.210  127.717
     74.220  125.768
     74.230  128.414
     74.240  129.743
     74.250  130.244
     74.260  127.505
     74.270  127.744
     74.280  129.670
     74.290  127.923
     74.300  127.858
     74.310  126.199
     74.320  127.912
     74.330  127.876
     74.340  125.979
     74.350  126.878
     74.360  125.963
     74.370  126.549
     74.380  127.787
     74.390  126.779
     74.400  129.522
     74.410  128.691
     74.420  128.195
     74.430  128.358
     74.440  127.136
     74.450  129.581
     74.460  129.965
     74.470  127.425
     74.480  129.182
     74.490  126.921
     74.500  129.620
     74.510  126.705
     74.520  127.389
     74.530  128.694
     74.540  127.584
     74.550  125.282
     74.560  124.431
     74.570  126.682
     74.580  127.153
     74.590  127.187
     74.600  124.130
     74.610  125.227
     74.620  125.426
     74.630  124.777
     74.640  124.972
     74.650  125.871
     74.660  126.901
     74.670  126.295
     74.680  122.698
     74.690  123.689
     74.700  125.456
     74.710  126.298
     74.720  127.965
     74.730  128.080
     74.740  128.545
     74.750  129.567
     74.760  125.979
     74.770  127.384
     74.780  126.853
     74.790  124.930
     74.800  127.124
     74.810  126.156
     74.820  125.556
     74.830  124.364
     74.840  126.874
     74.850  125.217
     74.860  126.515
     74.870  127.309
     74.880  127.876
     74.890  125.772
     74.900  123.494
     74.910  125.416
     74.920  124.754
     74.930  124.680
     74.940  127.242
     74.950  124.321
     74.960  125.926
     74.970  125.446
     74.980  124.518
     74.990  121.735
     75.000  125.921
     75.010  124.762
     75.020  125.400
     75.030  124.232
     75.040  123.921
     75.050  122.724
     75.060  125.139
     75.070  124.725
     75.080  122.906
     75.090  125.878
     75.100  124.331
     75.110  126.634
     75.120  127.264
     75.130  124.541
     75.140  123.372
     75.150  122.631
     75.160  125.352
     75.170  123.098
     75.180  125.423
     75.190  122.588
     75.200  122.133
     75.210  122.931
     75.220  126.266
     75.230  125.939
     75.240  125.937
     75.250  126.490
     75.260  123.859
     75.270  126.212
     75.280  125.489
     75.290  124.520
     75.300  125.871
     75.310  127.215
     75.320  126.703
     75.330  126.087
     75.340  124.379
     75.350  123.103
     75.360  122.984
     75.370  123.019
     75.380  124.953
     75.390  125.754
     75.400  127.299
     75.410  125.634
     75.420  124.936
     75.430  124.844
     75.440  123.373
     75.450  125.696
     75.460  126.391
     75.470  125.437
     75.480  127.501
     75.490  126.797
     75.500  126.403
     75.510  126.653
     75.520  126.714
     75.530  126.591
     75.540  123.404
     75.550  124.031
     75.560  125.895
     75.570  125.879
     75.580  123.498
     75.590  126.340
     75.600  125.320
     75.610  124.393
     75.620  124.108
     75.630  124.055
     75.640  121.744
     75.650  124.584
     75.660  125.519
     75.670  127.760
     75.680  126.479
     75.690  128.909
     75.700  124.678
     75.710  125.662
     75.720  123.172
     75.730  124.931
     75.740  125.317
     75.750  125.769
     75.760  127.199
     75.770  126.877
     75.780  126.811
     75.790  128.642
     75.800  126.953
     75.810  126.066
     75.820  126.175
     75.830  128.274
     75.840  125.736
     75.850  125.742
     75.860  125.806
     75.870  128.556
     75.880  126.080
     75.890  124.503
     75.900  125.487
     75.910  124.117
     75.920  125.150
     75.930  125.504
     75.940  128.670
     75.950  126.689
     75.960  127.432
     75.970  125.869
     75.980  126.049
     75.990  124.843
     76.000  125.594
     76.010  128.787
     76.020  126.882
     76.030  128.629
     76.040  125.129
     76.050  125.238
     76.060  125.800
     76.070  125.889
     76.080  126.720
     76.090  126.671
     76.100  125.968
     76.110  125.152
     76.120  124.726
     76.130  123.855
     76.140  129.127
     76.150  126.183
     76.160  125.064
     76.170  124.382
     76.180  125.460
     76.190  125.007
     76.200  125.681
     76.210  125.469
     76.220  124.407
     76.230  125.295
     76.240  124.818
     76.250  123.509
     76.260  127.825
     76.270  127.731
     76.280  128.251
     76.290  127.270
     76.300  126.941
     76.310  126.771
     76.320  126.444
     76.330  127.453
     76.340  126.777
     76.350  124.809
     76.360  126.544
     76.370  126.222
     76.380  124.765
     76.390  128.550
     76.400  127.182
     76.410  125.822
     76.420  126.303
     76.430  127.040
     76.440  125.559
     76.450  126.122
     76.460  123.871
     76.470  125.743
     76.480  123.591
     76.490  123.829
     76.500  126.315
     76.510  125.280
     76.520  126.902
     76.530  125.629
     76.540  126.041
     76.550  122.110
     76.560  126.032
     76.570  125.534
     76.580  125.464
     76.590  125.960
     76.600  126.836
     76.610  127.853
     76.620  123.979
     76.630  126.753
     76.640  125.527
     76.650  124.295
     76.660  124.175
     76.670  125.235
     76.680  125.436
     76.690  124.670
     76.700  127.242
     76.710  126.835
     76.720  127.029
     76.730  124.890
     76.740  124.706
     76.750  125.640
     76.760  123.913
     76.770  126.037
     76.780  124.900
     76.790  125.586
     76.800  124.317
     76.810  126.670
     76.820  124.506
     76.830  125.129
     76.840  123.627
     76.850  126.142
     76.860  124.627
     76.870  122.961
     76.880  123.192
     76.890  124.125
     76.900  124.868
     76.910  124.460
     76.920  125.538
     76.930  126.817
     76.940  121.901
     76.950  125.832
     76.960  123.577
     76.970  123.656
     76.980  123.384
     76.990  123.040
     77.000  123.317
     77.010  124.012
     77.020  125.127
     77.030  123.772
     77.040  124.411
     77.050  126.454
     77.060  125.759
     77.070  124.045
     77.080  125.232
     77.090  125.022
     77.100  123.776
     77.110  125.482
     77.120  125.610
     77.130  127.046
     77.140  128.110
     77.150  126.644
     77.160  127.373
     77.170  127.494
     77.180  127.569
     77.190  123.795
     77.200  125.423
     77.210  125.083
     77.220  125.475
     77.230  122.886
     77.240  125.194
     77.250  121.791
     77.260  125.924
     77.270  124.551
     77.280  124.051
     77.290  123.711
     77.300  124.429
     77.310  122.625
     77.320  124.197
     77.330  124.200
     77.340  125.764
     77.350  124.911
     77.360  123.702
     77.370  122.833
     77.380  121.597
     77.390  126.540
     77.400  126.216
     77.410  126.068
     77.420  122.207
     77.430  126.293
     77.440  124.743
     77.450  126.767
     77.460  124.515
     77.470  124.572
     77.480  126.482
     77.490  121.691
     77.500  124.194
     77.510  122.624
     77.520  125.485
     77.530  122.910
     77.540  124.009
     77.550  122.915
     77.560  124.209
     77.570  123.339
     77.580  123.223
     77.590  123.197
     77.600  122.773
     77.610  123.471
     77.620  122.185
     77.630  123.405
     77.640  121.230
     77.650  123.291
     77.660  125.188
     77.670  122.812
     77.680  124.543
     77.690  123.834
     77.700  123.398
     77.710  125.539
     77.720  124.241
     77.730  122.026
     77.740  124.673
     77.750  126.024
     77.760  124.590
     77.770  123.677
     77.780  123.780
     77.790  122.990
     77.800  121.026
     77.810  120.776
     77.820  125.561
     77.830  122.550
     77.840  121.818
     77.850  123.927
     77.860  125.113
     77.870  123.343
     77.880  121.577
     77.890  124.399
     77.900  121.712
     77.910  125.572
     77.920  122.523
     77.930  125.193
     77.940  125.620
     77.950  123.621
     77.960  126.819
     77.970  127.393
     77.980  122.259
     77.990  123.710
     78.000  123.057
     78.010  125.301
     78.020  123.300
     78.030  126.726
     78.040  123.159
     78.050  126.408
     78.060  125.755
     78.070  124.812
     78.080  123.733
     78.090  125.087
     78.100  124.338
     78.110  122.451
     78.120  122.457
     78.130  122.204
     78.140  124.360
     78.150  124.518
     78.160  124.316
     78.170  123.274
     78.180  122.790
     78.190  121.806
     78.200  124.017
     78.210  124.113
     78.220  123.030
     78.230  123.463
     78.240  123.302
     78.250  123.494
     78.260  126.259
     78.270  125.081
     78.280  126.058
     78.290  122.884
     78.300  121.882
     78.310  121.105
     78.320  124.494
     78.330  124.899
     78.340  124.135
     78.350  124.747
     78.360  124.061
     78.370  124.935
     78.380  124.614
     78.390  124.275
     78.400  127.318
     78.410  125.555
     78.420  121.861
     78.430  126.384
     78.440  124.325
     78.450  121.740
     78.460  122.408
     78.470  122.908
     78.480  124.186
     78.490  125.023
     78.500  124.143
     78.510  125.711
     78.520  125.783
     78.530  126.052
     78.540  125.974
     78.550  127.166
     78.560  125.455
     78.570  124.899
     78.580  124.775
     78.590  125.080
     78.600  127.678
     78.610  125.666
     78.620  124.892
     78.630  125.405
     78.640  125.448
     78.650  124.159
     78.660  126.440
     78.670  126.015
     78.680  127.148
     78.690  125.365
     78.700  128.935
     78.710  127.303
     78.720  124.776
     78.730  125.272
     78.740  125.538
     78.750  125.840
     78.760  124.078
     78.770  124.391
     78.780  122.706
     78.790  124.617
     78.800  124.868
     78.810  125.061
     78.820  123.956
     78.830  125.166
     78.840  123.989
     78.850  123.502
     78.860  129.069
     78.870  124.543
     78.880  124.336
     78.890  125.506
     78.900  128.715
     78.910  128.952
     78.920  132.136
     78.930  128.729
     78.940  126.898
     78.950  127.780
     78.960  126.105
     78.970  126.641
     78.980  127.468
     78.990  125.279
     79.000  125.955
     79.010  124.262
     79.020  126.945
     79.030  129.602
     79.040  129.234
     79.050  125.137
     79.060  129.088
     79.070  128.209
     79.080  126.164
     79.090  127.037
     79.100  126.352
     79.110  126.874
     79.120  127.786
     79.130  127.558
     79.140  126.667
     79.150  125.535
     79.160  125.274
     79.170  128.395
     79.180  126.109
     79.190  127.291
     79.200  123.607
     79.210  125.744
     79.220  128.738
     79.230  125.984
     79.240  126.130
     79.250  126.037
     79.260  126.075
     79.270  129.745
     79.280  127.800
     79.290  130.017
     79.300  128.373
     79.310  125.954
     79.320  128.041
     79.330  127.526
     79.340  129.142
     79.350  125.676
     79.360  126.261
     79.370  126.388
     79.380  127.775
     79.390  125.334
     79.400  124.252
     79.410  128.084
     79.420  126.650
     79.430  126.632
     79.440  127.024
     79.450  126.025
     79.460  124.928
     79.470  126.149
     79.480  123.889
     79.490  123.397
     79.500  124.217
     79.510  123.212
     79.520  125.702
     79.530  125.416
     79.540  126.500
     79.550  127.113
     79.560  125.704
     79.570  125.780
     79.580  124.043
     79.590  123.234
     79.600  125.056
     79.610  124.812
     79.620  123.839
     79.630  124.770
     79.640  125.089
     79.650  124.554
     79.660  126.543
     79.670  124.738
     79.680  126.233
     79.690  125.263
     79.700  125.016
     79.710  128.657
     79.720  125.338
     79.730  125.982
     79.740  126.169
     79.750  123.210
     79.760  124.597
     79.770  128.250
     79.780  128.431
     79.790  127.868
     79.800  125.314
     79.810  126.634
     79.820  123.956
     79.830  126.095
     79.840  126.489
     79.850  124.718
     79.860  123.722
     79.870  123.802
     79.880  123.811
     79.890  125.494
     79.900  121.825
     79.910  125.253
     79.920  125.525
     79.930  127.808
     79.940  125.389
     79.950  126.210
     79.960  125.132
     79.970  126.661
     79.980  123.844
     79.990  125.139
     80.000  125.523
     80.010  125.971
     80.020  124.471
     80.030  126.337
     80.040  127.913
     80.050  126.808
     80.060  128.232
     80.070  126.172
     80.080  129.377
     80.090  127.938
     80.100  125.493
     80.110  125.853
     80.120  126.243
     80.130  126.503
     80.140  125.052
     80.150  123.734
     80.160  126.062
     80.170  126.610
     80.180  125.192
     80.190  128.920
     80.200  125.469
     80.210  129.777
     80.220  127.289
     80.230  127.322
     80.240  126.049
     80.250  127.796
     80.260  126.733
     80.270  127.062
     80.280  124.723
     80.290  124.231
     80.300  125.639
     80.310  125.790
     80.320  127.749
     80.330  127.260
     80.340  124.407
     80.350  125.113
     80.360  127.552
     80.370  128.430
     80.380  127.462
     80.390  125.917
     80.400  128.858
     80.410  128.153
     80.420  128.308
     80.430  128.329
     80.440  124.625
     80.450  125.945
     80.460  126.602
     80.470  127.008
     80.480  126.268
     80.490  125.790
     80.500  128.021
     80.510  127.287
     80.520  126.878
     80.530  127.511
     80.540  127.342
     80.550  126.967
     80.560  129.160
     80.570  128.612
     80.580  126.336
     80.590  126.490
     80.600  127.500
     80.610  126.751
     80.620  128.203
     80.630  127.898
     80.640  126.971
     80.650  126.422
     80.660  128.417
     80.670  127.527
     80.680  129.273
     80.690  127.237
     80.700  126.100
     80.710  125.992
     80.720  127.900
     80.730  128.155
     80.740  124.842
     80.750  126.585
     80.760  126.456
     80.770  126.445
     80.780  128.018
     80.790  125.225
     80.800  126.093
     80.810  127.686
     80.820  125.921
     80.830  126.879
     80.840  127.276
     80.850  125.723
     80.860  124.703
     80.870  126.060
     80.880  124.442
     80.890  126.126
     80.900  124.406
     80.910  125.099
     80.920  125.469
     80.930  124.148
     80.940  127.113
     80.950  128.740
     80.960  125.440
     80.970  126.049
     80.980  125.274
     80.990  125.753
     81.000  125.089
     81.010  126.328
     81.020  124.080
     81.030  122.928
     81.040  124.488
     81.050  124.196
     81.060  126.166
     81.070  125.249
     81.080  127.734
     81.090  125.945
     81.100  127.154
     81.110  125.769
     81.120  124.819
     81.130  125.451
     81.140  128.207
     81.150  126.092
     81.160  126.661
     81.170  126.602
     81.180  127.278
     81.190  124.990
     81.200  125.960
     81.210  125.392
     81.220  125.745
     81.230  127.250
     81.240  127.065
     81.250  125.613
     81.260  124.767
     81.270  124.795
     81.280  126.831
     81.290  126.476
     81.300  127.548
     81.310  126.127
     81.320  127.893
     81.330  126.411
     81.340  126.342
     81.350  126.041
     81.360  125.786
     81.370  126.690
     81.380  123.716
     81.390  125.606
     81.400  123.119
     81.410  125.893
     81.420  125.719
     81.430  126.196
     81.440  123.458
     81.450  124.899
     81.460  125.450
     81.470  126.956
     81.480  123.390
     81.490  126.052
     81.500  125.417
     81.510  129.224
     81.520  123.857
     81.530  125.664
     81.540  125.654
     81.550  125.692
     81.560  124.272
     81.570  124.744
     81.580  124.398
     81.590  125.706
     81.600  126.068
     81.610  127.027
     81.620  128.193
     81.630  125.367
     81.640  125.922
     81.650  124.489
     81.660  126.927
     81.670  125.264
     81.680  126.084
     81.690  124.610
     81.700  125.282
     81.710  126.192
     81.720  125.200
     81.730  122.881
     81.740  126.116
     81.750  124.091
     81.760  120.674
     81.770  124.516
     81.780  122.822
     81.790  124.039
     81.800  123.623
     81.810  126.084
     81.820  125.931
     81.830  126.935
     81.840  123.988
     81.850  126.197
     81.860  126.699
     81.870  123.958
     81.880  127.033
     81.890  127.504
     81.900  128.123
     81.910  127.518
     81.920  127.798
     81.930  128.233
     81.940  129.220
     81.950  129.695
     81.960  128.361
     81.970  130.913
     81.980  130.089
     81.990  129.143
     82.000  126.390
     82.010  127.426
     82.020  128.157
     82.030  127.006
     82.040  127.313
     82.050  124.307
     82.060  124.593
     82.070  125.794
     82.080  124.668
     82.090  124.161
     82.100  125.014
     82.110  126.364
     82.120  126.752
     82.130  127.342
     82.140  126.095
     82.150  124.113
     82.160  127.900
     82.170  127.887
     82.180  126.628
     82.190  126.494
     82.200  128.049
     82.210  130.083
     82.220  127.717
     82.230  125.761
     82.240  128.689
     82.250  127.164
     82.260  129.567
     82.270  128.899
     82.280  124.981
     82.290  127.052
     82.300  130.361
     82.310  128.875
     82.320  127.322
     82.330  127.913
     82.340  125.278
     82.350  129.866
     82.360  129.881
     82.370  129.245
     82.380  130.853
     82.390  129.182
     82.400  128.690
     82.410  130.456
     82.420  129.727
     82.430  130.410
     82.440  128.601
     82.450  128.745
     82.460  129.883
     82.470  130.284
     82.480  128.019
     82.490  130.088
     82.500  130.045
     82.510  127.198
     82.520  128.970
     82.530  130.797
     82.540  128.195
     82.550  123.949
     82.560  127.027
     82.570  127.522
     82.580  128.615
     82.590  126.553
     82.600  127.986
     82.610  126.568
     82.620  128.006
     82.630  128.320
     82.640  128.967
     82.650  127.245
     82.660  127.298
     82.670  127.283
     82.680  127.757
     82.690  126.986
     82.700  126.715
     82.710  126.681
     82.720  128.383
     82.730  128.095
     82.740  126.970
     82.750  129.341
     82.760  128.795
     82.770  128.369
     82.780  128.452
     82.790  127.052
     82.800  128.469
     82.810  127.231
     82.820  127.390
     82.830  124.892
     82.840  126.077
     82.850  127.035
     82.860  127.936
     82.870  127.156
     82.880  127.524
     82.890  124.164
     82.900  126.045
     82.910  127.569
     82.920  129.200
     82.930  128.352
     82.940  125.596
     82.950  127.866
     82.960  127.790
     82.970  126.519
     82.980  125.537
     82.990  127.656
     83.000  125.892
     83.010  129.941
     83.020  126.825
     83.030  126.714
     83.040  126.055
     83.050  127.392
     83.060  127.377
     83.070  123.162
     83.080  126.048
     83.090  127.824
     83.100  126.344
     83.110  125.309
     83.120  127.857
     83.130  128.031
     83.140  125.922
     83.150  128.451
     83.160  126.791
     83.170  127.018
     83.180  123.108
     83.190  127.886
     83.200  128.611
     83.210  126.100
     83.220  125.840
     83.230  127.217
     83.240  126.300
     83.250  127.770
     83.260  127.354
     83.270  128.305
     83.280  124.786
     83.290  127.290
     83.300  124.655
     83.310  126.589
     83.320  127.517
     83.330  128.344
     83.340  130.534
     83.350  129.326
     83.360  127.151
     83.370  125.795
     83.380  126.597
     83.390  126.893
     83.400  126.445
     83.410  127.126
     83.420  125.117
     83.430  123.745
     83.440  126.592
     83.450  127.099
     83.460  126.908
     83.470  127.741
     83.480  130.700
     83.490  126.287
     83.500  126.525
     83.510  129.369
     83.520  127.518
     83.530  127.685
     83.540  127.018
     83.550  124.788
     83.560  127.448
     83.570  128.773
     83.580  126.496
     83.590  131.221
     83.600  129.844
     83.610  128.412
     83.620  129.640
     83.630  127.198
     83.640  130.237
     83.650  127.602
     83.660  127.888
     83.670  128.869
     83.680  126.791
     83.690  126.326
     83.700  128.330
     83.710  127.899
     83.720  129.192
     83.730  127.171
     83.740  126.094
     83.750  128.547
     83.760  125.041
     83.770  129.338
     83.780  127.829
     83.790  129.224
     83.800  127.917
     83.810  126.910
     83.820  126.305
     83.830  127.980
     83.840  127.212
     83.850  125.294
     83.860  125.963
     83.870  127.192
     83.880  128.175
     83.890  126.574
     83.900  127.202
     83.910  124.874
     83.920  126.676
     83.930  127.519
     83.940  127.043
     83.950  124.420
     83.960  126.144
     83.970  127.899
     83.980  126.946
     83.990  125.699
     84.000  124.279
     84.010  125.381
     84.020  127.687
     84.030  125.179
     84.040  126.202
     84.050  124.030
     84.060  125.103
     84.070  125.724
     84.080  124.781
     84.090  124.339
     84.100  123.885
     84.110  124.591
     84.120  125.385
     84.130  127.758
     84.140  123.993
     84.150  127.021
     84.160  125.849
     84.170  125.125
     84.180  126.133
     84.190  122.127
     84.200  123.498
     84.210  125.068
     84.220  125.022
     84.230  125.186
     84.240  123.630
     84.250  125.137
     84.260  125.311
     84.270  127.178
     84.280  124.823
     84.290  126.315
     84.300  124.132
     84.310  125.782
     84.320  124.775
     84.330  123.422
     84.340  125.751
     84.350  123.838
     84.360  129.388
     84.370  125.343
     84.380  127.411
     84.390  125.635
     84.400  126.292
     84.410  126.616
     84.420  127.172
     84.430  126.731
     84.440  127.031
     84.450  125.416
     84.460  126.296
     84.470  129.098
     84.480  127.996
     84.490  125.493
     84.500  127.301
     84.510  126.862
     84.520  126.727
     84.530  126.328
     84.540  126.360
     84.550  124.943
     84.560  128.331
     84.570  125.128
     84.580  127.701
     84.590  126.581
     84.600  125.971
     84.610  129.017
     84.620  127.850
     84.630  125.632
     84.640  126.426
     84.650  126.607
     84.660  125.989
     84.670  127.343
     84.680  126.682
     84.690  129.350
     84.700  126.848
     84.710  126.724
     84.720  129.041
     84.730  127.800
     84.740  127.240
     84.750  126.998
     84.760  126.634
     84.770  126.991
     84.780  127.048
     84.790  126.847
     84.800  127.660
     84.810  129.571
     84.820  126.689
     84.830  127.191
     84.840  129.397
     84.850  126.986
     84.860  126.185
     84.870  128.113
     84.880  127.192
     84.890  127.972
     84.900  128.345
     84.910  129.738
     84.920  128.638
     84.930  130.687
     84.940  129.028
     84.950  128.691
     84.960  128.363
     84.970  125.684
     84.980  126.011
     84.990  126.566
     85.000  125.123
     85.010  127.277
     85.020  128.228
     85.030  125.907
     85.040  126.613
     85.050  127.732
     85.060  125.525
     85.070  127.073
     85.080  126.186
     85.090  127.095
     85.100  127.687
     85.110  127.003
     85.120  125.577
     85.130  124.708
     85.140  126.713
     85.150  126.687
     85.160  127.218
     85.170  127.661
     85.180  126.575
     85.190  124.817
     85.200  126.113
     85.210  127.871
     85.220  125.597
     85.230  125.746
     85.240  125.641
     85.250  126.034
     85.260  124.762
     85.270  123.316
     85.280  124.292
     85.290  124.816
     85.300  124.300
     85.310  124.497
     85.320  124.077
     85.330  121.532
     85.340  122.062
     85.350  123.931
     85.360  125.153
     85.370  123.461
     85.380  123.374
     85.390  121.532
     85.400  123.254
     85.410  123.040
     85.420  123.851
     85.430  125.217
     85.440  122.892
     85.450  126.726
     85.460  126.342
     85.470  125.800
     85.480  129.521
     85.490  127.096
     85.500  128.293
     85.510  126.279
     85.520  127.343
     85.530  127.479
     85.540  126.809
     85.550  125.648
     85.560  124.868
     85.570  127.053
     85.580  125.351
     85.590  126.958
     85.600  126.459
     85.610  123.945
     85.620  127.065
     85.630  127.825
     85.640  127.218
     85.650  127.906
     85.660  126.573
     85.670  127.565
     85.680  125.589
     85.690  127.376
     85.700  126.756
     85.710  126.766
     85.720  125.739
     85.730  126.171
     85.740  127.638
     85.750  126.094
     85.760  126.132
     85.770  126.402
     85.780  124.281
     85.790  122.920
     85.800  124.286
     85.810  123.559
     85.820  124.179
     85.830  124.416
     85.840  124.099
     85.850  125.823
     85.860  125.247
     85.870  123.448
     85.880  124.363
     85.890  125.754
     85.900  124.909
     85.910  123.335
     85.920  127.304
     85.930  123.584
     85.940  123.748
     85.950  123.021
     85.960  125.647
     85.970  122.850
     85.980  124.558
     85.990  124.398
     86.000  125.912
     86.010  123.818
     86.020  124.954
     86.030  126.040
     86.040  125.169
     86.050  126.686
     86.060  123.463
     86.070  123.435
     86.080  124.089
     86.090  125.357
     86.100  124.223
     86.110  124.874
     86.120  123.554
     86.130  123.515
     86.140  122.890
     86.150  124.808
     86.160  121.571
     86.170  125.075
     86.180  124.645
     86.190  123.208
     86.200  123.324
     86.210  126.178
     86.220  125.191
     86.230  124.922
     86.240  123.981
     86.250  123.487
     86.260  125.145
     86.270  123.422
     86.280  126.551
     86.290  124.042
     86.300  127.946
     86.310  125.949
     86.320  124.710
     86.330  127.981
     86.340  128.598
     86.350  126.031
     86.360  126.334
     86.370  125.207
     86.380  125.324
     86.390  125.427
     86.400  124.688
     86.410  126.641
     86.420  124.129
     86.430  124.467
     86.440  127.594
     86.450  125.720
     86.460  126.223
     86.470  125.739
     86.480  126.991
     86.490  124.986
     86.500  126.420
     86.510  126.554
     86.520  126.855
     86.530  126.624
     86.540  127.582
     86.550  125.228
     86.560  125.843
     86.570  129.203
     86.580  126.885
     86.590  125.693
     86.600  125.701
     86.610  126.343
     86.620  127.344
     86.630  124.490
     86.640  127.836
     86.650  129.292
     86.660  126.712
     86.670  127.152
     86.680  128.016
     86.690  129.418
     86.700  127.320
     86.710  129.728
     86.720  124.916
     86.730  127.614
     86.740  125.986
     86.750  124.674
     86.760  124.240
     86.770  127.407
     86.780  125.746
     86.790  126.789
     86.800  122.538
     86.810  126.617
     86.820  123.841
     86.830  124.579
     86.840  122.761
     86.850  123.687
     86.860  122.241
     86.870  123.021
     86.880  123.589
     86.890  122.838
     86.900  125.838
     86.910  123.021
     86.920  125.506
     86.930  121.755
     86.940  122.374
     86.950  122.195
     86.960  125.621
     86.970  124.911
     86.980  126.138
     86.990  124.347
     87.000  125.274
     87.010  121.386
     87.020  122.756
     87.030  125.500
     87.040  125.016
     87.050  124.479
     87.060  120.466
     87.070  124.552
     87.080  123.568
     87.090  124.563
     87.100  122.433
     87.110  124.302
     87.120  123.907
     87.130  125.307
     87.140  123.842
     87.150  123.396
     87.160  125.919
     87.170  123.590
     87.180  123.773
     87.190  125.274
     87.200  126.815
     87.210  121.726
     87.220  124.462
     87.230  124.142
     87.240  123.873
     87.250  122.252
     87.260  123.863
     87.270  125.318
     87.280  122.766
     87.290  120.243
     87.300  122.101
     87.310  125.087
     87.320  124.998
     87.330  124.825
     87.340  124.401
     87.350  127.067
     87.360  128.892
     87.370  125.992
     87.380  125.794
     87.390  124.855
     87.400  126.583
     87.410  124.417
     87.420  126.264
     87.430  126.096
     87.440  126.216
     87.450  125.818
     87.460  125.704
     87.470  128.154
     87.480  124.580
     87.490  125.505
     87.500  124.286
     87.510  125.394
     87.520  124.674
     87.530  125.671
     87.540  124.161
     87.550  125.464
     87.560  125.117
     87.570  126.408
     87.580  126.888
     87.590  125.920
     87.600  124.189
     87.610  125.926
     87.620  126.975
     87.630  126.590
     87.640  125.614
     87.650  123.041
     87.660  124.759
     87.670  126.407
     87.680  126.103
     87.690  126.182
     87.700  125.860
     87.710  127.947
     87.720  127.586
     87.730  127.997
     87.740  125.531
     87.750  126.336
     87.760  127.454
     87.770  123.682
     87.780  124.706
     87.790  123.810
     87.800  123.750
     87.810  127.387
     87.820  126.323
     87.830  127.422
     87.840  126.325
     87.850  129.277
     87.860  126.442
     87.870  124.820
     87.880  124.868
     87.890  127.925
     87.900  125.558
     87.910  130.015
     87.920  127.808
     87.930  124.638
     87.940  126.521
     87.950  126.765
     87.960  126.059
     87.970  127.831
     87.980  126.521
     87.990  124.359
     88.000  130.617
     88.010  126.612
     88.020  126.874
     88.030  126.405
     88.040  126.543
     88.050  126.180
     88.060  125.128
     88.070  126.577
     88.080  125.636
     88.090  126.294
     88.100  124.800
     88.110  126.979
     88.120  127.749
     88.130  125.931
     88.140  126.279
     88.150  127.846
     88.160  123.821
     88.170  124.947
     88.180  124.938
     88.190  126.723
     88.200  124.162
     88.210  125.478
     88.220  124.736
     88.230  124.097
     88.240  127.868
     88.250  126.392
     88.260  125.700
     88.270  126.225
     88.280  125.091
     88.290  125.798
     88.300  125.417
     88.310  126.153
     88.320  126.904
     88.330  126.427
     88.340  129.537
     88.350  125.788
     88.360  126.400
     88.370  125.003
     88.380  125.352
     88.390  128.365
     88.400  127.907
     88.410  126.890
     88.420  128.720
     88.430  128.340
     88.440  130.514
     88.450  129.923
     88.460  129.709
     88.470  125.128
     88.480  127.783
     88.490  128.239
     88.500  129.427
     88.510  127.823
     88.520  125.755
     88.530  126.379
     88.540  125.761
     88.550  128.128
     88.560  127.804
     88.570  128.088
     88.580  128.429
     88.590  126.805
     88.600  125.667
     88.610  125.703
     88.620  125.859
     88.630  127.434
     88.640  128.471
     88.650  130.082
     88.660  126.908
     88.670  130.374
     88.680  128.464
     88.690  130.522
     88.700  129.348
     88.710  125.817
     88.720  125.728
     88.730  126.878
     88.740  127.379
     88.750  127.885
     88.760  128.842
     88.770  127.387
     88.780  127.236
     88.790  129.763
     88.800  127.057
     88.810  127.750
     88.820  125.651
     88.830  126.797
     88.840  126.869
     88.850  124.765
     88.860  123.947
     88.870  126.094
     88.880  125.851
     88.890  125.358
     88.900  126.969
     88.910  126.695
     88.920  124.975
     88.930  125.290
     88.940  127.883
     88.950  126.804
     88.960  127.965
     88.970  128.686
     88.980  126.588
     88.990  125.935
     89.000  128.704
     89.010  129.713
     89.020  129.054
     89.030  127.811
     89.040  129.722
     89.050  128.066
     89.060  126.558
     89.070  126.108
     89.080  125.654
     89.090  126.719
     89.100  125.816
     89.110  129.201
     89.120  128.413
     89.130  129.381
     89.140  127.136
     89.150  129.098
     89.160  129.006
     89.170  127.655
     89.180  126.234
     89.190  128.425
     89.200  127.823
     89.210  128.436
     89.220  127.853
     89.230  128.465
     89.240  129.088
     89.250  129.120
     89.260  127.530
     89.270  127.592
     89.280  126.992
     89.290  129.468
     89.300  131.319
     89.310  131.142
     89.320  130.075
     89.330  128.638
     89.340  129.931
     89.350  132.058
     89.360  130.570
     89.370  126.103
     89.380  127.821
     89.390  127.013
     89.400  125.026
     89.410  126.310
     89.420  128.543
     89.430  128.645
     89.440  130.567
     89.450  129.155
     89.460  127.767
     89.470  127.185
     89.480  128.860
     89.490  127.758
     89.500  129.996
     89.510  127.254
     89.520  130.044
     89.530  128.343
     89.540  129.072
     89.550  128.854
     89.560  129.757
     89.570  128.431
     89.580  128.220
     89.590  127.652
     89.600  131.067
     89.610  129.743
     89.620  127.207
     89.630  132.145
     89.640  126.711
     89.650  131.389
     89.660  130.683
     89.670  126.974
     89.680  130.031
     89.690  129.368
     89.700  127.484
     89.710  129.184
     89.720  129.363
     89.730  126.693
     89.740  126.820
     89.750  130.522
     89.760  126.747
     89.770  126.019
     89.780  127.464
     89.790  126.005
     89.800  128.725
     89.810  127.424
     89.820  127.025
     89.830  128.560
     89.840  126.713
     89.850  125.049
     89.860  128.053
     89.870  127.885
     89.880  125.619
     89.890  125.300
     89.900  125.753
     89.910  126.454
     89.920  128.642
     89.930  125.021
     89.940  125.591
     89.950  125.576
     89.960  123.955
     89.970  125.769
     89.980  123.566
     89.990  125.434
     90.000  124.432
     90.010  125.275
     90.020  125.164
     90.030  124.599
     90.040  125.116
     90.050  124.695
     90.060  126.125
     90.070  126.970
     90.080  125.515
     90.090  125.693
     90.100  125.780
     90.110  124.570
     90.120  124.677
     90.130  127.187
     90.140  125.683
     90.150  126.685
     90.160  126.561
     90.170  126.827
     90.180  127.872
     90.190  128.479
     90.200  131.213
     90.210  130.328
     90.220  128.662
     90.230  128.385
     90.240  131.207
     90.250  131.743
     90.260  127.225
     90.270  128.793
     90.280  130.528
     90.290  130.626
     90.300  127.572
     90.310  126.947
     90.320  129.125
     90.330  127.735
     90.340  130.129
     90.350  129.484
     90.360  128.606
     90.370  128.663
     90.380  127.802
     90.390  131.424
     90.400  127.272
     90.410  125.300
     90.420  128.235
     90.430  128.619
     90.440  127.532
     90.450  132.195
     90.460  127.014
     90.470  128.381
     90.480  128.297
     90.490  127.810
     90.500  127.608
     90.510  129.415
     90.520  126.110
     90.530  128.323
     90.540  129.005
     90.550  126.827
     90.560  128.056
     90.570  128.739
     90.580  131.005
     90.590  130.073
     90.600  128.162
     90.610  127.743
     90.620  128.588
     90.630  132.160
     90.640  127.280
     90.650  129.632
     90.660  129.945
     90.670  129.824
     90.680  129.066
     90.690  128.555
     90.700  129.199
     90.710  128.111
     90.720  128.731
     90.730  126.033
     90.740  129.041
     90.750  127.869
     90.760  129.305
     90.770  127.048
     90.780  127.553
     90.790  127.242
     90.800  125.830
     90.810  128.733
     90.820  125.316
     90.830  126.660
     90.840  126.857
     90.850  126.679
     90.860  127.412
     90.870  127.911
     90.880  122.942
     90.890  127.686
     90.900  126.313
     90.910  125.504
     90.920  128.651
     90.930  126.792
     90.940  125.291
     90.950  123.725
     90.960  124.300
     90.970  125.391
     90.980  125.232
     90.990  123.319
     91.000  128.119
     91.010  128.107
     91.020  126.959
     91.030  125.369
     91.040  124.796
     91.050  126.986
     91.060  127.883
     91.070  126.904
     91.080  128.545
     91.090  126.225
     91.100  130.269
     91.110  127.551
     91.120  126.643
     91.130  128.111
     91.140  127.118
     91.150  127.074
     91.160  128.362
     91.170  126.245
     91.180  124.211
     91.190  126.186
     91.200  126.996
     91.210  125.788
     91.220  128.470
     91.230  125.348
     91.240  124.388
     91.250  126.420
     91.260  123.905
     91.270  125.536
     91.280  124.208
     91.290  127.076
     91.300  126.794
     91.310  125.752
     91.320  124.839
     91.330  126.326
     91.340  126.630
     91.350  128.456
     91.360  129.105
     91.370  127.067
     91.380  128.439
     91.390  125.366
     91.400  126.696
     91.410  125.578
     91.420  128.964
     91.430  125.959
     91.440  124.733
     91.450  128.516
     91.460  123.542
     91.470  125.427
     91.480  124.590
     91.490  125.021
     91.500  126.176
     91.510  123.194
     91.520  127.834
     91.530  128.730
     91.540  126.969
     91.550  128.107
     91.560  126.769
     91.570  126.571
     91.580  126.157
     91.590  125.995
     91.600  126.314
     91.610  126.600
     91.620  125.712
     91.630  125.192
     91.640  127.675
     91.650  127.222
     91.660  126.121
     91.670  124.107
     91.680  126.353
     91.690  123.518
     91.700  127.830
     91.710  124.460
     91.720  125.385
     91.730  125.718
     91.740  126.732
     91.750  125.703
     91.760  128.116
     91.770  125.295
     91.780  130.470
     91.790  128.455
     91.800  127.055
     91.810  126.257
     91.820  125.758
     91.830  127.769
     91.840  130.449
     91.850  129.813
     91.860  130.299
     91.870  131.860
     91.880  129.763
     91.890  131.255
     91.900  130.335
     91.910  129.220
     91.920  130.952
     91.930  128.316
     91.940  131.995
     91.950  129.684
     91.960  130.046
     91.970  128.531
     91.980  128.457
     91.990  128.582
     92.000  126.549
     92.010  128.096
     92.020  130.336
     92.030  127.527
     92.040  128.560
     92.050  132.555
     92.060  129.030
     92.070  127.797
     92.080  129.367
     92.090  129.384
     92.100  127.023
     92.110  127.746
     92.120  128.775
     92.130  127.767
     92.140  126.666
     92.150  128.288
     92.160  126.384
     92.170  127.481
     92.180  125.414
     92.190  129.577
     92.200  128.448
     92.210  129.775
     92.220  130.200
     92.230  129.456
     92.240  128.237
     92.250  126.635
     92.260  127.222
     92.270  129.157
     92.280  130.206
     92.290  128.189
     92.300  128.766
     92.310  128.778
     92.320  127.673
     92.330  127.299
     92.340  129.869
     92.350  129.012
     92.360  129.439
     92.370  129.113
     92.380  125.538
     92.390  127.887
     92.400  126.215
     92.410  126.572
     92.420  126.078
     92.430  128.066
     92.440  123.809
     92.450  127.213
     92.460  125.694
     92.470  123.743
     92.480  123.581
     92.490  124.286
     92.500  126.528
     92.510  126.415
     92.520  126.717
     92.530  127.786
     92.540  127.734
     92.550  127.036
     92.560  127.651
     92.570  128.860
     92.580  129.180
     92.590  127.767
     92.600  126.716
     92.610  125.502
     92.620  123.416
     92.630  125.452
     92.640  124.339
     92.650  126.289
     92.660  127.278
     92.670  124.411
     92.680  130.086
     92.690  125.950
     92.700  128.224
     92.710  127.543
     92.720  128.134
     92.730  127.991
     92.740  129.000
     92.750  126.937
     92.760  130.271
     92.770  127.159
     92.780  128.667
     92.790  127.834
     92.800  128.883
     92.810  128.071
     92.820  127.136
     92.830  129.239
     92.840  128.585
     92.850  127.654
     92.860  129.106
     92.870  126.672
     92.880  126.733
     92.890  125.192
     92.900  126.725
     92.910  125.811
     92.920  125.730
     92.930  126.457
     92.940  129.433
     92.950  125.900
     92.960  124.664
     92.970  122.980
     92.980  124.332
     92.990  125.564
     93.000  123.024
     93.010  124.835
     93.020  125.464
     93.030  125.202
     93.040  122.729
     93.050  126.145
     93.060  123.846
     93.070  125.279
     93.080  123.430
     93.090  123.255
     93.100  124.569
     93.110  124.372
     93.120  126.393
     93.130  124.802
     93.140  124.111
     93.150  126.010
     93.160  125.132
     93.170  124.602
     93.180  124.371
     93.190  124.193
     93.200  127.288
     93.210  126.258
     93.220  127.363
     93.230  126.247
     93.240  128.155
     93.250  129.749
     93.260  129.427
     93.270  128.650
     93.280  129.977
     93.290  129.276
     93.300  124.402
     93.310  127.480
     93.320  125.044
     93.330  126.342
     93.340  127.723
     93.350  127.944
     93.360  128.741
     93.370  128.572
     93.380  126.679
     93.390  125.993
     93.400  125.119
     93.410  127.701
     93.420  126.659
     93.430  128.443
     93.440  125.855
     93.450  126.932
     93.460  126.688
     93.470  126.014
     93.480  127.028
     93.490  125.033
     93.500  126.743
     93.510  127.311
     93.520  130.127
     93.530  125.363
     93.540  128.724
     93.550  126.841
     93.560  127.240
     93.570  129.129
     93.580  127.054
     93.590  126.393
     93.600  125.716
     93.610  125.255
     93.620  124.121
     93.630  125.407
     93.640  125.539
     93.650  126.056
     93.660  125.644
     93.670  123.049
     93.680  124.410
     93.690  125.241
     93.700  125.991
     93.710  124.788
     93.720  128.184
     93.730  126.849
     93.740  128.889
     93.750  125.746
     93.760  124.849
     93.770  126.784
     93.780  125.926
     93.790  127.552
     93.800  124.609
     93.810  128.986
     93.820  125.712
     93.830  126.603
     93.840  126.127
     93.850  125.816
     93.860  126.445
     93.870  125.916
     93.880  127.225
     93.890  126.889
     93.900  126.466
     93.910  123.815
     93.920  124.662
     93.930  124.568
     93.940  123.767
     93.950  124.442
     93.960  127.141
     93.970  125.949
     93.980  126.645
     93.990  127.447
     94.000  128.005
     94.010  130.243
     94.020  125.869
     94.030  126.116
     94.040  128.808
     94.050  127.891
     94.060  127.872
     94.070  126.031
     94.080  126.583
     94.090  128.129
     94.100  127.896
     94.110  123.913
     94.120  124.548
     94.130  126.249
     94.140  123.797
     94.150  127.435
     94.160  127.448
     94.170  128.753
     94.180  123.767
     94.190  125.658
     94.200  128.686
     94.210  128.402
     94.220  126.531
     94.230  126.273
     94.240  124.328
     94.250  128.150
     94.260  129.568
     94.270  126.697
     94.280  126.819
     94.290  126.195
     94.300  127.940
     94.310  127.730
     94.320  128.635
     94.330  126.000
     94.340  127.404
     94.350  127.338
     94.360  125.581
     94.370  125.938
     94.380  129.158
     94.390  127.908
     94.400  126.271
     94.410  125.964
     94.420  127.205
     94.430  127.072
     94.440  128.621
     94.450  126.631
     94.460  130.285
     94.470  128.902
     94.480  128.284
     94.490  131.033
     94.500  130.794
     94.510  130.275
     94.520  129.139
     94.530  127.305
     94.540  126.944
     94.550  127.115
     94.560  128.234
     94.570  126.591
     94.580  130.418
     94.590  128.311
     94.600  129.561
     94.610  127.687
     94.620  128.061
     94.630  125.836
     94.640  128.968
     94.650  127.301
     94.660  128.340
     94.670  127.293
     94.680  128.161
     94.690  126.804
     94.700  128.139
     94.710  127.665
     94.720  127.588
     94.730  126.184
     94.740  126.657
     94.750  126.627
     94.760  128.754
     94.770  127.261
     94.780  125.916
     94.790  123.730
     94.800  127.363
     94.810  125.624
     94.820  126.219
     94.830  126.588
     94.840  127.227
     94.850  123.970
     94.860  127.975
     94.870  128.742
     94.880  129.925
     94.890  125.083
     94.900  126.141
     94.910  126.335
     94.920  126.785
     94.930  126.614
     94.940  127.347
     94.950  124.338
     94.960  125.374
     94.970  128.854
     94.980  124.763
     94.990  129.573
     95.000  126.253
     95.010  126.896
     95.020  125.717
     95.030  128.849
     95.040  127.531
     95.050  127.346
     95.060  128.132
     95.070  127.372
     95.080  126.683
     95.090  128.513
     95.100  123.667
     95.110  129.697
     95.120  130.159
     95.130  129.377
     95.140  129.571
     95.150  129.753
     95.160  129.593
     95.170  127.504
     95.180  127.598
     95.190  125.731
     95.200  128.018
     95.210  128.753
     95.220  127.599
     95.230  126.847
     95.240  127.834
     95.250  128.114
     95.260  126.448
     95.270  127.979
     95.280  129.541
     95.290  129.552
     95.300  124.443
     95.310  129.507
     95.320  126.966
     95.330  128.618
     95.340  128.985
     95.350  127.719
     95.360  130.232
     95.370  129.211
     95.380  127.614
     95.390  128.300
     95.400  126.871
     95.410  128.464
     95.420  127.304
     95.430  127.421
     95.440  128.224
     95.450  129.684
     95.460  127.649
     95.470  129.745
     95.480  131.263
     95.490  129.842
     95.500  129.727
     95.510  130.892
     95.520  130.543
     95.530  129.442
     95.540  128.553
     95.550  129.434
     95.560  133.016
     95.570  131.840
     95.580  130.712
     95.590  131.091
     95.600  131.238
     95.610  130.486
     95.620  128.904
     95.630  130.377
     95.640  131.739
     95.650  130.822
     95.660  131.097
     95.670  127.351
     95.680  130.212
     95.690  130.756
     95.700  128.483
     95.710  126.899
     95.720  129.179
     95.730  128.562
     95.740  128.604
     95.750  126.909
     95.760  131.510
     95.770  130.410
     95.780  132.276
     95.790  128.565
     95.800  131.517
     95.810  130.060
     95.820  129.341
     95.830  127.808
     95.840  129.147
     95.850  127.973
     95.860  128.028
     95.870  127.079
     95.880  128.813
     95.890  126.374
     95.900  127.650
     95.910  127.735
     95.920  127.410
     95.930  129.820
     95.940  124.532
     95.950  125.224
     95.960  127.758
     95.970  125.034
     95.980  126.519
     95.990  128.630
     96.000  127.158
     96.010  127.625
     96.020  129.707
     96.030  128.415
     96.040  129.322
     96.050  129.000
     96.060  127.380
     96.070  129.540
     96.080  127.994
     96.090  128.657
     96.100  125.500
     96.110  126.698
     96.120  128.010
     96.130  129.113
     96.140  128.845
     96.150  126.677
     96.160  128.707
     96.170  129.819
     96.180  128.010
     96.190  127.487
     96.200  128.597
     96.210  130.120
     96.220  129.013
     96.230  126.638
     96.240  130.631
     96.250  130.349
     96.260  131.442
     96.270  127.873
     96.280  128.078
     96.290  129.683
     96.300  127.962
     96.310  129.000
     96.320  127.583
     96.330  128.622
     96.340  128.055
     96.350  127.858
     96.360  129.446
     96.370  129.727
     96.380  128.586
     96.390  129.323
     96.400  127.230
     96.410  128.440
     96.420  127.108
     96.430  127.633
     96.440  128.089
     96.450  129.173
     96.460  128.663
     96.470  130.034
     96.480  129.476
     96.490  126.513
     96.500  127.749
     96.510  128.056
     96.520  127.648
     96.530  127.225
     96.540  128.429
     96.550  129.686
     96.560  128.782
     96.570  128.373
     96.580  128.581
     96.590  127.785
     96.600  131.599
     96.610  127.424
     96.620  126.867
     96.630  126.099
     96.640  126.270
     96.650  126.321
     96.660  125.996
     96.670  128.331
     96.680  126.649
     96.690  127.021
     96.700  128.312
     96.710  130.017
     96.720  127.177
     96.730  127.365
     96.740  128.941
     96.750  125.492
     96.760  126.952
     96.770  127.260
     96.780  127.658
     96.790  129.059
     96.800  125.435
     96.810  125.830
     96.820  126.795
     96.830  126.361
     96.840  127.386
     96.850  126.120
     96.860  129.317
     96.870  128.627
     96.880  132.116
     96.890  127.899
     96.900  130.976
     96.910  128.777
     96.920  126.326
     96.930  127.256
     96.940  126.582
     96.950  129.725
     96.960  127.963
     96.970  128.680
     96.980  127.001
     96.990  128.264
     97.000  128.911
     97.010  127.191
     97.020  127.678
     97.030  124.819
     97.040  125.103
     97.050  125.135
     97.060  124.111
     97.070  125.608
     97.080  125.083
     97.090  127.920
     97.100  126.562
     97.110  128.517
     97.120  127.628
     97.130  124.740
     97.140  125.272
     97.150  127.212
     97.160  126.886
     97.170  126.836
     97.180  126.767
     97.190  127.921
     97.200  125.268
     97.210  127.959
     97.220  128.735
     97.230  128.248
     97.240  127.812
     97.250  127.826
     97.260  128.478
     97.270  124.884
     97.280  128.279
     97.290  127.186
     97.300  126.259
     97.310  126.508
     97.320  125.002
     97.330  126.826
     97.340  127.169
     97.350  126.534
     97.360  126.717
     97.370  128.005
     97.380  125.572
     97.390  126.065
     97.400  126.939
     97.410  126.536
     97.420  125.089
     97.430  123.991
     97.440  124.915
     97.450  124.398
     97.460  125.057
     97.470  125.108
     97.480  122.654
     97.490  123.866
     97.500  123.090
     97.510  126.471
     97.520  124.078
     97.530  122.300
     97.540  123.659
     97.550  124.895
     97.560  123.977
     97.570  124.249
     97.580  125.703
     97.590  124.505
     97.600  125.502
     97.610  124.630
     97.620  126.176
     97.630  127.458
     97.640  124.468
     97.650  126.088
     97.660  124.002
     97.670  124.121
     97.680  124.116
     97.690  125.236
     97.700  124.785
     97.710  125.807
     97.720  126.199
     97.730  124.130
     97.740  124.116
     97.750  124.409
     97.760  125.836
     97.770  126.495
     97.780  124.029
     97.790  123.340
     97.800  121.946
     97.810  125.162
     97.820  124.032
     97.830  125.439
     97.840  125.743
     97.850  126.095
     97.860  126.933
     97.870  126.101
     97.880  126.362
     97.890  126.418
     97.900  124.635
     97.910  125.967
     97.920  121.832
     97.930  123.794
     97.940  126.160
     97.950  124.101
     97.960  124.762
     97.970  123.924
     97.980  123.356
     97.990  123.889
     98.000  124.191
     98.010  123.856
     98.020  126.043
     98.030  122.298
     98.040  123.550
     98.050  123.299
     98.060  124.251
     98.070  122.427
     98.080  123.102
     98.090  124.640
     98.100  124.509
     98.110  122.869
     98.120  122.243
     98.130  123.763
     98.140  121.906
     98.150  124.700
     98.160  124.947
     98.170  123.222
     98.180  122.976
     98.190  124.225
     98.200  124.082
     98.210  121.831
     98.220  125.693
     98.230  125.164
     98.240  123.539
     98.250  124.674
     98.260  124.583
     98.270  123.476
     98.280  124.475
     98.290  122.890
     98.300  121.137
     98.310  123.967
     98.320  123.877
     98.330  123.175
     98.340  125.585
     98.350  123.570
     98.360  124.826
     98.370  126.233
     98.380  125.771
     98.390  126.073
     98.400  123.973
     98.410  126.676
     98.420  124.368
     98.430  126.530
     98.440  126.913
     98.450  124.553
     98.460  124.405
     98.470  124.123
     98.480  126.164
     98.490  124.802
     98.500  123.678
     98.510  123.955
     98.520  122.738
     98.530  123.894
     98.540  123.400
     98.550  124.268
     98.560  125.835
     98.570  126.365
     98.580  121.464
     98.590  126.104
     98.600  126.195
     98.610  123.741
     98.620  124.644
     98.630  124.596
     98.640  123.529
     98.650  125.127
     98.660  126.545
     98.670  124.886
     98.680  124.022
     98.690  123.778
     98.700  124.456
     98.710  124.635
     98.720  122.797
     98.730  122.351
     98.740  121.410
     98.750  124.954
     98.760  125.744
     98.770  125.718
     98.780  127.211
     98.790  126.194
     98.800  125.645
     98.810  125.669
     98.820  125.967
     98.830  125.223
     98.840  125.124
     98.850  125.127
     98.860  124.570
     98.870  126.100
     98.880  124.156
     98.890  124.794
     98.900  126.188
     98.910  125.303
     98.920  127.618
     98.930  125.139
     98.940  127.892
     98.950  129.584
     98.960  124.421
     98.970  124.564
     98.980  124.652
     98.990  125.911
     99.000  124.420
     99.010  123.051
     99.020  123.917
     99.030  125.266
     99.040  124.816
     99.050  123.551
     99.060  123.634
     99.070  121.861
     99.080  124.584
     99.090  125.506
     99.100  124.934
     99.110  121.759
     99.120  123.909
     99.130  122.159
     99.140  121.761
     99.150  122.570
     99.160  124.292
     99.170  125.533
     99.180  123.561
     99.190  124.008
     99.200  125.746
     99.210  124.902
     99.220  126.194
     99.230  127.118
     99.240  126.704
     99.250  125.716
     99.260  123.835
     99.270  127.042
     99.280  123.613
     99.290  125.168
     99.300  124.372
     99.310  124.052
     99.320  124.966
     99.330  127.152
     99.340  124.445
     99.350  127.031
     99.360  125.574
     99.370  125.541
     99.380  124.498
     99.390  123.544
     99.400  123.014
     99.410  123.985
     99.420  124.560
     99.430  123.323
     99.440  123.250
     99.450  124.209
     99.460  125.597
     99.470  125.980
     99.480  125.869
     99.490  126.094
     99.500  126.716
     99.510  128.022
     99.520  125.998
     99.530  128.029
     99.540  128.031
     99.550  125.923
     99.560  124.748
     99.570  125.523
     99.580  123.213
     99.590  123.133
     99.600  127.279
     99.610  123.973
     99.620  127.007
     99.630  126.589
     99.640  124.623
     99.650  126.568
     99.660  126.392
     99.670  127.200
     99.680  126.677
     99.690  124.927
     99.700  124.521
     99.710  125.265
     99.720  128.179
     99.730  124.290
     99.740  126.828
     99.750  125.696
     99.760  126.766
     99.770  125.647
     99.780  124.135
     99.790  125.406
     99.800  126.023
     99.810  129.669
     99.820  126.283
     99.830  126.673
     99.840  127.317
     99.850  129.200
     99.860  124.740
     99.870  125.553
     99.880  125.973
     99.890  125.065
     99.900  122.463
     99.910  125.827
     99.920  125.585
     99.930  127.992
     99.940  123.912
     99.950  125.428
     99.960  121.859
     99.970  123.901
     99.980  125.221
     99.990  124.322
    100.000  125.193
