# Supplementary material for: Exploration of the molecular mechanism of melatonin against polycystic ovary syndrome based on a network pharmacology approach and experimental validation
Source: Front Endocrinol (Lausanne). 2025 Aug 5;16:1528518. doi: 10.3389/fendo.2025.1528518 (PMC12361247; doi:10.3389/fendo.2025.1528518)
Supplement: Supplementary file 1 [file DataSheet1.zip › Raw data/molecular dynamics simulation/CYP19A1-Melatonin/gyrate-pro.xvg]

# This file was created Thu Oct 31 18:48:52 2024
# Created by:
#                      :-) GROMACS - gmx gyrate, 2022.3 (-:
# 
# Executable:   /usr/gromacs-2022.3/build/bin/gmx
# Data prefix:  /usr/gromacs-2022.3 (source tree)
# Working dir:  /media/zhuxf/ed1e2859-6835-4f28-bdc4-842a33339ae6/MD/1031-春天de奥利奥ri/CYP19A1-Melatonin
# Command line:
#   gmx gyrate -s md_0_1.tpr -f md_0_1_noPBC_MOL.xtc -o gyrate-pro.xvg
# gmx gyrate is part of G R O M A C S:
#
# Good ROcking Metal Altar for Chronical Sinners
#
@    title "Radius of gyration (total and around axes)"
@    xaxis  label "Time (ps)"
@    yaxis  label "Rg (nm)"
@TYPE xy
@ view 0.15, 0.15, 0.75, 0.85
@ legend on
@ legend box on
@ legend loctype view
@ legend 0.78, 0.8
@ legend length 2
@ s0 legend "Rg"
@ s1 legend "Rg\sX\N"
@ s2 legend "Rg\sY\N"
@ s3 legend "Rg\sZ\N"
         0     2.23164     1.80692     1.65917     1.98562
        10     2.25641     1.82386     1.67996     2.00849
        20     2.25729     1.83416     1.67145     2.00819
        30      2.2743     1.85378      1.6729     2.02727
        40     2.25629     1.84492     1.65915     2.00629
        50     2.26271     1.83555     1.67361      2.0173
        60     2.26435      1.8315     1.68065     2.01881
        70     2.26055     1.83778     1.66923     2.01405
        80     2.26161     1.83505     1.67818     2.01148
        90     2.25874     1.83255     1.67578      2.0093
       100      2.2649     1.84204     1.67665     2.01377
       110     2.27055     1.83579     1.69045     2.02066
       120     2.26034     1.83819     1.67956     2.00459
       130     2.26175      1.8355      1.6854     2.00534
       140     2.26104     1.83662     1.68258     2.00509
       150     2.25947     1.83444      1.6786     2.00687
       160     2.25915     1.81872     1.69053     2.01044
       170     2.26196     1.83737     1.67769     2.01057
       180     2.26207     1.83234     1.68402      2.0101
       190     2.26836     1.84104     1.67248      2.0259
       200     2.26256     1.83587      1.6738     2.01652
       210     2.26013     1.83273     1.67994      2.0088
       220     2.25947     1.82919     1.67658     2.01334
       230     2.25881     1.83109     1.67951     2.00769
       240     2.26171     1.83057     1.68665     2.00871
       250     2.25829     1.82307     1.68478      2.0094
       260     2.26544     1.83629     1.68608     2.01237
       270     2.26309     1.82549     1.68879     2.01461
       280     2.25887     1.82323     1.68647     2.00913
       290     2.26342     1.82512     1.68699     2.01722
       300     2.26219     1.82251     1.68158     2.02132
       310     2.27049     1.83254     1.68769     2.02577
       320     2.26593     1.82742     1.68779     2.02009
       330     2.26982     1.82921     1.68429      2.0301
       340     2.26532     1.83055     1.67885     2.02335
       350     2.27089     1.83432     1.67996     2.03147
       360     2.26598     1.83001     1.68014     2.02422
       370     2.26869      1.8374       1.674      2.0287
       380     2.27259      1.8356     1.68226     2.03221
       390     2.27022     1.83227     1.68528     2.02742
       400     2.26613     1.82809     1.68226     2.02455
       410     2.27326     1.83838     1.68299      2.0306
       420     2.26976     1.84152     1.68224     2.02051
       430     2.27018     1.83951     1.68292     2.02273
       440     2.27306      1.8393     1.68793     2.02522
       450     2.26254     1.83496     1.67736     2.01435
       460     2.27571     1.84425     1.68591     2.02833
       470     2.27379     1.84294     1.68272     2.02788
       480     2.26734     1.83927      1.6831     2.01642
       490     2.27243     1.84587     1.67841     2.02573
       500     2.27468     1.84385     1.68225     2.02943
       510     2.28051     1.84325     1.68889     2.03752
       520     2.28719     1.85328     1.68659     2.04529
       530     2.27998     1.84908     1.68167     2.03704
       540     2.27789     1.84873     1.68378     2.03093
       550     2.27841     1.84939     1.68665     2.02911
       560     2.28636     1.86045     1.68045     2.04197
       570     2.27432     1.85092     1.67754     2.02608
       580     2.27736     1.84813     1.68975     2.02531
       590      2.2752     1.83985     1.69413     2.02434
       600     2.27567     1.84613     1.68648     2.02605
       610     2.28025     1.85111     1.68914      2.0296
       620     2.27405     1.84184     1.68496     2.02758
       630     2.27775     1.84226     1.69367     2.02827
       640     2.27034     1.83116     1.69198     2.02311
       650     2.26949     1.84045     1.68659     2.01726
       660      2.2709     1.84327     1.68587     2.01847
       670     2.27979     1.84458     1.69147     2.03258
       680     2.27034     1.83879     1.68707     2.02027
       690     2.26733      1.8366     1.68765     2.01502
       700     2.26953     1.84325     1.67906     2.02107
       710     2.27105     1.84255     1.67871     2.02541
       720     2.27458     1.84582     1.68381     2.02612
       730     2.27705     1.84569     1.69455     2.02282
       740     2.26673     1.84012     1.68635     2.01153
       750     2.27205     1.84728     1.68792     2.01566
       760     2.28054     1.85499     1.69241     2.02399
       770     2.27697     1.85107     1.69115     2.02057
       780     2.26828     1.84014     1.69203     2.01025
       790     2.26685     1.84055     1.69109     2.00743
       800     2.27204     1.84716     1.69143     2.01281
       810     2.27737     1.85346     1.69193     2.01864
       820      2.2747      1.8522     1.68877     2.01641
       830     2.28154     1.84782     1.70537      2.0219
       840     2.27269     1.84067     1.69757     2.01505
       850     2.26743     1.83813     1.69666     2.00625
       860     2.26774     1.83786     1.69632      2.0075
       870     2.26925      1.8397      1.6977     2.00806
       880     2.26511     1.83144     1.70372     2.00114
       890     2.26297     1.84073     1.68977     1.99962
       900     2.26286     1.83473     1.69354     2.00169
       910     2.26789     1.83967     1.70229     2.00112
       920     2.26158     1.83345     1.69314      2.0003
       930     2.26735     1.82891     1.70185      2.0101
       940     2.26926     1.83892     1.70012     2.00676
       950     2.26461     1.83201     1.69692     2.00526
       960     2.26083     1.82635     1.69619     2.00253
       970     2.25168     1.81948     1.69882     1.98586
       980     2.25901       1.824     1.69765     1.99932
       990     2.24824     1.81411     1.69386      1.9872
      1000     2.25239     1.80889     1.69426     2.00099
      1010     2.26468     1.81982      1.6977     2.01584
      1020     2.26029     1.81475     1.69524     2.01263
      1030     2.25978     1.82211     1.68837     2.01059
      1040     2.27034      1.8327     1.69087     2.02264
      1050     2.26609     1.83074     1.69054     2.01515
      1060     2.26497     1.83396     1.68618     2.01335
      1070      2.2598     1.82728     1.68693     2.00716
      1080     2.25763     1.82314     1.68215     2.01005
      1090     2.25918     1.82036     1.68566     2.01311
      1100     2.26024     1.82792     1.68158     2.01205
      1110      2.2572     1.82131     1.69211     2.00237
      1120     2.25871     1.83067     1.68628     2.00217
      1130     2.26063     1.82836     1.68919     2.00614
      1140     2.26848     1.83607     1.69192     2.01452
      1150     2.26408     1.83421     1.68664     2.01072
      1160      2.2546     1.82659      1.6821     2.00014
      1170     2.25618     1.83747     1.67222     2.00202
      1180     2.26751     1.83097     1.69473     2.01462
      1190      2.2597     1.83533     1.68203     2.00369
      1200       2.267     1.83055     1.69004     2.01779
      1210     2.25513      1.8238     1.68347     2.00273
      1220     2.26257     1.83306     1.68326      2.0112
      1230     2.25899     1.82806      1.6837     2.00734
      1240     2.26398     1.82991     1.68499      2.0158
      1250     2.26466     1.83798     1.67622     2.01729
      1260     2.26569     1.84142     1.67924     2.01397
      1270     2.26478     1.83679     1.68067     2.01495
      1280     2.26574     1.83927     1.68238     2.01341
      1290     2.26951     1.84329     1.68042     2.01985
      1300     2.25875     1.83269     1.67728     2.00795
      1310     2.26826     1.84156     1.67859     2.02016
      1320     2.26959      1.8374      1.6802     2.02558
      1330     2.26329     1.84085      1.6817     2.00702
      1340     2.26181     1.84367     1.66718      2.0132
      1350     2.26826      1.8437     1.67743     2.01915
      1360      2.2602     1.83132     1.67367     2.01546
      1370     2.25218     1.83041     1.67224     1.99946
      1380     2.25273     1.82879     1.67255     2.00191
      1390     2.25561     1.83246     1.67316     2.00455
      1400     2.25806      1.8386      1.6678     2.00889
      1410     2.25829     1.83675     1.67028     2.00906
      1420     2.25892     1.83187      1.6772     2.00916
      1430     2.25449     1.82988     1.67781     2.00048
      1440     2.25217     1.82756     1.67434      2.0003
      1450     2.25801     1.83249     1.67601     2.00754
      1460     2.25837     1.83299     1.67234     2.01095
      1470     2.26212     1.83156     1.68117      2.0133
      1480      2.2539      1.8227     1.68179     2.00237
      1490     2.26008     1.82555     1.68817     2.00832
      1500     2.25685     1.83028     1.67851     2.00484
      1510     2.26234      1.8294     1.68727     2.01066
      1520      2.2534     1.82228     1.68469     1.99918
      1530     2.25931     1.82464     1.68067      2.0137
      1540     2.26017     1.82996     1.67975     2.01159
      1550     2.25839     1.82942     1.68323     2.00514
      1560     2.26218      1.8303     1.68575     2.01075
      1570     2.26354     1.82507     1.69067     2.01446
      1580     2.25882     1.82873     1.68341     2.00659
      1590     2.26821     1.84181     1.68478     2.01464
      1600     2.25716     1.83098     1.68522     1.99927
      1610     2.25762     1.83423     1.67791     2.00348
      1620        2.26     1.83622     1.67588     2.00871
      1630     2.25482     1.82101      1.6866     2.00194
      1640     2.25119     1.81909     1.68139     1.99989
      1650     2.25396     1.82592     1.68177     1.99958
      1660     2.26555     1.83366     1.68547      2.0155
      1670     2.26308      1.8266     1.68956     2.01295
      1680     2.26196     1.83156     1.68361     2.01091
      1690     2.26324     1.82854     1.68442     2.01584
      1700     2.26482     1.83059     1.68828     2.01431
      1710     2.25617     1.83015     1.67866     2.00331
      1720     2.26242     1.83138     1.68977     2.00695
      1730     2.26615     1.83542     1.68887     2.01241
      1740     2.25865      1.8218     1.68679     2.00968
      1750     2.26479     1.82078     1.69461     2.01782
      1760     2.27099       1.833     1.69079      2.0239
      1770     2.26402     1.83051     1.68106     2.01862
      1780     2.26426     1.83095     1.68466     2.01576
      1790     2.25987     1.82271     1.68385     2.01405
      1800     2.27154     1.83301     1.68904     2.02657
      1810     2.26865     1.82903      1.6909     2.02214
      1820     2.26905     1.83295      1.6847     2.02467
      1830     2.27223      1.8309     1.68879     2.03025
      1840     2.27127     1.83039     1.68614     2.03075
      1850      2.2671     1.83037     1.68473      2.0226
      1860     2.25837     1.82311     1.67992      2.0136
      1870      2.2715     1.83749     1.68459     2.02614
      1880      2.2686     1.83846     1.68331     2.01982
      1890     2.27103     1.83652     1.68533     2.02534
      1900     2.27183     1.84336     1.67714     2.02771
      1910     2.27252     1.83898     1.68154     2.02961
      1920     2.27296     1.83705     1.68657     2.02815
      1930     2.26834     1.83291     1.68514     2.02273
      1940     2.26668     1.82264     1.69595     2.01927
      1950     2.27424     1.82706      1.6992      2.0295
      1960     2.26708     1.82516     1.69651      2.0174
      1970     2.27683     1.83762     1.69086     2.03275
      1980     2.27016     1.82832     1.69353     2.02397
      1990     2.26682     1.82928     1.69215     2.01675
      2000     2.26627     1.82921     1.68949     2.01781
      2010     2.26845     1.83018     1.69071     2.02081
      2020     2.26511     1.81896      1.6961     2.01893
      2030     2.26899     1.83209     1.68957     2.02125
      2040     2.26685     1.83206     1.68776     2.01797
      2050     2.26694     1.83294     1.67993     2.02391
      2060     2.26703     1.82944     1.68836     2.02026
      2070     2.27017     1.83233     1.68952     2.02372
      2080     2.26034     1.82074     1.68792     2.01348
      2090      2.2696     1.82434     1.69238     2.02728
      2100     2.25866     1.82598     1.67798     2.01328
      2110     2.27024      1.8308     1.69292     2.02241
      2120     2.26952     1.83175     1.68635     2.02542
      2130     2.26429     1.81936     1.69275     2.01953
      2140     2.26264     1.82361     1.68504     2.01845
      2150     2.26528     1.82313     1.68983     2.02079
      2160     2.26259     1.82127     1.68956     2.01669
      2170     2.26213     1.82102     1.69105     2.01463
      2180     2.26134     1.82361       1.684     2.01641
      2190     2.26744      1.8246     1.69252     2.02207
      2200     2.26524     1.82276     1.69234     2.01895
      2210     2.25986     1.82389     1.68848     2.00908
      2220     2.26519     1.82795     1.69183     2.01457
      2230     2.26497      1.8237      1.6993     2.01163
      2240     2.26182     1.81934     1.70084     2.00718
      2250     2.26396     1.83246     1.69131     2.00814
      2260     2.26705     1.83731     1.68918     2.01245
      2270     2.26707      1.8348     1.69485     2.01001
      2280     2.26506     1.83254     1.69492      2.0075
      2290      2.2739     1.84346     1.69024     2.02139
      2300     2.26728     1.83919     1.68616      2.0138
      2310     2.26918     1.83377     1.69495     2.01563
      2320     2.26989     1.83686     1.69532      2.0141
      2330     2.26739     1.83298     1.69325     2.01374
      2340     2.27488     1.83761     1.69475     2.02513
      2350     2.26434     1.83411     1.68988     2.00869
      2360     2.26799     1.83723     1.69107     2.01306
      2370     2.27843     1.84719     1.69057     2.02789
      2380     2.27067      1.8304     1.69454      2.0224
      2390     2.27785     1.83531     1.70222     2.02762
      2400     2.26809     1.82309     1.70202     2.01691
      2410     2.27648     1.83221     1.69696     2.03176
      2420     2.27098     1.83231     1.69561     2.02045
      2430     2.26989     1.82978     1.69657     2.01948
      2440     2.25994     1.81956     1.68842     2.01322
      2450     2.26722      1.8256     1.69253     2.02067
      2460     2.26815     1.82638     1.69629     2.01891
      2470     2.27195     1.82995     1.70007     2.02104
      2480     2.26761     1.82928     1.69441     2.01664
      2490     2.27332     1.82987     1.70256     2.02208
      2500     2.26828     1.82237     1.69954     2.02009
      2510     2.28527     1.83487      1.7049     2.04243
      2520     2.27305      1.8394       1.685     2.02754
      2530     2.26778     1.82413     1.69381     2.02218
      2540     2.26677     1.82852     1.68867     2.02025
      2550     2.27932     1.83726     1.69757     2.03305
      2560     2.26991     1.83155     1.69109     2.02253
      2570     2.27761     1.83914     1.69467     2.02996
      2580      2.2695     1.82924      1.6894     2.02512
      2590     2.27198     1.82955     1.69242     2.02788
      2600     2.26735     1.82256     1.68815     2.02737
      2610      2.2592     1.82784     1.67737     2.01331
      2620     2.26193     1.83555     1.67759     2.01224
      2630     2.26326     1.83205     1.67561     2.02007
      2640     2.26395     1.82547     1.68627     2.01869
      2650     2.26438     1.83053     1.68839     2.01328
      2660     2.26965     1.82894     1.69118     2.02423
      2670     2.26351     1.82355     1.69379     2.01312
      2680     2.26664     1.83288     1.68223     2.02139
      2690     2.26877     1.83067     1.69055     2.02123
      2700     2.27064     1.83093     1.69214     2.02384
      2710     2.26394      1.8322     1.68172     2.01635
      2720     2.26446     1.83254     1.67954     2.01904
      2730     2.26674     1.83273     1.68249     2.02152
      2740     2.26877     1.83606     1.67682     2.02776
      2750     2.26946      1.8346     1.68373     2.02488
      2760     2.27365     1.83532     1.68844     2.02972
      2770     2.26482     1.82856     1.68562     2.01839
      2780     2.26586      1.8318     1.68112     2.02154
      2790       2.269     1.82932     1.68507     2.02753
      2800     2.27725     1.83302     1.69908     2.03097
      2810     2.26306     1.82701     1.68436      2.0169
      2820     2.25528     1.82618     1.67406     2.00877
      2830     2.26174     1.83197     1.68216     2.01125
      2840      2.2627     1.82822     1.68136      2.0175
      2850      2.2585     1.82733     1.67505     2.01413
      2860     2.26879     1.83623     1.67936     2.02554
      2870     2.26959     1.83904     1.68678     2.01862
      2880     2.27029     1.84784     1.67656     2.02067
      2890     2.26134      1.8321     1.67537     2.01591
      2900     2.27486     1.84507     1.68159     2.02926
      2910     2.26137     1.82844     1.67835      2.0168
      2920     2.26593     1.82816     1.68828     2.01902
      2930     2.26157      1.8365     1.67603     2.01185
      2940     2.26508     1.83374     1.68055     2.01849
      2950     2.26926     1.83655     1.68646     2.02039
      2960     2.26481     1.83815     1.68092     2.01356
      2970     2.26772     1.83537     1.68997     2.01508
      2980     2.26398     1.83996     1.67765     2.01277
      2990     2.26626     1.84066     1.68008     2.01523
      3000     2.25855     1.84325     1.67314     2.00127
      3010     2.26913     1.84071       1.689      2.0142
      3020     2.26517     1.84177     1.67984     2.01197
      3030     2.26981     1.84806     1.67344     2.02196
      3040     2.26015     1.83736     1.67353     2.00995
      3050      2.2635     1.83067     1.68185     2.01664
      3060      2.2674      1.8376     1.67599     2.02397
      3070     2.26568     1.83817     1.67486     2.02055
      3080     2.25862     1.82807     1.67933     2.01015
      3090     2.26053     1.83342     1.67146     2.01613
      3100     2.26009       1.845       1.664     2.01074
      3110     2.26537      1.8327     1.67222     2.02699
      3120      2.2666     1.84016     1.67585     2.01996
      3130     2.26911     1.83705     1.67721      2.0273
      3140     2.26449     1.83038     1.68307     2.01812
      3150     2.26289     1.83199     1.68042     2.01528
      3160     2.26487     1.83352      1.6856       2.014
      3170     2.26883     1.84666     1.66746     2.02599
      3180     2.26107     1.82966     1.67684     2.01627
      3190     2.26787     1.83574     1.68561     2.01873
      3200     2.27013     1.83268     1.69159     2.02158
      3210      2.2683     1.83216     1.69292     2.01682
      3220     2.26214     1.83225     1.68562       2.009
      3230      2.2657     1.83077     1.69348     2.01175
      3240     2.26073     1.83478     1.68243     2.00619
      3250     2.26268     1.83505     1.68477     2.00839
      3260     2.25344     1.83017     1.67671     1.99879
      3270     2.26374     1.84286     1.68053     2.00716
      3280     2.26326     1.83729     1.68426     2.00807
      3290     2.27393      1.8391     1.70014     2.01711
      3300     2.27034     1.83908     1.69476     2.01357
      3310       2.264     1.82793      1.6927     2.01117
      3320     2.27023     1.83349     1.70284      2.0116
      3330     2.26463     1.83248      1.6925     2.00862
      3340     2.26173     1.82751     1.69676     2.00301
      3350     2.26042      1.8241     1.69321     2.00617
      3360     2.26484     1.83492     1.69401     2.00559
      3370     2.26694     1.83944     1.68998     2.00959
      3380     2.26389     1.83642     1.68854     2.00668
      3390     2.26698     1.84293     1.69617     2.00125
      3400     2.26304     1.83651      1.6907     2.00287
      3410     2.26367     1.83991     1.68597     2.00517
      3420     2.26328      1.8344     1.69081     2.00524
      3430     2.26449     1.83729     1.69038      2.0057
      3440     2.26868     1.84186      1.6903     2.01102
      3450     2.26022     1.84155     1.68054     2.00041
      3460     2.26482     1.84223     1.68753      2.0043
      3470     2.26432     1.83795     1.69039     2.00471
      3480     2.25425     1.83625     1.67708     1.99471
      3490     2.26155      1.8426     1.68212     2.00112
      3500     2.27211     1.84603     1.68973     2.01542
      3510     2.26644     1.84614     1.68232     2.00875
      3520     2.26112     1.83552      1.6851     2.00415
      3530     2.26699       1.845     1.68413     2.00951
      3540     2.27893     1.84955     1.69099     2.02651
      3550     2.26865     1.84202     1.68838     2.01243
      3560     2.26726     1.83621      1.6892     2.01392
      3570     2.26933     1.84716     1.68967     2.00817
      3580     2.27425     1.85414     1.68807     2.01419
      3590     2.27296     1.85026     1.69991     2.00488
      3600     2.26244     1.84344     1.69584     1.99076
      3610     2.27413     1.84721     1.70588     2.00527
      3620     2.27769     1.85269     1.70407     2.00983
      3630     2.27379       1.847     1.69862     2.01084
      3640     2.27238      1.8457     1.70219     2.00584
      3650     2.27097     1.84116     1.70832      2.0016
      3660     2.26855     1.84299      1.6993     2.00211
      3670     2.26833      1.8363     1.70488     2.00301
      3680     2.27117     1.83572     1.71296     2.00308
      3690      2.2686     1.83213     1.71328     2.00027
      3700     2.25994     1.83314     1.71311     1.97977
      3710     2.26676     1.83675     1.72102     1.98514
      3720     2.26535     1.83453     1.72052     1.98441
      3730      2.2643     1.84015     1.71562     1.98105
      3740     2.27216     1.85255     1.71434     1.98859
      3750     2.26396     1.84277     1.70571      1.9864
      3760     2.27338     1.84411     1.72385     1.99099
      3770     2.26894     1.84936      1.7071     1.99044
      3780     2.27511     1.85542     1.70306     2.00232
      3790     2.26561     1.84587     1.69519     1.99626
      3800     2.26376      1.8471     1.69201     1.99364
      3810      2.2647     1.85692     1.69233     1.98635
      3820     2.26757     1.84897     1.69951     1.99417
      3830     2.26249      1.8429     1.69703     1.99036
      3840     2.26175      1.8398     1.69199     1.99583
      3850     2.26231      1.8393     1.69147     1.99799
      3860     2.26431     1.83579     1.69705     2.00102
      3870     2.26516       1.847     1.69194     1.99697
      3880      2.2673     1.84787     1.69074     2.00201
      3890     2.27151     1.84993     1.69255     2.00813
      3900     2.26891     1.84364     1.69847     2.00303
      3910     2.26827     1.84895     1.69507     1.99956
      3920     2.27474     1.86155      1.6939     2.00355
      3930     2.27329      1.8585     1.68783     2.00822
      3940     2.27827     1.86939     1.68559     2.01125
      3950     2.27052     1.86374     1.68049     2.00325
      3960     2.27139     1.86466     1.68152     2.00349
      3970     2.27062     1.86432     1.68597     1.99831
      3980     2.27187     1.86601     1.68839     1.99753
      3990     2.26198     1.85501     1.68647     1.98693
      4000     2.26469     1.85361       1.689     1.99224
      4010      2.2673     1.85307     1.69078     1.99717
      4020     2.25702     1.84862     1.68108     1.98615
      4030     2.27076     1.86143     1.68136      2.0052
      4040     2.26688     1.85457     1.68619     1.99871
      4050     2.27047     1.85875     1.68737     2.00198
      4060     2.26054     1.85402     1.67327     1.99571
      4070     2.26182     1.84696     1.68343     1.99662
      4080     2.26184     1.85236      1.6742     1.99942
      4090     2.26488     1.84877     1.68511     2.00046
      4100     2.26396     1.84089     1.68842     2.00284
      4110     2.26628     1.84934     1.68062     2.00687
      4120     2.26504     1.84806     1.68625     2.00051
      4130     2.27027     1.85426     1.68801     2.00514
      4140     2.26813     1.85414     1.68653     2.00165
      4150     2.26533      1.8505     1.67871     2.00524
      4160     2.25928     1.85267     1.67254     1.99472
      4170     2.25622     1.84728     1.67533     1.99044
      4180     2.26321     1.86306     1.66684     1.99874
      4190     2.26489     1.86062     1.66799     2.00383
      4200     2.26857     1.85703     1.67916     2.00616
      4210      2.2633     1.85752     1.67124     2.00041
      4220     2.26585     1.85904     1.67897      1.9983
      4230      2.2682     1.86212     1.67895     2.00077
      4240      2.2615     1.85278     1.67952      1.9938
      4250      2.2635     1.85248     1.67652     2.00111
      4260     2.26419     1.85819     1.67614     1.99769
      4270     2.26022     1.85437     1.68058      1.9885
      4280     2.26607     1.85834     1.67071     2.00636
      4290     2.26999     1.86496     1.67282      2.0073
      4300      2.2734     1.86891     1.67086     2.01298
      4310      2.2692     1.85664     1.67858     2.00845
      4320      2.2704     1.86152     1.67536     2.00931
      4330      2.2752     1.87536     1.67245     2.00972
      4340     2.27576     1.87751     1.67499     2.00688
      4350     2.27283     1.87218     1.67962     2.00134
      4360     2.27253      1.8685     1.67497     2.00797
      4370     2.26908      1.8547     1.68008     2.00869
      4380     2.26448     1.85646     1.68014     1.99661
      4390     2.27197      1.8619     1.67989     2.00872
      4400     2.26957     1.86131     1.68147     2.00252
      4410     2.27302     1.86981     1.67133      2.0109
      4420     2.26286     1.85815     1.67353     1.99691
      4430     2.27226     1.86939     1.67953     2.00271
      4440     2.26681      1.8683     1.67182     1.99784
      4450     2.26687     1.86789     1.67228     1.99798
      4460     2.26946     1.87094     1.67112     2.00197
      4470     2.26303     1.86853      1.6647     1.99498
      4480     2.26647     1.87372     1.66831     1.99492
      4490     2.26887     1.87295     1.66759     2.00169
      4500     2.26846     1.87093      1.6685     2.00188
      4510     2.27538      1.8743       1.674     2.00983
      4520     2.26965     1.86675     1.67509     2.00299
      4530     2.27023     1.87731     1.66863     1.99981
      4540     2.27517     1.87301     1.67824     2.00703
      4550     2.27528     1.88265     1.66439     2.00979
      4560     2.26561     1.86204     1.67003     2.00245
      4570     2.26003     1.86863     1.66368     1.98892
      4580     2.25971     1.87587     1.65587     1.98789
      4590     2.26596     1.87335     1.66329     1.99829
      4600     2.26981     1.87859     1.65623     2.00796
      4610     2.27386     1.88535     1.66096     2.00688
      4620     2.26794     1.87707     1.66394     1.99876
      4630     2.27128     1.87669     1.66326     2.00725
      4640     2.26739     1.88065     1.65338     2.00289
      4650     2.26985     1.87792     1.65865     2.00668
      4660     2.27223       1.875     1.66499     2.00954
      4670     2.27044      1.8651     1.67028     2.01032
      4680     2.26296     1.85825      1.6631     2.00574
      4690     2.27401     1.87051     1.66657     2.01643
      4700     2.26285     1.86352     1.66291     2.00075
      4710      2.2621     1.86312     1.66165     2.00048
      4720     2.26183     1.86104     1.66354     2.00024
      4730     2.26197     1.86362     1.66422     1.99757
      4740     2.26254     1.85948     1.66634     2.00095
      4750     2.26109      1.8595     1.66415     1.99949
      4760     2.25798     1.86184     1.66416     1.99024
      4770     2.26386     1.87141     1.66639     1.99276
      4780     2.26417     1.86533      1.6709     1.99538
      4790      2.2601     1.86902     1.66192     1.99021
      4800     2.26104     1.86516     1.66412      1.9941
      4810     2.26487     1.86215     1.66658     2.00355
      4820     2.26824     1.87129     1.66748     2.00189
      4830      2.2622     1.86959     1.65357     2.00136
      4840      2.2655       1.867     1.65714     2.00827
      4850     2.27475     1.87221     1.66445     2.01826
      4860      2.2667     1.86373     1.66793     2.00509
      4870     2.25843     1.85549      1.6582     2.00213
      4880     2.26748     1.87107     1.66047     2.00621
      4890     2.27217      1.8695     1.67118     2.00938
      4900     2.26528     1.86619     1.66483     2.00216
      4910     2.26295     1.86451     1.66591     1.99755
      4920     2.26551     1.86801     1.66497     2.00086
      4930     2.26452     1.86722     1.66456     1.99972
      4940     2.25582     1.85873     1.66204     1.99002
      4950     2.26087     1.86278     1.66092      1.9986
      4960     2.26383      1.8661       1.667     1.99714
      4970     2.25762     1.86619     1.66188     1.98726
      4980     2.26126     1.86844     1.66782     1.98845
      4990     2.26256     1.87698     1.66245     1.98786
      5000     2.26709     1.87553      1.6633      1.9988
      5010     2.27094     1.88269     1.66518     1.99925
      5020      2.2643     1.86581     1.67249      1.9939
      5030     2.26241       1.871     1.66509     1.99092
      5040     2.26476     1.87152     1.66704     1.99416
      5050     2.26899     1.87425     1.66508     2.00283
      5060     2.26262     1.86676     1.66319     1.99697
      5070     2.26296     1.86535     1.65967     2.00198
      5080     2.26864     1.87284     1.66006     2.00752
      5090     2.27098     1.87157     1.66554     2.00945
      5100     2.26414     1.86064     1.67044     2.00007
      5110     2.26479     1.87031     1.66256     1.99909
      5120     2.27645      1.8846     1.65458     2.01867
      5130     2.26847     1.87151     1.66212     2.00666
      5140     2.26536     1.86829     1.66454     2.00064
      5150     2.26366     1.86895     1.66538     1.99547
      5160     2.27794     1.88651      1.6678     2.00936
      5170     2.26533     1.86763     1.66628     1.99974
      5180     2.27088     1.87775     1.66677     2.00244
      5190     2.27033     1.88016     1.66437     2.00091
      5200     2.27092     1.88175     1.66104     2.00353
      5210     2.26535     1.87409     1.66477     1.99497
      5220     2.25801     1.86992     1.66384     1.98299
      5230     2.27128     1.87897     1.66819       2.001
      5240     2.27029     1.87931     1.66879     1.99794
      5250      2.2679     1.88006     1.66299     1.99664
      5260      2.2593     1.86414     1.66544     1.99002
      5270     2.26411       1.872     1.66572     1.99334
      5280     2.26728     1.87511     1.66412     1.99895
      5290     2.26699     1.87623     1.66385     1.99746
      5300     2.26371     1.86988     1.66341     1.99634
      5310     2.26291     1.86275     1.66679     1.99839
      5320     2.26633     1.87123     1.66597     1.99889
      5330     2.26294     1.86777     1.66451     1.99567
      5340     2.26714      1.8739     1.66262     2.00102
      5350      2.2678     1.86218     1.67392     2.00404
      5360      2.2616     1.86415     1.66733     1.99365
      5370     2.26416     1.86948     1.66829     1.99367
      5380     2.25973     1.86834     1.65684     1.99422
      5390     2.27008     1.87913     1.66734     1.99884
      5400     2.25898     1.85344      1.6746     1.99161
      5410      2.2638     1.86436     1.66467     2.00066
      5420      2.2668     1.86447     1.66978      2.0031
      5430     2.27321     1.87727     1.66423     2.01026
      5440     2.26818     1.87692     1.65925     2.00333
      5450     2.26623     1.86521      1.6711           2
      5460     2.26648     1.86192     1.67531     2.00013
      5470     2.26717     1.86996     1.66453     2.00318
      5480     2.26175      1.8673     1.66139     1.99599
      5490     2.26971     1.87263      1.6606     2.00969
      5500      2.2588     1.85863     1.66102     1.99771
      5510     2.25686     1.85571     1.66293     1.99444
      5520     2.26729     1.86578     1.66368     2.00805
      5530     2.26015     1.86594     1.65476     1.99914
      5540     2.26509     1.86987     1.66401     1.99899
      5550      2.2661     1.86771     1.66324     2.00391
      5560     2.26392     1.86307     1.66457      2.0022
      5570     2.25668     1.86035      1.6575     1.99423
      5580     2.25762     1.85737     1.66222     1.99523
      5590     2.26412     1.85808     1.66609     2.00602
      5600      2.2679     1.85979     1.66846     2.01101
      5610      2.2633      1.8614     1.66631     2.00092
      5620     2.26261     1.85619     1.66912     2.00186
      5630     2.26355     1.86433     1.66037     2.00368
      5640     2.26907     1.85611     1.67498     2.01162
      5650     2.26153     1.85778     1.66939      1.9977
      5660     2.26267     1.86283     1.67256     1.99293
      5670     2.26603     1.86171     1.67292     2.00129
      5680     2.26343     1.86231     1.66981     1.99744
      5690     2.25996     1.84459     1.67542     2.00132
      5700     2.26156     1.85314     1.67367     1.99851
      5710     2.26215     1.85615     1.67122      1.9991
      5720     2.26641     1.85902     1.67539      2.0026
      5730     2.26534     1.84961     1.68067     2.00444
      5740     2.26592     1.85283      1.6783     2.00478
      5750     2.26776     1.85388     1.67349     2.01197
      5760     2.26909     1.85375     1.67655     2.01255
      5770     2.27422     1.85682     1.67799     2.02009
      5780     2.27404     1.85878     1.67497     2.02037
      5790     2.26091     1.84365     1.67114      2.0079
      5800     2.26103     1.84727     1.67599      2.0008
      5810     2.26004     1.84909     1.67795     1.99524
      5820     2.26227     1.85054     1.67788     1.99899
      5830     2.26613     1.84703     1.68417     2.00568
      5840     2.26765     1.85479     1.68082     2.00476
      5850     2.26243     1.84368     1.67955     2.00427
      5860     2.25331     1.84283     1.67115     1.99148
      5870     2.26963     1.84823     1.67846     2.01725
      5880     2.26362     1.85649     1.67046     2.00275
      5890     2.26979     1.85618     1.67935     2.00955
      5900     2.26757     1.84835     1.67736     2.01341
      5910      2.2638     1.85162     1.66959     2.00837
      5920     2.26786     1.85596     1.67374     2.01008
      5930     2.26622     1.85124     1.68862     1.99823
      5940     2.26801      1.8576     1.67912     2.00439
      5950     2.26629     1.85754     1.67614     2.00305
      5960     2.26621     1.85208     1.68084       2.004
      5970     2.26066     1.83601     1.68453     2.00315
      5980     2.26315     1.84866     1.67627     2.00407
      5990     2.26074     1.85303     1.66927     2.00042
      6000     2.26541     1.85257     1.67715     2.00483
      6010      2.2608     1.85474     1.67183     1.99683
      6020     2.26311     1.85473      1.6779     1.99698
      6030     2.27318     1.86728     1.67842      2.0077
      6040      2.2705     1.85391     1.68378     2.00955
      6050     2.26994      1.8536     1.67334     2.01727
      6060     2.26197     1.84582     1.68055     2.00043
      6070     2.26713     1.85286     1.68405     2.00265
      6080     2.26744     1.86058     1.67555     2.00334
      6090      2.2616     1.85255     1.67622     1.99699
      6100     2.26329     1.85263     1.67853     1.99882
      6110     2.26805     1.86201     1.67401     2.00468
      6120     2.26588     1.85479     1.68153     2.00017
      6130     2.26512     1.85443     1.67997     2.00009
      6140     2.26249      1.8548       1.677     1.99628
      6150     2.25988     1.84893     1.68048     1.99288
      6160     2.25711     1.85625     1.66859     1.98979
      6170     2.26552     1.85702     1.68075     1.99792
      6180     2.26339     1.84985     1.68012     2.00028
      6190     2.26565     1.84785     1.68307     2.00476
      6200     2.26255     1.84765     1.67432     2.00527
      6210     2.25972     1.84219     1.67188     2.00596
      6220     2.26429     1.85027     1.66851     2.01162
      6230     2.26964     1.84715     1.68457     2.01315
      6240     2.25727     1.83937     1.67008     2.00451
      6250     2.26547     1.84829     1.66744     2.01697
      6260      2.2639     1.84492     1.66716     2.01677
      6270     2.26518     1.85261     1.66715     2.01259
      6280     2.26576      1.8564     1.66753      2.0101
      6290     2.26344     1.85347     1.66488     2.00976
      6300     2.25943     1.83848     1.67105     2.00938
      6310     2.26667     1.84276     1.67302     2.02011
      6320     2.26585      1.8413     1.67404     2.01875
      6330     2.26354     1.84558     1.67281     2.01068
      6340     2.25969     1.84519     1.66533     2.00858
      6350     2.26955     1.85719      1.6609     2.02336
      6360     2.26681      1.8545     1.66747     2.01425
      6370       2.268     1.85256     1.66871     2.01771
      6380     2.26008     1.85059     1.66557     2.00428
      6390     2.26136     1.84836     1.66512     2.00959
      6400     2.25991     1.85202     1.66358     2.00421
      6410     2.25641     1.84774     1.66299     2.00077
      6420      2.2648     1.85339     1.66349     2.01404
      6430     2.26443     1.85321     1.66681     2.01064
      6440     2.25823     1.85209     1.65897      2.0042
      6450     2.27472     1.86715     1.67017     2.01817
      6460     2.26658     1.86326     1.66425     2.00831
      6470      2.2596     1.84589     1.66688     2.00642
      6480     2.27856     1.87008     1.66223     2.03063
      6490     2.27072     1.86505      1.6626     2.01735
      6500     2.26549     1.86456     1.65725     2.01044
      6510     2.25799     1.85258     1.65602     2.00563
      6520      2.2595     1.84856     1.66794     2.00288
      6530     2.27097     1.86359     1.66772     2.01503
      6540     2.26507     1.85358     1.66522     2.01304
      6550     2.26146     1.85192     1.66716     2.00484
      6560      2.2638     1.85481     1.67156     2.00377
      6570     2.25719     1.84742     1.65991     2.00538
      6580     2.26135     1.85148      1.6557     2.01447
      6590     2.25729     1.84907     1.66247     2.00196
      6600     2.26295     1.86153     1.65984     2.00537
      6610     2.26361     1.84982     1.66635     2.01228
      6620     2.26094     1.84578     1.66623      2.0101
      6630     2.26432     1.85438     1.66916     2.00735
      6640     2.26675     1.85584     1.66709     2.01321
      6650     2.25699     1.85235     1.66124     1.99928
      6660      2.2591     1.84946      1.6619     2.00614
      6670     2.25842     1.84903     1.66458      2.0028
      6680     2.26835     1.84702     1.67973     2.01442
      6690     2.26802     1.85281     1.67371     2.01337
      6700     2.26579     1.85796      1.6644     2.01131
      6710     2.27035       1.862     1.67367     2.01017
      6720     2.26536     1.85238     1.67502     2.00666
      6730     2.26242      1.8529     1.66793     2.00546
      6740     2.26171     1.85007     1.67298     2.00226
      6750     2.26318     1.84901     1.67989     2.00078
      6760     2.26732     1.85129      1.6837     2.00483
      6770     2.27183     1.85288     1.67414     2.02151
      6780     2.26587     1.84546     1.67712     2.01242
      6790     2.25958     1.84423     1.66624     2.00845
      6800     2.26354     1.84788     1.67293     2.00845
      6810     2.26032     1.84981     1.66053     2.00972
      6820      2.2686     1.84938       1.675     2.01676
      6830     2.26441     1.85252     1.66668     2.01134
      6840     2.25975     1.85345     1.66275     2.00324
      6850      2.2653     1.84942     1.67174       2.012
      6860     2.27259     1.86494     1.66253     2.02172
      6870     2.26588     1.85638     1.66387     2.01341
      6880     2.26475     1.85386     1.66726     2.01038
      6890      2.2649     1.85231     1.66226     2.01627
      6900     2.26233     1.84338     1.67042     2.01194
      6910     2.26251     1.84697     1.67398     2.00607
      6920     2.26209     1.84261     1.67191     2.01087
      6930     2.25404     1.84112     1.66478     2.00003
      6940     2.26056     1.84339     1.67015     2.00818
      6950     2.26249     1.84584     1.66849     2.01166
      6960     2.26336     1.84783     1.66574     2.01406
      6970     2.25863     1.84577     1.66515      2.0058
      6980     2.25877     1.83641     1.67864     2.00347
      6990      2.2714       1.857     1.66743     2.02231
      7000      2.2691     1.85689     1.66912     2.01586
      7010      2.2629     1.85197     1.66754     2.00772
      7020     2.26818     1.86114     1.66868      2.0102
      7030     2.26495     1.85958     1.67111     2.00235
      7040     2.26246     1.85318     1.66953     2.00396
      7050     2.26478     1.84977       1.672     2.01028
      7060     2.25921     1.83901     1.67794     2.00265
      7070     2.26269     1.84425     1.67253     2.01019
      7080      2.2697     1.84601     1.68358     2.01516
      7090     2.26125     1.84423     1.67705     2.00321
      7100     2.26758     1.84295     1.68971     2.00806
      7110     2.25947     1.83515     1.68999     1.99664
      7120     2.26702     1.84146     1.68834     2.00929
      7130     2.26961     1.83885     1.69006     2.01608
      7140     2.26931     1.83734     1.69653     2.01135
      7150     2.26597     1.83553     1.69885     2.00348
      7160     2.26176      1.8278     1.70447     1.99625
      7170     2.26713     1.84165     1.69985     1.99964
      7180       2.275     1.84882     1.71212     2.00045
      7190     2.27011     1.85113     1.69774     1.99946
      7200     2.26973     1.84229     1.70594     1.99978
      7210     2.26708     1.84083     1.70465     1.99619
      7220     2.26134     1.83285     1.70935     1.98648
      7230     2.26973     1.84504      1.7091     1.99453
      7240     2.26712       1.833     1.70697      2.0015
      7250     2.26401     1.83706     1.70158     1.99532
      7260     2.26824     1.82952     1.70991     2.00472
      7270     2.26121     1.82555     1.70104     1.99998
      7280      2.2638     1.83782     1.70225     1.99357
      7290     2.26537     1.83666     1.70963      1.9919
      7300     2.26929     1.84122     1.70166     2.00339
      7310     2.26425     1.84075     1.69833     1.99524
      7320     2.27106     1.84484     1.70233     2.00351
      7330     2.27065     1.84928     1.69688     2.00312
      7340     2.27095     1.84504     1.70328     2.00227
      7350     2.26253     1.83475     1.68889     2.00486
      7360     2.26829     1.83827     1.69217     2.01185
      7370      2.2672     1.84418     1.68448     2.01046
      7380     2.26789     1.84937     1.68623     2.00576
      7390     2.25822     1.84237     1.68734      1.9894
      7400     2.26421     1.84703     1.70036     1.98759
      7410     2.26893     1.85478     1.70456     1.98755
      7420     2.26684     1.86015     1.69872     1.98275
      7430     2.26298     1.85191     1.70374     1.97734
      7440     2.26227     1.85318     1.70384     1.97445
      7450     2.26336     1.85078     1.70818     1.97544
      7460      2.2691     1.85441     1.70982     1.98376
      7470      2.2616     1.85263      1.6994     1.97724
      7480     2.25632     1.84416     1.70691      1.9666
      7490     2.26292     1.84996     1.70194     1.98058
      7500     2.26384     1.84722     1.70937     1.97884
      7510     2.26811     1.86081     1.69466      1.9885
      7520     2.26102     1.85197     1.69658     1.97895
      7530     2.27129     1.85163     1.70481     1.99564
      7540     2.27235     1.85705     1.70316     1.99443
      7550     2.26579     1.86081     1.69243     1.98511
      7560     2.26474      1.8541     1.70689     1.97659
      7570     2.26364     1.85349     1.70903     1.97279
      7580     2.26829     1.85702      1.7059     1.98284
      7590     2.26247     1.84872     1.70583     1.97735
      7600      2.2637     1.84873     1.70181     1.98361
      7610     2.26477     1.85232     1.69614     1.98756
      7620     2.26972     1.84502     1.70396     1.99891
      7630     2.26318     1.85046     1.69812     1.98398
      7640     2.27324      1.8573     1.70335     1.99606
      7650     2.27574     1.86049     1.70012     2.00153
      7660     2.26998     1.85886      1.7039     1.98671
      7670     2.27385     1.85449     1.71228     1.99242
      7680     2.26755     1.85411     1.70424     1.98529
      7690     2.27021     1.86095     1.70613     1.98335
      7700      2.2682     1.85297     1.70358     1.98843
      7710      2.2671      1.8482     1.70907     1.98562
      7720     2.27753     1.85737     1.72111     1.99054
      7730     2.26678      1.8487      1.7153     1.97906
      7740     2.26491     1.84975     1.71097     1.97752
      7750     2.26768     1.85366     1.71427     1.97737
      7760     2.26939      1.8528     1.71312     1.98308
      7770     2.26429     1.84975     1.70474     1.98149
      7780     2.25846     1.84589     1.70317     1.97312
      7790     2.26178     1.84116     1.70571     1.98294
      7800     2.26428     1.85079     1.70251     1.98241
      7810     2.26743     1.86538     1.69481     1.98253
      7820       2.273     1.86668     1.69732     1.99191
      7830     2.26609     1.86158     1.69733      1.9809
      7840     2.25991     1.85537     1.68926     1.97949
      7850     2.26699     1.86077     1.68806      1.9916
      7860     2.26691     1.86856     1.68746     1.98463
      7870     2.26641     1.87298     1.67951     1.98605
      7880     2.26672     1.86283     1.68925     1.98804
      7890     2.26124     1.86512     1.67242     1.98765
      7900     2.26601     1.86351     1.67564     1.99729
      7910     2.25545     1.85602     1.67205     1.98333
      7920     2.26236     1.86352     1.67037     1.99343
      7930      2.2682      1.8676     1.67185     2.00161
      7940     2.26071     1.85861     1.67425     1.99099
      7950     2.25795      1.8582     1.67636     1.98332
      7960     2.25929     1.85879     1.67513     1.98686
      7970      2.2536     1.85503     1.66988     1.98186
      7980     2.25141     1.85636     1.66368     1.98086
      7990      2.2539     1.86304     1.66237     1.98136
      8000     2.25932     1.86029     1.66962     1.99017
      8010     2.25188     1.86328     1.66081     1.97784
      8020     2.25631      1.8557     1.66548     1.99108
      8030     2.25145     1.86465     1.65735     1.97848
      8040     2.25765     1.86564     1.66531     1.98498
      8050     2.25885     1.85993      1.6695     1.98953
      8060     2.25285     1.85814     1.66447     1.98181
      8070     2.25766     1.86141     1.66424     1.98985
      8080      2.2623     1.86615     1.66966      1.9914
      8090     2.25883     1.85057     1.67402      1.9944
      8100     2.25893     1.86066     1.66107     1.99608
      8110     2.25296     1.85423     1.66451     1.98568
      8120     2.25226     1.85038     1.66832     1.98448
      8130     2.24774     1.84555     1.67444     1.97355
      8140     2.25297     1.85758     1.67242      1.9759
      8150     2.26625      1.8609     1.68277     1.99427
      8160     2.25586     1.85483     1.67033      1.9868
      8170     2.26363     1.85604     1.66681     2.00622
      8180     2.26251     1.85924     1.66714     2.00045
      8190     2.24879     1.85244     1.65908     1.98244
      8200     2.25732     1.86755     1.65553     1.99059
      8210     2.25264     1.85678     1.65704      1.9888
      8220       2.253     1.85609     1.66651     1.98234
      8230     2.25792     1.85954     1.66881     1.98837
      8240     2.25995     1.86109     1.67677     1.98482
      8250     2.25855     1.85908     1.67636     1.98386
      8260     2.25649     1.86179     1.67658     1.97643
      8270     2.25914     1.86248     1.68022     1.97875
      8280     2.26074     1.86021      1.6922     1.97432
      8290     2.26186     1.86072     1.69606     1.97311
      8300     2.26228     1.86793     1.69044     1.97207
      8310     2.25722     1.85636     1.68902     1.97261
      8320     2.25659      1.8604     1.68078      1.9744
      8330     2.25689     1.86028     1.68162     1.97449
      8340     2.25792     1.86558     1.67852     1.97448
      8350     2.25851     1.86289     1.67807     1.97875
      8360     2.26025      1.8707     1.67786     1.97553
      8370     2.26422     1.87588     1.68062     1.97737
      8380     2.26643     1.87293     1.68746     1.97941
      8390     2.26144     1.86801     1.69192     1.96881
      8400     2.26006     1.87095     1.68928      1.9651
      8410     2.25684     1.86698     1.68794     1.96262
      8420     2.26187     1.87745      1.6924     1.96038
      8430     2.25554     1.87386     1.69097     1.95043
      8440     2.25463       1.878     1.69597     1.93998
      8450     2.26002     1.88026     1.70034     1.94648
      8460     2.26212     1.87803     1.70279     1.95139
      8470     2.26339     1.87912     1.70202     1.95395
      8480     2.26763     1.87976     1.70992     1.95626
      8490     2.26767     1.87768     1.72221     1.94755
      8500     2.25592     1.87023     1.69884     1.94795
      8510      2.2478     1.86464     1.69692     1.93618
      8520     2.25541     1.86594     1.70521     1.94533
      8530     2.25554     1.87153     1.70932     1.93662
      8540     2.25731     1.86955     1.70492     1.94652
      8550     2.25286     1.86692     1.70541     1.93829
      8560     2.25849      1.8735     1.70764     1.94308
      8570     2.25834     1.87128     1.70657     1.94579
      8580     2.25922     1.86899     1.70391     1.95237
      8590     2.25914     1.86431     1.71596     1.94608
      8600     2.25954     1.86476     1.71821      1.9446
      8610     2.26218     1.87165     1.71395     1.94787
      8620     2.25528     1.86293     1.70672     1.94658
      8630     2.26331     1.87778     1.70449     1.95289
      8640     2.26724     1.88527     1.70625     1.95326
      8650     2.25725     1.87983     1.70307     1.93808
      8660     2.26776     1.88409     1.70683      1.9551
      8670     2.26237     1.87298     1.70963     1.95082
      8680     2.26658     1.88054     1.70966     1.95329
      8690     2.26332     1.88683     1.70482     1.94389
      8700     2.26876     1.87968     1.71457      1.9549
      8710     2.26534     1.87542     1.71519     1.95051
      8720     2.26028      1.8695     1.71212     1.94714
      8730     2.26813     1.87251      1.7148     1.96011
      8740     2.25748      1.8686     1.70218     1.95022
      8750     2.26814     1.88153     1.70245     1.96227
      8760     2.26178     1.88019     1.68645     1.96266
      8770     2.26944     1.88595     1.69147     1.97049
      8780     2.26416     1.87959     1.69241     1.96359
      8790     2.26176     1.87452     1.69901      1.9572
      8800     2.26164     1.87502     1.70001     1.95559
      8810     2.25683     1.87785     1.69706     1.94429
      8820     2.26256     1.87474     1.71595     1.94401
      8830     2.25657     1.87695     1.70257     1.93973
      8840      2.2602     1.88529     1.69901      1.9432
      8850     2.25629     1.88491     1.69639     1.93676
      8860     2.25886     1.87902     1.70044     1.94492
      8870     2.25756     1.88273     1.69066     1.94683
      8880     2.26486     1.88669     1.69397     1.95706
      8890     2.27041     1.89192     1.70424     1.95594
      8900     2.26717     1.88309     1.71141     1.95069
      8910     2.26254     1.88065     1.69153      1.9596
      8920     2.26039     1.88338     1.68384     1.95863
      8930     2.26762     1.88806     1.69201     1.96379
      8940     2.25994      1.8777     1.68745     1.95996
      8950     2.25982     1.88239     1.68857     1.95421
      8960     2.26549     1.88584     1.69084     1.96202
      8970     2.26059     1.87668      1.6991     1.95236
      8980     2.26524     1.88052     1.69562     1.96243
      8990     2.26218     1.88498     1.68903     1.95676
      9000     2.25888     1.87265     1.69394     1.95674
      9010     2.25944     1.87552     1.69409     1.95514
      9020     2.25871     1.87211     1.69649     1.95466
      9030     2.25501     1.86513     1.70478     1.94556
      9040     2.26191     1.86809     1.70384      1.9595
      9050     2.25291     1.85909     1.69891     1.95159
      9060     2.25577     1.86579     1.70524     1.94627
      9070     2.26186     1.86901     1.71172     1.95163
      9080     2.25536     1.86271     1.70399     1.94935
      9090     2.25473     1.85694     1.71552     1.94328
      9100     2.26555     1.86839     1.71552     1.95742
      9110       2.262     1.86734     1.71894     1.94719
      9120     2.25638     1.86767     1.71472     1.93754
      9130     2.25633     1.86653     1.71661     1.93685
      9140     2.26287     1.87134     1.72486     1.94013
      9150     2.26429     1.87088     1.72275     1.94575
      9160     2.25615     1.85598     1.72475     1.93933
      9170     2.26681     1.86953     1.72467     1.95121
      9180     2.26368     1.86034     1.73112       1.947
      9190     2.26815     1.87024      1.7206     1.95722
      9200     2.26069     1.85493     1.71881     1.95612
      9210      2.2601     1.86145     1.72021     1.94731
      9220     2.25601     1.85273     1.71516     1.95059
      9230     2.25459     1.84307     1.71344     1.95794
      9240     2.25953     1.84831     1.70762     1.96944
      9250      2.2616     1.85218     1.71001     1.96849
      9260      2.2686     1.85758     1.71992     1.97087
      9270     2.26042     1.84655     1.72825     1.95509
      9280      2.2552     1.85116     1.71242      1.9526
      9290     2.26146     1.85576     1.70913     1.96556
      9300     2.25941     1.85087      1.7085     1.96601
      9310     2.25452     1.84816     1.71056     1.95552
      9320     2.26511     1.84812     1.72817      1.9645
      9330     2.26404     1.84849     1.72542     1.96413
      9340     2.26145     1.84357     1.73042     1.95838
      9350     2.25809     1.84303     1.71651     1.96336
      9360     2.26174     1.84853     1.72589     1.95835
      9370     2.25364     1.83583     1.72174     1.95528
      9380     2.26055     1.85305     1.71149     1.96398
      9390     2.25258     1.84444     1.71192     1.95337
      9400     2.25232      1.8457     1.71209     1.95142
      9410     2.25648     1.83654     1.72398     1.95919
      9420     2.26133     1.85149     1.72028     1.95955
      9430     2.25985     1.85187     1.72364     1.95281
      9440     2.25497     1.84467     1.72205     1.94976
      9450     2.25878     1.84273     1.72754     1.95554
      9460     2.26254     1.84711      1.7336     1.95474
      9470     2.25734     1.84447     1.72043     1.95683
      9480     2.26047     1.84757     1.72828     1.95421
      9490     2.25838     1.84053     1.72438     1.95948
      9500     2.25906     1.84675      1.7286     1.95144
      9510     2.26214      1.8493     1.72561     1.95881
      9520     2.26904     1.85434     1.73339     1.96312
      9530     2.26304     1.84763     1.72734     1.96092
      9540     2.26701     1.85306     1.72659     1.96565
      9550      2.2566     1.83973     1.72241     1.95786
      9560     2.26928     1.85031     1.72034     1.97889
      9570     2.25744     1.83488     1.71468     1.97108
      9580     2.26637     1.83724     1.72563      1.9798
      9590     2.26828     1.84362     1.72009     1.98306
      9600     2.27013     1.83772     1.73222     1.98221
      9610     2.26386     1.84108      1.7116     1.98267
      9620     2.26007       1.837      1.7109     1.97842
      9630      2.2634     1.84482     1.71026      1.9793
      9640     2.26871     1.85512     1.71287     1.97957
      9650     2.25726       1.837     1.71704     1.96663
      9660     2.26134      1.8424     1.71838     1.96979
      9670      2.2666     1.84582     1.72336     1.97432
      9680     2.26097     1.84145     1.72292     1.96585
      9690     2.26273     1.84315     1.72586     1.96574
      9700     2.25702     1.83975     1.72752     1.95429
      9710     2.25758     1.84493     1.71954     1.95775
      9720     2.26684     1.85563     1.73084     1.95907
      9730     2.26527      1.8512     1.73129     1.95923
      9740     2.25775     1.84933      1.7319     1.94303
      9750     2.26891     1.85241     1.74263     1.95646
      9760     2.25419     1.84321     1.73563     1.93725
      9770     2.25689     1.84746     1.72882     1.94556
      9780     2.25438      1.8404     1.73582     1.94018
      9790     2.25133     1.84018     1.73852     1.93088
      9800     2.25034     1.84144     1.72873     1.93615
      9810     2.25651     1.85629     1.72173     1.94256
      9820     2.25224     1.84935     1.71828     1.94231
      9830     2.25511     1.84489     1.72857     1.94409
      9840     2.25663     1.85101     1.72125     1.94829
      9850      2.2627     1.86469     1.72701     1.94423
      9860     2.25443     1.84718     1.72753     1.94126
      9870     2.25079     1.84462     1.72298     1.93928
      9880     2.24735     1.83587     1.73392     1.92983
      9890     2.25369     1.84576     1.72516     1.94299
      9900     2.26057      1.8529     1.72719     1.95037
      9910     2.25904     1.85486     1.72594     1.94606
      9920     2.25939      1.8585     1.72103     1.94774
      9930     2.26432     1.85701     1.73465     1.94854
      9940     2.26198      1.8587     1.73292     1.94302
      9950     2.26899     1.86071      1.7391     1.95192
      9960     2.26471     1.86024     1.73609     1.94507
      9970     2.26346      1.8571     1.73639     1.94491
      9980     2.26408     1.85304     1.73711     1.94958
      9990     2.26426     1.85612     1.73289      1.9508
     10000     2.26641     1.86308     1.72988     1.95185
     10010     2.26751      1.8517     1.74536     1.95145
     10020     2.26379     1.86376     1.72831     1.94649
     10030     2.26634     1.86285     1.72692     1.95451
     10040     2.26255     1.85827     1.72076     1.95553
     10050     2.25862     1.85008      1.7239     1.95143
     10060     2.25842     1.84934     1.72803     1.94802
     10070     2.25491     1.84385     1.72783     1.94526
     10080     2.26035     1.84774     1.72887     1.95327
     10090     2.26246     1.84487     1.73804     1.95272
     10100     2.25962     1.84374     1.73164     1.95289
     10110     2.26408     1.84743     1.73318     1.95837
     10120     2.27385     1.86297     1.73675     1.96311
     10130     2.27139     1.85249     1.74631     1.95884
     10140     2.26415     1.85541     1.73802     1.94665
     10150     2.27795     1.86438     1.74399     1.96487
     10160     2.26842     1.85144     1.74607     1.95317
     10170     2.25793     1.83988     1.74001     1.94517
     10180     2.27376      1.8568     1.75175     1.95541
     10190      2.2648     1.84955     1.72671     1.96374
     10200     2.26588     1.85523     1.72728     1.96036
     10210     2.26857     1.85311     1.72749     1.96839
     10220     2.26568     1.85336     1.72268     1.96572
     10230     2.25816     1.84569     1.71948      1.9584
     10240      2.2615     1.85262     1.71593     1.96269
     10250     2.26342     1.85616     1.71696     1.96288
     10260     2.26892     1.85785     1.72012     1.97118
     10270     2.26542     1.85852      1.7157     1.96636
     10280     2.25853     1.85464     1.71294     1.95654
     10290     2.26444     1.85225     1.73203     1.95565
     10300        2.27     1.85528     1.74197     1.95684
     10310     2.26773     1.85035      1.7398     1.95819
     10320     2.26132     1.84948     1.73138     1.95164
     10330     2.25671     1.84559     1.73364     1.94262
     10340     2.25566     1.84355     1.73064     1.94478
     10350     2.25726     1.84281     1.73962      1.9412
     10360     2.25854     1.84685     1.73237     1.94681
     10370      2.2525     1.83979     1.73531     1.93685
     10380     2.25788     1.85077     1.73503     1.93917
     10390      2.2575     1.84993     1.73363     1.94034
     10400     2.26063      1.8423     1.73822     1.95073
     10410     2.25339     1.83625     1.73587     1.94177
     10420      2.2527     1.84061     1.73485     1.93694
     10430     2.26933     1.85514     1.73829     1.95871
     10440     2.27301     1.86076     1.73924     1.96106
     10450     2.26556     1.85009     1.74305      1.9505
     10460     2.25536      1.8441     1.73535     1.93936
     10470      2.2609     1.84555     1.73577     1.95048
     10480     2.26068     1.84671      1.7432     1.94224
     10490     2.26003     1.85501     1.74323     1.93276
     10500     2.25953     1.85155     1.74482     1.93346
     10510     2.26607     1.85659     1.74787     1.94118
     10520     2.25886     1.84315     1.75915     1.92694
     10530     2.26377     1.83945     1.77139     1.93079
     10540      2.2634     1.83555     1.76908     1.93574
     10550      2.2536     1.82761     1.76343     1.92552
     10560     2.25388     1.83824     1.75753     1.92144
     10570      2.2632     1.85498     1.75489     1.92966
     10580     2.25939     1.85034     1.75407     1.92592
     10590     2.25913     1.84362     1.76605      1.9208
     10600      2.2608      1.8432     1.77028     1.92124
     10610     2.25254       1.836     1.75991     1.91826
     10620     2.25322     1.83721     1.76098      1.9177
     10630     2.25303     1.83682     1.76341     1.91542
     10640     2.24949     1.82691     1.78417     1.89725
     10650     2.26333     1.83705     1.79487     1.91023
     10660     2.26061     1.83914     1.78983     1.90652
     10670     2.25152     1.83316     1.77517     1.90447
     10680     2.25943     1.84079     1.78424     1.90736
     10690     2.25836     1.83922     1.78626     1.90446
     10700     2.26138     1.84684     1.78533     1.90512
     10710     2.26298     1.84607     1.78591     1.90911
     10720     2.25937     1.84483     1.77299     1.91381
     10730     2.26205      1.8419     1.77832     1.91801
     10740     2.25867     1.84169     1.77224     1.91585
     10750     2.26349     1.83738      1.7782     1.92584
     10760     2.25757      1.8406     1.76185     1.92388
     10770      2.2615     1.84298      1.7656     1.92739
     10780     2.26105     1.84313     1.76204     1.92946
     10790     2.25584     1.83944     1.76018     1.92246
     10800     2.26178     1.84739      1.7699     1.91987
     10810     2.25554     1.83974     1.76539     1.91668
     10820     2.26067     1.84541      1.7743     1.91508
     10830      2.2597     1.84544     1.77197     1.91493
     10840     2.25081     1.83705      1.7667     1.90692
     10850      2.2625      1.8474     1.76729     1.92398
     10860     2.25892     1.84358     1.77337     1.91358
     10870     2.25793     1.84157     1.77618     1.91056
     10880     2.25789     1.84318      1.7813     1.90415
     10890     2.25634      1.8314     1.78572      1.9077
     10900     2.26185      1.8483     1.78492     1.90518
     10910     2.25934     1.84204     1.78245     1.90761
     10920     2.26351     1.85138     1.79414     1.89748
     10930     2.26692     1.84877     1.80175     1.90094
     10940     2.26919     1.85174      1.8043     1.90106
     10950     2.26382     1.84343     1.81048     1.89041
     10960     2.26086     1.84653     1.79767     1.89253
     10970       2.261     1.84145     1.80419     1.89162
     10980     2.27116     1.84978     1.82279     1.88999
     10990     2.26417     1.84723      1.8146     1.88358
     11000     2.26515     1.84641     1.81933     1.88219
     11010      2.2675      1.8484     1.79992     1.90443
     11020     2.26332     1.84144     1.79514     1.90573
     11030     2.26505     1.83857     1.80067     1.90739
     11040     2.25743     1.82809     1.79949     1.90052
     11050     2.26648     1.83905     1.81185     1.89974
     11060      2.2609      1.8226     1.80939     1.90462
     11070      2.2699      1.8363     1.81495     1.90757
     11080     2.26686     1.83671     1.80155     1.91265
     11090     2.26194     1.82631     1.79801      1.9143
     11100     2.26415     1.82986     1.80294     1.91148
     11110     2.25661     1.82003     1.80429     1.90174
     11120     2.25686     1.81848     1.80862      1.8997
     11130     2.25901     1.82485     1.79916     1.90769
     11140     2.25994     1.82465     1.80013     1.90915
     11150     2.26203     1.82163     1.79906     1.91797
     11160     2.26395     1.82213     1.80519     1.91626
     11170     2.26089     1.81889     1.79437     1.92227
     11180      2.2577     1.81874     1.78202      1.9264
     11190     2.26552     1.82107     1.78477     1.93996
     11200     2.26411     1.82515      1.7831     1.93438
     11210     2.26809      1.8291     1.78524     1.93798
     11220      2.2701     1.83403     1.77715     1.94544
     11230     2.26019     1.81839     1.76862     1.94482
     11240      2.2561     1.81748     1.75335     1.95001
     11250     2.25545      1.8164     1.74411     1.95777
     11260     2.26007      1.8223     1.74041     1.96623
     11270     2.25704     1.82518     1.74096     1.95607
     11280     2.25693     1.82236     1.73638     1.96252
     11290     2.26134     1.83499     1.73491     1.96219
     11300     2.26252     1.82953     1.74178     1.96394
     11310     2.26287     1.83018     1.74483     1.96142
     11320     2.26093     1.82746     1.73628     1.96706
     11330     2.25293     1.83146     1.71992     1.95934
     11340     2.25459     1.82233     1.74063     1.95337
     11350     2.24729      1.8213     1.72322     1.95294
     11360     2.25732     1.83056      1.7324     1.95929
     11370     2.26772     1.83634      1.7357     1.97494
     11380      2.2617      1.8308     1.73718     1.96494
     11390     2.25737     1.82334     1.73465     1.96415
     11400     2.25934     1.82546     1.73209     1.96895
     11410     2.25517     1.82322     1.73055     1.96281
     11420      2.2637     1.82975     1.73288     1.97428
     11430     2.24572     1.81379     1.72155      1.9578
     11440     2.25919       1.831     1.72424     1.97036
     11450     2.25606     1.82002     1.72331     1.97418
     11460     2.25629     1.82175     1.72265     1.97368
     11470     2.25611      1.8311     1.72416     1.96327
     11480     2.25561     1.82883     1.73183     1.95749
     11490     2.25983     1.83323     1.73195     1.96296
     11500     2.26503     1.83336     1.74291     1.96514
     11510     2.25444     1.82296     1.74331     1.95005
     11520     2.25699     1.82131     1.75023     1.95129
     11530     2.25182     1.81951     1.75028     1.94095
     11540     2.25853     1.82748     1.75211      1.9474
     11550      2.2643     1.82897     1.76284     1.94971
     11560     2.25893     1.82543     1.75459     1.94803
     11570     2.25457     1.81085     1.75843     1.94804
     11580     2.25936      1.8183     1.76186     1.94911
     11590      2.2557     1.81273     1.75174     1.95493
     11600     2.25189       1.813     1.75325     1.94452
     11610      2.2488     1.81165     1.73919     1.95125
     11620     2.25669     1.81836     1.73738     1.96479
     11630     2.25947     1.82482     1.73529     1.96704
     11640     2.25247     1.81844      1.7275     1.96373
     11650     2.25705     1.82254     1.73434     1.96442
     11660     2.24867     1.80744     1.73531     1.95828
     11670     2.24201     1.80715     1.72738     1.95026
     11680     2.25868     1.81474     1.73681     1.97318
     11690     2.25505     1.81488     1.73436     1.96691
     11700     2.25523     1.80735     1.74008      1.9692
     11710     2.25552     1.80931     1.74277     1.96567
     11720     2.24766     1.80147     1.74333     1.95434
     11730       2.254     1.80442     1.74424     1.96539
     11740      2.2584     1.81128     1.74258     1.97063
     11750     2.25387     1.80289     1.73704     1.97284
     11760     2.25566     1.80311     1.73708     1.97671
     11770     2.25838      1.8022     1.73541     1.98519
     11780     2.25301     1.80148     1.73067     1.97777
     11790     2.25957     1.80902     1.73663     1.98064
     11800     2.25683     1.81067     1.73018     1.97851
     11810     2.25929     1.81708     1.72583     1.98204
     11820     2.24709     1.79331     1.72874     1.97341
     11830     2.25342     1.79683     1.73023     1.98331
     11840     2.25313     1.79628     1.72947      1.9838
     11850      2.2517     1.79461     1.73819     1.97443
     11860     2.25773     1.80052     1.73459     1.98596
     11870     2.25896     1.81306     1.72883     1.98237
     11880     2.25867     1.80464     1.73217     1.98646
     11890     2.25536     1.79888     1.73333     1.98316
     11900     2.25814     1.80168     1.73373     1.98658
     11910     2.25401     1.80161     1.72394     1.98579
     11920     2.25346     1.80325     1.72318      1.9837
     11930     2.25829     1.80404     1.72723     1.99045
     11940      2.2586     1.80005     1.73434     1.98859
     11950     2.25667     1.81394     1.72848     1.97663
     11960     2.25987     1.81469     1.74207     1.97133
     11970      2.2589     1.81177      1.7414     1.97239
     11980     2.25623     1.82221     1.73359     1.96351
     11990     2.26004     1.81959     1.75146     1.95883
     12000     2.26467     1.82582     1.75771     1.95814
     12010     2.26043      1.8193     1.75347      1.9582
     12020     2.26007     1.81113     1.75901     1.95998
     12030     2.26778     1.81693     1.76369     1.96821
     12040     2.26608     1.81305     1.76605     1.96574
     12050     2.25799     1.82182     1.75732     1.94674
     12060     2.26094     1.82797     1.75446     1.95041
     12070     2.26365       1.827     1.76277     1.95011
     12080     2.26415     1.82951     1.75486     1.95605
     12090      2.2606     1.82234     1.76296     1.94721
     12100     2.25582     1.82139      1.7643     1.93577
     12110     2.25946     1.82982     1.75785     1.94217
     12120     2.25592      1.8268     1.76196     1.93305
     12130     2.25623     1.81663     1.77456     1.93182
     12140     2.25635     1.81977     1.76594     1.93704
     12150     2.26114     1.82155     1.77672     1.93668
     12160     2.26074     1.82474     1.77759     1.93193
     12170     2.25958      1.8276     1.77056     1.93298
     12180     2.26062     1.82356     1.77398     1.93609
     12190     2.26078      1.8358     1.75994     1.93772
     12200     2.26276     1.82747     1.77348     1.93785
     12210     2.27072     1.84064     1.76701     1.94989
     12220     2.26053     1.82575     1.75885     1.94757
     12230     2.25815     1.82293     1.76588     1.93831
     12240     2.26049     1.82268     1.76279      1.9468
     12250     2.26572     1.82234     1.77421     1.94891
     12260     2.26024     1.82342     1.76548     1.94309
     12270     2.26014     1.82287     1.76524     1.94358
     12280     2.26187     1.82091     1.76674     1.94809
     12290     2.26125      1.8265     1.76284     1.94494
     12300     2.25783     1.82773     1.75205      1.9456
     12310     2.25503     1.82012     1.74958     1.94846
     12320     2.26688     1.82996     1.75569      1.9612
     12330     2.25663     1.81711     1.75423     1.95078
     12340     2.25903     1.82221     1.76271     1.94392
     12350     2.26192      1.8217     1.76349      1.9504
     12360     2.26595     1.82911     1.76952     1.94737
     12370     2.25245     1.81911     1.76071     1.93334
     12380     2.26316     1.82355     1.77179     1.94401
     12390       2.266     1.82797      1.7755     1.94308
     12400     2.25643      1.8257     1.76004     1.93701
     12410      2.2652     1.83221     1.76837     1.94374
     12420     2.26394     1.83846     1.76165     1.94101
     12430      2.2691     1.84101     1.77939     1.93445
     12440     2.25891     1.82987     1.77469     1.92546
     12450     2.26573     1.84541     1.77291      1.9283
     12460     2.25217     1.82461     1.77222     1.91691
     12470     2.26087     1.84449     1.77189     1.91868
     12480     2.26216     1.84673     1.76459     1.92628
     12490     2.26172     1.84966     1.75885     1.92767
     12500     2.26753     1.85156      1.7589     1.93942
     12510     2.25336     1.83859     1.75615     1.92114
     12520     2.25584     1.84545     1.75285      1.9234
     12530     2.26273     1.84234     1.76226     1.93395
     12540       2.263      1.8425     1.76632     1.93072
     12550     2.26151     1.84308     1.76218     1.93044
     12560     2.25468     1.83691     1.76131     1.92111
     12570     2.26327     1.84032     1.77007        1.93
     12580     2.26562     1.84081     1.78139     1.92462
     12590     2.25453     1.83231     1.78655     1.90176
     12600     2.26152      1.8424     1.78232     1.91254
     12610     2.25844     1.84427     1.77001     1.91489
     12620     2.26162     1.84205     1.77319     1.92159
     12630     2.25996     1.83551     1.76956     1.92726
     12640     2.25261     1.83085     1.76615      1.9176
     12650     2.25242     1.84056     1.75325      1.9197
     12660     2.25348     1.83533     1.75792     1.92293
     12670     2.26018     1.83898     1.76572     1.92802
     12680     2.26283     1.85035     1.75467     1.93344
     12690     2.25483     1.83872     1.75538     1.92516
     12700     2.26116     1.83757     1.76326      1.9339
     12710     2.26132     1.84273     1.76383     1.92882
     12720     2.25804     1.84427     1.76309     1.92031
     12730     2.25733      1.8462     1.75807     1.92142
     12740     2.25588     1.83971     1.76269     1.91999
     12750     2.25207     1.83646     1.75615     1.92014
     12760     2.25391     1.83671     1.76108     1.91973
     12770     2.25337     1.83993     1.75508     1.92087
     12780     2.25543     1.83506     1.76646     1.91992
     12790     2.25922     1.84389     1.75979     1.92649
     12800     2.25297        1.84      1.7494     1.92502
     12810     2.25195      1.8312     1.76242     1.91916
     12820     2.25334     1.83832     1.75423     1.92312
     12830     2.25501     1.83852      1.7526      1.9283
     12840     2.25659     1.84078     1.75911     1.92392
     12850     2.25232     1.84173     1.75016     1.92116
     12860     2.24708     1.83613     1.75549     1.90935
     12870     2.25583     1.84571     1.76073     1.91591
     12880     2.24836      1.8404     1.75602     1.90776
     12890      2.2501     1.84054     1.75419     1.91341
     12900      2.2475     1.83502     1.75215     1.91448
     12910     2.25861     1.84519     1.75344     1.92961
     12920     2.25903     1.84671     1.76227     1.92106
     12930      2.2567       1.846     1.75657      1.9215
     12940     2.25113     1.84193     1.76017     1.90898
     12950     2.25624     1.84638     1.75881     1.91799
     12960     2.24825     1.83964     1.75935     1.90517
     12970      2.2602      1.8442     1.77755     1.91213
     12980     2.25618     1.84238     1.77685     1.90504
     12990      2.2606      1.8487     1.76891     1.91673
     13000     2.25429     1.83673     1.77866     1.90432
     13010     2.25247     1.83856     1.77262     1.90388
     13020     2.26062     1.84107     1.79924     1.89578
     13030     2.25777      1.8444     1.78817     1.89622
     13040     2.25574     1.84211     1.79601     1.88618
     13050     2.26652      1.8575     1.80096      1.8922
     13060     2.26862     1.86038     1.79448     1.90054
     13070     2.26012     1.84042     1.80724      1.8876
     13080     2.24718     1.83227     1.79955      1.8719
     13090     2.25214     1.83482     1.80752     1.87365
     13100     2.25663     1.84048      1.8195      1.8673
     13110     2.25527     1.83874     1.82334     1.86197
     13120     2.25095     1.83212     1.82226      1.8591
     13130     2.26192     1.85336     1.82366     1.86329
     13140     2.25112     1.83866      1.8198     1.85546
     13150     2.25733     1.83733     1.82504     1.86668
     13160     2.24937     1.83816     1.81759     1.85389
     13170     2.25189     1.84078     1.81774     1.85723
     13180     2.25856      1.8481     1.81733     1.86654
     13190     2.25497     1.85289     1.81115     1.85912
     13200     2.26075     1.85688     1.81904     1.86147
     13210     2.26014     1.85624      1.8181     1.86154
     13220     2.26366     1.85834     1.80881     1.87699
     13230     2.26508     1.85522     1.82232     1.87043
     13240     2.26409     1.85639     1.82283     1.86636
     13250      2.2621      1.8502      1.8252     1.86538
     13260     2.25307     1.84509     1.81168     1.86176
     13270     2.25375     1.84719     1.81865     1.85451
     13280     2.25472     1.85174     1.82527      1.8458
     13290     2.26781     1.85834     1.83459     1.86193
     13300     2.26109     1.85663     1.82789     1.85386
     13310     2.25384      1.8563     1.82426     1.84006
     13320     2.26245     1.86303     1.83112     1.84755
     13330     2.25711     1.85454      1.8254     1.84871
     13340      2.2533      1.8552     1.81417     1.84979
     13350     2.26176     1.85885     1.82452     1.85658
     13360     2.26045     1.85647     1.82601      1.8543
     13370     2.25983     1.85329     1.82764     1.85438
     13380     2.26033     1.86118     1.82687     1.84844
     13390     2.26474     1.86241     1.83476     1.85018
     13400     2.26005     1.86065     1.81781      1.8572
     13410      2.2576     1.85041     1.81545     1.86376
     13420     2.25464     1.85615     1.80757     1.85853
     13430       2.266     1.86435     1.81386     1.87179
     13440     2.26313     1.86565     1.80784     1.86938
     13450     2.25695     1.85685     1.81173     1.85939
     13460     2.25952     1.85974      1.8172     1.85742
     13470     2.25863     1.86127      1.8081     1.86261
     13480     2.25645     1.86158     1.81164     1.85355
     13490     2.26257     1.86812     1.81987     1.85382
     13500     2.25537      1.8591      1.8157     1.84942
     13510     2.25548     1.86261     1.81184     1.84993
     13520     2.26242     1.85297     1.81254     1.87571
     13530     2.25571     1.85344     1.80994     1.86154
     13540      2.2564     1.85717     1.81509     1.85447
     13550     2.25748     1.85528     1.81795      1.8562
     13560      2.2596     1.86283     1.82787     1.84399
     13570     2.25545     1.85915     1.82121     1.84415
     13580      2.2559     1.85268     1.82547     1.84756
     13590     2.24584     1.84986     1.81844     1.83272
     13600     2.25087     1.84801     1.82279     1.84257
     13610     2.25077     1.84304     1.82393     1.84617
     13620      2.2535       1.851     1.82551     1.84332
     13630     2.25468      1.8532     1.82817     1.84137
     13640     2.25368     1.84953     1.82814     1.84263
     13650     2.25661     1.85033     1.83942     1.83777
     13660     2.25891     1.86238     1.83078     1.83988
     13670      2.2532     1.85501     1.82835     1.83572
     13680      2.2561     1.85481      1.8314     1.84002
     13690      2.2573     1.85402     1.82295     1.85208
     13700     2.25513      1.8488     1.82604       1.849
     13710     2.25171     1.84563     1.82471     1.84513
     13720     2.25107     1.84898     1.82364     1.84126
     13730     2.25779     1.86118     1.83276     1.83635
     13740     2.25715     1.85654     1.83579     1.83647
     13750      2.2558     1.85839     1.83182     1.83524
     13760     2.26506     1.86984     1.84029     1.83794
     13770      2.2555     1.86199     1.82897     1.83369
     13780      2.2615      1.8606     1.83975     1.83909
     13790      2.2564     1.85309      1.8353     1.83858
     13800     2.25263     1.85302     1.82898     1.83571
     13810     2.26654     1.86728      1.8389     1.84557
     13820     2.26186     1.85956     1.83338     1.84736
     13830      2.2638     1.86299     1.83344     1.84861
     13840     2.25785     1.85449     1.81897     1.85687
     13850     2.26525     1.86623     1.81771     1.86436
     13860     2.26921     1.86257     1.82408     1.87141
     13870     2.25719     1.85687     1.81479     1.85699
     13880      2.2707     1.87396     1.81325     1.87419
     13890     2.27241     1.87754     1.81703     1.87108
     13900     2.25856     1.86413     1.81019     1.85754
     13910     2.26433     1.86986     1.80799     1.86793
     13920     2.26717     1.86914     1.81692     1.86687
     13930     2.25962     1.85782     1.80224     1.87409
     13940     2.26521     1.87161     1.80059     1.87546
     13950     2.26567     1.86201     1.79677     1.88973
     13960     2.26949     1.86075     1.79297      1.9037
     13970      2.2667     1.85902      1.7957     1.89613
     13980      2.2639     1.86097      1.7885     1.89433
     13990     2.26459     1.86393      1.7841     1.89723
     14000      2.2627     1.86744     1.78021     1.89292
     14010     2.26549     1.86423     1.78583     1.89746
     14020     2.26228     1.86385     1.79009     1.88611
     14030     2.26573     1.86814      1.7818     1.89796
     14040     2.26776     1.87513     1.78763     1.89043
     14050     2.26654     1.87906       1.783     1.88798
     14060     2.26511     1.87074     1.79059     1.88563
     14070     2.27112     1.87588     1.78567     1.89959
     14080     2.27231     1.87826     1.77394     1.91104
     14090     2.26719     1.87559     1.78028     1.89554
     14100     2.26484     1.86537     1.77651     1.90353
     14110     2.26461     1.86454     1.77677     1.90356
     14120     2.26679     1.86946     1.76941     1.91074
     14130     2.26724     1.87397     1.77195     1.90505
     14140     2.26262     1.86596     1.76838     1.90523
     14150     2.25774     1.86304     1.75576     1.90818
     14160     2.26214     1.86126     1.77177     1.90553
     14170     2.26396      1.8682     1.77512     1.89995
     14180     2.26194     1.86528     1.77752     1.89577
     14190      2.2667     1.86627     1.78343      1.9006
     14200     2.26564     1.85849     1.79043     1.89912
     14210     2.25935     1.85995     1.78812     1.88483
     14220     2.25458     1.84758     1.78804     1.88564
     14230     2.25488     1.84731     1.79196      1.8829
     14240     2.24818     1.84111     1.78189      1.8825
     14250     2.26792     1.86213     1.79434     1.89729
     14260     2.25731     1.84643     1.78939     1.89201
     14270     2.26113     1.84874     1.79632      1.8923
     14280     2.25816     1.85583      1.7931     1.88129
     14290     2.25552     1.85028     1.77931     1.89347
     14300     2.25521     1.85642     1.78254     1.88368
     14310     2.25471     1.85557        1.78     1.88571
     14320     2.25847     1.85183     1.78599      1.8927
     14330     2.26071      1.8537     1.80032     1.88262
     14340     2.26367     1.85336      1.7921     1.89785
     14350     2.26357      1.8523     1.79888     1.89223
     14360     2.26304     1.85304     1.79602     1.89294
     14370     2.26625      1.8623     1.79587     1.89169
     14380     2.25882      1.8531     1.79552     1.88326
     14390     2.25866     1.85881     1.78594     1.88635
     14400     2.25558     1.85383     1.78484     1.88492
     14410     2.26817     1.86062     1.79301     1.90062
     14420      2.2589     1.84974     1.79107     1.89097
     14430     2.26584      1.8543     1.79524     1.89914
     14440     2.25849     1.85589     1.77655     1.89766
     14450     2.26139      1.8565     1.77467     1.90571
     14460      2.2596     1.85631     1.76489     1.91072
     14470     2.25952     1.85542     1.76195     1.91412
     14480     2.25524     1.85095     1.76239     1.90792
     14490     2.26065     1.85735     1.76702     1.91023
     14500     2.26953     1.86849     1.75502     1.93136
     14510     2.26976     1.87035     1.76792     1.91829
     14520     2.27156     1.86597     1.76805     1.92669
     14530     2.26532     1.85829     1.77562     1.91239
     14540     2.26311     1.85975     1.77572     1.90564
     14550     2.26288     1.85655     1.78191     1.90244
     14560     2.26702     1.86029     1.78138     1.90912
     14570     2.26056     1.86216      1.7714     1.90126
     14580     2.26282     1.85809     1.77881     1.90369
     14590     2.26222     1.85184     1.78235     1.90504
     14600     2.25896     1.85512     1.77693     1.89918
     14610     2.26241     1.85795     1.77916     1.90252
     14620     2.25928     1.85778     1.77988     1.89457
     14630     2.26003     1.85723     1.78061     1.89622
     14640     2.25998     1.85139     1.77857      1.9037
     14650     2.25687     1.84928     1.77311     1.90346
     14660     2.26315     1.85207     1.78432     1.90518
     14670     2.26421     1.85252     1.78985     1.90208
     14680     2.27105     1.86801     1.79937     1.89424
     14690     2.26146     1.85054     1.79741     1.89029
     14700     2.26309     1.85615     1.78284     1.90245
     14710     2.26712     1.85769     1.78214      1.9112
     14720     2.25697     1.84903     1.77435     1.90278
     14730     2.26028     1.85152       1.777     1.90574
     14740     2.25499     1.84891     1.76421     1.90762
     14750     2.26255     1.85834     1.77114     1.90994
     14760     2.26159      1.8546     1.76996     1.91239
     14770     2.26333     1.85336     1.77237     1.91548
     14780     2.25367     1.84992     1.77153     1.89672
     14790     2.25785     1.84513     1.77295     1.90996
     14800     2.26252     1.85092     1.77316     1.91521
     14810     2.25989     1.85072     1.76316     1.91841
     14820     2.26591     1.86378     1.75581      1.9267
     14830     2.26136     1.85919     1.75602     1.92024
     14840     2.25671     1.85305     1.75167      1.9192
     14850     2.27109       1.867     1.76546     1.92695
     14860     2.26164     1.85208     1.76412     1.92034
     14870     2.25563     1.85322      1.7565     1.91206
     14880     2.26524     1.85603     1.75451     1.93378
     14890     2.25386     1.84268     1.74882     1.92507
     14900     2.25708     1.84697     1.74422     1.93268
     14910     2.26227     1.85733     1.74526     1.93394
     14920     2.25829     1.85083      1.7485     1.92793
     14930     2.25808     1.85664     1.73636     1.93281
     14940     2.25586     1.85257     1.74465     1.92406
     14950     2.26124     1.85805     1.75404     1.92285
     14960      2.2629     1.85463     1.76468     1.92035
     14970      2.2638     1.85722     1.75293      1.9307
     14980      2.2629     1.86028     1.74749     1.93057
     14990     2.26057     1.86322      1.7436     1.92577
     15000     2.25743     1.85576     1.74783     1.92178
     15010     2.25153     1.85503     1.74121     1.91464
     15020     2.25736     1.85411     1.75186     1.91953
     15030     2.25734     1.85101     1.76129     1.91385
     15040     2.26432     1.85904     1.76065     1.92312
     15050     2.25739      1.8598     1.74927     1.91646
     15060     2.27108     1.87455       1.754     1.93006
     15070     2.25953     1.86061     1.74891     1.92105
     15080     2.25924     1.85867     1.74054     1.92982
     15090      2.2496     1.85051     1.74203     1.91372
     15100     2.25932      1.8567     1.73839     1.93383
     15110     2.25864     1.85567      1.7403     1.93151
     15120     2.26944     1.87163     1.74243      1.9395
     15130     2.26784     1.86866     1.73841     1.94222
     15140     2.26727     1.87041     1.74683     1.93163
     15150     2.25692     1.86753     1.71829     1.93575
     15160     2.25249     1.85889     1.72325     1.92934
     15170     2.26325     1.86829     1.72288     1.94571
     15180     2.25855     1.85582     1.72774     1.94242
     15190     2.25434     1.85756     1.72053     1.93736
     15200     2.26221     1.86251     1.72871     1.94366
     15210     2.25995     1.86131     1.72752     1.94061
     15220      2.2673     1.87239     1.73519     1.94025
     15230     2.26134     1.86478     1.73238     1.93616
     15240      2.2534     1.85447     1.72691     1.93243
     15250     2.25857     1.86285     1.72021     1.94241
     15260       2.256     1.86469     1.72727     1.92835
     15270     2.25205     1.86835     1.71518     1.92636
     15280     2.25733     1.86803     1.72421     1.93096
     15290     2.25917     1.86517     1.71332     1.94765
     15300     2.25782     1.86857     1.71352     1.94108
     15310     2.25696     1.87345     1.70916     1.93822
     15320     2.25919     1.86793     1.71155     1.94662
     15330     2.25723     1.87116     1.70132     1.94794
     15340     2.25393      1.8683     1.69697     1.94682
     15350     2.25994     1.87616     1.70066     1.94999
     15360     2.25717     1.86877     1.69643     1.95435
     15370     2.25228     1.86804     1.70004     1.94057
     15380       2.252     1.86672     1.69082     1.94922
     15390     2.26187     1.87733     1.69385     1.95925
     15400     2.25165     1.86471     1.68658       1.954
     15410     2.26634     1.88261     1.68321     1.97362
     15420     2.26469     1.87802     1.68765     1.97041
     15430     2.26281     1.87326     1.67593      1.9806
     15440     2.25879     1.87601     1.66324      1.9795
     15450     2.26118     1.87719     1.66808     1.97978
     15460     2.26139     1.87644     1.66873     1.98042
     15470     2.25466     1.86586     1.67112     1.97305
     15480     2.25819     1.86424     1.67258     1.98138
     15490     2.26234     1.87512     1.67049     1.98237
     15500     2.25822      1.8629     1.68685      1.9706
     15510     2.26444      1.8753     1.67824     1.98043
     15520     2.25805     1.86643     1.68041     1.97237
     15530     2.26967     1.88341     1.68268     1.98096
     15540     2.25645     1.87297     1.67749     1.96497
     15550     2.25615     1.85977     1.68862     1.96728
     15560     2.26898     1.87744     1.69331     1.97598
     15570     2.27245     1.88086     1.70521     1.97044
     15580     2.26362     1.87316     1.70294     1.95939
     15590     2.26057     1.87242     1.71116     1.94586
     15600     2.26649     1.87769     1.71537     1.95084
     15610     2.25891     1.86756     1.70365     1.95324
     15620     2.26364      1.8773     1.71101     1.94841
     15630     2.24695     1.85971     1.70365     1.93303
     15640     2.25637     1.87069     1.70971     1.93903
     15650      2.2525     1.86204     1.71686     1.93201
     15660     2.25807     1.87012     1.71519     1.93871
     15670     2.25429     1.85652     1.72269     1.93631
     15680     2.26018     1.86818     1.72067     1.94063
     15690     2.26666     1.87359     1.72938     1.94277
     15700     2.25589     1.86122     1.72114     1.93691
     15710     2.25761     1.87005     1.71511     1.93777
     15720     2.25306     1.86286     1.71464      1.9345
     15730     2.26556     1.86671     1.73126     1.94515
     15740     2.26204     1.87309      1.7119     1.94796
     15750     2.26422     1.86815     1.72841      1.9432
     15760     2.26386     1.86933     1.72093     1.94784
     15770     2.25495     1.86781     1.71579     1.93312
     15780     2.26352     1.87186     1.72203     1.94365
     15790     2.26408     1.87087     1.72462     1.94361
     15800     2.26107     1.86681     1.72627     1.93903
     15810     2.25957      1.8682     1.72007     1.93972
     15820     2.25412     1.86639     1.70897     1.93858
     15830     2.25753     1.86951     1.70793     1.94444
     15840     2.26529     1.86747     1.71714     1.95628
     15850     2.25994     1.85774     1.71815     1.95229
     15860     2.26133     1.86356     1.71261     1.95483
     15870     2.25996     1.85895     1.71841     1.95095
     15880     2.25929      1.8572     1.72032     1.94938
     15890     2.25828      1.8541     1.71314     1.95631
     15900     2.25902     1.85736     1.71064     1.95711
     15910     2.25505     1.85459     1.70566     1.95491
     15920     2.25478     1.84436      1.7096     1.96053
     15930     2.26454     1.85175     1.71069     1.97506
     15940     2.25886     1.85027     1.70317     1.96991
     15950     2.25372     1.84544      1.7049     1.96117
     15960     2.26307     1.85091     1.71706     1.96694
     15970     2.26388     1.85876     1.71691     1.96151
     15980     2.26606     1.86334     1.71797     1.96128
     15990     2.26231     1.85718     1.71587     1.96031
     16000     2.26145     1.85568     1.71504     1.96047
     16010     2.25385     1.85196     1.71534     1.94615
     16020     2.25482     1.84811     1.71973     1.94819
     16030     2.26293     1.85498     1.70866     1.97009
     16040      2.2657     1.86222     1.71311     1.96576
     16050     2.26409     1.85516     1.70321     1.97728
     16060     2.26514     1.85955      1.6955     1.98218
     16070     2.25768     1.84957     1.70315     1.96791
     16080     2.25606     1.85011     1.69843     1.96774
     16090     2.26092     1.85517     1.70953     1.96455
     16100     2.26084     1.85355     1.70737     1.96775
     16110     2.26557     1.85975     1.71489     1.96624
     16120     2.25913     1.85865     1.70787     1.95855
     16130     2.25769     1.85732     1.69533     1.96739
     16140     2.26159     1.86219     1.69157     1.97495
     16150     2.26655     1.85762     1.71417     1.97112
     16160     2.26292     1.85613     1.70625     1.97106
     16170     2.26405     1.86171     1.68774     1.98429
     16180      2.2625     1.85209     1.69976      1.9795
     16190     2.25922     1.84126     1.70436     1.97815
     16200     2.26705     1.85678     1.71191     1.97504
     16210     2.27046     1.86727     1.69744     1.98544
     16220     2.26792     1.85877     1.70724      1.9792
     16230     2.27235     1.86146     1.71122     1.98338
     16240     2.26642      1.8495     1.71471     1.97799
     16250     2.26986     1.85551     1.71545     1.97961
     16260      2.2689     1.85818     1.71267     1.97731
     16270     2.26119     1.85309     1.70514     1.97093
     16280     2.26964      1.8545      1.7222     1.97417
     16290     2.26261     1.84256     1.71973     1.97138
     16300     2.26778     1.85411     1.71522     1.97635
     16310     2.26555     1.85475     1.70714     1.97762
     16320     2.26364     1.84664     1.70774     1.98032
     16330     2.26499     1.84894     1.70727     1.98168
     16340     2.27393     1.85278     1.71698     1.99016
     16350     2.27195     1.85033      1.7163     1.98849
     16360     2.26989     1.85427     1.71727     1.97926
     16370     2.27096     1.85892     1.71608     1.97838
     16380     2.27304     1.85966     1.70717     1.99013
     16390     2.26416      1.8523     1.69913     1.98363
     16400     2.26603     1.86268     1.69407     1.98251
     16410      2.2625     1.85355     1.69624     1.98114
     16420     2.26782     1.86521     1.69498     1.98343
     16430     2.26351     1.85073     1.69365     1.98829
     16440     2.26499     1.85047       1.696      1.9899
     16450     2.26651     1.86132     1.69797     1.98154
     16460     2.26151     1.85052     1.69519     1.98261
     16470     2.27168     1.86743     1.69242     1.99236
     16480     2.27187     1.85498     1.70736     1.99168
     16490     2.27228     1.86825     1.69859     1.98769
     16500     2.26821     1.86535     1.69622     1.98314
     16510     2.27279     1.86371     1.70211     1.99011
     16520      2.2666     1.85135     1.70282     1.98691
     16530     2.26108     1.85715     1.69574     1.97496
     16540     2.27172      1.8643     1.70243     1.98683
     16550     2.27046     1.86101     1.69593     1.99259
     16560      2.2694      1.8618     1.69369     1.99135
     16570     2.26815     1.85849     1.69337     1.99187
     16580     2.26512     1.85009     1.69318     1.99296
     16590     2.26243     1.84814      1.6922     1.98948
     16600     2.26299     1.85072     1.69069     1.98964
     16610     2.27211     1.85784     1.69152     2.00304
     16620     2.26107     1.85031     1.69743     1.97989
     16630     2.27141     1.85236     1.69793     2.00109
     16640     2.26488     1.84939     1.69465      1.9918
     16650     2.26851     1.85277     1.68464     2.00537
     16660     2.26682     1.85411     1.68122     2.00318
     16670     2.27509     1.86482     1.67969     2.01326
     16680     2.26974     1.85168     1.69201     2.00295
     16690       2.269      1.8506     1.70163     1.99412
     16700     2.26194     1.85016     1.68664      1.9912
     16710     2.27239     1.85621     1.68642     2.00949
     16720     2.26837     1.85517     1.67613     2.00996
     16730      2.2736     1.86537     1.68147     2.00787
     16740     2.26709     1.86226     1.67129     2.00455
     16750     2.26835     1.85728     1.67796     2.00644
     16760     2.27162     1.85706     1.67801     2.01398
     16770     2.27111     1.85075     1.68636     2.01165
     16780     2.27184     1.85314     1.68564      2.0117
     16790     2.27517      1.8562       1.688     2.01445
     16800     2.28194     1.86217     1.69146     2.02133
     16810     2.26641     1.85146     1.68022     2.00553
     16820     2.27229     1.85447     1.68475     2.01225
     16830      2.2667     1.85482     1.68191     2.00167
     16840     2.26965     1.85776     1.68366     2.00417
     16850      2.2754     1.85937     1.67756     2.02074
     16860     2.26663     1.84995     1.67801     2.00926
     16870     2.27265      1.8593     1.67873     2.01363
     16880     2.26581     1.85401     1.67024     2.01015
     16890     2.27059     1.86457     1.66763     2.01334
     16900     2.27294     1.85477     1.67985     2.01755
     16910     2.26541     1.85307     1.68134     2.00085
     16920     2.27615      1.8548     1.69482     2.01222
     16930     2.27341     1.85399     1.69177     2.00934
     16940     2.27109     1.85282      1.6879     2.00842
     16950     2.26557     1.85224     1.68332     2.00031
     16960     2.27068     1.86321     1.68418       2.001
     16970     2.26991     1.86136     1.68785     1.99786
     16980     2.27138     1.86113     1.69637     1.99421
     16990     2.26714     1.85208     1.69329      1.9956
     17000     2.26916     1.85162     1.70211     1.99312
     17010     2.27008     1.84797     1.70575     1.99547
     17020     2.26963     1.84965     1.70005     1.99777
     17030     2.27417     1.85611     1.69694     2.00473
     17040     2.27931     1.86134     1.70153     2.00766
     17050     2.27944     1.86477     1.69463     2.01062
     17060     2.27659     1.85595     1.70259     2.00559
     17070     2.27309     1.84975     1.71169      1.9956
     17080     2.27707     1.85443      1.7064     2.00484
     17090     2.27713     1.85391     1.71366     1.99926
     17100     2.27188     1.85237     1.70264     1.99815
     17110     2.26883     1.85345     1.69678     1.99521
     17120     2.26717     1.84474     1.70005      1.9967
     17130     2.26568      1.8456     1.70145     1.99135
     17140     2.27101     1.84963     1.69892     2.00189
     17150     2.27738      1.8542      1.6967     2.01397
     17160     2.27341     1.85649     1.69366     2.00542
     17170     2.27118     1.85352     1.69441     2.00249
     17180     2.27432     1.85627      1.6962     2.00554
     17190     2.27768     1.86221     1.69655     2.00738
     17200     2.27622      1.8566     1.70409     2.00288
     17210      2.2715     1.84811     1.70542     1.99886
     17220      2.2769     1.85424     1.69874     2.01112
     17230     2.27513     1.85145     1.70118     2.00762
     17240     2.27494      1.8518      1.6997     2.00812
     17250     2.28043     1.85524      1.7067     2.01147
     17260     2.27296     1.86412     1.68285     2.00643
     17270     2.26678      1.8487     1.68285      2.0067
     17280     2.27184     1.85755      1.6851      2.0081
     17290     2.27224     1.85922     1.67419     2.01657
     17300     2.26647     1.84637     1.67545     2.01434
     17310     2.26388      1.8484     1.67721     2.00516
     17320     2.26376     1.84946     1.68003     2.00156
     17330     2.26098     1.84584     1.67214     2.00522
     17340      2.2647     1.84942     1.67324      2.0094
     17350     2.26636     1.84385     1.67718     2.01496
     17360     2.26476     1.84461     1.67861     2.00946
     17370     2.26866     1.84468     1.68265     2.01482
     17380     2.26099     1.83917      1.6721     2.01139
     17390      2.2664     1.84469     1.67724     2.01424
     17400     2.26516     1.84592     1.67473     2.01239
     17410     2.25917     1.83097     1.67892      2.0091
     17420     2.26535     1.84166     1.67195     2.01902
     17430     2.26999     1.84484     1.67621     2.02302
     17440     2.27041     1.84938     1.67132     2.02385
     17450     2.26226     1.84496     1.66418     2.01551
     17460     2.27099     1.84589     1.67181     2.02793
     17470      2.2617     1.83747     1.66625     2.01939
     17480     2.26245     1.83169     1.67231      2.0213
     17490     2.26368      1.8339     1.67164      2.0226
     17500     2.26409     1.84356     1.66169     2.02294
     17510     2.27067      1.8502     1.66857     2.02596
     17520      2.2649     1.84082     1.67215     2.01864
     17530      2.2642     1.83867     1.67139     2.01965
     17540     2.26438     1.84124     1.67114     2.01792
     17550      2.2604     1.84083     1.66934     2.01083
     17560     2.25851     1.83736      1.6751     2.00495
     17570     2.26905     1.84944     1.68444     2.00983
     17580     2.26338     1.84094      1.6832     2.00588
     17590     2.26204     1.84631     1.67969     2.00086
     17600     2.26331     1.84461     1.68395     2.00172
     17610     2.26585     1.84364      1.6874     2.00546
     17620     2.26522     1.84395     1.68138      2.0088
     17630     2.26251     1.84119     1.68743     2.00014
     17640     2.26571     1.84638     1.68939     2.00094
     17650     2.27104     1.85022     1.68996     2.00898
     17660     2.26769     1.84794     1.68474     2.00787
     17670     2.26915     1.84711     1.68689     2.01013
     17680      2.2719     1.85353      1.6894     2.00833
     17690     2.26749     1.84816     1.69263     2.00058
     17700     2.26336     1.83986     1.69104     2.00022
     17710     2.27026     1.85045     1.69177     2.00547
     17720     2.27552     1.85129     1.69497      2.0139
     17730     2.27435     1.85509     1.69306     2.00935
     17740      2.2744     1.86274     1.68911     2.00572
     17750     2.27034     1.86213     1.68809     1.99793
     17760     2.26948     1.85632     1.69187     1.99819
     17770     2.27461      1.8676     1.68563     2.00461
     17780     2.26935     1.85493     1.67422     2.01398
     17790     2.26809      1.8489     1.67951     2.01228
     17800     2.26553      1.8404     1.68199     2.01224
     17810     2.26589     1.85418     1.67219     2.00856
     17820     2.26923     1.84804     1.67491     2.01947
     17830     2.27496     1.85895     1.67308     2.02386
     17840     2.26775     1.84978     1.67488     2.01457
     17850     2.26694     1.86033     1.66155     2.01406
     17860     2.26692     1.85802     1.66603     2.01244
     17870     2.27242     1.85908     1.67134     2.01947
     17880     2.26997      1.8659     1.66058     2.01653
     17890     2.27282     1.86168     1.67242     2.01707
     17900     2.26118     1.85637     1.66556     2.00143
     17910      2.2616     1.85386     1.66648     2.00393
     17920     2.26141      1.8565     1.66299     2.00396
     17930     2.26096     1.85853     1.66341      2.0007
     17940     2.25736     1.84718     1.67031     1.99732
     17950     2.25964     1.84877     1.68329     1.99011
     17960     2.26072     1.84931     1.67795     1.99657
     17970     2.25815      1.8411     1.68377     1.99341
     17980     2.26705     1.86451     1.68174     1.99358
     17990     2.26377      1.8497     1.67983     2.00152
     18000     2.25981     1.84635      1.6793      1.9961
     18010     2.26505     1.85441     1.67248     2.00621
     18020     2.26645     1.85799     1.66989     2.00821
     18030     2.26237     1.85472     1.66532     2.00585
     18040     2.25722     1.84499     1.66981     1.99947
     18050     2.26389     1.85736     1.67605     1.99786
     18060     2.26912     1.86207     1.67761     2.00404
     18070     2.26936     1.86126     1.67689     2.00593
     18080     2.26248     1.85367     1.67488     1.99908
     18090     2.26603     1.85247     1.67862     2.00509
     18100      2.2669     1.85097     1.67552     2.01104
     18110     2.26549     1.84991     1.67096     2.01261
     18120     2.26851     1.85956     1.66344     2.01675
     18130     2.26583     1.85497     1.66761     2.01151
     18140      2.2638      1.8575      1.6622     2.00906
     18150     2.26679     1.86211     1.66171     2.01194
     18160     2.26221     1.85339     1.65846     2.01238
     18170     2.25874     1.84571     1.66404     2.00703
     18180     2.26502     1.85649     1.66419     2.01112
     18190      2.2607     1.84984     1.66916     2.00337
     18200     2.26488      1.8613     1.66232      2.0079
     18210     2.25979     1.85461     1.66174     2.00308
     18220     2.26543     1.84948     1.66854     2.01489
     18230     2.27155     1.86131      1.6694     2.01706
     18240     2.25961     1.84893     1.65746     2.01145
     18250     2.25935     1.84837     1.66026     2.00907
     18260     2.26732      1.8575     1.65784     2.02058
     18270     2.26665     1.85929     1.65347       2.021
     18280     2.26681     1.85343     1.66349     2.01853
     18290     2.27071     1.86402     1.65532     2.02424
     18300     2.27036     1.86002     1.66059     2.02284
     18310     2.27355     1.86135      1.6622     2.02744
     18320     2.27489     1.87048     1.65425     2.02855
     18330      2.2726     1.86482     1.65558     2.02756
     18340     2.26788     1.85688     1.65964     2.02093
     18350     2.26395     1.85499      1.6569      2.0161
     18360     2.26129     1.85401     1.65205     2.01501
     18370     2.26446      1.8588     1.64875     2.02042
     18380     2.27036     1.86909     1.65457     2.01938
     18390     2.27338     1.86728     1.65711     2.02577
     18400      2.2673      1.8634     1.65109     2.02063
     18410     2.26629     1.85985     1.65183     2.02104
     18420     2.26525     1.85489     1.65339     2.02199
     18430     2.25954     1.85135     1.65152     2.01396
     18440     2.26834     1.85864     1.65638     2.02301
     18450      2.2622      1.8479      1.6614     2.01497
     18460     2.26403     1.85271      1.6583     2.01723
     18470     2.25834     1.84735     1.65476     2.01227
     18480     2.25877     1.85522     1.64525     2.01381
     18490     2.26752     1.85263     1.65433     2.02835
     18500     2.26545     1.86134     1.64396     2.02419
     18510     2.27523     1.86423      1.6507     2.03794
     18520     2.27378     1.86881     1.64471     2.03536
     18530     2.27121     1.86576      1.6477     2.02997
     18540     2.26271      1.8534     1.65247     2.01841
     18550     2.27098     1.85452     1.65867     2.03084
     18560     2.26913     1.86157     1.65327     2.02464
     18570     2.27195     1.86303      1.6593     2.02468
     18580      2.2706     1.85542     1.67209     2.01811
     18590      2.2733     1.85172     1.67594     2.02439
     18600      2.2675     1.85419      1.6664     2.01698
     18610     2.27081      1.8568     1.66982      2.0192
     18620     2.27322     1.85829     1.66837     2.02444
     18630     2.26502     1.85067     1.66754      2.0137
     18640     2.26513     1.85377     1.67083     2.00835
     18650     2.27113     1.85799     1.67369     2.01561
     18660     2.26563     1.85482     1.66981     2.00936
     18670     2.27274     1.86619     1.66549     2.01846
     18680     2.27641     1.86581     1.66262     2.02941
     18690     2.27508     1.85975     1.66477     2.03024
     18700     2.27027     1.85259     1.66658     2.02451
     18710     2.27971     1.86085     1.67761     2.02904
     18720     2.27261      1.8645     1.66436     2.02064
     18730      2.2753     1.85699     1.66947     2.02939
     18740     2.26953      1.8496     1.67383     2.01961
     18750       2.273     1.86035      1.6629     2.02656
     18760     2.27073     1.85954     1.65453     2.02906
     18770      2.2709     1.86008     1.65265     2.03047
     18780     2.27846     1.87077     1.65285     2.03742
     18790     2.27118     1.85929     1.65548     2.02951
     18800     2.27982     1.87115      1.6556     2.03788
     18810     2.27395     1.86474     1.65084      2.0345
     18820     2.26779     1.85318     1.65404     2.02869
     18830     2.26571     1.84938     1.65913     2.02335
     18840     2.26768     1.85378     1.65644     2.02595
     18850     2.27111     1.85598     1.66084       2.028
     18860     2.27215     1.86542     1.65311     2.02801
     18870     2.27583     1.85726     1.66389      2.0349
     18880     2.27195     1.85491     1.65847     2.03281
     18890     2.27159     1.85827      1.6593     2.02825
     18900     2.26945     1.85978     1.65562     2.02507
     18910     2.27225     1.86199     1.65424     2.03046
     18920     2.26838     1.85535     1.66229     2.02127
     18930     2.26861     1.85331      1.6643     2.02201
     18940     2.26902      1.8548     1.66029     2.02486
     18950      2.2739     1.86385       1.652     2.03425
     18960     2.27834     1.86106     1.65532     2.04403
     18970     2.27681     1.86441     1.65388     2.03872
     18980     2.27054     1.85413     1.65149     2.03604
     18990     2.26176     1.85147     1.65083     2.01939
     19000     2.27428     1.86114     1.65067     2.03866
     19010     2.27507     1.86166     1.65791     2.03407
     19020     2.27704     1.86585     1.65232     2.03919
     19030     2.27313     1.85572     1.65208      2.0399
     19040     2.27306     1.85377     1.65316     2.04063
     19050     2.27237     1.85637     1.65034     2.03901
     19060     2.27883     1.86209     1.65753     2.04239
     19070     2.27029       1.855     1.65576     2.03122
     19080     2.27494     1.85376     1.65966     2.03957
     19090     2.27429     1.85341     1.66601     2.03325
     19100     2.27258      1.8547     1.66706     2.02737
     19110     2.27101     1.85184     1.66169     2.03088
     19120     2.26463     1.84702     1.66197     2.02076
     19130     2.26733     1.85377     1.65329     2.02773
     19140     2.26839     1.85743     1.64819     2.03091
     19150     2.27134     1.85281     1.66019     2.03194
     19160     2.27287     1.86042     1.64677     2.03934
     19170     2.26734     1.84696     1.66138     2.02737
     19180     2.26779      1.8503     1.65694     2.02896
     19190     2.26099     1.83858     1.66546     2.01744
     19200     2.26607     1.85388     1.65641     2.02228
     19210     2.27454     1.85641     1.66404     2.03268
     19220     2.27065     1.84659     1.66692     2.03056
     19230     2.26809     1.84074     1.67108     2.02674
     19240     2.26429     1.84167     1.65771     2.02837
     19250     2.27002     1.84629     1.66333     2.03237
     19260     2.27369     1.84971      1.6645     2.03651
     19270     2.27014      1.8534       1.656     2.03214
     19280     2.26281     1.84104      1.6582     2.02522
     19290     2.26562     1.84851     1.65898     2.02408
     19300     2.26268     1.84781     1.65219     2.02369
     19310     2.27153     1.86054     1.65351     2.03077
     19320      2.2727     1.85889     1.65208     2.03606
     19330     2.27692     1.86524     1.64867     2.04242
     19340     2.27075      1.8518     1.65284     2.03754
     19350     2.26824     1.85224     1.64993      2.0339
     19360      2.2707     1.85673     1.65143     2.03408
     19370     2.26685     1.85392     1.64603     2.03243
     19380     2.27008     1.85154     1.65387     2.03546
     19390     2.26566     1.85174     1.65084     2.02786
     19400     2.26827     1.84749     1.65763     2.03203
     19410     2.26945     1.85228     1.65268     2.03435
     19420     2.26566     1.85072     1.65189     2.02793
     19430     2.27354     1.85611     1.65612     2.03719
     19440     2.26972     1.85213     1.65278     2.03499
     19450     2.27154     1.84621     1.65945     2.03899
     19460     2.27362     1.85228     1.65604      2.0409
     19470     2.27512     1.85534     1.65384     2.04324
     19480     2.27487     1.85742     1.65613     2.03894
     19490     2.27649     1.85809     1.65755     2.04081
     19500     2.28086     1.86646     1.65871     2.04197
     19510     2.26831     1.85388     1.65225     2.03069
     19520      2.2705     1.85626     1.65277     2.03297
     19530     2.26973     1.84684     1.66018     2.03378
     19540     2.27117      1.8475     1.65969     2.03681
     19550     2.26899     1.85218     1.65088     2.03484
     19560     2.27549       1.863     1.65113     2.03929
     19570     2.26821     1.84982      1.6528     2.03371
     19580     2.27096     1.85674     1.64991     2.03589
     19590     2.27096     1.86174     1.64924     2.03186
     19600     2.26779     1.85883     1.65085     2.02612
     19610     2.26802     1.86623     1.64296     2.02626
     19620     2.27465     1.87095     1.64868     2.03211
     19630     2.26834     1.86748     1.64436     2.02467
     19640     2.26292     1.85775       1.646     2.02016
     19650     2.26898     1.85792     1.66011     2.02205
     19660     2.25948     1.85524     1.64746     2.01357
     19670     2.27064     1.85675     1.66318     2.02433
     19680     2.26683     1.85498     1.65509     2.02404
     19690      2.2678     1.85221     1.66285     2.02238
     19700     2.26958     1.85595     1.65555     2.02894
     19710     2.27187     1.85877     1.65481     2.03208
     19720     2.26433     1.84883     1.65837     2.02139
     19730     2.27146     1.85738     1.65799     2.02984
     19740      2.2755     1.86221     1.65909     2.03356
     19750     2.27046     1.85895     1.65484     2.02875
     19760     2.27817     1.86555     1.65583     2.03914
     19770     2.26156     1.84384      1.6534     2.02381
     19780     2.26315     1.84703     1.65325     2.02458
     19790     2.26317     1.85074     1.65391      2.0207
     19800     2.26407     1.84434     1.66399      2.0203
     19810     2.26804     1.84746      1.6603     2.02935
     19820     2.26619     1.84777     1.65458     2.02962
     19830     2.26931     1.85477       1.661     2.02496
     19840     2.26913     1.84795     1.65972     2.03182
     19850     2.26352     1.84778      1.6541     2.02404
     19860     2.26832     1.85081     1.66064     2.02665
     19870     2.26463     1.84825     1.65567      2.0248
     19880     2.26909     1.84515      1.6635     2.03119
     19890     2.27341     1.85436     1.66252     2.03325
     19900     2.27436     1.85654     1.66648     2.03016
     19910     2.26813     1.85219     1.65184     2.03216
     19920     2.26916     1.85063     1.65881      2.0302
     19930     2.26696     1.85647     1.64514     2.03107
     19940     2.26664      1.8507     1.65439     2.02811
     19950     2.27595     1.85822     1.66217      2.0357
     19960     2.27551     1.87037      1.6505     2.03309
     19970     2.27768     1.86203     1.66114     2.03694
     19980     2.27481     1.87311     1.64387     2.03437
     19990     2.27819     1.86361     1.65844     2.03882
     20000     2.26601     1.85088     1.65598     2.02523
     20010     2.26913     1.84851     1.65858     2.03226
     20020     2.27923     1.85921     1.66468     2.04009
     20030     2.27342     1.85644     1.65372     2.03857
     20040     2.27851       1.857     1.67026     2.03593
     20050     2.27329     1.85966     1.65911     2.03095
     20060     2.26806     1.84789     1.66024     2.02907
     20070     2.27526     1.85678      1.6596     2.03757
     20080     2.27391      1.8572     1.66327     2.03117
     20090     2.27234     1.84937     1.66644      2.0322
     20100      2.2683     1.84303      1.6668     2.02865
     20110     2.27241     1.85119     1.66625     2.03086
     20120     2.27174     1.85077     1.67272     2.02442
     20130     2.26775     1.85053     1.67614     2.01283
     20140     2.28124     1.87007     1.67409      2.0269
     20150     2.27696     1.85759     1.67646     2.02682
     20160     2.27367     1.85161     1.67483     2.02625
     20170     2.27665     1.85809     1.67627     2.02579
     20180     2.27048     1.85427     1.67064      2.0201
     20190      2.2697     1.84579     1.67041     2.02628
     20200     2.27615     1.84729     1.67183     2.03818
     20210     2.27258      1.8515     1.66806     2.02948
     20220     2.27366      1.8537     1.65894     2.03733
     20230      2.2714     1.85173     1.66202     2.03157
     20240     2.27411     1.85125     1.66562     2.03514
     20250     2.28107     1.85507     1.67566     2.03898
     20260     2.27976     1.85677     1.67085     2.03846
     20270     2.27857     1.85054     1.67238     2.04021
     20280     2.27424     1.85535     1.65766     2.03818
     20290     2.28094     1.85902      1.6616     2.04657
     20300     2.27525     1.85206     1.66568     2.03689
     20310     2.27496     1.85347     1.66185     2.03809
     20320     2.27193     1.85276     1.66178     2.03201
     20330     2.26813     1.84415     1.66347     2.02998
     20340      2.2688     1.84431     1.66089     2.03343
     20350     2.27073     1.84563      1.6654     2.03286
     20360     2.26701     1.84456     1.66235     2.02802
     20370     2.26983     1.85283      1.6561      2.0319
     20380     2.26386     1.85274     1.64947     2.02404
     20390      2.2771     1.85837     1.65725     2.04215
     20400     2.27774       1.858     1.66487      2.0377
     20410     2.27391     1.85327     1.66065     2.03691
     20420     2.26273     1.83985      1.6603     2.02442
     20430     2.26647     1.85013     1.65682     2.02626
     20440     2.26868     1.85412      1.6549     2.02913
     20450     2.26302     1.84552     1.65624     2.02322
     20460     2.26308     1.83765      1.6656     2.02284
     20470     2.26373     1.83517     1.67119     2.02193
     20480     2.25656     1.83353     1.66445     2.01293
     20490     2.26207     1.84205     1.65804     2.02279
     20500     2.27496     1.85002     1.66705     2.03697
     20510     2.26628       1.848     1.65809     2.02676
     20520     2.26295     1.84651     1.66058     2.01861
     20530     2.27201     1.84742     1.66718     2.03265
     20540     2.27735      1.8567     1.66207      2.0403
     20550     2.27184     1.84689     1.66897     2.03127
     20560      2.2777     1.85024     1.67458     2.03671
     20570     2.27643     1.85704     1.66987     2.03156
     20580     2.26819     1.84767     1.66823     2.02299
     20590     2.27335     1.84594     1.67425     2.03117
     20600     2.27354     1.84305     1.67658      2.0323
     20610     2.27772     1.84809     1.67756     2.03625
     20620     2.27133     1.84133     1.67412     2.03094
     20630     2.26627     1.83684     1.67528     2.02272
     20640     2.27491     1.85041     1.67991     2.02591
     20650     2.27172     1.84859     1.67087     2.02789
     20660      2.2707     1.85698     1.66202     2.02522
     20670      2.2645     1.84957     1.66339     2.01697
     20680     2.26656     1.84667     1.66763     2.02075
     20690     2.27468     1.85201     1.67111      2.0312
     20700      2.2686      1.8414     1.68224     2.01802
     20710     2.27119     1.84002       1.679     2.02778
     20720     2.27638     1.83125     1.69093     2.03743
     20730     2.28355     1.83936      1.6935     2.04402
     20740     2.27512     1.83475     1.68627     2.03533
     20750     2.26933     1.82766     1.69282      2.0233
     20760     2.26866     1.83069     1.68837     2.02278
     20770     2.26369     1.83345      1.6772     2.01843
     20780     2.27012     1.83617     1.67969     2.02832
     20790     2.27147     1.83528     1.68474     2.02793
     20800      2.2711     1.83455     1.68113     2.03078
     20810      2.2623     1.82768     1.67656     2.02108
     20820     2.25903      1.8302     1.66839     2.01823
     20830     2.26419     1.83593     1.66877     2.02428
     20840     2.26559     1.83899     1.67092     2.02286
     20850     2.26793      1.8428     1.67264      2.0232
     20860     2.25996     1.83026     1.67667      2.0134
     20870     2.26774     1.84046     1.67363     2.02411
     20880      2.2698     1.84288     1.67756     2.02325
     20890     2.26858      1.8427     1.68256     2.01652
     20900     2.27686     1.84472     1.68607     2.03035
     20910     2.26348     1.84151     1.67131      2.0155
     20920      2.2678      1.8372     1.68112     2.02098
     20930     2.27342     1.83905      1.6924     2.02252
     20940     2.26331     1.83578     1.68154     2.01184
     20950     2.26104     1.82744     1.68961     2.00755
     20960     2.26897      1.8369     1.68928     2.01709
     20970     2.26613     1.82934     1.69452     2.01315
     20980     2.26838     1.84085     1.69472     2.00756
     20990     2.27155     1.83933     1.69964     2.01195
     21000     2.26823     1.82873     1.70333     2.01101
     21010     2.26719     1.82654     1.70453     2.00963
     21020     2.26553     1.83113      1.6986     2.00674
     21030     2.26878     1.82417      1.7104     2.01038
     21040     2.26197     1.82163     1.70823     1.99916
     21050     2.26019     1.80928     1.71696     1.99886
     21060     2.26334     1.81967     1.70476     2.00699
     21070     2.26884     1.81396     1.71898     2.01245
     21080     2.26639     1.81166     1.71856     2.00936
     21090     2.26764     1.81271     1.71359     2.01546
     21100     2.26124     1.81289       1.706     2.00733
     21110     2.26693     1.81477      1.7152     2.01064
     21120     2.27359     1.81174     1.72097     2.02344
     21130     2.27185      1.8137      1.7155     2.02242
     21140     2.27717     1.81241      1.7298     2.02336
     21150     2.26758     1.81295     1.71631      2.0128
     21160     2.26582      1.8199     1.71055     2.00745
     21170     2.27033     1.82132     1.71504     2.01253
     21180     2.26995     1.82115     1.70902     2.01693
     21190     2.27057     1.81873     1.71651     2.01415
     21200     2.27502     1.81262     1.72357     2.02365
     21210     2.26994     1.81031     1.72343     2.01441
     21220     2.27476     1.81149     1.72295      2.0246
     21230     2.27908      1.8083     1.73154     2.02983
     21240     2.27568     1.82091     1.71975     2.02094
     21250      2.2703     1.81952     1.70962     2.01868
     21260     2.26676     1.81552     1.71521     2.00956
     21270     2.27922     1.81279     1.73526     2.02296
     21280     2.27818     1.80978      1.7328     2.02543
     21290     2.27396       1.808      1.7303     2.01964
     21300     2.27309     1.80188     1.73256     2.02123
     21310     2.27165     1.80334     1.73386     2.01556
     21320     2.26883     1.80972     1.72725     2.00916
     21330     2.27173     1.81207     1.72575     2.01487
     21340     2.26599     1.80826     1.72461     2.00632
     21350     2.26948     1.80897     1.72368     2.01435
     21360     2.28005      1.8118     1.73522     2.02575
     21370     2.26932     1.81271     1.73371     2.00199
     21380     2.27645     1.82026     1.73317     2.01178
     21390     2.26978      1.8119      1.7317      2.0055
     21400     2.26684     1.80524     1.72939     2.00684
     21410     2.26564     1.80595     1.72579     2.00661
     21420     2.26697     1.80553     1.72724     2.00873
     21430     2.27556     1.82343     1.72077     2.01752
     21440     2.26768      1.8077     1.72646     2.00906
     21450     2.26707     1.80993      1.7205     2.01079
     21460     2.27012     1.81522     1.71942     2.01383
     21470     2.26885     1.81796     1.71618     2.01124
     21480     2.27634     1.82475     1.72197     2.01706
     21490     2.27434     1.82475     1.72489     2.01005
     21500     2.27503     1.82631      1.7228     2.01199
     21510     2.27087     1.82318     1.71599     2.01125
     21520      2.2744     1.81315     1.72804     2.01795
     21530     2.26874      1.8191     1.71753      2.0088
     21540     2.27135     1.81707      1.7182     2.01595
     21550      2.2693     1.82153     1.72328     2.00293
     21560     2.26801     1.82255     1.72311     1.99924
     21570     2.26478     1.82127     1.72376     1.99251
     21580     2.26321     1.81565     1.72027     1.99709
     21590      2.2709     1.83197     1.71267     2.00614
     21600     2.27544     1.82574     1.72135     2.01466
     21610     2.26569     1.82142      1.7206     1.99716
     21620     2.27613     1.83731     1.71028     2.01512
     21630     2.26764     1.82543     1.71536     2.00243
     21640      2.2631     1.81878     1.71822     1.99575
     21650     2.26666     1.81523     1.72953     1.99729
     21660     2.27093     1.81563     1.72845     2.00753
     21670     2.26715     1.80394     1.73555     2.00339
     21680      2.2722     1.80839     1.74222     2.00505
     21690     2.26445     1.80151     1.74549     1.99081
     21700     2.27172     1.80775     1.74618     2.00108
     21710     2.27189     1.80712     1.74924     1.99936
     21720      2.2734     1.81667     1.73427     2.00717
     21730      2.2777     1.80686     1.75024      2.0119
     21740     2.27259     1.80127     1.75376     2.00226
     21750      2.2689     1.80859     1.74466     1.99523
     21760     2.26516     1.81102     1.73733     1.99091
     21770     2.26052     1.79617     1.74148     1.99021
     21780     2.26396     1.78924     1.74543     2.00078
     21790     2.26793     1.79329     1.73996      2.0109
     21800     2.27474     1.79976     1.74937     2.01232
     21810     2.27285     1.80381     1.74642     2.00698
     21820     2.27083      1.7992     1.74304     2.00948
     21830      2.2614      1.8001     1.73452     1.99473
     21840     2.26896     1.79781     1.74207     2.00734
     21850     2.26506     1.80432     1.73883     1.99547
     21860     2.26862     1.80144     1.73923     2.00578
     21870     2.27135     1.80486     1.74444     2.00436
     21880      2.2735     1.80542     1.74512     2.00813
     21890      2.2715     1.79989     1.74781     2.00622
     21900     2.26326     1.79212     1.74857     1.99385
     21910     2.26168     1.77943     1.74892     2.00132
     21920     2.26624     1.79529     1.74408     2.00171
     21930     2.27158     1.80042     1.74616     2.00739
     21940     2.26864     1.80916     1.73853     1.99948
     21950     2.27977     1.81181      1.7477     2.01435
     21960     2.27538     1.79813     1.75932     2.00654
     21970     2.26162     1.80001     1.73913     1.99129
     21980     2.27643      1.7996     1.75471     2.01165
     21990     2.27091      1.7913     1.75765     2.00398
     22000     2.27554     1.80593     1.75479     2.00387
     22010     2.27991     1.80717       1.749     2.01769
     22020     2.27038     1.79811     1.74843     2.00476
     22030     2.27548     1.80007     1.75723     2.00687
     22040     2.26699     1.79126     1.75334     1.99891
     22050     2.27427     1.79955     1.75838     2.00358
     22060     2.27505     1.80116     1.75471     2.00711
     22070     2.27443     1.80222      1.7477     2.01087
     22080     2.26985     1.80316     1.74231     2.00435
     22090     2.27547     1.80612     1.74612     2.01109
     22100     2.27863     1.81106     1.74665     2.01334
     22110     2.27265     1.80728     1.74653      2.0033
     22120     2.27929     1.81304     1.75015     2.01001
     22130     2.27454      1.8141     1.74322     2.00432
     22140     2.27308      1.8147     1.74667     1.99745
     22150     2.27978     1.81927     1.74973     2.00586
     22160     2.27549     1.81817     1.74683     1.99963
     22170     2.27508     1.81296     1.74577     2.00435
     22180     2.27731     1.80604     1.75685     2.00597
     22190     2.27574     1.80683     1.74861     2.00892
     22200     2.27665     1.80607     1.74379     2.01582
     22210     2.27207     1.79617     1.74896     2.00985
     22220     2.27438     1.79607      1.7566     2.00852
     22230     2.27461     1.79484      1.7527     2.01352
     22240     2.27047     1.79664     1.74188     2.01197
     22250     2.26498     1.80014     1.73291     2.00421
     22260     2.27323     1.80408     1.73731     2.01548
     22270     2.27035     1.80086      1.7419     2.00791
     22280     2.27249     1.80244     1.74227       2.011
     22290     2.28116     1.80634     1.74648     2.02344
     22300     2.27071     1.80072     1.74762     2.00387
     22310     2.26633     1.80092     1.74108     1.99945
     22320     2.26265     1.79654     1.74438     1.99216
     22330     2.26663     1.80278     1.73949     1.99984
     22340     2.28236     1.81553     1.74331     2.02066
     22350     2.27058     1.80877     1.74266     2.00064
     22360      2.2679     1.81144     1.74288     1.99193
     22370      2.2678     1.80779      1.7426     1.99527
     22380     2.26718     1.80534     1.74557     1.99348
     22390     2.26608     1.80704     1.74101     1.99343
     22400      2.2711     1.81286     1.73852     2.00172
     22410     2.27194     1.81081      1.7386      2.0054
     22420     2.27093     1.80556     1.74673     2.00077
     22430      2.2711     1.81119     1.74395     1.99849
     22440     2.26843     1.80429     1.74119     2.00109
     22450     2.28104     1.80947     1.75338     2.01439
     22460     2.27413     1.78911     1.75462     2.01587
     22470     2.27039     1.78568     1.75597     2.00929
     22480     2.26711     1.78731     1.75169     2.00417
     22490     2.27274     1.78873     1.76431     2.00458
     22500     2.26297     1.78377      1.7573     1.99302
     22510     2.26776     1.77734     1.76566     2.00225
     22520     2.26018     1.77072     1.76331     1.99302
     22530     2.26913     1.77702     1.76475     2.00643
     22540     2.27289     1.77569     1.77277     2.00904
     22550     2.27013     1.77367     1.76841     2.00843
     22560     2.27143     1.77453     1.77001      2.0092
     22570     2.26918     1.78843     1.74919     2.01003
     22580     2.26903      1.7771     1.75236     2.01696
     22590     2.26807     1.76756      1.7589     2.01751
     22600     2.27779     1.77384      1.7688     2.02521
     22610     2.27199     1.78505     1.75646     2.01304
     22620     2.26833     1.78824     1.74643     2.01068
     22630     2.27047     1.78832     1.75203     2.01056
     22640     2.27229     1.78256     1.74779     2.02344
     22650     2.25955     1.78056     1.73231     2.00993
     22660     2.26153     1.77963     1.74168     2.00713
     22670     2.26229      1.7798     1.73838     2.01154
     22680     2.26609     1.79299      1.7388     2.00801
     22690     2.26771      1.7936     1.73446     2.01486
     22700     2.26942     1.79159      1.7401     2.01564
     22710      2.2656     1.79748     1.73346     2.00751
     22720     2.26476     1.79113     1.73445     2.01043
     22730     2.26182     1.79468     1.72901     2.00532
     22740     2.27443     1.79671     1.75214     2.01193
     22750     2.26505     1.79048     1.74585     2.00177
     22760     2.27048     1.78975     1.75523     2.00653
     22770     2.27332     1.79067     1.75313     2.01395
     22780     2.27129     1.80016     1.74804      2.0053
     22790     2.26679     1.79729     1.75028     1.99575
     22800     2.26342     1.79176     1.74458     1.99805
     22810     2.26303     1.79063     1.74284      1.9997
     22820     2.27048     1.79618     1.75014      2.0052
     22830     2.27232     1.80349     1.74737     2.00525
     22840      2.2725     1.81024     1.74054      2.0055
     22850     2.27397     1.81054     1.73781     2.01093
     22860     2.27011     1.80151      1.7385     2.00972
     22870     2.26852     1.80308     1.73753     2.00556
     22880     2.27296     1.81454     1.73269     2.00946
     22890     2.26835     1.81341     1.72941     2.00287
     22900     2.26201      1.8122     1.71791     1.99952
     22910     2.27086     1.81619      1.7228     2.01172
     22920     2.26223     1.79906     1.72993     2.00153
     22930     2.26877     1.80875     1.72662     2.01043
     22940     2.27126      1.8171      1.7207     2.01359
     22950     2.26096     1.81097     1.71512     2.00065
     22960     2.26564     1.81409     1.72063     2.00368
     22970     2.26225      1.8065     1.72093     2.00261
     22980     2.26635     1.80299     1.72571     2.01093
     22990     2.26643     1.80512      1.7283     2.00698
     23000     2.27206     1.80739     1.72726     2.01853
     23010     2.26761      1.8116     1.72389      2.0076
     23020     2.27029     1.80761     1.72923     2.01265
     23030     2.27192     1.81152     1.73432     2.00841
     23040     2.26965     1.80934     1.72998     2.00901
     23050     2.26754     1.79723     1.73956     2.00683
     23060     2.26869     1.80216     1.73915     2.00536
     23070     2.26882     1.80625     1.73903     2.00208
     23080     2.26066     1.80246     1.73017     1.99468
     23090     2.25807     1.79187      1.7351     1.99409
     23100     2.26526     1.79677      1.7387     2.00283
     23110     2.26941     1.80636     1.73859     2.00369
     23120     2.26823     1.80184     1.73673     2.00672
     23130     2.26064     1.78861     1.74177     1.99703
     23140     2.25873     1.79162     1.73563     1.99534
     23150     2.26949     1.79898     1.73927     2.00992
     23160     2.26774     1.79821     1.73863     2.00721
     23170     2.27179     1.79824     1.74153     2.01381
     23180     2.26562     1.79468      1.7368     2.00716
     23190     2.26963     1.80013     1.73974      2.0088
     23200      2.2616     1.79385     1.73185     2.00311
     23210     2.26031     1.79988     1.72645     1.99946
     23220     2.26075     1.79418     1.73137     2.00132
     23230     2.25891     1.80221     1.72443     1.99593
     23240     2.26014     1.79816     1.72922     1.99824
     23250     2.25971     1.79662     1.72503     2.00225
     23260     2.26233     1.78785     1.73879     2.00413
     23270      2.2604     1.78859     1.73361      2.0036
     23280      2.2607     1.78333     1.73271     2.00971
     23290     2.26524      1.7822     1.74039     2.01429
     23300     2.26823     1.78886     1.74256     2.01326
     23310     2.26582     1.78603     1.73569     2.01627
     23320     2.26466     1.78831     1.73623     2.01117
     23330      2.2673     1.77153     1.74998     2.02003
     23340     2.26604      1.7727     1.75007     2.01609
     23350      2.2599     1.77095     1.74711     2.00639
     23360      2.2614      1.7721     1.74704     2.00882
     23370     2.26612     1.78011     1.74385     2.01515
     23380     2.26868     1.77581     1.74818     2.02093
     23390     2.26625     1.77934     1.74677     2.01359
     23400     2.26878     1.78515     1.73659     2.02292
     23410     2.27368     1.78752     1.73958     2.02924
     23420     2.26927     1.77903     1.73941     2.02698
     23430     2.27072     1.77656     1.74541     2.02724
     23440     2.26575     1.77834     1.73961     2.01952
     23450     2.26888     1.77565     1.74378     2.02533
     23460     2.27013     1.77499     1.74593     2.02686
     23470     2.27137     1.76633     1.75158      2.0323
     23480     2.26763     1.77587     1.73679     2.02833
     23490     2.26864     1.77534     1.73635     2.03143
     23500     2.26019     1.76833     1.74127     2.01443
     23510     2.26994     1.77467     1.73965     2.03209
     23520      2.2709     1.77895     1.73945     2.03066
     23530     2.26873     1.78324     1.73441     2.02636
     23540     2.26328     1.78462     1.72103     2.02436
     23550     2.26569      1.7892     1.72376     2.02339
     23560     2.26794     1.78032     1.73677     2.02515
     23570     2.26726     1.78644     1.72892     2.02494
     23580     2.26837       1.779     1.73958     2.02486
     23590     2.27061     1.77885     1.74436     2.02588
     23600     2.26688      1.7809     1.73736     2.02175
     23610     2.26796     1.78339     1.73584     2.02328
     23620     2.27436     1.77676     1.74839     2.03264
     23630     2.26655     1.77535     1.73863     2.02481
     23640     2.26893     1.77632     1.74391     2.02472
     23650     2.27058     1.77915      1.7412     2.02829
     23660     2.26753     1.78424     1.73624     2.02123
     23670     2.26749     1.77496     1.74566     2.02119
     23680     2.27238     1.78265     1.74173     2.02879
     23690     2.26931      1.7791     1.73972     2.02674
     23700     2.27337     1.77556     1.74922     2.03077
     23710     2.27658      1.7765     1.74968     2.03675
     23720     2.28245     1.77951     1.75317     2.04423
     23730     2.28177     1.78389      1.7554     2.03698
     23740     2.27555      1.7867     1.74767     2.02722
     23750     2.27208      1.7824     1.74702     2.02378
     23760     2.27125     1.78379     1.74067     2.02615
     23770     2.27135     1.78483     1.74267     2.02375
     23780     2.27367      1.7924       1.744      2.0211
     23790     2.27568     1.78963     1.74521     2.02704
     23800     2.27376     1.78496     1.75059     2.02221
     23810     2.27744     1.78506     1.75032     2.03062
     23820     2.27917     1.78959     1.75221     2.02888
     23830     2.28275     1.78234     1.76009     2.03649
     23840     2.28228     1.79063     1.75703     2.03079
     23850     2.26765     1.78899     1.73984     2.01418
     23860     2.26976     1.78992     1.74252      2.0158
     23870     2.26988     1.78913     1.73836     2.02036
     23880     2.27298     1.78625     1.74229     2.02648
     23890     2.27806     1.78865     1.75209     2.02731
     23900     2.28296      1.7895      1.7578     2.03264
     23910     2.28094     1.80142      1.7402     2.03273
     23920      2.2797     1.80658     1.74105     2.02463
     23930     2.27677     1.79943     1.74536     2.02069
     23940       2.272     1.79164     1.74685     2.01556
     23950     2.27007     1.79974      1.7415     2.00861
     23960     2.27505     1.79695     1.74771     2.01697
     23970     2.27454     1.79329     1.74299     2.02315
     23980     2.27117      1.7905     1.74275     2.01827
     23990     2.27524     1.79096     1.74975     2.02095
     24000     2.26951     1.79064     1.74302     2.01417
     24010     2.27299     1.79681      1.7505     2.01002
     24020     2.27978     1.80285      1.7519     2.01874
     24030      2.2724     1.78752     1.75205     2.01563
     24040     2.27545     1.79144     1.74779     2.02269
     24050     2.27201     1.79504     1.74452     2.01458
     24060     2.27631      1.7966     1.74594     2.02165
     24070      2.2724     1.79821     1.74573     2.01157
     24080      2.2713     1.79991     1.74392     2.00914
     24090     2.26641     1.79241      1.7426     2.00594
     24100     2.26773     1.79188     1.74123     2.01058
     24110     2.26907      1.7964     1.74068     2.01007
     24120     2.27437     1.80039      1.7431     2.01635
     24130     2.28192     1.80155     1.75711     2.02023
     24140     2.27323     1.80539     1.73978     2.01218
     24150     2.28208     1.81594     1.74516     2.01807
     24160     2.27372     1.80144     1.74972     2.00823
     24170     2.27398     1.80052     1.74678     2.01218
     24180     2.27742     1.81055     1.74084     2.01609
     24190     2.27363     1.79761     1.74796     2.01298
     24200     2.27149     1.79141     1.74952     2.01231
     24210     2.27339     1.79964     1.73457     2.02217
     24220     2.27649     1.80675      1.7288     2.02775
     24230     2.26499       1.792     1.73057      2.0135
     24240     2.27179     1.80107     1.72997     2.02124
     24250     2.27461     1.80323     1.73328     2.02282
     24260     2.26992     1.80288     1.72968     2.01566
     24270     2.26464     1.80119     1.72783     2.00687
     24280     2.27458     1.80012      1.7348     2.02423
     24290     2.26751     1.79142     1.73422     2.01654
     24300      2.2705     1.79275     1.73273     2.02338
     24310     2.27388     1.80381     1.73169     2.02203
     24320     2.27092     1.79868     1.73216     2.01953
     24330      2.2734     1.80654     1.72674     2.02274
     24340     2.27255     1.81477     1.71953      2.0196
     24350     2.27243     1.81024     1.72224     2.02107
     24360      2.2824     1.82199     1.72238     2.03285
     24370     2.27661     1.81783     1.72306     2.02299
     24380     2.27783     1.81745     1.72712      2.0226
     24390      2.2749     1.81638     1.72469     2.01905
     24400     2.28017     1.81483     1.73388     2.02444
     24410     2.27202     1.80231     1.73324     2.01784
     24420     2.27878     1.80931      1.7442     2.01737
     24430     2.27839     1.80236     1.73925     2.02698
     24440      2.2796     1.80764     1.74394     2.02095
     24450     2.27723     1.79905     1.75491     2.01376
     24460     2.28273      1.8078     1.74762     2.02471
     24470     2.27653     1.79145     1.75726     2.01692
     24480     2.27322     1.78856      1.7491      2.0191
     24490     2.27689     1.79927     1.74667     2.01996
     24500     2.27026     1.78924     1.74027     2.01946
     24510     2.28052     1.79472     1.75294     2.02675
     24520     2.27973     1.80416     1.75023     2.01893
     24530     2.27612     1.79686     1.75211     2.01565
     24540      2.2775     1.79791     1.74481     2.02415
     24550     2.27746     1.80012     1.74864     2.01878
     24560      2.2894     1.80774     1.75995     2.02913
     24570     2.28293     1.79213     1.76257     2.02613
     24580     2.27249     1.79551      1.7432     2.01639
     24590     2.27835     1.79173     1.75856     2.01963
     24600     2.27735     1.78841     1.75737     2.02136
     24610     2.29126     1.80579     1.75592     2.03854
     24620     2.28486     1.80104     1.75728     2.02716
     24630      2.2843     1.80567     1.74796     2.02984
     24640     2.27812     1.80181     1.74251     2.02405
     24650     2.28563     1.80389     1.75041     2.03229
     24660      2.2748     1.80276     1.72926     2.02709
     24670     2.26852     1.80294     1.73047     2.01178
     24680     2.28057     1.80876     1.73973     2.02576
     24690     2.27354     1.79702      1.7395      2.0206
     24700     2.27869     1.80148     1.74804     2.02086
     24710     2.26941     1.79475     1.74592     2.00776
     24720      2.2778     1.78984     1.74925     2.02813
     24730     2.26944     1.79611     1.72979     2.02052
     24740     2.27748     1.79892     1.74284     2.02491
     24750      2.2773     1.80091     1.73833      2.0266
     24760     2.27498     1.80432     1.73757       2.019
     24770     2.27712     1.80134     1.74687     2.01846
     24780     2.27502     1.80268     1.73865     2.01962
     24790      2.2775     1.81106     1.73581     2.02016
     24800     2.26774       1.806     1.73516     2.00322
     24810      2.2743     1.80404     1.74386     2.01228
     24820     2.27094     1.80147     1.74305     2.00769
     24830     2.27675     1.80892      1.7426     2.01452
     24840     2.28144     1.81246     1.74718     2.01799
     24850     2.27348     1.80789     1.74246     2.00819
     24860     2.26733     1.79943     1.73493      2.0084
     24870     2.26621     1.79818     1.74107     2.00167
     24880     2.26721     1.79936     1.74568     1.99885
     24890     2.26406      1.7967      1.7412     1.99802
     24900     2.27452     1.80213     1.74076     2.01717
     24910      2.2716     1.79425     1.74022     2.01807
     24920     2.26874     1.79718     1.73646     2.01227
     24930     2.27017     1.79696     1.74117     2.01162
     24940     2.27427     1.80374     1.74578     2.01083
     24950     2.27578     1.80459     1.73908     2.01924
     24960     2.27966     1.81615     1.73514     2.02105
     24970     2.28036     1.81864     1.73928     2.01682
     24980     2.27289      1.8136     1.73672     2.00668
     24990     2.27764     1.81953     1.73318      2.0151
     25000     2.26648     1.81335     1.71989      2.0069
     25010     2.27064     1.81908      1.7231     2.00836
     25020     2.27607     1.82899     1.72646     2.00876
     25030     2.26668     1.82541     1.71914     1.99703
     25040     2.27068     1.81783     1.72943     2.00413
     25050     2.27896     1.82562     1.72758     2.01741
     25060     2.26644     1.81437      1.7227     2.00346
     25070     2.26895     1.81126     1.73017     2.00553
     25080      2.2683     1.80757      1.7295     2.00796
     25090     2.26175     1.80563     1.72633     1.99764
     25100     2.26398     1.82216     1.72127     1.99202
     25110     2.27285     1.81372     1.73605     2.00705
     25120     2.26921     1.82155     1.72336     2.00266
     25130     2.26161     1.80356     1.72984     1.99615
     25140     2.27026     1.81465      1.7307     2.00496
     25150     2.26791     1.81231     1.72886     2.00335
     25160     2.27118     1.80403     1.73576     2.01224
     25170     2.27156     1.81286     1.72938     2.01067
     25180     2.26871     1.79962     1.73401     2.01212
     25190      2.2744     1.80295     1.74285     2.01435
     25200     2.27733     1.81568     1.73902     2.01286
     25210     2.27187     1.81035     1.73606     2.00787
     25220      2.2674     1.80914     1.73509     1.99967
     25230      2.2672     1.80678     1.73246     2.00363
     25240      2.2749     1.81518     1.73644     2.01002
     25250      2.2719     1.80439     1.74302     2.00727
     25260      2.2724     1.81085     1.73339     2.01092
     25270     2.26948     1.80604     1.73395     2.00816
     25280     2.27644     1.81273     1.73303     2.01867
     25290     2.26713     1.79873     1.73139     2.01161
     25300     2.26897       1.803     1.73418     2.00955
     25310     2.26932     1.81795     1.72089     2.00829
     25320     2.26503      1.8051      1.7226     2.00872
     25330     2.27217     1.81673     1.71982     2.01674
     25340     2.26042     1.80497     1.71569     2.00436
     25350     2.27281     1.81205     1.72925     2.01432
     25360     2.26796     1.79856     1.72548     2.01871
     25370     2.27578     1.81475     1.72583     2.02151
     25380     2.27867     1.81379     1.73141     2.02411
     25390     2.27237     1.82242     1.71769     2.01386
     25400     2.27682     1.81737     1.71938     2.02699
     25410     2.27161      1.8091      1.7172     2.02454
     25420     2.27451     1.81554     1.72221     2.02103
     25430     2.26217     1.80002     1.72741      2.0027
     25440      2.2758     1.81642     1.72072     2.02442
     25450     2.27336     1.81382      1.7205     2.02146
     25460     2.26594     1.80191     1.72766     2.00931
     25470     2.27043     1.81009     1.72239     2.01659
     25480     2.26686     1.80629      1.7191     2.01477
     25490     2.26402     1.81007      1.7165      2.0072
     25500     2.26325     1.80534     1.71454     2.01139
     25510     2.26557     1.80595     1.71803     2.01309
     25520     2.26749     1.80945     1.71786     2.01441
     25530     2.26498     1.81037     1.71376     2.01144
     25540     2.26335     1.81249     1.71359     2.00599
     25550     2.27096     1.82209      1.7079     2.01931
     25560     2.26427      1.8072      1.7155      2.0112
     25570     2.26946     1.81245     1.71911     2.01509
     25580     2.26619     1.81084     1.71413     2.01342
     25590     2.26263     1.81087     1.71387     2.00559
     25600     2.26784     1.81207     1.71918     2.01172
     25610      2.2673     1.80884     1.71885      2.0137
     25620     2.26937     1.81597     1.70925     2.02009
     25630     2.26952     1.81395     1.71115     2.02065
     25640     2.26973     1.82075     1.70809     2.01758
     25650     2.27441     1.81881     1.70816     2.02978
     25660     2.27408     1.81478     1.71413     2.02761
     25670     2.26548     1.80512     1.71122     2.01942
     25680     2.26597     1.79924     1.71724     2.02065
     25690     2.27423     1.81464     1.71118     2.03057
     25700     2.27286     1.80505     1.72345     2.02567
     25710     2.27333     1.81023     1.72196     2.02336
     25720     2.27068     1.81207     1.71305     2.02334
     25730     2.27462     1.81375       1.714     2.02985
     25740     2.27226     1.81115      1.7173     2.02408
     25750     2.26713     1.80143     1.72091     2.01818
     25760     2.26783       1.805     1.71668     2.02017
     25770     2.26467     1.80989     1.71311     2.01172
     25780     2.26976     1.81622     1.71263     2.01788
     25790     2.26739     1.81411      1.7134     2.01379
     25800     2.26403     1.80701      1.7163     2.01016
     25810     2.26607     1.82354     1.70089     2.01292
     25820     2.26433     1.81492      1.7068     2.01178
     25830      2.2611     1.82021     1.70065     2.00494
     25840     2.26609     1.82563     1.69889     2.01275
     25850     2.27081     1.82864     1.69737     2.02191
     25860     2.27074     1.81854     1.70798     2.02194
     25870     2.26942     1.81767     1.70293       2.024
     25880     2.26463     1.81085     1.70849     2.01469
     25890     2.26723     1.81192     1.70618     2.02152
     25900     2.26661     1.82652     1.69944     2.01264
     25910     2.26614     1.82326     1.69823     2.01558
     25920     2.26695     1.81639     1.69963     2.02241
     25930     2.26842     1.81594     1.70715     2.01977
     25940     2.27124     1.82977     1.68686     2.03064
     25950     2.27374     1.83118     1.69415     2.02888
     25960     2.27737     1.82385     1.70435     2.03509
     25970      2.2753     1.82352     1.70387     2.03114
     25980     2.27035     1.82256     1.70071     2.02356
     25990     2.26476     1.81441     1.70706     2.01299
     26000     2.26517     1.81497      1.7045     2.01557
     26010     2.27082     1.81805      1.7104     2.02052
     26020     2.26805     1.81516     1.70875     2.01827
     26030      2.2726     1.81399      1.7117     2.02706
     26040     2.27486     1.81232     1.72286     2.02417
     26050     2.26464     1.80447     1.71279      2.0168
     26060     2.26401     1.80603     1.71836     2.00923
     26070     2.26886     1.80829     1.71607     2.02007
     26080     2.26256     1.80399     1.71798     2.00811
     26090     2.27093     1.80734     1.72528     2.01771
     26100     2.26987     1.81528     1.71753      2.0148
     26110     2.26748     1.80496     1.71813     2.01818
     26120     2.26863     1.80833      1.7147     2.02067
     26130     2.27086     1.81701     1.71084     2.02116
     26140     2.26617     1.80878     1.71532     2.01421
     26150     2.26342     1.80522     1.71139     2.01455
     26160     2.26485     1.80913     1.71186     2.01386
     26170     2.26159     1.80453     1.71377     2.00903
     26180     2.26713     1.80972      1.7108     2.01935
     26190     2.27041     1.82207     1.70979     2.01649
     26200     2.26872     1.81584     1.71233     2.01614
     26210     2.27159     1.80688     1.72194     2.02246
     26220      2.2646     1.80778     1.71804     2.00926
     26230      2.2705     1.80737     1.72872     2.01377
     26240     2.26829     1.81085     1.72588      2.0081
     26250       2.267     1.81233     1.71713     2.01134
     26260     2.26698     1.81755     1.71795     2.00588
     26270     2.26656     1.80832     1.72116     2.01053
     26280     2.28037      1.8066     1.73336     2.03269
     26290     2.26584     1.79783     1.72392     2.01593
     26300     2.27194     1.80295     1.72452     2.02456
     26310     2.27182     1.80621     1.72214     2.02341
     26320     2.28028     1.80511     1.73794     2.02989
     26330     2.27682     1.80071     1.73338     2.02995
     26340     2.27497       1.798     1.73121     2.03004
     26350     2.27831       1.817     1.72594      2.0251
     26360     2.27683     1.81882     1.71545     2.02904
     26370     2.27987     1.81534     1.72416     2.03161
     26380     2.28501     1.82233     1.72942     2.03243
     26390     2.27842       1.823     1.72624     2.01969
     26400     2.27933     1.81982     1.72959     2.02176
     26410     2.28371     1.82344      1.7337     2.02485
     26420     2.28107     1.82739     1.73714     2.01234
     26430     2.27391     1.82839     1.72744     2.00357
     26440     2.27674     1.83337     1.72048     2.01142
     26450     2.27526     1.82116     1.72167     2.01812
     26460     2.28266     1.83112     1.72442     2.02348
     26470      2.2792     1.83836     1.71441      2.0176
     26480     2.27171     1.83396     1.71048     2.00804
     26490     2.27601     1.83453     1.71498     2.01341
     26500     2.28375     1.84039     1.71224     2.02785
     26510      2.2797     1.83479     1.71761     2.01925
     26520     2.28341     1.83626     1.71745     2.02643
     26530     2.28603     1.83932     1.71735     2.02966
     26540     2.27297     1.83526     1.70751     2.01221
     26550     2.28441     1.84608     1.71117     2.02509
     26560     2.28259     1.85379     1.71157     2.01357
     26570     2.28259     1.85144     1.71657     2.01146
     26580     2.27634     1.84557      1.7126     2.00608
     26590     2.27908     1.84599     1.71598       2.009
     26600     2.27118     1.83912     1.71246     2.00041
     26610     2.27047     1.84005     1.70895     2.00095
     26620     2.26912     1.83399     1.70961     2.00287
     26630     2.26729      1.8415     1.69829     2.00147
     26640      2.2699     1.83603     1.70047     2.01055
     26650     2.27271     1.84873     1.69998     2.00567
     26660     2.27411     1.84391     1.70584     2.00829
     26670     2.27402     1.84069     1.70482     2.01191
     26680     2.27764     1.84854      1.7053     2.01249
     26690      2.2782     1.85613     1.69374     2.01654
     26700      2.2725     1.85251     1.69331     2.00735
     26710     2.27428     1.85038     1.70092     2.00691
     26720     2.27553     1.85136     1.70388     2.00632
     26730     2.27853     1.85121     1.70866     2.00921
     26740     2.27863     1.85564      1.7105     2.00377
     26750     2.28324     1.86424     1.70696     2.00929
     26760     2.28043     1.86218     1.70073      2.0101
     26770     2.28208     1.85304     1.70935     2.01497
     26780     2.28145     1.85181     1.71563     2.00935
     26790     2.27123     1.84824     1.69986     2.00286
     26800     2.27973     1.85614     1.71062      2.0057
     26810     2.27578     1.85524     1.70931     1.99866
     26820     2.28552     1.86024     1.71347     2.01265
     26830     2.28646     1.86013     1.71255     2.01566
     26840     2.27718     1.84761     1.70742     2.01051
     26850     2.28729     1.85176     1.71337     2.02454
     26860     2.28428     1.85938      1.7003     2.02177
     26870     2.28694     1.85519     1.71206     2.02172
     26880     2.27157     1.83883     1.70569     2.00734
     26890     2.27303     1.84599     1.70412     2.00541
     26900     2.28694     1.86049     1.71278     2.01623
     26910     2.27659     1.85015     1.70756     2.00672
     26920     2.27733     1.84662     1.70725      2.0119
     26930     2.27974     1.84737     1.71117     2.01333
     26940     2.27179     1.84315       1.713     1.99762
     26950     2.27571     1.84411     1.70558     2.01195
     26960      2.2671     1.83046      1.7058     2.00477
     26970     2.26681     1.83139     1.70795     2.00146
     26980      2.2738     1.83377     1.71281     2.01095
     26990     2.27159     1.83814     1.70949     2.00477
     27000     2.27017     1.83177     1.71295     2.00444
     27010     2.27047     1.83173      1.7136     2.00459
     27020      2.2707     1.83491     1.71121     2.00425
     27030      2.2666     1.83546     1.70654     1.99844
     27040     2.28459     1.85315     1.71006     2.01994
     27050     2.26718     1.83159     1.71226     1.99842
     27060     2.26689     1.83155     1.71438     1.99598
     27070      2.2728     1.83192     1.72028     2.00399
     27080     2.28118     1.84832     1.71885     2.00919
     27090     2.28076     1.84742     1.72117     2.00708
     27100      2.2726     1.84777     1.71011     1.99768
     27110     2.27585      1.8388     1.71281     2.01099
     27120     2.27339     1.83716      1.7101     2.00923
     27130     2.27953     1.84342     1.71722     2.01133
     27140     2.28319     1.84338     1.71627     2.02047
     27150     2.27843     1.84369     1.71454     2.01088
     27160     2.27971     1.82861     1.72722     2.01669
     27170     2.27807     1.82919     1.72477     2.01455
     27180     2.27682     1.81952     1.72524     2.02007
     27190     2.28109     1.82038     1.72849     2.02614
     27200     2.27423     1.81373     1.72754     2.01748
     27210     2.28312     1.81855     1.73705     2.02504
     27220     2.27782     1.82289     1.72047     2.02337
     27230     2.28087     1.82132     1.72697      2.0261
     27240     2.28505     1.82599     1.72697     2.03132
     27250     2.28092     1.82634     1.72202     2.02592
     27260     2.27789     1.83037     1.71663     2.02003
     27270     2.27306      1.8261      1.7176     2.01216
     27280     2.27565     1.84088     1.70557     2.01478
     27290     2.27931     1.84646     1.70305     2.02008
     27300     2.27343     1.84023     1.70346     2.01216
     27310       2.282     1.83734      1.7147      2.0246
     27320     2.28013     1.83126     1.71718     2.02381
     27330     2.28251     1.83394     1.71767     2.02632
     27340     2.27565      1.8296     1.71451     2.01747
     27350     2.28228      1.8371     1.71854      2.0222
     27360      2.2799     1.82551     1.73123      2.0165
     27370     2.28309     1.83548     1.72152     2.02296
     27380     2.28342     1.83282     1.72338     2.02454
     27390     2.28281     1.83232     1.72179     2.02496
     27400     2.28159     1.82548     1.72579     2.02498
     27410     2.29238     1.84076     1.72655     2.03486
     27420     2.27964     1.83272     1.72626     2.01363
     27430     2.28752     1.83012     1.74072     2.02141
     27440     2.27795      1.8264     1.73462     2.00833
     27450     2.28053      1.8301     1.73045     2.01442
     27460     2.28969     1.84172     1.73166     2.02356
     27470     2.28759      1.8339      1.7357     2.02245
     27480     2.28563     1.82172     1.74567     2.02045
     27490     2.28458     1.83162      1.7359     2.01753
     27500     2.29606     1.84737     1.73732     2.02799
     27510     2.28126     1.82897     1.73057       2.017
     27520     2.28311     1.83883     1.73846      2.0054
     27530     2.28433     1.84441     1.73741     2.00398
     27540     2.28863     1.84294     1.74872     2.00531
     27550     2.29326     1.85068     1.74775     2.00959
     27560     2.28713     1.85539      1.7361     2.00135
     27570      2.2815     1.83418     1.74269     2.00232
     27580     2.28071     1.83194     1.74284     2.00243
     27590     2.28125     1.83112     1.74622     2.00149
     27600     2.27933     1.83347     1.73631     2.00358
     27610      2.2877       1.837     1.74211     2.01437
     27620     2.28462     1.84092     1.73315     2.01151
     27630      2.2842     1.84026     1.73831     2.00671
     27640     2.27548     1.83959     1.72888     1.99562
     27650     2.28335     1.84478     1.73583     2.00277
     27660      2.2794     1.82353     1.73238     2.01617
     27670     2.27815     1.81801     1.73448     2.01653
     27680     2.27803     1.82282     1.73089     2.01499
     27690     2.27803      1.8155     1.73438      2.0186
     27700     2.27733     1.81945     1.72614     2.02052
     27710     2.28063     1.81261     1.73337     2.02792
     27720     2.28178     1.81437       1.733     2.02923
     27730      2.2867     1.81784     1.73548     2.03508
     27740     2.28999     1.82122     1.73716     2.03803
     27750     2.28268     1.80314     1.74607     2.03006
     27760     2.28368     1.79848     1.74801     2.03478
     27770     2.28331     1.79648     1.74885     2.03498
     27780     2.27981     1.80141     1.74488     2.02618
     27790      2.2846     1.80158     1.74519     2.03652
     27800     2.28381     1.79406      1.7545     2.03339
     27810     2.28774      1.8012     1.75266     2.03749
     27820     2.28318     1.79255     1.74577     2.04081
     27830     2.28004      1.7992      1.7381     2.03446
     27840     2.27023     1.79566     1.72077     2.03039
     27850     2.28241     1.80361     1.72952     2.04318
     27860     2.28289     1.79509     1.73657     2.04576
     27870     2.27428      1.7946      1.7293     2.03313
     27880     2.28326     1.79591     1.74123      2.0419
     27890     2.28253     1.80803     1.73557     2.03438
     27900     2.28603     1.80319     1.74181      2.0412
     27910     2.29411      1.8106      1.7496      2.0461
     27920     2.28236     1.80946     1.73042     2.03713
     27930     2.27691     1.79785     1.73373     2.03239
     27940     2.28427     1.80517      1.7353     2.04105
     27950     2.27556     1.79085     1.74362     2.02706
     27960     2.27863     1.79486     1.73731     2.03581
     27970     2.28043     1.79991     1.74001     2.03306
     27980      2.2832     1.80193     1.73887     2.03847
     27990     2.27595     1.79971     1.73563     2.02695
     28000     2.28058     1.79887     1.74607     2.02915
     28010     2.27795     1.79328     1.74736     2.02707
     28020     2.27493     1.79647     1.74396     2.02038
     28030     2.27513     1.80238     1.73491     2.02336
     28040     2.27264     1.79405     1.74253     2.01861
     28050     2.27426     1.79993     1.73986     2.01932
     28060     2.27522     1.79912     1.74491     2.01783
     28070     2.27923     1.80221     1.74526     2.02384
     28080     2.27396     1.79541     1.73957     2.02292
     28090     2.27604     1.79738     1.74184     2.02389
     28100     2.27812     1.80067     1.74422      2.0236
     28110     2.27256     1.79768     1.74152     2.01606
     28120     2.28649     1.81139     1.74275     2.03416
     28130     2.28069     1.80482     1.74556     2.02454
     28140     2.27994     1.81076     1.74108     2.02139
     28150     2.27598     1.81384     1.73352     2.01619
     28160     2.27521     1.81512     1.73341     2.01341
     28170      2.2705     1.81104      1.7369     2.00342
     28180      2.2827     1.82097     1.74274       2.017
     28190     2.27752     1.82506     1.73826     2.00543
     28200     2.28164     1.81493     1.74758     2.01587
     28210     2.28662     1.82267      1.7491     2.01887
     28220     2.27541     1.81964      1.7399     2.00416
     28230     2.28188     1.83755     1.72987     2.01119
     28240      2.2822     1.83143     1.73843     2.01012
     28250      2.2857     1.83922     1.73366     2.01508
     28260     2.28369     1.83262     1.74054     2.01059
     28270     2.28235      1.8292     1.73865      2.0123
     28280     2.28027     1.83072     1.73807     2.00671
     28290     2.28808     1.83392     1.74183     2.01825
     28300     2.29067     1.83367     1.74277     2.02355
     28310     2.28263      1.8334     1.73131     2.01543
     28320     2.28403     1.83086     1.73975     2.01366
     28330     2.28168     1.83211      1.7366     2.00991
     28340     2.28456     1.81878      1.7438      2.0223
     28350     2.29309      1.8413     1.73582     2.02807
     28360     2.28633     1.83254     1.73573     2.02082
     28370     2.28823     1.83371     1.73986     2.02048
     28380     2.28505     1.83463      1.7328     2.01854
     28390     2.28011     1.82718     1.73703     2.01046
     28400     2.28868     1.83602     1.74192     2.01763
     28410     2.28017     1.82888     1.73693     2.00913
     28420     2.29319     1.83576     1.75221      2.0192
     28430     2.28689     1.82254     1.75461      2.0148
     28440      2.2909     1.81225     1.75825     2.02997
     28450     2.28342     1.81874       1.749     2.01524
     28460     2.28806     1.82586     1.75531     2.01385
     28470     2.28574     1.82262     1.75529     2.01153
     28480      2.2867     1.83006     1.75108     2.01061
     28490     2.28602     1.81986     1.75113     2.01829
     28500     2.28337     1.80851     1.76163     2.01334
     28510     2.28967     1.81484      1.7646     2.01934
     28520     2.28731     1.81754     1.76094     2.01474
     28530      2.2869     1.81582     1.75834     2.01763
     28540      2.2803     1.80973     1.75276     2.01302
     28550      2.2906     1.81481     1.76024     2.02528
     28560     2.27407     1.80385     1.75327     2.00374
     28570     2.28383     1.81496     1.74833     2.02015
     28580     2.28471     1.81548     1.75515     2.01577
     28590     2.28259     1.82852     1.74463     2.00828
     28600     2.27676     1.81951     1.74023     2.00705
     28610     2.27945      1.8181     1.75097     2.00509
     28620     2.28324      1.8158     1.75732     2.01024
     28630     2.27718     1.81155     1.74565      2.0105
     28640     2.28004     1.81567     1.75185     2.00786
     28650      2.2846     1.81064     1.76285     2.01314
     28660     2.28307     1.80353      1.7608     2.01784
     28670     2.27934      1.7989     1.76099     2.01338
     28680     2.28308     1.79816     1.77248     2.01243
     28690      2.2849     1.79952     1.76898      2.0184
     28700     2.28849     1.80438     1.76129      2.0289
     28710     2.28134     1.79136     1.76516     2.02096
     28720     2.28303     1.78615     1.76993     2.02521
     28730     2.28374      1.7995     1.76582     2.01856
     28740     2.28467     1.79906     1.76309     2.02345
     28750     2.27909     1.79546     1.75872     2.01786
     28760     2.28631     1.79201     1.76925     2.02801
     28770     2.28208     1.79831     1.75898     2.02185
     28780     2.28687     1.80588     1.75924     2.02569
     28790     2.27815     1.80868     1.75544     2.00676
     28800     2.28504     1.80491     1.76547     2.01698
     28810     2.28077     1.80331     1.76586     2.00839
     28820     2.28352      1.8109     1.75887     2.01394
     28830     2.28529     1.81129     1.76057     2.01612
     28840     2.28314     1.80508     1.76171     2.01582
     28850     2.27876     1.79544     1.76101     2.01512
     28860     2.28957     1.81511     1.75743     2.02512
     28870     2.28248      1.8099     1.75345     2.01719
     28880     2.28568       1.815     1.75664     2.01709
     28890     2.28267     1.82085     1.74865     2.01194
     28900     2.28158     1.80667     1.76187     2.01072
     28910     2.28627      1.8247     1.75262     2.01318
     28920     2.27952     1.81693     1.75488     2.00288
     28930     2.28563     1.82397     1.75713     2.00845
     28940     2.28356     1.81536     1.76541     2.00427
     28950     2.28012     1.81498     1.75871     2.00268
     28960     2.26915     1.80883     1.75498     1.98653
     28970     2.27963     1.81273     1.75686     2.00521
     28980     2.27909     1.81406     1.76268     1.99766
     28990     2.28414     1.80781     1.77021     2.00816
     29000     2.26994     1.80111     1.75423     1.99598
     29010      2.2742     1.80855     1.75501     1.99827
     29020     2.28078     1.81536     1.75022     2.01126
     29030     2.27966     1.80727     1.75942     2.00797
     29040     2.28376     1.81702     1.75278     2.01427
     29050     2.27551     1.80727     1.75201     2.00502
     29060     2.27594     1.80545     1.75358     2.00626
     29070      2.2754     1.79889     1.75397     2.01059
     29080     2.27763      1.7928     1.76651     2.01009
     29090     2.28172     1.79466     1.77131     2.01349
     29100     2.28704      1.7988     1.77603      2.0177
     29110     2.26953     1.78611     1.76923     1.99529
     29120     2.27805     1.79996     1.76204     2.00859
     29130     2.27284     1.80134     1.75776     1.99926
     29140     2.27137     1.79122     1.76394     1.99957
     29150       2.277     1.79045     1.77164     2.00624
     29160     2.27325     1.78786     1.77316     1.99871
     29170     2.27205     1.79404     1.76263     1.99975
     29180     2.27937     1.79452     1.77092     2.00863
     29190      2.2818     1.80425     1.77043     2.00587
     29200     2.28391     1.79821     1.76831     2.01793
     29210      2.2886     1.80009     1.76891     2.02632
     29220     2.28277     1.80067     1.75821     2.02198
     29230      2.2813     1.78804     1.77366     2.01636
     29240     2.29241     1.80131     1.76915     2.03365
     29250     2.28796     1.79027     1.77263     2.03034
     29260     2.28529     1.78732     1.77241     2.02709
     29270     2.28686     1.78856      1.7744      2.0278
     29280     2.28465     1.79723     1.76666      2.0219
     29290     2.28248     1.79412      1.7684     2.01825
     29300     2.28055     1.79407     1.76973     2.01276
     29310     2.27797      1.7749     1.77615     2.01825
     29320     2.28296     1.77962     1.77887     2.02296
     29330     2.28266     1.77596     1.78099     2.02364
     29340     2.28455     1.79248     1.77775     2.01616
     29350     2.28598     1.78414     1.78446     2.02089
     29360      2.2946     1.79487     1.79037     2.02567
     29370     2.28279     1.79378     1.78111     2.00806
     29380     2.28533     1.80172     1.77401     2.01299
     29390     2.28122     1.79912     1.77071     2.00889
     29400     2.27623     1.79343     1.76784      2.0052
     29410     2.27657     1.78464     1.77344     2.00886
     29420     2.27465     1.78462     1.76829     2.00906
     29430     2.27148      1.7976     1.75785     1.99946
     29440     2.27829     1.79372     1.77298     2.00507
     29450     2.27809     1.79721     1.77117      2.0031
     29460      2.2768     1.78854     1.77499     2.00454
     29470     2.27782     1.79789     1.77228     2.00089
     29480     2.27928     1.78803     1.77647     2.00932
     29490     2.27922      1.7878     1.78119     2.00521
     29500     2.27501     1.78738     1.77918     1.99779
     29510     2.27342      1.7933     1.77459     1.99293
     29520      2.2728     1.77902     1.77552     2.00347
     29530     2.27285     1.78333     1.77317     2.00182
     29540     2.27096     1.78378     1.77365     1.99671
     29550     2.27375     1.78816      1.7715     2.00104
     29560     2.27995     1.79649     1.77175     2.00744
     29570     2.27548     1.78927     1.77881     1.99749
     29580     2.27605     1.79479     1.76971      2.0019
     29590     2.27156     1.78655     1.77109     1.99787
     29600     2.27145     1.79382     1.76686     1.99485
     29610     2.27998     1.79872     1.77814     1.99986
     29620     2.27841     1.79206     1.78147     1.99929
     29630     2.26994     1.78879     1.76821     1.99473
     29640     2.27752     1.78229     1.78076     2.00663
     29650     2.26674     1.77606     1.77156     1.99584
     29660     2.28322     1.78429     1.78166     2.01698
     29670     2.27882     1.77855     1.78329     2.01065
     29680     2.28167     1.77283     1.78499     2.02063
     29690     2.28741     1.78301     1.78236     2.02694
     29700     2.29269     1.76559     1.79823     2.04008
     29710     2.27852     1.76608     1.78142     2.02259
     29720     2.27453     1.76464     1.78133     2.01492
     29730     2.28178     1.76654     1.79432     2.01813
     29740     2.28279     1.76214     1.80013     2.01907
     29750      2.2723     1.74894      1.7959     2.01062
     29760     2.28996     1.77271     1.79907     2.02699
     29770     2.28466     1.76995     1.79525     2.02081
     29780     2.27857     1.76823     1.79218     2.01128
     29790     2.28601     1.77821     1.79305     2.01857
     29800     2.28511     1.76978     1.79879     2.01884
     29810     2.28199     1.77566     1.78829     2.01593
     29820     2.28012     1.78207     1.78435     2.00955
     29830     2.27773     1.78714     1.77997     2.00348
     29840      2.2798     1.78809     1.78531     2.00257
     29850     2.27875      1.7849     1.77973       2.008
     29860     2.27746     1.78061     1.78443     2.00471
     29870     2.28099     1.77454      1.7906     2.01261
     29880     2.27564     1.77921      1.7817     2.00424
     29890     2.27794     1.77958     1.78706     2.00436
     29900     2.27347     1.78795     1.77406     1.99833
     29910      2.2761      1.7822     1.78943     1.99573
     29920     2.27706     1.77603     1.79917     1.99467
     29930     2.27594     1.77757     1.79005     1.99894
     29940     2.27499     1.78004     1.79602      1.9892
     29950     2.27199     1.76858     1.80327     1.98601
     29960     2.27509     1.77969     1.79033     1.99486
     29970     2.27388     1.77231     1.79448     1.99496
     29980     2.27795     1.77034     1.80885       1.993
     29990     2.28014     1.77973     1.79906     1.99851
     30000     2.27934     1.79002     1.79455     1.99153
     30010     2.27735     1.78475     1.79486     1.99144
     30020     2.27589     1.78759     1.79255     1.98763
     30030     2.27461     1.77717     1.80013     1.98718
     30040     2.27982     1.78408     1.80048     1.99261
     30050     2.27593      1.7819     1.79634      1.9894
     30060     2.27274     1.78416     1.79118     1.98473
     30070     2.27352     1.78173     1.79568     1.98462
     30080     2.27681     1.78781     1.80299     1.98007
     30090      2.2713     1.77881     1.79585     1.98201
     30100     2.26875     1.77986     1.78983     1.98067
     30110     2.27115     1.77659     1.80401     1.97624
     30120     2.26628     1.76862     1.80196     1.97408
     30130     2.27728     1.77788     1.79866     1.99397
     30140     2.28246     1.78834     1.80186     1.99359
     30150      2.2688     1.78608     1.79261     1.97264
     30160     2.27288     1.78205      1.7975     1.98123
     30170     2.26607     1.78446     1.79325     1.96725
     30180     2.28125     1.79235     1.80077     1.98819
     30190     2.27856     1.78719     1.80177     1.98576
     30200     2.28297     1.79289     1.80706     1.98596
     30210     2.27757     1.78422     1.80434     1.98382
     30220     2.28035      1.7858     1.81457     1.97945
     30230     2.28176     1.79454     1.80658     1.98212
     30240     2.27845     1.78999     1.80402     1.98093
     30250     2.27865     1.78502     1.80532     1.98468
     30260     2.27989     1.78436     1.81343     1.98074
     30270      2.2876     1.80076     1.81672     1.98067
     30280     2.28269     1.80313     1.80391     1.97888
     30290     2.28582     1.81107     1.79948     1.98289
     30300     2.28754     1.80551     1.80924     1.98304
     30310     2.27731     1.79898     1.79648     1.97701
     30320     2.28507      1.8036     1.79878     1.98858
     30330     2.27532     1.78709     1.80325     1.97706
     30340     2.28577     1.78839     1.80201     2.00098
     30350      2.2902     1.78014      1.8138      2.0078
     30360     2.28333     1.78093     1.80396     2.00031
     30370     2.27997     1.77734     1.80284     1.99683
     30380     2.27792     1.77176     1.80837     1.99211
     30390     2.27545     1.78339     1.79756     1.98586
     30400     2.28597     1.79322     1.80825     1.99147
     30410     2.28627     1.81308     1.79977     1.98184
     30420     2.28069     1.80745     1.79772     1.97596
     30430     2.27929     1.80466     1.79137     1.98104
     30440     2.28282     1.81396     1.79472     1.97764
     30450     2.28065     1.81065     1.78957     1.98034
     30460     2.28138     1.81433     1.78699     1.98096
     30470     2.28704     1.82283     1.79453     1.97941
     30480     2.27345     1.81083     1.78921     1.96387
     30490     2.27808     1.82297     1.79148     1.96128
     30500     2.27431     1.82274     1.79024     1.95387
     30510     2.27747      1.8152     1.79292     1.96578
     30520     2.27809     1.82405     1.79459     1.95746
     30530     2.27769      1.8251      1.7901     1.95967
     30540      2.2819     1.81524     1.80535     1.96461
     30550      2.2814     1.81572     1.80624      1.9622
     30560     2.27983     1.81513     1.80028     1.96456
     30570     2.29174     1.80907     1.82132     1.97845
     30580     2.28619     1.81285     1.80891     1.97352
     30590     2.28574     1.81471     1.80367     1.97556
     30600     2.28539     1.80576     1.81511     1.97246
     30610     2.28529     1.81895     1.80224     1.97192
     30620      2.2824     1.80824     1.80822      1.9696
     30630     2.29272     1.82422     1.81132     1.97597
     30640     2.28714     1.81641     1.81858     1.96353
     30650     2.28726     1.81835     1.81344     1.96677
     30660     2.28295     1.82017     1.81026     1.95797
     30670     2.28277     1.81041      1.8239     1.95395
     30680     2.28691     1.80746     1.82307     1.96708
     30690     2.28266      1.8218     1.81856     1.94807
     30700     2.28197     1.82931     1.80591     1.95118
     30710      2.2862     1.82143     1.81703     1.95813
     30720     2.28258     1.82353     1.80944     1.95475
     30730     2.27802     1.82095     1.80807     1.94777
     30740     2.27919     1.81984      1.8086     1.95103
     30750     2.27101     1.80537     1.80676      1.9471
     30760     2.27678     1.79914     1.81515     1.95852
     30770      2.2752     1.79544     1.80837      1.9645
     30780     2.27155     1.78814     1.80242     1.96819
     30790     2.27314     1.79124     1.80386     1.96769
     30800     2.28126     1.79271     1.81263     1.97709
     30810     2.27698     1.78647     1.81146     1.97392
     30820     2.27625     1.78804     1.80008     1.98122
     30830     2.27734      1.7924     1.79989     1.97996
     30840     2.28665     1.79065     1.81102     1.99282
     30850      2.2854      1.8067     1.79729     1.98788
     30860     2.28286     1.79183     1.80454     1.98895
     30870     2.28483     1.79677     1.80373     1.98973
     30880     2.28699     1.79344     1.80541     1.99616
     30890     2.29198     1.80516      1.8085     1.99426
     30900     2.28359     1.79141     1.80612     1.98956
     30910      2.2788     1.78551     1.80805     1.98213
     30920     2.27963      1.7801     1.81673     1.98096
     30930     2.28488     1.78157     1.82151     1.98732
     30940     2.27176     1.76955     1.81071     1.97783
     30950     2.28156     1.76962     1.82323      1.9888
     30960      2.2788     1.78125     1.81434      1.9802
     30970     2.28216     1.78629     1.81748     1.98051
     30980      2.2751     1.77987     1.80834     1.97841
     30990      2.2787     1.78715      1.8064     1.98191
     31000     2.27774     1.77147     1.81505     1.98587
     31010     2.27258     1.77543     1.81294     1.97239
     31020     2.27915     1.77742      1.8175     1.98154
     31030     2.28359     1.77788     1.82437     1.98505
     31040     2.28112     1.78814     1.81125     1.98215
     31050      2.2745     1.77785     1.81683     1.97105
     31060     2.27612     1.77905      1.8181     1.97255
     31070     2.27796     1.76614     1.83222     1.97532
     31080     2.28073     1.77709     1.82618      1.9775
     31090     2.27567     1.77643     1.81917     1.97289
     31100     2.27547     1.77799     1.82161     1.96877
     31110     2.27432     1.78094     1.81169     1.97259
     31120     2.28071     1.77987     1.81559     1.98469
     31130     2.27877     1.76714     1.82333     1.98451
     31140     2.28319     1.78103     1.81834     1.98682
     31150     2.27141     1.76875      1.8226      1.9668
     31160     2.26888     1.76923     1.81434     1.96817
     31170     2.27073     1.76899     1.80969     1.97689
     31180     2.26801     1.76491     1.81116     1.97295
     31190      2.2756     1.77787      1.8158     1.97453
     31200     2.27191     1.77178     1.81278     1.97428
     31210     2.27951     1.77267     1.81579     1.98818
     31220     2.27477     1.77114     1.82249      1.9725
     31230     2.27159     1.76862     1.82341     1.96657
     31240      2.2757     1.77451     1.81999     1.97393
     31250     2.27445       1.774     1.83042     1.96182
     31260     2.26886      1.7807     1.82692     1.94599
     31270     2.27309     1.78697     1.82871     1.94844
     31280     2.28252     1.78259     1.83766     1.96601
     31290      2.2776     1.77939     1.83666      1.9584
     31300     2.27399     1.77673     1.83425      1.9547
     31310     2.27222     1.78025     1.82008     1.96061
     31320     2.28033     1.78011     1.82881      1.9714
     31330     2.28049     1.78023     1.82747     1.97291
     31340     2.28444     1.77235     1.84324     1.97448
     31350      2.2855     1.77483     1.84797     1.97027
     31360     2.28105     1.77173     1.84119      1.9691
     31370     2.27961     1.77602     1.84143     1.96168
     31380     2.28308     1.77004     1.84899     1.96801
     31390     2.28703      1.7722     1.85084      1.9735
     31400      2.2832     1.76303     1.85198     1.97178
     31410     2.27811     1.77543     1.83242     1.96714
     31420     2.27387     1.77775     1.82614     1.96107
     31430     2.27451     1.77212     1.83262     1.96161
     31440     2.27698     1.77999     1.83646     1.95663
     31450     2.28007     1.77642     1.84843     1.95577
     31460      2.2762     1.77688     1.83727     1.95687
     31470     2.28087     1.77811     1.84265     1.96155
     31480     2.27632     1.76934      1.8359     1.96526
     31490     2.28624     1.77618     1.83903     1.97913
     31500     2.29059      1.7784     1.84544     1.98122
     31510     2.28329     1.76787      1.8483     1.97111
     31520     2.28556     1.78025     1.84767     1.96581
     31530     2.28648     1.77568     1.84522     1.97437
     31540     2.29078     1.78182     1.84949     1.97481
     31550     2.28214     1.77334      1.8467     1.96501
     31560      2.2807     1.77282      1.8348     1.97328
     31570     2.28619     1.77819     1.84545     1.97121
     31580     2.29079     1.77167     1.85124     1.98231
     31590     2.27839     1.76515     1.84271     1.96743
     31600     2.28161      1.7659     1.84254     1.97438
     31610     2.29477     1.77459     1.84831     1.99162
     31620     2.29183     1.77474     1.84262     1.98998
     31630      2.2821      1.7672     1.84387      1.9731
     31640     2.28466     1.76757      1.8487     1.97417
     31650     2.27734     1.76237     1.84355      1.9667
     31660     2.28336     1.77158     1.85502      1.9616
     31670     2.28774     1.76787     1.86058     1.96987
     31680     2.28394     1.76496     1.86015     1.96405
     31690     2.28347     1.76271     1.85388     1.97091
     31700     2.28037     1.75785     1.85396     1.96799
     31710     2.28298     1.76238     1.86366      1.9608
     31720     2.28314     1.75764     1.85924      1.9696
     31730     2.27719     1.75395     1.85269     1.96529
     31740     2.28723     1.76201     1.86322     1.97144
     31750     2.27851     1.75761     1.84725     1.97019
     31760      2.2831     1.76046      1.8499     1.97579
     31770     2.28289     1.75634     1.85274     1.97631
     31780     2.28061     1.75092     1.85255     1.97602
     31790     2.27719     1.75886     1.84799     1.96533
     31800     2.27936     1.76135     1.84209     1.97365
     31810     2.27856     1.75078      1.8498       1.974
     31820     2.27245     1.75219     1.83496     1.97252
     31830     2.28332     1.75541     1.84736     1.98315
     31840     2.27397     1.75085     1.83699     1.97531
     31850     2.27678     1.75005     1.83879     1.98082
     31860     2.27827      1.7501     1.84628     1.97722
     31870     2.27414     1.75361     1.84264     1.96799
     31880     2.28075      1.7525     1.85529     1.97238
     31890     2.28482     1.75177     1.85859     1.97933
     31900     2.27332     1.75305     1.83846     1.97049
     31910     2.27996     1.75798     1.84117      1.9789
     31920     2.27313     1.75168     1.84017     1.96968
     31930     2.27856     1.76054     1.85185     1.96338
     31940     2.27702     1.75339     1.85903     1.95939
     31950     2.27442     1.75011     1.85687     1.95836
     31960     2.28152     1.75785     1.85859     1.96628
     31970     2.27273     1.75781     1.86676     1.93802
     31980     2.27697     1.76209     1.86545     1.94534
     31990     2.27772     1.75748      1.8586     1.95777
     32000     2.26914     1.75401     1.85988     1.93966
     32010       2.279     1.75198      1.8721     1.95281
     32020     2.27022     1.74494     1.86429     1.94612
     32030     2.27595     1.74686     1.88332     1.93946
     32040     2.27583      1.7426     1.88333     1.94299
     32050     2.27601     1.74167     1.88473     1.94289
     32060     2.27166     1.74187     1.88504     1.93221
     32070     2.27532     1.75369     1.88725     1.92795
     32080     2.28476     1.75052     1.90074     1.93987
     32090     2.27824     1.73638     1.89508     1.94278
     32100      2.2812     1.75042      1.8935     1.93868
     32110     2.27494     1.73824     1.89237     1.93602
     32120     2.27818      1.7386     1.89067     1.94496
     32130     2.27918     1.73633     1.89757     1.94259
     32140     2.28704     1.74137     1.90695     1.94739
     32150     2.27304     1.73106      1.8913     1.93902
     32160     2.27322     1.73157     1.89265     1.93767
     32170     2.27076     1.72964     1.88635     1.93978
     32180     2.26977     1.73848     1.88573     1.93014
     32190     2.28208      1.7493     1.89266     1.94258
     32200     2.28287      1.7425     1.89112     1.95202
     32210     2.28325     1.74495     1.88986     1.95193
     32220     2.27973     1.73345     1.88672     1.95698
     32230     2.27639     1.73809     1.88018     1.95138
     32240     2.27892     1.74255     1.87424     1.95899
     32250     2.28718     1.75049     1.88483     1.96102
     32260     2.27615      1.7399     1.87528     1.95392
     32270     2.28512     1.74902     1.88188     1.96036
     32280     2.28273      1.7484     1.88138     1.95581
     32290     2.28242     1.74591     1.88541     1.95343
     32300     2.27969     1.74023     1.88164     1.95576
     32310     2.27849     1.73871     1.88264     1.95336
     32320     2.28709     1.74628     1.88855     1.96097
     32330     2.28398     1.74059     1.88396      1.9632
     32340     2.28637     1.74391     1.88723     1.96267
     32350     2.28544     1.75065     1.87762     1.96373
     32360     2.27669     1.74553     1.88073      1.9449
     32370     2.28321     1.75066     1.88917      1.9474
     32380     2.27553      1.7388     1.88596     1.94314
     32390     2.27225     1.73936     1.88473     1.93613
     32400     2.28329     1.74806     1.88882     1.95026
     32410     2.28292     1.74154     1.89563      1.9486
     32420     2.27804     1.74535     1.88702     1.94213
     32430     2.27884      1.7485     1.88733     1.94086
     32440     2.27635     1.74569     1.89027     1.93469
     32450     2.27623     1.75553     1.87951     1.93598
     32460     2.27948     1.74243     1.88464     1.95041
     32470     2.27999     1.75432     1.88647     1.93915
     32480     2.28331     1.75742     1.87685     1.95344
     32490     2.27448     1.74733     1.87226     1.94628
     32500     2.27067     1.74666     1.86675     1.94326
     32510     2.28195     1.74243     1.88413     1.95669
     32520     2.27773     1.74876     1.87401      1.9509
     32530     2.27724     1.74342     1.87421     1.95433
     32540     2.26749     1.73742     1.86485     1.94595
     32550     2.27813     1.74849     1.87743     1.94879
     32560     2.27236     1.74503     1.86526      1.9501
     32570     2.26933     1.74288     1.86294      1.9472
     32580     2.27295     1.74277     1.86934     1.94959
     32590     2.27225     1.73753     1.86997     1.95205
     32600     2.27815     1.75049     1.86292     1.96092
     32610     2.27523     1.74249     1.86463     1.95964
     32620     2.27842     1.73898     1.87135     1.96376
     32630      2.2755     1.73464      1.8671     1.96488
     32640     2.27468     1.73721     1.86347     1.96417
     32650     2.28189     1.73302     1.87035     1.97801
     32660     2.26939       1.718     1.87207     1.96062
     32670     2.28155     1.73799     1.87694     1.96658
     32680     2.27264     1.72857     1.88469     1.94672
     32690     2.28149     1.72665     1.88654     1.96724
     32700     2.27776     1.73286     1.86909     1.96978
     32710     2.27291      1.7322     1.87497      1.9535
     32720     2.27281     1.73558     1.87044     1.95463
     32730     2.26845     1.73102     1.86595     1.95282
     32740      2.2769     1.73387     1.87027      1.9658
     32750     2.27847     1.73462     1.86754     1.97134
     32760     2.27615     1.72912     1.87048     1.96803
     32770     2.27017     1.73411     1.86186     1.95798
     32780     2.28415     1.74586     1.87092     1.97138
     32790     2.26675     1.73579     1.85804     1.95219
     32800      2.2728     1.72968     1.86367     1.96625
     32810     2.27443     1.73555     1.86603     1.96263
     32820     2.27981     1.73886       1.881     1.95788
     32830     2.27231     1.73298     1.86608     1.95994
     32840     2.28004     1.72921     1.87926      1.9686
     32850     2.27677     1.73013     1.86945     1.96956
     32860     2.27502     1.72403     1.86929     1.97101
     32870     2.27554     1.72485     1.86849     1.97226
     32880     2.26891     1.72391     1.85854      1.9672
     32890      2.2774     1.72802     1.86206     1.97984
     32900     2.27894     1.73518     1.86102     1.97811
     32910     2.27688      1.7268     1.86408     1.97781
     32920     2.27379     1.72823     1.85408     1.97886
     32930     2.27442     1.72759     1.86001     1.97528
     32940     2.27052       1.731     1.84933     1.97336
     32950     2.27248     1.73027     1.85802     1.97033
     32960     2.27274     1.73905     1.85118     1.96967
     32970     2.26368     1.73423     1.84284     1.96084
     32980      2.2679     1.73351     1.84761     1.96672
     32990     2.27613     1.72918      1.8575     1.98019
     33000     2.27643     1.72179     1.86644     1.97893
     33010     2.27588     1.72702     1.86478     1.97465
     33020      2.2837     1.73616     1.86628     1.98324
     33030     2.27513     1.72215     1.86683     1.97524
     33040     2.27853     1.72746     1.86534     1.97984
     33050     2.27224     1.72223      1.8571     1.97768
     33060     2.28439     1.73071     1.86962     1.98646
     33070     2.27865     1.72541     1.86707     1.98027
     33080      2.2834     1.73439     1.86056     1.98947
     33090      2.2724     1.71985     1.86308      1.9745
     33100     2.27655     1.72998     1.86235     1.97591
     33110     2.27378     1.73095     1.86468     1.96646
     33120     2.27795      1.7249     1.87673     1.96995
     33130     2.27974     1.72813     1.87793     1.97013
     33140     2.27128     1.72285     1.86472     1.96776
     33150     2.26686     1.71183     1.86302     1.96879
     33160     2.27354     1.72377     1.86122     1.97547
     33170     2.27421     1.71973     1.86698     1.97509
     33180     2.26463     1.71784     1.86338     1.95805
     33190     2.27461     1.72255     1.86608     1.97442
     33200     2.27941       1.722     1.87075     1.98152
     33210     2.27325      1.7321     1.86322      1.9656
     33220     2.27536     1.72772     1.86813     1.96967
     33230     2.27491     1.71787      1.8749     1.97082
     33240     2.27963     1.73283      1.8757     1.96786
     33250     2.27523     1.72612     1.87899     1.96042
     33260     2.27084     1.71379     1.87894     1.96111
     33270     2.27222     1.71983     1.87726     1.96062
     33280     2.27647     1.72456      1.8787     1.96495
     33290     2.27786     1.72894     1.87828     1.96472
     33300     2.27527     1.73826     1.86702     1.96121
     33310     2.27142     1.73178      1.8668     1.95824
     33320     2.26685      1.7288     1.86222     1.95464
     33330     2.26994     1.72007     1.86688     1.96503
     33340     2.27429     1.71887     1.87013     1.97304
     33350     2.28049     1.72656     1.87073     1.98005
     33360     2.27202     1.72646     1.86939     1.96186
     33370     2.27612     1.73656     1.86944      1.9624
     33380     2.27649      1.7285     1.87653     1.96361
     33390      2.2797      1.7327     1.87199     1.97167
     33400     2.27543     1.73441     1.86804     1.96403
     33410     2.27074     1.73176     1.86106     1.96213
     33420     2.27251     1.72804     1.85895     1.97151
     33430     2.27231     1.72902     1.86617     1.96335
     33440     2.27917     1.73703      1.8736      1.9651
     33450     2.27418     1.73829     1.86408     1.96147
     33460     2.27902     1.75422     1.86102     1.96144
     33470     2.27496     1.74527     1.86521       1.956
     33480     2.27414     1.74372     1.86136     1.95914
     33490     2.27307     1.74513     1.85857     1.95805
     33500     2.26714     1.72906      1.8646     1.95281
     33510     2.26954     1.73492     1.85997     1.95761
     33520     2.28174     1.73354      1.8734     1.97431
     33530     2.27447     1.73751     1.86319     1.96366
     33540     2.27741     1.74308     1.86424     1.96455
     33550     2.27603     1.74333     1.86171     1.96352
     33560      2.2782      1.7487     1.85852     1.96681
     33570     2.27439     1.74028     1.86673     1.95766
     33580     2.26521     1.74766     1.85654     1.93941
     33590     2.26719     1.74781     1.86213     1.93854
     33600     2.26564     1.74374      1.8649     1.93591
     33610     2.27631     1.74972     1.86589     1.95451
     33620     2.27498     1.75178      1.8726     1.94311
     33630       2.285     1.75747     1.87877     1.95549
     33640     2.28015     1.75544     1.87086     1.95359
     33650     2.28169     1.75857     1.87129     1.95395
     33660      2.2836     1.75564     1.86848     1.96372
     33670     2.28254     1.75375     1.87376     1.95789
     33680     2.27366     1.75661     1.85575      1.9518
     33690     2.28232     1.76208     1.86346     1.95974
     33700     2.28078     1.75409     1.87135      1.9558
     33710     2.27007     1.74091     1.86922     1.94466
     33720     2.28111     1.75412      1.8748     1.95323
     33730     2.27543     1.74654     1.86809     1.95321
     33740     2.27706     1.75085     1.86629     1.95487
     33750      2.2824     1.75842     1.86674     1.96008
     33760     2.27618     1.75034     1.86402     1.95543
     33770     2.27358     1.74909      1.8616     1.95281
     33780     2.26498     1.73637     1.85969     1.94596
     33790     2.27813     1.74769      1.8633     1.96302
     33800     2.27011     1.74795     1.84873     1.95798
     33810     2.27726     1.75085     1.85536      1.9657
     33820     2.28214     1.75283     1.85477     1.97579
     33830     2.27236     1.74093     1.85275     1.96564
     33840     2.28583     1.75632     1.86029     1.97604
     33850     2.28138     1.75484     1.85649     1.97063
     33860      2.2784     1.75029     1.85512     1.96907
     33870     2.28894     1.76388     1.86541     1.97166
     33880     2.28022     1.74491     1.86181     1.97174
     33890     2.27275     1.74559     1.85425     1.96098
     33900     2.27445     1.74592     1.86327     1.95607
     33910     2.27721     1.74267     1.86827     1.96063
     33920     2.27072     1.74236     1.86494     1.94899
     33930     2.27982     1.74607      1.8714     1.96068
     33940     2.27426      1.7369     1.86585      1.9612
     33950     2.26141     1.73161     1.85522      1.9462
     33960     2.27764     1.74496     1.86844     1.95943
     33970     2.27841      1.7493     1.86634     1.95934
     33980      2.2748     1.74459     1.86413     1.95725
     33990      2.2684     1.74428     1.86851      1.9384
     34000     2.27584     1.75298     1.86577      1.9506
     34010     2.27814     1.75172     1.86573     1.95714
     34020     2.28421     1.76302     1.86448     1.96232
     34030     2.27869     1.75113     1.86557      1.9591
     34040     2.28969     1.75464     1.88494     1.96307
     34050     2.28245     1.75574     1.87253     1.95708
     34060     2.29228     1.76244      1.8897     1.95754
     34070     2.29142     1.75356      1.8917     1.96155
     34080     2.28098     1.75558     1.87329     1.95307
     34090     2.27568     1.75251     1.87119     1.94546
     34100      2.2688     1.74896     1.86606     1.93749
     34110      2.2772     1.75627     1.87062     1.94617
     34120     2.27743     1.74674     1.87391     1.95212
     34130      2.2712     1.73963     1.86101     1.95627
     34140     2.27224     1.74576     1.85697     1.95707
     34150     2.27318     1.74462     1.86152     1.95596
     34160     2.28008     1.75189     1.86588     1.96136
     34170     2.27396     1.75023     1.85574     1.95824
     34180     2.28036     1.75513     1.86575     1.95922
     34190      2.2817     1.76333     1.86054     1.95994
     34200     2.27939     1.76261     1.86368     1.95223
     34210      2.2783     1.75275     1.87033      1.9522
     34220     2.27668     1.75659      1.8698     1.94546
     34230      2.2758     1.75832      1.8669     1.94461
     34240     2.28701     1.75374     1.87825     1.96404
     34250     2.27884     1.74623     1.87321     1.95652
     34260     2.27601     1.73993     1.87587     1.95299
     34270     2.27891     1.74501     1.87424     1.95679
     34280     2.26914     1.73625     1.86311      1.9525
     34290     2.27236     1.74052     1.86589     1.95354
     34300     2.26703      1.7401     1.85571      1.9512
     34310      2.2672     1.74183     1.85922     1.94673
     34320     2.27393     1.75227     1.86231     1.95009
     34330     2.27472     1.74731     1.86688     1.95202
     34340     2.27186      1.7445     1.85927     1.95514
     34350     2.27175       1.756     1.85729     1.94643
     34360     2.27967     1.75548     1.87016      1.9531
     34370     2.27878     1.75064     1.85984     1.96517
     34380     2.28109      1.7568     1.86032     1.96458
     34390     2.28924     1.76127     1.87047     1.96989
     34400     2.28388     1.74758     1.87035     1.96976
     34410     2.28617     1.75402     1.86525     1.97419
     34420     2.27608     1.75306     1.85832     1.95818
     34430     2.27037     1.75303     1.84793     1.95478
     34440     2.27858     1.75713     1.84947     1.96869
     34450     2.27265     1.74456     1.85365     1.96223
     34460     2.27853     1.74815     1.86124     1.96548
     34470     2.27512     1.74529     1.85582     1.96526
     34480     2.26595      1.7354     1.84496     1.96305
     34490     2.27504     1.74287     1.85865     1.96455
     34500     2.27129     1.73922     1.85465     1.96288
     34510     2.27707     1.73591     1.86535     1.96906
     34520     2.27824     1.73302     1.87162     1.96836
     34530     2.28045     1.74327     1.86806     1.96781
     34540     2.27863     1.74979     1.87184     1.95416
     34550     2.27776     1.73974     1.88046     1.95283
     34560     2.27629      1.7418     1.87553     1.95232
     34570      2.2694     1.73803     1.87043     1.94451
     34580     2.26341     1.74135     1.86733      1.9305
     34590     2.26703     1.75077     1.86816     1.92967
     34600     2.26565     1.75661     1.85749     1.93141
     34610     2.27533     1.75261     1.86877     1.94686
     34620     2.27266     1.75644     1.86237     1.94331
     34630     2.27526      1.7674     1.86459     1.93732
     34640     2.27029     1.76198     1.86132     1.93373
     34650     2.27053     1.75723     1.85994     1.93995
     34660     2.27079     1.76148     1.86073     1.93595
     34670     2.27906     1.76598     1.86424     1.94787
     34680      2.2783     1.76525     1.86757     1.94355
     34690     2.27403     1.75934     1.86769     1.93878
     34700      2.2741     1.76885     1.86346     1.93436
     34710     2.27891     1.76734     1.87112     1.93965
     34720     2.27162     1.76645      1.8588      1.9352
     34730     2.27147     1.76785     1.86271      1.9298
     34740     2.27805     1.77477     1.86809     1.93376
     34750      2.2728     1.76613     1.85773      1.9393
     34760     2.26901     1.75222     1.86726     1.93387
     34770      2.2789     1.77036     1.86512     1.94267
     34780     2.28106     1.77205     1.87349     1.93812
     34790     2.27429     1.76334     1.86741     1.93603
     34800     2.28006      1.7684     1.87142      1.9411
     34810     2.27883     1.77096     1.86295     1.94402
     34820     2.27747     1.77309     1.85661     1.94496
     34830     2.27497     1.76747     1.85833      1.9426
     34840     2.27499     1.76482     1.86328      1.9403
     34850     2.27076     1.75883     1.85461     1.94413
     34860     2.27631     1.76808     1.86562     1.93818
     34870     2.27799     1.77097     1.85946     1.94538
     34880     2.27265     1.76847     1.85648     1.93802
     34890     2.27096     1.75656     1.85828     1.94316
     34900     2.27106     1.75369     1.85473     1.94934
     34910     2.26814     1.75738     1.85045     1.94329
     34920     2.27727     1.76109     1.85983     1.95231
     34930     2.27386      1.7526     1.85997     1.95186
     34940     2.27326     1.75965      1.8569     1.94705
     34950      2.2783     1.75729     1.85913      1.9588
     34960     2.27913     1.75515     1.87007     1.95222
     34970     2.27084     1.75284     1.85389      1.9504
     34980     2.27698     1.75583     1.85693     1.95912
     34990       2.282     1.75828     1.87409     1.95226
     35000     2.27655     1.76428     1.86604      1.9418
     35010      2.2744     1.75443     1.87327     1.93871
     35020     2.26837     1.75723     1.87046     1.92472
     35030     2.27638     1.77033     1.87383     1.92835
     35040     2.28251     1.77224     1.88346     1.93169
     35050     2.28626     1.77858     1.87628      1.9417
     35060      2.2849     1.79237     1.87195     1.92996
     35070     2.27762     1.77666     1.86937     1.92977
     35080     2.27647      1.7841     1.87083     1.91875
     35090     2.27751     1.77032     1.87461     1.93027
     35100      2.2696     1.76248     1.86417     1.92892
     35110     2.27453     1.77614     1.86718     1.92507
     35120     2.27657     1.77856     1.87252     1.92247
     35130     2.27329     1.77199     1.86449      1.9286
     35140     2.27996     1.78266      1.8717      1.9275
     35150     2.27589     1.77483     1.87032     1.92644
     35160     2.28138      1.7848     1.87144     1.92914
     35170     2.28138     1.79814     1.87107     1.91708
     35180     2.28211     1.79383     1.87281     1.92114
     35190     2.28968     1.79743      1.8737     1.93488
     35200     2.27345     1.78116     1.86046     1.92439
     35210     2.27854     1.78286     1.86857       1.927
     35220     2.27253     1.78605     1.85718     1.92085
     35230     2.27768     1.77855     1.86656     1.93089
     35240     2.28238     1.79046       1.868     1.92959
     35250     2.27852     1.79034     1.86275     1.92565
     35260     2.28281      1.7868     1.85842      1.9432
     35270     2.27809     1.77958     1.85347     1.94348
     35280     2.28999     1.78897     1.86668     1.95019
     35290     2.27849      1.7818     1.86373     1.93255
     35300      2.2867       1.791     1.87495     1.93259
     35310     2.28994     1.79398     1.87496     1.93748
     35320     2.28871     1.78218     1.87261      1.9477
     35330     2.29235     1.77769     1.87574     1.95734
     35340     2.29221     1.77774      1.8839     1.94911
     35350     2.28455     1.77853     1.87506     1.93891
     35360     2.28875     1.78472     1.87937     1.93894
     35370     2.27521     1.77755     1.86251     1.92992
     35380     2.28717     1.78834     1.87279     1.93823
     35390     2.28387     1.77185     1.87165     1.94669
     35400      2.2762     1.77705     1.86189     1.93329
     35410     2.28133     1.78299     1.87073     1.93139
     35420     2.28636     1.79474      1.8699      1.9332
     35430     2.28169     1.79304     1.86551     1.92798
     35440     2.28481      1.8059     1.86795     1.92099
     35450     2.28512     1.80109     1.86781     1.92636
     35460     2.28741     1.80013     1.87294     1.92771
     35470     2.28072     1.79459     1.86458     1.92513
     35480     2.28084     1.79642     1.86679     1.92158
     35490     2.27888     1.79285     1.86291     1.92402
     35500     2.28881     1.80291     1.86628     1.93489
     35510     2.27811     1.79562     1.85361     1.92858
     35520     2.28606     1.79713     1.85972     1.94007
     35530     2.28697       1.804     1.85436     1.94097
     35540     2.29007      1.8148       1.853     1.93952
     35550     2.28423     1.81815     1.84599     1.92926
     35560     2.28428     1.81669     1.84572       1.931
     35570     2.29229     1.82408      1.8584     1.93087
     35580     2.27613     1.81229     1.84467     1.91686
     35590     2.28346       1.821      1.8529     1.91809
     35600     2.27741     1.81491     1.84404     1.91802
     35610     2.27819     1.81039     1.84099     1.92706
     35620     2.28214     1.80778     1.84141     1.93843
     35630     2.27772     1.81152     1.84092     1.92496
     35640     2.27402     1.81108     1.84155       1.916
     35650     2.28223     1.81587     1.84158     1.93091
     35660     2.28014     1.81647     1.84211     1.92488
     35670     2.27776     1.81082     1.84522     1.92157
     35680     2.27702     1.81335     1.85108     1.91179
     35690     2.27743     1.81259     1.83785     1.92618
     35700     2.27928     1.81786     1.84025      1.9233
     35710     2.28189     1.82194     1.83928     1.92656
     35720     2.28593     1.81893     1.84724     1.93137
     35730        2.29     1.82244     1.85074     1.93434
     35740     2.27963     1.82057      1.8341     1.92745
     35750     2.27668     1.81688     1.82992     1.92794
     35760     2.28683     1.82895     1.83408     1.93657
     35770     2.27836     1.82011     1.82598     1.93258
     35780     2.27518     1.80884     1.82309      1.9384
     35790     2.27498     1.81081     1.82114      1.9379
     35800     2.27822     1.81414     1.82232     1.94129
     35810     2.26804     1.80653     1.81868     1.92793
     35820     2.27568     1.82883     1.81942      1.9242
     35830     2.28232     1.83126     1.82465     1.93264
     35840     2.28643     1.83948     1.82054     1.93843
     35850     2.27751     1.82742     1.81788      1.9313
     35860     2.28008     1.84551     1.81783     1.92019
     35870     2.28398     1.85098     1.82505     1.91735
     35880     2.29125     1.85765      1.8175     1.93533
     35890     2.28003     1.83811     1.81623     1.92866
     35900     2.27717     1.83799     1.81223     1.92579
     35910     2.27478     1.82842      1.8228     1.91924
     35920     2.27376     1.81673     1.82546     1.92541
     35930     2.27846     1.81677     1.83135     1.93087
     35940     2.27959     1.82034     1.82696     1.93434
     35950     2.27632     1.81267     1.82679     1.93399
     35960     2.27126     1.80793      1.8232      1.9299
     35970     2.27957     1.81042     1.82624     1.94425
     35980      2.2805     1.81939     1.82114     1.94285
     35990     2.27736     1.81326     1.81958     1.94267
     36000     2.27525     1.81731     1.81739     1.93597
     36010     2.28443     1.82834      1.8248     1.94024
     36020      2.2718     1.81813     1.81509     1.92925
     36030     2.27294     1.82771     1.81803     1.92011
     36040     2.27695     1.82842     1.82394     1.92331
     36050     2.27387     1.82377     1.81494     1.92893
     36060      2.2808     1.83439      1.8193     1.93112
     36070     2.27052     1.82581     1.80832     1.92533
     36080     2.27082     1.82339     1.80861     1.92807
     36090     2.27661     1.83101     1.81576     1.92778
     36100      2.2815     1.83142     1.81381     1.94074
     36110     2.28214     1.83182     1.80651     1.94866
     36120     2.28042     1.83398      1.8018     1.94696
     36130     2.27922     1.82148     1.81086     1.94749
     36140      2.2828     1.82063     1.81162     1.95593
     36150     2.28447     1.82526     1.80916     1.95779
     36160     2.28512     1.83385     1.80576     1.95441
     36170      2.2817     1.83141     1.80498     1.94944
     36180     2.28493     1.84496     1.79795     1.95072
     36190     2.28383     1.83695     1.79935      1.9544
     36200     2.28317     1.83324     1.80599     1.95021
     36210     2.28783       1.842     1.80656     1.95237
     36220     2.28144     1.84052     1.80684      1.9385
     36230     2.28041      1.8466     1.79539     1.94091
     36240       2.279     1.84241     1.81088     1.92715
     36250     2.27777     1.83763      1.8062     1.93321
     36260     2.27358     1.83743     1.80449     1.92509
     36270     2.27889     1.83985     1.81003     1.93015
     36280     2.28248     1.84354     1.80306     1.94158
     36290     2.28132     1.83123     1.80789     1.94602
     36300     2.27863     1.83507     1.80034      1.9431
     36310     2.28147     1.82539     1.80914     1.95068
     36320     2.27397     1.82206     1.80124     1.94358
     36330     2.27292     1.83731      1.8047     1.92346
     36340     2.27386     1.83647     1.80339     1.92771
     36350     2.27422     1.84725     1.80713     1.91472
     36360     2.27461     1.84058     1.81432     1.91526
     36370     2.28676     1.84434     1.83216     1.92358
     36380     2.27648     1.83378     1.82425      1.9168
     36390     2.27973     1.83636     1.82409     1.92219
     36400       2.272     1.82546     1.81584     1.92208
     36410     2.27401     1.84027     1.81779     1.91084
     36420     2.27695     1.84162     1.82438     1.91026
     36430      2.2731     1.83655     1.82514     1.90522
     36440     2.27741     1.84586     1.83082     1.90108
     36450     2.27906     1.83969      1.8283     1.91338
     36460     2.27787     1.83578     1.83701     1.90597
     36470     2.27764     1.82959     1.84335     1.90524
     36480     2.27348     1.83083     1.83681     1.90041
     36490     2.27954     1.83565     1.83821     1.90891
     36500     2.27434     1.84447     1.82275     1.90283
     36510     2.27456     1.84126     1.82456     1.90471
     36520       2.286     1.84681     1.82786      1.9235
     36530     2.27971     1.83397     1.82217     1.92624
     36540      2.2771     1.83637      1.8139     1.92558
     36550     2.28125     1.83657     1.82081      1.9287
     36560       2.275       1.829     1.80978     1.93149
     36570     2.27388      1.8272     1.81661     1.92413
     36580     2.28014     1.83202     1.82025     1.93094
     36590     2.27512     1.83702     1.81555     1.91872
     36600     2.26934     1.84035      1.8072      1.9097
     36610     2.27807     1.85014     1.80363     1.92435
     36620     2.27764     1.84453     1.82032     1.91297
     36630     2.27137     1.83527     1.81186     1.91499
     36640     2.26786     1.83138     1.81445     1.90794
     36650     2.28488     1.85204     1.82958     1.91415
     36660     2.27322     1.83846     1.81501     1.91334
     36670     2.27275     1.83669     1.81837     1.91073
     36680     2.26957     1.83015     1.81517      1.9125
     36690     2.27228      1.8247     1.81447     1.92476
     36700     2.27455        1.83     1.81035     1.92896
     36710     2.27048     1.83179     1.80392     1.92369
     36720     2.27174     1.82356      1.8112     1.92764
     36730     2.27592     1.82573     1.81327     1.93349
     36740     2.27889     1.82804     1.81332     1.93826
     36750     2.27623     1.83132     1.82006     1.92253
     36760     2.27812     1.82182     1.82887     1.92765
     36770     2.27496     1.81577     1.81684     1.93725
     36780     2.27743     1.81205     1.81459     1.94861
     36790     2.27814     1.81632     1.81375     1.94709
     36800     2.27827     1.82147     1.80739     1.94848
     36810     2.27621     1.81381     1.80794     1.95031
     36820     2.28056     1.81849     1.81288     1.95154
     36830     2.27791     1.81845     1.81873      1.9399
     36840     2.28743     1.82621     1.81933      1.9544
     36850     2.27913     1.80967     1.81621     1.95328
     36860     2.27931     1.81494     1.81305     1.95175
     36870     2.27756     1.81676     1.81349     1.94556
     36880     2.28011     1.81669     1.81224     1.95276
     36890      2.2756     1.81486     1.80733     1.94847
     36900     2.27802     1.81786     1.80332     1.95503
     36910     2.27781     1.81133     1.80904     1.95533
     36920     2.27129     1.80073     1.81375     1.94555
     36930     2.26864      1.7958     1.80898     1.94836
     36940     2.27141     1.80273     1.81572     1.94214
     36950     2.27795     1.80604     1.81858      1.9517
     36960     2.27316      1.8054     1.81507     1.94436
     36970     2.27346     1.80508     1.81288     1.94742
     36980     2.27229     1.81178     1.80565     1.94518
     36990     2.27043      1.8103     1.80809     1.93992
     37000     2.27537     1.79732     1.82155     1.95095
     37010     2.27967     1.80628     1.82743     1.94721
     37020     2.27616     1.80082     1.81416     1.95645
     37030     2.28291     1.81135     1.82091     1.95619
     37040     2.27427     1.80602     1.81272     1.94858
     37050     2.26795     1.80639     1.81238     1.93377
     37060     2.27393     1.82062     1.81512     1.93188
     37070     2.27288     1.81171     1.82611     1.92743
     37080     2.27676     1.81993     1.82366     1.93115
     37090     2.26988     1.82476     1.80769     1.92542
     37100     2.28393     1.83041     1.81496     1.94633
     37110     2.27335     1.82408     1.80601      1.9358
     37120     2.27166     1.82732     1.80702     1.92781
     37130      2.2812     1.82878     1.82442     1.93258
     37140     2.27732     1.82185      1.8289      1.9257
     37150     2.27714     1.82744     1.82794     1.92088
     37160     2.28017     1.83457     1.83426     1.91525
     37170     2.28322     1.83273     1.83757     1.92111
     37180     2.27972     1.82813     1.83654     1.91815
     37190     2.28304     1.81823     1.84858     1.92388
     37200      2.2807     1.81242     1.84945     1.92299
     37210      2.2777     1.80972     1.85019     1.91769
     37220     2.27559     1.81016     1.84928     1.91315
     37230     2.28064     1.80798     1.84562     1.93067
     37240     2.26992     1.80288     1.84504     1.91063
     37250     2.27357     1.80116     1.84853     1.91754
     37260     2.27365     1.80732      1.8454     1.91495
     37270     2.27216     1.79533     1.84294     1.92504
     37280     2.27747     1.80071     1.85102     1.92482
     37290     2.28132     1.80633     1.85234      1.9274
     37300     2.27461     1.80309     1.85202     1.91483
     37310     2.26979     1.79622     1.84602     1.91565
     37320     2.27301     1.80755     1.84309     1.91545
     37330     2.26914     1.79748     1.85083     1.90828
     37340     2.28078     1.81231     1.84653     1.92609
     37350     2.27834     1.80468     1.85398      1.9203
     37360     2.28704     1.80941     1.85119     1.93914
     37370     2.28787     1.80688     1.84509     1.94923
     37380     2.27363     1.80122     1.83283     1.93266
     37390     2.27769     1.81152     1.82784     1.93729
     37400     2.28652      1.8086     1.84808     1.94162
     37410      2.2833     1.80503      1.8455     1.93983
     37420     2.27761     1.79725      1.8426     1.93644
     37430     2.28431     1.80336      1.8484     1.94099
     37440     2.26867     1.79304     1.82422     1.93674
     37450     2.26873     1.78955     1.83361     1.93123
     37460      2.2758     1.79158     1.83356     1.94599
     37470     2.27497     1.79843     1.84076     1.93085
     37480     2.27194     1.79772      1.8258     1.93859
     37490     2.27488     1.79797     1.82772     1.94342
     37500     2.27792     1.80792       1.828     1.94104
     37510     2.27598     1.80121     1.83167     1.93928
     37520      2.2784     1.80516     1.83166     1.94129
     37530     2.27404     1.79416     1.83622     1.93696
     37540     2.28416     1.80429     1.85134     1.93697
     37550     2.27209     1.79594     1.83883     1.92823
     37560     2.28614     1.80313     1.83592     1.95731
     37570     2.27846     1.79708     1.83086     1.94966
     37580      2.2786     1.80511     1.82796      1.9453
     37590     2.28909     1.81701     1.83844     1.94897
     37600     2.27625     1.79987     1.82607     1.94642
     37610     2.28263     1.80205     1.82915     1.95643
     37620     2.27969     1.80025     1.83186     1.94869
     37630     2.28508     1.80652     1.82929     1.95791
     37640      2.2846     1.80789     1.83592     1.94928
     37650     2.28321      1.8142     1.83109      1.9447
     37660     2.28019     1.81369     1.82892     1.94014
     37670      2.2797     1.81868     1.83532     1.92824
     37680     2.29118     1.84028     1.84191     1.92867
     37690      2.2868     1.82923     1.83905      1.9315
     37700     2.28167     1.83167     1.83406     1.92179
     37710     2.27932     1.82322     1.83508     1.92326
     37720     2.27795      1.8279     1.82461     1.92553
     37730     2.28022     1.82402     1.82403     1.93512
     37740     2.28289     1.83098       1.822     1.93674
     37750     2.28065     1.82678     1.82755      1.9302
     37760      2.2889     1.82013     1.84143     1.94278
     37770     2.28216     1.81091     1.83024     1.94611
     37780     2.29043     1.81493     1.83984     1.95274
     37790     2.28915     1.81424     1.83982     1.95039
     37800     2.28419     1.80671      1.8393     1.94624
     37810     2.27585     1.78959     1.83903     1.94276
     37820     2.27323     1.80594     1.83086     1.92917
     37830     2.27971      1.8079     1.83477     1.93889
     37840     2.28327     1.80766     1.83638     1.94595
     37850     2.27639     1.81046     1.82543     1.93751
     37860     2.28612     1.81687     1.83468     1.94566
     37870     2.27897     1.81068     1.82626     1.94258
     37880     2.27364     1.80773     1.83668      1.9229
     37890     2.27521     1.81432     1.83686     1.92024
     37900     2.27177      1.8053     1.83064     1.92653
     37910     2.27864     1.81122      1.8324     1.93551
     37920     2.27717     1.80974     1.83106      1.9347
     37930     2.27044     1.80307     1.81761      1.9378
     37940     2.27828     1.80559     1.81791      1.9535
     37950     2.27967     1.80407     1.81749     1.95853
     37960     2.26423     1.78803     1.81048     1.94387
     37970     2.26583     1.79002     1.81095     1.94531
     37980     2.26227     1.79188     1.80854     1.93755
     37990      2.2737     1.79607     1.81977     1.94986
     38000     2.26307     1.78919     1.81866     1.93242
     38010     2.26759     1.79333     1.81613     1.94154
     38020     2.26509     1.79224     1.81578     1.93702
     38030     2.26099     1.78567     1.82247     1.92721
     38040     2.26771      1.7925      1.8162     1.94252
     38050     2.26654     1.78721     1.82202     1.93921
     38060     2.26753     1.78857     1.81639     1.94554
     38070     2.26747     1.77818     1.82156     1.95008
     38080     2.26724     1.77645     1.81882     1.95369
     38090     2.27689     1.77513     1.82575     1.97077
     38100     2.27864     1.77684     1.82313     1.97571
     38110     2.27168       1.772     1.81458      1.9719
     38120     2.27544      1.7818     1.81134      1.9747
     38130     2.27149     1.78768     1.80512     1.96598
     38140     2.27354     1.78769     1.81135     1.96498
     38150      2.2669     1.78186     1.80344      1.9622
     38160     2.27129     1.78165      1.8152      1.9617
     38170     2.26536     1.77822     1.80323     1.96214
     38180     2.26161     1.78174     1.79748     1.95555
     38190     2.27016     1.79408      1.7919     1.96917
     38200     2.27562     1.78343     1.79393      1.9895
     38210     2.26817     1.77336     1.79242     1.98282
     38220     2.26177     1.77395     1.78205     1.97702
     38230     2.27068     1.78434     1.78681     1.98379
     38240     2.27508     1.78539     1.80606     1.97547
     38250     2.26839     1.78059     1.79423     1.97521
     38260     2.27557     1.79135     1.79415     1.98205
     38270     2.27343     1.78649     1.80047     1.97579
     38280     2.26913     1.78028     1.79862     1.97319
     38290     2.27342     1.78337     1.80382     1.97553
     38300     2.27159     1.78291     1.79757     1.97742
     38310     2.27197     1.78879       1.799     1.97168
     38320     2.27456      1.7932     1.80007     1.97268
     38330     2.27361     1.80447     1.79154     1.96797
     38340     2.27641     1.80167     1.80083     1.96853
     38350      2.2764     1.80546     1.80087     1.96498
     38360     2.27194     1.79726     1.79907     1.96382
     38370     2.26961     1.78673     1.80622     1.96147
     38380     2.27875     1.79899     1.80919     1.96871
     38390     2.27812     1.79713     1.80201     1.97553
     38400     2.28412     1.80477     1.80642      1.9784
     38410     2.27097     1.79668     1.79954     1.96169
     38420     2.27653     1.80427     1.79754     1.96943
     38430     2.27342     1.79326     1.79749     1.97235
     38440     2.27402      1.7989     1.79334     1.97236
     38450     2.27908     1.78871     1.80713     1.98071
     38460     2.27856     1.79829     1.79926     1.97801
     38470     2.27197     1.81059     1.78881     1.96103
     38480     2.27691      1.8091     1.79955     1.96402
     38490     2.27414     1.80207     1.80267     1.96122
     38500     2.27993     1.79542     1.81645     1.96804
     38510     2.27759     1.80516     1.80569      1.9636
     38520     2.27235     1.80236      1.7907     1.96775
     38530     2.28738     1.80224     1.81604     1.97943
     38540     2.28109     1.79998     1.81315      1.9696
     38550     2.27747     1.79819     1.80827     1.96733
     38560     2.28193     1.81251     1.81137     1.96166
     38570     2.28355     1.81999     1.80976        1.96
     38580     2.28256     1.81232      1.8195     1.95577
     38590     2.28161     1.80525     1.81646     1.96292
     38600      2.2758     1.80103     1.81243     1.95701
     38610     2.28082     1.80232     1.81402     1.96603
     38620     2.27446     1.79925      1.8044     1.96294
     38630     2.27559     1.80187     1.80973     1.95825
     38640     2.28303      1.8073     1.81677     1.96405
     38650     2.28267     1.80232     1.81765     1.96697
     38660     2.28232     1.81028      1.8086     1.96719
     38670     2.27648     1.80226      1.8086       1.961
     38680      2.2748     1.80083     1.80762     1.95932
     38690     2.28306     1.80726     1.81751     1.96346
     38700     2.28295     1.81089     1.81405     1.96306
     38710     2.28678     1.80711     1.82053     1.96945
     38720      2.2871      1.8035     1.81801     1.97582
     38730     2.28123     1.80428     1.81165     1.96736
     38740     2.27543     1.78325     1.81352     1.97139
     38750     2.28287     1.78888     1.82561     1.97232
     38760     2.27563     1.78167     1.81918     1.96805
     38770     2.26607     1.78685     1.80584     1.95353
     38780     2.27795     1.79763     1.81165     1.96585
     38790     2.28441     1.80618     1.80886     1.97555
     38800     2.28532     1.80923     1.80833     1.97533
     38810     2.28325     1.80777     1.81011     1.97027
     38820     2.27607     1.79638     1.80014     1.97321
     38830     2.27862     1.80309     1.80134     1.97187
     38840     2.27704     1.80364     1.79934     1.96954
     38850     2.28453     1.79821     1.80432     1.98721
     38860     2.27891      1.7996      1.7996     1.97729
     38870     2.28546     1.80802     1.79415     1.98965
     38880     2.28668     1.80905     1.79078     1.99456
     38890     2.28732     1.81475     1.79698     1.98525
     38900     2.29266     1.81653     1.80232     1.99109
     38910     2.28298     1.81071     1.79648      1.9794
     38920     2.27618     1.81586      1.7853      1.9691
     38930     2.27908      1.8228     1.78887     1.96614
     38940     2.28441     1.82188     1.79802     1.97102
     38950     2.28113     1.81931     1.79521     1.96836
     38960     2.27845     1.81209     1.79629     1.96781
     38970     2.27829     1.80896     1.80182     1.96528
     38980     2.27834     1.81466     1.80794     1.95447
     38990     2.27795     1.81674     1.80409      1.9552
     39000     2.28044     1.81261     1.80124     1.96743
     39010     2.27764      1.8194     1.79683     1.95869
     39020     2.28005     1.82084     1.79867     1.96128
     39030     2.27681     1.81817     1.79507     1.95953
     39040     2.27047     1.82278     1.78207     1.95237
     39050     2.27622     1.82191     1.79755      1.9524
     39060     2.27696     1.82652      1.7967     1.95059
     39070     2.28517     1.84734     1.79284     1.95373
     39080     2.27375     1.83859     1.78519      1.9423
     39090     2.28123     1.83929     1.79065     1.95414
     39100     2.27453     1.83283     1.78917     1.94591
     39110     2.27586     1.84561     1.78207     1.94347
     39120     2.27384     1.84489     1.78143        1.94
     39130     2.28399     1.84442     1.79256     1.95398
     39140     2.28195     1.84397     1.79101     1.95108
     39150      2.2796     1.85132     1.77947     1.94917
     39160     2.28227     1.85063     1.77339     1.96157
     39170     2.27792     1.84786     1.76842     1.95856
     39180     2.28349     1.85665      1.7767     1.95573
     39190     2.27569     1.85217      1.7677     1.94992
     39200     2.27415     1.85381     1.77222     1.94064
     39210     2.26599      1.8504     1.76558     1.93084
     39220     2.27555     1.85481     1.77703     1.93859
     39230     2.27861     1.84969     1.77767     1.95005
     39240     2.27681     1.85635     1.77673     1.94035
     39250     2.27259     1.84777      1.7735      1.9416
     39260     2.26873     1.83617     1.77258     1.94441
     39270      2.2743     1.84292      1.7716     1.95192
     39280      2.2737     1.84722     1.77362      1.9446
     39290     2.27767     1.84913     1.77434     1.95141
     39300     2.27257      1.8483     1.76868     1.94542
     39310     2.27731     1.84815     1.78096     1.94545
     39320     2.27802     1.84569      1.7875     1.94345
     39330     2.27344     1.84663      1.7783     1.94028
     39340      2.2718     1.85194     1.77657     1.93295
     39350     2.26839     1.84684      1.7857     1.92137
     39360     2.26959     1.85354     1.78076     1.92233
     39370     2.27016     1.84397     1.78367     1.93016
     39380     2.27565     1.85143     1.78274     1.93682
     39390     2.27473     1.84892     1.78326     1.93656
     39400     2.26717     1.84129     1.77622     1.93257
     39410     2.28071       1.856      1.7852     1.94205
     39420     2.27273     1.85235      1.7753     1.93591
     39430     2.28373     1.85572     1.77844     1.95558
     39440     2.27885     1.85493     1.77529     1.94778
     39450       2.271     1.85112     1.77087     1.93708
     39460     2.27561     1.84471     1.78507     1.94098
     39470     2.27562     1.84191     1.78019     1.94813
     39480     2.28142     1.85968     1.78192     1.94322
     39490      2.2811       1.854     1.78953     1.94089
     39500     2.27797     1.85097     1.77902     1.94609
     39510     2.28225     1.84558     1.78478     1.95595
     39520     2.27155     1.84799     1.77158     1.94069
     39530     2.26958     1.84267     1.77753     1.93569
     39540     2.26545     1.84221      1.7715     1.93198
     39550     2.26964     1.83768     1.77702     1.94105
     39560     2.26857     1.83734     1.77501     1.94071
     39570     2.26338     1.84093     1.77272     1.92723
     39580      2.2654     1.84151     1.78094     1.92384
     39590     2.26235     1.84794     1.77367     1.91719
     39600     2.27095     1.85669     1.78016     1.92305
     39610     2.27233     1.86946     1.77594     1.91784
     39620     2.26828     1.86473     1.76989     1.91845
     39630     2.27286     1.87176     1.77268     1.91986
     39640     2.27312     1.87704     1.77946     1.90902
     39650     2.27136     1.86319     1.77396     1.92347
     39660     2.26975     1.85982      1.7732     1.92364
     39670      2.2744     1.86592     1.76745     1.93397
     39680     2.27495     1.86333     1.77702     1.92899
     39690     2.26886     1.85517     1.77391     1.92538
     39700     2.27761     1.85337     1.77524     1.94642
     39710     2.27697     1.85952     1.76698     1.94657
     39720     2.26236      1.8518     1.76506     1.92143
     39730     2.26753     1.86118     1.76404     1.92549
     39740     2.27558     1.86907     1.76584     1.93519
     39750     2.27603     1.86822     1.76008      1.9423
     39760     2.27083     1.85548     1.75507     1.94687
     39770     2.27643     1.86808     1.75757     1.94562
     39780     2.26877     1.85426     1.74982     1.94795
     39790     2.26837     1.85732     1.75566     1.93883
     39800     2.27057     1.85868     1.75738     1.94111
     39810     2.26384      1.8479     1.76082     1.93253
     39820     2.26996     1.85545     1.76158     1.93897
     39830     2.26742      1.8507     1.76118     1.93792
     39840     2.26354     1.84642     1.75746      1.9363
     39850     2.27471     1.84991      1.7689     1.94871
     39860     2.27018     1.84572      1.7713     1.93992
     39870     2.26913     1.84594     1.76417     1.94374
     39880     2.27485     1.86843     1.76583     1.93408
     39890      2.2741     1.85629     1.76458     1.94513
     39900     2.27194     1.85708     1.76485     1.93906
     39910     2.27908     1.86471     1.76986     1.94393
     39920     2.26936     1.86852      1.7599      1.9265
     39930      2.2757      1.8709     1.76889      1.9309
     39940     2.27012     1.86428     1.75993     1.93235
     39950     2.27404     1.86772     1.75865     1.93942
     39960     2.27381      1.8649     1.76222     1.93833
     39970     2.27039     1.86195     1.75174     1.94264
     39980     2.27567     1.86566     1.74966     1.95329
     39990     2.26642     1.85056     1.75725     1.93928
     40000     2.27634     1.86367     1.76551     1.94246
     40010       2.277     1.85851     1.76976     1.94508
     40020     2.26783      1.8565     1.76029     1.93413
     40030     2.27029     1.85831     1.75448     1.94343
     40040     2.27802     1.86281     1.76396     1.94862
     40050     2.27174     1.85439     1.75335     1.95157
     40060     2.27694     1.86002     1.75559     1.95632
     40070     2.27388     1.85113     1.75132     1.96145
     40080     2.28323     1.85976     1.75251      1.9739
     40090     2.27625     1.84691     1.75377     1.96871
     40100     2.27141     1.84042     1.74076     1.97515
     40110     2.27609     1.84032     1.74765     1.97993
     40120     2.26671     1.83012     1.74495     1.97021
     40130     2.25926     1.82966     1.72938     1.96726
     40140     2.27073     1.83332     1.73805     1.98256
     40150     2.26024     1.82932     1.73573     1.96423
     40160        2.26      1.8373     1.72231     1.96806
     40170     2.26967      1.8461     1.74033      1.9662
     40180     2.27011     1.84773     1.73882     1.96703
     40190     2.27142     1.85901     1.73893      1.9593
     40200     2.27034     1.84906     1.73596     1.96882
     40210     2.27737     1.86043     1.74301     1.96814
     40220     2.27139     1.86499     1.73587     1.95627
     40230     2.27492     1.86862      1.7424      1.9552
     40240     2.27031      1.8587     1.75199     1.94536
     40250     2.27343     1.86424      1.7524     1.94697
     40260     2.27124      1.8634     1.74518     1.94914
     40270     2.26778     1.86588     1.74279     1.94082
     40280     2.26871     1.86422     1.74294     1.94447
     40290     2.27667     1.87432     1.74532     1.95122
     40300     2.28399     1.87762     1.75024     1.96072
     40310     2.27767      1.8695     1.74623     1.95735
     40320     2.27474     1.87402     1.73934     1.95235
     40330     2.27704     1.87877     1.74165     1.95107
     40340     2.26856     1.86816     1.73729      1.9454
     40350     2.27078     1.86117     1.74426     1.95102
     40360     2.27608        1.86     1.74845     1.96071
     40370     2.27463     1.86242     1.74375     1.95924
     40380     2.26941     1.85587     1.75488     1.94334
     40390     2.26617      1.8441     1.75273     1.94891
     40400       2.272     1.84852     1.75452     1.95668
     40410     2.27378     1.85164     1.75024     1.96169
     40420     2.26395     1.84437     1.75529     1.94119
     40430     2.27149     1.84616      1.7576     1.95495
     40440     2.26424     1.84358     1.75147     1.94606
     40450     2.26924     1.84276     1.75599     1.95438
     40460     2.26689     1.83474     1.75494     1.95743
     40470      2.2779     1.84675     1.76409     1.96345
     40480     2.27123     1.83456     1.76402      1.9595
     40490     2.26842     1.82273      1.7711     1.95764
     40500     2.26647     1.82226     1.76836     1.95602
     40510     2.26868     1.83544     1.75347     1.96222
     40520     2.26924       1.838     1.75926     1.95593
     40530     2.26654     1.83533     1.75829     1.95304
     40540     2.27191     1.84621     1.75607     1.95727
     40550     2.27451     1.83971     1.75242     1.97264
     40560      2.2722     1.84592     1.74755     1.96581
     40570     2.27261     1.84631     1.75055     1.96373
     40580      2.2697     1.84216     1.74505     1.96579
     40590     2.26342     1.83517      1.7388     1.96339
     40600     2.26966     1.83799     1.73447     1.97891
     40610     2.26963     1.83696      1.7399     1.97503
     40620     2.27407      1.8314     1.75027     1.98124
     40630     2.26599     1.82461     1.74162     1.97661
     40640     2.27333     1.82796     1.75605      1.9776
     40650     2.26431     1.83615     1.73219     1.97035
     40660     2.27216     1.83502     1.74415     1.97891
     40670     2.27024     1.83674     1.73793     1.97836
     40680     2.27255      1.8359     1.74577     1.97757
     40690      2.2742     1.83824     1.74614     1.97885
     40700     2.27548     1.83717     1.74254     1.98595
     40710     2.26165     1.81971     1.74169     1.97112
     40720     2.26861       1.826     1.73637     1.98594
     40730     2.26942     1.82694     1.74313     1.98099
     40740     2.27139     1.83079     1.74403     1.98116
     40750     2.27115     1.83302     1.74476     1.97791
     40760     2.26084     1.82898     1.74122     1.96107
     40770     2.27009     1.83696     1.74616     1.97056
     40780     2.27408     1.83624     1.74618      1.9804
     40790     2.26825     1.83099     1.74976     1.96869
     40800     2.26788     1.83245     1.74433      1.9713
     40810     2.26413     1.82641     1.74919     1.96397
     40820      2.2693     1.83629     1.75315     1.96316
     40830     2.25947     1.83817     1.74518     1.94573
     40840     2.26999     1.85441     1.74315     1.95661
     40850     2.26568     1.85286     1.73691     1.95362
     40860      2.2791     1.87363     1.73212     1.96924
     40870     2.27277     1.85739     1.74167     1.96155
     40880     2.26854     1.86727     1.73908      1.9446
     40890     2.27401     1.86188     1.74746       1.955
     40900     2.27134      1.8617     1.74952      1.9471
     40910     2.27065     1.86203     1.75628     1.93908
     40920     2.27167     1.86513     1.75817     1.93677
     40930     2.27229     1.86417     1.74643     1.94972
     40940     2.27656     1.86263     1.74862     1.95919
     40950     2.27221     1.85943     1.74794     1.95271
     40960     2.27459     1.86154     1.74892     1.95537
     40970     2.27365     1.85818     1.75006     1.95536
     40980     2.26802     1.84578     1.74268      1.9606
     40990     2.27099     1.84502     1.74731     1.96408
     41000     2.26897     1.83382     1.75677     1.96146
     41010     2.27469     1.84295     1.76034     1.96295
     41020     2.26669      1.8341     1.75281     1.95948
     41030      2.2691      1.8442     1.74874     1.95921
     41040      2.2713     1.83741     1.75791     1.96246
     41050     2.27304     1.83831     1.75809     1.96549
     41060     2.27086     1.84213     1.75771      1.9572
     41070     2.27328     1.84447     1.75677     1.96146
     41080     2.27338     1.84682     1.75092     1.96469
     41090     2.27426     1.84371     1.75697     1.96426
     41100     2.26493      1.8347     1.75284     1.95479
     41110     2.26088     1.83246     1.74731     1.95248
     41120     2.27224     1.84614      1.7533     1.96057
     41130     2.27755     1.84916     1.75842     1.96546
     41140       2.264     1.83956     1.74353     1.95641
     41150      2.2611     1.83347      1.7467     1.95258
     41160     2.26226     1.83308     1.74261     1.95929
     41170     2.26303     1.83037     1.74011     1.96579
     41180     2.27226     1.83651      1.7534     1.96955
     41190     2.26963     1.83032     1.75023     1.97207
     41200     2.27929     1.84133     1.75471     1.98011
     41210     2.27546     1.84807     1.74979     1.96935
     41220     2.27483     1.84817     1.74881     1.96866
     41230      2.2711     1.84252     1.74465     1.96904
     41240     2.27157     1.84933     1.73414     1.97303
     41250     2.26708     1.84357     1.73408     1.96813
     41260     2.27038     1.84555     1.73144     1.97617
     41270     2.26888     1.83854     1.73564     1.97559
     41280     2.26834     1.84277     1.73882     1.96761
     41290     2.27357     1.84074     1.74609     1.97513
     41300     2.27412     1.83374     1.75305     1.97674
     41310     2.26842     1.83547     1.75011     1.96459
     41320     2.27034     1.83809     1.75635     1.96102
     41330     2.27409     1.83733     1.76203      1.9653
     41340     2.27387     1.84731     1.75754     1.95946
     41350     2.27224     1.84578     1.76105     1.95397
     41360     2.27426     1.85034     1.77131     1.94504
     41370     2.27146     1.85538     1.76952     1.93532
     41380     2.27938     1.86533      1.7639     1.94945
     41390     2.27848     1.86328     1.76747     1.94608
     41400     2.27858     1.86536      1.7685     1.94336
     41410     2.27023     1.86295     1.75926      1.9345
     41420     2.28505     1.87942      1.7724     1.94145
     41430     2.27535     1.86676     1.77192     1.93131
     41440     2.27723     1.86649     1.76541     1.94194
     41450      2.2815     1.87658     1.76256     1.94482
     41460     2.28831     1.88021     1.77644     1.94469
     41470     2.27466     1.86952     1.76648     1.93198
     41480     2.26708     1.85983     1.75561     1.93343
     41490     2.27379     1.86355     1.76315     1.93875
     41500     2.27421     1.86585     1.76953     1.93169
     41510     2.27726     1.86345     1.77134     1.93952
     41520     2.28052     1.86755     1.78566     1.93009
     41530     2.28073     1.86501     1.78883      1.9301
     41540     2.27096     1.86355     1.78107     1.91559
     41550     2.27604     1.86709     1.78556     1.92002
     41560     2.28289     1.87603     1.79347     1.92019
     41570     2.27451     1.86284     1.79703     1.90978
     41580     2.27153     1.85774     1.78887      1.9153
     41590      2.2748     1.85224     1.80304     1.91513
     41600     2.27319       1.859     1.79713     1.91029
     41610     2.27436     1.85275     1.79685     1.91939
     41620     2.27128     1.84672     1.79574     1.91896
     41630     2.27395     1.86438     1.79797     1.90607
     41640     2.26977     1.85675     1.79732     1.90416
     41650     2.26826     1.85652      1.7975     1.90061
     41660     2.27819     1.86987     1.80539      1.9038
     41670      2.2797      1.8693     1.80706      1.9064
     41680     2.28094      1.8602     1.81353     1.91211
     41690     2.28227     1.86583     1.80871     1.91437
     41700     2.29045     1.87518     1.81284     1.92083
     41710      2.2829       1.877     1.80014     1.91301
     41720     2.28194     1.87286     1.78794     1.92617
     41730     2.28434     1.87152      1.7949      1.9267
     41740     2.29015     1.87641     1.80073      1.9303
     41750     2.27969     1.86169     1.79848     1.92186
     41760     2.27958     1.86474     1.80905     1.90866
     41770     2.28765     1.88531     1.80652     1.91017
     41780     2.28956     1.88177     1.81341     1.91172
     41790     2.28367     1.87243     1.81333     1.90687
     41800     2.28826     1.87088     1.82928     1.90416
     41810     2.29044     1.87156     1.82634     1.91155
     41820     2.27749     1.86883     1.81453     1.89444
     41830     2.27558     1.87323     1.80468     1.89491
     41840     2.27704     1.87415     1.80415     1.89799
     41850     2.27353     1.86669     1.80636     1.89484
     41860     2.27118     1.87294     1.79936      1.8897
     41870     2.27883     1.87196     1.81059     1.89833
     41880     2.27651     1.86821     1.80693     1.89994
     41890     2.28157     1.87071     1.81719     1.89983
     41900     2.27333     1.86426      1.8117     1.89164
     41910      2.2774     1.87133     1.80492     1.90093
     41920     2.27439     1.86425     1.80452     1.90105
     41930     2.27153      1.8631     1.81225     1.88793
     41940      2.2643     1.86248     1.80489      1.8782
     41950     2.27579      1.8696     1.81225     1.89176
     41960     2.27199     1.86342     1.81828     1.88291
     41970     2.26308     1.85419     1.80937     1.87916
     41980     2.26707     1.86228     1.81519     1.87515
     41990     2.27883     1.86795     1.82874     1.88484
     42000     2.27928     1.87005     1.81935     1.89291
     42010     2.28062     1.86952     1.81067     1.90495
     42020     2.27788     1.87145      1.8174     1.89003
     42030     2.27651     1.86345      1.8186     1.89347
     42040     2.27709     1.86669     1.81209     1.89793
     42050     2.27088     1.85618     1.80807     1.89718
     42060     2.27476     1.86088     1.81296     1.89721
     42070     2.27619     1.86233     1.82042     1.89205
     42080      2.2792     1.86462     1.81665     1.90066
     42090     2.27947     1.86243     1.81434     1.90564
     42100     2.27564     1.85581      1.8091     1.90792
     42110     2.28369     1.85795     1.82016     1.91456
     42120     2.27123     1.84988     1.80894     1.90333
     42130     2.28089     1.86111     1.81403     1.91063
     42140     2.27767     1.85677       1.818     1.90337
     42150     2.26625     1.84046     1.81123      1.8984
     42160     2.26911     1.84009      1.8179     1.89922
     42170     2.27176     1.84247       1.825     1.89645
     42180     2.28141     1.85352     1.83591      1.8983
     42190     2.27851     1.84825     1.83478     1.89757
     42200     2.27932     1.84709     1.83101     1.90429
     42210     2.28557     1.84313     1.83953     1.91485
     42220     2.27906     1.84513     1.82999     1.90653
     42230     2.27918     1.85688     1.81888     1.90603
     42240     2.28241     1.85208     1.82835     1.90937
     42250     2.27873     1.85739     1.82296     1.90057
     42260     2.27996     1.85231     1.82426      1.9072
     42270     2.27009     1.84446     1.82031     1.89501
     42280     2.27793     1.86794      1.8138     1.89706
     42290     2.26916      1.8473     1.82009     1.89021
     42300     2.27405     1.85262     1.82149     1.89541
     42310     2.27467     1.84555     1.81809     1.90704
     42320     2.26711      1.8462     1.80539     1.90044
     42330     2.26873     1.84399     1.81313     1.89909
     42340     2.26177     1.85191     1.80054     1.88672
     42350     2.26742     1.85204     1.81444     1.88683
     42360     2.27105     1.84364     1.82443     1.89415
     42370     2.27173     1.84901      1.8217     1.89318
     42380     2.27337     1.84492      1.8222      1.9006
     42390     2.27104     1.84795     1.81579     1.89821
     42400     2.27557     1.84572      1.8237     1.90365
     42410     2.26896     1.83996      1.8204     1.89659
     42420     2.26953     1.84563     1.82337     1.88959
     42430     2.27495     1.84494     1.82866     1.89815
     42440     2.27612     1.84366     1.82886     1.90202
     42450     2.27594     1.83381      1.8272     1.91267
     42460     2.27773      1.8342     1.82513     1.91852
     42470     2.28033     1.83861      1.8333     1.91267
     42480     2.27562     1.83572     1.82366     1.91346
     42490     2.27578     1.83095     1.82608     1.91609
     42500     2.27259     1.82656     1.82189     1.91669
     42510     2.26607     1.82017     1.82537     1.90398
     42520     2.26573     1.81849     1.82996     1.90038
     42530     2.26955     1.81694     1.82992     1.91098
     42540     2.27552     1.81667     1.83341     1.92206
     42550     2.27777     1.82721     1.83081     1.91988
     42560     2.26964     1.81794     1.83254     1.90772
     42570     2.27302      1.8207     1.83917     1.90676
     42580     2.28158     1.82496     1.84683      1.9157
     42590     2.27686     1.82066     1.84526     1.91009
     42600     2.27562     1.81368     1.84586     1.91317
     42610     2.27716     1.82498     1.84307     1.90879
     42620     2.27815     1.81942     1.84918     1.91054
     42630     2.27229     1.81336     1.83612     1.91493
     42640      2.2723     1.81234     1.83916     1.91302
     42650     2.26656      1.8041     1.83198     1.91407
     42660     2.27235      1.8096     1.84087     1.91408
     42670     2.26968     1.81142     1.83557      1.9111
     42680     2.26425     1.80618     1.84025     1.89864
     42690     2.27378      1.8123     1.84243     1.91342
     42700     2.26986     1.80876     1.84074     1.90908
     42710     2.27089     1.81157     1.83506     1.91432
     42720     2.27531     1.81519     1.84541     1.91143
     42730     2.27402     1.81843     1.84498     1.90569
     42740     2.28093     1.81856     1.86058     1.90693
     42750     2.27647     1.81019     1.85322      1.9114
     42760     2.27539     1.81338     1.85584     1.90324
     42770     2.27232     1.81302     1.85092     1.90103
     42780     2.28408     1.83375     1.86037     1.90013
     42790     2.27393      1.8194     1.85446     1.89533
     42800     2.28041     1.82517     1.85656     1.90327
     42810     2.28061     1.81042     1.86129      1.9132
     42820     2.27344     1.81391     1.84657     1.90709
     42830     2.27008     1.80612     1.84286     1.91006
     42840     2.27467     1.81027     1.84829      1.9118
     42850     2.28012     1.80823      1.8478     1.92713
     42860     2.27683     1.80435     1.84723     1.92352
     42870     2.27687     1.81071     1.84409     1.92066
     42880     2.27082      1.7919     1.84959      1.9187
     42890     2.27761     1.79746     1.84816     1.93093
     42900     2.26876      1.7942     1.83112     1.92935
     42910     2.27025     1.78627     1.83882      1.9329
     42920     2.27935     1.79388     1.84868     1.93786
     42930      2.2668     1.78165     1.83548     1.93224
     42940     2.26941     1.78898     1.83365     1.93332
     42950     2.26337      1.7774     1.83636     1.92726
     42960     2.27438     1.79486     1.84633     1.92746
     42970     2.27278     1.79602     1.84477      1.9241
     42980     2.27449     1.79863      1.8434     1.92702
     42990     2.26208     1.77992     1.83829     1.92004
     43000      2.2714     1.78476     1.84181     1.93414
     43010     2.27028     1.78169     1.84165      1.9345
     43020     2.28212     1.79523     1.84037     1.95099
     43030       2.273     1.79518     1.82788     1.94146
     43040     2.26835     1.78371     1.83678     1.93273
     43050      2.2669     1.78418     1.84099     1.92486
     43060     2.28011     1.79105      1.8481      1.9428
     43070      2.2751     1.78134     1.85266     1.93563
     43080      2.2737     1.78205       1.857      1.9275
     43090     2.27881     1.78719     1.86102     1.93094
     43100     2.27036     1.79554     1.85532     1.90864
     43110     2.27749     1.80686     1.86037     1.91003
     43120     2.26715     1.80205      1.8573     1.89287
     43130      2.2775     1.80638     1.86895     1.90212
     43140     2.27534     1.79636     1.87675     1.89874
     43150     2.28435     1.80512       1.886     1.90291
     43160     2.27856     1.80063     1.87672     1.90246
     43170      2.2744      1.7893      1.8741     1.90577
     43180     2.28392     1.79765     1.88516     1.90976
     43190     2.27736     1.79908      1.8665     1.91108
     43200     2.28455     1.80026     1.87669     1.91715
     43210     2.26937     1.77948     1.86548     1.91141
     43220     2.27961     1.78517     1.87629      1.9199
     43230     2.28879     1.80546     1.87783     1.92126
     43240     2.28421     1.79856     1.87364      1.9209
     43250     2.28021     1.79074      1.8704     1.92187
     43260     2.28664     1.79305     1.88009     1.92553
     43270      2.2764     1.78839      1.8658     1.91949
     43280     2.28132     1.79503     1.86235     1.92831
     43290      2.2679     1.78949     1.84469     1.91874
     43300     2.27755     1.78646     1.85913     1.93045
     43310     2.27816     1.78536      1.8597     1.93235
     43320     2.26982     1.77656     1.85598     1.92441
     43330     2.26878     1.77196     1.85935     1.92294
     43340     2.26239     1.76535     1.84711     1.92577
     43350     2.26664     1.77138     1.84938     1.92803
     43360      2.2766     1.76894     1.86244     1.94114
     43370     2.26732     1.75782     1.85244     1.93909
     43380     2.27221     1.77374     1.85224     1.93622
     43390     2.26986     1.76302     1.84832     1.94423
     43400     2.27171      1.7676     1.84748      1.9452
     43410     2.27443     1.77091     1.85386     1.94246
     43420     2.27662     1.77668     1.84804     1.94787
     43430     2.26943     1.75642     1.85174     1.94593
     43440     2.26981     1.75983     1.84853      1.9468
     43450     2.26558     1.75165     1.85108     1.94189
     43460     2.27748      1.7681     1.86344     1.94298
     43470     2.26806     1.76068     1.85132     1.93928
     43480     2.27606     1.75867     1.86078     1.95077
     43490      2.2803     1.75806      1.8597     1.96221
     43500     2.27007      1.7456     1.85604     1.95305
     43510     2.27113     1.76134      1.8456     1.95128
     43520     2.27496     1.76083     1.85196     1.95463
     43530     2.27619     1.75452     1.85495     1.96033
     43540     2.28207     1.75871     1.85933     1.96608
     43550     2.27461     1.74756     1.85945     1.95861
     43560     2.27357     1.75173     1.85748     1.95435
     43570     2.27129     1.75311     1.86471     1.94086
     43580     2.27057     1.75082     1.85818     1.94751
     43590     2.27581     1.75972      1.8519     1.95766
     43600     2.27481     1.76069     1.85048     1.95581
     43610     2.27077     1.75461     1.85529      1.9473
     43620     2.27676     1.76216     1.86221     1.94788
     43630     2.26789      1.7547     1.85995     1.93605
     43640     2.26976     1.76487     1.85537     1.93557
     43650     2.27874     1.76921     1.87323     1.93552
     43660      2.2805     1.76825     1.87613     1.93772
     43670     2.27733     1.76759     1.87589     1.93109
     43680     2.27223      1.7728     1.86968     1.92028
     43690      2.2773     1.77668     1.87885     1.91978
     43700     2.26914     1.77304     1.86541     1.91691
     43710     2.26917     1.76962     1.86786     1.91775
     43720     2.27381     1.77795     1.86272     1.92604
     43730      2.2749     1.77687      1.8676     1.92488
     43740     2.27797     1.77566     1.88049      1.9207
     43750     2.27876     1.78561     1.87451      1.9192
     43760     2.27621     1.78514     1.88413     1.90411
     43770     2.26939      1.7795     1.87278      1.9043
     43780     2.26119      1.7748     1.85698     1.90465
     43790     2.27443     1.78834     1.86756     1.91315
     43800     2.26548     1.78334     1.86678     1.89726
     43810     2.26555      1.7852     1.86415     1.89828
     43820     2.27251     1.79521      1.8722     1.89755
     43830     2.27381     1.78798     1.87995     1.89983
     43840     2.27328     1.79039      1.8676     1.90844
     43850     2.26643     1.78163     1.85991     1.90785
     43860     2.27336     1.77875     1.87056     1.91661
     43870     2.27056     1.77022     1.86871     1.91967
     43880     2.27096      1.7709     1.86368     1.92488
     43890     2.27114     1.78696     1.85709      1.9168
     43900     2.27163     1.76952     1.85878     1.93244
     43910     2.28088     1.78926     1.86479     1.93026
     43920     2.28308       1.776     1.87029     1.94236
     43930     2.27947     1.76865     1.87499     1.93603
     43940      2.2775     1.77149     1.86754     1.93602
     43950     2.27713     1.76989     1.87266     1.93167
     43960     2.27698     1.77646     1.86506     1.93262
     43970     2.27349     1.77711     1.86476     1.92409
     43980     2.27991     1.77035     1.87058      1.9398
     43990     2.27773     1.77288     1.87174     1.93121
     44000     2.26784     1.76993     1.86247     1.91958
     44010     2.26603      1.7733     1.85023     1.92403
     44020     2.26686     1.76855     1.85446     1.92626
     44030      2.2707     1.76374     1.85898     1.93535
     44040     2.27274     1.77726     1.84428     1.94181
     44050     2.27638     1.78006     1.84384     1.94819
     44060     2.26612      1.7669      1.8412     1.93872
     44070     2.27447     1.76338     1.84996     1.95311
     44080     2.27403     1.76113     1.84648     1.95739
     44090     2.27288     1.76625     1.84823     1.94842
     44100     2.26723      1.7619     1.84205     1.94505
     44110     2.26944     1.77321     1.83077     1.95057
     44120     2.27376     1.77015     1.83799     1.95661
     44130     2.27296     1.77602     1.83298     1.95412
     44140     2.26813     1.76384     1.83276     1.95415
     44150     2.27607     1.76694     1.84011     1.96288
     44160     2.27513     1.75999     1.83786     1.96906
     44170     2.27555     1.75893     1.84184     1.96725
     44180     2.27611     1.75498     1.84136     1.97251
     44190     2.26757     1.75555     1.82843     1.96435
     44200     2.26732     1.75497     1.83101     1.96187
     44210     2.27486     1.75542     1.83296     1.97706
     44220     2.27277     1.76478     1.82811     1.96838
     44230     2.27158     1.75515     1.82674      1.9755
     44240     2.25912     1.75085     1.81416     1.96231
     44250     2.26727     1.76466     1.82184     1.96161
     44260     2.26974     1.76337     1.82508     1.96547
     44270     2.27199     1.75867      1.8294     1.97086
     44280      2.2754      1.7631     1.83157     1.97275
     44290      2.2717     1.76132     1.82674     1.97027
     44300     2.27368       1.765     1.83411      1.9647
     44310     2.27047     1.77561     1.82791     1.95348
     44320     2.26565     1.76163     1.82413     1.95845
     44330     2.26166     1.77001     1.81984     1.94561
     44340      2.2614     1.77091      1.8266     1.93786
     44350     2.26118      1.7685     1.82441     1.94159
     44360     2.25964      1.7603     1.82641     1.94358
     44370     2.26901     1.76504     1.83252     1.95533
     44380     2.26485     1.76637     1.82576     1.95079
     44390     2.26496     1.76844      1.8161     1.95818
     44400     2.26801     1.76219     1.82795     1.95986
     44410     2.26189     1.75868     1.82519     1.95141
     44420     2.26875     1.75315     1.82802     1.96958
     44430     2.27131      1.7638     1.82433     1.96941
     44440     2.27841     1.77775     1.82396     1.97359
     44450     2.27755      1.7734     1.82494     1.97461
     44460     2.27633     1.77082     1.82615     1.97299
     44470     2.27174      1.7681     1.82135     1.96929
     44480      2.2799     1.76953     1.82839     1.98032
     44490     2.27863     1.76373     1.82857      1.9824
     44500      2.2816      1.7664     1.82245     1.99246
     44510     2.27476     1.76489     1.81537     1.98461
     44520     2.27875     1.76175      1.8111     2.00039
     44530     2.27572     1.76337     1.81023     1.99283
     44540     2.27269      1.7615     1.81132     1.98658
     44550     2.27692      1.7679     1.81452     1.98766
     44560      2.2752     1.77148     1.81132     1.98345
     44570     2.27754     1.77306      1.8088     1.98969
     44580     2.27324     1.77137     1.80662     1.98333
     44590     2.28121     1.77537     1.81602     1.98946
     44600     2.28013     1.76378     1.82088     1.99284
     44610     2.27597     1.76116     1.81826     1.98805
     44620     2.28013      1.7719     1.81863     1.98771
     44630     2.28214     1.75648     1.82533     1.99983
     44640     2.27538     1.75417     1.81815     1.99297
     44650     2.27504     1.75782     1.81066     1.99579
     44660     2.28161     1.76045     1.82084     1.99921
     44670     2.27409     1.75959     1.80611      1.9962
     44680      2.2756     1.75773     1.81166     1.99625
     44690      2.2782     1.75685     1.81038     2.00408
     44700     2.29463     1.77103     1.82893     2.01225
     44710     2.28345     1.75229     1.82532     2.00647
     44720     2.28544     1.75795     1.82925     2.00248
     44730     2.28576     1.76331     1.82298     2.00422
     44740     2.28104     1.75589     1.81774     2.00474
     44750      2.2795     1.75216     1.81284     2.00893
     44760     2.27172     1.74908     1.80658     1.99961
     44770     2.27993     1.75069     1.82106     2.00374
     44780     2.27099     1.75441     1.80466     1.99501
     44790     2.28076     1.75438     1.81768     2.00547
     44800     2.27496     1.75253      1.8143     1.99696
     44810     2.28153     1.75139     1.82421      2.0039
     44820     2.28439     1.75887     1.82586     2.00238
     44830     2.28341     1.75239     1.82209     2.00924
     44840     2.28175     1.75355     1.83049     1.99678
     44850     2.27379     1.74213     1.82652     1.99226
     44860     2.28048     1.73869     1.84051     1.99767
     44870     2.26706     1.73434     1.82454      1.9855
     44880     2.27526     1.73722     1.83687     1.99039
     44890        2.28     1.74537     1.83882     1.99229
     44900     2.28424     1.74372     1.84059     2.00179
     44910     2.27896     1.74345     1.83599      1.9942
     44920     2.27953     1.73613     1.84375     1.99474
     44930     2.28342     1.74652     1.83767     2.00017
     44940     2.28289     1.73961     1.83743     2.00519
     44950     2.29042     1.75727     1.83439     2.00974
     44960     2.29486     1.77274     1.82559     2.01429
     44970     2.28874     1.76609     1.82221     2.00925
     44980     2.28492     1.76948     1.81621     2.00301
     44990     2.28317     1.76105     1.81551     2.00708
     45000     2.28676     1.75734     1.82316     2.01157
     45010     2.28939     1.75787      1.8235     2.01677
     45020     2.30038      1.7646     1.83193     2.02823
     45030     2.28649     1.75641     1.82901     2.00646
     45040     2.29012     1.76669     1.82337     2.01083
     45050     2.28818     1.75872      1.8265     2.01055
     45060     2.29138     1.75118     1.83357     2.01797
     45070     2.29238      1.7527     1.83287     2.01956
     45080     2.30205     1.75686     1.84558     2.02636
     45090     2.29933     1.75753     1.84289     2.02205
     45100     2.29254     1.75332      1.8358     2.01672
     45110     2.28865     1.74996     1.83163      2.0146
     45120     2.28929     1.74265     1.83285     2.02128
     45130     2.28669     1.74064     1.82895     2.02065
     45140     2.29055     1.73377     1.83398     2.03071
     45150     2.28767     1.73582     1.83818     2.01864
     45160      2.2827     1.73636     1.82523     2.01868
     45170     2.28987     1.73971     1.83714     2.02122
     45180      2.2954     1.75027     1.83496     2.02663
     45190     2.29238     1.74012     1.84198     2.02214
     45200     2.29594     1.76698     1.82813     2.01951
     45210     2.29015      1.7601     1.82536     2.01486
     45220     2.28816     1.74362     1.84512     2.00665
     45230     2.28726     1.74958     1.83528     2.00844
     45240     2.28644     1.74842     1.83575     2.00717
     45250     2.27963     1.74646      1.8336     1.99529
     45260     2.28558     1.74339     1.84253     2.00335
     45270     2.27828     1.73988      1.8324     1.99905
     45280        2.28     1.74173      1.8331     2.00073
     45290      2.2759     1.73551     1.83838     1.99192
     45300     2.27731     1.73702     1.83474      1.9972
     45310     2.28805     1.75207     1.83774     2.00581
     45320     2.28445      1.7525     1.83161     2.00285
     45330     2.27565     1.74174     1.82847     1.99505
     45340      2.2805     1.75057     1.82471     2.00183
     45350     2.28267     1.74736     1.83166     2.00322
     45360     2.27852     1.74444     1.82327     2.00399
     45370     2.28495     1.74595     1.83455     2.00702
     45380     2.27787     1.75611     1.81124     2.00321
     45390     2.28019     1.74529     1.82681      2.0038
     45400     2.27577     1.74934     1.81899     1.99734
     45410     2.27199     1.74392     1.81222     1.99961
     45420     2.27723     1.74685     1.82104     2.00096
     45430     2.27739     1.74331     1.82322     2.00244
     45440     2.27458     1.73632     1.82435     2.00108
     45450     2.27808     1.74825     1.82282     2.00006
     45460     2.28158     1.75064     1.82797     2.00126
     45470      2.2744      1.7487     1.82298     1.99112
     45480     2.27475     1.74423     1.82572     1.99333
     45490     2.27977     1.74665     1.82956     1.99916
     45500     2.27334     1.73962     1.82223     1.99732
     45510     2.27412     1.73281     1.82183     2.00538
     45520     2.28473     1.73655     1.83116     2.01773
     45530     2.28493     1.73545     1.83077     2.01948
     45540     2.28218     1.72935      1.8271     2.02181
     45550     2.27783     1.72416     1.82611     2.01733
     45560     2.27671      1.7257     1.82682     2.01285
     45570     2.27884     1.72868     1.82359     2.01803
     45580     2.28214     1.72957     1.82448     2.02392
     45590     2.28473     1.72961     1.82653     2.02786
     45600     2.28341      1.7276     1.83244     2.02125
     45610     2.28335     1.71965     1.83138     2.02885
     45620     2.28308     1.73109     1.82662      2.0228
     45630     2.27848     1.72007     1.82341     2.02471
     45640     2.28374     1.72706     1.81892     2.03464
     45650      2.2866     1.72087     1.82685     2.03918
     45660     2.28663     1.72047     1.83013     2.03665
     45670     2.28692     1.72186     1.82957     2.03663
     45680     2.27757     1.72206     1.82829     2.01655
     45690     2.28201     1.72441     1.83012     2.02292
     45700     2.28576     1.72854     1.83326     2.02503
     45710     2.27177     1.72693     1.82088       2.006
     45720     2.27811     1.73272     1.82768     2.00919
     45730     2.27726     1.73008     1.82633     2.01075
     45740      2.2743     1.72752     1.81909     2.01282
     45750     2.28167     1.72992      1.8288     2.01863
     45760     2.28485     1.73366     1.83368     2.01819
     45770      2.2822     1.73111     1.83346     2.01458
     45780     2.27874     1.72296     1.82789     2.01879
     45790     2.28279     1.72369     1.83294     2.02276
     45800     2.28187     1.72249     1.83645     2.01851
     45810     2.28628     1.73915     1.82084     2.02832
     45820     2.28181     1.73015     1.82586     2.02143
     45830     2.28696     1.73202     1.83041     2.02734
     45840     2.27994      1.7295     1.82458      2.0189
     45850      2.2814     1.72384     1.82371     2.02782
     45860     2.28822     1.74151     1.81879      2.0325
     45870     2.28616     1.73628     1.81347     2.03708
     45880     2.27944     1.72658     1.81336     2.03035
     45890     2.28962     1.73413     1.82614     2.03537
     45900     2.29255     1.72338     1.83662     2.04166
     45910     2.28992     1.73485      1.8218     2.03932
     45920     2.29118     1.72504     1.83272     2.04069
     45930     2.28714     1.71068     1.83669     2.04015
     45940     2.28561     1.72242     1.82625     2.03619
     45950     2.28743     1.71559     1.83347     2.03956
     45960     2.28882     1.71965     1.83449     2.03835
     45970     2.29108     1.71999     1.83481     2.04284
     45980     2.29022     1.71236     1.84395      2.0391
     45990     2.28835     1.71557      1.8367     2.03874
     46000      2.2863     1.72087     1.82936     2.03627
     46010      2.2903     1.72961     1.84026     2.02801
     46020     2.28388     1.72873     1.83566     2.01843
     46030     2.28506     1.73647     1.83376     2.01619
     46040     2.28997     1.74163     1.83246     2.02405
     46050     2.28727     1.75205      1.8216     2.01875
     46060     2.28499     1.74767     1.83059     2.00923
     46070     2.28431      1.7381     1.82986     2.01663
     46080     2.28683     1.74058     1.83187     2.01837
     46090     2.28397     1.73923     1.82806     2.01652
     46100      2.2916     1.74815     1.83294     2.02167
     46110     2.28394     1.74067     1.82839     2.01489
     46120     2.28219     1.73927     1.82754     2.01292
     46130     2.27101     1.73736     1.81798     1.99787
     46140     2.27762     1.74123     1.82007     2.00764
     46150     2.28309     1.73981     1.82594     2.01594
     46160      2.2792      1.7295     1.82404     2.01772
     46170     2.27733     1.72876     1.82333     2.01479
     46180     2.27269     1.72753     1.81625     2.01175
     46190       2.277     1.72094     1.82679     2.01759
     46200     2.28072     1.72487     1.82901     2.02062
     46210     2.27386      1.7258     1.82179     2.01088
     46220     2.27983      1.7335     1.82252     2.01708
     46230      2.2889     1.74356     1.82951     2.02262
     46240     2.28668      1.7424     1.82245     2.02497
     46250     2.28627     1.74447     1.82914     2.01623
     46260     2.29194     1.75784     1.82461     2.02158
     46270     2.28223      1.7489     1.82207     2.00961
     46280     2.28125     1.74291     1.82317      2.0116
     46290     2.27882     1.74745     1.81738     2.00738
     46300     2.28699     1.74677     1.83236     2.01292
     46310     2.28622     1.74111     1.83413     2.01447
     46320     2.28721     1.74839     1.82246     2.02101
     46330     2.28106     1.73931     1.82311     2.01432
     46340     2.27646     1.72801     1.83108     2.00641
     46350     2.27619     1.72712     1.83118     2.00647
     46360      2.2856     1.73209     1.83754     2.01774
     46370     2.28808     1.72404     1.84074     2.02731
     46380     2.28179      1.7277     1.83011     2.01961
     46390      2.2843     1.73061     1.83533     2.01805
     46400     2.27792     1.71785     1.82806     2.02116
     46410     2.28713     1.72759     1.82583     2.03561
     46420     2.27645     1.72227     1.81646     2.02452
     46430     2.28162     1.72043     1.82247     2.03231
     46440     2.28607     1.71789     1.82969     2.03797
     46450     2.27988     1.72162     1.82458      2.0255
     46460     2.28147     1.71439     1.83418     2.02655
     46470     2.28254     1.70951     1.84099     2.02689
     46480     2.27941     1.70607     1.84204      2.0218
     46490     2.27683     1.71374     1.82872     2.02158
     46500     2.28127     1.71505     1.84049      2.0198
     46510     2.28372     1.72512     1.83884     2.01825
     46520     2.27482     1.72398     1.83949     1.99844
     46530     2.28209     1.73125     1.84168     2.00671
     46540     2.28459     1.72806     1.84389      2.0131
     46550     2.28719     1.72612      1.8528     2.01248
     46560     2.27895     1.72639     1.84028     2.00504
     46570      2.2813     1.72767     1.84415     2.00573
     46580     2.27494     1.72488     1.83658     2.00062
     46590     2.27803     1.73395     1.84637     1.99076
     46600     2.27182     1.73195      1.8359     1.98801
     46610      2.2822     1.74603     1.84785     1.98838
     46620     2.27978     1.74178     1.85307      1.9817
     46630      2.2873     1.74608     1.84883     1.99912
     46640     2.28184     1.73622     1.84901     1.99507
     46650     2.28616      1.7392     1.84737     2.00387
     46660     2.28595     1.74193      1.8503      1.9983
     46670     2.27823     1.74866      1.8381       1.986
     46680     2.27781     1.74066     1.84127     1.98913
     46690     2.27949     1.73925     1.84377     1.99189
     46700      2.2756     1.73917      1.8421      1.9846
     46710     2.26988     1.73122     1.84196     1.97858
     46720     2.27381      1.7334     1.83761     1.98971
     46730     2.28187      1.7273     1.84812     2.00369
     46740      2.2781     1.72469     1.84224     2.00277
     46750     2.27202      1.7272     1.83176     1.99638
     46760     2.28517     1.73339     1.84668     2.00727
     46770     2.28204     1.74051     1.83378     2.00582
     46780     2.28818     1.74194     1.84091     2.01202
     46790     2.28446     1.74535     1.83929     2.00208
     46800     2.28111      1.7363     1.83272     2.00833
     46810     2.28961     1.74082     1.84484     2.01264
     46820     2.28554     1.72723     1.84877     2.01149
     46830     2.28072      1.7404     1.83793     1.99909
     46840     2.28116     1.74142     1.83424      2.0026
     46850     2.28074     1.74329     1.83504     1.99928
     46860     2.28192     1.73731     1.83667     2.00568
     46870     2.27821      1.7382     1.82953     2.00297
     46880     2.28263     1.74212     1.82706     2.01189
     46890     2.28835     1.74239     1.83552     2.01693
     46900     2.29005     1.74593     1.83973     2.01388
     46910     2.28296     1.75104     1.83112     2.00117
     46920     2.28348     1.74267     1.83721     2.00407
     46930     2.27635     1.74138     1.83845     1.98778
     46940     2.27795     1.73507     1.83499     2.00012
     46950     2.28787     1.74178     1.83791     2.01418
     46960      2.2794     1.73383     1.83185     2.00735
     46970     2.28724     1.73947     1.84529     2.00801
     46980     2.27963     1.73069      1.8368     2.00606
     46990     2.27635     1.73207     1.83704      1.9972
     47000     2.27801     1.74111     1.82541     2.00377
     47010     2.28444     1.73716     1.83445     2.01357
     47020     2.28523     1.73499     1.83911     2.01297
     47030       2.287     1.73635     1.83171     2.02255
     47040     2.28323     1.72632     1.83868     2.01627
     47050     2.27936     1.73172     1.82455     2.01571
     47060     2.27509     1.71943     1.82945     2.01214
     47070      2.2801     1.72197     1.83583      2.0155
     47080     2.28246     1.72825     1.82994     2.02082
     47090     2.29635     1.74385     1.83904     2.03061
     47100     2.29511     1.73925     1.83908     2.03172
     47110     2.27974     1.73603     1.82875     2.00905
     47120     2.28086     1.72899     1.82612     2.02003
     47130     2.27976      1.7313     1.81945     2.02158
     47140     2.27837     1.72845     1.80977     2.02956
     47150     2.27774      1.7215     1.81813     2.02659
     47160     2.27339     1.73143     1.81143     2.01431
     47170      2.2811     1.73124      1.8226     2.02183
     47180     2.28518     1.73461     1.82546     2.02557
     47190     2.28789     1.73165     1.83068     2.02951
     47200     2.27449     1.72504     1.81996     2.01459
     47210     2.27724     1.72988     1.81758      2.0188
     47220     2.27724     1.74073     1.81248     2.01406
     47230     2.28516     1.74027     1.82321      2.0227
     47240     2.28531     1.73747     1.83433     2.01537
     47250     2.27746     1.72661     1.83015     2.01074
     47260     2.28083     1.73341     1.82621     2.01609
     47270     2.27935     1.73253     1.82734     2.01247
     47280     2.27976     1.72987     1.82922     2.01397
     47290     2.28662     1.73291     1.83629     2.02049
     47300     2.28023     1.72642     1.83379     2.01385
     47310      2.2846     1.73103     1.83117     2.02215
     47320     2.27931     1.72765     1.83027     2.01393
     47330     2.28185     1.72067     1.83741     2.01913
     47340     2.27557     1.71466     1.83017     2.01664
     47350     2.27654     1.71858     1.83183     2.01398
     47360     2.28245     1.71265      1.8453     2.02011
     47370     2.28169     1.70991     1.84307     2.02276
     47380       2.289     1.71771     1.84656     2.02946
     47390     2.28738     1.71404     1.84503     2.03031
     47400     2.28222     1.70702     1.85509     2.01539
     47410     2.28897     1.71685     1.84957     2.02738
     47420      2.2881     1.71038     1.85351      2.0273
     47430     2.29131       1.709     1.85573     2.03366
     47440     2.28628     1.70237     1.84958     2.03351
     47450     2.29047      1.7089     1.84959     2.03745
     47460     2.28809     1.71087     1.84253     2.03685
     47470     2.28825     1.70939      1.8447     2.03647
     47480     2.29237     1.71924     1.84141     2.04042
     47490     2.29123     1.71464     1.84406     2.03935
     47500     2.28714     1.71445     1.84824     2.02649
     47510     2.28025     1.70985     1.83924     2.02305
     47520     2.27965     1.69929     1.84774     2.02283
     47530     2.28651     1.70255     1.84689     2.03632
     47540     2.28894     1.71272     1.84418      2.0357
     47550     2.29439     1.70098     1.85599     2.04704
     47560     2.28668     1.70231     1.84862     2.03534
     47570     2.28524     1.70716     1.84723     2.02929
     47580     2.28445     1.70742     1.84559     2.02878
     47590     2.28267     1.70882     1.84053     2.02819
     47600     2.27965     1.70963     1.84153     2.01977
     47610     2.28748     1.70404     1.84791     2.03632
     47620     2.27793     1.69631     1.84161     2.02705
     47630      2.2837     1.69173     1.85236     2.03405
     47640     2.28718     1.69506     1.85652     2.03532
     47650     2.28475     1.70434     1.84264     2.03472
     47660     2.28103     1.70956     1.83943     2.02488
     47670     2.28637      1.7087     1.84127     2.03594
     47680     2.28659     1.71127     1.84508     2.03082
     47690     2.28648      1.7234     1.83745     2.02722
     47700     2.28602     1.70994     1.84215     2.03331
     47710     2.28233     1.71401     1.83369     2.02924
     47720     2.28908     1.71507     1.83952     2.03826
     47730     2.28108      1.7158     1.83279     2.02573
     47740     2.29074     1.71741     1.84113     2.03856
     47750     2.28467     1.70431     1.83894      2.0379
     47760     2.27846      1.7031     1.83246     2.03084
     47770     2.28899     1.70065     1.84435     2.04574
     47780     2.28489     1.70078     1.83806     2.04213
     47790     2.28498     1.70803     1.83974     2.03477
     47800     2.28673     1.70762     1.84175     2.03721
     47810     2.28415     1.70218     1.84234     2.03545
     47820     2.28345     1.70378     1.84335     2.03162
     47830     2.28303     1.70452     1.83556      2.0371
     47840     2.27501     1.70537     1.83078     2.02269
     47850     2.27501     1.70762     1.82836       2.023
     47860     2.28617     1.71072     1.83677     2.03785
     47870     2.27881     1.71045     1.82695      2.0304
     47880     2.26913     1.70054     1.82349     2.02015
     47890     2.27569     1.70622     1.82488     2.02883
     47900     2.27716      1.7056     1.82885     2.02907
     47910     2.27515     1.69943     1.83193     2.02696
     47920     2.27855      1.7081     1.82655     2.03216
     47930     2.27337     1.70516      1.8276     2.02207
     47940     2.27224     1.71155     1.82501     2.01644
     47950     2.27134      1.7092     1.82459     2.01681
     47960     2.27081      1.7099     1.82456     2.01504
     47970     2.26925     1.70291     1.82578     2.01634
     47980     2.27856     1.70826     1.83265     2.02656
     47990      2.2794     1.70776     1.83679     2.02512
     48000      2.2739     1.71517     1.82074     2.02097
     48010     2.27061     1.71489     1.82025     2.01425
     48020     2.27924     1.71674     1.83189     2.02158
     48030     2.27344     1.71326     1.82438     2.01828
     48040     2.27879     1.71275     1.82472     2.03043
     48050     2.27932     1.71764     1.81719     2.03424
     48060     2.27784     1.71755     1.81947     2.02894
     48070      2.2767     1.72445     1.80639     2.03224
     48080     2.27242     1.71236     1.80972      2.0299
     48090     2.27178     1.71013     1.81443     2.02615
     48100     2.26753     1.70961      1.8123     2.01897
     48110     2.26469     1.70504     1.81761     2.01165
     48120     2.27207     1.70724     1.82175     2.02266
     48130     2.27723     1.70721     1.82564     2.03077
     48140     2.28157     1.70772     1.82897     2.03707
     48150     2.27917     1.70621     1.83301     2.02932
     48160     2.28473       1.712     1.83794     2.03249
     48170     2.28275     1.71767     1.82891     2.03141
     48180     2.27782     1.71231     1.82366     2.02957
     48190     2.28032     1.71347     1.82334     2.03449
     48200     2.27467      1.7102      1.8184     2.02902
     48210     2.28416     1.72145     1.82045     2.03895
     48220     2.28438     1.71445     1.82288     2.04317
     48230     2.27802     1.71582     1.81751     2.03258
     48240     2.28633     1.71632     1.82212     2.04664
     48250     2.28502     1.71912     1.81684     2.04605
     48260     2.27646     1.72296     1.80006     2.03856
     48270     2.27459     1.71077     1.81309     2.03311
     48280     2.27384     1.71196     1.81081     2.03245
     48290      2.2791     1.71972     1.81435     2.03453
     48300      2.2739     1.71671     1.81425      2.0255
     48310     2.28155     1.71269     1.82783     2.03388
     48320     2.28427     1.71424     1.82573     2.04056
     48330     2.28418     1.71146     1.82445     2.04382
     48340     2.27663     1.72198     1.81205     2.02912
     48350     2.28356     1.72652     1.81085     2.04188
     48360     2.27715     1.72966     1.80221     2.03252
     48370      2.2805     1.73175     1.80603     2.03485
     48380     2.28055     1.72978     1.80996     2.03315
     48390     2.28227     1.72956     1.80838      2.0386
     48400     2.28412     1.73169      1.8089     2.04048
     48410      2.2724     1.72016     1.80569     2.02685
     48420     2.27784     1.72591     1.81096     2.02946
     48430     2.28258     1.73318      1.8013     2.04248
     48440     2.27115     1.72586     1.79735     2.02663
     48450     2.27435     1.72588     1.79962     2.03175
     48460     2.28291     1.72917     1.80804     2.04066
     48470     2.27565     1.73443     1.78884      2.0369
     48480     2.28098     1.73941     1.78888     2.04454
     48490     2.26979     1.73206     1.78378     2.03027
     48500      2.2794     1.73474     1.79107     2.04305
     48510     2.27707     1.73371     1.79157     2.03829
     48520     2.27753     1.73612      1.7854     2.04268
     48530     2.27512     1.73615     1.78447     2.03809
     48540     2.27646     1.73729     1.78643      2.0384
     48550     2.27562     1.72164      1.7975     2.04005
     48560      2.2711     1.71462     1.80023     2.03348
     48570     2.27289     1.71916      1.7973     2.03623
     48580     2.27168      1.7313     1.78929      2.0303
     48590     2.27119     1.72355     1.79146     2.03387
     48600     2.26961     1.73011     1.78102     2.03394
     48610     2.27564     1.71924     1.79724     2.04237
     48620     2.27019     1.71934     1.79243     2.03434
     48630     2.28235     1.72237     1.80355     2.04912
     48640     2.27138     1.72583     1.78962     2.03399
     48650     2.26937     1.72918     1.78813     2.02796
     48660     2.27488     1.73371     1.78693     2.03747
     48670     2.27735     1.73441     1.79058     2.03918
     48680      2.2791     1.73226     1.79055     2.04496
     48690     2.27088     1.73428     1.78067     2.03355
     48700     2.27672     1.73554     1.78268     2.04374
     48710     2.26903     1.73143     1.78051     2.03197
     48720     2.27195     1.73231     1.78534      2.0335
     48730     2.26884     1.72803     1.78427     2.03115
     48740     2.27962      1.7448     1.78452      2.0407
     48750     2.27096     1.73639     1.77932      2.0331
     48760     2.28121     1.73322     1.79304     2.04664
     48770     2.27058     1.73653     1.78005     2.03148
     48780     2.27729     1.74262     1.78599     2.03608
     48790     2.27633     1.73803     1.78656     2.03736
     48800     2.27858     1.74395       1.783     2.04045
     48810     2.28286     1.74678     1.78688     2.04418
     48820     2.27764     1.74188     1.78535     2.03805
     48830     2.27451     1.74908     1.77253     2.03608
     48840     2.27098     1.73886     1.77989     2.03052
     48850     2.27654     1.74363     1.78017     2.03862
     48860     2.26977     1.73941     1.77705     2.02984
     48870     2.27466     1.74902     1.77413     2.03508
     48880     2.27547     1.74025     1.78061     2.03875
     48890     2.27481      1.7533     1.77081     2.03464
     48900     2.26968      1.7454     1.77135     2.02948
     48910     2.26967     1.74945     1.76999     2.02715
     48920     2.27031     1.74615      1.7722     2.02951
     48930     2.27417       1.757     1.76867     2.03187
     48940     2.27955     1.76064      1.7675     2.04176
     48950     2.27238     1.76565     1.75348     2.03353
     48960     2.27168     1.76402     1.75497     2.03207
     48970     2.27179     1.76161     1.76059     2.02955
     48980     2.26958     1.75626     1.76536     2.02511
     48990     2.27243     1.76259     1.75871     2.03178
     49000     2.26753     1.75277     1.75783     2.03009
     49010     2.26369     1.75928     1.74557     2.02645
     49020     2.27198     1.76335     1.75747     2.03118
     49030     2.26707     1.76133     1.75295     2.02586
     49040     2.26672     1.76735     1.74732      2.0247
     49050     2.27762     1.76811     1.75847     2.03878
     49060     2.28321     1.77078     1.76419     2.04404
     49070     2.26308     1.74802     1.76403     2.01883
     49080     2.26589     1.75659     1.75774     2.02318
     49090     2.26504     1.75151     1.76475     2.01958
     49100     2.27054      1.7542     1.76875      2.0261
     49110     2.26487     1.74884     1.76182     2.02407
     49120     2.27466     1.74052     1.77895     2.03816
     49130     2.26781     1.73692     1.77983     2.02515
     49140     2.26821     1.73749     1.78067     2.02482
     49150     2.27254     1.73878     1.78217     2.03208
     49160     2.26668     1.72833     1.78393     2.02636
     49170     2.27935      1.7423     1.78877     2.03851
     49180      2.2746     1.73217     1.79513     2.03092
     49190     2.27307     1.72856     1.78812     2.03678
     49200     2.27225     1.73689     1.78103     2.03405
     49210     2.27053     1.73164     1.78477     2.03141
     49220     2.27484     1.73173     1.78835     2.03781
     49230     2.26537     1.72726     1.78187     2.02616
     49240     2.26839      1.7272     1.78786     2.02768
     49250     2.27434     1.73685     1.78724     2.03331
     49260      2.2698      1.7262     1.79005     2.02977
     49270     2.27369     1.72329     1.79883     2.03317
     49280     2.27838      1.7331     1.79386     2.03972
     49290     2.27203     1.73674     1.77955     2.03499
     49300     2.28095     1.74591     1.78648     2.04102
     49310     2.28065     1.74496     1.78712     2.04061
     49320     2.27684     1.74144     1.78745      2.0348
     49330     2.27324     1.74453     1.78228     2.02863
     49340     2.27484     1.74314     1.78068      2.0348
     49350     2.27108     1.74282     1.77994     2.02732
     49360     2.27178     1.74368     1.78032      2.0278
     49370     2.26791     1.75231     1.76568     2.02451
     49380     2.27686     1.75217      1.7783     2.03365
     49390     2.28015     1.75415     1.78389     2.03443
     49400     2.27702     1.75348      1.7781     2.03305
     49410      2.2756     1.75934     1.76498     2.03625
     49420     2.26802     1.74957     1.76715     2.02584
     49430     2.27149     1.76094     1.76091      2.0292
     49440     2.26713     1.75675     1.76183     2.02226
     49450     2.26681     1.75129     1.76524     2.02331
     49460     2.27498     1.75644     1.77041     2.03263
     49470     2.26722     1.74656     1.77071     2.02353
     49480     2.26973     1.74343     1.77531     2.02782
     49490     2.27026     1.74482     1.77619     2.02704
     49500     2.27802     1.74492     1.78425     2.03727
     49510     2.27259      1.7452     1.77835     2.03003
     49520     2.28182     1.74941     1.78682     2.03968
     49530     2.27121     1.74331     1.77865     2.02832
     49540     2.27338     1.74695     1.77773     2.03085
     49550     2.27442     1.74461     1.77525     2.03734
     49560     2.27898      1.7433     1.78849     2.03708
     49570     2.27146     1.74142     1.77978     2.02952
     49580     2.27233     1.74082     1.78178     2.03021
     49590     2.27491     1.73671     1.79564     2.02729
     49600     2.27594     1.74738     1.78904     2.02629
     49610     2.28112     1.74513     1.78923     2.03966
     49620     2.27248      1.7435     1.77851     2.03112
     49630     2.27862     1.74286     1.79319     2.03252
     49640     2.27761     1.74674     1.78573     2.03348
     49650     2.28074     1.74407     1.79002     2.03901
     49660     2.27928     1.74794     1.78812     2.03409
     49670     2.27423     1.75606     1.77308     2.02896
     49680     2.27517     1.74804     1.77676     2.03476
     49690     2.27749     1.75387     1.77355     2.03775
     49700     2.27335     1.75919     1.76865     2.02814
     49710     2.26866     1.76363     1.76283     2.01883
     49720     2.27747     1.76562     1.77009     2.03055
     49730     2.26969     1.75726     1.76694      2.0231
     49740     2.27454     1.76956     1.77123     2.01952
     49750     2.26681     1.75929     1.77039     2.01183
     49760     2.27016     1.76548     1.76897     2.01522
     49770     2.27634     1.77529     1.76795     2.02141
     49780     2.27979     1.77548     1.76664     2.03016
     49790     2.27601     1.76691     1.76924      2.0269
     49800     2.28034     1.78099     1.76529     2.02774
     49810     2.28299     1.77582     1.76865     2.03531
     49820     2.28196     1.77951     1.76368     2.03407
     49830     2.27671     1.77258     1.76757     2.02495
     49840     2.26774     1.77171     1.75883     2.01316
     49850     2.27313     1.77639     1.75912     2.02093
     49860       2.277     1.78021      1.7646     2.02151
     49870     2.27533     1.77971     1.76413     2.01859
     49880     2.27815     1.77988     1.76671     2.02254
     49890      2.2801     1.78025     1.77502     2.01934
     49900     2.27294     1.77756      1.7579     2.02053
     49910     2.27896     1.78024     1.76657     2.02419
     49920     2.28309     1.78521     1.76641     2.02924
     49930     2.27646     1.77239     1.77522     2.01785
     49940     2.28417     1.77858     1.77646     2.02873
     49950     2.27806     1.76498     1.78553     2.01887
     49960      2.2803     1.76988     1.78575     2.01944
     49970     2.28116     1.77127      1.7866     2.01942
     49980     2.28155     1.77344     1.77895     2.02514
     49990     2.27699     1.76865     1.77993     2.01819
     50000     2.27142     1.76491     1.78194     2.00711
     50010     2.27021     1.75661     1.78551     2.00848
     50020     2.27506      1.7562     1.79313     2.01302
     50030     2.27519      1.7642     1.78223       2.016
     50040     2.27839     1.76425     1.78399     2.02161
     50050     2.26464     1.75419     1.77377     2.00842
     50060     2.28178     1.76192      1.7935     2.02287
     50070     2.27848     1.75672     1.79398     2.01952
     50080     2.27814     1.75283     1.79686     2.01958
     50090     2.28143     1.75475     1.80016     2.02241
     50100     2.27228     1.75807     1.78549      2.0119
     50110     2.27214     1.75873     1.78817     2.00863
     50120      2.2801     1.76598     1.78874     2.01975
     50130     2.27567     1.76228     1.79033     2.01158
     50140      2.2841     1.76448     1.79299     2.02633
     50150     2.27384     1.75171      1.7947     2.01278
     50160      2.2807     1.75417     1.79236     2.02819
     50170     2.28063     1.75231     1.79101     2.03082
     50180     2.28018     1.75639     1.78998     2.02718
     50190     2.27468     1.75245     1.78343     2.02402
     50200     2.27701      1.7486     1.78458     2.03155
     50210     2.26839     1.73877     1.78117     2.02368
     50220     2.27102     1.72988     1.79553     2.02453
     50230     2.27186     1.72831     1.79664     2.02675
     50240     2.27355     1.73472     1.79174     2.02939
     50250     2.27835      1.7381     1.79723     2.03243
     50260     2.27032     1.73379     1.79129     2.02336
     50270     2.26956     1.73072     1.79547     2.02056
     50280     2.28074     1.74221     1.79712     2.03436
     50290      2.2821     1.74146     1.80008     2.03542
     50300     2.28201     1.74177     1.79249     2.04165
     50310     2.27889     1.74317      1.7965     2.02992
     50320     2.27437     1.73562     1.79158     2.03061
     50330     2.27407     1.73688     1.78947     2.03071
     50340     2.27953      1.7402     1.79951     2.03127
     50350      2.2691     1.73863     1.78675     2.02048
     50360     2.27803     1.73015     1.80358     2.03286
     50370     2.27096     1.72907     1.80249     2.01887
     50380     2.27639     1.73152     1.80741      2.0246
     50390     2.26879     1.72855     1.80107      2.0157
     50400     2.27104     1.73222     1.79764     2.02069
     50410     2.26616     1.73273     1.79386     2.01263
     50420     2.28192     1.73579     1.80818      2.0327
     50430      2.2696     1.73227     1.79583     2.01899
     50440      2.2752     1.74068     1.79792     2.02252
     50450     2.27059     1.74157     1.79421     2.01468
     50460     2.27571     1.73715     1.80154     2.02347
     50470     2.27531     1.73804      1.8005     2.02275
     50480     2.27688     1.73828     1.80147     2.02522
     50490      2.2734     1.73005     1.80793     2.01865
     50500     2.27893     1.73682     1.80894     2.02442
     50510     2.27772     1.73834     1.80726     2.02189
     50520      2.2744      1.7387     1.80071     2.01995
     50530     2.27919      1.7323     1.80873     2.02905
     50540     2.28187     1.73653     1.80494     2.03482
     50550     2.28908     1.73344     1.81859      2.0415
     50560     2.27444     1.73376     1.80369     2.02163
     50570     2.27378      1.7276     1.81215     2.01784
     50580     2.28054     1.73189     1.81838     2.02381
     50590     2.27888     1.72971     1.81955     2.02087
     50600     2.27521     1.73551     1.80756     2.01839
     50610     2.27534     1.73961     1.80229     2.01988
     50620     2.27527     1.74031     1.81034     2.01189
     50630      2.2719     1.73416      1.8092     2.01061
     50640     2.27244     1.74153     1.80736     2.00711
     50650     2.27153     1.73825     1.80226     2.01247
     50660      2.2733     1.73414      1.8161     2.00757
     50670     2.27724     1.73636     1.81389     2.01655
     50680     2.28108     1.73369     1.82654     2.01612
     50690     2.27871     1.73265     1.82689     2.01133
     50700     2.27149     1.73141     1.81393     2.00778
     50710     2.27188     1.73282     1.80916     2.01175
     50720     2.26983     1.74063     1.80314     2.00577
     50730     2.27195     1.73748     1.80616     2.01058
     50740      2.2764     1.73169     1.81689     2.01597
     50750     2.26849     1.73145     1.80668     2.00751
     50760     2.27058     1.73506     1.81019     2.00594
     50770     2.27688     1.74216     1.82031     2.00491
     50780      2.2741     1.73422     1.81218     2.01285
     50790     2.28131     1.73712     1.82008     2.01952
     50800      2.2801      1.7413     1.81949     2.01371
     50810      2.2701     1.73308     1.81423     2.00292
     50820     2.26386     1.72265     1.81204     1.99978
     50830     2.27628     1.73472      1.8195     2.01073
     50840     2.27187     1.72706     1.81789     2.00881
     50850     2.27257     1.73107      1.8154      2.0092
     50860     2.27823      1.7324     1.82216     2.01474
     50870     2.27453     1.73385     1.82451     2.00297
     50880     2.27195      1.7286     1.82132     2.00456
     50890     2.27615     1.74273     1.81473     2.00784
     50900     2.27478     1.74595     1.81195     2.00443
     50910     2.27329     1.75518     1.79964     2.00408
     50920     2.26967     1.74824     1.79929     2.00226
     50930     2.27426       1.741     1.81596     2.00394
     50940     2.26767     1.73875     1.81026     1.99607
     50950     2.27055     1.74635     1.80816      1.9979
     50960     2.27057     1.74238     1.80851      2.0011
     50970     2.27158     1.73761     1.81415     2.00243
     50980     2.27392     1.73827     1.81663     2.00492
     50990     2.27533     1.74504     1.80759     2.01039
     51000     2.27833     1.74308     1.81451     2.01266
     51010      2.2753     1.74333     1.80949     2.01009
     51020     2.27489     1.74327     1.81113     2.00776
     51030     2.27069      1.7426      1.8087     2.00101
     51040     2.27499      1.7468     1.80537     2.01009
     51050     2.27364     1.73417     1.81436     2.00987
     51060     2.26657     1.75128     1.79223      1.9989
     51070     2.26891     1.75009     1.79441      2.0033
     51080     2.26932     1.74893     1.78871     2.01033
     51090     2.26836     1.75237     1.78484     2.00859
     51100     2.27672     1.75018     1.79861     2.01713
     51110     2.27339     1.75091     1.79188     2.01495
     51120     2.27129     1.74898     1.79168     2.01209
     51130     2.27181     1.75311     1.79099     2.01027
     51140     2.27464     1.75759     1.78576     2.01738
     51150     2.26935     1.75202        1.79     2.00654
     51160     2.27562     1.76615     1.78238     2.01512
     51170     2.27785     1.75959     1.79004     2.01912
     51180     2.27357     1.75663     1.78255     2.01866
     51190     2.27307     1.75644      1.7825     2.01775
     51200     2.27873     1.76027     1.78581     2.02423
     51210     2.27459     1.75725      1.7866     2.01683
     51220     2.28112     1.76892     1.78022     2.02701
     51230     2.27512     1.76576      1.7792     2.01714
     51240     2.27612     1.77055     1.77552     2.01845
     51250     2.27451     1.77145     1.77408     2.01528
     51260      2.2743     1.76635     1.78009     2.01399
     51270     2.28072     1.77368     1.78416     2.01847
     51280     2.27902     1.78301      1.7621     2.02577
     51290      2.2786     1.77331     1.77242     2.02435
     51300     2.27146     1.77465     1.76871      2.0103
     51310     2.27515     1.77961     1.76307     2.01921
     51320     2.27841     1.78868     1.75997     2.02124
     51330     2.27506      1.7771     1.76685     2.01791
     51340     2.27319     1.77402     1.76457     2.01839
     51350     2.27707     1.78439     1.76293     2.01943
     51360     2.27132      1.7718     1.76827      2.0129
     51370     2.27701     1.78289     1.76364     2.02001
     51380      2.2745     1.77959     1.76449     2.01651
     51390     2.27464      1.7759      1.7663     2.01849
     51400     2.27035     1.77912     1.75405     2.01668
     51410     2.27753       1.783     1.76319     2.02148
     51420     2.27513     1.77708     1.76312     2.02134
     51430     2.27972     1.78962      1.7493      2.0326
     51440     2.27646     1.78723      1.7531      2.0241
     51450     2.27895     1.78994     1.75376     2.02673
     51460     2.26884     1.78716     1.74704     2.01227
     51470     2.27577     1.78268     1.74996     2.02927
     51480     2.26704     1.77594     1.74993     2.01561
     51490     2.27927     1.78248     1.75822     2.03016
     51500     2.27411     1.77602     1.75709     2.02524
     51510      2.2689     1.77386     1.75582     2.01651
     51520     2.26279     1.76839     1.75602      2.0074
     51530      2.2708     1.76595     1.76468     2.01999
     51540      2.2621     1.75627     1.76179     2.01143
     51550     2.27153     1.75932     1.76779      2.0247
     51560     2.27153     1.75983     1.76808     2.02401
     51570     2.27759     1.76005     1.78246      2.0248
     51580     2.27096     1.76646     1.76867     2.01641
     51590     2.27064      1.7638     1.76648     2.01994
     51600     2.27528     1.75994     1.77688     2.02462
     51610     2.27279     1.76627     1.77464     2.01547
     51620     2.27978     1.77198     1.76752     2.03242
     51630     2.27567     1.76721     1.77269     2.02285
     51640     2.27896     1.76437     1.77669      2.0292
     51650     2.27685     1.75971     1.77201     2.03262
     51660     2.27905     1.76324     1.77505     2.03184
     51670     2.27743     1.76103     1.77745       2.028
     51680     2.27693     1.76394     1.77749     2.02431
     51690     2.27511     1.75648      1.7775      2.0267
     51700     2.27004     1.74537     1.77626     2.02603
     51710     2.27536     1.76033     1.77721     2.02417
     51720     2.27792     1.75836     1.78056     2.02869
     51730     2.28135      1.7585     1.78421     2.03306
     51740     2.28115     1.76449     1.77738     2.03342
     51750     2.27143     1.75289     1.77792     2.02119
     51760     2.27175     1.75439     1.77616     2.02215
     51770     2.27629     1.75794     1.78206     2.02409
     51780     2.27525      1.7669     1.77098     2.02365
     51790     2.28272     1.76315     1.78401     2.03229
     51800     2.27631     1.75505     1.78263     2.02612
     51810     2.27798     1.75458     1.78204     2.03081
     51820     2.27181     1.76375     1.77179     2.01796
     51830     2.27224     1.76092     1.77067      2.0224
     51840     2.27763     1.75758     1.77883     2.03024
     51850     2.27038     1.74638     1.77718      2.0251
     51860     2.27412     1.74827     1.78223     2.02742
     51870     2.27806     1.75544     1.77899     2.03292
     51880     2.27692     1.75551      1.7823     2.02738
     51890     2.27286     1.75319      1.7708     2.03035
     51900      2.2637     1.74062     1.77332     2.01847
     51910     2.27459     1.75508     1.78111     2.02358
     51920     2.27653     1.74407     1.79405     2.02602
     51930     2.27769     1.75506     1.78313     2.02879
     51940     2.27623     1.76025     1.78021     2.02357
     51950     2.28358       1.768     1.77682     2.03631
     51960     2.28215     1.77429     1.76966     2.03386
     51970     2.28356     1.78014     1.76599      2.0351
     51980      2.2815     1.77408     1.76886     2.03329
     51990     2.27562     1.76344     1.77302     2.02573
     52000     2.27668     1.76312     1.77323     2.02821
     52010     2.27406     1.75937     1.77381     2.02508
     52020     2.27584     1.76979     1.76374     2.02877
     52030     2.27786     1.75925     1.77709     2.03084
     52040     2.27357     1.75195     1.77924     2.02565
     52050     2.27491     1.75681     1.77616     2.02714
     52060     2.27096     1.74363     1.78563     2.02133
     52070     2.27593     1.76081     1.77593     2.02617
     52080     2.28328     1.75792     1.78291     2.03904
     52090     2.27943     1.76076     1.78553     2.02564
     52100     2.28423     1.76006      1.7851      2.0374
     52110     2.27821      1.7617     1.77753     2.02912
     52120     2.27684     1.75185      1.7867     2.02651
     52130     2.27965      1.7516     1.78989     2.03022
     52140     2.27921     1.74583     1.79511     2.02959
     52150      2.2781     1.74368     1.79557     2.02855
     52160     2.28631     1.74495     1.80305     2.03926
     52170     2.28045     1.74792       1.795     2.03068
     52180     2.27914     1.74518     1.79432      2.0307
     52190     2.28463     1.74747     1.80838      2.0286
     52200     2.28572     1.74569     1.81566     2.02608
     52210     2.28353     1.74192     1.81162       2.028
     52220     2.27473     1.74324     1.80256      2.0151
     52230      2.2758     1.74313     1.79645     2.02307
     52240     2.27703     1.74431     1.79339     2.02754
     52250     2.27272     1.75322     1.78074     2.02132
     52260     2.28019     1.75662     1.79142     2.02574
     52270     2.27965     1.75602     1.78568     2.03012
     52280     2.27439     1.75813     1.78149     2.02013
     52290     2.28316     1.76376      1.7835     2.03319
     52300     2.27513     1.76314     1.77405     2.02399
     52310     2.27874     1.76659     1.77539     2.02793
     52320     2.27312     1.76537     1.77306      2.0184
     52330     2.27023     1.77076     1.76108     2.01764
     52340     2.27903     1.77083     1.76839     2.03098
     52350     2.28179      1.7767     1.76836     2.03209
     52360     2.28535     1.78432     1.76392     2.03726
     52370     2.28864     1.77787     1.77526     2.04044
     52380     2.28199     1.77219     1.77018     2.03487
     52390     2.28477     1.77584     1.77165     2.03666
     52400     2.28158     1.77748     1.76716     2.03197
     52410     2.28265     1.78273     1.77096     2.02645
     52420     2.28063     1.76972     1.77588       2.029
     52430     2.28419     1.77186     1.77634     2.03475
     52440     2.28198     1.77787     1.77118     2.02903
     52450     2.27855     1.77737     1.76652     2.02582
     52460      2.2834     1.77951     1.76867     2.03296
     52470     2.28823     1.77948      1.7697     2.04294
     52480     2.28562     1.76527     1.77923     2.04114
     52490      2.2797      1.7655     1.77513     2.03124
     52500     2.28169     1.76539     1.77204      2.0385
     52510     2.27422     1.75912       1.772     2.02724
     52520     2.28148     1.77256     1.77607     2.02827
     52530     2.27697     1.76703     1.76806     2.02998
     52540     2.27575       1.774     1.75425     2.03313
     52550     2.27002     1.76203     1.76421     2.02207
     52560     2.27436     1.76535      1.7691     2.02466
     52570     2.27318     1.76706     1.75996     2.02848
     52580     2.27189     1.76037      1.7675     2.02484
     52590     2.28555     1.77043     1.77884     2.03686
     52600      2.2775      1.7636     1.77247      2.0303
     52610     2.28389     1.77224     1.77355     2.03618
     52620     2.28286     1.77609     1.77067     2.03301
     52630     2.27487     1.77579     1.76038     2.02427
     52640     2.28176     1.77079     1.77156      2.0344
     52650      2.2799      1.7654     1.77734     2.02986
     52660     2.27172     1.76247     1.76969     2.02073
     52670     2.27484     1.76063     1.77505     2.02463
     52680     2.27488     1.76209     1.77133     2.02672
     52690     2.27738     1.76907     1.77532     2.02275
     52700     2.27196     1.76611     1.77332      2.0149
     52710     2.27074     1.75653     1.77876     2.01573
     52720     2.27499      1.7574     1.77973     2.02368
     52730     2.26707     1.75771     1.76872     2.01528
     52740     2.26623     1.75264      1.7784     2.00927
     52750     2.28036     1.76245     1.78353     2.02802
     52760     2.27683     1.76139     1.77756     2.02625
     52770     2.27996     1.76677     1.78266     2.02413
     52780     2.27683     1.76114     1.78359     2.02116
     52790     2.27165     1.76871     1.77164     2.01339
     52800      2.2725     1.75884     1.77779     2.01854
     52810     2.27807     1.77142     1.78134     2.01696
     52820     2.27686      1.7665     1.77679     2.02254
     52830     2.27968     1.77115     1.77558     2.02588
     52840     2.27996     1.77783     1.77392     2.02211
     52850     2.27641      1.7803      1.7692     2.01607
     52860     2.27482     1.77768     1.77231     2.01205
     52870     2.28248     1.78083     1.78115     2.01881
     52880     2.28118     1.77896     1.77584     2.02219
     52890     2.28042     1.78294     1.77398      2.0186
     52900     2.27613     1.78269     1.76616     2.01598
     52910     2.27958     1.78867     1.76461     2.01984
     52920     2.27093     1.77998     1.76487     2.00777
     52930     2.28618     1.79297     1.77278     2.02381
     52940     2.27845     1.78238     1.77079     2.01745
     52950     2.28241     1.77777     1.77905     2.02319
     52960     2.28328     1.78059     1.78158     2.02045
     52970     2.27025     1.77078     1.77518     2.00527
     52980     2.28261     1.77092     1.78903     2.02086
     52990      2.2824     1.76633     1.79319      2.0207
     53000     2.28042     1.77346     1.78883     2.01385
     53010     2.27394     1.76316     1.78343     2.01302
     53020     2.27587     1.76946     1.78057     2.01439
     53030     2.28043     1.77139     1.78717     2.01715
     53040     2.28205     1.77981     1.78883     2.01194
     53050     2.27942     1.76845     1.78473     2.01962
     53060     2.27857     1.77075     1.78447     2.01591
     53070     2.28162     1.78171     1.78336     2.01413
     53080     2.27679     1.78706     1.77767     2.00347
     53090     2.28023     1.78253     1.78629     2.00766
     53100     2.27913     1.77555     1.78462     2.01282
     53110     2.28482     1.77597     1.78957     2.02093
     53120     2.28431     1.77901     1.78127     2.02443
     53130     2.27926     1.76956     1.78794     2.01545
     53140     2.28305     1.77656     1.77984       2.025
     53150     2.28713     1.77985     1.78177     2.02962
     53160     2.28302     1.78054     1.77764     2.02338
     53170     2.28002     1.77499     1.77808      2.0211
     53180     2.28394     1.77681     1.78355     2.02354
     53190     2.28218     1.76473     1.78571     2.02822
     53200     2.28207     1.76791     1.78668     2.02434
     53210     2.27705     1.76459     1.78239      2.0197
     53220     2.28377     1.77398     1.78453     2.02475
     53230     2.28074      1.7686     1.78235     2.02456
     53240     2.28456      1.7709      1.7846     2.02918
     53250     2.28644     1.77248     1.78447     2.03213
     53260     2.27096      1.7606     1.77632     2.01482
     53270     2.27826     1.76416     1.78274     2.02251
     53280     2.27735     1.76621     1.77928      2.0217
     53290     2.28648     1.76708     1.78861     2.03329
     53300     2.28255      1.7664     1.78266     2.03027
     53310     2.28002     1.76638     1.78218     2.02503
     53320     2.28787     1.77161     1.78979     2.03143
     53330     2.28351     1.75799     1.78939     2.03381
     53340     2.28416     1.76553       1.783     2.03435
     53350     2.27975     1.76219     1.77617     2.03333
     53360     2.28396     1.76557      1.7777     2.03852
     53370     2.29103     1.76734     1.78447     2.04689
     53380     2.28944     1.76263     1.78934     2.04314
     53390      2.2754      1.7533     1.78058      2.0274
     53400     2.27551     1.75678     1.77806     2.02685
     53410     2.28342     1.76204     1.78405      2.0348
     53420      2.2828     1.77155     1.77281     2.03498
     53430     2.28278     1.76987     1.77633     2.03331
     53440     2.28301     1.76981     1.77147     2.03811
     53450     2.27919     1.77292     1.76436     2.03303
     53460     2.28474     1.77077     1.77357     2.03933
     53470     2.26838      1.7593     1.76112     2.02347
     53480     2.27589     1.76403     1.77241     2.02636
     53490     2.28053     1.76281     1.77333     2.03702
     53500     2.27456     1.76449     1.76824     2.02661
     53510     2.28297     1.76699     1.77351      2.0387
     53520     2.28906     1.77291      1.7758     2.04523
     53530     2.28289     1.77183     1.77004     2.03733
     53540     2.27818     1.76617     1.76837     2.03316
     53550     2.28002     1.76904     1.76752     2.03552
     53560     2.27562     1.77183     1.75957     2.03013
     53570      2.2718     1.76046      1.7691     2.02317
     53580     2.27611     1.76791     1.76479     2.03011
     53590       2.273     1.76613      1.7631     2.02616
     53600     2.26452     1.76368     1.75426     2.01696
     53610     2.27133     1.76595     1.75448     2.03005
     53620     2.28016     1.77428      1.7627     2.03546
     53630     2.27544     1.77914      1.7524     2.02954
     53640     2.27614     1.77256     1.76076     2.02963
     53650     2.27984     1.77943     1.75994     2.03263
     53660     2.27997     1.77778     1.75744     2.03653
     53670     2.28175     1.78581     1.76125     2.03018
     53680     2.27686     1.78658     1.75687     2.02232
     53690     2.27968     1.79067     1.75344       2.028
     53700     2.28203     1.79469     1.75345     2.02974
     53710     2.28135     1.79025     1.76142     2.02522
     53720     2.27815     1.78797     1.75883     2.02228
     53730     2.28203     1.79128     1.76451     2.02315
     53740     2.28288     1.79532     1.76162     2.02401
     53750     2.27312     1.78386     1.75663      2.0165
     53760     2.27916     1.78885     1.75783     2.02464
     53770     2.28091     1.79703     1.75905     2.02027
     53780     2.27355       1.785     1.75945       2.014
     53790     2.28049     1.79853     1.75211     2.02402
     53800     2.28086     1.80071     1.74736     2.02703
     53810     2.27348     1.79512     1.74164     2.02031
     53820     2.27742     1.79728     1.74749     2.02222
     53830     2.28045     1.80468     1.74263     2.02664
     53840     2.27627     1.78645     1.75721     2.02079
     53850     2.27588     1.78734     1.75502     2.02104
     53860     2.27428      1.7757     1.76541     2.01865
     53870     2.26376      1.7627     1.76643     2.00546
     53880      2.2649     1.76915     1.75779     2.00992
     53890     2.26988     1.77962     1.75542     2.01398
     53900     2.27258     1.78348     1.75858     2.01391
     53910     2.27196     1.78312     1.76126     2.01047
     53920     2.26932      1.7801     1.76364     2.00511
     53930     2.27423     1.78464     1.76561     2.01045
     53940     2.27285     1.79458     1.75871     2.00452
     53950     2.26783      1.7925     1.75494     1.99831
     53960     2.26898     1.78579     1.76233     2.00043
     53970     2.27525     1.79018     1.77365     2.00073
     53980     2.28069     1.79715     1.77282     2.00759
     53990     2.26995     1.79108     1.76019     1.99977
     54000      2.2781      1.7964     1.76912     2.00567
     54010      2.2798     1.79473     1.77808     2.00308
     54020     2.27719     1.78998     1.77483      2.0043
     54030     2.28085     1.79558     1.77418     2.00816
     54040     2.27839     1.79804     1.77015     2.00393
     54050     2.28185     1.79146     1.77537     2.01306
     54060     2.28159      1.7912     1.78066     2.00803
     54070     2.28035     1.77393     1.79064     2.01166
     54080        2.28     1.77853     1.78795      2.0092
     54090     2.27416     1.78715     1.77593     1.99894
     54100     2.27543     1.77749     1.78315     2.00401
     54110     2.27244     1.77606      1.7848       1.997
     54120     2.26751       1.781     1.76838     1.99603
     54130     2.27175      1.7829     1.77045     2.00212
     54140     2.27147     1.77743     1.77779     1.99985
     54150     2.26924     1.77242     1.77952     1.99769
     54160     2.26819     1.77917     1.77892     1.98982
     54170     2.28132      1.7696     1.80059      2.0088
     54180     2.26957      1.7551     1.80013     1.99526
     54190     2.28143     1.75679     1.81767      2.0049
     54200     2.27413     1.74728     1.80972     2.00381
     54210     2.27549     1.75551     1.80234     2.00634
     54220     2.27377     1.75307     1.80435     2.00278
     54230     2.27582     1.75894     1.79801     2.00798
     54240     2.27248     1.75791     1.79502     2.00399
     54250     2.27055     1.76586     1.78796     1.99893
     54260     2.27562     1.76389     1.80019     2.00122
     54270     2.26966     1.76559     1.78986     1.99544
     54280     2.27319     1.76355     1.79414     2.00144
     54290     2.27468     1.76328     1.79289     2.00618
     54300     2.27211     1.76364     1.79943     1.99414
     54310     2.27476     1.76329     1.79031     2.00865
     54320     2.26946     1.75743     1.79413     1.99836
     54330     2.26741     1.75713     1.79296     1.99501
     54340     2.27238     1.76638     1.78583     2.00452
     54350      2.2748     1.77506     1.77979     2.00771
     54360     2.26713     1.76262     1.78414     1.99745
     54370      2.2714     1.76597     1.79498     1.99447
     54380     2.27019      1.7662     1.79371     1.99266
     54390     2.27003     1.77063     1.79086     1.99092
     54400     2.27519      1.7747     1.79102     1.99892
     54410      2.2768     1.77499     1.77904     2.01298
     54420     2.27906     1.77927     1.78133     2.01229
     54430     2.28168     1.78909     1.78132     2.00953
     54440     2.27609     1.79386     1.76423     2.00766
     54450     2.28375     1.80533     1.76417     2.01483
     54460     2.27921     1.79747      1.7638     2.01189
     54470     2.27628     1.80194     1.76445     2.00066
     54480     2.27476     1.79452     1.77008     1.99889
     54490     2.26831     1.79324     1.75565     1.99811
     54500     2.27123     1.77842     1.77053     2.00485
     54510     2.28164     1.78766     1.77386     2.01729
     54520     2.27263     1.78504     1.76517     2.00688
     54530     2.27837     1.78534     1.77295     2.01275
     54540     2.27869     1.78878     1.77286      2.0105
     54550     2.27625     1.78731     1.76911     2.00956
     54560     2.26752     1.78594     1.76039     1.99869
     54570     2.27503     1.79158     1.76961     2.00256
     54580     2.27183     1.79435     1.76373       1.998
     54590     2.26947      1.7983     1.75995      1.9924
     54600     2.27436     1.80034     1.75675      2.0045
     54610      2.2731     1.80156     1.75408     2.00289
     54620     2.27517     1.80832     1.75105     2.00415
     54630     2.27285     1.81245     1.74552     1.99998
     54640     2.27686     1.80997     1.75089     2.00664
     54650      2.2785     1.80948     1.74936     2.01212
     54660     2.27331     1.79769     1.74862     2.01158
     54670     2.27366      1.7994      1.7465      2.0127
     54680     2.26986     1.79709     1.74719     2.00557
     54690     2.27008     1.80229     1.74374     2.00442
     54700     2.27216     1.79901     1.74593     2.01014
     54710     2.27956     1.80182     1.75631     2.01534
     54720     2.27038     1.79598     1.75352     2.00222
     54730      2.2729     1.78425     1.76059     2.01219
     54740     2.27381     1.78824     1.75956      2.0116
     54750     2.27821     1.79376      1.7591     2.01703
     54760     2.28168     1.79449     1.76322     2.02064
     54770     2.26809      1.7786     1.75867     2.00801
     54780     2.28348     1.78922     1.76988     2.02355
     54790     2.27858     1.79101     1.75467     2.02416
     54800     2.27758     1.78315     1.75762      2.0263
     54810     2.28012     1.78459     1.76165     2.02724
     54820     2.27299     1.77833     1.76054     2.01768
     54830     2.28641     1.78881     1.76386     2.03574
     54840      2.2797     1.78233     1.76731     2.02335
     54850     2.27468     1.78489     1.75494     2.02058
     54860     2.27609     1.78009     1.75822     2.02511
     54870     2.27315     1.78114     1.75199     2.02299
     54880     2.26891     1.77408     1.75712      2.0152
     54890     2.28328     1.77163     1.77936     2.03025
     54900     2.28116     1.77376      1.7722     2.02988
     54910     2.27634     1.76478     1.77368      2.0256
     54920     2.27808     1.77002     1.76597     2.03166
     54930     2.27979     1.77252     1.76328     2.03566
     54940     2.27877     1.76524     1.77367     2.03067
     54950     2.27116     1.76534     1.75904     2.02624
     54960       2.275     1.76619     1.76501     2.02892
     54970     2.28085     1.77115     1.76482     2.03789
     54980     2.27933     1.76937      1.7672     2.03397
     54990     2.28719     1.76545     1.78354     2.04074
     55000     2.27827     1.76066     1.77204     2.03494
     55010     2.27752     1.76005     1.77484     2.03135
     55020     2.27522     1.76265     1.77049     2.02774
     55030     2.28504     1.76661     1.77829      2.0395
     55040      2.2836     1.76723     1.77703     2.03684
     55050     2.27404     1.76829     1.76793     2.02239
     55060     2.27723     1.75735     1.77935     2.02908
     55070     2.27541     1.75816     1.77731      2.0261
     55080     2.27748     1.75593     1.78476     2.02613
     55090     2.27813     1.76095     1.78366      2.0242
     55100     2.27459     1.76725     1.76949     2.02317
     55110     2.27944     1.76788     1.77998     2.02434
     55120     2.27686     1.76164     1.78215     2.02206
     55130     2.26993     1.75027     1.78617     2.01278
     55140     2.28219     1.75951     1.79269     2.02662
     55150     2.27928     1.75624     1.79044     2.02489
     55160     2.27447     1.75472     1.78169     2.02311
     55170     2.27438     1.75322     1.78487     2.02141
     55180     2.26881     1.74694     1.78152     2.01726
     55190     2.26843     1.73882     1.78461      2.0207
     55200     2.27745     1.74312     1.80016      2.0235
     55210     2.27116     1.74062     1.79287     2.01798
     55220     2.27056     1.74279     1.79178      2.0157
     55230      2.2721     1.74489     1.79271     2.01654
     55240     2.27159     1.74818      1.7852     2.01919
     55250     2.27776     1.74239     1.79781     2.02691
     55260     2.28026     1.73979     1.79877     2.03389
     55270     2.27205     1.73535      1.7928     2.02455
     55280     2.27109      1.7343     1.79926     2.01758
     55290     2.27023     1.72935     1.79968     2.01951
     55300     2.27542     1.72572     1.80883     2.02612
     55310     2.27659     1.73533     1.79998     2.02841
     55320     2.26983     1.72529      1.7971     2.02436
     55330     2.27591     1.72169     1.80837     2.03102
     55340     2.27689     1.72429     1.80637      2.0328
     55350     2.26761     1.72704     1.79286     2.02165
     55360     2.27729     1.74763      1.7827     2.03468
     55370     2.27956     1.73936     1.79344      2.0374
     55380     2.27722      1.7407     1.79304     2.03136
     55390     2.27534      1.7445     1.78533     2.03068
     55400      2.2703     1.73966     1.78135     2.02704
     55410     2.27568      1.7408     1.78948     2.03095
     55420     2.27932     1.73529     1.79577     2.03827
     55430     2.28017     1.73311     1.79955      2.0387
     55440     2.27968      1.7308     1.80244     2.03702
     55450      2.2826     1.74487     1.79488     2.03822
     55460     2.28231     1.74888     1.79029     2.03817
     55470     2.27663     1.74451      1.7798      2.0384
     55480     2.28224     1.74838     1.78992     2.03877
     55490     2.28024      1.7456      1.7824     2.04325
     55500     2.27273     1.74417     1.77701     2.03242
     55510     2.27105     1.74126     1.78076     2.02787
     55520     2.27369     1.73762     1.78555     2.03269
     55530     2.28083     1.74309     1.79158     2.03869
     55540      2.2726     1.74409     1.78315     2.02681
     55550     2.28179     1.74183     1.79123     2.04223
     55560     2.27818     1.74375     1.79001     2.03356
     55570     2.27598     1.74003      1.7871     2.03438
     55580     2.27849     1.74112      1.7848     2.04107
     55590     2.28935     1.75236     1.78985     2.05132
     55600     2.27707     1.74941     1.77994     2.03506
     55610     2.28798     1.75607     1.78555     2.04883
     55620     2.28199      1.7529     1.78278      2.0406
     55630     2.29223     1.76523     1.78388     2.05191
     55640     2.28216      1.7506     1.78034     2.04506
     55650     2.28497     1.75626     1.78536     2.04212
     55660     2.27785     1.75552     1.77466     2.03617
     55670     2.28331     1.76141     1.77219     2.04543
     55680     2.28117     1.75772     1.77336      2.0428
     55690     2.28873     1.75634     1.78172     2.05361
     55700     2.27726     1.74845     1.77643     2.03937
     55710     2.28098     1.75317     1.77646     2.04362
     55720     2.27478     1.75232      1.7709     2.03533
     55730     2.27302     1.74871     1.76967     2.03555
     55740     2.26625     1.74618     1.76847     2.02364
     55750     2.26693     1.74556     1.77027     2.02413
     55760     2.26952     1.75405      1.7634     2.02858
     55770     2.27431     1.75716     1.77081     2.03017
     55780     2.26893     1.74884     1.76909      2.0268
     55790     2.26611     1.74879      1.7655     2.02366
     55800     2.26834     1.75124     1.76877     2.02369
     55810     2.27269     1.74815     1.77877     2.02736
     55820     2.26397     1.74894     1.76469     2.01946
     55830     2.26649     1.75309     1.76528     2.02099
     55840     2.26822     1.75364     1.76461     2.02498
     55850     2.27705     1.74949     1.77515     2.03913
     55860     2.27181     1.74475     1.77332     2.03308
     55870      2.2724     1.74854     1.76714     2.03653
     55880     2.26855      1.7447     1.76473     2.03333
     55890     2.27262     1.74505     1.77272     2.03515
     55900     2.27656      1.7531      1.7681     2.04106
     55910     2.27355      1.7538     1.76201       2.039
     55920     2.27566     1.75356     1.76436     2.04189
     55930     2.27281     1.75316     1.76285     2.03719
     55940     2.27391     1.75341     1.76217        2.04
     55950     2.27647     1.75725     1.76135     2.04313
     55960     2.26723     1.74904      1.7558     2.03439
     55970     2.28028     1.76142     1.76477     2.04508
     55980     2.27125     1.75929     1.75708      2.0334
     55990     2.27565     1.76257     1.75748     2.04004
     56000     2.28458     1.77173     1.76232     2.04788
     56010     2.27983      1.7773     1.75106     2.04212
     56020     2.27976     1.77336     1.75386       2.043
     56030     2.27105     1.76371     1.75284      2.0328
     56040     2.27539     1.77257     1.74781      2.0391
     56050     2.28293     1.77463     1.75686     2.04638
     56060     2.27802     1.76908     1.75011     2.04602
     56070     2.27743     1.77029     1.75357     2.04069
     56080     2.27631     1.76921     1.75236     2.04016
     56090     2.27537     1.76963     1.74597     2.04319
     56100     2.27671      1.7622     1.74849     2.05043
     56110     2.27766     1.75858      1.7595     2.04622
     56120     2.28506     1.76043     1.76396     2.05725
     56130     2.27269     1.75715     1.75194     2.04289
     56140     2.27075     1.76252     1.74624     2.03882
     56150     2.27496     1.76238     1.75594     2.03999
     56160     2.27663     1.75746     1.75781     2.04635
     56170     2.27933       1.761     1.76328      2.0446
     56180     2.26907     1.74512     1.76342     2.03525
     56190     2.28163     1.76045     1.76229     2.05106
     56200     2.27535     1.74976      1.7672     2.04201
     56210      2.2653     1.74262     1.76312     2.02925
     56220     2.27485      1.7475     1.77462     2.03637
     56230      2.2668      1.7364     1.77944     2.02367
     56240     2.28115     1.74609     1.78521     2.04243
     56250     2.27145     1.73247     1.78158     2.03556
     56260     2.27721     1.73627     1.78649     2.04088
     56270     2.26954     1.73866     1.77622      2.0307
     56280     2.27816      1.7403     1.78528     2.04064
     56290     2.28234     1.74392     1.78741     2.04501
     56300     2.27187     1.75089     1.76479     2.03535
     56310      2.2744     1.74033     1.78121     2.03577
     56320     2.28768     1.75441     1.78683     2.04847
     56330     2.28111      1.7585     1.77101     2.04405
     56340     2.27988     1.76822     1.76443     2.03861
     56350     2.28696     1.76745       1.775     2.04595
     56360     2.27198     1.75501     1.77122     2.02645
     56370     2.27585     1.75061     1.77739     2.03354
     56380     2.28175     1.75665     1.78014     2.03912
     56390     2.28203     1.75893     1.77748     2.04011
     56400     2.28408     1.75412     1.78196     2.04492
     56410     2.28247     1.75547     1.78034     2.04159
     56420     2.28848     1.76987     1.77567     2.04666
     56430     2.27986     1.76445     1.77581     2.03191
     56440     2.27249     1.75552      1.7764     2.02261
     56450     2.28625     1.76531     1.78554       2.037
     56460     2.28053     1.76163      1.7792     2.03291
     56470     2.28208     1.76226      1.7816     2.03375
     56480     2.28022     1.76329     1.77556     2.03395
     56490     2.27943     1.76263     1.77601     2.03238
     56500      2.2793     1.77287     1.76974     2.02863
     56510     2.28863     1.77442     1.77665      2.0422
     56520     2.27944     1.77381     1.77002     2.02789
     56530     2.28442     1.76864     1.78451      2.0309
     56540     2.27578      1.7639     1.77078     2.02765
     56550     2.28326     1.76711     1.77386     2.03893
     56560     2.27347     1.76862     1.76236     2.02569
     56570      2.2808     1.77055     1.76619     2.03711
     56580     2.26835     1.76841     1.75995     2.01647
     56590     2.27719      1.7735      1.7578     2.03371
     56600     2.27305      1.7726     1.76074     2.02268
     56610     2.27828     1.78061     1.76005     2.02799
     56620      2.2856     1.78314     1.76541     2.03757
     56630     2.27725     1.78547     1.75693     2.02411
     56640      2.2744     1.78051     1.75973     2.01964
     56650     2.27887     1.78194     1.76077     2.02752
     56660     2.28061     1.77852      1.7586     2.03632
     56670     2.27189     1.78101     1.74858     2.02323
     56680     2.28138     1.79093     1.75764     2.02798
     56690      2.2775     1.78567     1.75578     2.02549
     56700     2.27926     1.79095     1.75321     2.02702
     56710     2.27712     1.79305     1.74837     2.02454
     56720     2.26765     1.79465     1.73963     2.00933
     56730     2.27739     1.79868     1.74938     2.01926
     56740      2.2768      1.7983     1.74682     2.02047
     56750     2.28109     1.79799     1.75669     2.02189
     56760     2.28268     1.79984     1.75478     2.02548
     56770       2.287     1.80812     1.74666     2.03486
     56780     2.28629     1.80522     1.75306     2.03032
     56790     2.27718     1.80266     1.74466     2.01932
     56800     2.28874     1.80241     1.75577     2.03599
     56810     2.28323      1.8068     1.75401     2.02119
     56820      2.2826     1.80022     1.75927     2.02107
     56830     2.27717     1.79394     1.75771     2.01575
     56840     2.27785     1.79957     1.75248     2.01682
     56850     2.27941     1.80008     1.75745     2.01558
     56860     2.28381     1.80192     1.76453      2.0177
     56870     2.28406     1.79807     1.76866     2.01807
     56880     2.28088     1.78866     1.76696     2.02074
     56890     2.27678     1.78826     1.75566     2.02168
     56900     2.28883     1.79764     1.76351     2.03371
     56910     2.29062      1.7979     1.76916     2.03261
     56920     2.28321     1.79835      1.7624     2.02137
     56930     2.28473     1.79127     1.77372      2.0212
     56940     2.28273     1.79494     1.76679     2.01948
     56950     2.29447     1.80235     1.78687     2.02184
     56960     2.28148     1.80012     1.76538     2.01328
     56970     2.28579     1.79925       1.764     2.02502
     56980     2.29424     1.81283     1.77191      2.0251
     56990     2.29305     1.81731     1.75996      2.0288
     57000     2.28959     1.80581     1.76779     2.02447
     57010     2.28583     1.81964     1.75631     2.01353
     57020     2.28756     1.81585     1.76672     2.01177
     57030     2.29474     1.82397     1.77154     2.01653
     57040     2.28458     1.81767     1.76424     2.00552
     57050      2.2891     1.81527     1.76668     2.01584
     57060     2.29839     1.82418     1.77089     2.02521
     57070     2.28438     1.82979     1.75653     2.00081
     57080     2.28543      1.8258     1.76261     2.00153
     57090     2.28526     1.82245     1.76224     2.00449
     57100     2.29862     1.82658      1.7727       2.022
     57110     2.29139      1.8171     1.76942     2.01699
     57120     2.29331     1.82872     1.76504     2.01469
     57130      2.2879      1.8281     1.75425     2.01238
     57140      2.2937     1.82984     1.75433     2.02388
     57150     2.28947     1.82773     1.75319      2.0172
     57160     2.28984      1.8353     1.74766     2.01595
     57170     2.29012     1.83508     1.74399     2.01998
     57180     2.29122     1.83881     1.75292     2.01133
     57190     2.28835     1.84096     1.75059     2.00485
     57200     2.29053     1.84569     1.74773     2.00796
     57210     2.29406     1.84971     1.75605     2.00506
     57220     2.29201      1.8616     1.74962     1.99496
     57230     2.28886     1.85462     1.75066     1.99331
     57240     2.28679     1.84875     1.73998     2.00336
     57250     2.28708     1.83968     1.73728     2.01466
     57260     2.29197     1.84187     1.75058     2.01227
     57270     2.28301     1.83472     1.74034     2.00731
     57280     2.28691     1.84823      1.7461     1.99877
     57290     2.29221     1.85821      1.7378     2.00886
     57300     2.28537     1.85466     1.73429     1.99958
     57310     2.28699     1.85967     1.73374      1.9991
     57320     2.28854     1.84566      1.7406     2.00964
     57330     2.28593     1.84556     1.73502     2.00863
     57340     2.28691     1.84263     1.73636      2.0124
     57350     2.28701     1.84203     1.73732     2.01232
     57360      2.2894      1.8452     1.74533     2.00792
     57370     2.29044     1.84008     1.75143     2.00967
     57380     2.29112     1.83823     1.75158     2.01279
     57390      2.2818     1.83376     1.74375     2.00248
     57400     2.28951     1.83552     1.74644     2.01608
     57410     2.28952     1.84178     1.75015     2.00716
     57420     2.28719     1.83881     1.74754     2.00683
     57430     2.28447     1.82995     1.74913     2.00734
     57440     2.28699     1.82988     1.75654     2.00668
     57450     2.29102     1.83272     1.75963     2.01056
     57460     2.28371     1.82271     1.75221     2.00951
     57470     2.28846     1.81549     1.76147     2.01873
     57480     2.27919     1.81606     1.75781     2.00037
     57490      2.2795     1.81805     1.75677     2.00016
     57500     2.28064     1.81626     1.76411     1.99792
     57510     2.27429     1.81585     1.74937      1.9968
     57520     2.28771     1.82758     1.76237      2.0053
     57530     2.29071     1.82974     1.75877     2.01334
     57540     2.28785     1.82322     1.75984     2.01181
     57550     2.28175      1.8259      1.7534     2.00111
     57560     2.27867     1.83077     1.75572     1.98757
     57570     2.27722     1.82737     1.75333     1.98948
     57580     2.28629     1.83075     1.76583      1.9961
     57590     2.28716      1.8334     1.76061     2.00027
     57600     2.28804     1.83411     1.76479     1.99796
     57610     2.28572     1.84089      1.7585     1.99195
     57620     2.27938     1.81944     1.77042     1.98657
     57630     2.28448     1.82193     1.77256     1.99406
     57640     2.28764     1.82631     1.77534     1.99483
     57650     2.29106     1.82119     1.78154     2.00182
     57660     2.28736     1.82244     1.78061     1.99304
     57670     2.28286     1.82235     1.77692     1.98608
     57680     2.28805     1.82598     1.78024     1.99171
     57690     2.28527     1.81853     1.77989     1.99245
     57700     2.28482     1.82088     1.78653     1.98331
     57710      2.2925     1.82808     1.78825     1.99284
     57720     2.28598     1.82055     1.78388     1.98867
     57730      2.2942     1.83061     1.79379     1.98945
     57740     2.29065     1.83135     1.79435     1.98005
     57750     2.28846     1.83267     1.78522     1.98202
     57760     2.28534     1.82519     1.79067      1.9768
     57770       2.284     1.82069     1.79078     1.97776
     57780     2.28401     1.81596     1.78706     1.98548
     57790     2.28352     1.81524     1.79133     1.98115
     57800     2.28247     1.82183     1.78646     1.97707
     57810     2.27609     1.81811     1.77195     1.97884
     57820     2.28351     1.82473     1.77847     1.98401
     57830     2.28174     1.81793     1.77989      1.9849
     57840     2.28797     1.81793     1.79164     1.98867
     57850     2.29202     1.83204     1.78755     1.98873
     57860     2.28624     1.83422     1.77936     1.98074
     57870     2.28669     1.83307     1.78741     1.97559
     57880     2.28688     1.83078     1.78847      1.9772
     57890     2.28913     1.84006     1.78395     1.97786
     57900     2.28194     1.83428     1.77709     1.97278
     57910     2.28288     1.82785     1.79192      1.9675
     57920     2.28497     1.82969     1.79403     1.96871
     57930     2.28816      1.8337     1.80415     1.96315
     57940     2.28778     1.82767     1.79844     1.97309
     57950     2.28786     1.83773     1.79881     1.96358
     57960     2.28949      1.8335     1.80539      1.9653
     57970     2.29445     1.83334     1.80656     1.97591
     57980     2.28791      1.8347     1.79361     1.97127
     57990     2.29494      1.8334     1.80045     1.98257
     58000     2.28527       1.835     1.77708     1.97982
     58010     2.28525     1.82456     1.78729     1.98023
     58020     2.28361     1.82211     1.77799     1.98706
     58030     2.28738     1.81517     1.79599     1.98591
     58040      2.2908     1.82197     1.79771     1.98601
     58050     2.29825     1.81919     1.79892     2.00458
     58060     2.29234     1.81796     1.80201     1.98932
     58070     2.29303     1.80911     1.80248     1.99855
     58080     2.29751     1.82315     1.80119     1.99723
     58090      2.2884     1.82235     1.79208      1.9852
     58100     2.28867     1.82542     1.79038     1.98455
     58110     2.28201     1.82169     1.78755     1.97516
     58120     2.28867     1.82698      1.8037       1.971
     58130     2.29393     1.83153     1.80195     1.98058
     58140      2.2906     1.81485     1.80208      1.9881
     58150     2.27972     1.81079     1.79407     1.97399
     58160     2.28905     1.81978     1.80444     1.97784
     58170       2.289     1.81429     1.80695     1.98049
     58180     2.29318     1.80903     1.80524     1.99648
     58190     2.28598     1.80949     1.80482     1.97984
     58200     2.29115     1.81673     1.80718     1.98301
     58210     2.28597     1.81046     1.80575     1.97808
     58220     2.27293     1.80334     1.79596     1.96339
     58230     2.28445     1.81108     1.80772      1.9722
     58240     2.29096     1.81679     1.81095     1.97907
     58250     2.28998     1.81584     1.80945     1.97905
     58260     2.28068     1.81578     1.79914     1.96699
     58270     2.27147     1.80625     1.80183     1.95192
     58280     2.28032     1.81301     1.81121     1.95761
     58290     2.28016     1.82121     1.81008     1.95066
     58300     2.28117     1.82165     1.81765     1.94556
     58310      2.2824     1.82635     1.80976     1.95138
     58320     2.27698     1.82825     1.80219     1.94392
     58330     2.28112     1.82911     1.80559     1.94967
     58340     2.28095     1.82341     1.79736     1.96217
     58350     2.27773     1.82447     1.80311     1.94838
     58360     2.28316      1.8369     1.80358     1.94897
     58370     2.28132     1.83069     1.80178     1.95218
     58380     2.27955     1.82192     1.80723      1.9512
     58390     2.28349     1.81197     1.81254     1.96472
     58400     2.27458     1.81814     1.79989     1.94992
     58410      2.2792     1.82584     1.79441     1.95855
     58420     2.27756     1.82001     1.79437      1.9602
     58430     2.28457     1.82265     1.80259      1.9665
     58440      2.2794     1.82492     1.79859     1.95603
     58450     2.28087     1.81692     1.80112     1.96457
     58460     2.27821     1.82153      1.7868     1.96721
     58470     2.27168     1.81472     1.78694     1.95824
     58480     2.28525     1.83293       1.793     1.96729
     58490     2.28215     1.83129     1.79903      1.9561
     58500     2.28671     1.82151     1.79598     1.97854
     58510     2.28826     1.82379     1.80206      1.9745
     58520     2.28765     1.83082      1.7885     1.97891
     58530     2.28472     1.82938     1.79223     1.97006
     58540     2.28177     1.82418     1.78651     1.97324
     58550     2.28156       1.823     1.78533     1.97493
     58560     2.28331     1.83355     1.77928     1.97465
     58570     2.28582     1.82855      1.7896     1.97577
     58580     2.28254     1.81883     1.78995     1.97684
     58590     2.28679     1.82394     1.79063     1.98133
     58600     2.28333     1.81592     1.79582     1.97602
     58610     2.27831     1.81816     1.78728     1.97011
     58620     2.28376     1.82717     1.77962      1.9813
     58630     2.28536     1.82186     1.79269     1.97809
     58640     2.28903     1.83106     1.79372     1.97715
     58650     2.28389     1.82396     1.79658     1.96921
     58660       2.278     1.83023     1.78218     1.96282
     58670     2.28683     1.82246     1.79333     1.98035
     58680     2.29347     1.82713     1.80581     1.98007
     58690     2.29255     1.83215     1.79108     1.98667
     58700       2.279     1.82027     1.78049     1.97589
     58710     2.28341     1.81884     1.79101     1.97788
     58720     2.27794     1.82111     1.78042     1.97273
     58730     2.27648     1.81026     1.78352     1.97654
     58740     2.28377     1.81914     1.78205     1.98651
     58750     2.28078     1.81425     1.77863     1.98719
     58760     2.27632     1.80831     1.77505     1.98557
     58770     2.28792     1.81159      1.7934     1.99273
     58780     2.28667      1.8229     1.78999     1.98259
     58790     2.28713     1.81557     1.79729     1.98377
     58800     2.28842     1.80774     1.79108     1.99947
     58810     2.28418     1.80506     1.79399     1.98956
     58820     2.29039     1.81549     1.79728     1.99136
     58830     2.28101      1.8137     1.79496     1.97348
     58840     2.29046     1.81826     1.79917      1.9873
     58850     2.28247     1.81564     1.78674      1.9825
     58860     2.27782     1.80466     1.78682     1.98176
     58870     2.29682      1.8209     1.79051     2.00726
     58880     2.29809     1.82097     1.78753     2.01276
     58890     2.28797     1.80118     1.78705     2.00794
     58900     2.29883     1.81954     1.79882     2.00568
     58910     2.29303     1.81389     1.79818     1.99807
     58920     2.29527     1.81403     1.79356     2.00724
     58930     2.29809     1.80909      1.7972     2.01488
     58940     2.29996      1.8073     1.80269     2.01584
     58950     2.29004     1.81483     1.78832     1.99921
     58960     2.29197     1.81084     1.79779     1.99876
     58970     2.29016       1.815     1.78911     1.99863
     58980     2.29021     1.80512     1.79399     2.00331
     58990     2.29543     1.80165     1.79482      2.0176
     59000     2.29407     1.79265     1.79321     2.02393
     59010     2.29008     1.78613     1.80138     2.01339
     59020     2.29024     1.79245     1.79118     2.01722
     59030     2.28786     1.79547     1.78825     2.01173
     59040     2.29026     1.78406     1.79375     2.02242
     59050     2.29263     1.78816     1.79703     2.02126
     59060     2.29106     1.78505     1.79322     2.02383
     59070     2.30293      1.7937     1.80252     2.03484
     59080     2.28459     1.78378     1.78471     2.01782
     59090     2.28948     1.79741      1.7913     2.01096
     59100     2.28561     1.80028     1.79023     2.00054
     59110     2.28751     1.80348     1.79287     1.99962
     59120     2.28228     1.80115      1.7778     2.00321
     59130     2.28819     1.79834     1.78778     2.01034
     59140     2.28156     1.78812     1.78392      2.0078
     59150      2.2924     1.79543     1.79227     2.01851
     59160     2.29434     1.79977     1.80008      2.0121
     59170     2.28823     1.79605     1.79748      2.0038
     59180     2.28483      1.7947     1.79475      1.9997
     59190     2.29043     1.80851     1.79235     2.00222
     59200     2.28265     1.80096     1.78961      1.9937
     59210     2.28241     1.79531     1.79413     1.99418
     59220     2.28389     1.79958     1.79924     1.98911
     59230     2.28814     1.79215     1.81445     1.99176
     59240     2.29053      1.7854     1.81434     2.00339
     59250     2.28391     1.79023     1.80194     1.99513
     59260     2.29697     1.79838      1.8118     2.00881
     59270     2.28245     1.78982     1.79507     1.99834
     59280     2.29089     1.79576     1.80614     2.00235
     59290     2.28506     1.78239     1.80346      2.0034
     59300     2.29136     1.79241     1.80643     2.00619
     59310     2.29655     1.79278     1.81156     2.01307
     59320     2.29006     1.78415      1.8155     2.00237
     59330       2.291     1.78483     1.80788     2.01079
     59340     2.28422     1.77805     1.80517     2.00381
     59350     2.28104     1.77808     1.80787     1.99406
     59360     2.28876     1.78306     1.80759     2.00753
     59370     2.28867     1.78048     1.80715        2.01
     59380     2.28756     1.77276     1.81088     2.01095
     59390     2.29442      1.7849     1.81197     2.01485
     59400     2.28644     1.77908     1.80996     2.00361
     59410     2.28643     1.77816     1.80454     2.00931
     59420     2.27716      1.7672     1.80358     1.99874
     59430     2.28223     1.78273     1.79811     2.00145
     59440     2.28509     1.78261     1.80435     2.00246
     59450     2.28226     1.78227     1.81185     1.98952
     59460     2.28307     1.78121     1.81227     1.99192
     59470     2.28737     1.77481      1.8269     1.99414
     59480     2.28251     1.77239     1.82262     1.98907
     59490     2.28326     1.77987     1.81935     1.98711
     59500     2.28725     1.77261     1.82698     1.99574
     59510     2.28485     1.77037     1.82501     1.99404
     59520     2.27698     1.77492      1.8106     1.98512
     59530     2.27435     1.77484     1.80923     1.98041
     59540     2.27722     1.77187     1.81315     1.98605
     59550       2.273     1.77229     1.80716     1.98148
     59560     2.28283     1.77458      1.8192     1.99097
     59570       2.281     1.77739     1.81608     1.98714
     59580     2.28117     1.78262      1.8164     1.98254
     59590     2.28573     1.77881     1.82483     1.98871
     59600     2.28175     1.78145      1.8163       1.985
     59610     2.28387     1.78027      1.8157     1.99148
     59620     2.28575     1.79119      1.8125     1.98891
     59630     2.27367     1.79188     1.80057     1.97135
     59640     2.28098     1.79125     1.81238     1.97798
     59650     2.27989     1.78543     1.81804     1.97554
     59660     2.28475     1.79314     1.81864     1.97923
     59670     2.27982     1.79726     1.81378     1.96856
     59680     2.28059     1.80479     1.81486     1.96244
     59690     2.29449      1.8199     1.83003      1.9668
     59700      2.2922     1.80841     1.82851     1.97346
     59710     2.28305     1.80162     1.82309     1.96345
     59720     2.28483     1.79482     1.82556     1.97151
     59730     2.28485     1.80022     1.81801     1.97362
     59740     2.28437      1.7981     1.82944     1.96384
     59750     2.28375     1.79876     1.82815     1.96298
     59760     2.28123     1.79261     1.83343     1.95783
     59770     2.29048     1.79125      1.8411     1.97343
     59780      2.2881     1.79938     1.83564     1.96557
     59790     2.29074     1.80898     1.83584     1.96271
     59800     2.28575     1.80859     1.83571     1.95153
     59810     2.28218      1.8041     1.83683     1.94628
     59820     2.27869     1.81204     1.83701     1.93048
     59830      2.2755     1.81517     1.83377     1.92309
     59840     2.28456     1.81708     1.84315     1.93376
     59850     2.29077     1.82388     1.85224     1.93336
     59860     2.27776     1.81526     1.83567     1.92654
     59870     2.28188      1.8097     1.85491      1.9231
     59880     2.28337     1.82262     1.85512     1.91418
     59890     2.29307     1.82626      1.8644     1.92486
     59900     2.28441     1.83026     1.85607     1.90847
     59910     2.28601     1.82634     1.85399     1.91804
     59920     2.29196     1.83023     1.86273     1.92007
     59930     2.28529     1.82183     1.86283     1.91204
     59940     2.29177     1.82568     1.86848     1.91837
     59950     2.28901     1.81946     1.87578     1.91053
     59960     2.28655     1.82218     1.86322     1.91434
     59970     2.28602     1.82073     1.86107     1.91656
     59980       2.284     1.80959     1.87162     1.91201
     59990     2.29121     1.81114     1.86971     1.92957
     60000     2.28257     1.81038     1.86392     1.91535
     60010      2.2856     1.81485     1.86525     1.91705
     60020     2.29211     1.81761     1.87107      1.9243
     60030     2.28272     1.80906     1.85849     1.92221
     60040      2.2874     1.80401      1.8655     1.93128
     60050     2.28846     1.80616     1.85557     1.94133
     60060      2.2885     1.80989     1.84866     1.94454
     60070     2.28919     1.80849     1.85557     1.94088
     60080     2.28816     1.81262     1.85868      1.9316
     60090     2.29186     1.80979     1.86399      1.9379
     60100     2.29117     1.81205     1.86392     1.93421
     60110     2.29071     1.80737     1.86542     1.93606
     60120     2.28759       1.803     1.85956     1.93839
     60130     2.28617     1.79339     1.85991     1.94361
     60140     2.29053     1.79221     1.86341      1.9516
     60150     2.28828     1.78955     1.85933     1.95266
     60160     2.29206     1.78649     1.86163     1.96211
     60170     2.29224     1.78257     1.85984      1.9678
     60180      2.2881     1.77378     1.86886     1.95752
     60190     2.29295     1.78459     1.86787     1.95997
     60200     2.29622     1.78824     1.87619     1.95637
     60210     2.28249     1.77484     1.86014     1.95175
     60220     2.28488      1.7768     1.86839     1.94767
     60230     2.29254     1.77204      1.8733     1.96522
     60240      2.2901     1.77963     1.87183     1.95404
     60250      2.2882      1.7822     1.87138     1.94768
     60260      2.2887     1.78447     1.86175     1.95597
     60270     2.29042     1.78246     1.87042     1.95357
     60280     2.28763      1.7757     1.86791     1.95558
     60290     2.29209     1.78009     1.87447     1.95577
     60300     2.29118     1.77336     1.87951     1.95491
     60310     2.29374     1.76902     1.87797     1.96627
     60320     2.29058     1.76792     1.87999     1.95796
     60330     2.29973     1.77073     1.88014     1.97664
     60340     2.29399      1.7672     1.87642     1.96998
     60350     2.29224     1.76485     1.87173     1.97247
     60360     2.29453     1.75748     1.87474      1.9815
     60370     2.28855     1.76156     1.86391     1.97425
     60380     2.28943     1.75967     1.86671     1.97534
     60390     2.28733     1.75953     1.86164     1.97538
     60400     2.28548     1.76692     1.85648     1.96933
     60410      2.2954     1.76023     1.87657     1.97933
     60420     2.29052     1.74982      1.8723     1.98131
     60430     2.29956     1.76362     1.88409     1.97884
     60440      2.2887      1.7518     1.87202     1.97563
     60450     2.29625     1.75296     1.87466     1.98955
     60460      2.2957     1.75274     1.87757     1.98573
     60470     2.29132      1.7516     1.88021     1.97407
     60480      2.2845     1.75151     1.87042     1.96765
     60490     2.29421     1.74866     1.88379     1.97998
     60500     2.29341     1.75105      1.8826     1.97713
     60510     2.29854     1.76342     1.88874      1.9722
     60520     2.28413      1.7591     1.86962     1.96076
     60530     2.28873     1.75867     1.87654     1.96526
     60540     2.28846     1.76698     1.87102     1.96243
     60550     2.28804       1.762     1.87369      1.9634
     60560     2.28594     1.76143     1.86045     1.97158
     60570     2.29017     1.76067      1.8704     1.97266
     60580     2.28663     1.75515     1.87209     1.96775
     60590     2.29227     1.76344     1.86763      1.9777
     60600     2.28657      1.7584     1.86404     1.97236
     60610     2.28654     1.75864     1.85858     1.97721
     60620     2.29602     1.76604     1.86303     1.98838
     60630     2.28827     1.76229     1.85625     1.98015
     60640     2.29429      1.7688      1.8623      1.9826
     60650     2.29235     1.76593     1.85541     1.98712
     60660     2.29249     1.76886     1.84636     1.99326
     60670     2.29351      1.7652     1.85348     1.99225
     60680     2.29449     1.76685     1.86608     1.98124
     60690     2.29161     1.76965       1.855      1.9825
     60700     2.29237      1.7734     1.85966     1.97652
     60710     2.29215     1.77942     1.85196     1.97783
     60720     2.29609     1.77062     1.86718     1.98055
     60730     2.28817     1.75529        1.86     1.98262
     60740     2.29156     1.75483     1.86065     1.99023
     60750     2.29329     1.76478     1.85628     1.98951
     60760     2.28925     1.75039     1.85866     1.99069
     60770     2.29122     1.75399     1.85944     1.99132
     60780     2.29166     1.75758     1.85143     1.99663
     60790     2.28739     1.75156     1.85227     1.99133
     60800     2.28796     1.75174      1.8472     1.99719
     60810     2.28791     1.75924     1.84466     1.99283
     60820     2.28673     1.76621     1.83884     1.98933
     60830     2.28639     1.76666     1.83709     1.98977
     60840     2.29104     1.77329     1.84477     1.98746
     60850      2.2928     1.77242     1.84657     1.99061
     60860     2.29241     1.77292     1.84959     1.98647
     60870     2.29158     1.77299     1.85173      1.9825
     60880     2.29376     1.78152     1.85545     1.97641
     60890     2.29045     1.78021     1.84989     1.97511
     60900     2.28185     1.77526     1.85004     1.95946
     60910      2.2882     1.78003     1.84875     1.97111
     60920     2.28557     1.78358     1.84555      1.9648
     60930     2.28555      1.7935     1.84321     1.95792
     60940     2.27401     1.79179     1.83184     1.94322
     60950     2.27998      1.7874     1.84424     1.94952
     60960      2.2838     1.78859     1.84149     1.95994
     60970      2.2781     1.78413     1.83182     1.95981
     60980     2.27936     1.76725     1.83741     1.97273
     60990     2.28837     1.77241     1.85318     1.97421
     61000     2.28538     1.76291     1.84595     1.98255
     61010     2.29232     1.77375     1.84947     1.98563
     61020     2.28647     1.77497     1.84995     1.97056
     61030     2.28894     1.77344     1.85697     1.97107
     61040      2.2896     1.77526     1.84917     1.97826
     61050     2.28916     1.76646     1.85668     1.97809
     61060     2.28767     1.77435     1.85139     1.97253
     61070     2.28869       1.777     1.85871     1.96563
     61080     2.28454     1.78317     1.85127     1.95738
     61090     2.27921     1.78113     1.84197     1.95557
     61100      2.2838     1.77891     1.84788     1.96273
     61110      2.2755      1.7789     1.83985     1.95096
     61120     2.27258      1.7855     1.83878     1.93909
     61130     2.28122     1.79387     1.84196     1.94863
     61140     2.28092     1.79139     1.84733     1.94511
     61150     2.27291     1.78347     1.84913     1.93189
     61160     2.27934     1.78601     1.85196     1.94196
     61170     2.27354     1.77849     1.85106     1.93611
     61180     2.27936     1.78922     1.84956     1.94134
     61190     2.27826     1.79678     1.84938     1.93193
     61200     2.28145     1.81499     1.84132     1.93011
     61210     2.28463     1.80398     1.85197     1.93776
     61220     2.28151      1.8001     1.84122     1.94426
     61230     2.27759     1.80534     1.83394     1.93708
     61240     2.27846     1.79829     1.84553     1.93467
     61250     2.27513     1.79226     1.83804     1.93955
     61260     2.27667     1.80578     1.82932     1.93887
     61270     2.27774     1.80502       1.837     1.93483
     61280     2.27729     1.81358     1.83371     1.92886
     61290     2.28268     1.80958     1.83707     1.94212
     61300     2.28486     1.81394     1.83392     1.94617
     61310     2.28541        1.82      1.8311     1.94444
     61320     2.28698     1.81946      1.8308     1.94892
     61330     2.28198      1.8049     1.83299     1.94867
     61340     2.28833     1.81097     1.83234     1.95852
     61350     2.28893     1.80403     1.84063     1.95856
     61360     2.28563     1.80884     1.83728     1.94955
     61370     2.28642      1.8132     1.83936     1.94537
     61380     2.28312     1.80404     1.84234     1.94332
     61390     2.28365     1.80979     1.83565     1.94556
     61400     2.28586     1.81061     1.84814     1.93814
     61410     2.28176      1.8106     1.83807     1.93805
     61420     2.28013     1.80828     1.83214       1.942
     61430     2.28814      1.8117     1.84128     1.94901
     61440     2.27764     1.80856     1.82464     1.94297
     61450     2.28818     1.80356     1.84686     1.95136
     61460     2.29028     1.80709     1.84839     1.95156
     61470     2.28581     1.81643     1.84448     1.93605
     61480     2.28162     1.81965     1.83976     1.92762
     61490     2.28199      1.8184     1.83393     1.93521
     61500     2.28237     1.81517     1.84598     1.92767
     61510     2.28367     1.82087     1.84769     1.92373
     61520     2.28029     1.80514     1.85385     1.92463
     61530     2.27666     1.80767     1.84917     1.91814
     61540     2.28381     1.81372     1.85267     1.92603
     61550     2.28201     1.80994     1.85944     1.91878
     61560     2.28067     1.81144     1.85289     1.92051
     61570     2.27782     1.81703     1.84797      1.9132
     61580     2.28256     1.81748     1.85652      1.9158
     61590     2.28992       1.829     1.84629      1.9322
     61600     2.28485     1.81617     1.84245     1.93596
     61610     2.27941     1.81322     1.83652     1.93154
     61620      2.2796     1.80492     1.84128     1.93523
     61630     2.27974     1.81133      1.8378     1.93287
     61640     2.28381     1.81229     1.83823     1.94116
     61650     2.28555     1.82002     1.83941     1.93691
     61660     2.27086     1.79944     1.83143     1.92911
     61670     2.28048     1.80708     1.83715      1.9392
     61680     2.27647     1.80497     1.83059     1.93796
     61690     2.27714     1.81242     1.82864     1.93442
     61700     2.27413     1.80478     1.83518     1.92826
     61710     2.27633     1.81046     1.83039     1.93267
     61720      2.2767     1.81009     1.83122     1.93312
     61730     2.27215     1.80648     1.82343     1.93315
     61740     2.27985     1.81228     1.83629     1.93367
     61750     2.28019     1.80945      1.8342      1.9391
     61760     2.27396      1.8101     1.82617     1.93143
     61770     2.28323     1.82207     1.83149       1.937
     61780     2.28144     1.82034      1.8322     1.93374
     61790     2.27718     1.81926     1.83164     1.92522
     61800     2.27986     1.82393     1.83596     1.92303
     61810     2.28645     1.82556      1.8361     1.93694
     61820     2.27685     1.81933     1.83096     1.92503
     61830     2.27926     1.82162     1.83317     1.92645
     61840      2.2684     1.80242     1.82981     1.92207
     61850     2.28376     1.81964      1.8298     1.94214
     61860      2.2771     1.80639     1.83494       1.934
     61870     2.27176     1.80999     1.81488     1.93699
     61880     2.27199     1.80419     1.81715     1.94082
     61890     2.27313      1.8088     1.81981     1.93669
     61900     2.28081     1.81326     1.83196     1.93913
     61910      2.2734     1.80703     1.83039     1.92899
     61920     2.28412     1.82182     1.83395     1.93701
     61930     2.27917     1.80934      1.8287     1.94199
     61940     2.28543     1.81335     1.83483      1.9472
     61950     2.28249     1.81363     1.83652     1.93842
     61960     2.28015     1.81425     1.83511     1.93366
     61970     2.27388     1.80776     1.83551     1.92456
     61980     2.28064     1.81487     1.84536     1.92445
     61990     2.27194     1.81273     1.83395     1.91678
     62000     2.26978     1.80373     1.82918      1.9247
     62010     2.28575     1.81868     1.83242     1.94523
     62020     2.27973     1.81255     1.83383     1.93548
     62030     2.28362     1.81668     1.84531     1.92986
     62040     2.27848     1.80589     1.84505     1.92808
     62050     2.28498     1.81358     1.84768     1.93371
     62060     2.28349     1.81641     1.84713     1.92806
     62070     2.28044     1.81879     1.84288     1.92266
     62080     2.28121     1.81204     1.86056     1.91381
     62090      2.2814     1.82655     1.84704     1.91356
     62100     2.28292     1.81991     1.85796     1.91294
     62110     2.28761      1.8342     1.85471     1.91367
     62120     2.28076     1.82511     1.85174     1.90887
     62130     2.27206     1.82162     1.84214     1.90072
     62140     2.27797     1.82911     1.84444     1.90545
     62150     2.27887     1.83099     1.85253     1.89793
     62160     2.28132     1.83885     1.84716     1.90143
     62170     2.27539     1.83496     1.84032     1.89761
     62180     2.27507     1.83167      1.8501     1.89051
     62190     2.28282     1.83903     1.84996     1.90214
     62200     2.28003     1.83061     1.85103     1.90253
     62210     2.27848     1.83322     1.84993     1.89738
     62220     2.28334     1.83981     1.85185     1.90078
     62230     2.28307      1.8414     1.84844     1.90192
     62240     2.28362     1.83268     1.85232     1.90789
     62250     2.28405     1.83617     1.84392     1.91369
     62260     2.27654     1.82472     1.83755     1.91286
     62270     2.27718     1.82523     1.83692     1.91451
     62280     2.28336     1.82215     1.84661     1.92282
     62290     2.27552     1.81155      1.8402     1.92039
     62300     2.27946     1.81848     1.84121     1.92223
     62310     2.27434     1.81378      1.8379     1.91769
     62320     2.27612     1.83068     1.83532     1.90831
     62330     2.28103     1.84094     1.84387      1.9019
     62340     2.28102      1.8435     1.84661     1.89673
     62350     2.28492     1.84527     1.84556     1.90541
     62360     2.28145      1.8442     1.84419     1.89946
     62370     2.28247     1.83958     1.85115     1.89961
     62380     2.27933     1.84048     1.83572     1.90617
     62390     2.27702     1.84243      1.8348     1.89963
     62400     2.27913     1.83397     1.83906     1.90875
     62410     2.28176      1.8398     1.83343     1.91483
     62420     2.27609     1.83427     1.82934     1.91054
     62430     2.28169      1.8338      1.8441     1.91016
     62440     2.27629     1.83701     1.83823     1.89982
     62450     2.28395     1.84876     1.83269     1.91211
     62460     2.28557     1.84342     1.83397     1.91989
     62470     2.28867     1.85342     1.82758     1.92375
     62480     2.28218     1.84692     1.82532     1.91672
     62490     2.27982     1.84234     1.82036     1.92023
     62500     2.27769     1.83761     1.82012     1.91992
     62510     2.27854     1.83803     1.82131     1.92041
     62520     2.28233      1.8443     1.82167     1.92304
     62530     2.27986     1.83833     1.81795     1.92644
     62540     2.27964     1.83982     1.82299     1.91971
     62550     2.28835     1.85799      1.8252     1.92084
     62560     2.28648     1.85322     1.82013      1.9258
     62570     2.27915     1.84951     1.80848     1.92296
     62580     2.28691     1.85613     1.81731     1.92667
     62590     2.28675     1.86089     1.81399     1.92484
     62600     2.27948     1.85835     1.81062     1.91317
     62610      2.2809     1.86004     1.80715      1.9182
     62620     2.28606     1.86364     1.80685     1.92726
     62630     2.27956     1.85695     1.79814     1.92646
     62640     2.27558       1.853     1.80431     1.91504
     62650     2.27758     1.85788     1.79534     1.92347
     62660     2.27432     1.85571     1.79599     1.91725
     62670     2.28256     1.86215     1.80105     1.92583
     62680     2.27794     1.85976     1.79351     1.92423
     62690     2.28141      1.8626     1.79671     1.92671
     62700     2.27762     1.86134     1.78856     1.92656
     62710     2.28201     1.86865     1.78658     1.93168
     62720     2.27416     1.85597      1.7841     1.92769
     62730     2.26639      1.8448     1.77675     1.92688
     62740     2.27997     1.86007      1.7862      1.9355
     62750     2.27672     1.85598     1.78258     1.93512
     62760     2.28613     1.86268     1.78744     1.94634
     62770     2.28265     1.86717     1.78428     1.93675
     62780     2.28342     1.85997     1.78573     1.94414
     62790     2.27916     1.85355     1.78494       1.941
     62800     2.28487     1.86281     1.77936     1.95065
     62810     2.28285     1.86718     1.76784     1.95222
     62820     2.28849     1.87842     1.76807     1.95444
     62830     2.28293     1.87381     1.76816     1.94576
     62840     2.28313     1.86768     1.77554      1.9454
     62850     2.27586     1.86577     1.76092     1.94348
     62860      2.2786     1.86418     1.76578     1.94702
     62870     2.27739     1.85949     1.76109     1.95292
     62880     2.28166     1.86337     1.76621     1.95456
     62890     2.28238     1.86898     1.76143     1.95521
     62900     2.27333     1.86457     1.75646     1.94273
     62910     2.27369      1.8667     1.75372     1.94404
     62920     2.28013     1.87729     1.75349     1.94911
     62930     2.28221      1.8845     1.76096     1.94028
     62940       2.285     1.88644     1.76549     1.94084
     62950     2.28179     1.88189     1.76777     1.93562
     62960     2.27626     1.87297     1.76738      1.9316
     62970     2.28347     1.87862     1.77066     1.94011
     62980     2.28752     1.87674     1.77474     1.94773
     62990     2.27873     1.86669     1.76725     1.94359
     63000     2.28054     1.88103     1.76749     1.93376
     63010     2.28499     1.87979     1.76512     1.94758
     63020     2.27775     1.86493     1.77705       1.934
     63030     2.28866     1.88574       1.776     1.94056
     63040     2.29135     1.89604     1.77623     1.93665
     63050     2.28543     1.89299     1.77627     1.92557
     63060       2.285     1.88752     1.78221     1.92444
     63070     2.27861     1.88291     1.77979     1.91603
     63080     2.28008     1.89282     1.77794     1.91145
     63090      2.2784     1.89336     1.77595     1.90877
     63100     2.28195     1.88998     1.78023      1.9166
     63110     2.27741     1.89344     1.77493     1.90728
     63120     2.28271     1.89925     1.78256     1.90705
     63130     2.27859     1.89143     1.78838     1.89952
     63140     2.28493     1.89697     1.78661     1.91085
     63150     2.28851      1.8964     1.79035     1.91647
     63160     2.28474     1.90942     1.78297     1.90137
     63170     2.28012     1.91228     1.78088     1.88932
     63180      2.2754     1.90286     1.78346     1.88501
     63190     2.28036     1.90154     1.78909     1.89298
     63200      2.2813     1.91144     1.77785     1.89586
     63210     2.27861     1.90036     1.77828     1.90014
     63220     2.27914     1.90508     1.77533     1.89942
     63230     2.28327     1.89919     1.77703      1.9136
     63240     2.27178     1.88948     1.76659     1.90551
     63250     2.28613     1.90051     1.77846     1.91779
     63260     2.27999     1.90077     1.77197     1.90889
     63270     2.27832     1.89411     1.76539     1.91761
     63280     2.27725     1.88877     1.76542     1.92031
     63290     2.28288     1.89551     1.76957     1.92321
     63300     2.28561     1.89861     1.76566     1.93021
     63310     2.29252     1.89823     1.77432     1.93902
     63320     2.27993     1.89146     1.77144     1.91846
     63330     2.27904     1.89286     1.76683     1.91924
     63340     2.28948     1.89202     1.78474      1.9283
     63350      2.2813     1.88913     1.77981     1.91627
     63360     2.28525     1.88596     1.78479     1.92418
     63370     2.28033     1.88667      1.7874     1.90931
     63380     2.28085     1.89086     1.79343     1.90075
     63390     2.28533     1.89006     1.79244     1.91319
     63400     2.28755     1.89153     1.80357     1.90658
     63410     2.28299     1.89421     1.79221     1.90369
     63420      2.2866      1.8941     1.79304     1.91167
     63430     2.28176     1.89677     1.79581     1.89477
     63440     2.28285     1.89283      1.7959     1.90123
     63450     2.28241     1.90108     1.79351      1.8942
     63460     2.28241     1.89755     1.79449     1.89682
     63470     2.28667     1.90608     1.79637     1.89673
     63480     2.28217     1.89975     1.79291     1.89554
     63490     2.28998     1.90141     1.80328     1.90285
     63500     2.27973     1.89304     1.78818     1.90082
     63510     2.28415     1.89609     1.79125     1.90551
     63520     2.28915     1.89983     1.79867     1.90679
     63530     2.28762     1.89997     1.79871     1.90294
     63540     2.27954     1.89494     1.78045     1.90574
     63550      2.2814     1.89428     1.78517     1.90642
     63560     2.28875     1.90672     1.78871     1.90833
     63570     2.29475     1.91258     1.79414     1.91176
     63580     2.28124     1.89216     1.79427      1.8996
     63590     2.28826     1.90599     1.78767     1.90886
     63600     2.28192      1.8974     1.78149     1.90801
     63610     2.27993     1.89753     1.78164     1.90297
     63620     2.28312     1.90664     1.76895     1.91331
     63630     2.27939     1.90577     1.77151     1.90292
     63640     2.27561     1.89073     1.77188     1.90849
     63650     2.27999     1.89008     1.77685     1.91497
     63660     2.27586     1.89298      1.7693     1.90927
     63670     2.27625      1.8838     1.77373     1.91515
     63680      2.2782     1.88941     1.76938     1.91828
     63690      2.2682     1.87423      1.7589     1.91913
     63700     2.27159     1.87117      1.7672      1.9225
     63710     2.27179     1.86502     1.76856     1.92769
     63720     2.28126     1.88227     1.75904     1.94194
     63730     2.27609     1.87853     1.76597     1.92707
     63740     2.27721     1.88521      1.7576     1.93086
     63750     2.27595     1.87952     1.76368     1.92787
     63760     2.27848     1.87964     1.77049      1.9275
     63770     2.27856     1.88246       1.768     1.92722
     63780     2.27565     1.88487      1.7656     1.92017
     63790     2.27197      1.8755      1.7624     1.92357
     63800     2.27367     1.88023     1.76335      1.9221
     63810      2.2767      1.8874      1.7798     1.90702
     63820     2.27296     1.88612     1.77121     1.90737
     63830     2.27458     1.88154     1.77831     1.90915
     63840     2.27915     1.88914     1.77789     1.91293
     63850     2.28181     1.88661     1.78023     1.91959
     63860      2.2882     1.88765     1.78913     1.92549
     63870     2.28173     1.88245     1.77767     1.92584
     63880      2.2657     1.86908      1.7715      1.9066
     63890     2.27557     1.89026     1.77602     1.90502
     63900     2.27803     1.88965     1.77551     1.91196
     63910     2.28223     1.90289     1.77174     1.91235
     63920     2.28667     1.90175     1.78015     1.91629
     63930     2.26843     1.88344     1.76742     1.90275
     63940     2.27897     1.88984       1.786     1.90423
     63950     2.27457     1.89715     1.77468     1.89702
     63960     2.27532     1.89815     1.77189     1.90042
     63970      2.2797     1.89944     1.77745     1.90442
     63980       2.281     1.89778     1.77834     1.90837
     63990     2.27823     1.89911     1.76765     1.91036
     64000     2.27961     1.89747     1.77895     1.90477
     64010     2.27629      1.8912     1.77214     1.90941
     64020     2.28455     1.90122     1.77753     1.91418
     64030     2.27872     1.88358     1.77463      1.9204
     64040     2.27308     1.87532     1.76942     1.91992
     64050     2.28218     1.88811     1.77617     1.92276
     64060     2.28612     1.88741     1.77209      1.9365
     64070     2.28132     1.88559     1.76217     1.93602
     64080     2.28172     1.88257     1.76649     1.93596
     64090     2.29193     1.89029       1.766     1.95293
     64100     2.28719     1.89293     1.75233     1.95159
     64110     2.29374      1.8918     1.76416     1.95738
     64120     2.28087     1.87123     1.76361     1.94753
     64130     2.28152     1.87065     1.76583      1.9476
     64140     2.28463     1.88178     1.76711       1.943
     64150     2.28295      1.8784       1.769     1.94062
     64160     2.28561     1.87895     1.77127     1.94427
     64170     2.28288     1.88307     1.75935      1.9447
     64180     2.29024     1.88282     1.76983     1.95271
     64190     2.28782     1.88765     1.76062      1.9507
     64200     2.28039      1.8747     1.75674     1.94927
     64210     2.28484      1.8827     1.75462     1.95389
     64220     2.27923     1.88755     1.74662     1.94325
     64230     2.28321     1.89332     1.74672      1.9469
     64240     2.28359     1.89055     1.74745     1.94983
     64250     2.28622     1.88759     1.75354     1.95337
     64260     2.28348      1.8837      1.7531     1.95112
     64270     2.28621     1.88466     1.75434     1.95547
     64280     2.28441     1.88313     1.75005     1.95657
     64290     2.28847     1.88486     1.75398     1.96088
     64300     2.28426     1.88282     1.75127     1.95542
     64310     2.27774     1.87113     1.75209      1.9507
     64320     2.28659     1.87661     1.75633     1.96229
     64330     2.28251     1.88335     1.75715     1.94553
     64340     2.28101     1.88107     1.75698     1.94439
     64350     2.27963     1.87968      1.7564     1.94301
     64360      2.2744     1.87597     1.75614     1.93456
     64370      2.2756     1.87536     1.76522      1.9297
     64380     2.28139     1.88612     1.76331     1.93462
     64390     2.28277     1.88198     1.77414     1.93202
     64400     2.27559     1.86861     1.77066     1.93122
     64410      2.2828     1.87722      1.7756     1.93536
     64420     2.27907     1.87836     1.77058     1.93005
     64430     2.27693     1.87667     1.76963     1.92752
     64440     2.28471     1.89316     1.76832     1.93101
     64450     2.27161     1.86739      1.7727     1.92114
     64460     2.27424     1.86732     1.77446     1.92581
     64470     2.28134     1.87769     1.76429      1.9418
     64480     2.27468     1.86903     1.76458     1.93425
     64490     2.27263     1.87084     1.74284     1.94735
     64500     2.27573      1.8657     1.75143      1.9518
     64510     2.27252     1.86844     1.73852     1.95324
     64520     2.28057     1.87187     1.74764     1.96056
     64530     2.27373     1.86547     1.74197     1.95583
     64540     2.27209     1.86312     1.74344     1.95295
     64550     2.27673     1.86436     1.75116     1.95566
     64560      2.2713     1.85827      1.7415     1.95744
     64570     2.28026     1.85757     1.75019     1.97115
     64580     2.27968     1.86104     1.74789     1.96858
     64590     2.27616     1.86184     1.75511     1.95318
     64600      2.2752     1.85981     1.76424     1.94464
     64610     2.27292     1.86186     1.76905     1.93294
     64620     2.27793     1.86716     1.77471     1.93442
     64630     2.27801     1.86929     1.78169     1.92613
     64640     2.27225     1.86566     1.78446     1.91345
     64650     2.28036     1.86618     1.79902      1.9186
     64660      2.2792     1.87198     1.79646     1.91258
     64670     2.27886     1.86688     1.80388     1.90977
     64680     2.27755     1.86896     1.79686     1.91121
     64690     2.27294     1.86512     1.79556      1.9052
     64700     2.26458     1.86639     1.78115     1.89756
     64710     2.27837     1.87234     1.79229     1.91415
     64720      2.2739     1.87026      1.7861     1.91134
     64730     2.27623     1.87294     1.79862      1.9025
     64740     2.28113     1.87121     1.80839     1.90666
     64750     2.27569     1.86082     1.80267     1.90926
     64760     2.27626     1.86965     1.80178     1.90281
     64770      2.2795     1.86705     1.80874     1.90651
     64780      2.2825     1.86774     1.80322     1.91821
     64790     2.28389     1.86605      1.8094     1.91735
     64800     2.28322      1.8679     1.79883     1.92389
     64810     2.28349     1.86436     1.80423     1.92292
     64820     2.27763     1.86214     1.80084     1.91433
     64830     2.28589     1.86543     1.81492     1.91751
     64840     2.28174     1.86259     1.80293     1.92169
     64850     2.28216     1.85817     1.80201     1.92782
     64860     2.28672     1.86507     1.81042     1.92407
     64870     2.27834     1.85809     1.80726      1.9139
     64880     2.28505     1.85646     1.80769     1.93099
     64890     2.28404     1.85793      1.8017     1.93279
     64900     2.28412     1.86104     1.79687     1.93449
     64910     2.29087     1.87854     1.78526     1.94424
     64920     2.28697     1.87177     1.79524     1.93237
     64930       2.283     1.86941      1.7817      1.9378
     64940     2.27429     1.86246     1.77453     1.93056
     64950     2.27926     1.86634     1.78808     1.92603
     64960     2.27921     1.86524     1.78843     1.92664
     64970     2.27643     1.85784     1.79312     1.92287
     64980     2.28293     1.85897     1.79664     1.93387
     64990     2.28312      1.8628     1.79237     1.93459
     65000     2.28362     1.85485     1.79157     1.94413
     65010      2.2831     1.85943     1.78895     1.94096
     65020      2.2732     1.85412     1.78362     1.92765
     65030     2.28776     1.86942     1.79227     1.93926
     65040     2.28434     1.86598     1.79181     1.93494
     65050     2.28946     1.86655      1.7986     1.94018
     65060     2.27566     1.85249     1.77808     1.94009
     65070     2.28434      1.8639     1.78005     1.94775
     65080     2.28733     1.86149     1.77827     1.95866
     65090     2.28175     1.85736     1.77587     1.95173
     65100     2.28863     1.85879     1.78849     1.95495
     65110     2.28583     1.85828     1.78441     1.95262
     65120     2.29717      1.8769     1.78252     1.96311
     65130     2.29306     1.87116     1.77241     1.96815
     65140     2.29169     1.87073     1.77243     1.96534
     65150     2.28269     1.86521     1.76596     1.95544
     65160     2.28692     1.86868      1.7576     1.96949
     65170      2.2819     1.86608     1.75403     1.96348
     65180     2.28687     1.87445     1.75633     1.96502
     65190      2.2806     1.86636     1.75244     1.96161
     65200     2.28279     1.87339     1.75275     1.95973
     65210     2.28724     1.87469     1.75448     1.96731
     65220     2.28184     1.86119     1.75728     1.96508
     65230     2.28702     1.86227     1.75403     1.97894
     65240       2.281     1.86083     1.74835     1.97142
     65250     2.28236     1.86029      1.7478     1.97556
     65260     2.27923     1.85486     1.74826     1.97303
     65270     2.28691     1.86295     1.75564     1.97663
     65280     2.27689     1.85855     1.75015     1.96244
     65290      2.2862     1.86607     1.75606     1.97165
     65300     2.28683     1.86858      1.7583     1.96874
     65310     2.28476     1.85808     1.76242      1.9702
     65320     2.28772     1.86704     1.76199     1.96898
     65330     2.29012     1.87133     1.75713     1.97481
     65340     2.28678     1.86241     1.76002     1.97293
     65350      2.2811     1.86046     1.75456     1.96647
     65360       2.282     1.86264     1.74992     1.97063
     65370     2.27649     1.85717     1.73897     1.97274
     65380     2.27337     1.85768     1.73437      1.9691
     65390     2.28473     1.85989      1.7465     1.98256
     65400     2.28091      1.8541     1.74091     1.98409
     65410     2.28065      1.8655     1.73506     1.97793
     65420     2.27708     1.86086     1.73912     1.97049
     65430     2.28185     1.86575     1.74137     1.97492
     65440     2.28582     1.87479     1.73813     1.97838
     65450     2.27437     1.86862     1.72487     1.96942
     65460     2.27982     1.86644     1.73912     1.97155
     65470     2.27255     1.86161     1.73195     1.96564
     65480     2.28329     1.87788      1.7322      1.9748
     65490     2.27895     1.87157     1.73823     1.96545
     65500     2.27986     1.87133     1.74166     1.96474
     65510     2.28231     1.87335     1.74202     1.96819
     65520     2.28365     1.87075      1.7374     1.97783
     65530      2.2778      1.8635     1.72824     1.97923
     65540     2.27269     1.85289     1.72736     1.97821
     65550     2.28127     1.86524     1.72399     1.98925
     65560       2.274     1.85892     1.71649     1.98499
     65570     2.27793     1.86692     1.71236     1.99007
     65580     2.27989     1.87203     1.71186     1.99018
     65590       2.285     1.87017     1.72003      1.9966
     65600     2.28155     1.87188     1.70841     1.99708
     65610     2.28349     1.86694     1.72432     1.99246
     65620     2.27973     1.86745     1.71688      1.9898
     65630      2.2855     1.86878     1.71815     2.00066
     65640     2.27923     1.86711      1.7257     1.98133
     65650     2.27583     1.86267     1.72357     1.97953
     65660     2.27278     1.86035     1.73517     1.96453
     65670     2.27754     1.86009     1.73784     1.97341
     65680     2.27712     1.86537      1.7339     1.97092
     65690     2.28206     1.87088     1.73697     1.97443
     65700     2.28123     1.86253     1.74266     1.97537
     65710     2.27369     1.86003     1.73067     1.97088
     65720      2.2767     1.86105     1.73541      1.9727
     65730     2.27959     1.87428     1.72782     1.97353
     65740       2.279     1.86814      1.7264     1.97921
     65750     2.27835     1.86148     1.73422     1.97714
     65760      2.2797     1.86047     1.72636     1.98806
     65770     2.27959     1.86332     1.72309     1.98798
     65780     2.28267     1.87252     1.71261     1.99545
     65790     2.28505     1.86511     1.72505     1.99711
     65800     2.28845     1.87027       1.735     1.99144
     65810     2.27604     1.85979     1.72686     1.97987
     65820     2.27306      1.8578     1.71866     1.98202
     65830     2.27537     1.85727     1.71803     1.98836
     65840     2.27741     1.87222     1.72031       1.977
     65850     2.27027     1.86359     1.71008      1.9776
     65860     2.27719     1.86681     1.71702     1.98446
     65870     2.27289     1.86752     1.71313     1.97727
     65880     2.27956     1.86167     1.72098     1.99128
     65890     2.27995     1.86487     1.71466     1.99463
     65900      2.2808     1.86801     1.71295     1.99511
     65910     2.27646     1.86238     1.70249     1.99941
     65920     2.27924     1.86726     1.70721     1.99717
     65930     2.27997     1.86592     1.70104     2.00533
     65940     2.28589     1.87754     1.70837     2.00174
     65950      2.2875     1.87545     1.70857      2.0072
     65960     2.28498      1.8771      1.7002     2.00702
     65970     2.27953      1.8636     1.70554     2.00266
     65980     2.27779     1.86262     1.70701     1.99836
     65990     2.28496     1.87856     1.70476     2.00173
     66000     2.28393     1.87087     1.71483     1.99796
     66010     2.28098     1.86933     1.70389     2.00203
     66020     2.28104     1.87629     1.69829      2.0004
     66030     2.28547     1.86782     1.71236     2.00645
     66040     2.27879     1.86679     1.70545     1.99807
     66050     2.28313     1.87539     1.70192     2.00294
     66060     2.28811     1.88531       1.702     2.00492
     66070     2.28593     1.87973     1.70114     2.00592
     66080     2.27834     1.87392     1.70153     1.99372
     66090     2.27735     1.86236     1.70366     2.00044
     66100      2.2812     1.87072     1.70266     2.00228
     66110     2.28539     1.87497     1.71698     1.99562
     66120     2.28455     1.87946     1.70769     1.99744
     66130     2.28645      1.8832     1.70925     1.99693
     66140     2.28214     1.88129     1.70374     1.99357
     66150     2.28118     1.87834     1.69897     1.99823
     66160     2.28053      1.8752     1.70777     1.99218
     66170     2.28184     1.87798     1.71604     1.98544
     66180     2.27871     1.87742      1.7013     1.99147
     66190     2.27301      1.8716     1.70755     1.97853
     66200     2.28329     1.88217     1.70748     1.99217
     66210     2.27573     1.87666     1.69778     1.98836
     66220     2.27676     1.87787     1.69241     1.99414
     66230     2.28028     1.88315      1.7016     1.98937
     66240     2.27828     1.87555     1.70376     1.99015
     66250     2.28108     1.88352     1.69887      1.9932
     66260     2.27797     1.88273     1.70063     1.98531
     66270     2.27658     1.87922      1.7026     1.98377
     66280      2.2726     1.87482     1.69383     1.98631
     66290     2.27031      1.8713     1.70025      1.9789
     66300     2.28004     1.88224     1.69732     1.99335
     66310     2.27988     1.88011     1.69432     1.99754
     66320     2.27153     1.87182     1.69781      1.9833
     66330     2.27791     1.87107     1.71006     1.98809
     66340     2.28051     1.87339     1.70959     1.99227
     66350     2.27647     1.86849     1.70525     1.99137
     66360     2.28398     1.87459     1.70774     2.00067
     66370     2.27771     1.87171     1.70995     1.98713
     66380     2.27894     1.87485     1.70252     1.99335
     66390     2.26528     1.86653      1.6933     1.97783
     66400     2.27651     1.88084      1.6941     1.98933
     66410     2.27931     1.87592     1.70637      1.9899
     66420     2.28557     1.88199     1.70577     1.99903
     66430     2.28272     1.88847     1.69269     1.99753
     66440      2.2857     1.88687     1.70085     1.99892
     66450     2.28186     1.87284     1.71488     1.99133
     66460     2.28196     1.87975     1.70907     1.99005
     66470     2.27426      1.8707     1.70061     1.98818
     66480     2.27602     1.87645     1.69657     1.99027
     66490     2.27342     1.87344      1.7052     1.97975
     66500     2.28234     1.89082     1.70319     1.98547
     66510     2.27345     1.87667     1.70483     1.97708
     66520     2.27771     1.88111     1.70149     1.98553
     66530     2.28053     1.88262     1.70623     1.98651
     66540     2.27877     1.88951     1.70135     1.98009
     66550     2.27616      1.8781     1.70295     1.98356
     66560     2.27923     1.87563     1.70928      1.9875
     66570     2.28232     1.88518     1.71152     1.98362
     66580     2.28216     1.88187     1.71675     1.98187
     66590     2.27852     1.87565     1.72077     1.97591
     66600     2.28289     1.88125      1.7117      1.9885
     66610     2.28424     1.88066     1.71158     1.99227
     66620     2.26902      1.8792     1.69335     1.97435
     66630     2.27124     1.87119     1.69628     1.98452
     66640     2.27443     1.86918     1.70807     1.98362
     66650     2.27715     1.87608     1.69464     1.99484
     66660     2.27892     1.87835     1.69216     1.99885
     66670     2.27314     1.86633     1.69201     1.99706
     66680     2.28268     1.88164     1.69037     2.00583
     66690     2.27749        1.88     1.68687      1.9985
     66700     2.27088     1.87092     1.68715     1.99174
     66710     2.28022     1.87552     1.70039     1.99748
     66720     2.28001     1.87696     1.69628     1.99912
     66730     2.27818     1.88454      1.6922     1.99126
     66740     2.27883      1.8812     1.69193     1.99614
     66750     2.28287     1.88606     1.69916     1.99465
     66760     2.28068     1.88864     1.69151     1.99369
     66770     2.27036      1.8748     1.68897     1.98534
     66780     2.27763     1.87599     1.69803     1.99311
     66790     2.28408     1.87327     1.71291     1.99769
     66800     2.28087     1.86774     1.70495     2.00236
     66810     2.27833     1.86895     1.70742     1.99332
     66820      2.2778     1.86882     1.70307     1.99596
     66830     2.27731     1.86598     1.70185     1.99853
     66840     2.27318     1.86306     1.70698     1.98744
     66850     2.27339     1.85815     1.72613     1.97596
     66860      2.2763     1.86778     1.72566     1.97398
     66870     2.27168     1.86118       1.719     1.97538
     66880     2.27602     1.86209      1.7284     1.97632
     66890     2.27945     1.86025     1.73222     1.98258
     66900     2.28058      1.8688     1.73106     1.97816
     66910     2.27217     1.86186     1.72867     1.96741
     66920     2.27567     1.86585     1.72702     1.97316
     66930     2.27264     1.86065      1.7186     1.97843
     66940     2.28316     1.86674       1.734     1.98347
     66950     2.28059     1.86554      1.7253     1.98628
     66960      2.2801     1.87016     1.72047     1.98499
     66970     2.28202     1.86567      1.7293     1.98596
     66980     2.28208     1.86975     1.73155      1.9803
     66990     2.28583     1.87272     1.73024     1.98727
     67000     2.28228     1.87078     1.73249     1.97896
     67010     2.27796     1.86831     1.72893     1.97444
     67020     2.28356     1.86806     1.74001     1.97788
     67030     2.28284        1.87     1.74249     1.97219
     67040     2.28193     1.87002     1.74267      1.9699
     67050     2.27372     1.86135     1.73976     1.96169
     67060     2.28294     1.87137     1.74793     1.96631
     67070     2.27931      1.8645     1.75019      1.9624
     67080     2.27662     1.86158     1.75331     1.95612
     67090     2.27385     1.86957     1.74406     1.95031
     67100     2.28464     1.87099     1.75454     1.96472
     67110     2.27648     1.86798     1.74252     1.95933
     67120     2.27883     1.87384     1.75291     1.94991
     67130     2.27538      1.8659     1.75197     1.95033
     67140      2.2747     1.87077      1.7489      1.9468
     67150     2.27288      1.8681     1.74016     1.95294
     67160     2.27516     1.87304     1.74337     1.95066
     67170     2.27528     1.87033     1.75536     1.94278
     67180     2.27361     1.87484     1.74622     1.94276
     67190     2.27807     1.88544     1.75136     1.93831
     67200      2.2764     1.87111      1.7574     1.94279
     67210     2.27453     1.87107     1.73377      1.9596
     67220     2.27756     1.87474     1.73628     1.96093
     67230     2.27786     1.88131     1.72273     1.96727
     67240     2.27722     1.87655     1.72774     1.96593
     67250     2.28169     1.87816     1.72755     1.97491
     67260     2.28336     1.88081     1.72428      1.9791
     67270     2.28191      1.8844     1.71631     1.97928
     67280     2.29706     1.89654     1.72729     1.99313
     67290     2.28419     1.88335      1.7133     1.98811
     67300     2.28508     1.88342     1.72148     1.98304
     67310     2.28532     1.88818     1.71058     1.98848
     67320       2.279     1.88327     1.70459     1.98376
     67330     2.28694     1.88804     1.70544     1.99674
     67340     2.27824     1.87392     1.71615     1.98091
     67350     2.27477     1.87563     1.71163     1.97523
     67360     2.28312     1.87873     1.72482     1.98006
     67370     2.27476     1.86533     1.71793     1.97947
     67380     2.27766     1.86376     1.71952     1.98624
     67390     2.27925     1.87245     1.72357     1.97817
     67400     2.27817     1.87034     1.71448     1.98557
     67410     2.27597     1.86534     1.71816     1.98205
     67420     2.27428     1.86605     1.71355     1.98148
     67430     2.27614     1.85708      1.7235     1.98555
     67440     2.27668     1.85934     1.72126     1.98662
     67450     2.27562     1.85932     1.71961     1.98563
     67460     2.27287     1.85007     1.71999     1.98765
     67470     2.27388     1.86144     1.70958     1.98833
     67480      2.2707      1.8503     1.71659     1.98541
     67490     2.27088     1.85633     1.70891     1.98682
     67500     2.26646     1.84983     1.70742     1.98407
     67510     2.26956     1.86036       1.707     1.98167
     67520     2.27416      1.8582     1.71207     1.98986
     67530     2.28161     1.85741     1.72292     1.99826
     67540     2.28145     1.86711     1.71046     1.99956
     67550     2.28316     1.86966     1.70163     2.00861
     67560     2.28089     1.86974     1.69184     2.01164
     67570     2.28271     1.87756     1.69451     2.00622
     67580     2.27995      1.8728     1.69047     2.00779
     67590     2.28284     1.87758     1.69245     2.00824
     67600     2.27388     1.86988     1.68208     2.00381
     67610     2.28239     1.86244     1.69715     2.01734
     67620     2.28869     1.87448     1.69136     2.02529
     67630     2.27791     1.87062     1.68886     2.00657
     67640     2.28576     1.87679     1.68884     2.01864
[truncated: 190,925 more chars]
