# Supplementary material for: Exploration of the molecular mechanism of melatonin against polycystic ovary syndrome based on a network pharmacology approach and experimental validation
Source: Front Endocrinol (Lausanne). 2025 Aug 5;16:1528518. doi: 10.3389/fendo.2025.1528518 (PMC12361247; doi:10.3389/fendo.2025.1528518)
Supplement: Supplementary file 1 [file DataSheet1.zip › Raw data/molecular dynamics simulation/CYP19A1-Melatonin/hbond-pro-lig.xvg]

# This file was created Thu Oct 31 19:06:35 2024
# Created by:
#                      :-) GROMACS - gmx hbond, 2022.3 (-:
# 
# Executable:   /usr/gromacs-2022.3/build/bin/gmx
# Data prefix:  /usr/gromacs-2022.3 (source tree)
# Working dir:  /media/zhuxf/ed1e2859-6835-4f28-bdc4-842a33339ae6/MD/1031-春天de奥利奥ri/CYP19A1-Melatonin
# Command line:
#   gmx hbond -f md_0_1.xtc -s md_0_1.tpr -n index.ndx -num hbond-pro-lig.xvg -hbn -hbm -tu ns
# gmx hbond is part of G R O M A C S:
#
# Great Red Oystrich Makes All Chemists Sane
#
@    title "Hydrogen Bonds"
@    xaxis  label "Time (ns)"
@    yaxis  label "Number"
@TYPE xy
@ view 0.15, 0.15, 0.75, 0.85
@ legend on
@ legend box on
@ legend loctype view
@ legend 0.78, 0.8
@ legend length 2
@ s0 legend "Hydrogen bonds"
@ s1 legend "Pairs within 0.35 nm"
         0           2           4
      0.01           2           1
      0.02           1           2
      0.03           1           2
      0.04           3           0
      0.05           1           2
      0.06           2           2
      0.07           3           1
      0.08           2           1
      0.09           3           0
       0.1           2           1
      0.11           2           2
      0.12           2           2
      0.13           3           1
      0.14           3           0
      0.15           2           1
      0.16           3           0
      0.17           2           1
      0.18           2           1
      0.19           3           0
       0.2           3           0
      0.21           3           0
      0.22           1           2
      0.23           2           1
      0.24           1           2
      0.25           3           1
      0.26           3           2
      0.27           1           3
      0.28           3           1
      0.29           4           0
       0.3           2           1
      0.31           3           1
      0.32           4           0
      0.33           4           0
      0.34           4           0
      0.35           3           1
      0.36           3           1
      0.37           2           2
      0.38           4           0
      0.39           4           0
       0.4           4           0
      0.41           4           0
      0.42           3           1
      0.43           3           0
      0.44           1           2
      0.45           2           2
      0.46           2           1
      0.47           3           0
      0.48           2           1
      0.49           3           0
       0.5           2           0
      0.51           2           0
      0.52           1           1
      0.53           1           2
      0.54           2           0
      0.55           1           1
      0.56           3           0
      0.57           2           2
      0.58           2           1
      0.59           2           2
       0.6           3           0
      0.61           3           1
      0.62           0           3
      0.63           0           3
      0.64           2           0
      0.65           2           1
      0.66           1           1
      0.67           0           3
      0.68           1           1
      0.69           3           1
       0.7           1           2
      0.71           1           3
      0.72           1           2
      0.73           2           2
      0.74           2           1
      0.75           1           2
      0.76           1           2
      0.77           2           2
      0.78           1           3
      0.79           0           3
       0.8           1           3
      0.81           0           3
      0.82           1           1
      0.83           2           1
      0.84           1           2
      0.85           0           3
      0.86           0           3
      0.87           2           0
      0.88           1           2
      0.89           2           0
       0.9           1           2
      0.91           1           1
      0.92           1           1
      0.93           2           1
      0.94           0           2
      0.95           2           0
      0.96           1           1
      0.97           1           1
      0.98           2           0
      0.99           2           0
         1           1           2
      1.01           1           1
      1.02           2           0
      1.03           1           1
      1.04           1           1
      1.05           1           1
      1.06           1           2
      1.07           2           1
      1.08           0           2
      1.09           1           2
       1.1           2           0
      1.11           2           0
      1.12           2           2
      1.13           0           3
      1.14           0           3
      1.15           1           2
      1.16           1           2
      1.17           1           1
      1.18           0           3
      1.19           1           2
       1.2           1           1
      1.21           0           2
      1.22           1           1
      1.23           0           2
      1.24           1           3
      1.25           1           1
      1.26           1           2
      1.27           2           1
      1.28           2           0
      1.29           1           1
       1.3           0           3
      1.31           1           1
      1.32           1           2
      1.33           1           1
      1.34           1           2
      1.35           1           1
      1.36           1           1
      1.37           1           1
      1.38           1           2
      1.39           1           2
       1.4           1           1
      1.41           1           1
      1.42           1           1
      1.43           1           2
      1.44           2           1
      1.45           2           0
      1.46           2           1
      1.47           2           1
      1.48           2           1
      1.49           2           0
       1.5           2           1
      1.51           2           1
      1.52           3           0
      1.53           2           0
      1.54           1           1
      1.55           0           3
      1.56           2           1
      1.57           1           2
      1.58           1           1
      1.59           1           2
       1.6           2           1
      1.61           1           2
      1.62           2           1
      1.63           1           1
      1.64           2           0
      1.65           1           1
      1.66           2           1
      1.67           1           2
      1.68           1           2
      1.69           1           1
       1.7           1           2
      1.71           0           4
      1.72           1           2
      1.73           2           2
      1.74           2           2
      1.75           2           1
      1.76           1           2
      1.77           1           1
      1.78           3           0
      1.79           0           5
       1.8           3           0
      1.81           2           1
      1.82           4           0
      1.83           0           4
      1.84           2           1
      1.85           0           3
      1.86           1           2
      1.87           2           1
      1.88           0           3
      1.89           1           2
       1.9           1           1
      1.91           2           0
      1.92           3           1
      1.93           2           2
      1.94           3           1
      1.95           1           1
      1.96           2           2
      1.97           0           4
      1.98           2           0
      1.99           2           0
         2           1           1
      2.01           0           2
      2.02           1           1
      2.03           0           3
      2.04           2           1
      2.05           0           3
      2.06           0           3
      2.07           2           1
      2.08           2           0
      2.09           2           1
       2.1           2           1
      2.11           2           2
      2.12           2           2
      2.13           2           1
      2.14           3           0
      2.15           2           1
      2.16           1           1
      2.17           2           1
      2.18           2           1
      2.19           1           2
       2.2           2           1
      2.21           2           1
      2.22           2           1
      2.23           0           3
      2.24           3           0
      2.25           1           2
      2.26           1           3
      2.27           2           1
      2.28           1           3
      2.29           1           2
       2.3           2           1
      2.31           2           1
      2.32           3           0
      2.33           1           1
      2.34           2           2
      2.35           3           1
      2.36           1           2
      2.37           2           1
      2.38           3           0
      2.39           1           1
       2.4           2           1
      2.41           3           1
      2.42           3           0
      2.43           4           0
      2.44           2           2
      2.45           2           1
      2.46           2           1
      2.47           1           2
      2.48           0           3
      2.49           0           2
       2.5           1           2
      2.51           1           2
      2.52           2           1
      2.53           1           2
      2.54           2           1
      2.55           2           1
      2.56           2           1
      2.57           3           0
      2.58           1           2
      2.59           2           1
       2.6           2           0
      2.61           2           1
      2.62           2           2
      2.63           2           1
      2.64           2           1
      2.65           0           4
      2.66           1           2
      2.67           2           1
      2.68           3           0
      2.69           2           1
       2.7           2           1
      2.71           3           0
      2.72           2           1
      2.73           2           1
      2.74           2           1
      2.75           2           1
      2.76           1           1
      2.77           0           2
      2.78           2           1
      2.79           0           2
       2.8           2           1
      2.81           1           2
      2.82           1           1
      2.83           2           1
      2.84           1           2
      2.85           2           1
      2.86           2           1
      2.87           1           2
      2.88           2           1
      2.89           1           1
       2.9           1           2
      2.91           1           2
      2.92           2           1
      2.93           2           1
      2.94           1           2
      2.95           3           0
      2.96           0           2
      2.97           2           1
      2.98           2           1
      2.99           2           1
         3           1           2
      3.01           2           1
      3.02           2           1
      3.03           0           4
      3.04           2           1
      3.05           2           1
      3.06           2           1
      3.07           2           1
      3.08           1           2
      3.09           3           0
       3.1           2           1
      3.11           1           3
      3.12           2           1
      3.13           2           2
      3.14           1           1
      3.15           2           1
      3.16           2           1
      3.17           1           2
      3.18           0           3
      3.19           2           1
       3.2           2           1
      3.21           2           1
      3.22           2           1
      3.23           2           1
      3.24           2           1
      3.25           2           1
      3.26           1           2
      3.27           2           1
      3.28           1           2
      3.29           1           2
       3.3           2           1
      3.31           1           2
      3.32           2           1
      3.33           1           2
      3.34           2           1
      3.35           2           1
      3.36           2           1
      3.37           2           1
      3.38           2           1
      3.39           1           3
       3.4           0           3
      3.41           2           1
      3.42           2           1
      3.43           2           1
      3.44           1           2
      3.45           1           2
      3.46           2           1
      3.47           2           1
      3.48           1           2
      3.49           2           1
       3.5           0           2
      3.51           2           1
      3.52           2           1
      3.53           3           1
      3.54           3           1
      3.55           2           1
      3.56           1           3
      3.57           2           1
      3.58           1           2
      3.59           1           2
       3.6           1           2
      3.61           2           1
      3.62           2           1
      3.63           0           2
      3.64           1           2
      3.65           1           2
      3.66           0           3
      3.67           1           2
      3.68           1           3
      3.69           0           3
       3.7           2           1
      3.71           2           2
      3.72           2           0
      3.73           3           0
      3.74           3           1
      3.75           3           1
      3.76           3           0
      3.77           3           0
      3.78           3           0
      3.79           1           1
       3.8           3           0
      3.81           2           1
      3.82           3           0
      3.83           0           2
      3.84           2           0
      3.85           0           3
      3.86           3           0
      3.87           3           0
      3.88           2           1
      3.89           3           0
       3.9           1           1
      3.91           2           1
      3.92           2           0
      3.93           2           1
      3.94           2           1
      3.95           2           1
      3.96           2           2
      3.97           4           0
      3.98           3           1
      3.99           3           0
         4           3           1
      4.01           2           2
      4.02           3           0
      4.03           3           1
      4.04           2           2
      4.05           1           2
      4.06           2           1
      4.07           2           2
      4.08           3           0
      4.09           2           1
       4.1           1           3
      4.11           2           2
      4.12           1           2
      4.13           2           1
      4.14           2           1
      4.15           2           1
      4.16           1           2
      4.17           1           2
      4.18           2           1
      4.19           2           1
       4.2           1           2
      4.21           2           1
      4.22           3           0
      4.23           2           2
      4.24           3           1
      4.25           3           1
      4.26           3           0
      4.27           1           3
      4.28           2           1
      4.29           2           1
       4.3           1           1
      4.31           2           1
      4.32           2           1
      4.33           2           1
      4.34           2           1
      4.35           1           2
      4.36           3           0
      4.37           1           2
      4.38           3           0
      4.39           1           2
       4.4           2           1
      4.41           2           1
      4.42           2           1
      4.43           1           2
      4.44           0           3
      4.45           2           1
      4.46           1           2
      4.47           0           2
      4.48           2           1
      4.49           2           1
       4.5           1           1
      4.51           1           2
      4.52           1           2
      4.53           1           1
      4.54           0           2
      4.55           2           1
      4.56           1           2
      4.57           1           1
      4.58           0           3
      4.59           2           0
       4.6           1           2
      4.61           2           0
      4.62           1           1
      4.63           1           1
      4.64           1           1
      4.65           1           2
      4.66           0           4
      4.67           0           2
      4.68           1           1
      4.69           1           2
       4.7           0           2
      4.71           2           0
      4.72           2           1
      4.73           3           0
      4.74           3           0
      4.75           2           1
      4.76           3           0
      4.77           0           2
      4.78           2           0
      4.79           1           2
       4.8           1           2
      4.81           2           1
      4.82           2           2
      4.83           2           1
      4.84           2           1
      4.85           2           0
      4.86           3           0
      4.87           1           2
      4.88           2           1
      4.89           0           3
       4.9           1           2
      4.91           3           0
      4.92           1           1
      4.93           3           0
      4.94           2           1
      4.95           2           1
      4.96           2           1
      4.97           1           1
      4.98           0           2
      4.99           1           1
         5           2           0
      5.01           1           2
      5.02           1           1
      5.03           2           0
      5.04           1           1
      5.05           3           0
      5.06           3           0
      5.07           0           3
      5.08           0           3
      5.09           1           2
       5.1           2           1
      5.11           2           0
      5.12           2           1
      5.13           1           2
      5.14           2           1
      5.15           3           0
      5.16           2           1
      5.17           2           1
      5.18           1           2
      5.19           2           1
       5.2           1           1
      5.21           2           1
      5.22           2           1
      5.23           2           1
      5.24           3           0
      5.25           2           1
      5.26           3           0
      5.27           2           1
      5.28           1           2
      5.29           2           1
       5.3           2           1
      5.31           3           0
      5.32           1           1
      5.33           2           1
      5.34           1           2
      5.35           1           2
      5.36           1           2
      5.37           2           0
      5.38           1           1
      5.39           1           2
       5.4           3           0
      5.41           0           3
      5.42           3           1
      5.43           2           2
      5.44           3           0
      5.45           3           0
      5.46           1           1
      5.47           2           0
      5.48           1           2
      5.49           2           1
       5.5           1           3
      5.51           2           1
      5.52           1           2
      5.53           1           2
      5.54           2           1
      5.55           0           2
      5.56           2           1
      5.57           0           4
      5.58           3           0
      5.59           2           2
       5.6           0           2
      5.61           2           1
      5.62           3           0
      5.63           3           0
      5.64           3           0
      5.65           1           2
      5.66           2           2
      5.67           2           2
      5.68           1           2
      5.69           1           2
       5.7           2           1
      5.71           3           0
      5.72           2           1
      5.73           2           1
      5.74           1           2
      5.75           1           2
      5.76           1           2
      5.77           2           1
      5.78           0           3
      5.79           1           2
       5.8           1           2
      5.81           2           1
      5.82           0           2
      5.83           2           1
      5.84           1           1
      5.85           1           2
      5.86           1           2
      5.87           2           1
      5.88           2           1
      5.89           2           1
       5.9           3           0
      5.91           2           1
      5.92           1           3
      5.93           1           2
      5.94           2           2
      5.95           2           1
      5.96           1           1
      5.97           2           1
      5.98           2           1
      5.99           1           2
         6           1           2
      6.01           1           2
      6.02           1           1
      6.03           1           1
      6.04           1           1
      6.05           1           1
      6.06           1           2
      6.07           1           1
      6.08           1           1
      6.09           0           3
       6.1           0           3
      6.11           1           1
      6.12           1           1
      6.13           2           1
      6.14           2           1
      6.15           1           1
      6.16           1           3
      6.17           1           2
      6.18           1           2
      6.19           0           3
       6.2           1           1
      6.21           0           2
      6.22           0           2
      6.23           1           1
      6.24           2           0
      6.25           1           1
      6.26           1           2
      6.27           1           1
      6.28           1           1
      6.29           1           3
       6.3           1           2
      6.31           1           2
      6.32           1           3
      6.33           1           1
      6.34           1           2
      6.35           0           2
      6.36           1           2
      6.37           1           2
      6.38           2           0
      6.39           1           1
       6.4           2           0
      6.41           1           1
      6.42           1           2
      6.43           1           1
      6.44           2           0
      6.45           1           2
      6.46           1           2
      6.47           1           2
      6.48           2           1
      6.49           1           2
       6.5           0           2
      6.51           0           2
      6.52           1           1
      6.53           1           1
      6.54           1           2
      6.55           1           1
      6.56           1           2
      6.57           1           2
      6.58           0           3
      6.59           2           1
       6.6           2           0
      6.61           1           2
      6.62           2           2
      6.63           2           1
      6.64           2           1
      6.65           2           1
      6.66           2           1
      6.67           0           2
      6.68           1           1
      6.69           0           2
       6.7           1           1
      6.71           2           1
      6.72           1           2
      6.73           2           0
      6.74           1           2
      6.75           0           2
      6.76           0           2
      6.77           2           0
      6.78           2           0
      6.79           1           1
       6.8           0           2
      6.81           2           1
      6.82           1           1
      6.83           3           0
      6.84           2           1
      6.85           0           3
      6.86           0           3
      6.87           3           0
      6.88           1           2
      6.89           2           1
       6.9           2           1
      6.91           2           1
      6.92           2           1
      6.93           1           2
      6.94           2           1
      6.95           1           1
      6.96           2           0
      6.97           1           1
      6.98           0           2
      6.99           2           1
         7           2           1
      7.01           0           2
      7.02           1           2
      7.03           1           1
      7.04           2           1
      7.05           1           1
      7.06           1           2
      7.07           0           3
      7.08           1           2
      7.09           1           1
       7.1           1           1
      7.11           1           1
      7.12           0           2
      7.13           1           1
      7.14           1           1
      7.15           1           1
      7.16           0           2
      7.17           1           1
      7.18           2           0
      7.19           1           1
       7.2           1           1
      7.21           2           1
      7.22           1           1
      7.23           2           1
      7.24           1           2
      7.25           2           1
      7.26           1           1
      7.27           1           1
      7.28           2           1
      7.29           1           1
       7.3           1           1
      7.31           1           1
      7.32           1           2
      7.33           2           0
      7.34           1           2
      7.35           0           2
      7.36           1           2
      7.37           1           1
      7.38           1           1
      7.39           1           1
       7.4           0           2
      7.41           0           2
      7.42           1           1
      7.43           2           1
      7.44           1           2
      7.45           1           1
      7.46           1           1
      7.47           1           1
      7.48           1           2
      7.49           2           1
       7.5           1           1
      7.51           1           1
      7.52           1           2
      7.53           1           1
      7.54           1           2
      7.55           2           1
      7.56           0           2
      7.57           0           3
      7.58           0           3
      7.59           2           1
       7.6           2           1
      7.61           2           1
      7.62           1           1
      7.63           0           3
      7.64           2           0
      7.65           0           3
      7.66           1           1
      7.67           1           2
      7.68           2           1
      7.69           2           1
       7.7           2           1
      7.71           3           0
      7.72           3           0
      7.73           1           2
      7.74           1           1
      7.75           2           1
      7.76           0           3
      7.77           2           1
      7.78           0           3
      7.79           1           2
       7.8           1           2
      7.81           0           3
      7.82           1           1
      7.83           1           1
      7.84           1           1
      7.85           2           1
      7.86           2           1
      7.87           2           0
      7.88           1           2
      7.89           2           1
       7.9           0           2
      7.91           1           1
      7.92           1           2
      7.93           2           1
      7.94           3           0
      7.95           1           2
      7.96           1           1
      7.97           2           1
      7.98           0           4
      7.99           2           1
         8           2           1
      8.01           0           2
      8.02           0           3
      8.03           1           2
      8.04           1           1
      8.05           1           2
      8.06           0           2
      8.07           1           2
      8.08           1           2
      8.09           1           1
       8.1           1           1
      8.11           2           1
      8.12           1           1
      8.13           0           2
      8.14           1           2
      8.15           1           1
      8.16           0           3
      8.17           1           1
      8.18           1           2
      8.19           1           1
       8.2           1           1
      8.21           1           2
      8.22           2           1
      8.23           1           2
      8.24           1           2
      8.25           1           1
      8.26           1           2
      8.27           1           1
      8.28           1           2
      8.29           1           1
       8.3           0           3
      8.31           2           1
      8.32           0           2
      8.33           1           2
      8.34           1           2
      8.35           1           1
      8.36           1           1
      8.37           2           0
      8.38           1           1
      8.39           0           2
       8.4           1           2
      8.41           1           1
      8.42           0           2
      8.43           0           2
      8.44           2           1
      8.45           1           2
      8.46           1           3
      8.47           1           1
      8.48           1           1
      8.49           0           3
       8.5           1           1
      8.51           3           0
      8.52           2           1
      8.53           2           0
      8.54           1           2
      8.55           1           1
      8.56           2           1
      8.57           2           1
      8.58           1           2
      8.59           2           1
       8.6           1           2
      8.61           0           2
      8.62           1           1
      8.63           1           1
      8.64           1           1
      8.65           2           1
      8.66           0           3
      8.67           3           0
      8.68           0           2
      8.69           0           2
       8.7           0           2
      8.71           0           2
      8.72           0           3
      8.73           0           3
      8.74           1           2
      8.75           2           1
      8.76           2           1
      8.77           0           2
      8.78           0           3
      8.79           1           1
       8.8           0           2
      8.81           2           1
      8.82           0           3
      8.83           1           1
      8.84           2           1
      8.85           2           0
      8.86           0           2
      8.87           0           3
      8.88           1           2
      8.89           1           1
       8.9           1           2
      8.91           2           1
      8.92           1           2
      8.93           2           1
      8.94           1           1
      8.95           0           2
      8.96           0           3
      8.97           2           1
      8.98           1           1
      8.99           2           1
         9           1           2
      9.01           0           3
      9.02           0           3
      9.03           1           2
      9.04           1           1
      9.05           1           2
      9.06           2           1
      9.07           2           1
      9.08           3           0
      9.09           2           2
       9.1           1           1
      9.11           1           1
      9.12           2           1
      9.13           3           0
      9.14           1           1
      9.15           2           1
      9.16           1           2
      9.17           2           1
      9.18           2           1
      9.19           1           1
       9.2           2           1
      9.21           2           1
      9.22           0           3
      9.23           2           1
      9.24           1           2
      9.25           2           1
      9.26           1           2
      9.27           1           1
      9.28           1           1
      9.29           2           1
       9.3           1           2
      9.31           1           1
      9.32           1           2
      9.33           2           0
      9.34           1           2
      9.35           1           2
      9.36           1           2
      9.37           1           2
      9.38           0           2
      9.39           1           1
       9.4           0           3
      9.41           2           1
      9.42           2           1
      9.43           2           1
      9.44           2           1
      9.45           2           1
      9.46           3           0
      9.47           2           2
      9.48           2           1
      9.49           2           1
       9.5           2           1
      9.51           3           0
      9.52           1           1
      9.53           1           2
      9.54           2           1
      9.55           1           1
      9.56           2           0
      9.57           2           0
      9.58           2           1
      9.59           2           1
       9.6           1           1
      9.61           1           2
      9.62           2           0
      9.63           0           2
      9.64           0           2
      9.65           1           1
      9.66           2           0
      9.67           1           2
      9.68           2           0
      9.69           1           2
       9.7           1           2
      9.71           2           1
      9.72           0           3
      9.73           2           0
      9.74           2           0
      9.75           1           2
      9.76           1           1
      9.77           2           1
      9.78           1           1
      9.79           2           0
       9.8           2           1
      9.81           1           1
      9.82           0           3
      9.83           2           1
      9.84           0           4
      9.85           2           1
      9.86           1           2
      9.87           3           0
      9.88           2           1
      9.89           1           2
       9.9           2           0
      9.91           1           3
      9.92           0           2
      9.93           1           1
      9.94           2           0
      9.95           1           1
      9.96           0           2
      9.97           1           1
      9.98           1           2
      9.99           2           1
        10           1           1
     10.01           1           1
     10.02           1           2
     10.03           0           2
     10.04           0           2
     10.05           1           2
     10.06           1           1
     10.07           3           0
     10.08           2           0
     10.09           1           2
      10.1           3           1
     10.11           3           0
     10.12           0           2
     10.13           0           2
     10.14           1           1
     10.15           0           2
     10.16           1           1
     10.17           1           2
     10.18           0           2
     10.19           1           1
      10.2           0           3
     10.21           1           2
     10.22           1           3
     10.23           1           1
     10.24           1           2
     10.25           1           2
     10.26           1           1
     10.27           2           1
     10.28           2           1
     10.29           0           3
      10.3           3           0
     10.31           3           0
     10.32           1           2
     10.33           2           1
     10.34           2           1
     10.35           2           1
     10.36           3           0
     10.37           3           0
     10.38           2           1
     10.39           1           1
      10.4           1           2
     10.41           1           1
     10.42           1           2
     10.43           0           3
     10.44           0           3
     10.45           0           3
     10.46           1           2
     10.47           0           2
     10.48           0           3
     10.49           2           1
      10.5           2           1
     10.51           1           2
     10.52           2           1
     10.53           1           2
     10.54           2           1
     10.55           2           1
     10.56           2           1
     10.57           1           2
     10.58           2           1
     10.59           1           2
      10.6           1           2
     10.61           1           2
     10.62           2           2
     10.63           3           0
     10.64           1           2
     10.65           2           1
     10.66           2           1
     10.67           2           1
     10.68           2           2
     10.69           3           0
      10.7           3           1
     10.71           2           2
     10.72           2           1
     10.73           3           0
     10.74           3           1
     10.75           2           1
     10.76           3           1
     10.77           4           0
     10.78           2           1
     10.79           3           0
      10.8           2           1
     10.81           3           1
     10.82           1           2
     10.83           2           1
     10.84           3           0
     10.85           3           1
     10.86           3           1
     10.87           3           0
     10.88           2           0
     10.89           3           0
      10.9           2           1
     10.91           2           1
     10.92           0           3
     10.93           0           2
     10.94           3           0
     10.95           1           2
     10.96           1           1
     10.97           2           1
     10.98           2           0
     10.99           2           1
        11           1           1
     11.01           2           1
     11.02           1           2
     11.03           3           1
     11.04           1           3
     11.05           2           1
     11.06           4           0
     11.07           2           2
     11.08           2           1
     11.09           1           2
      11.1           2           1
     11.11           2           1
     11.12           2           2
     11.13           2           1
     11.14           1           3
     11.15           2           1
     11.16           3           1
     11.17           1           1
     11.18           1           1
     11.19           0           3
      11.2           1           1
     11.21           2           1
     11.22           2           1
     11.23           2           0
     11.24           2           0
     11.25           0           3
     11.26           2           0
     11.27           2           2
     11.28           1           1
     11.29           2           1
      11.3           2           0
     11.31           1           2
     11.32           1           2
     11.33           1           2
     11.34           1           1
     11.35           2           0
     11.36           2           0
     11.37           2           0
     11.38           2           1
     11.39           2           1
      11.4           3           1
     11.41           2           2
     11.42           1           1
     11.43           3           1
     11.44           2           1
     11.45           3           0
     11.46           2           0
     11.47           3           0
     11.48           3           0
     11.49           1           2
      11.5           1           3
     11.51           2           1
     11.52           3           1
     11.53           0           4
     11.54           3           1
     11.55           1           3
     11.56           3           0
     11.57           3           0
     11.58           3           0
     11.59           2           2
      11.6           1           3
     11.61           2           2
     11.62           1           2
     11.63           2           1
     11.64           2           1
     11.65           0           2
     11.66           1           2
     11.67           2           0
     11.68           1           2
     11.69           2           0
      11.7           3           0
     11.71           1           2
     11.72           2           1
     11.73           2           1
     11.74           2           1
     11.75           3           0
     11.76           2           0
     11.77           2           1
     11.78           1           2
     11.79           3           0
      11.8           3           0
     11.81           3           0
     11.82           1           2
     11.83           3           1
     11.84           2           1
     11.85           1           2
     11.86           2           1
     11.87           2           0
     11.88           1           1
     11.89           3           0
      11.9           2           1
     11.91           2           0
     11.92           2           1
     11.93           2           1
     11.94           2           1
     11.95           2           1
     11.96           3           0
     11.97           2           1
     11.98           2           1
     11.99           2           0
        12           2           1
     12.01           2           0
     12.02           1           2
     12.03           3           0
     12.04           2           1
     12.05           1           1
     12.06           3           0
     12.07           1           2
     12.08           2           0
     12.09           2           0
      12.1           2           1
     12.11           3           0
     12.12           2           1
     12.13           3           0
     12.14           3           0
     12.15           3           0
     12.16           2           0
     12.17           2           1
     12.18           3           0
     12.19           2           0
      12.2           2           0
     12.21           1           1
     12.22           1           2
     12.23           2           0
     12.24           1           1
     12.25           1           1
     12.26           2           0
     12.27           1           2
     12.28           2           0
     12.29           1           2
      12.3           0           3
     12.31           1           1
     12.32           1           1
     12.33           2           0
     12.34           2           0
     12.35           1           1
     12.36           2           0
     12.37           2           0
     12.38           2           0
     12.39           1           1
      12.4           2           0
     12.41           1           2
     12.42           2           0
     12.43           2           0
     12.44           2           0
     12.45           1           2
     12.46           0           3
     12.47           2           1
     12.48           3           0
     12.49           2           1
      12.5           2           1
     12.51           2           2
     12.52           2           0
     12.53           3           1
     12.54           3           0
     12.55           3           0
     12.56           2           1
     12.57           3           1
     12.58           3           0
     12.59           2           1
      12.6           1           2
     12.61           1           3
     12.62           3           1
     12.63           2           1
     12.64           0           4
     12.65           2           2
     12.66           1           3
     12.67           2           1
     12.68           2           2
     12.69           2           1
      12.7           2           1
     12.71           1           2
     12.72           1           3
     12.73           2           2
     12.74           1           2
     12.75           1           1
     12.76           2           2
     12.77           2           1
     12.78           3           0
     12.79           2           1
      12.8           2           1
     12.81           3           1
     12.82           3           0
     12.83           2           1
     12.84           3           0
     12.85           2           1
     12.86           3           0
     12.87           2           1
     12.88           2           1
     12.89           3           2
      12.9           1           2
     12.91           3           0
     12.92           3           0
     12.93           3           1
     12.94           3           0
     12.95           2           1
     12.96           2           1
     12.97           2           1
     12.98           3           0
     12.99           3           0
        13           3           0
     13.01           3           0
     13.02           3           0
     13.03           3           0
     13.04           3           0
     13.05           3           0
     13.06           2           1
     13.07           3           0
     13.08           3           1
     13.09           3           0
      13.1           3           0
     13.11           3           0
     13.12           2           1
     13.13           3           0
     13.14           3           0
     13.15           3           0
     13.16           3           0
     13.17           3           0
     13.18           3           0
     13.19           3           0
      13.2           2           1
     13.21           2           1
     13.22           3           0
     13.23           3           0
     13.24           2           1
     13.25           2           1
     13.26           3           0
     13.27           3           0
     13.28           2           1
     13.29           3           0
      13.3           3           0
     13.31           3           0
     13.32           3           1
     13.33           2           2
     13.34           2           1
     13.35           3           1
     13.36           2           2
     13.37           3           1
     13.38           3           1
     13.39           3           1
      13.4           2           0
     13.41           3           0
     13.42           2           1
     13.43           3           0
     13.44           2           0
     13.45           2           2
     13.46           2           0
     13.47           2           0
     13.48           1           2
     13.49           2           1
      13.5           1           1
     13.51           2           1
     13.52           2           1
     13.53           2           1
     13.54           2           1
     13.55           1           1
     13.56           2           2
     13.57           1           3
     13.58           2           2
     13.59           3           1
      13.6           2           2
     13.61           2           2
     13.62           3           1
     13.63           2           2
     13.64           1           2
     13.65           3           1
     13.66           2           0
     13.67           2           2
     13.68           2           1
     13.69           2           2
      13.7           3           0
     13.71           2           2
     13.72           1           3
     13.73           3           1
     13.74           2           2
     13.75           2           1
     13.76           1           1
     13.77           1           2
     13.78           2           1
     13.79           2           1
      13.8           1           3
     13.81           2           2
     13.82           3           1
     13.83           2           1
     13.84           3           0
     13.85           3           0
     13.86           2           1
     13.87           3           0
     13.88           2           1
     13.89           3           1
      13.9           2           2
     13.91           2           3
     13.92           3           1
     13.93           2           1
     13.94           1           2
     13.95           2           2
     13.96           3           0
     13.97           3           1
     13.98           3           0
     13.99           3           1
        14           2           2
     14.01           3           0
     14.02           3           1
     14.03           2           2
     14.04           2           2
     14.05           2           1
     14.06           1           3
     14.07           2           1
     14.08           3           0
     14.09           3           0
      14.1           2           1
     14.11           1           2
     14.12           2           2
     14.13           1           2
     14.14           2           2
     14.15           2           2
     14.16           2           1
     14.17           3           0
     14.18           2           1
     14.19           2           1
      14.2           1           3
     14.21           2           1
     14.22           2           1
     14.23           2           1
     14.24           3           1
     14.25           3           0
     14.26           1           2
     14.27           3           0
     14.28           1           2
     14.29           1           2
      14.3           1           2
     14.31           3           0
     14.32           3           2
     14.33           3           1
     14.34           2           2
     14.35           2           2
     14.36           3           1
     14.37           3           0
     14.38           3           0
     14.39           2           1
      14.4           3           1
     14.41           3           0
     14.42           2           1
     14.43           1           2
     14.44           2           1
     14.45           2           1
     14.46           1           2
     14.47           2           1
     14.48           2           1
     14.49           2           1
      14.5           3           0
     14.51           2           1
     14.52           2           1
     14.53           3           0
     14.54           2           1
     14.55           1           2
     14.56           2           1
     14.57           3           0
     14.58           3           0
     14.59           3           0
      14.6           3           0
     14.61           3           0
     14.62           3           0
     14.63           3           0
     14.64           2           1
     14.65           1           2
     14.66           3           0
     14.67           2           0
     14.68           2           0
     14.69           2           0
      14.7           2           0
     14.71           2           0
     14.72           2           0
     14.73           1           1
     14.74           3           0
     14.75           1           1
     14.76           2           1
     14.77           1           2
     14.78           1           1
     14.79           2           1
      14.8           2           1
     14.81           2           1
     14.82           3           0
     14.83           2           1
     14.84           2           1
     14.85           2           0
     14.86           1           1
     14.87           2           1
     14.88           3           1
     14.89           2           1
      14.9           3           0
     14.91           2           1
     14.92           3           0
     14.93           3           0
     14.94           2           1
     14.95           2           1
     14.96           2           1
     14.97           3           0
     14.98           3           0
     14.99           3           0
        15           3           0
     15.01           2           1
     15.02           3           0
     15.03           3           0
     15.04           2           1
     15.05           3           0
     15.06           2           1
     15.07           3           0
     15.08           3           1
     15.09           3           0
      15.1           1           1
     15.11           1           1
     15.12           1           2
     15.13           1           1
     15.14           1           1
     15.15           0           3
     15.16           0           2
     15.17           1           1
     15.18           1           1
     15.19           1           1
      15.2           1           1
     15.21           1           1
     15.22           3           0
     15.23           2           1
     15.24           3           0
     15.25           1           2
     15.26           2           0
     15.27           3           0
     15.28           0           3
     15.29           1           2
      15.3           2           0
     15.31           2           0
     15.32           1           2
     15.33           2           0
     15.34           1           2
     15.35           0           3
     15.36           0           3
     15.37           2           0
     15.38           2           0
     15.39           2           1
      15.4           2           0
     15.41           3           0
     15.42           3           0
     15.43           3           0
     15.44           2           1
     15.45           3           1
     15.46           2           1
     15.47           2           1
     15.48           3           0
     15.49           3           0
      15.5           3           0
     15.51           1           1
     15.52           1           2
     15.53           3           0
     15.54           3           0
     15.55           2           1
     15.56           2           0
     15.57           1           1
     15.58           1           1
     15.59           0           2
      15.6           1           1
     15.61           1           1
     15.62           1           1
     15.63           2           0
     15.64           1           1
     15.65           1           1
     15.66           1           1
     15.67           2           0
     15.68           2           0
     15.69           1           1
      15.7           2           0
     15.71           2           0
     15.72           2           0
     15.73           0           2
     15.74           2           0
     15.75           1           1
     15.76           1           1
     15.77           0           3
     15.78           0           2
     15.79           1           2
      15.8           0           2
     15.81           1           1
     15.82           1           2
     15.83           2           0
     15.84           1           1
     15.85           1           1
     15.86           1           1
     15.87           1           1
     15.88           0           3
     15.89           0           3
      15.9           1           3
     15.91           1           2
     15.92           0           4
     15.93           1           1
     15.94           1           3
     15.95           1           2
     15.96           2           0
     15.97           1           2
     15.98           2           0
     15.99           1           3
        16           2           1
     16.01           0           4
     16.02           1           2
     16.03           0           3
     16.04           1           2
     16.05           1           2
     16.06           1           2
     16.07           1           3
     16.08           1           2
     16.09           2           1
      16.1           0           3
     16.11           1           2
     16.12           3           1
     16.13           1           2
     16.14           1           1
     16.15           2           0
     16.16           1           1
     16.17           1           2
     16.18           2           1
     16.19           1           3
      16.2           2           2
     16.21           1           2
     16.22           2           1
     16.23           1           1
     16.24           2           1
     16.25           2           1
     16.26           1           2
     16.27           2           1
     16.28           2           0
     16.29           2           0
      16.3           1           1
     16.31           2           0
     16.32           2           0
     16.33           2           0
     16.34           1           1
     16.35           1           2
     16.36           2           1
     16.37           2           1
     16.38           2           0
     16.39           1           1
      16.4           1           1
     16.41           2           0
     16.42           1           1
     16.43           0           2
     16.44           1           1
     16.45           0           2
     16.46           0           2
     16.47           0           2
     16.48           1           1
     16.49           1           1
      16.5           1           1
     16.51           2           0
     16.52           2           0
     16.53           1           1
     16.54           1           1
     16.55           1           1
     16.56           1           1
     16.57           1           1
     16.58           0           2
     16.59           2           0
      16.6           1           1
     16.61           0           2
     16.62           0           2
     16.63           1           1
     16.64           2           0
     16.65           0           2
     16.66           1           1
     16.67           1           1
     16.68           2           0
     16.69           1           1
      16.7           1           1
     16.71           2           0
     16.72           1           1
     16.73           2           0
     16.74           1           2
     16.75           2           0
     16.76           1           2
     16.77           0           3
     16.78           2           0
     16.79           1           2
      16.8           0           2
     16.81           1           2
     16.82           2           0
     16.83           1           1
     16.84           1           1
     16.85           1           1
     16.86           1           1
     16.87           1           1
     16.88           1           1
     16.89           1           2
      16.9           2           0
     16.91           0           3
     16.92           1           2
     16.93           2           0
     16.94           0           3
     16.95           1           1
     16.96           1           1
     16.97           2           0
     16.98           1           1
     16.99           1           1
        17           2           1
     17.01           2           0
     17.02           1           1
     17.03           1           2
     17.04           1           2
     17.05           2           0
     17.06           0           2
     17.07           1           1
     17.08           1           1
     17.09           2           0
      17.1           1           1
     17.11           1           2
     17.12           1           2
     17.13           2           1
     17.14           2           0
     17.15           1           2
     17.16           0           2
     17.17           2           0
     17.18           1           1
     17.19           1           1
      17.2           1           2
     17.21           1           1
     17.22           1           1
     17.23           2           1
     17.24           2           0
     17.25           2           2
     17.26           2           0
     17.27           2           0
     17.28           2           0
     17.29           2           0
      17.3           1           2
     17.31           2           1
     17.32           2           1
     17.33           2           1
     17.34           1           1
     17.35           1           1
     17.36           0           2
     17.37           2           0
     17.38           1           2
     17.39           1           1
      17.4           0           2
     17.41           1           2
     17.42           2           0
     17.43           1           2
     17.44           1           2
     17.45           1           1
     17.46           2           0
     17.47           1           2
     17.48           2           0
     17.49           1           2
      17.5           0           2
     17.51           1           1
     17.52           1           1
     17.53           1           2
     17.54           1           2
     17.55           0           3
     17.56           0           2
     17.57           2           1
     17.58           1           2
     17.59           0           2
      17.6           1           3
     17.61           1           1
     17.62           2           0
     17.63           1           1
     17.64           0           3
     17.65           2           0
     17.66           1           1
     17.67           1           1
     17.68           1           3
     17.69           1           2
      17.7           2           1
     17.71           0           2
     17.72           0           2
     17.73           1           2
     17.74           1           2
     17.75           1           1
     17.76           1           1
     17.77           2           0
     17.78           1           2
     17.79           1           2
      17.8           1           2
     17.81           1           2
     17.82           2           0
     17.83           1           1
     17.84           1           1
     17.85           1           3
     17.86           1           1
     17.87           1           2
     17.88           1           1
     17.89           0           4
      17.9           1           2
     17.91           1           2
     17.92           0           3
     17.93           1           2
     17.94           0           3
     17.95           1           2
     17.96           0           4
     17.97           1           2
     17.98           0           3
     17.99           0           4
        18           0           4
     18.01           1           1
     18.02           1           1
     18.03           3           0
     18.04           1           2
     18.05           1           2
     18.06           2           1
     18.07           1           2
     18.08           1           2
     18.09           0           4
      18.1           0           4
     18.11           0           4
     18.12           1           2
     18.13           1           3
     18.14           2           2
     18.15           1           2
     18.16           0           4
     18.17           1           3
     18.18           2           0
     18.19           1           2
      18.2           1           2
     18.21           1           3
     18.22           0           3
     18.23           1           3
     18.24           1           2
     18.25           0           4
     18.26           1           1
     18.27           1           3
     18.28           1           3
     18.29           0           2
      18.3           1           3
     18.31           1           3
     18.32           1           2
     18.33           0           4
     18.34           0           3
     18.35           2           0
     18.36           0           3
     18.37           0           4
     18.38           0           3
     18.39           2           0
      18.4           0           3
     18.41           0           4
     18.42           1           3
     18.43           1           3
     18.44           1           1
     18.45           0           3
     18.46           1           3
     18.47           1           1
     18.48           0           2
     18.49           1           1
      18.5           1           2
     18.51           0           3
     18.52           0           3
     18.53           0           3
     18.54           1           2
     18.55           2           0
     18.56           2           1
     18.57           1           3
     18.58           2           1
     18.59           1           2
      18.6           2           2
     18.61           0           4
     18.62           2           2
     18.63           3           1
     18.64           1           3
     18.65           2           2
     18.66           2           1
     18.67           1           3
     18.68           1           2
     18.69           2           1
      18.7           0           2
     18.71           3           0
     18.72           3           0
     18.73           1           3
     18.74           3           1
     18.75           3           0
     18.76           3           0
     18.77           2           1
     18.78           3           0
     18.79           2           1
      18.8           2           1
     18.81           3           0
     18.82           3           0
     18.83           2           1
     18.84           3           0
     18.85           3           0
     18.86           3           0
     18.87           3           0
     18.88           3           0
     18.89           3           0
      18.9           2           1
     18.91           3           0
     18.92           2           1
     18.93           3           0
     18.94           3           0
     18.95           3           0
     18.96           3           0
     18.97           3           0
     18.98           3           0
     18.99           2           1
        19           3           0
     19.01           2           1
     19.02           3           0
     19.03           2           1
     19.04           3           0
     19.05           3           0
     19.06           2           1
     19.07           2           2
     19.08           3           0
     19.09           2           1
      19.1           1           2
     19.11           2           1
     19.12           1           2
     19.13           3           0
     19.14           3           0
     19.15           3           0
     19.16           2           1
     19.17           3           0
     19.18           3           0
     19.19           3           0
      19.2           2           1
     19.21           1           2
     19.22           2           1
     19.23           3           0
     19.24           1           1
     19.25           3           0
     19.26           1           2
     19.27           2           1
     19.28           2           1
     19.29           2           1
      19.3           2           1
     19.31           1           2
     19.32           2           1
     19.33           1           2
     19.34           3           0
     19.35           3           0
     19.36           3           0
     19.37           3           0
     19.38           1           2
     19.39           2           1
      19.4           1           3
     19.41           3           2
     19.42           2           1
     19.43           2           1
     19.44           2           1
     19.45           3           0
     19.46           1           2
     19.47           3           0
     19.48           2           1
     19.49           3           0
      19.5           3           0
     19.51           2           1
     19.52           3           0
     19.53           2           1
     19.54           0           3
     19.55           2           0
     19.56           2           0
     19.57           2           0
     19.58           2           0
     19.59           1           1
      19.6           2           0
     19.61           2           0
     19.62           1           1
     19.63           0           2
     19.64           1           1
     19.65           2           0
     19.66           1           1
     19.67           2           1
     19.68           2           0
     19.69           3           2
      19.7           1           1
     19.71           1           2
     19.72           2           1
     19.73           2           1
     19.74           2           1
     19.75           2           1
     19.76           2           1
     19.77           2           1
     19.78           2           1
     19.79           2           1
      19.8           3           0
     19.81           2           1
     19.82           2           1
     19.83           2           1
     19.84           2           1
     19.85           1           2
     19.86           1           1
     19.87           0           3
     19.88           0           3
     19.89           1           1
      19.9           3           0
     19.91           1           2
     19.92           2           1
     19.93           2           1
     19.94           3           0
     19.95           2           1
     19.96           1           2
     19.97           3           0
     19.98           0           3
     19.99           1           1
        20           1           1
     20.01           2           1
     20.02           0           3
     20.03           2           0
     20.04           1           2
     20.05           1           1
     20.06           2           0
     20.07           3           0
     20.08           1           2
     20.09           1           1
      20.1           1           2
     20.11           1           1
     20.12           2           0
     20.13           2           1
     20.14           1           2
     20.15           0           2
     20.16           3           0
     20.17           2           1
     20.18           2           2
     20.19           1           3
      20.2           1           2
     20.21           3           0
     20.22           3           0
     20.23           2           1
     20.24           3           0
     20.25           2           1
     20.26           1           2
     20.27           2           1
     20.28           2           1
     20.29           3           0
      20.3           1           2
     20.31           3           0
     20.32           3           0
     20.33           1           2
     20.34           2           1
     20.35           3           0
     20.36           2           1
     20.37           1           1
     20.38           1           1
     20.39           1           1
      20.4           2           0
     20.41           2           1
     20.42           1           1
     20.43           2           0
     20.44           0           3
     20.45           1           2
     20.46           1           1
     20.47           0           3
     20.48           2           1
     20.49           1           2
      20.5           3           2
     20.51           1           1
     20.52           1           2
     20.53           1           2
     20.54           2           1
     20.55           1           2
     20.56           2           1
     20.57           0           3
     20.58           1           2
     20.59           1           2
      20.6           2           1
     20.61           2           1
     20.62           2           1
     20.63           2           2
     20.64           2           1
     20.65           3           0
     20.66           1           2
     20.67           1           2
     20.68           2           1
     20.69           2           1
      20.7           1           1
     20.71           0           2
     20.72           2           1
     20.73           2           1
     20.74           3           0
     20.75           3           0
     20.76           1           1
     20.77           1           1
     20.78           2           0
     20.79           1           1
      20.8           1           1
     20.81           2           1
     20.82           1           1
     20.83           2           0
     20.84           1           2
     20.85           1           1
     20.86           2           1
     20.87           2           2
     20.88           2           0
     20.89           2           0
      20.9           1           1
     20.91           2           0
     20.92           1           1
     20.93           1           1
     20.94           1           2
     20.95           2           0
     20.96           1           2
     20.97           3           0
     20.98           2           0
     20.99           1           1
        21           1           1
     21.01           1           1
     21.02           2           0
     21.03           1           2
     21.04           1           1
     21.05           2           0
     21.06           1           1
     21.07           0           2
     21.08           2           2
     21.09           2           0
      21.1           1           1
     21.11           2           1
     21.12           2           1
     21.13           2           0
     21.14           2           0
     21.15           2           1
     21.16           1           1
     21.17           0           2
     21.18           1           1
     21.19           1           1
      21.2           2           0
     21.21           1           1
     21.22           1           1
     21.23           0           3
     21.24           0           2
     21.25           1           1
     21.26           2           0
     21.27           2           0
     21.28           1           1
     21.29           1           2
      21.3           1           2
     21.31           1           1
     21.32           2           0
     21.33           1           1
     21.34           0           2
     21.35           1           1
     21.36           1           1
     21.37           1           1
     21.38           1           1
     21.39           1           1
      21.4           2           0
     21.41           1           1
     21.42           2           0
     21.43           1           1
     21.44           2           0
     21.45           0           3
     21.46           1           1
     21.47           1           1
     21.48           1           1
     21.49           1           2
      21.5           1           1
     21.51           1           1
     21.52           1           1
     21.53           2           1
     21.54           3           0
     21.55           0           2
     21.56           1           2
     21.57           2           0
     21.58           2           0
     21.59           2           0
      21.6           2           0
     21.61           0           2
     21.62           1           1
     21.63           1           1
     21.64           0           2
     21.65           2           1
     21.66           1           1
     21.67           0           2
     21.68           2           0
     21.69           1           1
      21.7           2           0
     21.71           1           1
     21.72           0           2
     21.73           1           1
     21.74           1           1
     21.75           1           1
     21.76           2           0
     21.77           1           1
     21.78           0           2
     21.79           1           1
      21.8           2           0
     21.81           0           2
     21.82           1           1
     21.83           1           1
     21.84           1           1
     21.85           0           2
     21.86           2           1
     21.87           1           1
     21.88           2           0
     21.89           2           0
      21.9           2           0
     21.91           1           1
     21.92           2           0
     21.93           2           0
     21.94           1           1
     21.95           1           1
     21.96           1           1
     21.97           1           2
     21.98           1           1
     21.99           1           1
        22           2           0
     22.01           0           2
     22.02           1           1
     22.03           1           2
     22.04           0           2
     22.05           2           0
     22.06           2           0
     22.07           1           1
     22.08           2           0
     22.09           2           0
      22.1           2           1
     22.11           2           1
     22.12           2           1
     22.13           1           2
     22.14           2           1
     22.15           0           3
     22.16           1           2
     22.17           2           0
     22.18           1           1
     22.19           2           0
      22.2           2           0
     22.21           2           0
     22.22           2           1
     22.23           0           2
     22.24           2           0
     22.25           2           0
     22.26           1           2
     22.27           2           0
     22.28           2           0
     22.29           2           1
      22.3           1           1
     22.31           1           1
     22.32           2           0
     22.33           1           1
     22.34           1           1
     22.35           1           1
     22.36           0           2
     22.37           1           1
     22.38           1           1
     22.39           2           0
      22.4           1           2
     22.41           2           1
     22.42           1           1
     22.43           1           1
     22.44           2           0
     22.45           1           1
     22.46           0           2
     22.47           1           2
     22.48           1           2
     22.49           2           1
      22.5           3           0
     22.51           3           0
     22.52           3           0
     22.53           3           0
     22.54           3           0
     22.55           2           1
     22.56           3           0
     22.57           2           1
     22.58           2           1
     22.59           1           2
      22.6           1           2
     22.61           2           1
     22.62           2           0
     22.63           2           0
     22.64           2           1
     22.65           1           2
     22.66           2           1
     22.67           2           1
     22.68           2           1
     22.69           2           1
      22.7           2           0
     22.71           2           1
     22.72           1           2
     22.73           1           2
     22.74           3           0
     22.75           2           3
     22.76           3           0
     22.77           3           0
     22.78           2           1
     22.79           3           1
      22.8           2           1
     22.81           2           0
     22.82           1           1
     22.83           1           1
     22.84           2           0
     22.85           0           2
     22.86           2           1
     22.87           3           0
     22.88           1           2
     22.89           2           1
      22.9           3           0
     22.91           1           2
     22.92           2           1
     22.93           3           0
     22.94           2           1
     22.95           2           1
     22.96           1           2
     22.97           2           1
     22.98           2           1
     22.99           3           0
        23           3           0
     23.01           3           0
     23.02           1           2
     23.03           2           1
     23.04           3           0
     23.05           2           1
     23.06           2           1
     23.07           2           0
     23.08           2           1
     23.09           2           0
      23.1           2           1
     23.11           3           0
     23.12           1           1
     23.13           2           1
     23.14           1           1
     23.15           1           2
     23.16           1           2
     23.17           2           1
     23.18           2           1
     23.19           2           1
      23.2           2           0
     23.21           2           1
     23.22           3           0
     23.23           2           1
     23.24           2           1
     23.25           2           1
     23.26           2           1
     23.27           3           0
     23.28           2           1
     23.29           2           1
      23.3           3           0
     23.31           3           0
     23.32           1           3
     23.33           1           1
     23.34           3           0
     23.35           2           1
     23.36           0           4
     23.37           2           1
     23.38           3           1
     23.39           0           4
      23.4           2           2
     23.41           1           1
     23.42           0           2
     23.43           1           2
     23.44           2           1
     23.45           2           1
     23.46           1           2
     23.47           0           3
     23.48           2           1
     23.49           0           4
      23.5           2           2
     23.51           2           2
     23.52           1           1
     23.53           2           1
     23.54           0           3
     23.55           1           2
     23.56           0           2
     23.57           1           3
     23.58           1           2
     23.59           2           2
      23.6           1           1
     23.61           2           0
     23.62           2           0
     23.63           1           1
     23.64           2           1
     23.65           3           1
     23.66           2           2
     23.67           2           1
     23.68           3           1
     23.69           1           2
      23.7           3           1
     23.71           2           2
     23.72           3           0
     23.73           3           0
     23.74           1           2
     23.75           3           1
     23.76           3           1
     23.77           3           1
     23.78           3           1
     23.79           3           1
      23.8           1           3
     23.81           0           4
     23.82           3           1
     23.83           1           2
     23.84           2           1
     23.85           2           1
     23.86           1           2
     23.87           3           0
     23.88           2           2
     23.89           1           2
      23.9           2           1
     23.91           3           0
     23.92           2           1
     23.93           2           1
     23.94           3           0
     23.95           2           0
     23.96           2           1
     23.97           3           0
     23.98           2           1
     23.99           3           0
        24           3           0
     24.01           2           1
     24.02           1           2
     24.03           3           0
     24.04           2           1
     24.05           3           0
     24.06           2           1
     24.07           2           1
     24.08           3           0
     24.09           1           2
      24.1           2           0
     24.11           1           1
     24.12           1           1
     24.13           1           1
     24.14           2           0
     24.15           1           1
     24.16           1           1
     24.17           1           1
     24.18           2           1
     24.19           2           2
      24.2           2           1
     24.21           2           1
     24.22           2           0
     24.23           1           1
     24.24           0           3
     24.25           1           3
     24.26           1           2
     24.27           1           2
     24.28           1           1
     24.29           1           2
      24.3           1           2
     24.31           2           1
     24.32           0           3
     24.33           1           2
     24.34           3           1
     24.35           1           2
     24.36           2           2
     24.37           2           1
     24.38           2           1
     24.39           2           1
      24.4           1           2
     24.41           2           1
     24.42           2           1
     24.43           3           0
     24.44           2           2
     24.45           2           2
     24.46           3           1
     24.47           3           1
     24.48           2           1
     24.49           3           1
      24.5           2           2
     24.51           3           1
     24.52           3           1
     24.53           3           1
     24.54           3           1
     24.55           3           0
     24.56           3           1
     24.57           3           0
     24.58           2           1
     24.59           3           0
      24.6           3           0
     24.61           3           0
     24.62           3           1
     24.63           3           0
     24.64           3           0
     24.65           3           0
     24.66           1           2
     24.67           3           1
     24.68           3           0
     24.69           3           1
      24.7           3           0
     24.71           3           1
     24.72           3           0
     24.73           3           0
     24.74           2           1
     24.75           2           1
     24.76           3           0
     24.77           3           0
     24.78           3           1
     24.79           1           3
      24.8           3           1
     24.81           3           1
     24.82           2           2
     24.83           2           1
     24.84           3           0
     24.85           3           1
     24.86           3           1
     24.87           3           0
     24.88           2           2
     24.89           3           1
      24.9           2           2
     24.91           3           0
     24.92           2           1
     24.93           3           1
     24.94           2           2
     24.95           2           1
     24.96           0           4
     24.97           0           4
     24.98           2           2
     24.99           2           2
        25           1           3
     25.01           3           0
     25.02           2           1
     25.03           2           2
     25.04           2           2
     25.05           1           3
     25.06           2           2
     25.07           0           3
     25.08           2           2
     25.09           3           0
      25.1           3           0
     25.11           1           2
     25.12           2           2
     25.13           3           0
     25.14           2           0
     25.15           3           1
     25.16           3           1
     25.17           2           1
     25.18           3           1
     25.19           3           1
      25.2           2           1
     25.21           2           1
     25.22           2           1
     25.23           2           1
     25.24           2           1
     25.25           3           0
     25.26           1           3
     25.27           3           1
     25.28           3           1
     25.29           3           0
      25.3           2           2
     25.31           2           2
     25.32           2           2
     25.33           3           0
     25.34           3           1
     25.35           2           2
     25.36           1           3
     25.37           2           2
     25.38           1           3
     25.39           3           1
      25.4           2           2
     25.41           2           2
     25.42           3           1
     25.43           3           0
     25.44           2           2
     25.45           3           1
     25.46           3           1
     25.47           2           0
     25.48           2           1
     25.49           2           2
      25.5           2           2
     25.51           2           1
     25.52           1           3
     25.53           1           2
     25.54           1           2
     25.55           0           3
     25.56           1           2
     25.57           1           3
     25.58           2           1
     25.59           1           1
      25.6           2           1
     25.61           1           2
     25.62           1           3
     25.63           1           2
     25.64           3           0
     25.65           2           1
     25.66           3           0
     25.67           3           0
     25.68           2           1
     25.69           2           1
      25.7           2           0
     25.71           3           0
     25.72           3           1
     25.73           2           1
     25.74           1           2
     25.75           2           2
     25.76           2           1
     25.77           1           2
     25.78           2           1
     25.79           1           3
      25.8           2           1
     25.81           2           2
     25.82           2           0
     25.83           1           1
     25.84           3           0
     25.85           2           1
     25.86           1           2
     25.87           3           1
     25.88           2           1
     25.89           2           1
      25.9           3           0
     25.91           1           2
     25.92           3           0
     25.93           2           1
     25.94           1           2
     25.95           3           1
     25.96           3           0
     25.97           2           1
     25.98           3           0
     25.99           1           2
        26           2           1
     26.01           3           0
     26.02           3           0
     26.03           2           0
     26.04           2           1
     26.05           1           3
     26.06           2           1
     26.07           2           1
     26.08           1           1
     26.09           1           2
      26.1           1           2
     26.11           2           1
     26.12           2           1
     26.13           3           0
     26.14           2           0
     26.15           2           1
     26.16           1           1
     26.17           2           1
     26.18           1           1
     26.19           1           2
      26.2           2           0
     26.21           1           2
     26.22           0           3
     26.23           3           0
     26.24           2           1
     26.25           3           0
     26.26           1           1
     26.27           1           1
     26.28           1           2
     26.29           2           1
      26.3           2           1
     26.31           3           0
     26.32           1           2
     26.33           1           2
     26.34           2           0
     26.35           0           2
     26.36           3           0
     26.37           1           2
     26.38           1           2
     26.39           2           2
      26.4           2           1
     26.41           2           1
     26.42           2           2
     26.43           3           0
     26.44           2           1
     26.45           1           1
     26.46           3           0
     26.47           2           1
     26.48           0           2
     26.49           0           2
      26.5           1           2
     26.51           1           2
     26.52           1           3
     26.53           2           2
     26.54           2           1
     26.55           0           4
     26.56           3           0
     26.57           3           0
     26.58           1           3
     26.59           2           2
      26.6           2           2
     26.61           3           1
     26.62           2           1
     26.63           1           3
     26.64           1           3
     26.65           2           2
     26.66           0           4
     26.67           0           3
     26.68           1           2
     26.69           2           2
      26.7           2           2
     26.71           2           2
     26.72           1           3
     26.73           2           1
     26.74           2           1
     26.75           1           3
     26.76           2           2
     26.77           3           1
     26.78           2           2
     26.79           1           3
      26.8           1           2
     26.81           2           1
     26.82           1           2
     26.83           1           2
     26.84           0           3
     26.85           1           2
     26.86           0           2
     26.87           2           1
     26.88           2           1
     26.89           2           0
      26.9           1           1
     26.91           0           3
     26.92           0           4
     26.93           0           2
     26.94           0           4
     26.95           1           1
     26.96           1           2
     26.97           1           3
     26.98           0           3
     26.99           1           2
        27           1           2
     27.01           2           2
     27.02           1           3
     27.03           2           2
     27.04           1           2
     27.05           2           0
     27.06           1           2
     27.07           0           4
     27.08           1           2
     27.09           1           1
      27.1           0           2
     27.11           1           1
     27.12           1           2
     27.13           0           3
     27.14           2           0
     27.15           1           2
     27.16           1           2
     27.17           1           2
     27.18           0           3
     27.19           1           2
      27.2           0           2
     27.21           2           1
     27.22           0           2
     27.23           1           2
     27.24           2           1
     27.25           1           2
     27.26           1           1
     27.27           0           2
     27.28           0           2
     27.29           0           6
      27.3           0           2
     27.31           0           2
     27.32           2           0
     27.33           2           0
     27.34           1           1
     27.35           0           5
     27.36           1           1
     27.37           1           2
     27.38           1           2
     27.39           0           3
      27.4           2           1
     27.41           1           2
     27.42           2           0
     27.43           1           2
     27.44           1           1
     27.45           0           2
     27.46           1           2
     27.47           1           1
     27.48           1           1
     27.49           0           3
      27.5           2           1
     27.51           1           2
     27.52           1           2
     27.53           1           1
     27.54           1           1
     27.55           1           3
     27.56           0           2
     27.57           2           3
     27.58           0           4
     27.59           1           1
      27.6           1           2
     27.61           2           2
     27.62           1           2
     27.63           2           1
     27.64           0           6
     27.65           0           4
     27.66           1           2
     27.67           0           2
     27.68           1           2
     27.69           1           2
      27.7           0           3
     27.71           0           4
     27.72           1           3
     27.73           0           2
     27.74           1           2
     27.75           1           3
     27.76           2           2
     27.77           1           3
     27.78           1           3
     27.79           1           2
      27.8           1           2
     27.81           0           3
     27.82           1           3
     27.83           2           1
     27.84           1           1
     27.85           1           2
     27.86           0           2
     27.87           1           2
     27.88           0           3
     27.89           0           3
      27.9           0           3
     27.91           2           1
     27.92           1           4
     27.93           0           3
     27.94           1           3
     27.95           2           1
     27.96           2           1
     27.97           1           3
     27.98           0           3
     27.99           1           2
        28           0           3
     28.01           1           5
     28.02           0           4
     28.03           0           3
     28.04           1           3
     28.05           1           2
     28.06           2           2
     28.07           0           2
     28.08           2           1
     28.09           0           2
      28.1           1           3
     28.11           0           3
     28.12           0           3
     28.13           2           2
     28.14           0           3
     28.15           1           2
     28.16           1           1
     28.17           2           1
     28.18           0           3
     28.19           1           2
      28.2           1           2
     28.21           1           2
     28.22           2           0
     28.23           1           1
     28.24           2           1
     28.25           1           1
     28.26           1           1
     28.27           0           3
     28.28           1           1
     28.29           2           0
      28.3           1           1
     28.31           2           0
     28.32           1           1
     28.33           1           1
     28.34           2           1
     28.35           0           2
     28.36           0           2
     28.37           0           2
     28.38           1           2
     28.39           2           1
      28.4           2           0
     28.41           1           1
     28.42           1           1
     28.43           0           3
     28.44           2           2
     28.45           1           1
     28.46           2           0
     28.47           2           0
     28.48           2           2
     28.49           2           2
      28.5           2           0
     28.51           1           1
     28.52           2           1
     28.53           1           1
     28.54           1           2
     28.55           2           0
     28.56           0           2
     28.57           1           3
     28.58           0           4
     28.59           1           2
      28.6           0           6
     28.61           0           3
     28.62           0           3
     28.63           1           2
     28.64           0           3
     28.65           1           3
     28.66           0           3
     28.67           1           2
     28.68           1           1
     28.69           0           3
      28.7           1           2
     28.71           2           1
     28.72           0           2
     28.73           1           2
     28.74           1           2
     28.75           2           0
     28.76           1           2
     28.77           0           3
     28.78           1           2
     28.79           0           2
      28.8           1           2
     28.81           0           2
     28.82           1           2
     28.83           1           2
     28.84           1           1
     28.85           0           4
     28.86           1           1
     28.87           1           2
     28.88           1           2
     28.89           2           0
      28.9           1           2
     28.91           0           2
     28.92           1           1
     28.93           1           2
     28.94           1           1
     28.95           1           1
     28.96           0           4
     28.97           0           4
     28.98           0           2
     28.99           1           2
        29           0           3
     29.01           1           3
     29.02           0           4
     29.03           0           3
     29.04           1           2
     29.05           1           2
     29.06           2           0
     29.07           2           1
     29.08           1           2
     29.09           2           1
      29.1           2           1
     29.11           0           3
     29.12           1           2
     29.13           2           0
     29.14           0           3
     29.15           1           3
     29.16           2           1
     29.17           3           0
     29.18           1           2
     29.19           1           3
      29.2           2           2
     29.21           2           2
     29.22           2           1
     29.23           3           0
     29.24           3           1
     29.25           3           1
     29.26           2           1
     29.27           2           2
     29.28           3           1
     29.29           3           1
      29.3           2           1
     29.31           2           1
     29.32           2           2
     29.33           2           2
     29.34           1           2
     29.35           1           2
     29.36           3           1
     29.37           2           1
     29.38           3           1
     29.39           3           1
      29.4           2           1
     29.41           2           2
     29.42           2           1
     29.43           3           0
     29.44           3           0
     29.45           2           1
     29.46           2           2
     29.47           2           2
     29.48           3           1
     29.49           2           2
      29.5           2           1
     29.51           1           1
     29.52           2           2
     29.53           2           1
     29.54           1           3
     29.55           1           2
     29.56           2           2
     29.57           1           2
     29.58           2           1
     29.59           2           1
      29.6           3           1
     29.61           1           2
     29.62           2           2
     29.63           1           2
     29.64           2           2
     29.65           2           1
     29.66           2           1
     29.67           1           1
     29.68           2           1
     29.69           2           1
      29.7           2           1
     29.71           2           2
     29.72           2           1
     29.73           3           0
     29.74           1           3
     29.75           1           2
     29.76           2           1
     29.77           3           0
     29.78           2           2
     29.79           1           3
      29.8           1           3
     29.81           0           2
     29.82           0           3
     29.83           1           2
     29.84           2           1
     29.85           1           2
     29.86           1           1
     29.87           1           1
     29.88           1           2
     29.89           1           1
      29.9           1           2
     29.91           0           2
     29.92           1           1
     29.93           0           2
     29.94           1           1
     29.95           0           3
     29.96           0           3
     29.97           1           1
     29.98           1           2
     29.99           2           0
        30           1           1
     30.01           0           3
     30.02           2           2
     30.03           0           4
     30.04           0           3
     30.05           0           2
     30.06           1           1
     30.07           2           2
     30.08           2           1
     30.09           2           1
      30.1           3           0
     30.11           1           2
     30.12           1           1
     30.13           1           3
     30.14           1           1
     30.15           0           2
     30.16           1           1
     30.17           0           4
     30.18           0           3
     30.19           1           3
      30.2           1           2
     30.21           2           1
     30.22           1           3
     30.23           1           3
     30.24           1           3
     30.25           1           2
     30.26           1           3
     30.27           0           3
     30.28           0           2
     30.29           1           3
      30.3           1           3
     30.31           2           1
     30.32           0           3
     30.33           0           3
     30.34           0           3
     30.35           0           4
     30.36           2           2
     30.37           1           2
     30.38           2           2
     30.39           1           3
      30.4           2           1
     30.41           2           1
     30.42           1           2
     30.43           1           2
     30.44           1           2
     30.45           1           2
     30.46           2           2
     30.47           1           1
     30.48           0           2
     30.49           2           2
      30.5           1           2
     30.51           1           2
     30.52           1           2
     30.53           0           3
     30.54           0           3
     30.55           1           2
     30.56           1           2
     30.57           1           2
     30.58           1           2
     30.59           1           2
      30.6           0           3
     30.61           0           2
     30.62           1           2
     30.63           0           3
     30.64           0           4
     30.65           2           0
     30.66           1           1
     30.67           1           2
     30.68           1           2
     30.69           1           1
      30.7           2           1
     30.71           2           1
     30.72           0           3
     30.73           3           0
     30.74           0           3
     30.75           2           0
     30.76           0           3
     30.77           0           3
     30.78           1           2
     30.79           0           2
      30.8           1           2
     30.81           1           1
     30.82           2           1
     30.83           1           2
     30.84           2           1
     30.85           3           0
     30.86           1           1
     30.87           1           1
     30.88           1           1
     30.89           1           1
      30.9           2           0
     30.91           0           2
     30.92           2           0
     30.93           2           0
     30.94           2           0
     30.95           1           1
     30.96           1           1
     30.97           2           0
     30.98           1           1
     30.99           1           1
        31           2           0
     31.01           1           2
     31.02           2           1
     31.03           1           2
     31.04           2           1
     31.05           3           0
     31.06           1           2
     31.07           2           1
     31.08           3           0
     31.09           2           1
      31.1           3           0
     31.11           1           2
     31.12           2           1
     31.13           2           1
     31.14           1           1
     31.15           2           1
     31.16           1           1
     31.17           3           0
     31.18           3           0
     31.19           3           0
      31.2           1           2
     31.21           2           0
     31.22           2           1
     31.23           3           0
     31.24           2           0
     31.25           2           0
     31.26           2           0
     31.27           1           2
     31.28           2           0
     31.29           1           1
      31.3           1           2
     31.31           2           0
     31.32           2           1
     31.33           1           1
     31.34           3           0
     31.35           2           0
     31.36           3           0
     31.37           2           1
     31.38           2           1
     31.39           3           0
      31.4           2           1
     31.41           2           1
     31.42           3           0
     31.43           2           1
     31.44           2           1
     31.45           3           0
     31.46           2           0
     31.47           2           1
     31.48           1           2
     31.49           1           1
      31.5           3           0
     31.51           2           0
     31.52           1           1
     31.53           2           0
     31.54           1           2
     31.55           2           1
     31.56           1           1
     31.57           2           1
     31.58           3           0
     31.59           3           0
      31.6           2           1
     31.61           2           1
     31.62           3           0
     31.63           2           1
     31.64           2           1
     31.65           1           1
     31.66           2           1
     31.67           3           0
     31.68           1           2
     31.69           2           2
      31.7           3           0
     31.71           2           1
     31.72           1           1
     31.73           1           2
     31.74           2           2
     31.75           3           0
     31.76           2           1
     31.77           2           2
     31.78           2           1
     31.79           3           0
      31.8           2           1
     31.81           1           1
     31.82           1           3
     31.83           2           1
     31.84           1           3
     31.85           2           2
     31.86           2           0
     31.87           3           0
     31.88           3           0
     31.89           2           1
      31.9           2           1
     31.91           2           2
     31.92           2           2
     31.93           3           1
     31.94           2           0
     31.95           2           1
     31.96           2           0
     31.97           2           0
     31.98           1           1
     31.99           1           1
        32           2           0
     32.01           2           1
     32.02           1           3
     32.03           1           2
     32.04           2           1
     32.05           2           1
     32.06           3           0
     32.07           1           2
     32.08           2           1
     32.09           3           0
      32.1           2           1
     32.11           3           0
     32.12           2           1
     32.13           2           1
     32.14           1           2
     32.15           2           1
     32.16           1           2
     32.17           2           1
     32.18           1           2
     32.19           2           2
      32.2           1           2
     32.21           2           1
     32.22           0           3
     32.23           1           1
     32.24           2           0
     32.25           1           1
     32.26           1           1
     32.27           0           3
     32.28           2           0
     32.29           1           2
      32.3           1           1
     32.31           1           2
     32.32           0           3
     32.33           2           1
     32.34           0           2
     32.35           2           1
     32.36           2           0
     32.37           2           1
     32.38           0           3
     32.39           2           1
      32.4           1           1
     32.41           0           2
     32.42           0           3
     32.43           0           2
     32.44           1           1
     32.45           1           2
     32.46           0           2
     32.47           1           1
     32.48           1           2
     32.49           2           1
      32.5           3           0
     32.51           1           1
     32.52           1           2
     32.53           3           0
     32.54           1           1
     32.55           2           1
     32.56           1           1
     32.57           2           1
     32.58           0           3
     32.59           0           2
      32.6           0           3
     32.61           2           1
     32.62           1           1
     32.63           1           1
     32.64           2           0
     32.65           1           2
     32.66           1           1
     32.67           2           2
     32.68           1           1
     32.69           1           2
      32.7           0           3
     32.71           1           1
     32.72           0           2
     32.73           2           0
     32.74           2           0
     32.75           1           1
     32.76           1           1
     32.77           2           1
     32.78           2           1
     32.79           1           3
      32.8           0           2
     32.81           2           1
     32.82           1           2
     32.83           1           1
     32.84           2           0
     32.85           2           0
     32.86           2           1
     32.87           2           1
     32.88           0           2
     32.89           2           0
      32.9           0           3
     32.91           1           1
     32.92           1           1
     32.93           2           0
     32.94           0           3
     32.95           1           1
     32.96           3           0
     32.97           2           1
     32.98           2           1
     32.99           2           1
        33           3           1
     33.01           3           0
     33.02           1           2
     33.03           3           1
     33.04           2           2
     33.05           2           1
     33.06           3           1
     33.07           2           0
     33.08           3           0
     33.09           3           1
      33.1           3           0
     33.11           3           1
     33.12           1           2
     33.13           1           3
     33.14           1           3
     33.15           2           2
     33.16           2           2
     33.17           3           1
     33.18           1           2
     33.19           2           1
      33.2           1           2
     33.21           2           2
     33.22           2           2
     33.23           2           1
     33.24           3           0
     33.25           1           2
     33.26           1           1
     33.27           1           1
     33.28           3           0
     33.29           2           1
      33.3           2           1
     33.31           3           0
     33.32           1           2
     33.33           2           1
     33.34           2           2
     33.35           1           1
     33.36           3           0
     33.37           3           0
     33.38           2           1
     33.39           2           0
      33.4           2           0
     33.41           1           1
     33.42           1           1
     33.43           2           1
     33.44           0           2
     33.45           1           1
     33.46           2           0
     33.47           2           0
     33.48           2           1
     33.49           1           1
      33.5           1           1
     33.51           3           0
     33.52           1           1
     33.53           1           1
     33.54           1           2
     33.55           1           1
     33.56           2           0
     33.57           2           0
     33.58           2           0
     33.59           2           0
      33.6           2           0
     33.61           1           1
     33.62           0           2
     33.63           2           1
     33.64           3           0
     33.65           1           1
     33.66           2           1
     33.67           1           1
     33.68           1           2
     33.69           1           1
      33.7           1           1
     33.71           1           1
     33.72           2           0
     33.73           1           2
     33.74           2           1
     33.75           1           2
     33.76           3           0
     33.77           2           1
     33.78           2           2
     33.79           1           1
      33.8           3           1
     33.81           2           1
     33.82           2           1
     33.83           3           0
     33.84           1           2
     33.85           1           2
     33.86           1           1
     33.87           1           1
     33.88           1           1
     33.89           2           0
      33.9           2           2
     33.91           2           1
     33.92           3           1
     33.93           2           2
     33.94           1           2
     33.95           1           2
     33.96           2           2
     33.97           3           0
     33.98           1           1
     33.99           2           0
        34           2           0
     34.01           2           1
     34.02           2           0
     34.03           1           2
     34.04           1           3
     34.05           1           2
     34.06           1           1
     34.07           2           0
     34.08           1           1
     34.09           2           0
      34.1           1           1
     34.11           0           2
     34.12           1           2
     34.13           1           1
     34.14           1           1
     34.15           1           1
     34.16           2           0
     34.17           2           0
     34.18           2           0
     34.19           1           1
      34.2           2           0
     34.21           1           1
     34.22           2           0
     34.23           2           0
     34.24           1           1
     34.25           1           1
     34.26           1           1
     34.27           1           1
     34.28           2           0
     34.29           1           2
      34.3           0           2
     34.31           2           1
     34.32           1           1
     34.33           1           2
     34.34           0           2
     34.35           0           2
     34.36           0           2
     34.37           1           1
     34.38           1           1
     34.39           0           2
      34.4           1           1
     34.41           0           2
     34.42           2           0
     34.43           1           3
     34.44           3           0
     34.45           1           1
     34.46           1           1
     34.47           0           2
     34.48           2           0
     34.49           1           2
      34.5           1           1
     34.51           2           0
     34.52           2           1
     34.53           1           2
     34.54           2           2
     34.55           2           1
     34.56           3           1
     34.57           1           1
     34.58           3           0
     34.59           3           1
      34.6           2           2
     34.61           0           2
     34.62           1           2
     34.63           2           2
     34.64           2           1
     34.65           2           2
     34.66           2           2
     34.67           2           1
     34.68           3           0
     34.69           2           2
      34.7           2           2
     34.71           2           1
     34.72           2           1
     34.73           2           1
     34.74           2           1
     34.75           3           0
     34.76           2           1
     34.77           1           3
     34.78           1           2
     34.79           1           1
      34.8           2           2
     34.81           2           0
     34.82           1           2
     34.83           3           0
     34.84           1           1
     34.85           1           2
     34.86           1           3
     34.87           2           1
     34.88           2           2
     34.89           2           1
      34.9           3           1
     34.91           2           1
     34.92           2           0
     34.93           1           2
     34.94           2           1
     34.95           2           1
     34.96           3           1
     34.97           2           1
     34.98           3           1
     34.99           2           2
        35           3           1
     35.01           3           0
     35.02           1           1
     35.03           3           0
     35.04           2           2
     35.05           1           3
     35.06           1           1
     35.07           2           1
     35.08           2           1
     35.09           2           2
      35.1           2           1
     35.11           0           2
     35.12           2           1
     35.13           2           0
     35.14           1           1
     35.15           0           3
     35.16           2           0
     35.17           0           3
     35.18           1           1
     35.19           1           1
      35.2           1           2
     35.21           2           2
     35.22           2           1
     35.23           1           1
     35.24           0           3
     35.25           2           0
     35.26           1           2
     35.27           1           2
     35.28           2           0
     35.29           0           2
      35.3           2           1
     35.31           2           1
     35.32           2           2
     35.33           1           1
     35.34           2           0
     35.35           2           0
     35.36           1           2
     35.37           2           1
     35.38           1           1
     35.39           2           0
      35.4           0           3
     35.41           1           2
     35.42           1           1
     35.43           2           2
     35.44           2           1
     35.45           2           1
     35.46           2           1
     35.47           1           1
     35.48           2           2
     35.49           2           1
      35.5           1           1
     35.51           1           3
     35.52           2           0
     35.53           1           1
     35.54           2           1
     35.55           0           3
     35.56           1           2
     35.57           1           2
     35.58           1           1
     35.59           0           3
      35.6           1           2
     35.61           2           1
     35.62           3           1
     35.63           1           1
     35.64           0           2
     35.65           2           0
     35.66           2           1
     35.67           1           2
     35.68           2           0
     35.69           2           0
      35.7           1           1
     35.71           1           2
     35.72           2           0
     35.73           2           0
     35.74           2           0
     35.75           1           2
     35.76           2           0
     35.77           1           2
     35.78           3           0
     35.79           2           1
      35.8           2           0
     35.81           2           0
     35.82           2           0
     35.83           3           0
     35.84           3           1
     35.85           2           2
     35.86           3           1
     35.87           2           1
     35.88           2           1
     35.89           1           1
      35.9           2           2
     35.91           3           0
     35.92           3           1
     35.93           2           2
     35.94           3           0
     35.95           1           2
     35.96           3           0
     35.97           3           1
     35.98           3           0
     35.99           2           2
        36           1           2
     36.01           2           1
     36.02           2           1
     36.03           3           1
     36.04           2           2
     36.05           2           2
     36.06           3           0
     36.07           2           1
     36.08           2           1
     36.09           1           3
      36.1           2           1
     36.11           3           0
     36.12           1           2
     36.13           0           3
     36.14           1           2
     36.15           1           1
     36.16           2           0
     36.17           1           2
     36.18           1           2
     36.19           1           1
      36.2           2           1
     36.21           1           1
     36.22           1           2
     36.23           2           2
     36.24           2           0
     36.25           2           1
     36.26           1           1
     36.27           2           1
     36.28           2           1
     36.29           2           2
      36.3           2           0
     36.31           2           0
     36.32           2           1
     36.33           3           0
     36.34           3           1
     36.35           1           2
     36.36           2           2
     36.37           2           0
     36.38           3           1
     36.39           3           1
      36.4           3           0
     36.41           1           3
     36.42           3           0
     36.43           2           2
     36.44           2           2
     36.45           3           0
     36.46           2           0
     36.47           1           2
     36.48           2           2
     36.49           2           2
      36.5           2           2
     36.51           2           2
     36.52           2           1
     36.53           1           2
     36.54           1           2
     36.55           2           1
     36.56           3           1
     36.57           2           0
     36.58           2           1
     36.59           2           1
      36.6           3           1
     36.61           2           1
     36.62           1           2
     36.63           1           2
     36.64           2           0
     36.65           1           3
     36.66           3           1
     36.67           3           1
     36.68           2           2
     36.69           3           0
      36.7           1           2
     36.71           2           0
     36.72           3           0
     36.73           3           1
     36.74           3           1
     36.75           2           0
     36.76           2           1
     36.77           2           2
     36.78           3           0
     36.79           2           1
      36.8           1           1
     36.81           2           1
     36.82           1           1
     36.83           1           2
     36.84           2           0
     36.85           1           1
     36.86           3           0
     36.87           1           2
     36.88           2           1
     36.89           3           1
      36.9           1           2
     36.91           2           2
     36.92           2           2
     36.93           1           1
     36.94           1           1
     36.95           1           1
     36.96           2           0
     36.97           2           1
     36.98           2           0
     36.99           2           1
        37           1           1
     37.01           2           0
     37.02           1           1
     37.03           1           1
     37.04           1           1
     37.05           2           0
     37.06           2           1
     37.07           1           2
     37.08           2           0
     37.09           2           0
      37.1           2           0
     37.11           2           1
     37.12           2           1
     37.13           1           2
     37.14           1           1
     37.15           1           2
     37.16           1           2
     37.17           2           1
     37.18           1           2
     37.19           1           1
      37.2           1           2
     37.21           3           0
     37.22           2           1
     37.23           2           1
     37.24           3           0
     37.25           3           1
     37.26           2           1
     37.27           3           1
     37.28           3           0
     37.29           3           1
      37.3           1           1
     37.31           2           2
     37.32           0           3
     37.33           0           2
     37.34           2           0
     37.35           1           2
     37.36           2           1
     37.37           2           1
     37.38           2           1
     37.39           1           1
      37.4           1           2
     37.41           0           2
     37.42           1           1
     37.43           3           1
     37.44           3           1
     37.45           2           1
     37.46           1           2
     37.47           1           2
     37.48           1           1
     37.49           2           1
      37.5           0           3
     37.51           1           1
     37.52           1           2
     37.53           1           1
     37.54           1           2
     37.55           2           1
     37.56           2           0
     37.57           2           0
     37.58           1           2
     37.59           1           1
      37.6           1           1
     37.61           2           0
     37.62           2           2
     37.63           2           1
     37.64           1           1
     37.65           2           1
     37.66           1           1
     37.67           1           1
     37.68           1           1
     37.69           1           2
      37.7           2           1
     37.71           0           3
     37.72           1           2
     37.73           2           1
     37.74           1           1
     37.75           0           3
     37.76           1           1
     37.77           1           1
     37.78           2           0
     37.79           2           1
      37.8           1           1
     37.81           2           0
     37.82           0           3
     37.83           1           1
     37.84           2           0
     37.85           2           0
     37.86           2           2
     37.87           2           2
     37.88           3           0
     37.89           2           0
      37.9           1           1
     37.91           2           0
     37.92           0           3
     37.93           2           0
     37.94           0           3
     37.95           2           1
     37.96           1           2
     37.97           1           2
     37.98           0           3
     37.99           1           1
        38           2           1
     38.01           2           1
     38.02           0           3
     38.03           0           3
     38.04           0           3
     38.05           2           0
     38.06           2           1
     38.07           1           2
     38.08           2           0
     38.09           0           2
      38.1           1           1
     38.11           0           2
     38.12           1           2
     38.13           1           2
     38.14           1           1
     38.15           0           2
     38.16           1           1
     38.17           1           2
     38.18           1           2
     38.19           1           1
      38.2           0           2
     38.21           1           1
     38.22           2           0
     38.23           2           1
     38.24           2           0
     38.25           1           1
     38.26           1           1
     38.27           2           1
     38.28           1           3
     38.29           2           1
      38.3           1           3
     38.31           3           0
     38.32           2           1
     38.33           2           1
     38.34           3           0
     38.35           1           1
     38.36           1           1
     38.37           1           1
     38.38           1           1
     38.39           0           2
      38.4           1           1
     38.41           1           1
     38.42           2           0
     38.43           1           1
     38.44           2           0
     38.45           1           1
     38.46           0           2
     38.47           1           1
     38.48           1           1
     38.49           2           0
      38.5           1           2
     38.51           2           1
     38.52           2           1
     38.53           3           0
     38.54           2           1
     38.55           1           1
     38.56           1           1
     38.57           2           0
     38.58           2           0
     38.59           1           1
      38.6           2           0
     38.61           2           0
     38.62           1           1
     38.63           2           0
     38.64           2           1
     38.65           1           2
     38.66           2           0
     38.67           2           1
     38.68           1           1
     38.69           1           1
      38.7           1           1
     38.71           2           1
     38.72           1           1
     38.73           0           2
     38.74           1           2
     38.75           0           2
     38.76           2           0
     38.77           2           0
     38.78           1           1
     38.79           2           0
      38.8           1           1
     38.81           2           0
     38.82           2           1
     38.83           1           1
     38.84           1           1
     38.85           0           2
     38.86           2           0
     38.87           1           1
     38.88           0           3
     38.89           2           0
      38.9           0           2
     38.91           2           0
     38.92           1           1
     38.93           2           0
     38.94           2           0
     38.95           2           0
     38.96           2           0
     38.97           1           2
     38.98           2           0
     38.99           1           1
        39           0           2
     39.01           1           1
     39.02           1           1
     39.03           1           1
     39.04           1           1
     39.05           0           2
     39.06           1           1
     39.07           1           1
     39.08           0           2
     39.09           1           1
      39.1           2           0
     39.11           2           0
     39.12           1           1
     39.13           1           1
     39.14           1           1
     39.15           3           1
     39.16           2           1
     39.17           2           0
     39.18           2           1
     39.19           2           0
      39.2           2           0
     39.21           0           2
     39.22           2           0
     39.23           0           2
     39.24           1           1
     39.25           1           2
     39.26           2           1
     39.27           1           2
     39.28           1           1
     39.29           2           0
      39.3           1           2
     39.31           2           0
     39.32           2           0
     39.33           1           2
     39.34           1           1
     39.35           1           1
     39.36           2           1
     39.37           1           2
     39.38           0           3
     39.39           0           2
      39.4           2           1
     39.41           1           2
     39.42           2           1
     39.43           1           2
     39.44           2           0
     39.45           1           1
     39.46           1           1
     39.47           0           3
     39.48           1           2
     39.49           1           1
      39.5           2           0
     39.51           2           0
     39.52           1           1
     39.53           1           2
     39.54           2           0
     39.55           1           1
     39.56           0           2
     39.57           2           0
     39.58           1           2
     39.59           2           0
      39.6           1           1
     39.61           2           0
     39.62           2           0
     39.63           2           0
     39.64           2           0
     39.65           1           1
     39.66           2           0
     39.67           2           0
     39.68           2           1
     39.69           1           1
      39.7           1           1
     39.71           1           2
     39.72           0           2
     39.73           1           1
     39.74           1           1
     39.75           1           2
     39.76           0           3
     39.77           1           1
     39.78           1           2
     39.79           1           2
      39.8           2           1
     39.81           2           0
     39.82           2           0
     39.83           1           1
     39.84           2           0
     39.85           1           1
     39.86           0           3
     39.87           1           2
     39.88           1           1
     39.89           1           1
      39.9           2           0
     39.91           1           1
     39.92           1           1
     39.93           1           1
     39.94           1           3
     39.95           1           2
     39.96           1           2
     39.97           1           1
     39.98           0           2
     39.99           1           2
        40           1           1
     40.01           1           1
     40.02           0           3
     40.03           1           1
     40.04           1           1
     40.05           0           2
     40.06           1           1
     40.07           1           2
     40.08           1           1
     40.09           1           1
      40.1           2           0
     40.11           2           0
     40.12           2           0
     40.13           1           2
     40.14           2           0
     40.15           2           0
     40.16           1           1
     40.17           1           1
     40.18           1           2
     40.19           1           1
      40.2           1           2
     40.21           2           1
     40.22           2           1
     40.23           1           2
     40.24           1           3
     40.25           2           1
     40.26           1           1
     40.27           2           0
     40.28           2           1
     40.29           2           0
      40.3           2           1
     40.31           1           1
     40.32           1           2
     40.33           1           2
     40.34           2           0
     40.35           2           0
     40.36           1           1
     40.37           1           2
     40.38           1           2
     40.39           1           1
      40.4           1           1
     40.41           1           2
     40.42           1           1
     40.43           1           1
     40.44           1           1
     40.45           1           2
     40.46           1           2
     40.47           1           1
     40.48           1           1
     40.49           0           2
      40.5           1           1
     40.51           1           1
     40.52           0           2
     40.53           1           1
     40.54           1           2
     40.55           2           0
     40.56           1           1
     40.57           1           2
     40.58           1           2
     40.59           0           2
      40.6           1           1
     40.61           1           1
     40.62           1           1
     40.63           1           1
     40.64           2           1
     40.65           1           3
     40.66           2           1
     40.67           1           2
     40.68           1           1
     40.69           3           1
      40.7           1           3
     40.71           1           1
     40.72           2           1
     40.73           3           0
     40.74           2           0
     40.75           1           1
     40.76           2           0
     40.77           2           0
     40.78           2           0
     40.79           1           1
      40.8           2           0
     40.81           1           1
     40.82           2           0
     40.83           1           1
     40.84           2           1
     40.85           1           2
     40.86           1           3
     40.87           2           0
     40.88           2           1
     40.89           2           1
      40.9           1           2
     40.91           1           1
     40.92           1           1
     40.93           2           1
     40.94           1           1
     40.95           3           1
     40.96           2           0
     40.97           2           0
     40.98           1           1
     40.99           2           0
        41           2           1
     41.01           2           1
     41.02           1           1
     41.03           2           0
     41.04           2           0
     41.05           1           2
     41.06           0           2
     41.07           1           1
     41.08           1           1
     41.09           2           0
      41.1           0           2
     41.11           1           3
     41.12           1           1
     41.13           2           1
     41.14           1           2
     41.15           2           1
     41.16           1           2
     41.17           2           1
     41.18           2           1
     41.19           2           1
      41.2           1           1
     41.21           2           1
     41.22           2           0
     41.23           2           0
     41.24           2           1
     41.25           1           1
     41.26           2           1
     41.27           1           1
     41.28           2           0
     41.29           1           2
      41.3           1           1
     41.31           2           0
     41.32           1           1
     41.33           2           1
     41.34           2           1
     41.35           1           1
     41.36           2           0
     41.37           2           0
     41.38           1           1
     41.39           2           0
      41.4           1           1
     41.41           1           1
     41.42           1           1
     41.43           1           1
     41.44           2           0
     41.45           2           1
     41.46           2           0
     41.47           1           1
     41.48           2           0
     41.49           1           1
      41.5           1           1
     41.51           1           1
     41.52           1           1
     41.53           0           2
     41.54           1           2
     41.55           2           0
     41.56           1           2
     41.57           2           0
     41.58           1           1
     41.59           1           1
      41.6           0           2
     41.61           0           3
     41.62           2           0
     41.63           0           2
     41.64           2           0
     41.65           2           0
     41.66           1           2
     41.67           1           1
     41.68           1           1
     41.69           1           1
      41.7           2           0
     41.71           2           1
     41.72           1           1
     41.73           2           0
     41.74           1           1
     41.75           1           1
     41.76           1           1
     41.77           1           2
     41.78           2           0
     41.79           1           1
      41.8           1           1
     41.81           2           1
     41.82           2           0
     41.83           1           1
     41.84           0           2
     41.85           1           1
     41.86           2           0
     41.87           2           0
     41.88           2           1
     41.89           2           0
      41.9           2           0
     41.91           2           1
     41.92           1           1
     41.93           1           1
     41.94           1           2
     41.95           1           2
     41.96           1           1
     41.97           2           0
     41.98           2           0
     41.99           1           2
        42           1           2
     42.01           1           1
     42.02           1           1
     42.03           3           0
     42.04           0           4
     42.05           1           2
     42.06           2           0
     42.07           1           1
     42.08           2           0
     42.09           1           1
      42.1           2           0
     42.11           1           1
     42.12           2           0
     42.13           2           1
     42.14           2           1
     42.15           1           2
     42.16           2           1
     42.17           1           1
     42.18           2           2
     42.19           1           2
      42.2           2           1
     42.21           1           1
     42.22           2           1
     42.23           2           0
     42.24           2           1
     42.25           1           2
     42.26           1           1
     42.27           1           1
     42.28           0           2
     42.29           1           2
      42.3           1           1
     42.31           1           1
     42.32           1           2
     42.33           1           1
     42.34           0           2
     42.35           2           0
     42.36           1           1
     42.37           1           1
     42.38           1           2
     42.39           1           1
      42.4           1           1
     42.41           2           1
     42.42           1           1
     42.43           1           1
     42.44           1           1
     42.45           2           0
     42.46           1           1
     42.47           1           1
     42.48           0           2
     42.49           1           1
      42.5           1           1
     42.51           1           3
     42.52           1           1
     42.53           1           2
     42.54           1           1
     42.55           2           0
     42.56           1           1
     42.57           1           1
     42.58           1           1
     42.59           1           2
      42.6           1           1
     42.61           2           0
     42.62           2           0
     42.63           1           2
     42.64           2           1
     42.65           2           1
     42.66           0           2
     42.67           2           1
     42.68           2           0
     42.69           1           1
      42.7           2           0
     42.71           1           1
     42.72           0           2
     42.73           2           0
     42.74           2           1
     42.75           0           2
     42.76           1           1
     42.77           2           0
     42.78           1           1
     42.79           2           1
      42.8           1           2
     42.81           2           1
     42.82           2           0
     42.83           2           2
     42.84           2           0
     42.85           2           0
     42.86           2           0
     42.87           2           1
     42.88           1           1
     42.89           2           0
      42.9           2           0
     42.91           1           1
     42.92           1           1
     42.93           1           1
     42.94           1           2
     42.95           2           1
     42.96           1           1
     42.97           1           2
     42.98           0           2
     42.99           1           2
        43           1           2
     43.01           1           1
     43.02           2           0
     43.03           2           0
     43.04           1           1
     43.05           1           1
     43.06           1           2
     43.07           2           0
     43.08           1           1
     43.09           1           1
      43.1           1           2
     43.11           1           1
     43.12           1           2
     43.13           2           0
     43.14           2           1
     43.15           1           1
     43.16           2           0
     43.17           2           1
     43.18           1           1
     43.19           0           3
      43.2           2           0
     43.21           2           0
     43.22           1           1
     43.23           1           2
     43.24           0           3
     43.25           2           0
     43.26           2           2
     43.27           2           0
     43.28           1           2
     43.29           2           1
      43.3           1           2
     43.31           3           1
     43.32           3           0
     43.33           2           0
     43.34           2           0
     43.35           0           4
     43.36           2           0
     43.37           2           0
     43.38           2           1
     43.39           2           0
      43.4           2           0
     43.41           2           0
     43.42           1           1
     43.43           3           0
     43.44           2           0
     43.45           1           1
     43.46           2           0
     43.47           2           0
     43.48           2           0
     43.49           2           0
      43.5           2           0
     43.51           2           0
     43.52           2           1
     43.53           2           1
     43.54           2           0
     43.55           1           2
     43.56           2           0
     43.57           1           1
     43.58           3           0
     43.59           2           1
      43.6           1           2
     43.61           2           1
     43.62           1           2
     43.63           2           1
     43.64           1           1
     43.65           0           2
     43.66           1           1
     43.67           3           1
     43.68           2           0
     43.69           3           1
      43.7           2           3
     43.71           1           1
     43.72           2           0
     43.73           2           1
     43.74           1           1
     43.75           1           2
     43.76           1           1
     43.77           2           0
     43.78           2           1
     43.79           2           1
      43.8           2           0
     43.81           2           0
     43.82           2           0
     43.83           1           2
     43.84           2           1
     43.85           2           0
     43.86           2           1
     43.87           2           0
     43.88           2           1
     43.89           2           2
      43.9           2           0
     43.91           1           2
     43.92           1           1
     43.93           2           1
     43.94           1           1
     43.95           0           2
     43.96           1           1
     43.97           2           0
     43.98           0           2
     43.99           1           1
        44           2           1
     44.01           2           0
     44.02           2           0
     44.03           1           1
     44.04           1           1
     44.05           1           1
     44.06           3           0
     44.07           3           1
     44.08           3           1
     44.09           2           0
      44.1           1           2
     44.11           1           1
     44.12           2           0
     44.13           1           1
     44.14           2           0
     44.15           1           1
     44.16           1           1
     44.17           2           0
     44.18           2           0
     44.19           1           1
      44.2           1           2
     44.21           2           1
     44.22           2           0
     44.23           1           1
     44.24           1           1
     44.25           2           0
     44.26           2           1
     44.27           1           2
     44.28           0           2
     44.29           1           2
      44.3           2           1
     44.31           2           0
     44.32           3           1
     44.33           2           0
     44.34           2           1
     44.35           2           1
     44.36           3           1
     44.37           0           2
     44.38           2           1
     44.39           2           0
      44.4           2           1
     44.41           3           2
     44.42           3           0
     44.43           1           2
     44.44           3           1
     44.45           3           3
     44.46           3           0
     44.47           1           1
     44.48           2           1
     44.49           2           1
      44.5           1           2
     44.51           2           2
     44.52           1           1
     44.53           1           2
     44.54           2           0
     44.55           2           0
     44.56           1           1
     44.57           1           1
     44.58           1           1
     44.59           3           0
      44.6           3           1
     44.61           2           2
     44.62           3           0
     44.63           2           1
     44.64           2           0
     44.65           1           1
     44.66           2           0
     44.67           0           3
     44.68           2           1
     44.69           2           0
      44.7           1           1
     44.71           0           3
     44.72           1           2
     44.73           2           2
     44.74           1           1
     44.75           3           0
     44.76           3           0
     44.77           3           0
     44.78           2           1
     44.79           2           1
      44.8           1           2
     44.81           2           0
     44.82           2           0
     44.83           3           0
     44.84           2           0
     44.85           2           0
     44.86           2           2
     44.87           2           0
     44.88           1           2
     44.89           2           0
      44.9           2           0
     44.91           2           0
     44.92           2           1
     44.93           1           1
     44.94           2           0
     44.95           1           2
     44.96           1           1
     44.97           2           0
     44.98           1           1
     44.99           2           0
        45           1           2
     45.01           2           0
     45.02           2           1
     45.03           2           0
     45.04           2           1
     45.05           2           0
     45.06           2           0
     45.07           1           1
     45.08           1           2
     45.09           2           0
      45.1           2           0
     45.11           2           1
     45.12           2           0
     45.13           2           0
     45.14           1           1
     45.15           2           1
     45.16           2           1
     45.17           3           0
     45.18           2           0
     45.19           2           0
      45.2           3           0
     45.21           2           2
     45.22           2           0
     45.23           2           2
     45.24           2           1
     45.25           2           2
     45.26           2           0
     45.27           2           0
     45.28           2           1
     45.29           3           1
      45.3           2           1
     45.31           2           2
     45.32           2           1
     45.33           2           1
     45.34           3           0
     45.35           2           0
     45.36           3           1
     45.37           2           0
     45.38           3           0
     45.39           1           3
      45.4           2           2
     45.41           3           0
     45.42           2           1
     45.43           3           0
     45.44           2           1
     45.45           2           0
     45.46           2           1
     45.47           2           1
     45.48           2           0
     45.49           2           1
      45.5           2           0
     45.51           2           2
     45.52           1           1
     45.53           2           0
     45.54           1           2
     45.55           3           0
     45.56           3           0
     45.57           2           1
     45.58           2           1
     45.59           2           1
      45.6           1           2
     45.61           2           2
     45.62           1           2
     45.63           1           2
     45.64           1           2
     45.65           0           2
     45.66           1           2
     45.67           1           2
     45.68           1           1
     45.69           1           1
      45.7           1           2
     45.71           1           2
     45.72           3           0
     45.73           1           1
     45.74           2           0
     45.75           2           0
     45.76           3           0
     45.77           3           0
     45.78           2           1
     45.79           2           2
      45.8           3           0
     45.81           2           1
     45.82           3           0
     45.83           2           1
     45.84           2           2
     45.85           2           0
     45.86           3           1
     45.87           2           1
     45.88           1           1
     45.89           3           0
      45.9           1           1
     45.91           2           1
     45.92           1           2
     45.93           1           3
     45.94           0           3
     45.95           1           2
     45.96           1           2
     45.97           1           1
     45.98           1           2
     45.99           1           1
        46           2           1
     46.01           1           2
     46.02           1           1
     46.03           1           1
     46.04           1           1
     46.05           2           0
     46.06           2           0
     46.07           0           2
     46.08           1           1
     46.09           2           0
      46.1           1           1
     46.11           2           0
     46.12           2           0
     46.13           1           1
     46.14           1           1
     46.15           2           0
     46.16           1           1
     46.17           2           0
     46.18           2           0
     46.19           2           1
      46.2           3           0
     46.21           2           1
     46.22           1           1
     46.23           1           1
     46.24           1           2
     46.25           2           0
     46.26           1           2
     46.27           2           0
     46.28           1           1
     46.29           2           0
      46.3           1           1
     46.31           1           1
     46.32           1           2
     46.33           2           1
     46.34           2           0
     46.35           2           1
     46.36           2           0
     46.37           2           0
     46.38           2           0
     46.39           2           0
      46.4           2           1
     46.41           3           1
     46.42           2           1
     46.43           2           0
     46.44           1           1
     46.45           1           1
     46.46           2           1
     46.47           2           1
     46.48           2           0
     46.49           1           2
      46.5           1           1
     46.51           2           1
     46.52           2           0
     46.53           2           1
     46.54           2           1
     46.55           1           1
     46.56           2           0
     46.57           2           1
     46.58           2           0
     46.59           2           0
      46.6           1           1
     46.61           1           1
     46.62           3           0
     46.63           3           1
     46.64           2           1
     46.65           1           1
     46.66           2           1
     46.67           1           3
     46.68           2           1
     46.69           1           1
      46.7           2           1
     46.71           2           0
     46.72           1           2
     46.73           1           1
     46.74           2           0
     46.75           2           0
     46.76           2           0
     46.77           2           0
     46.78           2           0
     46.79           2           0
      46.8           3           2
     46.81           1           2
     46.82           2           0
     46.83           2           0
     46.84           1           1
     46.85           2           0
     46.86           2           1
     46.87           2           1
     46.88           1           1
     46.89           2           0
      46.9           2           0
     46.91           2           0
     46.92           3           0
     46.93           1           2
     46.94           1           1
     46.95           1           1
     46.96           2           1
     46.97           2           0
     46.98           2           1
     46.99           0           2
        47           1           1
     47.01           2           0
     47.02           1           1
     47.03           2           0
     47.04           1           2
     47.05           2           1
     47.06           1           2
     47.07           1           1
     47.08           1           1
     47.09           0           2
      47.1           1           1
     47.11           1           1
     47.12           2           0
     47.13           2           0
     47.14           1           1
     47.15           2           1
     47.16           1           2
     47.17           1           1
     47.18           1           1
     47.19           1           1
      47.2           2           0
     47.21           1           1
     47.22           1           1
     47.23           1           1
     47.24           2           1
     47.25           2           0
     47.26           1           1
     47.27           2           0
     47.28           2           0
     47.29           2           0
      47.3           2           0
     47.31           2           0
     47.32           2           0
     47.33           1           2
     47.34           2           0
     47.35           1           2
     47.36           2           0
     47.37           2           0
     47.38           3           0
     47.39           3           0
      47.4           2           0
     47.41           3           0
     47.42           2           0
     47.43           1           1
     47.44           2           0
     47.45           0           2
     47.46           1           1
     47.47           2           1
     47.48           2           1
     47.49           1           1
      47.5           2           1
     47.51           2           0
     47.52           1           1
     47.53           1           1
     47.54           2           0
     47.55           2           0
     47.56           1           1
     47.57           2           0
     47.58           2           0
     47.59           1           1
      47.6           2           0
     47.61           2           1
     47.62           3           0
     47.63           1           1
     47.64           2           0
     47.65           1           1
     47.66           1           2
     47.67           1           1
     47.68           2           1
     47.69           2           1
      47.7           3           0
     47.71           2           0
     47.72           2           0
     47.73           3           0
     47.74           1           1
     47.75           1           2
     47.76           3           0
     47.77           3           0
     47.78           1           2
     47.79           1           1
      47.8           2           0
     47.81           1           1
     47.82           1           2
     47.83           1           1
     47.84           2           1
     47.85           2           0
     47.86           2           0
     47.87           2           0
     47.88           2           0
     47.89           2           0
      47.9           2           0
     47.91           2           0
     47.92           2           1
     47.93           1           2
     47.94           1           1
     47.95           2           0
     47.96           1           1
     47.97           2           0
     47.98           2           0
     47.99           1           2
        48           2           0
     48.01           1           1
     48.02           1           1
     48.03           0           2
     48.04           1           1
     48.05           1           1
     48.06           2           0
     48.07           2           0
     48.08           2           2
     48.09           0           4
      48.1           1           2
     48.11           1           2
     48.12           1           2
     48.13           1           2
     48.14           1           1
     48.15           2           1
     48.16           1           2
     48.17           3           0
     48.18           2           0
     48.19           1           3
      48.2           1           2
     48.21           2           1
     48.22           2           0
     48.23           2           0
     48.24           2           2
     48.25           1           2
     48.26           1           3
     48.27           1           2
     48.28           1           2
     48.29           1           3
      48.3           1           2
     48.31           1           1
     48.32           1           2
     48.33           1           3
     48.34           1           1
     48.35           1           2
     48.36           1           2
     48.37           2           0
     48.38           1           3
     48.39           1           1
      48.4           2           0
     48.41           2           0
     48.42           1           2
     48.43           2           1
     48.44           2           0
     48.45           1           1
     48.46           2           1
     48.47           1           2
     48.48           1           3
     48.49           1           2
      48.5           1           1
     48.51           1           2
     48.52           1           1
     48.53           1           2
     48.54           3           0
     48.55           2           0
     48.56           1           3
     48.57           1           2
     48.58           1           2
     48.59           1           1
      48.6           0           3
     48.61           2           1
     48.62           1           1
     48.63           1           2
     48.64           1           1
     48.65           2           2
     48.66           1           2
     48.67           1           2
     48.68           2           1
     48.69           1           2
      48.7           2           0
     48.71           1           2
     48.72           2           0
     48.73           2           0
     48.74           2           1
     48.75           0           3
     48.76           1           1
     48.77           1           3
     48.78           1           1
     48.79           2           1
      48.8           2           2
     48.81           2           2
     48.82           3           1
     48.83           3           1
     48.84           2           0
     48.85           2           1
     48.86           1           2
     48.87           2           1
     48.88           3           1
     48.89           2           2
      48.9           1           2
     48.91           2           1
     48.92           2           1
     48.93           1           2
     48.94           1           2
     48.95           2           1
     48.96           3           1
     48.97           1           1
     48.98           0           3
     48.99           0           2
        49           1           1
     49.01           2           1
     49.02           2           0
     49.03           2           0
     49.04           1           1
     49.05           3           1
     49.06           2           0
     49.07           3           0
     49.08           3           0
     49.09           2           0
      49.1           2           1
     49.11           1           2
     49.12           2           0
     49.13           1           2
     49.14           1           1
     49.15           2           0
     49.16           0           3
     49.17           2           1
     49.18           2           2
     49.19           1           2
      49.2           3           0
     49.21           3           0
     49.22           3           0
     49.23           3           0
     49.24           3           0
     49.25           3           0
     49.26           3           0
     49.27           2           1
     49.28           2           1
     49.29           3           0
      49.3           2           1
     49.31           0           2
     49.32           1           2
     49.33           1           1
     49.34           2           1
     49.35           2           1
     49.36           2           0
     49.37           1           2
     49.38           1           1
     49.39           2           1
      49.4           1           2
     49.41           2           0
     49.42           1           2
     49.43           2           1
     49.44           1           2
     49.45           3           0
     49.46           1           2
     49.47           2           1
     49.48           3           0
     49.49           2           1
      49.5           1           2
     49.51           2           0
     49.52           3           1
     49.53           0           2
     49.54           2           2
     49.55           3           0
     49.56           1           2
     49.57           1           2
     49.58           1           2
     49.59           1           1
      49.6           1           1
     49.61           1           1
     49.62           2           0
     49.63           1           1
     49.64           2           0
     49.65           2           0
     49.66           1           2
     49.67           1           2
     49.68           1           1
     49.69           2           0
      49.7           1           3
     49.71           2           0
     49.72           0           2
     49.73           1           2
     49.74           1           1
     49.75           1           1
     49.76           1           2
     49.77           1           2
     49.78           1           2
     49.79           1           2
      49.8           1           2
     49.81           1           2
     49.82           0           2
     49.83           1           1
     49.84           1           1
     49.85           2           2
     49.86           1           2
     49.87           1           1
     49.88           2           1
     49.89           2           0
      49.9           2           2
     49.91           1           2
     49.92           2           1
     49.93           0           3
     49.94           1           3
     49.95           2           1
     49.96           2           1
     49.97           1           2
     49.98           0           2
     49.99           2           0
        50           2           1
     50.01           2           0
     50.02           2           0
     50.03           1           1
     50.04           2           1
     50.05           1           2
     50.06           1           1
     50.07           1           3
     50.08           1           2
     50.09           3           0
      50.1           2           1
     50.11           3           1
     50.12           3           1
     50.13           3           1
     50.14           3           0
     50.15           3           1
     50.16           1           2
     50.17           2           2
     50.18           2           0
     50.19           2           1
      50.2           1           1
     50.21           2           1
     50.22           1           2
     50.23           1           1
     50.24           2           1
     50.25           3           1
     50.26           2           0
     50.27           2           1
     50.28           3           0
     50.29           3           0
      50.3           3           0
     50.31           2           2
     50.32           2           1
     50.33           2           0
     50.34           2           0
     50.35           0           3
     50.36           2           0
     50.37           1           1
     50.38           2           0
     50.39           1           2
      50.4           2           0
     50.41           2           0
     50.42           2           1
     50.43           0           2
     50.44           1           2
     50.45           1           2
     50.46           3           0
     50.47           3           0
     50.48           2           1
     50.49           3           0
      50.5           3           0
     50.51           2           1
     50.52           2           0
     50.53           3           1
     50.54           3           0
     50.55           1           2
     50.56           1           2
     50.57           2           1
     50.58           1           1
     50.59           2           2
      50.6           2           0
     50.61           1           2
     50.62           2           1
     50.63           2           1
     50.64           2           1
     50.65           1           1
     50.66           2           1
     50.67           2           0
     50.68           2           0
     50.69           2           0
      50.7           2           1
     50.71           1           1
     50.72           2           0
     50.73           2           1
     50.74           2           0
     50.75           2           0
     50.76           2           0
     50.77           2           1
     50.78           1           2
     50.79           2           0
      50.8           1           2
     50.81           1           2
     50.82           2           0
     50.83           2           1
     50.84           2           1
     50.85           1           1
     50.86           2           1
     50.87           1           2
     50.88           1           2
     50.89           2           0
      50.9           2           0
     50.91           1           1
     50.92           2           1
     50.93           2           0
     50.94           1           1
     50.95           1           1
     50.96           1           1
     50.97           0           2
     50.98           2           0
     50.99           1           1
        51           1           1
     51.01           2           0
     51.02           1           1
     51.03           1           1
     51.04           1           1
     51.05           2           0
     51.06           2           0
     51.07           2           2
     51.08           2           0
     51.09           1           1
      51.1           1           1
     51.11           2           0
     51.12           2           0
     51.13           2           0
     51.14           0           2
     51.15           1           1
     51.16           2           0
     51.17           2           1
     51.18           1           2
     51.19           2           0
      51.2           1           1
     51.21           1           1
     51.22           1           2
     51.23           2           1
     51.24           1           1
     51.25           2           1
     51.26           1           1
     51.27           1           1
     51.28           1           2
     51.29           1           1
      51.3           1           1
     51.31           2           0
     51.32           1           1
     51.33           1           1
     51.34           2           1
     51.35           2           0
     51.36           1           2
     51.37           1           2
     51.38           2           0
     51.39           2           1
      51.4           2           0
     51.41           1           2
     51.42           1           1
     51.43           1           1
     51.44           1           1
     51.45           2           0
     51.46           1           2
     51.47           1           1
     51.48           1           2
     51.49           2           0
      51.5           2           0
     51.51           2           0
     51.52           0           2
     51.53           1           1
     51.54           2           1
     51.55           1           1
     51.56           1           2
     51.57           1           1
     51.58           1           1
     51.59           1           1
      51.6           2           0
     51.61           1           1
     51.62           1           1
     51.63           2           0
     51.64           1           2
     51.65           1           2
     51.66           2           0
     51.67           0           3
     51.68           1           1
     51.69           1           1
      51.7           2           0
     51.71           2           0
     51.72           1           1
     51.73           1           1
     51.74           1           1
     51.75           1           1
     51.76           1           1
     51.77           2           0
     51.78           2           0
     51.79           1           1
      51.8           1           1
     51.81           2           0
     51.82           2           0
     51.83           1           1
     51.84           2           0
     51.85           1           1
     51.86           2           0
     51.87           2           0
     51.88           1           1
     51.89           2           1
      51.9           2           1
     51.91           1           1
     51.92           2           0
     51.93           1           1
     51.94           2           0
     51.95           2           0
     51.96           2           0
     51.97           2           0
     51.98           2           1
     51.99           2           0
        52           1           1
     52.01           1           2
     52.02           1           1
     52.03           1           1
     52.04           1           1
     52.05           1           1
     52.06           2           0
     52.07           1           2
     52.08           1           1
     52.09           1           1
      52.1           1           1
     52.11           2           0
     52.12           0           2
     52.13           1           1
     52.14           1           1
     52.15           1           2
     52.16           1           1
     52.17           1           1
     52.18           2           0
     52.19           1           1
      52.2           2           0
     52.21           2           0
     52.22           2           0
     52.23           2           0
     52.24           2           0
     52.25           2           1
     52.26           2           1
     52.27           2           0
     52.28           1           1
     52.29           2           1
      52.3           1           1
     52.31           1           1
     52.32           2           1
     52.33           1           1
     52.34           1           1
     52.35           2           0
     52.36           2           0
     52.37           2           0
     52.38           2           0
     52.39           1           1
      52.4           1           1
     52.41           2           0
     52.42           2           0
     52.43           2           0
     52.44           1           1
     52.45           2           0
     52.46           1           1
     52.47           2           0
     52.48           1           1
     52.49           2           0
      52.5           1           1
     52.51           2           0
     52.52           1           1
     52.53           2           0
     52.54           2           0
     52.55           2           0
     52.56           1           1
     52.57           2           1
     52.58           1           2
     52.59           1           2
      52.6           2           0
     52.61           2           0
     52.62           1           1
     52.63           2           0
     52.64           2           0
     52.65           2           0
     52.66           2           1
     52.67           2           0
     52.68           2           1
     52.69           2           1
      52.7           2           1
     52.71           2           1
     52.72           1           2
     52.73           2           0
     52.74           2           1
     52.75           2           0
     52.76           3           1
     52.77           1           1
     52.78           3           1
     52.79           2           1
      52.8           2           0
     52.81           2           2
     52.82           1           2
     52.83           1           2
     52.84           3           0
     52.85           2           1
     52.86           2           2
     52.87           2           0
     52.88           1           2
     52.89           1           2
      52.9           1           1
     52.91           1           1
     52.92           1           1
     52.93           2           1
     52.94           2           1
     52.95           2           0
     52.96           2           0
     52.97           2           0
     52.98           2           0
     52.99           1           1
        53           2           1
     53.01           2           0
     53.02           2           1
     53.03           2           0
     53.04           2           1
     53.05           2           0
     53.06           1           1
     53.07           2           0
     53.08           2           0
     53.09           2           0
      53.1           2           1
     53.11           2           1
     53.12           3           1
     53.13           2           0
     53.14           2           0
     53.15           2           1
     53.16           2           1
     53.17           1           2
     53.18           1           2
     53.19           2           0
      53.2           2           1
     53.21           1           2
     53.22           1           2
     53.23           1           2
     53.24           2           0
     53.25           2           0
     53.26           2           1
     53.27           2           1
     53.28           2           0
     53.29           2           1
      53.3           2           1
     53.31           1           2
     53.32           2           1
     53.33           2           1
     53.34           2           1
     53.35           2           0
     53.36           1           2
     53.37           1           2
     53.38           1           2
     53.39           2           0
      53.4           1           1
     53.41           2           1
     53.42           1           2
     53.43           1           1
     53.44           1           2
     53.45           1           1
     53.46           1           2
     53.47           1           1
     53.48           1           2
     53.49           1           2
      53.5           1           1
     53.51           1           2
     53.52           1           2
     53.53           1           1
     53.54           2           1
     53.55           1           1
     53.56           1           1
     53.57           2           1
     53.58           1           2
     53.59           1           2
      53.6           2           0
     53.61           2           1
     53.62           0           3
     53.63           1           2
     53.64           1           2
     53.65           0           2
     53.66           1           2
     53.67           2           0
     53.68           2           1
     53.69           2           0
      53.7           2           1
     53.71           2           2
     53.72           2           1
     53.73           1           1
     53.74           2           1
     53.75           2           1
     53.76           2           0
     53.77           2           0
     53.78           2           0
     53.79           2           1
      53.8           1           1
     53.81           2           0
     53.82           1           2
     53.83           1           2
     53.84           2           0
     53.85           2           0
     53.86           1           2
     53.87           2           0
     53.88           2           1
     53.89           2           0
      53.9           2           0
     53.91           3           1
     53.92           2           0
     53.93           2           0
     53.94           1           1
     53.95           2           0
     53.96           2           0
     53.97           3           0
     53.98           3           1
     53.99           2           1
        54           2           0
     54.01           3           0
     54.02           2           1
     54.03           2           0
     54.04           2           0
     54.05           2           0
     54.06           2           0
     54.07           2           0
     54.08           1           1
     54.09           1           1
      54.1           2           1
     54.11           1           2
     54.12           2           2
     54.13           1           2
     54.14           1           3
     54.15           1           1
     54.16           1           3
     54.17           1           1
     54.18           1           2
     54.19           2           0
      54.2           1           1
     54.21           2           2
     54.22           0           3
     54.23           1           2
     54.24           1           3
     54.25           1           2
     54.26           1           2
     54.27           1           1
     54.28           2           1
     54.29           1           2
      54.3           2           0
     54.31           2           2
     54.32           2           1
     54.33           2           1
     54.34           0           2
     54.35           1           1
     54.36           2           1
     54.37           3           0
     54.38           2           0
     54.39           1           2
      54.4           1           2
     54.41           3           1
     54.42           2           1
     54.43           2           2
     54.44           2           2
     54.45           2           0
     54.46           2           0
     54.47           2           1
     54.48           3           0
     54.49           2           1
      54.5           2           2
     54.51           3           1
     54.52           2           1
     54.53           1           2
     54.54           2           2
     54.55           1           2
     54.56           3           0
     54.57           1           2
     54.58           3           0
     54.59           2           1
      54.6           3           0
     54.61           2           1
     54.62           1           2
     54.63           1           2
     54.64           1           2
     54.65           1           2
     54.66           1           1
     54.67           1           1
     54.68           1           2
     54.69           2           1
      54.7           1           2
     54.71           1           2
     54.72           2           1
     54.73           2           0
     54.74           1           2
     54.75           1           1
     54.76           2           0
     54.77           1           2
     54.78           1           1
     54.79           2           1
      54.8           1           1
     54.81           1           2
     54.82           1           1
     54.83           1           2
     54.84           1           2
     54.85           2           2
     54.86           2           1
     54.87           2           2
     54.88           2           1
     54.89           3           0
      54.9           2           1
     54.91           1           2
     54.92           1           2
     54.93           3           0
     54.94           2           2
     54.95           3           3
     54.96           3           0
     54.97           1           1
     54.98           2           0
     54.99           1           3
        55           3           1
     55.01           1           1
     55.02           3           0
     55.03           3           1
     55.04           3           1
     55.05           2           2
     55.06           2           2
     55.07           2           1
     55.08           2           1
     55.09           1           2
      55.1           2           1
     55.11           1           1
     55.12           2           1
     55.13           3           1
     55.14           2           2
     55.15           1           3
     55.16           3           0
     55.17           2           0
     55.18           3           1
     55.19           1           2
      55.2           2           1
     55.21           2           2
     55.22           2           1
     55.23           2           1
     55.24           2           2
     55.25           2           2
     55.26           2           1
     55.27           3           1
     55.28           2           2
     55.29           3           0
      55.3           3           0
     55.31           3           1
     55.32           3           0
     55.33           3           0
     55.34           3           0
     55.35           2           2
     55.36           2           0
     55.37           3           0
     55.38           2           1
     55.39           2           1
      55.4           3           0
     55.41           2           0
     55.42           2           2
     55.43           3           0
     55.44           3           0
     55.45           3           0
     55.46           1           3
     55.47           2           2
     55.48           2           0
     55.49           1           3
      55.5           1           2
     55.51           3           0
     55.52           2           1
     55.53           2           0
     55.54           3           1
     55.55           1           2
     55.56           3           1
     55.57           2           1
     55.58           2           1
     55.59           2           1
      55.6           2           0
     55.61           1           1
     55.62           2           1
     55.63           2           1
     55.64           3           0
     55.65           1           3
     55.66           3           1
     55.67           2           1
     55.68           3           1
     55.69           3           1
      55.7           2           2
     55.71           1           2
     55.72           3           0
     55.73           2           1
     55.74           3           1
     55.75           3           1
     55.76           1           3
     55.77           0           3
     55.78           3           0
     55.79           2           1
      55.8           2           1
     55.81           1           1
     55.82           3           1
     55.83           2           1
     55.84           2           0
     55.85           1           2
     55.86           3           1
     55.87           3           3
     55.88           3           1
     55.89           1           2
      55.9           2           1
     55.91           3           1
     55.92           3           1
     55.93           2           1
     55.94           3           1
     55.95           2           1
     55.96           2           1
     55.97           2           1
     55.98           2           2
     55.99           2           2
        56           2           1
     56.01           2           2
     56.02           2           2
     56.03           2           4
     56.04           2           1
     56.05           3           0
     56.06           3           0
     56.07           2           1
     56.08           2           1
     56.09           2           1
      56.1           3           1
     56.11           3           0
     56.12           3           1
     56.13           3           0
     56.14           3           0
     56.15           2           1
     56.16           2           1
     56.17           3           1
     56.18           3           0
     56.19           3           1
      56.2           2           0
     56.21           2           2
     56.22           2           1
     56.23           3           0
     56.24           2           2
     56.25           0           3
     56.26           3           2
     56.27           3           0
     56.28           2           1
     56.29           3           1
      56.3           3           0
     56.31           3           0
     56.32           2           3
     56.33           3           0
     56.34           3           0
     56.35           2           1
     56.36           2           2
     56.37           3           0
     56.38           1           1
     56.39           2           2
      56.4           1           1
     56.41           1           2
     56.42           1           2
     56.43           2           1
     56.44           1           2
     56.45           2           1
     56.46           2           2
     56.47           2           1
     56.48           2           2
     56.49           3           0
      56.5           3           0
     56.51           3           1
     56.52           2           2
     56.53           3           1
     56.54           2           2
     56.55           2           2
     56.56           3           1
     56.57           3           0
     56.58           3           1
     56.59           3           0
      56.6           3           0
     56.61           2           0
     56.62           0           2
     56.63           2           1
     56.64           1           1
     56.65           2           0
     56.66           2           0
     56.67           1           1
     56.68           3           0
     56.69           2           1
      56.7           2           1
     56.71           1           1
     56.72           2           1
     56.73           2           2
     56.74           1           1
     56.75           2           0
     56.76           1           1
     56.77           0           3
     56.78           2           0
     56.79           1           2
      56.8           2           1
     56.81           1           1
     56.82           2           1
     56.83           2           0
     56.84           2           1
     56.85           2           1
     56.86           2           1
     56.87           1           1
     56.88           1           2
     56.89           2           0
      56.9           1           1
     56.91           1           1
     56.92           1           2
     56.93           1           2
     56.94           2           0
     56.95           2           1
     56.96           1           2
     56.97           2           0
     56.98           2           0
     56.99           1           1
        57           2           1
     57.01           2           0
     57.02           2           0
     57.03           2           1
     57.04           2           1
     57.05           2           0
     57.06           2           0
     57.07           2           0
     57.08           2           0
     57.09           2           2
      57.1           4           1
     57.11           2           2
     57.12           1           3
     57.13           2           0
     57.14           1           1
     57.15           2           1
     57.16           2           0
     57.17           2           0
     57.18           2           0
     57.19           2           1
      57.2           2           2
     57.21           2           1
     57.22           2           0
     57.23           2           0
     57.24           1           1
     57.25           2           1
     57.26           1           1
     57.27           2           0
     57.28           1           1
     57.29           1           1
      57.3           2           0
     57.31           2           0
     57.32           2           1
     57.33           1           1
     57.34           1           1
     57.35           2           1
     57.36           2           1
     57.37           2           0
     57.38           1           2
     57.39           2           1
      57.4           2           1
     57.41           2           0
     57.42           2           0
     57.43           1           1
     57.44           2           1
     57.45           2           1
     57.46           2           0
     57.47           2           1
     57.48           2           0
     57.49           2           0
      57.5           2           2
     57.51           2           0
     57.52           2           1
     57.53           2           1
     57.54           2           1
     57.55           1           2
     57.56           2           0
     57.57           2           1
     57.58           2           1
     57.59           2           1
      57.6           1           1
     57.61           2           1
     57.62           1           2
     57.63           1           2
     57.64           2           2
     57.65           1           3
     57.66           0           4
     57.67           1           3
     57.68           2           0
     57.69           0           3
      57.7           1           2
     57.71           1           1
     57.72           1           2
     57.73           3           0
     57.74           2           1
     57.75           1           2
     57.76           1           1
     57.77           1           2
     57.78           1           2
     57.79           1           2
      57.8           0           2
     57.81           2           2
     57.82           0           3
     57.83           1           1
     57.84           2           0
     57.85           2           1
     57.86           3           0
     57.87           1           1
     57.88           2           1
     57.89           1           1
      57.9           2           0
     57.91           1           2
     57.92           2           0
     57.93           1           1
     57.94           3           0
     57.95           3           1
     57.96           2           1
     57.97           2           0
     57.98           2           0
     57.99           1           1
        58           2           1
     58.01           1           2
     58.02           1           1
     58.03           2           0
     58.04           2           1
     58.05           2           0
     58.06           2           2
     58.07           2           0
     58.08           2           0
     58.09           2           0
      58.1           2           1
     58.11           2           0
     58.12           2           1
     58.13           2           1
     58.14           2           2
     58.15           2           1
     58.16           2           0
     58.17           2           0
     58.18           2           2
     58.19           2           1
      58.2           1           1
     58.21           2           1
     58.22           2           1
     58.23           2           0
     58.24           1           2
     58.25           1           2
     58.26           2           1
     58.27           1           1
     58.28           0           3
     58.29           1           2
      58.3           0           2
     58.31           2           0
     58.32           2           1
     58.33           2           1
     58.34           3           1
     58.35           2           0
     58.36           2           1
     58.37           2           1
     58.38           2           2
     58.39           2           1
      58.4           3           0
     58.41           2           1
     58.42           2           1
     58.43           2           1
     58.44           2           1
     58.45           2           1
     58.46           2           0
     58.47           2           2
     58.48           2           0
     58.49           1           3
      58.5           1           2
     58.51           2           1
     58.52           2           1
     58.53           3           0
     58.54           2           1
     58.55           2           2
     58.56           2           1
     58.57           1           2
     58.58           1           2
     58.59           1           1
      58.6           2           0
     58.61           2           0
     58.62           2           0
     58.63           2           0
     58.64           2           0
     58.65           1           2
     58.66           2           2
     58.67           1           1
     58.68           1           1
     58.69           2           1
      58.7           2           0
     58.71           1           1
     58.72           2           1
     58.73           2           0
     58.74           1           1
     58.75           2           0
     58.76           2           0
     58.77           2           1
     58.78           2           1
     58.79           2           0
      58.8           3           0
     58.81           2           0
     58.82           1           2
     58.83           2           1
     58.84           2           0
     58.85           3           1
     58.86           2           0
     58.87           2           0
     58.88           2           0
     58.89           2           1
      58.9           2           0
     58.91           2           0
     58.92           2           0
     58.93           1           2
     58.94           2           0
     58.95           1           1
     58.96           2           1
     58.97           2           2
     58.98           1           1
     58.99           2           0
        59           2           0
     59.01           2           0
     59.02           2           1
     59.03           2           0
     59.04           1           1
     59.05           2           0
     59.06           2           0
     59.07           2           0
     59.08           2           1
     59.09           2           1
      59.1           1           1
     59.11           1           1
     59.12           1           1
     59.13           1           1
     59.14           2           0
     59.15           3           0
     59.16           2           0
     59.17           1           1
     59.18           2           1
     59.19           2           0
      59.2           1           1
     59.21           2           1
     59.22           2           0
     59.23           3           0
     59.24           1           1
     59.25           2           0
     59.26           1           2
     59.27           2           0
     59.28           2           1
     59.29           2           1
      59.3           2           1
     59.31           2           0
     59.32           1           1
     59.33           2           0
     59.34           1           1
     59.35           2           0
     59.36           1           1
     59.37           1           1
     59.38           2           1
     59.39           1           3
      59.4           2           1
     59.41           2           0
     59.42           1           1
     59.43           2           0
     59.44           2           0
     59.45           2           0
     59.46           1           1
     59.47           2           0
     59.48           2           1
     59.49           2           1
      59.5           2           0
     59.51           2           0
     59.52           2           1
     59.53           1           1
     59.54           2           1
     59.55           2           2
     59.56           2           0
     59.57           2           1
     59.58           2           1
     59.59           2           0
      59.6           2           0
     59.61           2           1
     59.62           2           0
     59.63           2           1
     59.64           2           0
     59.65           0           2
     59.66           2           0
     59.67           2           0
     59.68           2           0
     59.69           0           2
      59.7           1           2
     59.71           1           1
     59.72           2           1
     59.73           1           1
     59.74           2           0
     59.75           1           2
     59.76           1           2
     59.77           2           0
     59.78           1           1
     59.79           1           1
      59.8           2           0
     59.81           1           1
     59.82           2           0
     59.83           2           0
     59.84           2           1
     59.85           2           1
     59.86           1           2
     59.87           2           1
     59.88           2           1
     59.89           1           2
      59.9           1           1
     59.91           2           0
     59.92           2           1
     59.93           2           0
     59.94           2           1
     59.95           1           2
     59.96           2           1
     59.97           2           0
     59.98           2           0
     59.99           2           0
        60           1           1
     60.01           0           2
     60.02           2           1
     60.03           1           1
     60.04           1           1
     60.05           2           0
     60.06           1           1
     60.07           2           1
     60.08           2           0
     60.09           2           1
      60.1           1           2
     60.11           2           1
     60.12           2           1
     60.13           1           2
     60.14           2           1
     60.15           1           2
     60.16           2           1
     60.17           2           1
     60.18           1           2
     60.19           2           0
      60.2           2           0
     60.21           1           2
     60.22           0           2
     60.23           1           2
     60.24           1           1
     60.25           2           0
     60.26           2           0
     60.27           1           2
     60.28           2           0
     60.29           2           0
      60.3           1           2
     60.31           2           0
     60.32           2           1
     60.33           2           0
     60.34           1           1
     60.35           2           1
     60.36           0           3
     60.37           1           3
     60.38           2           2
     60.39           1           2
      60.4           1           2
     60.41           2           0
     60.42           1           2
     60.43           2           1
     60.44           2           1
     60.45           2           0
     60.46           2           0
     60.47           2           0
     60.48           2           0
     60.49           1           1
      60.5           2           0
     60.51           2           1
     60.52           0           2
     60.53           1           2
     60.54           1           2
     60.55           1           2
     60.56           1           2
     60.57           2           1
     60.58           2           1
     60.59           0           2
      60.6           2           0
     60.61           2           1
     60.62           1           1
     60.63           1           1
     60.64           1           2
     60.65           1           1
     60.66           1           2
     60.67           2           2
     60.68           0           3
     60.69           0           2
      60.7           2           0
     60.71           2           1
     60.72           2           0
     60.73           2           0
     60.74           1           1
     60.75           2           0
     60.76           2           0
     60.77           2           1
     60.78           2           0
     60.79           1           1
      60.8           2           1
     60.81           1           1
     60.82           1           1
     60.83           1           1
     60.84           2           0
     60.85           2           1
     60.86           1           2
     60.87           1           1
     60.88           2           1
     60.89           2           1
      60.9           1           2
     60.91           0           2
     60.92           2           0
     60.93           1           2
     60.94           1           2
     60.95           2           1
     60.96           2           0
     60.97           2           0
     60.98           1           1
     60.99           1           1
        61           2           0
     61.01           1           2
     61.02           1           1
     61.03           2           0
     61.04           2           0
     61.05           2           0
     61.06           1           1
     61.07           1           1
     61.08           1           2
     61.09           2           1
      61.1           2           0
     61.11           1           1
     61.12           2           0
     61.13           2           0
     61.14           2           0
     61.15           2           1
     61.16           2           1
     61.17           3           1
     61.18           2           0
     61.19           2           1
      61.2           1           2
     61.21           2           0
     61.22           1           2
     61.23           1           1
     61.24           1           2
     61.25           1           1
     61.26           0           3
     61.27           2           1
     61.28           1           2
     61.29           1           0
      61.3           2           0
     61.31           1           1
     61.32           1           1
     61.33           1           1
     61.34           2           1
     61.35           1           1
     61.36           2           1
     61.37           1           1
     61.38           1           1
     61.39           1           1
      61.4           2           1
     61.41           1           1
     61.42           1           1
     61.43           2           0
     61.44           2           1
     61.45           0           3
     61.46           2           1
     61.47           2           1
     61.48           1           2
     61.49           1           1
      61.5           2           1
     61.51           1           2
     61.52           2           1
     61.53           2           0
     61.54           1           1
     61.55           1           2
     61.56           1           2
     61.57           2           0
     61.58           2           0
     61.59           2           1
      61.6           2           0
     61.61           2           1
     61.62           2           1
     61.63           2           0
     61.64           2           0
     61.65           2           0
     61.66           1           2
     61.67           2           0
     61.68           1           1
     61.69           1           1
      61.7           1           1
     61.71           0           2
     61.72           1           1
     61.73           2           0
     61.74           2           0
     61.75           2           0
     61.76           1           1
     61.77           2           1
     61.78           0           2
     61.79           2           0
      61.8           2           0
     61.81           1           2
     61.82           2           1
     61.83           2           0
     61.84           1           2
     61.85           1           1
     61.86           2           1
     61.87           1           2
     61.88           1           1
     61.89           1           1
      61.9           2           0
     61.91           2           1
     61.92           1           2
     61.93           1           1
     61.94           1           1
     61.95           2           1
     61.96           1           1
     61.97           2           0
     61.98           2           0
     61.99           2           0
        62           2           0
     62.01           1           2
     62.02           2           0
     62.03           0           2
     62.04           2           1
     62.05           1           1
     62.06           2           0
     62.07           2           1
     62.08           1           1
     62.09           2           0
      62.1           2           0
     62.11           2           0
     62.12           2           1
     62.13           1           2
     62.14           1           1
     62.15           2           1
     62.16           2           1
     62.17           2           0
     62.18           2           0
     62.19           1           1
      62.2           2           0
     62.21           1           1
     62.22           1           2
     62.23           1           1
     62.24           2           0
     62.25           2           0
     62.26           2           1
     62.27           2           2
     62.28           3           1
     62.29           3           0
      62.3           2           0
     62.31           1           1
     62.32           2           1
     62.33           1           2
     62.34           1           1
     62.35           2           1
     62.36           2           1
     62.37           2           0
     62.38           2           0
     62.39           1           1
      62.4           1           1
     62.41           2           0
     62.42           1           2
     62.43           1           1
     62.44           1           1
     62.45           1           1
     62.46           2           0
     62.47           2           0
     62.48           2           0
     62.49           2           0
      62.5           2           2
     62.51           2           1
     62.52           2           1
     62.53           2           0
     62.54           1           2
     62.55           1           1
     62.56           2           0
     62.57           1           1
     62.58           2           1
     62.59           2           0
      62.6           2           0
     62.61           2           0
     62.62           2           1
     62.63           2           1
     62.64           2           0
     62.65           1           1
     62.66           3           0
     62.67           1           2
     62.68           1           1
     62.69           2           1
      62.7           2           0
     62.71           2           1
     62.72           2           1
     62.73           1           2
     62.74           2           0
     62.75           2           0
     62.76           2           1
     62.77           2           0
     62.78           1           2
     62.79           1           2
      62.8           2           0
     62.81           2           1
     62.82           2           0
     62.83           1           2
     62.84           1           1
     62.85           1           2
     62.86           2           0
     62.87           2           1
     62.88           2           0
     62.89           2           0
      62.9           2           1
     62.91           2           1
     62.92           2           1
     62.93           2           1
     62.94           2           0
     62.95           2           1
     62.96           2           1
     62.97           0           2
     62.98           1           1
     62.99           1           2
        63           2           0
     63.01           2           1
     63.02           2           1
     63.03           2           0
     63.04           1           2
     63.05           2           0
     63.06           2           0
     63.07           2           1
     63.08           2           1
     63.09           1           2
      63.1           2           0
     63.11           2           1
     63.12           2           0
     63.13           2           0
     63.14           2           0
     63.15           2           1
     63.16           2           0
     63.17           1           1
     63.18           2           0
     63.19           2           0
      63.2           1           2
     63.21           1           1
     63.22           2           0
     63.23           1           1
     63.24           1           2
     63.25           2           0
     63.26           2           1
     63.27           1           2
     63.28           2           0
     63.29           2           1
      63.3           2           0
     63.31           2           1
     63.32           1           1
     63.33           1           2
     63.34           2           0
     63.35           2           1
     63.36           2           0
     63.37           1           2
     63.38           1           1
     63.39           2           0
      63.4           2           0
     63.41           1           1
     63.42           1           1
     63.43           1           1
     63.44           2           0
     63.45           1           1
     63.46           2           0
     63.47           1           2
     63.48           2           0
     63.49           1           2
      63.5           2           1
     63.51           1           2
     63.52           0           3
     63.53           1           1
     63.54           2           1
     63.55           1           2
     63.56           2           1
     63.57           1           1
     63.58           2           0
     63.59           2           1
      63.6           1           2
     63.61           2           1
     63.62           2           0
     63.63           2           0
     63.64           2           0
     63.65           1           1
     63.66           1           2
     63.67           2           1
     63.68           2           0
     63.69           2           0
      63.7           2           0
     63.71           2           0
     63.72           1           1
     63.73           2           0
     63.74           1           1
     63.75           2           1
     63.76           2           1
     63.77           2           1
     63.78           1           1
     63.79           3           0
      63.8           2           1
     63.81           2           0
     63.82           2           1
     63.83           2           1
     63.84           1           2
     63.85           2           1
     63.86           1           2
     63.87           2           1
     63.88           2           1
     63.89           2           1
      63.9           2           1
     63.91           2           1
     63.92           2           0
     63.93           2           1
     63.94           1           1
     63.95           2           0
     63.96           2           1
     63.97           1           2
     63.98           2           1
     63.99           2           1
        64           2           1
     64.01           2           0
     64.02           2           1
     64.03           1           2
     64.04           2           1
     64.05           1           2
     64.06           1           1
     64.07           1           1
     64.08           0           2
     64.09           2           0
      64.1           2           1
     64.11           2           1
     64.12           2           1
     64.13           1           1
     64.14           2           1
     64.15           2           0
     64.16           1           1
     64.17           2           1
     64.18           2           1
     64.19           2           0
      64.2           2           1
     64.21           2           0
     64.22           1           2
     64.23           1           1
     64.24           1           2
     64.25           2           1
     64.26           2           0
     64.27           2           1
     64.28           2           1
     64.29           2           0
      64.3           2           1
     64.31           2           0
     64.32           1           1
     64.33           1           2
     64.34           1           1
     64.35           2           0
     64.36           2           1
     64.37           2           1
     64.38           2           1
     64.39           2           1
      64.4           2           0
     64.41           3           0
     64.42           2           0
     64.43           2           1
     64.44           2           1
     64.45           1           2
     64.46           2           0
     64.47           2           0
     64.48           2           1
     64.49           2           1
      64.5           2           0
     64.51           2           1
     64.52           2           0
     64.53           2           0
     64.54           1           1
     64.55           2           1
     64.56           2           1
     64.57           2           1
     64.58           2           1
     64.59           2           0
      64.6           2           1
     64.61           2           1
     64.62           1           1
     64.63           2           0
     64.64           1           1
     64.65           1           2
     64.66           2           1
     64.67           2           1
     64.68           2           1
     64.69           1           2
      64.7           0           3
     64.71           2           0
     64.72           2           0
     64.73           1           2
     64.74           2           1
     64.75           2           1
     64.76           2           1
     64.77           2           1
     64.78           2           1
     64.79           2           1
      64.8           2           1
     64.81           1           1
     64.82           2           0
     64.83           2           1
     64.84           1           1
     64.85           0           3
     64.86           2           0
     64.87           2           0
     64.88           2           1
     64.89           1           2
      64.9           1           2
     64.91           0           2
     64.92           2           1
     64.93           2           0
     64.94           1           2
     64.95           2           0
     64.96           2           0
     64.97           2           1
     64.98           2           1
     64.99           2           0
        65           2           1
     65.01           1           1
     65.02           2           0
     65.03           2           1
     65.04           2           0
     65.05           1           2
     65.06           2           0
     65.07           2           1
     65.08           2           0
     65.09           2           1
      65.1           2           0
     65.11           2           0
     65.12           1           1
     65.13           0           2
     65.14           2           1
     65.15           3           0
     65.16           1           1
     65.17           2           0
     65.18           1           1
     65.19           2           0
      65.2           2           1
     65.21           1           1
     65.22           2           0
     65.23           2           0
     65.24           2           0
     65.25           1           2
     65.26           2           0
     65.27           2           1
     65.28           2           0
     65.29           2           0
      65.3           2           0
     65.31           2           0
     65.32           2           1
     65.33           2           1
     65.34           1           1
     65.35           2           1
     65.36           1           2
     65.37           2           0
     65.38           2           0
     65.39           2           1
      65.4           2           0
     65.41           2           1
     65.42           3           1
     65.43           2           0
     65.44           0           2
     65.45           1           2
     65.46           1           1
     65.47           2           0
     65.48           2           1
     65.49           2           0
      65.5           1           2
     65.51           2           0
     65.52           2           0
     65.53           2           1
     65.54           2           1
     65.55           2           0
     65.56           2           0
     65.57           2           0
     65.58           2           0
     65.59           2           0
      65.6           1           1
     65.61           2           0
     65.62           0           3
     65.63           2           1
     65.64           2           1
     65.65           2           0
     65.66           2           1
     65.67           2           0
     65.68           1           1
     65.69           2           1
      65.7           1           1
     65.71           2           0
     65.72           2           0
     65.73           1           1
     65.74           2           1
     65.75           2           0
     65.76           1           1
     65.77           2           0
     65.78           2           1
     65.79           2           0
      65.8           2           0
     65.81           2           0
     65.82           2           0
     65.83           2           1
     65.84           1           1
     65.85           2           0
     65.86           1           1
     65.87           2           0
     65.88           2           0
     65.89           2           1
      65.9           1           1
     65.91           2           0
     65.92           2           0
     65.93           1           1
     65.94           2           0
     65.95           2           0
     65.96           2           1
     65.97           1           1
     65.98           1           2
     65.99           1           2
        66           2           0
     66.01           2           0
     66.02           2           0
     66.03           2           1
     66.04           2           0
     66.05           2           0
     66.06           2           0
     66.07           2           0
     66.08           2           1
     66.09           0           2
      66.1           2           0
     66.11           1           2
     66.12           2           0
     66.13           2           0
     66.14           1           1
     66.15           2           0
     66.16           2           0
     66.17           2           0
     66.18           2           0
     66.19           2           0
      66.2           1           1
     66.21           2           0
     66.22           0           2
     66.23           1           1
     66.24           1           1
     66.25           1           1
     66.26           2           0
     66.27           1           2
     66.28           1           1
     66.29           1           2
      66.3           2           1
     66.31           2           0
     66.32           2           0
     66.33           2           2
     66.34           2           0
     66.35           2           1
     66.36           2           1
     66.37           2           0
     66.38           1           1
     66.39           2           0
      66.4           1           2
     66.41           2           0
     66.42           1           1
     66.43           2           0
     66.44           1           1
     66.45           2           0
     66.46           2           0
     66.47           2           0
     66.48           1           1
     66.49           2           0
      66.5           2           0
     66.51           1           1
     66.52           2           0
     66.53           1           1
     66.54           2           0
     66.55           2           0
     66.56           1           1
     66.57           2           0
     66.58           1           1
     66.59           2           0
      66.6           2           0
     66.61           2           0
     66.62           1           1
     66.63           2           1
     66.64           2           0
     66.65           2           1
     66.66           2           0
     66.67           2           0
     66.68           1           1
     66.69           2           0
      66.7           2           0
     66.71           2           0
     66.72           1           1
     66.73           1           1
     66.74           1           1
     66.75           2           0
     66.76           1           1
     66.77           2           0
     66.78           2           0
     66.79           2           0
      66.8           2           1
     66.81           2           0
     66.82           2           0
     66.83           2           1
     66.84           2           1
     66.85           2           0
     66.86           2           0
     66.87           2           0
     66.88           2           0
     66.89           2           0
      66.9           2           0
     66.91           1           1
     66.92           2           0
     66.93           2           0
     66.94           2           0
     66.95           2           1
     66.96           1           1
     66.97           2           0
     66.98           1           1
     66.99           1           2
        67           2           0
     67.01           2           0
     67.02           1           2
     67.03           2           0
     67.04           1           1
     67.05           2           0
     67.06           2           0
     67.07           1           1
     67.08           2           0
     67.09           1           1
      67.1           1           2
     67.11           2           1
     67.12           2           0
     67.13           2           1
     67.14           2           1
     67.15           2           1
     67.16           2           0
     67.17           1           2
     67.18           2           1
     67.19           1           2
      67.2           1           2
     67.21           1           1
     67.22           2           0
     67.23           2           1
     67.24           2           0
     67.25           2           1
     67.26           2           1
     67.27           1           2
     67.28           1           2
     67.29           2           1
      67.3           1           2
     67.31           2           0
     67.32           2           1
     67.33           2           1
     67.34           2           0
     67.35           2           0
     67.36           1           2
     67.37           2           1
     67.38           2           0
     67.39           1           1
      67.4           2           1
     67.41           2           0
     67.42           1           2
     67.43           2           1
     67.44           2           1
     67.45           2           0
     67.46           2           1
     67.47           2           1
     67.48           2           1
     67.49           2           0
      67.5           2           1
     67.51           2           1
     67.52           1           2
     67.53           1           2
     67.54           1           2
     67.55           2           0
     67.56           1           2
     67.57           2           0
     67.58           2           1
     67.59           2           0
      67.6           3           1
     67.61           2           0
     67.62           2           1
     67.63           2           0
     67.64           1           2
     67.65           2           1
     67.66           2           1
     67.67           2           0
     67.68           2           1
     67.69           2           1
      67.7           2           0
     67.71           1           2
     67.72           1           2
     67.73           1           1
     67.74           1           2
     67.75           2           0
     67.76           1           2
     67.77           1           1
     67.78           2           1
     67.79           2           0
      67.8           1           1
     67.81           1           1
     67.82           1           2
     67.83           1           1
     67.84           1           1
     67.85           0           2
     67.86           2           0
     67.87           1           1
     67.88           2           0
     67.89           1           1
      67.9           2           0
     67.91           1           2
     67.92           2           0
     67.93           2           1
     67.94           2           1
     67.95           2           1
     67.96           2           0
     67.97           1           2
     67.98           2           1
     67.99           2           1
        68           2           1
     68.01           1           2
     68.02           2           0
     68.03           2           1
     68.04           2           1
     68.05           2           1
     68.06           2           1
     68.07           2           1
     68.08           2           0
     68.09           2           0
      68.1           1           2
     68.11           2           0
     68.12           1           2
     68.13           1           2
     68.14           2           0
     68.15           1           1
     68.16           2           2
     68.17           2           0
     68.18           2           1
     68.19           1           2
      68.2           1           2
     68.21           2           1
     68.22           1           1
     68.23           2           1
     68.24           1           1
     68.25           2           0
     68.26           2           0
     68.27           0           2
     68.28           1           1
     68.29           2           2
      68.3           1           2
     68.31           1           1
     68.32           2           1
     68.33           2           1
     68.34           1           1
     68.35           2           1
     68.36           1           1
     68.37           0           3
     68.38           2           0
     68.39           0           2
      68.4           1           1
     68.41           2           0
     68.42           2           0
     68.43           2           1
     68.44           2           0
     68.45           2           0
     68.46           2           0
     68.47           2           1
     68.48           1           2
     68.49           1           1
      68.5           1           1
     68.51           1           1
     68.52           2           1
     68.53           2           1
     68.54           1           1
     68.55           1           2
     68.56           2           1
     68.57           2           1
     68.58           1           2
     68.59           2           0
      68.6           2           1
     68.61           2           0
     68.62           1           2
     68.63           2           1
     68.64           2           1
     68.65           1           1
     68.66           2           0
     68.67           1           2
     68.68           0           2
     68.69           2           1
      68.7           2           1
     68.71           1           2
     68.72           1           2
     68.73           1           2
     68.74           2           1
     68.75           0           3
     68.76           1           2
     68.77           0           3
     68.78           1           2
     68.79           0           3
      68.8           0           2
     68.81           0           3
     68.82           1           1
     68.83           1           2
     68.84           0           3
     68.85           1           2
     68.86           1           2
     68.87           2           1
     68.88           2           1
     68.89           1           1
      68.9           1           2
     68.91           1           2
     68.92           0           2
     68.93           2           0
     68.94           2           1
     68.95           3           1
     68.96           2           0
     68.97           0           2
     68.98           2           0
     68.99           2           1
        69           1           2
     69.01           1           1
     69.02           2           0
     69.03           2           1
     69.04           1           2
     69.05           2           1
     69.06           1           1
     69.07           2           1
     69.08           1           2
     69.09           1           2
      69.1           2           1
     69.11           1           1
     69.12           1           0
     69.13           2           0
     69.14           0           3
     69.15           2           0
     69.16           3           0
     69.17           2           1
     69.18           2           1
     69.19           2           1
      69.2           3           0
     69.21           2           0
     69.22           1           3
     69.23           2           2
     69.24           2           1
     69.25           2           1
     69.26           0           3
     69.27           2           0
     69.28           2           0
     69.29           2           2
      69.3           2           0
     69.31           2           0
     69.32           2           1
     69.33           2           0
     69.34           1           2
     69.35           1           1
     69.36           2           0
     69.37           2           0
     69.38           1           2
     69.39           2           1
      69.4           1           2
     69.41           1           3
     69.42           2           1
     69.43           1           2
     69.44           2           0
     69.45           1           2
     69.46           2           1
     69.47           1           2
     69.48           2           0
     69.49           3           1
      69.5           2           1
     69.51           2           1
     69.52           1           3
     69.53           1           2
     69.54           1           3
     69.55           1           2
     69.56           1           1
     69.57           1           2
     69.58           2           1
     69.59           0           2
      69.6           1           3
     69.61           1           3
     69.62           1           3
     69.63           1           3
     69.64           1           2
     69.65           0           2
     69.66           2           1
     69.67           2           1
     69.68           2           1
     69.69           2           0
      69.7           1           2
     69.71           0           4
     69.72           1           2
     69.73           1           2
     69.74           2           1
     69.75           0           3
     69.76           1           1
     69.77           2           1
     69.78           2           1
     69.79           2           1
      69.8           1           2
     69.81           2           1
     69.82           1           1
     69.83           2           1
     69.84           2           1
     69.85           2           1
     69.86           2           1
     69.87           1           2
     69.88           2           1
     69.89           2           1
      69.9           2           1
     69.91           2           1
     69.92           2           1
     69.93           2           1
     69.94           1           2
     69.95           1           2
     69.96           2           1
     69.97           1           1
     69.98           2           1
     69.99           1           2
        70           1           2
     70.01           1           2
     70.02           2           1
     70.03           2           1
     70.04           2           0
     70.05           2           1
     70.06           1           1
     70.07           2           1
     70.08           2           1
     70.09           2           1
      70.1           2           1
     70.11           2           1
     70.12           2           1
     70.13           1           2
     70.14           2           0
     70.15           3           1
     70.16           2           1
     70.17           0           3
     70.18           2           1
     70.19           2           0
      70.2           2           1
     70.21           2           1
     70.22           2           2
     70.23           1           2
     70.24           1           2
     70.25           0           3
     70.26           2           1
     70.27           2           1
     70.28           2           1
     70.29           1           2
      70.3           2           1
     70.31           2           1
     70.32           2           2
     70.33           2           1
     70.34           2           1
     70.35           2           2
     70.36           1           2
     70.37           2           1
     70.38           2           1
     70.39           1           2
      70.4           2           0
     70.41           2           1
     70.42           2           1
     70.43           1           2
     70.44           1           2
     70.45           2           0
     70.46           2           1
     70.47           2           2
     70.48           1           2
     70.49           1           1
      70.5           1           3
     70.51           1           2
     70.52           2           1
     70.53           2           2
     70.54           1           2
     70.55           2           1
     70.56           2           1
     70.57           1           2
     70.58           2           1
     70.59           1           2
      70.6           0           3
     70.61           1           2
     70.62           1           1
     70.63           0           2
     70.64           3           1
     70.65           1           3
     70.66           1           2
     70.67           2           0
     70.68           2           1
     70.69           2           0
      70.7           0           2
     70.71           2           1
     70.72           1           1
     70.73           1           1
     70.74           1           1
     70.75           1           1
     70.76           2           1
     70.77           2           1
     70.78           3           1
     70.79           2           2
      70.8           1           2
     70.81           2           1
     70.82           1           2
     70.83           1           1
     70.84           2           1
     70.85           2           1
     70.86           2           2
     70.87           2           0
     70.88           1           2
     70.89           1           2
      70.9           2           1
     70.91           1           2
     70.92           1           1
     70.93           2           1
     70.94           2           0
     70.95           1           2
     70.96           2           1
     70.97           2           1
     70.98           1           1
     70.99           2           1
        71           2           1
     71.01           1           3
     71.02           1           1
     71.03           1           3
     71.04           0           4
     71.05           1           3
     71.06           1           2
     71.07           0           3
     71.08           1           3
     71.09           1           2
      71.1           1           2
     71.11           0           2
     71.12           1           2
     71.13           1           2
     71.14           1           1
     71.15           1           2
     71.16           0           3
     71.17           2           1
     71.18           2           0
     71.19           1           2
      71.2           0           3
     71.21           0           3
     71.22           2           1
     71.23           1           2
     71.24           1           1
     71.25           1           2
     71.26           1           1
     71.27           2           1
     71.28           1           2
     71.29           1           1
      71.3           1           2
     71.31           1           1
     71.32           1           1
     71.33           2           1
     71.34           1           1
     71.35           1           3
     71.36           1           2
     71.37           0           3
     71.38           1           1
     71.39           1           2
      71.4           1           2
     71.41           1           3
     71.42           1           2
     71.43           2           1
     71.44           0           3
     71.45           1           2
     71.46           3           1
     71.47           1           3
     71.48           2           1
     71.49           2           1
      71.5           1           1
     71.51           2           2
     71.52           1           1
     71.53           1           2
     71.54           1           3
     71.55           1           1
     71.56           2           0
     71.57           2           1
     71.58           2           1
     71.59           2           1
      71.6           1           2
     71.61           2           2
     71.62           2           1
     71.63           1           1
     71.64           2           1
     71.65           2           1
     71.66           2           1
     71.67           1           1
     71.68           2           1
     71.69           1           2
      71.7           1           2
     71.71           1           2
     71.72           2           1
     71.73           1           2
     71.74           1           3
     71.75           0           3
     71.76           0           3
     71.77           1           2
     71.78           1           1
     71.79           1           1
      71.8           1           2
     71.81           2           1
     71.82           0           2
     71.83           1           1
     71.84           2           1
     71.85           0           3
     71.86           1           2
     71.87           2           1
     71.88           2           0
     71.89           2           1
      71.9           2           2
     71.91           1           2
     71.92           1           2
     71.93           2           1
     71.94           2           1
     71.95           1           1
     71.96           1           3
     71.97           0           3
     71.98           1           1
     71.99           1           3
        72           2           1
     72.01           3           1
     72.02           1           2
     72.03           1           3
     72.04           1           2
     72.05           1           2
     72.06           1           2
     72.07           2           2
     72.08           0           3
     72.09           1           3
      72.1           1           2
     72.11           1           2
     72.12           1           3
     72.13           1           3
     72.14           1           2
     72.15           1           3
     72.16           2           2
     72.17           1           3
     72.18           1           2
     72.19           2           1
      72.2           2           1
     72.21           2           1
     72.22           1           1
     72.23           2           1
     72.24           2           1
     72.25           1           3
     72.26           0           4
     72.27           1           2
     72.28           1           3
     72.29           2           0
      72.3           0           2
     72.31           2           1
     72.32           1           2
     72.33           1           2
     72.34           2           0
     72.35           2           0
     72.36           1           1
     72.37           1           2
     72.38           3           1
     72.39           1           2
      72.4           0           3
     72.41           0           3
     72.42           2           0
     72.43           1           1
     72.44           0           3
     72.45           0           3
     72.46           0           4
     72.47           1           2
     72.48           1           2
     72.49           2           1
      72.5           1           1
     72.51           1           1
     72.52           1           2
     72.53           1           2
     72.54           1           1
     72.55           1           1
     72.56           2           0
     72.57           2           0
     72.58           2           1
     72.59           1           2
      72.6           2           1
     72.61           2           1
     72.62           2           0
     72.63           1           3
     72.64           1           2
     72.65           1           1
     72.66           3           0
     72.67           1           2
     72.68           0           3
     72.69           2           0
      72.7           1           2
     72.71           1           2
     72.72           1           2
     72.73           2           1
     72.74           2           1
     72.75           2           2
     72.76           1           3
     72.77           1           2
     72.78           1           2
     72.79           1           2
      72.8           2           2
     72.81           3           1
     72.82           2           2
     72.83           1           1
     72.84           0           3
     72.85           1           2
     72.86           1           2
     72.87           1           3
     72.88           2           2
     72.89           2           2
      72.9           1           3
     72.91           1           2
     72.92           1           2
     72.93           2           1
     72.94           2           1
     72.95           2           1
     72.96           1           2
     72.97           1           2
     72.98           2           2
     72.99           1           2
        73           1           2
     73.01           2           1
     73.02           1           2
     73.03           1           1
     73.04           2           1
     73.05           1           2
     73.06           1           1
     73.07           1           1
     73.08           1           1
     73.09           1           1
      73.1           1           3
     73.11           3           1
     73.12           1           2
     73.13           2           2
     73.14           2           1
     73.15           1           2
     73.16           0           4
     73.17           1           2
     73.18           1           2
     73.19           2           0
      73.2           2           1
     73.21           2           0
     73.22           1           3
     73.23           2           1
     73.24           2           2
     73.25           2           2
     73.26           2           2
     73.27           2           1
     73.28           2           1
     73.29           2           1
      73.3           1           2
     73.31           1           2
     73.32           2           2
     73.33           3           0
     73.34           1           3
     73.35           0           3
     73.36           2           1
     73.37           0           4
     73.38           1           2
     73.39           2           2
      73.4           1           2
     73.41           3           1
     73.42           2           1
     73.43           1           3
     73.44           1           2
     73.45           2           2
     73.46           1           2
     73.47           1           2
     73.48           1           2
     73.49           2           1
      73.5           2           1
     73.51           0           2
     73.52           2           0
     73.53           2           1
     73.54           0           4
     73.55           1           2
     73.56           0           3
     73.57           2           1
     73.58           1           2
     73.59           1           2
      73.6           1           2
     73.61           2           2
     73.62           1           2
     73.63           1           2
     73.64           2           2
     73.65           1           3
     73.66           1           2
     73.67           0           2
     73.68           1           2
     73.69           1           2
      73.7           1           2
     73.71           1           1
     73.72           1           1
     73.73           0           2
     73.74           0           2
     73.75           1           1
     73.76           0           4
     73.77           1           1
     73.78           1           1
     73.79           1           2
      73.8           0           3
     73.81           1           2
     73.82           1           1
     73.83           1           2
     73.84           1           3
     73.85           1           2
     73.86           1           2
     73.87           1           2
     73.88           1           1
     73.89           0           2
      73.9           1           2
     73.91           1           2
     73.92           2           0
     73.93           1           1
     73.94           0           4
     73.95           1           1
     73.96           1           1
     73.97           1           1
     73.98           0           3
     73.99           0           3
        74           1           2
     74.01           1           2
     74.02           1           2
     74.03           1           1
     74.04           1           1
     74.05           1           2
     74.06           1           2
     74.07           1           2
     74.08           1           2
     74.09           1           2
      74.1           1           1
     74.11           1           1
     74.12           1           2
     74.13           1           2
     74.14           1           1
     74.15           1           2
     74.16           1           2
     74.17           2           1
     74.18           1           2
     74.19           2           1
      74.2           0           2
     74.21           2           0
     74.22           2           1
     74.23           1           1
     74.24           0           2
     74.25           1           2
     74.26           0           3
     74.27           1           1
     74.28           1           1
     74.29           1           1
      74.3           1           1
     74.31           2           0
     74.32           0           2
     74.33           2           0
     74.34           2           0
     74.35           1           2
     74.36           2           0
     74.37           2           1
     74.38           3           1
     74.39           0           2
      74.4           2           1
     74.41           1           2
     74.42           2           2
     74.43           0           3
     74.44           1           1
     74.45           1           2
     74.46           0           2
     74.47           2           1
     74.48           1           3
     74.49           0           3
      74.5           0           2
     74.51           0           3
     74.52           1           2
     74.53           1           2
     74.54           0           3
     74.55           1           1
     74.56           1           3
     74.57           0           4
     74.58           2           1
     74.59           3           1
      74.6           3           0
     74.61           1           2
     74.62           2           0
     74.63           2           2
     74.64           3           1
     74.65           3           1
     74.66           2           2
     74.67           2           1
     74.68           2           1
     74.69           1           1
      74.7           3           0
     74.71           3           0
     74.72           2           1
     74.73           2           1
     74.74           1           3
     74.75           1           1
     74.76           2           0
     74.77           1           2
     74.78           2           0
     74.79           1           2
      74.8           0           2
     74.81           2           0
     74.82           0           2
     74.83           1           2
     74.84           2           1
     74.85           0           4
     74.86           1           2
     74.87           2           0
     74.88           1           2
     74.89           1           2
      74.9           1           3
     74.91           1           1
     74.92           1           1
     74.93           0           4
     74.94           0           3
     74.95           1           2
     74.96           1           1
     74.97           3           1
     74.98           2           2
     74.99           3           0
        75           1           3
     75.01           1           2
     75.02           1           1
     75.03           2           1
     75.04           2           1
     75.05           2           1
     75.06           1           3
     75.07           1           3
     75.08           0           3
     75.09           1           3
      75.1           2           2
     75.11           1           2
     75.12           1           2
     75.13           1           1
     75.14           1           3
     75.15           3           0
     75.16           1           2
     75.17           2           1
     75.18           1           1
     75.19           2           1
      75.2           2           2
     75.21           2           0
     75.22           3           1
     75.23           2           0
     75.24           1           1
     75.25           1           2
     75.26           2           2
     75.27           1           1
     75.28           2           0
     75.29           3           0
      75.3           1           3
     75.31           1           2
     75.32           3           1
     75.33           2           1
     75.34           2           2
     75.35           0           3
     75.36           1           2
     75.37           1           1
     75.38           2           1
     75.39           1           2
      75.4           2           1
     75.41           3           1
     75.42           3           1
     75.43           1           2
     75.44           1           2
     75.45           2           1
     75.46           3           0
     75.47           2           1
     75.48           2           1
     75.49           2           0
      75.5           0           2
     75.51           2           2
     75.52           3           1
     75.53           2           0
     75.54           0           4
     75.55           1           2
     75.56           2           2
     75.57           2           2
     75.58           0           2
     75.59           3           1
      75.6           2           2
     75.61           2           1
     75.62           2           2
     75.63           3           0
     75.64           1           2
     75.65           2           1
     75.66           2           1
     75.67           2           1
     75.68           2           1
     75.69           3           1
      75.7           2           1
     75.71           2           0
     75.72           2           0
     75.73           2           0
     75.74           2           0
     75.75           3           0
     75.76           2           1
     75.77           2           0
     75.78           1           1
     75.79           1           2
      75.8           2           0
     75.81           1           1
     75.82           2           1
     75.83           2           2
     75.84           0           3
     75.85           1           1
     75.86           2           1
     75.87           2           2
     75.88           1           3
     75.89           0           4
      75.9           3           1
     75.91           2           2
     75.92           1           1
     75.93           1           2
     75.94           2           1
     75.95           1           2
     75.96           2           0
     75.97           1           1
     75.98           3           0
     75.99           0           4
        76           2           1
     76.01           1           3
     76.02           1           2
     76.03           0           2
     76.04           3           0
     76.05           2           1
     76.06           1           1
     76.07           2           2
     76.08           2           1
     76.09           2           2
      76.1           1           2
     76.11           2           1
     76.12           2           1
     76.13           3           1
     76.14           3           1
     76.15           1           2
     76.16           0           3
     76.17           1           2
     76.18           1           2
     76.19           0           3
      76.2           0           3
     76.21           1           2
     76.22           1           1
     76.23           1           1
     76.24           0           2
     76.25           1           1
     76.26           1           2
     76.27           2           2
     76.28           1           2
     76.29           0           3
      76.3           1           1
     76.31           1           3
     76.32           1           2
     76.33           0           2
     76.34           1           1
     76.35           1           2
     76.36           1           3
     76.37           2           1
     76.38           0           2
     76.39           2           1
      76.4           1           1
     76.41           0           3
     76.42           1           3
     76.43           2           1
     76.44           2           1
     76.45           2           0
     76.46           2           1
     76.47           1           2
     76.48           2           1
     76.49           0           2
      76.5           1           2
     76.51           1           2
     76.52           1           3
     76.53           1           1
     76.54           2           1
     76.55           1           2
     76.56           1           2
     76.57           1           2
     76.58           2           1
     76.59           2           0
      76.6           0           3
     76.61           1           2
     76.62           2           1
     76.63           2           1
     76.64           1           2
     76.65           1           1
     76.66           2           0
     76.67           2           0
     76.68           1           2
     76.69           1           2
      76.7           1           2
     76.71           1           2
     76.72           1           2
     76.73           1           2
     76.74           2           0
     76.75           0           2
     76.76           1           1
     76.77           2           0
     76.78           1           2
     76.79           2           0
      76.8           0           2
     76.81           0           3
     76.82           1           1
     76.83           0           3
     76.84           1           1
     76.85           3           0
     76.86           2           1
     76.87           2           0
     76.88           1           1
     76.89           1           1
      76.9           2           0
     76.91           0           2
     76.92           0           2
     76.93           1           1
     76.94           0           2
     76.95           0           2
     76.96           0           2
     76.97           0           3
     76.98           0           3
     76.99           1           2
        77           1           2
     77.01           1           2
     77.02           1           2
     77.03           0           3
     77.04           0           3
     77.05           0           3
     77.06           0           3
     77.07           1           1
     77.08           1           2
     77.09           0           3
      77.1           0           3
     77.11           1           2
     77.12           0           3
     77.13           0           2
     77.14           1           2
     77.15           1           2
     77.16           0           3
     77.17           1           2
     77.18           1           2
     77.19           0           3
      77.2           0           3
     77.21           0           3
     77.22           0           2
     77.23           1           2
     77.24           0           3
     77.25           1           1
     77.26           1           1
     77.27           1           2
     77.28           1           2
     77.29           1           2
      77.3           1           1
     77.31           1           2
     77.32           1           2
     77.33           0           3
     77.34           1           1
     77.35           1           2
     77.36           0           3
     77.37           1           2
     77.38           0           3
     77.39           1           2
      77.4           1           2
     77.41           0           2
     77.42           0           4
     77.43           1           2
     77.44           1           1
     77.45           1           2
     77.46           1           1
     77.47           1           1
     77.48           1           1
     77.49           1           2
      77.5           0           2
     77.51           0           2
     77.52           0           3
     77.53           1           1
     77.54           1           1
     77.55           0           2
     77.56           1           2
     77.57           1           2
     77.58           1           2
     77.59           0           3
      77.6           0           3
     77.61           1           2
     77.62           0           3
     77.63           1           2
     77.64           1           2
     77.65           1           1
     77.66           1           2
     77.67           1           1
     77.68           2           1
     77.69           0           3
      77.7           1           1
     77.71           1           1
     77.72           1           1
     77.73           1           1
     77.74           1           1
     77.75           1           2
     77.76           1           1
     77.77           1           1
     77.78           0           3
     77.79           1           1
      77.8           1           1
     77.81           0           2
     77.82           0           3
     77.83           1           1
     77.84           0           2
     77.85           1           1
     77.86           1           2
     77.87           0           2
     77.88           2           1
     77.89           1           2
      77.9           1           1
     77.91           1           1
     77.92           0           2
     77.93           0           3
     77.94           0           3
     77.95           1           2
     77.96           0           2
     77.97           1           1
     77.98           1           1
     77.99           0           3
        78           1           1
     78.01           1           1
     78.02           1           1
     78.03           1           1
     78.04           1           2
     78.05           1           2
     78.06           1           1
     78.07           1           1
     78.08           1           2
     78.09           1           1
      78.1           1           1
     78.11           1           1
     78.12           1           1
     78.13           1           1
     78.14           1           2
     78.15           1           1
     78.16           1           1
     78.17           0           2
     78.18           1           1
     78.19           0           2
      78.2           1           1
     78.21           0           2
     78.22           2           1
     78.23           1           2
     78.24           1           1
     78.25           1           2
     78.26           2           0
     78.27           2           1
     78.28           2           0
     78.29           2           1
      78.3           2           1
     78.31           1           2
     78.32           1           2
     78.33           2           1
     78.34           1           2
     78.35           0           3
     78.36           2           1
     78.37           2           0
     78.38           2           0
     78.39           2           0
      78.4           2           1
     78.41           1           2
     78.42           2           1
     78.43           2           1
     78.44           2           0
     78.45           3           0
     78.46           0           2
     78.47           2           1
     78.48           1           1
     78.49           1           1
      78.5           2           1
     78.51           1           1
     78.52           2           1
     78.53           2           1
     78.54           1           2
     78.55           2           2
     78.56           1           2
     78.57           2           1
     78.58           2           1
     78.59           2           1
      78.6           0           2
     78.61           2           0
     78.62           2           0
     78.63           2           0
     78.64           1           2
     78.65           0           2
     78.66           1           2
     78.67           2           1
     78.68           1           1
     78.69           1           2
      78.7           2           0
     78.71           0           2
     78.72           1           1
     78.73           1           1
     78.74           1           1
     78.75           2           0
     78.76           2           0
     78.77           0           2
     78.78           1           2
     78.79           2           0
      78.8           2           1
     78.81           1           2
     78.82           2           0
     78.83           1           2
     78.84           2           1
     78.85           1           3
     78.86           1           1
     78.87           2           0
     78.88           1           1
     78.89           1           2
      78.9           0           2
     78.91           1           1
     78.92           1           1
     78.93           1           1
     78.94           1           1
     78.95           0           2
     78.96           1           1
     78.97           0           2
     78.98           2           1
     78.99           0           2
        79           1           1
     79.01           0           3
     79.02           0           2
     79.03           1           1
     79.04           1           1
     79.05           1           1
     79.06           0           2
     79.07           1           2
     79.08           0           2
     79.09           0           2
      79.1           1           2
     79.11           0           3
     79.12           0           2
     79.13           0           2
     79.14           0           3
     79.15           1           2
     79.16           1           2
     79.17           1           2
     79.18           0           2
     79.19           0           2
      79.2           1           2
     79.21           1           1
     79.22           1           2
     79.23           1           1
     79.24           1           3
     79.25           1           2
     79.26           1           2
     79.27           1           2
     79.28           1           1
     79.29           1           1
      79.3           1           1
     79.31           1           2
     79.32           1           2
     79.33           0           2
     79.34           1           1
     79.35           0           3
     79.36           1           2
     79.37           1           2
     79.38           0           3
     79.39           0           2
      79.4           1           1
     79.41           1           2
     79.42           1           1
     79.43           0           3
     79.44           0           2
     79.45           0           2
     79.46           0           3
     79.47           1           2
     79.48           1           2
     79.49           2           1
      79.5           1           1
     79.51           1           2
     79.52           0           3
     79.53           1           1
     79.54           1           1
     79.55           1           1
     79.56           0           4
     79.57           1           2
     79.58           1           1
     79.59           1           2
      79.6           2           2
     79.61           1           2
     79.62           1           2
     79.63           0           3
     79.64           1           1
     79.65           0           2
     79.66           1           1
     79.67           1           2
     79.68           1           2
     79.69           1           2
      79.7           1           2
     79.71           1           2
     79.72           1           1
     79.73           1           2
     79.74           0           2
     79.75           1           1
     79.76           1           1
     79.77           1           2
     79.78           1           2
     79.79           0           2
      79.8           1           2
     79.81           1           2
     79.82           1           1
     79.83           1           2
     79.84           1           3
     79.85           0           2
     79.86           1           2
     79.87           2           1
     79.88           1           2
     79.89           1           1
      79.9           0           2
     79.91           1           2
     79.92           1           1
     79.93           1           2
     79.94           1           2
     79.95           0           2
     79.96           1           2
     79.97           0           3
     79.98           1           3
     79.99           1           1
        80           0           2
     80.01           1           2
     80.02           1           2
     80.03           0           3
     80.04           1           2
     80.05           1           1
     80.06           0           2
     80.07           1           2
     80.08           1           1
     80.09           0           2
      80.1           1           2
     80.11           0           2
     80.12           2           0
     80.13           0           4
     80.14           1           1
     80.15           0           2
     80.16           2           1
     80.17           1           1
     80.18           1           2
     80.19           0           2
      80.2           0           3
     80.21           0           4
     80.22           1           2
     80.23           1           2
     80.24           0           3
     80.25           2           1
     80.26           0           3
     80.27           0           3
     80.28           0           3
     80.29           0           3
      80.3           0           2
     80.31           0           3
     80.32           1           2
     80.33           1           1
     80.34           1           2
     80.35           1           2
     80.36           0           2
     80.37           0           3
     80.38           0           3
     80.39           0           3
      80.4           0           3
     80.41           0           2
     80.42           1           2
     80.43           0           2
     80.44           1           2
     80.45           0           3
     80.46           0           2
     80.47           1           2
     80.48           1           1
     80.49           1           1
      80.5           1           2
     80.51           1           2
     80.52           1           1
     80.53           1           2
     80.54           1           2
     80.55           1           1
     80.56           1           1
     80.57           0           2
     80.58           1           2
     80.59           1           2
      80.6           1           1
     80.61           0           2
     80.62           0           3
     80.63           1           1
     80.64           1           1
     80.65           1           1
     80.66           1           1
     80.67           1           1
     80.68           0           3
     80.69           0           3
      80.7           0           3
     80.71           0           3
     80.72           0           3
     80.73           1           2
     80.74           1           2
     80.75           1           2
     80.76           1           1
     80.77           0           3
     80.78           0           2
     80.79           1           1
      80.8           1           1
     80.81           1           2
     80.82           0           3
     80.83           1           1
     80.84           0           2
     80.85           0           2
     80.86           0           3
     80.87           1           1
     80.88           1           1
     80.89           0           2
      80.9           1           1
     80.91           1           1
     80.92           0           3
     80.93           0           2
     80.94           0           2
     80.95           1           1
     80.96           1           1
     80.97           1           2
     80.98           1           2
     80.99           1           1
        81           1           2
     81.01           0           3
     81.02           1           2
     81.03           2           0
     81.04           2           1
     81.05           2           0
     81.06           1           2
     81.07           1           2
     81.08           1           2
     81.09           1           1
      81.1           1           2
     81.11           2           0
     81.12           2           0
     81.13           1           2
     81.14           1           1
     81.15           1           1
     81.16           2           0
     81.17           2           1
     81.18           1           2
     81.19           0           2
      81.2           0           2
     81.21           0           4
     81.22           1           2
     81.23           0           3
     81.24           0           2
     81.25           0           3
     81.26           1           1
     81.27           0           3
     81.28           1           1
     81.29           2           1
      81.3           1           2
     81.31           1           2
     81.32           2           0
     81.33           1           1
     81.34           1           2
     81.35           1           1
     81.36           2           0
     81.37           1           1
     81.38           1           3
     81.39           0           2
      81.4           1           1
     81.41           0           2
     81.42           1           2
     81.43           1           1
     81.44           1           2
     81.45           1           2
     81.46           1           1
     81.47           2           1
     81.48           2           0
     81.49           1           1
      81.5           0           3
     81.51           0           3
     81.52           1           1
     81.53           1           1
     81.54           2           0
     81.55           2           2
     81.56           0           3
     81.57           2           0
     81.58           3           1
     81.59           2           1
      81.6           2           1
     81.61           1           1
     81.62           2           1
     81.63           1           1
     81.64           1           2
     81.65           0           3
     81.66           1           2
     81.67           2           1
     81.68           0           3
     81.69           2           0
      81.7           1           2
     81.71           2           0
     81.72           2           1
     81.73           2           1
     81.74           1           1
     81.75           2           0
     81.76           2           0
     81.77           1           1
     81.78           0           3
     81.79           2           0
      81.8           2           1
     81.81           2           1
     81.82           1           1
     81.83           1           1
     81.84           1           2
     81.85           2           1
     81.86           2           0
     81.87           1           2
     81.88           1           2
     81.89           1           2
      81.9           2           1
     81.91           1           1
     81.92           2           0
     81.93           2           0
     81.94           2           0
     81.95           1           1
     81.96           1           1
     81.97           0           3
     81.98           1           2
     81.99           1           1
        82           1           1
     82.01           1           1
     82.02           1           1
     82.03           1           2
     82.04           1           1
     82.05           1           2
     82.06           1           1
     82.07           1           1
     82.08           1           2
     82.09           1           1
      82.1           0           3
     82.11           1           2
     82.12           2           0
     82.13           1           2
     82.14           0           3
     82.15           2           1
     82.16           1           2
     82.17           1           1
     82.18           2           0
     82.19           1           1
      82.2           1           2
     82.21           2           0
     82.22           1           1
     82.23           2           1
     82.24           1           1
     82.25           1           2
     82.26           1           1
     82.27           1           2
     82.28           1           2
     82.29           2           1
      82.3           1           1
     82.31           1           1
     82.32           1           2
     82.33           1           2
     82.34           1           1
     82.35           1           2
     82.36           1           2
     82.37           1           1
     82.38           1           2
     82.39           1           2
      82.4           2           0
     82.41           1           2
     82.42           1           2
     82.43           1           2
     82.44           1           1
     82.45           1           1
     82.46           1           2
     82.47           1           1
     82.48           1           1
     82.49           0           2
      82.5           1           2
     82.51           1           2
     82.52           2           1
     82.53           2           1
     82.54           0           2
     82.55           1           1
     82.56           1           2
     82.57           1           2
     82.58           1           2
     82.59           1           1
      82.6           1           1
     82.61           1           1
     82.62           1           1
     82.63           1           1
     82.64           2           0
     82.65           0           2
     82.66           0           2
     82.67           0           2
     82.68           1           2
     82.69           1           2
      82.7           1           1
     82.71           1           2
     82.72           1           2
     82.73           1           1
     82.74           2           0
     82.75           1           1
     82.76           0           2
     82.77           1           1
     82.78           1           1
     82.79           1           2
      82.8           2           1
     82.81           1           2
     82.82           1           1
     82.83           1           2
     82.84           1           2
     82.85           1           1
     82.86           1           1
     82.87           1           2
     82.88           0           2
     82.89           1           1
      82.9           1           1
     82.91           1           1
     82.92           1           1
     82.93           1           2
     82.94           1           2
     82.95           1           2
     82.96           1           2
     82.97           1           2
     82.98           1           2
     82.99           1           2
        83           1           1
     83.01           0           2
     83.02           1           2
     83.03           1           1
     83.04           1           2
     83.05           0           3
     83.06           1           2
     83.07           1           1
     83.08           1           1
     83.09           0           2
      83.1           1           1
     83.11           0           3
     83.12           1           2
     83.13           2           0
     83.14           2           0
     83.15           3           0
     83.16           1           2
     83.17           1           1
     83.18           2           0
     83.19           0           3
      83.2           1           2
     83.21           1           1
     83.22           1           2
     83.23           0           2
     83.24           1           1
     83.25           1           1
     83.26           1           2
     83.27           0           2
     83.28           1           2
     83.29           1           2
      83.3           1           2
     83.31           1           1
     83.32           1           1
     83.33           1           1
     83.34           1           2
     83.35           1           2
     83.36           1           2
     83.37           1           1
     83.38           1           1
     83.39           1           1
      83.4           1           2
     83.41           1           2
     83.42           1           2
     83.43           0           3
     83.44           1           1
     83.45           1           2
     83.46           0           3
     83.47           0           3
     83.48           1           1
     83.49           0           3
      83.5           1           2
     83.51           1           1
     83.52           1           1
     83.53           1           1
     83.54           0           2
     83.55           0           2
     83.56           0           3
     83.57           0           3
     83.58           0           2
     83.59           1           2
      83.6           1           1
     83.61           1           2
     83.62           1           2
     83.63           1           2
     83.64           1           1
     83.65           1           1
     83.66           1           1
     83.67           1           2
     83.68           1           1
     83.69           1           1
      83.7           0           2
     83.71           1           2
     83.72           1           2
     83.73           1           1
     83.74           0           2
     83.75           0           3
     83.76           1           2
     83.77           1           1
     83.78           1           2
     83.79           1           1
      83.8           1           2
     83.81           1           2
     83.82           1           2
     83.83           1           2
     83.84           1           1
     83.85           1           2
     83.86           1           1
     83.87           1           2
     83.88           1           2
     83.89           0           2
      83.9           1           2
     83.91           2           0
     83.92           1           2
     83.93           1           3
     83.94           1           2
     83.95           1           2
     83.96           1           3
     83.97           1           1
     83.98           0           3
     83.99           1           1
        84           1           2
     84.01           0           3
     84.02           1           1
     84.03           1           2
     84.04           0           3
     84.05           1           2
     84.06           1           2
     84.07           0           3
     84.08           1           2
     84.09           1           2
      84.1           1           1
     84.11           0           3
     84.12           1           1
     84.13           1           2
     84.14           1           2
     84.15           1           1
     84.16           0           3
     84.17           2           1
     84.18           1           3
     84.19           1           2
      84.2           1           2
     84.21           1           1
     84.22           0           3
     84.23           1           1
     84.24           1           2
     84.25           1           3
     84.26           1           3
     84.27           1           2
     84.28           1           1
     84.29           2           2
      84.3           1           3
     84.31           1           1
     84.32           1           2
     84.33           2           1
     84.34           1           3
     84.35           1           1
     84.36           0           2
     84.37           0           3
     84.38           1           2
     84.39           1           2
      84.4           0           2
     84.41           1           2
     84.42           1           2
     84.43           2           0
     84.44           1           1
     84.45           1           2
     84.46           0           2
     84.47           0           2
     84.48           1           1
     84.49           1           1
      84.5           1           1
     84.51           0           3
     84.52           0           4
     84.53           1           2
     84.54           1           2
     84.55           2           1
     84.56           1           1
     84.57           1           2
     84.58           1           2
     84.59           1           2
      84.6           1           2
     84.61           1           2
     84.62           0           2
     84.63           1           1
     84.64           1           1
     84.65           1           1
     84.66           1           1
     84.67           0           2
     84.68           1           2
     84.69           1           3
      84.7           1           2
     84.71           1           1
     84.72           1           1
     84.73           0           3
     84.74           1           1
     84.75           0           2
     84.76           1           2
     84.77           1           1
     84.78           1           1
     84.79           1           1
      84.8           1           2
     84.81           0           2
     84.82           1           1
     84.83           1           2
     84.84           1           1
     84.85           1           2
     84.86           1           1
     84.87           1           2
     84.88           1           2
     84.89           1           2
      84.9           1           1
     84.91           0           3
     84.92           1           2
     84.93           1           2
     84.94           1           2
     84.95           0           3
     84.96           1           2
     84.97           1           2
     84.98           2           1
     84.99           1           1
        85           1           2
     85.01           0           2
     85.02           1           1
     85.03           1           1
     85.04           1           1
     85.05           2           1
     85.06           2           1
     85.07           1           2
     85.08           1           2
     85.09           1           1
      85.1           1           1
     85.11           1           2
     85.12           0           2
     85.13           2           0
     85.14           1           2
     85.15           1           1
     85.16           2           1
     85.17           2           2
     85.18           1           1
     85.19           1           2
      85.2           1           2
     85.21           2           1
     85.22           1           2
     85.23           2           1
     85.24           1           1
     85.25           1           1
     85.26           1           2
     85.27           2           1
     85.28           1           1
     85.29           1           1
      85.3           2           0
     85.31           1           3
     85.32           1           2
     85.33           1           2
     85.34           1           2
     85.35           0           3
     85.36           0           2
     85.37           0           3
     85.38           1           1
     85.39           0           3
      85.4           2           1
     85.41           0           3
     85.42           1           2
     85.43           2           2
     85.44           1           3
     85.45           0           4
     85.46           1           1
     85.47           0           3
     85.48           0           2
     85.49           1           1
      85.5           2           0
     85.51           2           1
     85.52           0           2
     85.53           1           1
     85.54           1           1
     85.55           1           2
     85.56           2           1
     85.57           1           1
     85.58           1           2
     85.59           0           2
      85.6           1           2
     85.61           1           2
     85.62           1           2
     85.63           1           2
     85.64           1           1
     85.65           1           1
     85.66           1           1
     85.67           0           3
     85.68           0           3
     85.69           0           3
      85.7           0           2
     85.71           1           2
     85.72           0           3
     85.73           1           2
     85.74           0           3
     85.75           0           3
     85.76           1           2
     85.77           1           2
     85.78           1           2
     85.79           1           1
      85.8           1           1
     85.81           1           2
     85.82           1           2
     85.83           0           2
     85.84           1           2
     85.85           1           2
     85.86           1           2
     85.87           1           2
     85.88           1           1
     85.89           1           2
      85.9           0           3
     85.91           1           2
     85.92           1           1
     85.93           1           2
     85.94           1           2
     85.95           1           2
     85.96           1           1
     85.97           1           1
     85.98           1           2
     85.99           1           2
        86           0           3
     86.01           1           2
     86.02           1           2
     86.03           0           3
     86.04           0           3
     86.05           0           3
     86.06           0           3
     86.07           1           2
     86.08           0           3
     86.09           1           2
      86.1           1           2
     86.11           0           3
     86.12           1           2
     86.13           1           2
     86.14           1           1
     86.15           1           2
     86.16           1           1
     86.17           1           2
     86.18           0           3
     86.19           1           2
      86.2           1           2
     86.21           1           2
     86.22           1           2
     86.23           1           2
     86.24           1           1
     86.25           1           1
     86.26           1           2
     86.27           1           2
     86.28           1           2
     86.29           1           2
      86.3           1           1
     86.31           1           2
     86.32           1           2
     86.33           1           2
     86.34           1           2
     86.35           1           2
     86.36           1           2
     86.37           1           2
     86.38           1           2
     86.39           0           3
      86.4           1           3
     86.41           0           2
     86.42           1           2
     86.43           0           3
     86.44           0           2
     86.45           1           2
     86.46           1           2
     86.47           0           3
     86.48           1           2
     86.49           0           2
      86.5           1           2
     86.51           1           2
     86.52           1           2
     86.53           1           1
     86.54           1           1
     86.55           1           2
     86.56           1           2
     86.57           2           1
     86.58           0           3
     86.59           1           2
      86.6           1           1
     86.61           1           2
     86.62           1           2
     86.63           1           1
     86.64           0           3
     86.65           1           2
     86.66           0           3
     86.67           1           2
     86.68           1           2
     86.69           1           2
      86.7           1           2
     86.71           1           1
     86.72           1           2
     86.73           1           1
     86.74           1           1
     86.75           1           2
     86.76           1           2
     86.77           1           1
     86.78           0           3
     86.79           1           1
      86.8           0           3
     86.81           0           3
     86.82           1           1
     86.83           1           1
     86.84           1           1
     86.85           1           1
     86.86           1           2
     86.87           1           1
     86.88           1           1
     86.89           0           2
      86.9           1           1
     86.91           1           1
     86.92           1           1
     86.93           1           2
     86.94           0           3
     86.95           1           2
     86.96           0           3
     86.97           0           2
     86.98           1           3
     86.99           1           1
        87           1           2
     87.01           1           2
     87.02           0           3
     87.03           2           0
     87.04           1           2
     87.05           1           1
     87.06           1           2
     87.07           1           2
     87.08           1           2
     87.09           1           2
      87.1           0           3
     87.11           1           2
     87.12           1           2
     87.13           1           2
     87.14           1           1
     87.15           1           2
     87.16           1           2
     87.17           0           3
     87.18           1           2
     87.19           1           2
      87.2           0           3
     87.21           1           2
     87.22           2           1
     87.23           1           1
     87.24           1           2
     87.25           1           1
     87.26           1           2
     87.27           1           2
     87.28           1           1
     87.29           0           2
      87.3           2           1
     87.31           1           1
     87.32           1           1
     87.33           1           1
     87.34           1           1
     87.35           0           2
     87.36           0           2
     87.37           1           1
     87.38           1           2
     87.39           0           3
      87.4           1           1
     87.41           0           3
     87.42           1           1
     87.43           0           3
     87.44           0           4
     87.45           0           3
     87.46           0           3
     87.47           0           3
     87.48           1           2
     87.49           1           2
      87.5           1           1
     87.51           1           2
     87.52           0           3
     87.53           1           2
     87.54           1           3
     87.55           1           1
     87.56           1           1
     87.57           1           2
     87.58           1           2
     87.59           1           1
      87.6           0           3
     87.61           1           2
     87.62           1           2
     87.63           1           2
     87.64           2           1
     87.65           0           3
     87.66           0           2
     87.67           0           3
     87.68           1           2
     87.69           0           3
      87.7           1           1
     87.71           1           2
     87.72           0           3
     87.73           1           2
     87.74           1           1
     87.75           0           2
     87.76           1           2
     87.77           0           2
     87.78           1           1
     87.79           1           1
      87.8           1           1
     87.81           1           2
     87.82           0           2
     87.83           1           1
     87.84           0           3
     87.85           1           2
     87.86           0           3
     87.87           0           2
     87.88           1           1
     87.89           1           1
      87.9           0           3
     87.91           0           2
     87.92           1           1
     87.93           0           3
     87.94           0           2
     87.95           0           2
     87.96           0           2
     87.97           1           1
     87.98           1           1
     87.99           1           1
        88           1           2
     88.01           1           2
     88.02           0           3
     88.03           1           2
     88.04           0           3
     88.05           1           2
     88.06           0           3
     88.07           1           2
     88.08           1           1
     88.09           1           1
      88.1           0           3
     88.11           1           2
     88.12           0           3
     88.13           0           3
     88.14           1           1
     88.15           1           2
     88.16           1           2
     88.17           0           4
     88.18           1           1
     88.19           1           2
      88.2           1           2
     88.21           1           3
     88.22           1           2
     88.23           0           3
     88.24           1           1
     88.25           1           1
     88.26           0           2
     88.27           0           2
     88.28           1           2
     88.29           1           1
      88.3           1           2
     88.31           1           3
     88.32           0           2
     88.33           1           1
     88.34           1           2
     88.35           1           2
     88.36           1           2
     88.37           1           1
     88.38           0           2
     88.39           1           2
      88.4           0           2
     88.41           1           2
     88.42           1           2
     88.43           1           2
     88.44           1           2
     88.45           1           1
     88.46           1           1
     88.47           1           2
     88.48           1           2
     88.49           1           3
      88.5           1           2
     88.51           0           3
     88.52           1           2
     88.53           0           2
     88.54           1           2
     88.55           1           2
     88.56           1           1
     88.57           1           1
     88.58           1           1
     88.59           0           2
      88.6           1           2
     88.61           2           0
     88.62           2           2
     88.63           1           2
     88.64           1           2
     88.65           1           1
     88.66           1           1
     88.67           1           1
     88.68           1           3
     88.69           1           1
      88.7           1           1
     88.71           1           2
     88.72           1           1
     88.73           0           3
     88.74           0           3
     88.75           1           1
     88.76           1           2
     88.77           1           2
     88.78           1           2
     88.79           1           2
      88.8           1           2
     88.81           1           2
     88.82           1           2
     88.83           1           2
     88.84           1           3
     88.85           1           2
     88.86           1           2
     88.87           1           2
     88.88           1           1
     88.89           1           2
      88.9           1           2
     88.91           1           2
     88.92           1           2
     88.93           1           2
     88.94           2           1
     88.95           1           1
     88.96           0           3
     88.97           1           1
     88.98           1           2
     88.99           1           2
        89           1           1
     89.01           0           3
     89.02           0           2
     89.03           1           2
     89.04           1           2
     89.05           1           2
     89.06           0           3
     89.07           1           2
     89.08           1           1
     89.09           0           4
      89.1           1           2
     89.11           1           3
     89.12           1           2
     89.13           2           2
     89.14           0           2
     89.15           0           3
     89.16           1           1
     89.17           0           2
     89.18           1           1
     89.19           1           1
      89.2           1           2
     89.21           1           1
     89.22           1           1
     89.23           0           3
     89.24           1           2
     89.25           1           2
     89.26           1           2
     89.27           1           3
     89.28           1           2
     89.29           1           1
      89.3           1           2
     89.31           1           1
     89.32           1           2
     89.33           1           2
     89.34           1           3
     89.35           1           1
     89.36           1           1
     89.37           0           3
     89.38           1           2
     89.39           1           2
      89.4           0           2
     89.41           0           2
     89.42           2           0
     89.43           1           2
     89.44           1           1
     89.45           0           2
     89.46           1           1
     89.47           1           1
     89.48           1           2
     89.49           1           2
      89.5           1           1
     89.51           0           2
     89.52           1           2
     89.53           1           1
     89.54           1           2
     89.55           1           2
     89.56           1           1
     89.57           1           2
     89.58           1           2
     89.59           1           2
      89.6           1           2
     89.61           1           3
     89.62           1           2
     89.63           1           2
     89.64           1           3
     89.65           1           1
     89.66           0           2
     89.67           2           1
     89.68           2           2
     89.69           1           3
      89.7           1           3
     89.71           1           2
     89.72           1           2
     89.73           1           1
     89.74           1           2
     89.75           2           1
     89.76           1           2
     89.77           1           3
     89.78           1           2
     89.79           0           2
      89.8           1           3
     89.81           0           3
     89.82           0           3
     89.83           2           0
     89.84           1           1
     89.85           2           0
     89.86           2           2
     89.87           0           2
     89.88           1           2
     89.89           1           2
      89.9           1           2
     89.91           1           1
     89.92           1           2
     89.93           1           2
     89.94           1           3
     89.95           1           1
     89.96           1           2
     89.97           0           3
     89.98           1           2
     89.99           1           2
        90           1           2
     90.01           1           1
     90.02           0           3
     90.03           1           2
     90.04           1           1
     90.05           1           1
     90.06           1           1
     90.07           1           1
     90.08           1           2
     90.09           0           3
      90.1           1           3
     90.11           1           2
     90.12           0           2
     90.13           0           4
     90.14           0           2
     90.15           0           2
     90.16           1           2
     90.17           0           3
     90.18           1           2
     90.19           1           3
      90.2           0           3
     90.21           0           3
     90.22           0           3
     90.23           1           2
     90.24           2           1
     90.25           1           3
     90.26           2           1
     90.27           2           1
     90.28           0           3
     90.29           0           3
      90.3           0           2
     90.31           1           2
     90.32           1           1
     90.33           2           1
     90.34           1           2
     90.35           2           1
     90.36           1           1
     90.37           1           2
     90.38           2           0
     90.39           3           0
      90.4           1           1
     90.41           2           0
     90.42           1           1
     90.43           1           2
     90.44           1           1
     90.45           2           2
     90.46           2           0
     90.47           1           1
     90.48           1           1
     90.49           2           1
      90.5           2           1
     90.51           1           2
     90.52           2           2
     90.53           1           2
     90.54           1           1
     90.55           1           3
     90.56           1           2
     90.57           1           2
     90.58           1           3
     90.59           1           2
      90.6           1           2
     90.61           1           1
     90.62           1           1
     90.63           1           1
     90.64           1           2
     90.65           2           1
     90.66           1           2
     90.67           1           2
     90.68           2           1
     90.69           0           3
      90.7           2           1
     90.71           1           2
     90.72           2           0
     90.73           2           0
     90.74           1           2
     90.75           0           3
     90.76           1           2
     90.77           2           1
     90.78           2           2
     90.79           2           1
      90.8           1           2
     90.81           2           1
     90.82           0           3
     90.83           2           1
     90.84           2           1
     90.85           1           1
     90.86           2           1
     90.87           1           2
     90.88           0           3
     90.89           2           1
      90.9           1           2
     90.91           1           2
     90.92           2           1
     90.93           1           2
     90.94           1           2
     90.95           1           2
     90.96           1           2
     90.97           1           1
     90.98           1           2
     90.99           1           2
        91           2           1
     91.01           1           2
     91.02           1           2
     91.03           2           1
     91.04           1           2
     91.05           2           0
     91.06           1           2
     91.07           2           1
     91.08           2           0
     91.09           2           1
      91.1           2           1
     91.11           2           1
     91.12           1           2
     91.13           1           2
     91.14           0           3
     91.15           2           1
     91.16           0           3
     91.17           2           1
     91.18           1           2
     91.19           2           1
      91.2           2           0
     91.21           1           2
     91.22           2           0
     91.23           2           0
     91.24           0           3
     91.25           2           1
     91.26           0           3
     91.27           2           1
     91.28           0           3
     91.29           1           1
      91.3           2           0
     91.31           3           1
     91.32           2           0
     91.33           2           1
     91.34           1           2
     91.35           1           2
     91.36           1           2
     91.37           3           0
     91.38           3           0
     91.39           2           1
      91.4           2           2
     91.41           2           1
     91.42           1           2
     91.43           2           0
     91.44           3           1
     91.45           2           1
     91.46           2           0
     91.47           2           0
     91.48           3           0
     91.49           1           2
      91.5           2           0
     91.51           2           1
     91.52           2           2
     91.53           2           1
     91.54           1           2
     91.55           2           0
     91.56           1           2
     91.57           2           0
     91.58           2           0
     91.59           2           0
      91.6           1           2
     91.61           0           2
     91.62           1           2
     91.63           1           2
     91.64           1           1
     91.65           1           2
     91.66           1           1
     91.67           1           1
     91.68           1           2
     91.69           1           3
      91.7           1           1
     91.71           1           1
     91.72           1           3
     91.73           1           2
     91.74           1           1
     91.75           1           2
     91.76           0           2
     91.77           2           1
     91.78           1           2
     91.79           2           1
      91.8           1           2
     91.81           2           0
     91.82           1           1
     91.83           0           3
     91.84           1           1
     91.85           1           1
     91.86           1           1
     91.87           0           3
     91.88           1           2
     91.89           1           2
      91.9           2           1
     91.91           1           1
     91.92           2           0
     91.93           1           2
     91.94           2           0
     91.95           2           0
     91.96           2           1
     91.97           1           3
     91.98           1           1
     91.99           2           0
        92           1           1
     92.01           1           1
     92.02           1           2
     92.03           1           2
     92.04           1           1
     92.05           1           2
     92.06           2           1
     92.07           1           1
     92.08           0           2
     92.09           1           1
      92.1           1           1
     92.11           1           1
     92.12           1           1
     92.13           1           1
     92.14           2           1
     92.15           1           2
     92.16           1           2
     92.17           1           1
     92.18           1           2
     92.19           1           1
      92.2           1           2
     92.21           1           1
     92.22           1           2
     92.23           1           2
     92.24           0           3
     92.25           1           1
     92.26           1           1
     92.27           0           2
     92.28           0           3
     92.29           1           2
      92.3           1           1
     92.31           0           3
     92.32           1           2
     92.33           0           3
     92.34           0           3
     92.35           0           4
     92.36           1           2
     92.37           1           2
     92.38           1           1
     92.39           0           2
      92.4           2           0
     92.41           1           2
     92.42           1           2
     92.43           1           1
     92.44           1           1
     92.45           1           1
     92.46           1           1
     92.47           1           2
     92.48           1           2
     92.49           0           2
      92.5           1           2
     92.51           1           2
     92.52           1           1
     92.53           1           1
     92.54           1           1
     92.55           1           2
     92.56           1           2
     92.57           1           1
     92.58           0           3
     92.59           0           2
      92.6           1           1
     92.61           2           0
     92.62           1           2
     92.63           1           1
     92.64           0           2
     92.65           1           2
     92.66           1           2
     92.67           1           1
     92.68           0           3
     92.69           1           2
      92.7           1           1
     92.71           1           2
     92.72           0           3
     92.73           1           1
     92.74           1           1
     92.75           2           2
     92.76           1           1
     92.77           1           2
     92.78           2           1
     92.79           1           1
      92.8           2           0
     92.81           2           2
     92.82           3           0
     92.83           3           0
     92.84           3           0
     92.85           1           3
     92.86           2           1
     92.87           2           1
     92.88           1           2
     92.89           2           0
      92.9           2           1
     92.91           2           1
     92.92           1           2
     92.93           1           1
     92.94           2           1
     92.95           3           1
     92.96           3           0
     92.97           1           2
     92.98           1           2
     92.99           1           3
        93           1           1
     93.01           2           1
     93.02           2           0
     93.03           1           2
     93.04           1           2
     93.05           1           2
     93.06           1           2
     93.07           0           3
     93.08           2           0
     93.09           3           0
      93.1           1           1
     93.11           2           0
     93.12           2           2
     93.13           1           1
     93.14           3           0
     93.15           1           1
     93.16           1           2
     93.17           2           1
     93.18           2           0
     93.19           2           1
      93.2           2           0
     93.21           3           0
     93.22           1           1
     93.23           0           2
     93.24           0           3
     93.25           2           1
     93.26           1           1
     93.27           1           2
     93.28           1           2
     93.29           1           1
      93.3           1           2
     93.31           1           2
     93.32           1           1
     93.33           1           3
     93.34           0           2
     93.35           0           2
     93.36           1           2
     93.37           1           1
     93.38           1           1
     93.39           2           0
      93.4           1           1
     93.41           1           2
     93.42           0           2
     93.43           1           1
     93.44           0           2
     93.45           1           2
     93.46           1           2
     93.47           0           3
     93.48           1           2
     93.49           1           2
      93.5           1           1
     93.51           1           1
     93.52           1           2
     93.53           1           2
     93.54           1           3
     93.55           1           1
     93.56           0           3
     93.57           1           1
     93.58           1           1
     93.59           1           2
      93.6           1           1
     93.61           1           2
     93.62           0           3
     93.63           1           1
     93.64           1           2
     93.65           0           2
     93.66           0           3
     93.67           1           2
     93.68           1           2
     93.69           1           1
      93.7           1           2
     93.71           1           2
     93.72           0           2
     93.73           0           3
     93.74           1           1
     93.75           1           2
     93.76           1           2
     93.77           1           2
     93.78           1           1
     93.79           1           2
      93.8           1           1
     93.81           1           2
     93.82           1           2
     93.83           1           2
     93.84           0           3
     93.85           1           1
     93.86           1           1
     93.87           0           2
     93.88           1           1
     93.89           1           2
      93.9           1           1
     93.91           1           2
     93.92           2           1
     93.93           1           2
     93.94           1           3
     93.95           1           1
     93.96           1           2
     93.97           2           0
     93.98           3           0
     93.99           2           1
        94           3           1
     94.01           3           1
     94.02           2           0
     94.03           2           1
     94.04           1           2
     94.05           2           2
     94.06           1           1
     94.07           1           1
     94.08           2           0
     94.09           0           2
      94.1           2           0
     94.11           2           0
     94.12           0           3
     94.13           1           1
     94.14           2           1
     94.15           1           2
     94.16           0           2
     94.17           2           0
     94.18           3           0
     94.19           2           0
      94.2           2           0
     94.21           2           1
     94.22           2           0
     94.23           1           1
     94.24           3           0
     94.25           2           1
     94.26           1           2
     94.27           3           0
     94.28           3           0
     94.29           2           1
      94.3           1           1
     94.31           3           0
     94.32           1           1
     94.33           1           1
     94.34           1           2
     94.35           1           2
     94.36           2           0
     94.37           2           0
     94.38           2           0
     94.39           2           0
      94.4           0           3
     94.41           1           2
     94.42           1           1
     94.43           2           1
     94.44           2           1
     94.45           1           2
     94.46           1           2
     94.47           2           1
     94.48           1           2
     94.49           1           2
      94.5           2           0
     94.51           1           1
     94.52           1           1
     94.53           1           1
     94.54           1           2
     94.55           1           2
     94.56           0           3
     94.57           0           2
     94.58           0           2
     94.59           1           2
      94.6           2           1
     94.61           1           2
     94.62           2           1
     94.63           1           1
     94.64           1           2
     94.65           1           1
     94.66           2           0
     94.67           1           2
     94.68           1           2
     94.69           0           2
      94.7           1           2
     94.71           1           1
     94.72           1           2
     94.73           1           1
     94.74           2           0
     94.75           2           0
     94.76           2           0
     94.77           2           0
     94.78           2           0
     94.79           2           0
      94.8           2           0
     94.81           2           0
     94.82           2           0
     94.83           2           0
     94.84           2           0
     94.85           2           0
     94.86           2           1
     94.87           1           1
     94.88           2           1
     94.89           2           0
      94.9           1           1
     94.91           1           2
     94.92           0           2
     94.93           1           1
     94.94           2           0
     94.95           0           2
     94.96           1           2
     94.97           1           1
     94.98           1           2
     94.99           2           0
        95           1           1
     95.01           1           1
     95.02           0           2
     95.03           2           0
     95.04           1           2
     95.05           0           3
     95.06           0           3
     95.07           1           1
     95.08           2           0
     95.09           2           0
      95.1           0           2
     95.11           2           1
     95.12           2           0
     95.13           2           1
     95.14           2           0
     95.15           1           2
     95.16           1           2
     95.17           2           1
     95.18           1           2
     95.19           1           1
      95.2           2           0
     95.21           1           1
     95.22           1           1
     95.23           1           1
     95.24           2           1
     95.25           2           1
     95.26           0           3
     95.27           1           2
     95.28           1           1
     95.29           1           2
      95.3           1           2
     95.31           1           2
     95.32           1           1
     95.33           1           2
     95.34           2           0
     95.35           1           2
     95.36           1           2
     95.37           1           2
     95.38           2           0
     95.39           2           1
      95.4           0           2
     95.41           2           0
     95.42           1           1
     95.43           1           1
     95.44           1           1
     95.45           1           1
     95.46           2           0
     95.47           2           0
     95.48           2           1
     95.49           2           0
      95.5           2           1
     95.51           0           2
     95.52           1           2
     95.53           1           1
     95.54           1           1
     95.55           0           3
     95.56           2           0
     95.57           2           1
     95.58           3           0
     95.59           3           0
      95.6           3           0
     95.61           3           1
     95.62           3           1
     95.63           3           0
     95.64           3           0
     95.65           3           1
     95.66           1           2
     95.67           3           0
     95.68           2           0
     95.69           1           1
      95.7           2           0
     95.71           3           0
     95.72           2           0
     95.73           3           0
     95.74           2           0
     95.75           2           0
     95.76           2           1
     95.77           2           0
     95.78           2           0
     95.79           1           1
      95.8           2           0
     95.81           2           0
     95.82           2           0
     95.83           2           1
     95.84           1           1
     95.85           2           0
     95.86           2           1
     95.87           2           0
     95.88           3           0
     95.89           2           1
      95.9           2           0
     95.91           2           0
     95.92           2           1
     95.93           2           1
     95.94           3           0
     95.95           3           0
     95.96           3           2
     95.97           3           0
     95.98           1           1
     95.99           3           0
        96           2           1
     96.01           3           0
     96.02           2           0
     96.03           3           0
     96.04           2           0
     96.05           3           0
     96.06           3           0
     96.07           2           1
     96.08           3           0
     96.09           1           1
      96.1           3           0
     96.11           3           0
     96.12           3           1
     96.13           2           0
     96.14           2           1
     96.15           3           1
     96.16           3           0
     96.17           3           0
     96.18           3           0
     96.19           2           2
      96.2           1           1
     96.21           3           0
     96.22           2           2
     96.23           3           0
     96.24           3           0
     96.25           3           0
     96.26           2           0
     96.27           1           1
     96.28           2           0
     96.29           1           2
      96.3           2           0
     96.31           2           1
     96.32           1           2
     96.33           2           1
     96.34           3           0
     96.35           2           2
     96.36           2           2
     96.37           2           0
     96.38           2           0
     96.39           3           0
      96.4           2           2
     96.41           3           1
     96.42           3           0
     96.43           2           1
     96.44           1           2
     96.45           2           1
     96.46           1           2
     96.47           3           0
     96.48           3           1
     96.49           3           0
      96.5           2           0
     96.51           1           1
     96.52           1           1
     96.53           1           1
     96.54           2           1
     96.55           0           2
     96.56           0           2
     96.57           0           2
     96.58           0           2
     96.59           1           1
      96.6           1           1
     96.61           1           1
     96.62           1           2
     96.63           1           1
     96.64           1           1
     96.65           1           1
     96.66           0           3
     96.67           1           1
     96.68           1           2
     96.69           1           1
      96.7           1           2
     96.71           1           1
     96.72           1           1
     96.73           1           2
     96.74           1           1
     96.75           1           2
     96.76           1           1
     96.77           1           1
     96.78           0           2
     96.79           0           2
      96.8           1           2
     96.81           1           2
     96.82           1           2
     96.83           1           1
     96.84           1           2
     96.85           1           2
     96.86           0           2
     96.87           1           3
     96.88           1           1
     96.89           1           1
      96.9           1           2
     96.91           1           1
     96.92           1           1
     96.93           1           2
     96.94           1           1
     96.95           1           2
     96.96           1           2
     96.97           2           0
     96.98           1           2
     96.99           1           2
        97           1           2
     97.01           1           3
     97.02           1           1
     97.03           0           2
     97.04           1           2
     97.05           1           1
     97.06           1           1
     97.07           1           2
     97.08           1           1
     97.09           1           1
      97.1           1           1
     97.11           1           1
     97.12           1           3
     97.13           2           0
     97.14           1           1
     97.15           2           2
     97.16           1           2
     97.17           1           1
     97.18           1           2
     97.19           1           1
      97.2           1           1
     97.21           2           1
     97.22           1           1
     97.23           1           2
     97.24           1           1
     97.25           1           2
     97.26           2           1
     97.27           2           1
     97.28           1           1
     97.29           0           3
      97.3           2           1
     97.31           1           2
     97.32           1           1
     97.33           1           3
     97.34           2           0
     97.35           1           1
     97.36           2           0
     97.37           2           0
     97.38           2           1
     97.39           2           1
      97.4           2           0
     97.41           1           1
     97.42           3           1
     97.43           2           0
     97.44           1           1
     97.45           1           1
     97.46           2           0
     97.47           1           2
     97.48           2           0
     97.49           2           0
      97.5           2           0
     97.51           3           0
     97.52           2           1
     97.53           1           1
     97.54           1           1
     97.55           0           2
     97.56           2           0
     97.57           2           0
     97.58           1           2
     97.59           1           2
      97.6           1           1
     97.61           0           2
     97.62           1           2
     97.63           0           2
     97.64           1           2
     97.65           1           2
     97.66           0           2
     97.67           1           2
     97.68           1           2
     97.69           1           1
      97.7           1           2
     97.71           1           2
     97.72           1           2
     97.73           2           1
     97.74           1           2
     97.75           2           2
     97.76           2           0
     97.77           1           1
     97.78           0           2
     97.79           1           3
      97.8           3           0
     97.81           2           1
     97.82           2           1
     97.83           2           1
     97.84           2           1
     97.85           1           1
     97.86           2           1
     97.87           0           2
     97.88           0           4
     97.89           1           2
      97.9           0           2
     97.91           0           3
     97.92           1           3
     97.93           1           3
     97.94           1           1
     97.95           1           2
     97.96           1           1
     97.97           0           2
     97.98           1           2
     97.99           1           3
        98           1           2
     98.01           2           2
     98.02           1           3
     98.03           2           1
     98.04           1           2
     98.05           1           2
     98.06           1           1
     98.07           1           2
     98.08           1           2
     98.09           2           1
      98.1           1           2
     98.11           1           1
     98.12           2           1
     98.13           0           2
     98.14           2           2
     98.15           1           3
     98.16           2           2
     98.17           3           0
     98.18           2           1
     98.19           1           2
      98.2           2           2
     98.21           0           4
     98.22           1           3
     98.23           1           2
     98.24           2           1
     98.25           1           2
     98.26           0           4
     98.27           2           2
     98.28           1           3
     98.29           2           0
      98.3           1           2
     98.31           1           2
     98.32           1           3
     98.33           0           3
     98.34           1           1
     98.35           1           2
     98.36           0           3
     98.37           2           2
     98.38           3           1
     98.39           2           1
      98.4           2           1
     98.41           3           0
     98.42           2           1
     98.43           2           1
     98.44           2           0
     98.45           3           0
     98.46           1           1
     98.47           0           3
     98.48           1           2
     98.49           2           1
      98.5           1           2
     98.51           1           1
     98.52           1           1
     98.53           1           2
     98.54           2           0
     98.55           1           1
     98.56           2           1
     98.57           1           1
     98.58           1           2
     98.59           1           3
      98.6           1           2
     98.61           0           2
     98.62           1           1
     98.63           2           0
     98.64           1           1
     98.65           0           2
     98.66           1           1
     98.67           2           0
     98.68           1           1
     98.69           1           1
      98.7           0           3
     98.71           1           1
     98.72           1           1
     98.73           0           2
     98.74           0           3
     98.75           0           3
     98.76           1           2
     98.77           0           3
     98.78           1           1
     98.79           0           4
      98.8           2           1
     98.81           2           1
     98.82           0           3
     98.83           1           2
     98.84           0           3
     98.85           0           4
     98.86           1           1
     98.87           1           1
     98.88           1           1
     98.89           2           2
      98.9           1           1
     98.91           2           0
     98.92           0           2
     98.93           2           0
     98.94           2           0
     98.95           1           1
     98.96           2           0
     98.97           1           1
     98.98           1           1
     98.99           1           1
        99           1           1
     99.01           1           2
     99.02           1           1
     99.03           2           0
     99.04           2           0
     99.05           0           2
     99.06           2           0
     99.07           0           3
     99.08           0           2
     99.09           2           1
      99.1           1           2
     99.11           1           1
     99.12           0           2
     99.13           1           1
     99.14           1           1
     99.15           1           2
     99.16           1           2
     99.17           1           1
     99.18           1           1
     99.19           1           2
      99.2           1           1
     99.21           1           1
     99.22           1           1
     99.23           1           2
     99.24           1           2
     99.25           1           1
     99.26           1           1
     99.27           1           2
     99.28           1           1
     99.29           1           2
      99.3           1           1
     99.31           2           2
     99.32           0           2
     99.33           1           2
     99.34           1           2
     99.35           1           1
     99.36           1           2
     99.37           1           1
     99.38           1           2
     99.39           1           2
      99.4           1           1
     99.41           2           0
     99.42           1           3
     99.43           1           2
     99.44           1           2
     99.45           1           2
     99.46           0           4
     99.47           1           2
     99.48           1           2
     99.49           1           1
      99.5           1           3
     99.51           1           1
     99.52           1           1
     99.53           1           2
     99.54           2           1
     99.55           0           3
     99.56           1           3
     99.57           1           1
     99.58           3           1
     99.59           1           1
      99.6           1           1
     99.61           1           2
     99.62           3           1
     99.63           3           1
     99.64           3           0
     99.65           3           1
     99.66           1           2
     99.67           1           3
     99.68           2           1
     99.69           1           2
      99.7           1           2
     99.71           1           3
     99.72           1           2
     99.73           1           1
     99.74           1           1
     99.75           1           1
     99.76           1           1
     99.77           1           1
     99.78           1           2
     99.79           1           2
      99.8           1           1
     99.81           1           1
     99.82           1           1
     99.83           1           1
     99.84           1           2
     99.85           1           1
     99.86           1           1
     99.87           1           1
     99.88           1           1
     99.89           2           0
      99.9           1           1
     99.91           1           1
     99.92           1           1
     99.93           1           1
     99.94           2           0
     99.95           1           2
     99.96           0           2
     99.97           1           2
     99.98           1           2
     99.99           1           1
       100           1           2
