# Supplementary material for: Exploration of the molecular mechanism of melatonin against polycystic ovary syndrome based on a network pharmacology approach and experimental validation
Source: Front Endocrinol (Lausanne). 2025 Aug 5;16:1528518. doi: 10.3389/fendo.2025.1528518 (PMC12361247; doi:10.3389/fendo.2025.1528518)
Supplement: Supplementary file 1 [file DataSheet1.zip › Raw data/molecular dynamics simulation/CYP19A1-Melatonin/rmsd-complex.xvg]

# This file was created Thu Oct 31 18:48:52 2024
# Created by:
#                       :-) GROMACS - gmx rms, 2022.3 (-:
# 
# Executable:   /usr/gromacs-2022.3/build/bin/gmx
# Data prefix:  /usr/gromacs-2022.3 (source tree)
# Working dir:  /media/zhuxf/ed1e2859-6835-4f28-bdc4-842a33339ae6/MD/1031-春天de奥利奥ri/CYP19A1-Melatonin
# Command line:
#   gmx rms -s md_0_1.tpr -f md_0_1_noPBC_MOL.xtc -n index.ndx -o rmsd-complex.xvg -tu ns
# gmx rms is part of G R O M A C S:
#
# Good ROcking Metal Altar for Chronical Sinners
#
@    title "RMSD"
@    xaxis  label "Time (ns)"
@    yaxis  label "RMSD (nm)"
@TYPE xy
@ subtitle "Protein_MOL after lsq fit to Protein_MOL"
   0.0000000    0.0004987
   0.0100000    0.1037456
   0.0200000    0.1039501
   0.0300000    0.1217737
   0.0400000    0.1259809
   0.0500000    0.1318944
   0.0600000    0.1365541
   0.0700000    0.1385743
   0.0800000    0.1431555
   0.0900000    0.1415259
   0.1000000    0.1400473
   0.1100000    0.1358045
   0.1200000    0.1383248
   0.1300000    0.1371019
   0.1400000    0.1481955
   0.1500000    0.1406522
   0.1600000    0.1428723
   0.1700000    0.1559919
   0.1800000    0.1598578
   0.1900000    0.1594237
   0.2000000    0.1517382
   0.2100000    0.1659731
   0.2200000    0.1582474
   0.2300000    0.1615542
   0.2400000    0.1555745
   0.2500000    0.1578771
   0.2600000    0.1600145
   0.2700000    0.1585945
   0.2800000    0.1640850
   0.2900000    0.1659655
   0.3000000    0.1729777
   0.3100000    0.1825519
   0.3200000    0.1848398
   0.3300000    0.1794960
   0.3400000    0.1857670
   0.3500000    0.1873770
   0.3600000    0.1852356
   0.3700000    0.1876826
   0.3800000    0.1902756
   0.3900000    0.1872000
   0.4000000    0.1786647
   0.4100000    0.1798361
   0.4200000    0.1759403
   0.4300000    0.1808438
   0.4400000    0.1979750
   0.4500000    0.1825914
   0.4600000    0.1948316
   0.4700000    0.1911999
   0.4800000    0.1833217
   0.4900000    0.1775067
   0.5000000    0.1841308
   0.5100001    0.1938549
   0.5200000    0.1913344
   0.5300000    0.1841944
   0.5400000    0.1828024
   0.5500000    0.1812722
   0.5600000    0.1895355
   0.5700001    0.1782770
   0.5800000    0.1888998
   0.5900000    0.1903897
   0.6000000    0.1866647
   0.6100000    0.1948567
   0.6200000    0.1965222
   0.6300001    0.1908016
   0.6400000    0.1809887
   0.6500000    0.1740700
   0.6600000    0.1770579
   0.6700000    0.1899171
   0.6800000    0.1821842
   0.6900001    0.1751871
   0.7000000    0.1832842
   0.7100000    0.1810683
   0.7200000    0.1956708
   0.7300000    0.1842274
   0.7400000    0.1885501
   0.7500001    0.1860851
   0.7600001    0.1882099
   0.7700000    0.1937360
   0.7800000    0.1897998
   0.7900000    0.2083279
   0.8000000    0.2096727
   0.8100001    0.2024985
   0.8200001    0.2141152
   0.8300000    0.2161581
   0.8400000    0.2155908
   0.8500000    0.2112289
   0.8600000    0.2017296
   0.8700001    0.2022658
   0.8800001    0.2019324
   0.8900000    0.1950212
   0.9000000    0.2004287
   0.9100000    0.1964779
   0.9200000    0.2017485
   0.9300001    0.1979692
   0.9400001    0.2063074
   0.9500000    0.2011365
   0.9600000    0.1928815
   0.9700000    0.1977732
   0.9800000    0.2058153
   0.9900001    0.1919684
   1.0000000    0.2006953
   1.0100000    0.1946143
   1.0200001    0.1997001
   1.0300001    0.1991028
   1.0400001    0.1858399
   1.0500001    0.1832600
   1.0600001    0.1901560
   1.0700001    0.1853661
   1.0800000    0.1963274
   1.0900000    0.1945443
   1.1000000    0.1983918
   1.1100000    0.1942895
   1.1200000    0.1881817
   1.1300000    0.1989202
   1.1400001    0.1973383
   1.1500001    0.1980838
   1.1600001    0.2040159
   1.1700001    0.1971529
   1.1800001    0.1946549
   1.1900001    0.1895289
   1.2000000    0.1997581
   1.2100000    0.2029013
   1.2200000    0.2072120
   1.2300000    0.1903740
   1.2400000    0.2048355
   1.2500000    0.2005973
   1.2600001    0.1891960
   1.2700001    0.1894802
   1.2800001    0.2031781
   1.2900001    0.2067197
   1.3000001    0.2050076
   1.3100001    0.2066845
   1.3200001    0.2152124
   1.3300000    0.1967682
   1.3400000    0.2067653
   1.3500000    0.1972410
   1.3600000    0.2093371
   1.3700001    0.2039051
   1.3800001    0.1916529
   1.3900001    0.2053186
   1.4000001    0.2058458
   1.4100001    0.2039380
   1.4200001    0.2052969
   1.4300001    0.2038757
   1.4400001    0.2053413
   1.4500000    0.2168225
   1.4600000    0.2100964
   1.4700000    0.2165738
   1.4800000    0.2052275
   1.4900001    0.2128914
   1.5000001    0.2012405
   1.5100001    0.2051212
   1.5200001    0.2013427
   1.5300001    0.2062261
   1.5400001    0.2090997
   1.5500001    0.2016738
   1.5600001    0.1936809
   1.5700001    0.2040074
   1.5800000    0.2032441
   1.5900000    0.2009399
   1.6000000    0.1962920
   1.6100001    0.2013050
   1.6200001    0.2025823
   1.6300001    0.2100004
   1.6400001    0.1970130
   1.6500001    0.2094755
   1.6600001    0.2102356
   1.6700001    0.2067666
   1.6800001    0.2103740
   1.6900001    0.2005198
   1.7000000    0.1929349
   1.7100000    0.1972926
   1.7200000    0.1977514
   1.7300001    0.1973169
   1.7400001    0.1879752
   1.7500001    0.1959292
   1.7600001    0.1998802
   1.7700001    0.1997348
   1.7800001    0.2025538
   1.7900001    0.2062309
   1.8000001    0.2092187
   1.8100001    0.2031365
   1.8200001    0.2029070
   1.8300000    0.2080614
   1.8400000    0.2122948
   1.8500001    0.2086179
   1.8600001    0.2009998
   1.8700001    0.2024732
   1.8800001    0.2080991
   1.8900001    0.2080648
   1.9000001    0.2050297
   1.9100001    0.2174706
   1.9200001    0.2169421
   1.9300001    0.2142718
   1.9400001    0.2102357
   1.9500000    0.2086018
   1.9600000    0.2014175
   1.9700001    0.2139872
   1.9800001    0.2128990
   1.9900001    0.2044727
   2.0000000    0.2017527
   2.0100000    0.2175458
   2.0200000    0.2101789
   2.0300002    0.2182649
   2.0400002    0.2137174
   2.0500002    0.2206288
   2.0600002    0.2091130
   2.0700002    0.2123251
   2.0800002    0.2138747
   2.0900002    0.2189715
   2.1000001    0.2138410
   2.1100001    0.2226434
   2.1200001    0.2218768
   2.1300001    0.2151261
   2.1400001    0.2166785
   2.1500001    0.2131873
   2.1600001    0.2102728
   2.1700001    0.2169257
   2.1800001    0.2074089
   2.1900001    0.2041147
   2.2000000    0.2133208
   2.2100000    0.2039845
   2.2200000    0.2019772
   2.2300000    0.2103614
   2.2400000    0.2115163
   2.2500000    0.1993533
   2.2600000    0.1981599
   2.2700002    0.2057698
   2.2800002    0.2088988
   2.2900002    0.2155178
   2.3000002    0.2081896
   2.3100002    0.2049017
   2.3200002    0.2135621
   2.3300002    0.2028690
   2.3400002    0.2040042
   2.3500001    0.1945875
   2.3600001    0.2039651
   2.3700001    0.2105557
   2.3800001    0.2146072
   2.3900001    0.2071721
   2.4000001    0.2119073
   2.4100001    0.2084100
   2.4200001    0.1965741
   2.4300001    0.2098948
   2.4400001    0.2044786
   2.4500000    0.2082706
   2.4600000    0.2155445
   2.4700000    0.2052086
   2.4800000    0.2037004
   2.4900000    0.2045082
   2.5000000    0.2169904
   2.5100002    0.2180182
   2.5200002    0.2102587
   2.5300002    0.2004326
   2.5400002    0.1990012
   2.5500002    0.2176227
   2.5600002    0.2204703
   2.5700002    0.2232243
   2.5800002    0.2224093
   2.5900002    0.2258873
   2.6000001    0.2371021
   2.6100001    0.2236095
   2.6200001    0.2079172
   2.6300001    0.2132396
   2.6400001    0.2192165
   2.6500001    0.2147635
   2.6600001    0.2124317
   2.6700001    0.2047331
   2.6800001    0.2043577
   2.6900001    0.2133024
   2.7000000    0.2055188
   2.7100000    0.2096416
   2.7200000    0.2166557
   2.7300000    0.2111603
   2.7400002    0.2201008
   2.7500002    0.2079010
   2.7600002    0.2155368
   2.7700002    0.2140673
   2.7800002    0.2197458
   2.7900002    0.2229311
   2.8000002    0.2289023
   2.8100002    0.2241400
   2.8200002    0.2189864
   2.8300002    0.2227311
   2.8400002    0.2121000
   2.8500001    0.2061623
   2.8600001    0.2069459
   2.8700001    0.2159850
   2.8800001    0.2158622
   2.8900001    0.2139572
   2.9000001    0.2131969
   2.9100001    0.2137822
   2.9200001    0.2048675
   2.9300001    0.2050369
   2.9400001    0.2027349
   2.9500000    0.2166445
   2.9600000    0.2102971
   2.9700000    0.2017219
   2.9800003    0.2087599
   2.9900002    0.2118201
   3.0000002    0.2021134
   3.0100002    0.2016017
   3.0200002    0.1968865
   3.0300002    0.2059957
   3.0400002    0.1974186
   3.0500002    0.2073944
   3.0600002    0.2030641
   3.0700002    0.2117413
   3.0800002    0.2065440
   3.0900002    0.2118405
   3.1000001    0.2082105
   3.1100001    0.2104021
   3.1200001    0.1965019
   3.1300001    0.2020486
   3.1400001    0.2049745
   3.1500001    0.2049650
   3.1600001    0.2058653
   3.1700001    0.2082288
   3.1800001    0.2037095
   3.1900001    0.2049097
   3.2000000    0.2026730
   3.2100000    0.2028464
   3.2200003    0.1995806
   3.2300003    0.2079062
   3.2400002    0.2186275
   3.2500002    0.2249837
   3.2600002    0.2074561
   3.2700002    0.2045144
   3.2800002    0.2095567
   3.2900002    0.2187967
   3.3000002    0.2236826
   3.3100002    0.2107684
   3.3200002    0.1983966
   3.3300002    0.1936425
   3.3400002    0.1973336
   3.3500001    0.2126425
   3.3600001    0.2049520
   3.3700001    0.2065384
   3.3800001    0.2038626
   3.3900001    0.2043350
   3.4000001    0.2005427
   3.4100001    0.2034788
   3.4200001    0.1996956
   3.4300001    0.1982745
   3.4400001    0.2071526
   3.4500000    0.2078664
   3.4600003    0.2006705
   3.4700003    0.2060137
   3.4800003    0.2055792
   3.4900002    0.2017439
   3.5000002    0.2023156
   3.5100002    0.2085873
   3.5200002    0.2032431
   3.5300002    0.2105828
   3.5400002    0.2149366
   3.5500002    0.2119748
   3.5600002    0.2172443
   3.5700002    0.2074981
   3.5800002    0.2134160
   3.5900002    0.2087538
   3.6000001    0.2099527
   3.6100001    0.2053394
   3.6200001    0.2146233
   3.6300001    0.2055049
   3.6400001    0.2114726
   3.6500001    0.2070038
   3.6600001    0.2024801
   3.6700001    0.2041085
   3.6800001    0.2145219
   3.6900001    0.1977891
   3.7000003    0.1911687
   3.7100003    0.1996796
   3.7200003    0.2087705
   3.7300003    0.2050547
   3.7400002    0.2137358
   3.7500002    0.2102546
   3.7600002    0.2043231
   3.7700002    0.2062614
   3.7800002    0.2072630
   3.7900002    0.1974948
   3.8000002    0.2114315
   3.8100002    0.2035469
   3.8200002    0.2204711
   3.8300002    0.2015235
   3.8400002    0.2057224
   3.8500001    0.2099152
   3.8600001    0.2154265
   3.8700001    0.2031652
   3.8800001    0.2137606
   3.8900001    0.2137130
   3.9000001    0.2100783
   3.9100001    0.2100450
   3.9200001    0.2137380
   3.9300003    0.2160305
   3.9400003    0.2144076
   3.9500003    0.2197402
   3.9600003    0.2073027
   3.9700003    0.2089666
   3.9800003    0.2209789
   3.9900002    0.2140659
   4.0000000    0.2053375
   4.0100002    0.2046800
   4.0200000    0.2077990
   4.0300002    0.2062952
   4.0400000    0.2013056
   4.0500002    0.1961876
   4.0600004    0.2133744
   4.0700002    0.1986649
   4.0800004    0.2044033
   4.0900002    0.2158300
   4.1000004    0.2203004
   4.1100001    0.2090607
   4.1200004    0.2109320
   4.1300001    0.2298498
   4.1400003    0.2308293
   4.1500001    0.2268953
   4.1600003    0.2186737
   4.1700001    0.2185132
   4.1800003    0.2165171
   4.1900001    0.2148885
   4.2000003    0.2171776
   4.2100000    0.2044273
   4.2200003    0.2041169
   4.2300000    0.2180195
   4.2400002    0.2174408
   4.2500000    0.2147816
   4.2600002    0.2174226
   4.2700000    0.2023384
   4.2800002    0.2072498
   4.2900004    0.2140505
   4.3000002    0.2188916
   4.3100004    0.2174900
   4.3200002    0.2121902
   4.3300004    0.2211180
   4.3400002    0.2172578
   4.3500004    0.2040577
   4.3600001    0.2137144
   4.3700004    0.2141389
   4.3800001    0.2079412
   4.3900003    0.2190000
   4.4000001    0.2098785
   4.4100003    0.2099642
   4.4200001    0.2173224
   4.4300003    0.2171022
   4.4400001    0.2140686
   4.4500003    0.2280530
   4.4600000    0.2211738
   4.4700003    0.2177893
   4.4800000    0.2146841
   4.4900002    0.2215584
   4.5000000    0.2293881
   4.5100002    0.2266650
   4.5200000    0.2345538
   4.5300002    0.2108321
   4.5400004    0.2082949
   4.5500002    0.2256162
   4.5600004    0.2209472
   4.5700002    0.2180869
   4.5800004    0.2171406
   4.5900002    0.2159030
   4.6000004    0.2261283
   4.6100001    0.2200453
   4.6200004    0.2116963
   4.6300001    0.2144950
   4.6400003    0.2253777
   4.6500001    0.2190875
   4.6600003    0.2195521
   4.6700001    0.2241373
   4.6800003    0.2241624
   4.6900001    0.2175872
   4.7000003    0.2196810
   4.7100000    0.2199331
   4.7200003    0.2197664
   4.7300000    0.2202398
   4.7400002    0.2375183
   4.7500000    0.2334830
   4.7600002    0.2193088
   4.7700005    0.2347556
   4.7800002    0.2341660
   4.7900004    0.2388510
   4.8000002    0.2301317
   4.8100004    0.2267489
   4.8200002    0.2225447
   4.8300004    0.2252852
   4.8400002    0.2210962
   4.8500004    0.2274825
   4.8600001    0.2281961
   4.8700004    0.2295953
   4.8800001    0.2305855
   4.8900003    0.2304538
   4.9000001    0.2245648
   4.9100003    0.2170767
   4.9200001    0.2324495
   4.9300003    0.2117397
   4.9400001    0.2163705
   4.9500003    0.2172331
   4.9600000    0.2314935
   4.9700003    0.2267825
   4.9800000    0.2196831
   4.9900002    0.2126264
   5.0000000    0.2302223
   5.0100002    0.2183762
   5.0200005    0.2282166
   5.0300002    0.2263311
   5.0400004    0.2248567
   5.0500002    0.2246915
   5.0600004    0.2262695
   5.0700002    0.2230557
   5.0800004    0.2272269
   5.0900002    0.2260959
   5.1000004    0.2183267
   5.1100001    0.2228100
   5.1200004    0.2277579
   5.1300001    0.2178689
   5.1400003    0.2181254
   5.1500001    0.2185796
   5.1600003    0.2263787
   5.1700001    0.2306378
   5.1800003    0.2120983
   5.1900001    0.2110858
   5.2000003    0.2071927
   5.2100000    0.2132029
   5.2200003    0.2049333
   5.2300000    0.2087684
   5.2400002    0.2108341
   5.2500005    0.2132080
   5.2600002    0.2075346
   5.2700005    0.2116039
   5.2800002    0.2096218
   5.2900004    0.2194939
   5.3000002    0.2060943
   5.3100004    0.2072255
   5.3200002    0.2079134
   5.3300004    0.2140489
   5.3400002    0.2224012
   5.3500004    0.2248363
   5.3600001    0.2231834
   5.3700004    0.2284908
   5.3800001    0.2159809
   5.3900003    0.2260713
   5.4000001    0.2231884
   5.4100003    0.2338762
   5.4200001    0.2149549
   5.4300003    0.2317615
   5.4400001    0.2299802
   5.4500003    0.2217223
   5.4600000    0.2144369
   5.4700003    0.2180670
   5.4800005    0.2201883
   5.4900002    0.2207486
   5.5000005    0.2120283
   5.5100002    0.2203739
   5.5200005    0.2165918
   5.5300002    0.2122856
   5.5400004    0.2105030
   5.5500002    0.2061812
   5.5600004    0.2094508
   5.5700002    0.2084640
   5.5800004    0.2112101
   5.5900002    0.2171186
   5.6000004    0.2197165
   5.6100001    0.2119299
   5.6200004    0.2270449
   5.6300001    0.2240720
   5.6400003    0.2147420
   5.6500001    0.2215238
   5.6600003    0.2180001
   5.6700001    0.2070671
   5.6800003    0.2166127
   5.6900001    0.2116811
   5.7000003    0.2133004
   5.7100000    0.2165399
   5.7200003    0.2011995
   5.7300005    0.2160785
   5.7400002    0.2108557
   5.7500005    0.2160537
   5.7600002    0.2173463
   5.7700005    0.2127284
   5.7800002    0.2159728
   5.7900004    0.2151472
   5.8000002    0.2074250
   5.8100004    0.2043726
   5.8200002    0.2003648
   5.8300004    0.2001252
   5.8400002    0.2225370
   5.8500004    0.2100947
   5.8600001    0.2224279
   5.8700004    0.2250941
   5.8800001    0.2218193
   5.8900003    0.2207156
   5.9000001    0.2152413
   5.9100003    0.2291609
   5.9200001    0.2163461
   5.9300003    0.2176951
   5.9400001    0.2238263
   5.9500003    0.2279981
   5.9600005    0.2185686
   5.9700003    0.2243068
   5.9800005    0.2171323
   5.9900002    0.2300141
   6.0000005    0.2239552
   6.0100002    0.2330219
   6.0200005    0.2165720
   6.0300002    0.2325693
   6.0400004    0.2327107
   6.0500002    0.2374569
   6.0600004    0.2392493
   6.0700002    0.2205569
   6.0800004    0.2326313
   6.0900002    0.2201193
   6.1000004    0.2059184
   6.1100001    0.2141481
   6.1200004    0.2208281
   6.1300001    0.2205682
   6.1400003    0.2196511
   6.1500001    0.2105975
   6.1600003    0.2244845
   6.1700001    0.2084364
   6.1800003    0.2070420
   6.1900001    0.2026881
   6.2000003    0.2105990
   6.2100005    0.2157444
   6.2200003    0.2142294
   6.2300005    0.2095902
   6.2400002    0.2136261
   6.2500005    0.2231974
   6.2600002    0.2220618
   6.2700005    0.2204664
   6.2800002    0.2256628
   6.2900004    0.2340408
   6.3000002    0.2316493
   6.3100004    0.2258146
   6.3200002    0.2264198
   6.3300004    0.2170352
   6.3400002    0.2188262
   6.3500004    0.2190719
   6.3600001    0.2089069
   6.3700004    0.2269489
   6.3800001    0.2180948
   6.3900003    0.2100361
   6.4000001    0.2227083
   6.4100003    0.2269036
   6.4200001    0.2146824
   6.4300003    0.2174848
   6.4400005    0.2234855
   6.4500003    0.2246810
   6.4600005    0.2184069
   6.4700003    0.2102440
   6.4800005    0.2229934
   6.4900002    0.2134648
   6.5000005    0.2213033
   6.5100002    0.2196975
   6.5200005    0.2090042
   6.5300002    0.2220402
   6.5400004    0.2236686
   6.5500002    0.2268551
   6.5600004    0.2199038
   6.5700002    0.2200298
   6.5800004    0.2321215
   6.5900002    0.2102439
   6.6000004    0.2272776
   6.6100001    0.2175546
   6.6200004    0.2264025
   6.6300001    0.2142890
   6.6400003    0.2311541
   6.6500001    0.2278787
   6.6600003    0.2184935
   6.6700006    0.2231062
   6.6800003    0.2199517
   6.6900005    0.2288113
   6.7000003    0.2278827
   6.7100005    0.2093815
   6.7200003    0.2273598
   6.7300005    0.2165771
   6.7400002    0.2162510
   6.7500005    0.2254617
   6.7600002    0.2180904
   6.7700005    0.2227944
   6.7800002    0.2180038
   6.7900004    0.2150507
   6.8000002    0.2232851
   6.8100004    0.2407544
   6.8200002    0.2310492
   6.8300004    0.2311533
   6.8400002    0.2278030
   6.8500004    0.2175368
   6.8600001    0.2189244
   6.8700004    0.2294460
   6.8800001    0.2218224
   6.8900003    0.2319198
   6.9000001    0.2325440
   6.9100003    0.2239421
   6.9200006    0.2316376
   6.9300003    0.2258188
   6.9400005    0.2262593
   6.9500003    0.2283033
   6.9600005    0.2285311
   6.9700003    0.2310994
   6.9800005    0.2214784
   6.9900002    0.2277513
   7.0000005    0.2378798
   7.0100002    0.2217176
   7.0200005    0.2284230
   7.0300002    0.2233370
   7.0400004    0.2358133
   7.0500002    0.2215338
   7.0600004    0.2237324
   7.0700002    0.2319967
   7.0800004    0.2180632
   7.0900002    0.2202819
   7.1000004    0.2246092
   7.1100001    0.2234483
   7.1200004    0.2237831
   7.1300001    0.2231663
   7.1400003    0.2233511
   7.1500006    0.2342647
   7.1600003    0.2256808
   7.1700006    0.2241281
   7.1800003    0.2271283
   7.1900005    0.2254877
   7.2000003    0.2259614
   7.2100005    0.2284712
   7.2200003    0.2356615
   7.2300005    0.2293940
   7.2400002    0.2237687
   7.2500005    0.2323326
   7.2600002    0.2286429
   7.2700005    0.2340888
   7.2800002    0.2268427
   7.2900004    0.2282868
   7.3000002    0.2260381
   7.3100004    0.2362864
   7.3200002    0.2309759
   7.3300004    0.2237378
   7.3400002    0.2187705
   7.3500004    0.2318915
   7.3600001    0.2270565
   7.3700004    0.2251678
   7.3800001    0.2240757
   7.3900003    0.2286088
   7.4000006    0.2252313
   7.4100003    0.2150712
   7.4200006    0.2292188
   7.4300003    0.2220517
   7.4400005    0.2149024
   7.4500003    0.2161274
   7.4600005    0.2222023
   7.4700003    0.2293431
   7.4800005    0.2225717
   7.4900002    0.2205665
   7.5000005    0.2120834
   7.5100002    0.2180031
   7.5200005    0.2217510
   7.5300002    0.2385444
   7.5400004    0.2355286
   7.5500002    0.2300978
   7.5600004    0.2291998
   7.5700002    0.2221236
   7.5800004    0.2258266
   7.5900002    0.2237152
   7.6000004    0.2348554
   7.6100001    0.2224674
   7.6200004    0.2098283
   7.6300006    0.2125744
   7.6400003    0.2138765
   7.6500006    0.2178917
   7.6600003    0.2101716
   7.6700006    0.2198058
   7.6800003    0.2159772
   7.6900005    0.2193258
   7.7000003    0.2259640
   7.7100005    0.2280001
   7.7200003    0.2330010
   7.7300005    0.2226679
   7.7400002    0.2315141
   7.7500005    0.2305227
   7.7600002    0.2306457
   7.7700005    0.2140789
   7.7800002    0.2142984
   7.7900004    0.2146264
   7.8000002    0.2162109
   7.8100004    0.2095593
   7.8200002    0.2192298
   7.8300004    0.2128878
   7.8400002    0.2135190
   7.8500004    0.2121136
   7.8600006    0.2057252
   7.8700004    0.2128998
   7.8800006    0.2138360
   7.8900003    0.2173064
   7.9000006    0.2275881
   7.9100003    0.2134675
   7.9200006    0.2116794
   7.9300003    0.2166465
   7.9400005    0.2026799
   7.9500003    0.2178022
   7.9600005    0.2093933
   7.9700003    0.2229267
   7.9800005    0.2049927
   7.9900002    0.2148463
   8.0000000    0.2062761
   8.0100002    0.2119841
   8.0200005    0.2247512
   8.0300007    0.2165340
   8.0400000    0.2173559
   8.0500002    0.2284728
   8.0600004    0.2218594
   8.0700006    0.2227675
   8.0799999    0.2137577
   8.0900002    0.2243693
   8.1000004    0.2174270
   8.1100006    0.2256261
   8.1200008    0.2162724
   8.1300001    0.2097687
   8.1400003    0.2070854
   8.1500006    0.2156790
   8.1600008    0.2178704
   8.1700001    0.2287618
   8.1800003    0.2242437
   8.1900005    0.2216017
   8.2000008    0.2282968
   8.2100000    0.2249589
   8.2200003    0.2173455
   8.2300005    0.2101110
   8.2400007    0.2132301
   8.2500000    0.2166684
   8.2600002    0.2176298
   8.2700005    0.2193993
   8.2800007    0.2090479
   8.2900000    0.2102815
   8.3000002    0.2105677
   8.3100004    0.2075452
   8.3200006    0.2168259
   8.3299999    0.2149372
   8.3400002    0.2084123
   8.3500004    0.2239289
   8.3600006    0.2133672
   8.3700008    0.2186445
   8.3800001    0.2171152
   8.3900003    0.2239497
   8.4000006    0.2188186
   8.4100008    0.2224048
   8.4200001    0.2140950
   8.4300003    0.2115389
   8.4400005    0.2187645
   8.4500008    0.2165548
   8.4600000    0.2110463
   8.4700003    0.2109124
   8.4800005    0.2154029
   8.4900007    0.2158116
   8.5000000    0.2220233
   8.5100002    0.2194210
   8.5200005    0.2230191
   8.5300007    0.2226244
   8.5400000    0.2234741
   8.5500002    0.2269875
   8.5600004    0.2221144
   8.5700006    0.2223661
   8.5800009    0.2121857
   8.5900002    0.2152048
   8.6000004    0.2128679
   8.6100006    0.2205186
   8.6200008    0.2227469
   8.6300001    0.2255882
   8.6400003    0.2183567
   8.6500006    0.2272906
   8.6600008    0.2263044
   8.6700001    0.2242303
   8.6800003    0.2312073
   8.6900005    0.2282467
   8.7000008    0.2341427
   8.7100000    0.2300182
   8.7200003    0.2239284
   8.7300005    0.2264250
   8.7400007    0.2275831
   8.7500000    0.2198520
   8.7600002    0.2291342
   8.7700005    0.2221869
   8.7800007    0.2167000
   8.7900000    0.2151615
   8.8000002    0.2233390
   8.8100004    0.2235329
   8.8200006    0.2304470
   8.8300009    0.2251429
   8.8400002    0.2104703
   8.8500004    0.2158797
   8.8600006    0.2203375
   8.8700008    0.2211999
   8.8800001    0.2214817
   8.8900003    0.2208144
   8.9000006    0.2197706
   8.9100008    0.2258302
   8.9200001    0.2227110
   8.9300003    0.2194244
   8.9400005    0.2153548
   8.9500008    0.2202431
   8.9600000    0.2173928
   8.9700003    0.2136894
   8.9800005    0.2087868
   8.9900007    0.2199676
   9.0000000    0.2090422
   9.0100002    0.2159668
   9.0200005    0.2129710
   9.0300007    0.2147031
   9.0400000    0.2092195
   9.0500002    0.2088154
   9.0600004    0.2175020
   9.0700006    0.2210785
   9.0800009    0.2171596
   9.0900002    0.2083615
   9.1000004    0.2133511
   9.1100006    0.2218676
   9.1200008    0.2113523
   9.1300001    0.2171475
   9.1400003    0.2273661
   9.1500006    0.2162736
   9.1600008    0.2178266
   9.1700001    0.2211155
   9.1800003    0.2212706
   9.1900005    0.2122917
   9.2000008    0.2111397
   9.2100000    0.2104800
   9.2200003    0.2123385
   9.2300005    0.2022260
   9.2400007    0.2128824
   9.2500000    0.2152865
   9.2600002    0.2087796
   9.2700005    0.2121180
   9.2800007    0.2139073
   9.2900009    0.2212809
   9.3000002    0.2057002
   9.3100004    0.2196359
   9.3200006    0.2104496
   9.3300009    0.2116122
   9.3400002    0.2049331
   9.3500004    0.2054627
   9.3600006    0.2124232
   9.3700008    0.1961494
   9.3800001    0.1970863
   9.3900003    0.2063043
   9.4000006    0.2100490
   9.4100008    0.2033567
   9.4200001    0.2182929
   9.4300003    0.2198894
   9.4400005    0.2164340
   9.4500008    0.2122363
   9.4600000    0.2140068
   9.4700003    0.2098593
   9.4800005    0.2077235
   9.4900007    0.2094953
   9.5000000    0.2072138
   9.5100002    0.2056734
   9.5200005    0.2174181
   9.5300007    0.2042203
   9.5400009    0.2088446
   9.5500002    0.2013282
   9.5600004    0.2202861
   9.5700006    0.2134506
   9.5800009    0.2116893
   9.5900002    0.2208807
   9.6000004    0.2143103
   9.6100006    0.2232825
   9.6200008    0.2214585
   9.6300001    0.2266858
   9.6400003    0.2277887
   9.6500006    0.2169939
   9.6600008    0.2174851
   9.6700001    0.2178354
   9.6800003    0.2218307
   9.6900005    0.2294247
   9.7000008    0.2282494
   9.7100000    0.2162359
   9.7200003    0.2300492
   9.7300005    0.2119212
   9.7400007    0.2128906
   9.7500000    0.2142637
   9.7600002    0.2189455
   9.7700005    0.2204352
   9.7800007    0.2156842
   9.7900009    0.2016034
   9.8000002    0.2131388
   9.8100004    0.2218076
   9.8200006    0.2153199
   9.8300009    0.2087265
   9.8400002    0.2091626
   9.8500004    0.2283994
   9.8600006    0.2197938
   9.8700008    0.2125154
   9.8800001    0.2144914
   9.8900003    0.2191406
   9.9000006    0.2107537
   9.9100008    0.2161826
   9.9200001    0.2214292
   9.9300003    0.2138205
   9.9400005    0.2127285
   9.9500008    0.2158616
   9.9600000    0.2172420
   9.9700003    0.2169732
   9.9800005    0.2026808
   9.9900007    0.2032624
  10.0000000    0.2111485
  10.0100002    0.2187790
  10.0200005    0.2273558
  10.0300007    0.2218922
  10.0400009    0.2136012
  10.0500002    0.2183638
  10.0600004    0.2106999
  10.0700006    0.2079754
  10.0800009    0.2125923
  10.0900002    0.2045535
  10.1000004    0.2073482
  10.1100006    0.2084881
  10.1200008    0.2140187
  10.1300001    0.2152641
  10.1400003    0.2111791
  10.1500006    0.2198927
  10.1600008    0.2270318
  10.1700001    0.2183531
  10.1800003    0.2224642
  10.1900005    0.2070627
  10.2000008    0.2109963
  10.2100000    0.2150236
  10.2200003    0.2163429
  10.2300005    0.2074633
  10.2400007    0.2142047
  10.2500010    0.2100672
  10.2600002    0.2176618
  10.2700005    0.2205163
  10.2800007    0.2056657
  10.2900009    0.2022086
  10.3000002    0.2183795
  10.3100004    0.2196497
  10.3200006    0.2237136
  10.3300009    0.2280965
  10.3400002    0.2194708
  10.3500004    0.2287789
  10.3600006    0.2234121
  10.3700008    0.2187307
  10.3800001    0.2218660
  10.3900003    0.2236450
  10.4000006    0.2266902
  10.4100008    0.2334605
  10.4200001    0.2286799
  10.4300003    0.2223525
  10.4400005    0.2335873
  10.4500008    0.2201217
  10.4600000    0.2196220
  10.4700003    0.2126294
  10.4800005    0.2121092
  10.4900007    0.2279921
  10.5000010    0.2248171
  10.5100002    0.2332744
  10.5200005    0.2279074
  10.5300007    0.2257302
  10.5400009    0.2225962
  10.5500002    0.2295037
  10.5600004    0.2250841
  10.5700006    0.2296695
  10.5800009    0.2330585
  10.5900002    0.2298352
  10.6000004    0.2393997
  10.6100006    0.2256986
  10.6200008    0.2169808
  10.6300001    0.2163163
  10.6400003    0.2167935
  10.6500006    0.2194428
  10.6600008    0.2134079
  10.6700001    0.2182167
  10.6800003    0.2230492
  10.6900005    0.2198873
  10.7000008    0.2294277
  10.7100000    0.2223666
  10.7200003    0.2225503
  10.7300005    0.2229818
  10.7400007    0.2224843
  10.7500010    0.2236216
  10.7600002    0.2205776
  10.7700005    0.2413686
  10.7800007    0.2375953
  10.7900009    0.2340127
  10.8000002    0.2408206
  10.8100004    0.2251209
  10.8200006    0.2306696
  10.8300009    0.2413428
  10.8400002    0.2424844
  10.8500004    0.2317589
  10.8600006    0.2334362
  10.8700008    0.2344267
  10.8800001    0.2367279
  10.8900003    0.2390528
  10.9000006    0.2465947
  10.9100008    0.2329053
  10.9200001    0.2431584
  10.9300003    0.2471874
  10.9400005    0.2380455
  10.9500008    0.2475355
  10.9600010    0.2481817
  10.9700003    0.2457768
  10.9800005    0.2463237
  10.9900007    0.2402195
  11.0000010    0.2434953
  11.0100002    0.2411442
  11.0200005    0.2452458
  11.0300007    0.2509839
  11.0400009    0.2383585
  11.0500002    0.2334130
  11.0600004    0.2297989
  11.0700006    0.2272921
  11.0800009    0.2227278
  11.0900002    0.2325008
  11.1000004    0.2383231
  11.1100006    0.2405205
  11.1200008    0.2204363
  11.1300001    0.2250599
  11.1400003    0.2330971
  11.1500006    0.2280191
  11.1600008    0.2383945
  11.1700001    0.2292582
  11.1800003    0.2421130
  11.1900005    0.2315894
  11.2000008    0.2416202
  11.2100010    0.2279340
  11.2200003    0.2385115
  11.2300005    0.2374322
  11.2400007    0.2408300
  11.2500010    0.2353035
  11.2600002    0.2377718
  11.2700005    0.2384295
  11.2800007    0.2265707
  11.2900009    0.2272749
  11.3000002    0.2138722
  11.3100004    0.2217476
  11.3200006    0.2235330
  11.3300009    0.2172847
  11.3400002    0.2296598
  11.3500004    0.2257293
  11.3600006    0.2215971
  11.3700008    0.2277185
  11.3800001    0.2168933
  11.3900003    0.2214427
  11.4000006    0.2161845
  11.4100008    0.2148010
  11.4200001    0.2198980
  11.4300003    0.2259531
  11.4400005    0.2279299
  11.4500008    0.2268228
  11.4600010    0.2266126
  11.4700003    0.2245079
  11.4800005    0.2285607
  11.4900007    0.2274060
  11.5000010    0.2215114
  11.5100002    0.2179777
  11.5200005    0.2173951
  11.5300007    0.2209410
  11.5400009    0.2248768
  11.5500002    0.2262671
  11.5600004    0.2204838
  11.5700006    0.2202599
  11.5800009    0.2139991
  11.5900002    0.2332651
  11.6000004    0.2264982
  11.6100006    0.2158550
  11.6200008    0.2214527
  11.6300001    0.2188502
  11.6400003    0.2134165
  11.6500006    0.2220718
  11.6600008    0.2241298
  11.6700010    0.2263909
  11.6800003    0.2235079
  11.6900005    0.2229279
  11.7000008    0.2215105
  11.7100010    0.2200627
  11.7200003    0.2224130
  11.7300005    0.2199292
  11.7400007    0.2150669
  11.7500010    0.2286481
  11.7600002    0.2190657
  11.7700005    0.2238846
  11.7800007    0.2169281
  11.7900009    0.2170955
  11.8000002    0.2159119
  11.8100004    0.2222713
  11.8200006    0.2159925
  11.8300009    0.2149460
  11.8400002    0.2158503
  11.8500004    0.2260660
  11.8600006    0.2396837
  11.8700008    0.2306287
  11.8800001    0.2241751
  11.8900003    0.2175914
  11.9000006    0.2209186
  11.9100008    0.2222034
  11.9200010    0.2288479
  11.9300003    0.2165000
  11.9400005    0.2225466
  11.9500008    0.2339943
  11.9600010    0.2220255
  11.9700003    0.2236238
  11.9800005    0.2199268
  11.9900007    0.2233003
  12.0000010    0.2275632
  12.0100002    0.2178217
  12.0200005    0.2105728
  12.0300007    0.2193275
  12.0400009    0.2220675
  12.0500002    0.2364655
  12.0600004    0.2191748
  12.0700006    0.2119454
  12.0800009    0.2271954
  12.0900002    0.2289619
  12.1000004    0.2312287
  12.1100006    0.2261659
  12.1200008    0.2302914
  12.1300001    0.2237078
  12.1400003    0.2114125
  12.1500006    0.2198709
  12.1600008    0.2147271
  12.1700010    0.2124881
  12.1800003    0.2121105
  12.1900005    0.2119186
  12.2000008    0.2155054
  12.2100010    0.2197914
  12.2200003    0.2228089
  12.2300005    0.2170868
  12.2400007    0.2166687
  12.2500010    0.2095875
  12.2600002    0.2164782
  12.2700005    0.2295543
  12.2800007    0.2191407
  12.2900009    0.2103728
  12.3000002    0.2149637
  12.3100004    0.2125906
  12.3200006    0.2152242
  12.3300009    0.2089361
  12.3400002    0.2153327
  12.3500004    0.2207632
  12.3600006    0.2162202
  12.3700008    0.2142288
  12.3800001    0.2262775
  12.3900003    0.2138323
  12.4000006    0.2163013
  12.4100008    0.2298993
  12.4200010    0.2188302
  12.4300003    0.2193533
  12.4400005    0.2160699
  12.4500008    0.2258931
  12.4600010    0.2286128
  12.4700003    0.2292059
  12.4800005    0.2240457
  12.4900007    0.2131509
  12.5000010    0.2192826
  12.5100002    0.2187788
  12.5200005    0.2117975
  12.5300007    0.2171805
  12.5400009    0.2203908
  12.5500002    0.2139391
  12.5600004    0.2077905
  12.5700006    0.2098442
  12.5800009    0.2105287
  12.5900002    0.2136723
  12.6000004    0.2169526
  12.6100006    0.2101606
  12.6200008    0.2120987
  12.6300011    0.2146965
  12.6400003    0.2193563
  12.6500006    0.2167595
  12.6600008    0.2179210
  12.6700010    0.2049183
  12.6800003    0.2150878
  12.6900005    0.2203817
  12.7000008    0.2177011
  12.7100010    0.2168504
  12.7200003    0.2226425
  12.7300005    0.2211356
  12.7400007    0.2187225
  12.7500010    0.2149865
  12.7600002    0.2169639
  12.7700005    0.2210269
  12.7800007    0.2192941
  12.7900009    0.2236275
  12.8000002    0.2172581
  12.8100004    0.2152084
  12.8200006    0.2043020
  12.8300009    0.2219834
  12.8400002    0.2187424
  12.8500004    0.2075105
  12.8600006    0.2092159
  12.8700008    0.2100160
  12.8800011    0.2160625
  12.8900003    0.2064216
  12.9000006    0.2055729
  12.9100008    0.2186683
  12.9200010    0.2100168
  12.9300003    0.2067123
  12.9400005    0.2110217
  12.9500008    0.2141214
  12.9600010    0.2242504
  12.9700003    0.2262957
  12.9800005    0.2353551
  12.9900007    0.2322482
  13.0000010    0.2286036
  13.0100002    0.2380661
  13.0200005    0.2308912
  13.0300007    0.2301533
  13.0400009    0.2189880
  13.0500002    0.2311280
  13.0600004    0.2238223
  13.0700006    0.2150111
  13.0800009    0.2306493
  13.0900002    0.2191833
  13.1000004    0.2250468
  13.1100006    0.2192409
  13.1200008    0.2178984
  13.1300011    0.2188252
  13.1400003    0.2153839
  13.1500006    0.2171254
  13.1600008    0.2230495
  13.1700010    0.2225952
  13.1800003    0.2229855
  13.1900005    0.2304983
  13.2000008    0.2213285
  13.2100010    0.2295858
  13.2200003    0.2281391
  13.2300005    0.2266743
  13.2400007    0.2225060
  13.2500010    0.2202253
  13.2600002    0.2332981
  13.2700005    0.2233201
  13.2800007    0.2215449
  13.2900009    0.2231454
  13.3000002    0.2162145
  13.3100004    0.2131888
  13.3200006    0.2218216
  13.3300009    0.2222400
  13.3400011    0.2262500
  13.3500004    0.2284724
  13.3600006    0.2116197
  13.3700008    0.2114009
  13.3800011    0.2135121
  13.3900003    0.2095865
  13.4000006    0.2169178
  13.4100008    0.2111811
  13.4200010    0.2088123
  13.4300003    0.2170876
  13.4400005    0.2190347
  13.4500008    0.2186050
  13.4600010    0.2203579
  13.4700003    0.2256554
  13.4800005    0.2187621
  13.4900007    0.2262534
  13.5000010    0.2140086
  13.5100002    0.2169147
  13.5200005    0.2232306
  13.5300007    0.2138732
  13.5400009    0.2124893
  13.5500002    0.2132226
  13.5600004    0.2188931
  13.5700006    0.2148212
  13.5800009    0.2153557
  13.5900011    0.2048317
  13.6000004    0.2024091
  13.6100006    0.2015997
  13.6200008    0.2033204
  13.6300011    0.2101922
  13.6400003    0.2101338
  13.6500006    0.2098342
  13.6600008    0.2175655
  13.6700010    0.2046366
  13.6800003    0.2050796
  13.6900005    0.2105153
  13.7000008    0.2044503
  13.7100010    0.2081627
  13.7200003    0.2100600
  13.7300005    0.2074683
  13.7400007    0.2040940
  13.7500010    0.2127577
  13.7600002    0.2210114
  13.7700005    0.2113601
  13.7800007    0.2147668
  13.7900009    0.2079997
  13.8000002    0.2000506
  13.8100004    0.2096888
  13.8200006    0.2130353
  13.8300009    0.2176848
  13.8400011    0.2114651
  13.8500004    0.2164811
  13.8600006    0.2065331
  13.8700008    0.2093093
  13.8800011    0.2152996
  13.8900003    0.2116653
  13.9000006    0.2042732
  13.9100008    0.2031543
  13.9200010    0.2128312
  13.9300003    0.2066241
  13.9400005    0.2189125
  13.9500008    0.2128246
  13.9600010    0.2094312
  13.9700003    0.2172414
  13.9800005    0.2156625
  13.9900007    0.2104029
  14.0000010    0.2061953
  14.0100002    0.2218146
  14.0200005    0.2139402
  14.0300007    0.2151217
  14.0400009    0.2152271
  14.0500002    0.2136216
  14.0600004    0.2210618
  14.0700006    0.2138509
  14.0800009    0.2135106
  14.0900011    0.2227319
  14.1000004    0.2224112
  14.1100006    0.2131614
  14.1200008    0.2209336
  14.1300011    0.2306898
  14.1400003    0.2390507
  14.1500006    0.2298561
  14.1600008    0.2166971
  14.1700010    0.2237056
  14.1800003    0.2198721
  14.1900005    0.2356261
  14.2000008    0.2332120
  14.2100010    0.2386116
  14.2200003    0.2225929
  14.2300005    0.2245542
  14.2400007    0.2354770
  14.2500010    0.2202963
  14.2600002    0.2127374
  14.2700005    0.2130333
  14.2800007    0.2143874
  14.2900009    0.2275758
  14.3000011    0.2209165
  14.3100004    0.2197304
  14.3200006    0.2167656
  14.3300009    0.2177446
  14.3400011    0.2187540
  14.3500004    0.2186472
  14.3600006    0.2192527
  14.3700008    0.2191341
  14.3800011    0.2244756
  14.3900003    0.2091288
  14.4000006    0.2125249
  14.4100008    0.2100624
  14.4200010    0.2062111
  14.4300003    0.2168760
  14.4400005    0.2141361
  14.4500008    0.2194583
  14.4600010    0.2233055
  14.4700003    0.2230649
  14.4800005    0.2168169
  14.4900007    0.2147305
  14.5000010    0.2186527
  14.5100002    0.2175944
  14.5200005    0.2278762
  14.5300007    0.2166757
  14.5400009    0.2367540
  14.5500011    0.2255944
  14.5600004    0.2312223
  14.5700006    0.2212426
  14.5800009    0.2335987
  14.5900011    0.2181399
  14.6000004    0.2180775
  14.6100006    0.2225702
  14.6200008    0.2134024
  14.6300011    0.2284391
  14.6400003    0.2213710
  14.6500006    0.2159632
  14.6600008    0.2240150
  14.6700010    0.2235290
  14.6800003    0.2269154
  14.6900005    0.2202728
  14.7000008    0.2210680
  14.7100010    0.2199126
  14.7200003    0.2150752
  14.7300005    0.2116675
  14.7400007    0.2215181
  14.7500010    0.2214695
  14.7600002    0.2225113
  14.7700005    0.2263753
  14.7800007    0.2137685
  14.7900009    0.2152960
  14.8000011    0.2125508
  14.8100004    0.2213158
  14.8200006    0.2269828
  14.8300009    0.2207647
  14.8400011    0.2087010
  14.8500004    0.2251010
  14.8600006    0.2172595
  14.8700008    0.2278279
  14.8800011    0.2146056
  14.8900003    0.2241146
  14.9000006    0.2155220
  14.9100008    0.2212024
  14.9200010    0.2184295
  14.9300003    0.2163144
  14.9400005    0.2217656
  14.9500008    0.2245075
  14.9600010    0.2201076
  14.9700003    0.2218275
  14.9800005    0.2276945
  14.9900007    0.2306410
  15.0000010    0.2230367
  15.0100012    0.2189241
  15.0200005    0.2331230
  15.0300007    0.2317964
  15.0400009    0.2200910
  15.0500011    0.2237600
  15.0600004    0.2272849
  15.0700006    0.2262345
  15.0800009    0.2229246
  15.0900011    0.2257617
  15.1000004    0.2234437
  15.1100006    0.2185570
  15.1200008    0.2309972
  15.1300011    0.2327361
  15.1400003    0.2237753
  15.1500006    0.2229908
  15.1600008    0.2152652
  15.1700010    0.2284717
  15.1800003    0.2209776
  15.1900005    0.2255039
  15.2000008    0.2308730
  15.2100010    0.2172915
  15.2200003    0.2297034
  15.2300005    0.2243550
  15.2400007    0.2222557
  15.2500010    0.2181580
  15.2600012    0.2202266
  15.2700005    0.2234008
  15.2800007    0.2274576
  15.2900009    0.2279100
  15.3000011    0.2251818
  15.3100004    0.2202561
  15.3200006    0.2207415
  15.3300009    0.2255775
  15.3400011    0.2259250
  15.3500004    0.2390089
  15.3600006    0.2298054
  15.3700008    0.2266996
  15.3800011    0.2300153
  15.3900003    0.2404487
  15.4000006    0.2337319
  15.4100008    0.2403560
  15.4200010    0.2409047
  15.4300003    0.2360041
  15.4400005    0.2354353
  15.4500008    0.2250109
  15.4600010    0.2351931
  15.4700003    0.2271592
  15.4800005    0.2142920
  15.4900007    0.2199018
  15.5000010    0.2128561
  15.5100012    0.2185404
  15.5200005    0.2181264
  15.5300007    0.2266678
  15.5400009    0.2170279
  15.5500011    0.2225402
  15.5600004    0.2312564
  15.5700006    0.2248949
  15.5800009    0.2331026
  15.5900011    0.2340170
  15.6000004    0.2287796
  15.6100006    0.2274471
  15.6200008    0.2213414
  15.6300011    0.2145286
  15.6400003    0.2138027
  15.6500006    0.2166022
  15.6600008    0.2158420
  15.6700010    0.2042823
  15.6800003    0.2099720
  15.6900005    0.2176201
  15.7000008    0.2131715
  15.7100010    0.2147919
  15.7200012    0.2173567
  15.7300005    0.2116750
  15.7400007    0.2138812
  15.7500010    0.2135605
  15.7600012    0.2118220
  15.7700005    0.2169162
  15.7800007    0.2277519
  15.7900009    0.2170980
  15.8000011    0.2180425
  15.8100004    0.2231032
  15.8200006    0.2264887
  15.8300009    0.2229681
  15.8400011    0.2198910
  15.8500004    0.2253163
  15.8600006    0.2312932
  15.8700008    0.2244250
  15.8800011    0.2224694
  15.8900003    0.2263709
  15.9000006    0.2271575
  15.9100008    0.2158033
  15.9200010    0.2181655
  15.9300003    0.2169608
  15.9400005    0.2197808
  15.9500008    0.2235276
  15.9600010    0.2270583
  15.9700012    0.2339850
  15.9800005    0.2269448
  15.9900007    0.2299758
  16.0000000    0.2262483
  16.0100002    0.2288610
  16.0200005    0.2218399
  16.0300007    0.2191555
  16.0400009    0.2205067
  16.0500011    0.2225095
  16.0600014    0.2227509
  16.0700016    0.2208138
  16.0799999    0.2178024
  16.0900002    0.2130476
  16.1000004    0.2165066
  16.1100006    0.2245900
  16.1200008    0.2203141
  16.1300011    0.2226854
  16.1400013    0.2212184
  16.1500015    0.2168975
  16.1599998    0.2161999
  16.1700001    0.2149512
  16.1800003    0.2222695
  16.1900005    0.2234071
  16.2000008    0.2264728
  16.2100010    0.2202848
  16.2200012    0.2260802
  16.2300014    0.2187259
  16.2400017    0.2137857
  16.2500000    0.2140176
  16.2600002    0.2111845
  16.2700005    0.2130824
  16.2800007    0.2155660
  16.2900009    0.2178283
  16.3000011    0.2266375
  16.3100014    0.2187977
  16.3200016    0.2218105
  16.3299999    0.2258887
  16.3400002    0.2278404
  16.3500004    0.2264391
  16.3600006    0.2274649
  16.3700008    0.2279241
  16.3800011    0.2219970
  16.3900013    0.2194709
  16.4000015    0.2294904
  16.4099998    0.2243390
  16.4200001    0.2369310
  16.4300003    0.2245138
  16.4400005    0.2236748
  16.4500008    0.2184937
  16.4600010    0.2205276
  16.4700012    0.2289421
  16.4800014    0.2277337
  16.4900017    0.2364364
  16.5000000    0.2373755
  16.5100002    0.2201851
  16.5200005    0.2228221
  16.5300007    0.2245667
  16.5400009    0.2270908
  16.5500011    0.2275644
  16.5600014    0.2331830
  16.5700016    0.2320067
  16.5799999    0.2283229
  16.5900002    0.2277933
  16.6000004    0.2258846
  16.6100006    0.2358737
  16.6200008    0.2168251
  16.6300011    0.2315911
  16.6400013    0.2349418
  16.6500015    0.2379297
  16.6599998    0.2283645
  16.6700001    0.2304780
  16.6800003    0.2319153
  16.6900005    0.2139913
  16.7000008    0.2138763
  16.7100010    0.2251363
  16.7200012    0.2226806
  16.7300014    0.2268671
  16.7400017    0.2213667
  16.7500000    0.2232982
  16.7600002    0.2332099
  16.7700005    0.2338973
  16.7800007    0.2407970
  16.7900009    0.2274687
  16.8000011    0.2233235
  16.8100014    0.2186867
  16.8200016    0.2283496
  16.8299999    0.2197847
  16.8400002    0.2250919
  16.8500004    0.2336052
  16.8600006    0.2393058
  16.8700008    0.2345208
  16.8800011    0.2309001
  16.8900013    0.2443077
  16.9000015    0.2431451
  16.9100018    0.2369179
  16.9200001    0.2425556
  16.9300003    0.2360579
  16.9400005    0.2364063
  16.9500008    0.2367348
  16.9600010    0.2429949
  16.9700012    0.2336521
  16.9800014    0.2311998
  16.9900017    0.2309833
  17.0000000    0.2276345
  17.0100002    0.2309130
  17.0200005    0.2304415
  17.0300007    0.2364235
  17.0400009    0.2345403
  17.0500011    0.2335743
  17.0600014    0.2306113
  17.0700016    0.2202428
  17.0799999    0.2250049
  17.0900002    0.2256197
  17.1000004    0.2305998
  17.1100006    0.2439120
  17.1200008    0.2274139
  17.1300011    0.2172967
  17.1400013    0.2366268
  17.1500015    0.2455631
  17.1600018    0.2384423
  17.1700001    0.2339289
  17.1800003    0.2324845
  17.1900005    0.2413051
  17.2000008    0.2314867
  17.2100010    0.2411573
  17.2200012    0.2377888
  17.2300014    0.2280920
  17.2400017    0.2265158
  17.2500000    0.2405679
  17.2600002    0.2549366
  17.2700005    0.2404906
  17.2800007    0.2335137
  17.2900009    0.2329247
  17.3000011    0.2423447
  17.3100014    0.2354799
  17.3200016    0.2301924
  17.3299999    0.2305095
  17.3400002    0.2340282
  17.3500004    0.2241373
  17.3600006    0.2347363
  17.3700008    0.2235333
  17.3800011    0.2211268
  17.3900013    0.2333204
  17.4000015    0.2268360
  17.4100018    0.2230777
  17.4200001    0.2294837
  17.4300003    0.2203604
  17.4400005    0.2335939
  17.4500008    0.2269599
  17.4600010    0.2340017
  17.4700012    0.2284888
  17.4800014    0.2261642
  17.4900017    0.2233829
  17.5000000    0.2257928
  17.5100002    0.2292728
  17.5200005    0.2238831
  17.5300007    0.2257393
  17.5400009    0.2301718
  17.5500011    0.2230185
  17.5600014    0.2161094
  17.5700016    0.2188926
  17.5799999    0.2215875
  17.5900002    0.2235358
  17.6000004    0.2249781
  17.6100006    0.2299536
  17.6200008    0.2318216
  17.6300011    0.2263430
  17.6400013    0.2271291
  17.6500015    0.2275443
  17.6600018    0.2264343
  17.6700001    0.2265378
  17.6800003    0.2279772
  17.6900005    0.2255893
  17.7000008    0.2262601
  17.7100010    0.2341114
  17.7200012    0.2305642
  17.7300014    0.2355218
  17.7400017    0.2318570
  17.7500000    0.2363308
  17.7600002    0.2385048
  17.7700005    0.2317008
  17.7800007    0.2336552
  17.7900009    0.2223665
  17.8000011    0.2230466
  17.8100014    0.2245959
  17.8200016    0.2324096
  17.8299999    0.2327575
  17.8400002    0.2283583
  17.8500004    0.2332603
  17.8600006    0.2270394
  17.8700008    0.2302604
  17.8800011    0.2293043
  17.8900013    0.2272055
  17.9000015    0.2272650
  17.9100018    0.2232860
  17.9200001    0.2241897
  17.9300003    0.2332157
  17.9400005    0.2305372
  17.9500008    0.2322729
  17.9600010    0.2255488
  17.9700012    0.2260257
  17.9800014    0.2412189
  17.9900017    0.2304072
  18.0000000    0.2334777
  18.0100002    0.2256253
  18.0200005    0.2317504
  18.0300007    0.2279524
  18.0400009    0.2346896
  18.0500011    0.2296935
  18.0600014    0.2404680
  18.0700016    0.2321409
  18.0799999    0.2402823
  18.0900002    0.2288704
  18.1000004    0.2355926
  18.1100006    0.2266342
  18.1200008    0.2380126
  18.1300011    0.2306228
  18.1400013    0.2249008
  18.1500015    0.2250400
  18.1600018    0.2219167
  18.1700001    0.2211450
  18.1800003    0.2341385
  18.1900005    0.2261014
  18.2000008    0.2344297
  18.2100010    0.2287958
  18.2200012    0.2254950
  18.2300014    0.2272937
  18.2400017    0.2250245
  18.2500000    0.2384969
  18.2600002    0.2512844
  18.2700005    0.2410107
  18.2800007    0.2386663
  18.2900009    0.2338987
  18.3000011    0.2296850
  18.3100014    0.2406468
  18.3200016    0.2365726
  18.3299999    0.2336733
  18.3400002    0.2288355
  18.3500004    0.2298926
  18.3600006    0.2313139
  18.3700008    0.2412874
  18.3800011    0.2335176
  18.3900013    0.2341463
  18.4000015    0.2411851
  18.4100018    0.2366518
  18.4200001    0.2286717
  18.4300003    0.2329025
  18.4400005    0.2385372
  18.4500008    0.2338018
  18.4600010    0.2455652
  18.4700012    0.2377643
  18.4800014    0.2358758
  18.4900017    0.2371897
  18.5000000    0.2435984
  18.5100002    0.2395890
  18.5200005    0.2570478
  18.5300007    0.2465615
  18.5400009    0.2389171
  18.5500011    0.2382542
  18.5600014    0.2461115
  18.5700016    0.2487653
  18.5800018    0.2384435
  18.5900002    0.2412059
  18.6000004    0.2561646
  18.6100006    0.2357126
  18.6200008    0.2319814
  18.6300011    0.2327655
  18.6400013    0.2342283
  18.6500015    0.2393675
  18.6600018    0.2406702
  18.6700001    0.2404488
  18.6800003    0.2464260
  18.6900005    0.2365706
  18.7000008    0.2243719
  18.7100010    0.2297458
  18.7200012    0.2438217
  18.7300014    0.2327157
  18.7400017    0.2347962
  18.7500000    0.2393265
  18.7600002    0.2505928
  18.7700005    0.2409482
  18.7800007    0.2396624
  18.7900009    0.2317991
  18.8000011    0.2429876
  18.8100014    0.2418518
  18.8200016    0.2284961
  18.8300018    0.2157135
  18.8400002    0.2281295
  18.8500004    0.2372621
  18.8600006    0.2344193
  18.8700008    0.2416333
  18.8800011    0.2407809
  18.8900013    0.2364131
  18.9000015    0.2256577
  18.9100018    0.2349764
  18.9200001    0.2231448
  18.9300003    0.2319896
  18.9400005    0.2483358
  18.9500008    0.2322636
  18.9600010    0.2388194
  18.9700012    0.2463126
  18.9800014    0.2557740
  18.9900017    0.2379828
  19.0000000    0.2451065
  19.0100002    0.2417727
  19.0200005    0.2407087
  19.0300007    0.2412479
  19.0400009    0.2394928
  19.0500011    0.2388165
  19.0600014    0.2425631
  19.0700016    0.2383849
  19.0800018    0.2395807
  19.0900002    0.2258807
  19.1000004    0.2221632
  19.1100006    0.2357586
  19.1200008    0.2244380
  19.1300011    0.2282355
  19.1400013    0.2334003
  19.1500015    0.2220384
  19.1600018    0.2350032
  19.1700001    0.2314734
  19.1800003    0.2283406
  19.1900005    0.2253043
  19.2000008    0.2194231
  19.2100010    0.2259991
  19.2200012    0.2311065
  19.2300014    0.2321255
  19.2400017    0.2287651
  19.2500000    0.2273834
  19.2600002    0.2319833
  19.2700005    0.2397862
  19.2800007    0.2190237
  19.2900009    0.2261276
  19.3000011    0.2219591
  19.3100014    0.2184196
  19.3200016    0.2294765
  19.3300018    0.2412673
  19.3400002    0.2336937
  19.3500004    0.2297098
  19.3600006    0.2320217
  19.3700008    0.2263323
  19.3800011    0.2332402
  19.3900013    0.2328661
  19.4000015    0.2356495
  19.4100018    0.2343965
  19.4200001    0.2456989
  19.4300003    0.2321985
  19.4400005    0.2322358
  19.4500008    0.2448443
  19.4600010    0.2427607
  19.4700012    0.2347617
  19.4800014    0.2284367
  19.4900017    0.2277109
  19.5000000    0.2328069
  19.5100002    0.2358729
  19.5200005    0.2367614
  19.5300007    0.2422687
  19.5400009    0.2411490
  19.5500011    0.2456418
  19.5600014    0.2456973
  19.5700016    0.2371456
  19.5800018    0.2430364
  19.5900002    0.2365044
  19.6000004    0.2346063
  19.6100006    0.2395458
  19.6200008    0.2389664
  19.6300011    0.2393166
  19.6400013    0.2341029
  19.6500015    0.2323674
  19.6600018    0.2282931
  19.6700001    0.2301181
  19.6800003    0.2342162
  19.6900005    0.2250268
  19.7000008    0.2279050
  19.7100010    0.2337415
  19.7200012    0.2218532
  19.7300014    0.2283773
  19.7400017    0.2323250
  19.7500000    0.2234079
  19.7600002    0.2411154
  19.7700005    0.2274876
  19.7800007    0.2246428
  19.7900009    0.2351778
  19.8000011    0.2242352
  19.8100014    0.2317279
  19.8200016    0.2356308
  19.8300018    0.2246111
  19.8400002    0.2377364
  19.8500004    0.2288490
  19.8600006    0.2204746
  19.8700008    0.2246462
  19.8800011    0.2314240
  19.8900013    0.2353761
  19.9000015    0.2305764
  19.9100018    0.2374677
  19.9200001    0.2416072
  19.9300003    0.2356340
  19.9400005    0.2346437
  19.9500008    0.2272743
  19.9600010    0.2380850
  19.9700012    0.2353837
  19.9800014    0.2452045
  19.9900017    0.2296767
  20.0000000    0.2332713
  20.0100002    0.2385505
  20.0200005    0.2522782
  20.0300007    0.2471418
  20.0400009    0.2415514
  20.0500011    0.2375966
  20.0600014    0.2351898
  20.0700016    0.2500899
  20.0800018    0.2466129
  20.0900002    0.2457459
  20.1000004    0.2380213
  20.1100006    0.2452896
  20.1200008    0.2354362
  20.1300011    0.2352036
  20.1400013    0.2290859
  20.1500015    0.2256675
  20.1600018    0.2358520
  20.1700001    0.2291359
  20.1800003    0.2186261
  20.1900005    0.2231018
  20.2000008    0.2226914
  20.2100010    0.2309224
  20.2200012    0.2351266
  20.2300014    0.2271926
  20.2400017    0.2221997
  20.2500019    0.2361449
  20.2600002    0.2267229
  20.2700005    0.2382779
  20.2800007    0.2446150
  20.2900009    0.2365677
  20.3000011    0.2249395
  20.3100014    0.2324245
  20.3200016    0.2252000
  20.3300018    0.2340492
  20.3400002    0.2342449
  20.3500004    0.2298187
  20.3600006    0.2252701
  20.3700008    0.2394318
  20.3800011    0.2340657
  20.3900013    0.2388143
  20.4000015    0.2315342
  20.4100018    0.2285630
  20.4200001    0.2257535
  20.4300003    0.2339485
  20.4400005    0.2376034
  20.4500008    0.2283637
  20.4600010    0.2243509
  20.4700012    0.2202775
  20.4800014    0.2281857
  20.4900017    0.2284308
  20.5000019    0.2329407
  20.5100002    0.2271355
  20.5200005    0.2206771
  20.5300007    0.2276081
  20.5400009    0.2327719
  20.5500011    0.2155981
  20.5600014    0.2298411
  20.5700016    0.2274537
  20.5800018    0.2285470
  20.5900002    0.2229005
  20.6000004    0.2349160
  20.6100006    0.2359617
  20.6200008    0.2272998
  20.6300011    0.2237499
  20.6400013    0.2273143
  20.6500015    0.2307266
  20.6600018    0.2379482
  20.6700001    0.2336684
  20.6800003    0.2368746
  20.6900005    0.2372847
  20.7000008    0.2323114
  20.7100010    0.2428773
  20.7200012    0.2456167
  20.7300014    0.2432554
  20.7400017    0.2384450
  20.7500019    0.2308617
  20.7600002    0.2315174
  20.7700005    0.2321340
  20.7800007    0.2342137
  20.7900009    0.2380970
  20.8000011    0.2439874
  20.8100014    0.2249289
  20.8200016    0.2364671
  20.8300018    0.2200389
  20.8400002    0.2243474
  20.8500004    0.2281407
  20.8600006    0.2304913
  20.8700008    0.2251280
  20.8800011    0.2223696
  20.8900013    0.2284035
  20.9000015    0.2287862
  20.9100018    0.2279508
  20.9200001    0.2216590
  20.9300003    0.2258132
  20.9400005    0.2188457
  20.9500008    0.2190281
  20.9600010    0.2264818
  20.9700012    0.2295991
  20.9800014    0.2249447
  20.9900017    0.2259597
  21.0000019    0.2323512
  21.0100002    0.2359485
  21.0200005    0.2256251
  21.0300007    0.2319627
  21.0400009    0.2310312
  21.0500011    0.2206606
  21.0600014    0.2357059
  21.0700016    0.2237283
  21.0800018    0.2326285
  21.0900002    0.2357987
  21.1000004    0.2171010
  21.1100006    0.2289764
  21.1200008    0.2258609
  21.1300011    0.2357207
  21.1400013    0.2348796
  21.1500015    0.2206814
  21.1600018    0.2278728
  21.1700001    0.2256037
  21.1800003    0.2160208
  21.1900005    0.2263026
  21.2000008    0.2280034
  21.2100010    0.2188668
  21.2200012    0.2276037
  21.2300014    0.2391215
  21.2400017    0.2304818
  21.2500019    0.2241026
  21.2600002    0.2260260
  21.2700005    0.2363140
  21.2800007    0.2434072
  21.2900009    0.2242576
  21.3000011    0.2332414
  21.3100014    0.2224388
  21.3200016    0.2290831
  21.3300018    0.2364255
  21.3400002    0.2281846
  21.3500004    0.2429911
  21.3600006    0.2422893
  21.3700008    0.2325202
  21.3800011    0.2305940
  21.3900013    0.2256863
  21.4000015    0.2213074
  21.4100018    0.2270519
  21.4200001    0.2297677
  21.4300003    0.2361484
  21.4400005    0.2302666
  21.4500008    0.2424370
  21.4600010    0.2405800
  21.4700012    0.2352554
  21.4800014    0.2328280
  21.4900017    0.2208833
  21.5000019    0.2213662
  21.5100002    0.2204153
  21.5200005    0.2257946
  21.5300007    0.2166567
  21.5400009    0.2216227
  21.5500011    0.2182006
  21.5600014    0.2213507
  21.5700016    0.2202403
  21.5800018    0.2287558
  21.5900002    0.2286654
  21.6000004    0.2249983
  21.6100006    0.2251949
  21.6200008    0.2356857
  21.6300011    0.2359349
  21.6400013    0.2377620
  21.6500015    0.2300877
  21.6600018    0.2362566
  21.6700001    0.2306990
  21.6800003    0.2347851
  21.6900005    0.2240508
  21.7000008    0.2360026
  21.7100010    0.2345480
  21.7200012    0.2314529
  21.7300014    0.2315087
  21.7400017    0.2288430
  21.7500019    0.2232417
  21.7600002    0.2254987
  21.7700005    0.2282396
  21.7800007    0.2287322
  21.7900009    0.2456774
  21.8000011    0.2423516
  21.8100014    0.2437059
  21.8200016    0.2402959
  21.8300018    0.2301530
  21.8400002    0.2336699
  21.8500004    0.2337314
  21.8600006    0.2402666
  21.8700008    0.2330752
  21.8800011    0.2417916
  21.8900013    0.2351288
  21.9000015    0.2228644
  21.9100018    0.2261698
  21.9200020    0.2348035
  21.9300003    0.2322761
  21.9400005    0.2361711
  21.9500008    0.2322853
  21.9600010    0.2300754
  21.9700012    0.2233644
  21.9800014    0.2254699
  21.9900017    0.2209050
  22.0000019    0.2286582
  22.0100002    0.2363365
  22.0200005    0.2332947
  22.0300007    0.2350762
  22.0400009    0.2384335
  22.0500011    0.2306628
  22.0600014    0.2319856
  22.0700016    0.2360929
  22.0800018    0.2372672
  22.0900002    0.2462187
  22.1000004    0.2421195
  22.1100006    0.2374391
  22.1200008    0.2463766
  22.1300011    0.2429243
  22.1400013    0.2436484
  22.1500015    0.2320325
  22.1600018    0.2391774
  22.1700020    0.2320379
  22.1800003    0.2398094
  22.1900005    0.2408025
  22.2000008    0.2438250
  22.2100010    0.2352421
  22.2200012    0.2336871
  22.2300014    0.2349921
  22.2400017    0.2359346
  22.2500019    0.2375228
  22.2600002    0.2457038
  22.2700005    0.2471526
  22.2800007    0.2523942
  22.2900009    0.2592929
  22.3000011    0.2443596
  22.3100014    0.2402725
  22.3200016    0.2408580
  22.3300018    0.2426050
  22.3400002    0.2473647
  22.3500004    0.2360369
  22.3600006    0.2356672
  22.3700008    0.2295881
  22.3800011    0.2415832
  22.3900013    0.2417592
  22.4000015    0.2274192
  22.4100018    0.2365953
  22.4200020    0.2475605
  22.4300003    0.2433850
  22.4400005    0.2368024
  22.4500008    0.2415416
  22.4600010    0.2428918
  22.4700012    0.2354421
  22.4800014    0.2353461
  22.4900017    0.2397172
  22.5000019    0.2359475
  22.5100002    0.2299667
  22.5200005    0.2376663
  22.5300007    0.2376390
  22.5400009    0.2450079
  22.5500011    0.2451801
  22.5600014    0.2316583
  22.5700016    0.2403639
  22.5800018    0.2454036
  22.5900002    0.2496251
  22.6000004    0.2435929
  22.6100006    0.2424383
  22.6200008    0.2342331
  22.6300011    0.2394246
  22.6400013    0.2475703
  22.6500015    0.2382892
  22.6600018    0.2412955
  22.6700020    0.2352936
  22.6800003    0.2190019
  22.6900005    0.2275745
  22.7000008    0.2282573
  22.7100010    0.2250594
  22.7200012    0.2280243
  22.7300014    0.2338617
  22.7400017    0.2310401
  22.7500019    0.2357157
  22.7600002    0.2302627
  22.7700005    0.2239616
  22.7800007    0.2295008
  22.7900009    0.2329456
  22.8000011    0.2398513
  22.8100014    0.2435139
  22.8200016    0.2431048
  22.8300018    0.2408132
  22.8400002    0.2356713
  22.8500004    0.2365520
  22.8600006    0.2411937
  22.8700008    0.2355680
  22.8800011    0.2214983
  22.8900013    0.2292034
  22.9000015    0.2220750
  22.9100018    0.2253530
  22.9200020    0.2238266
  22.9300003    0.2315831
  22.9400005    0.2413431
  22.9500008    0.2322304
  22.9600010    0.2377096
  22.9700012    0.2397898
  22.9800014    0.2343075
  22.9900017    0.2451132
  23.0000019    0.2423430
  23.0100002    0.2389715
  23.0200005    0.2438126
  23.0300007    0.2546040
  23.0400009    0.2474152
  23.0500011    0.2452302
  23.0600014    0.2375365
  23.0700016    0.2403847
  23.0800018    0.2304614
  23.0900002    0.2309380
  23.1000004    0.2328220
  23.1100006    0.2256462
  23.1200008    0.2302196
  23.1300011    0.2225063
  23.1400013    0.2324304
  23.1500015    0.2381589
  23.1600018    0.2362688
  23.1700020    0.2478915
  23.1800003    0.2316925
  23.1900005    0.2274541
  23.2000008    0.2294382
  23.2100010    0.2354280
  23.2200012    0.2285954
  23.2300014    0.2212845
  23.2400017    0.2217587
  23.2500019    0.2248606
  23.2600002    0.2228568
  23.2700005    0.2204984
  23.2800007    0.2204097
  23.2900009    0.2252133
  23.3000011    0.2260681
  23.3100014    0.2420845
  23.3200016    0.2317194
  23.3300018    0.2381089
  23.3400021    0.2283529
  23.3500004    0.2219139
  23.3600006    0.2336373
  23.3700008    0.2258728
  23.3800011    0.2292327
  23.3900013    0.2200546
  23.4000015    0.2194661
  23.4100018    0.2288009
  23.4200020    0.2318438
  23.4300003    0.2276548
  23.4400005    0.2224067
  23.4500008    0.2203459
  23.4600010    0.2238101
  23.4700012    0.2232246
  23.4800014    0.2258615
  23.4900017    0.2247825
  23.5000019    0.2277292
  23.5100002    0.2381089
  23.5200005    0.2371001
  23.5300007    0.2232289
  23.5400009    0.2181642
  23.5500011    0.2308702
  23.5600014    0.2169183
  23.5700016    0.2162265
  23.5800018    0.2214670
  23.5900021    0.2196152
  23.6000004    0.2172954
  23.6100006    0.2177803
  23.6200008    0.2247071
  23.6300011    0.2180860
  23.6400013    0.2249065
  23.6500015    0.2300059
  23.6600018    0.2277090
  23.6700020    0.2330006
  23.6800003    0.2373987
  23.6900005    0.2418035
  23.7000008    0.2294220
  23.7100010    0.2294853
  23.7200012    0.2389416
  23.7300014    0.2435603
  23.7400017    0.2362415
  23.7500019    0.2477098
  23.7600002    0.2565983
  23.7700005    0.2442706
  23.7800007    0.2343667
  23.7900009    0.2355311
  23.8000011    0.2378033
  23.8100014    0.2384128
  23.8200016    0.2461144
  23.8300018    0.2485221
  23.8400021    0.2435116
  23.8500004    0.2259104
  23.8600006    0.2219649
  23.8700008    0.2359460
  23.8800011    0.2307971
  23.8900013    0.2242012
  23.9000015    0.2271488
  23.9100018    0.2385494
  23.9200020    0.2237056
  23.9300003    0.2290131
  23.9400005    0.2297914
  23.9500008    0.2233177
  23.9600010    0.2228402
  23.9700012    0.2227346
  23.9800014    0.2262779
  23.9900017    0.2271664
  24.0000019    0.2270163
  24.0100002    0.2192131
  24.0200005    0.2200325
  24.0300007    0.2246279
  24.0400009    0.2277028
  24.0500011    0.2270695
  24.0600014    0.2276310
  24.0700016    0.2290291
  24.0800018    0.2283036
  24.0900021    0.2258857
  24.1000004    0.2268221
  24.1100006    0.2270697
  24.1200008    0.2411160
  24.1300011    0.2408472
  24.1400013    0.2297369
  24.1500015    0.2383212
  24.1600018    0.2281442
  24.1700020    0.2410717
  24.1800003    0.2308210
  24.1900005    0.2313730
  24.2000008    0.2240291
  24.2100010    0.2264454
  24.2200012    0.2199138
  24.2300014    0.2189273
  24.2400017    0.2151114
  24.2500019    0.2105271
  24.2600002    0.2090094
  24.2700005    0.2040468
  24.2800007    0.2108525
  24.2900009    0.2084708
  24.3000011    0.2169690
  24.3100014    0.2135429
  24.3200016    0.2286669
  24.3300018    0.2169687
  24.3400021    0.2190744
  24.3500004    0.2278221
  24.3600006    0.2311306
  24.3700008    0.2283126
  24.3800011    0.2284115
  24.3900013    0.2275376
  24.4000015    0.2394398
  24.4100018    0.2280492
  24.4200020    0.2264798
  24.4300003    0.2306089
  24.4400005    0.2274180
  24.4500008    0.2250835
  24.4600010    0.2258390
  24.4700012    0.2199505
  24.4800014    0.2229566
  24.4900017    0.2167729
  24.5000019    0.2245101
  24.5100002    0.2315180
  24.5200005    0.2293661
  24.5300007    0.2288577
  24.5400009    0.2332583
  24.5500011    0.2324359
  24.5600014    0.2201944
  24.5700016    0.2185157
  24.5800018    0.2227159
  24.5900021    0.2242286
  24.6000004    0.2381268
  24.6100006    0.2363233
  24.6200008    0.2269569
  24.6300011    0.2265059
  24.6400013    0.2177759
  24.6500015    0.2240301
  24.6600018    0.2203701
  24.6700020    0.2171471
  24.6800003    0.2194947
  24.6900005    0.2108832
  24.7000008    0.2184126
  24.7100010    0.2102809
  24.7200012    0.2231231
  24.7300014    0.2183241
  24.7400017    0.2188441
  24.7500019    0.2132768
  24.7600002    0.2089692
  24.7700005    0.2105295
  24.7800007    0.2192652
  24.7900009    0.2161416
  24.8000011    0.2203258
  24.8100014    0.2219646
  24.8200016    0.2126066
  24.8300018    0.2146591
  24.8400021    0.2216991
  24.8500004    0.2268629
  24.8600006    0.2168801
  24.8700008    0.2270008
  24.8800011    0.2164209
  24.8900013    0.2298363
  24.9000015    0.2266258
  24.9100018    0.2238243
  24.9200020    0.2135097
  24.9300003    0.2218022
  24.9400005    0.2255834
  24.9500008    0.2316024
  24.9600010    0.2284839
  24.9700012    0.2409998
  24.9800014    0.2263085
  24.9900017    0.2340594
  25.0000019    0.2273600
  25.0100021    0.2281211
  25.0200005    0.2342787
  25.0300007    0.2210005
  25.0400009    0.2224881
  25.0500011    0.2282908
  25.0600014    0.2177878
  25.0700016    0.2316515
  25.0800018    0.2314088
  25.0900021    0.2257193
  25.1000004    0.2209592
  25.1100006    0.2322570
  25.1200008    0.2272578
  25.1300011    0.2298695
  25.1400013    0.2298139
  25.1500015    0.2219156
  25.1600018    0.2396257
  25.1700020    0.2230485
  25.1800003    0.2214571
  25.1900005    0.2286700
  25.2000008    0.2256833
  25.2100010    0.2165047
  25.2200012    0.2320370
  25.2300014    0.2318302
  25.2400017    0.2322942
  25.2500019    0.2285631
  25.2600021    0.2299042
  25.2700005    0.2212328
  25.2800007    0.2189456
  25.2900009    0.2138817
  25.3000011    0.2181979
  25.3100014    0.2203351
  25.3200016    0.2177376
  25.3300018    0.2143313
  25.3400021    0.2102688
  25.3500004    0.2070148
  25.3600006    0.2160822
  25.3700008    0.2162006
  25.3800011    0.2137834
  25.3900013    0.2085378
  25.4000015    0.2087479
  25.4100018    0.2074256
  25.4200020    0.2085025
  25.4300003    0.2133738
  25.4400005    0.2221672
  25.4500008    0.2208176
  25.4600010    0.2229296
  25.4700012    0.2234299
  25.4800014    0.2147114
  25.4900017    0.2119558
  25.5000019    0.2172835
  25.5100021    0.2152987
  25.5200005    0.2212930
  25.5300007    0.2277005
  25.5400009    0.2273211
  25.5500011    0.2271425
  25.5600014    0.2202306
  25.5700016    0.2260257
  25.5800018    0.2220867
  25.5900021    0.2210704
  25.6000004    0.2267235
  25.6100006    0.2311123
  25.6200008    0.2234604
  25.6300011    0.2179070
  25.6400013    0.2201296
  25.6500015    0.2220095
  25.6600018    0.2219007
  25.6700020    0.2175254
  25.6800003    0.2230475
  25.6900005    0.2256243
  25.7000008    0.2299399
  25.7100010    0.2318970
  25.7200012    0.2294401
  25.7300014    0.2281886
  25.7400017    0.2222482
  25.7500019    0.2282231
  25.7600021    0.2235457
  25.7700005    0.2272592
  25.7800007    0.2214747
  25.7900009    0.2174965
  25.8000011    0.2277717
  25.8100014    0.2246516
  25.8200016    0.2228442
  25.8300018    0.2190915
  25.8400021    0.2214004
  25.8500004    0.2258157
  25.8600006    0.2205139
  25.8700008    0.2316489
  25.8800011    0.2178870
  25.8900013    0.2157241
  25.9000015    0.2172681
  25.9100018    0.2157374
  25.9200020    0.2209514
  25.9300003    0.2210254
  25.9400005    0.2282976
  25.9500008    0.2215708
  25.9600010    0.2199045
  25.9700012    0.2283897
  25.9800014    0.2192967
  25.9900017    0.2189022
  26.0000019    0.2169438
  26.0100021    0.2183713
  26.0200005    0.2123910
  26.0300007    0.2165442
  26.0400009    0.2104659
  26.0500011    0.2057880
  26.0600014    0.2122585
  26.0700016    0.2174495
  26.0800018    0.2186724
  26.0900021    0.2136777
  26.1000004    0.2213204
  26.1100006    0.2168105
  26.1200008    0.2180599
  26.1300011    0.2163849
  26.1400013    0.2154450
  26.1500015    0.2096552
  26.1600018    0.2156685
  26.1700020    0.2256354
  26.1800003    0.2233759
  26.1900005    0.2310306
  26.2000008    0.2185930
  26.2100010    0.2227308
  26.2200012    0.2075251
  26.2300014    0.2119392
  26.2400017    0.2138259
  26.2500019    0.2144842
  26.2600021    0.2101502
  26.2700005    0.2051252
  26.2800007    0.2143077
  26.2900009    0.2092723
  26.3000011    0.2172279
  26.3100014    0.2197219
  26.3200016    0.2188757
  26.3300018    0.2133451
  26.3400021    0.2174191
  26.3500004    0.2276769
  26.3600006    0.2232874
  26.3700008    0.2297828
  26.3800011    0.2307510
  26.3900013    0.2254094
  26.4000015    0.2207528
  26.4100018    0.2291238
  26.4200020    0.2281843
  26.4300003    0.2239297
  26.4400005    0.2299136
  26.4500008    0.2242331
  26.4600010    0.2196455
  26.4700012    0.2148422
  26.4800014    0.2196080
  26.4900017    0.2252347
  26.5000019    0.2306075
  26.5100021    0.2232288
  26.5200005    0.2285112
  26.5300007    0.2255226
  26.5400009    0.2181448
  26.5500011    0.2257218
  26.5600014    0.2200966
  26.5700016    0.2237428
  26.5800018    0.2156060
  26.5900021    0.2179001
  26.6000004    0.2160999
  26.6100006    0.2215116
  26.6200008    0.2238995
  26.6300011    0.2179683
  26.6400013    0.2194021
  26.6500015    0.2215449
  26.6600018    0.2182864
  26.6700020    0.2330193
  26.6800022    0.2327725
  26.6900005    0.2376077
  26.7000008    0.2303731
  26.7100010    0.2144569
  26.7200012    0.2299277
  26.7300014    0.2444666
  26.7400017    0.2299157
  26.7500019    0.2296594
  26.7600021    0.2306655
  26.7700005    0.2244666
  26.7800007    0.2232959
  26.7900009    0.2299950
  26.8000011    0.2219885
  26.8100014    0.2261117
  26.8200016    0.2265399
  26.8300018    0.2269384
  26.8400021    0.2175508
  26.8500004    0.2152357
  26.8600006    0.2258325
  26.8700008    0.2291043
  26.8800011    0.2138408
  26.8900013    0.2193269
  26.9000015    0.2186875
  26.9100018    0.2092895
  26.9200020    0.2160504
  26.9300022    0.2141069
  26.9400005    0.2152206
  26.9500008    0.2126549
  26.9600010    0.2252644
  26.9700012    0.2249534
  26.9800014    0.2259946
  26.9900017    0.2240032
  27.0000019    0.2272209
  27.0100021    0.2312806
  27.0200005    0.2227774
  27.0300007    0.2289155
  27.0400009    0.2379782
  27.0500011    0.2128271
  27.0600014    0.2087860
  27.0700016    0.2113478
  27.0800018    0.2165315
  27.0900021    0.2163817
  27.1000004    0.2091404
  27.1100006    0.2106294
  27.1200008    0.2180105
  27.1300011    0.2270184
  27.1400013    0.2279192
  27.1500015    0.2298013
  27.1600018    0.2334346
  27.1700020    0.2249029
  27.1800022    0.2306818
  27.1900005    0.2346616
  27.2000008    0.2266991
  27.2100010    0.2371479
  27.2200012    0.2315594
  27.2300014    0.2339154
  27.2400017    0.2261610
  27.2500019    0.2337356
  27.2600021    0.2240531
  27.2700005    0.2248857
  27.2800007    0.2108749
  27.2900009    0.2134021
  27.3000011    0.2166993
  27.3100014    0.2251223
  27.3200016    0.2236353
  27.3300018    0.2311329
  27.3400021    0.2285050
  27.3500004    0.2361753
  27.3600006    0.2244949
  27.3700008    0.2395699
  27.3800011    0.2290399
  27.3900013    0.2346224
  27.4000015    0.2346890
  27.4100018    0.2425949
  27.4200020    0.2283320
  27.4300022    0.2322768
  27.4400005    0.2252416
  27.4500008    0.2260358
  27.4600010    0.2382706
  27.4700012    0.2263376
  27.4800014    0.2300561
  27.4900017    0.2288499
  27.5000019    0.2355976
  27.5100021    0.2179266
  27.5200005    0.2165278
  27.5300007    0.2186372
  27.5400009    0.2278804
  27.5500011    0.2277647
  27.5600014    0.2342165
  27.5700016    0.2267170
  27.5800018    0.2233501
  27.5900021    0.2266748
  27.6000004    0.2203893
  27.6100006    0.2258868
  27.6200008    0.2320980
  27.6300011    0.2299497
  27.6400013    0.2383747
  27.6500015    0.2322758
  27.6600018    0.2422586
  27.6700020    0.2425490
  27.6800022    0.2346340
  27.6900005    0.2323723
  27.7000008    0.2291170
  27.7100010    0.2276316
  27.7200012    0.2289476
  27.7300014    0.2346243
  27.7400017    0.2265852
  27.7500019    0.2271352
  27.7600021    0.2255397
  27.7700005    0.2328030
  27.7800007    0.2276103
  27.7900009    0.2305419
  27.8000011    0.2437549
  27.8100014    0.2386500
  27.8200016    0.2374622
  27.8300018    0.2420349
  27.8400021    0.2343009
  27.8500004    0.2407966
  27.8600006    0.2365729
  27.8700008    0.2303203
  27.8800011    0.2310633
  27.8900013    0.2399804
  27.9000015    0.2310834
  27.9100018    0.2358523
  27.9200020    0.2298341
  27.9300022    0.2416766
  27.9400005    0.2363352
  27.9500008    0.2355386
  27.9600010    0.2296492
  27.9700012    0.2308263
  27.9800014    0.2239570
  27.9900017    0.2247945
  28.0000019    0.2289741
  28.0100021    0.2273299
  28.0200005    0.2287881
  28.0300007    0.2216907
  28.0400009    0.2204585
  28.0500011    0.2193995
  28.0600014    0.2320990
  28.0700016    0.2257462
  28.0800018    0.2121660
  28.0900021    0.2137222
  28.1000004    0.2107102
  28.1100006    0.2142069
  28.1200008    0.2259469
  28.1300011    0.2139070
  28.1400013    0.2117363
  28.1500015    0.2212087
  28.1600018    0.2227794
  28.1700020    0.2163840
  28.1800022    0.2207027
  28.1900005    0.2248838
  28.2000008    0.2181287
  28.2100010    0.2106514
  28.2200012    0.2099554
  28.2300014    0.2176037
  28.2400017    0.2173329
  28.2500019    0.2163243
  28.2600021    0.2166316
  28.2700005    0.2230891
  28.2800007    0.2264967
  28.2900009    0.2166168
  28.3000011    0.2190918
  28.3100014    0.2117516
  28.3200016    0.2184986
  28.3300018    0.2158381
  28.3400021    0.2205742
  28.3500023    0.2270457
  28.3600006    0.2247886
  28.3700008    0.2260515
  28.3800011    0.2127301
  28.3900013    0.2235122
  28.4000015    0.2233301
  28.4100018    0.2225206
  28.4200020    0.2290499
  28.4300022    0.2209533
  28.4400005    0.2189013
  28.4500008    0.2086420
  28.4600010    0.2121753
  28.4700012    0.2115747
  28.4800014    0.2090115
  28.4900017    0.2138101
  28.5000019    0.2184889
  28.5100021    0.2265631
  28.5200005    0.2316909
  28.5300007    0.2315752
  28.5400009    0.2145386
  28.5500011    0.2166439
  28.5600014    0.2139335
  28.5700016    0.2284991
  28.5800018    0.2301526
  28.5900021    0.2394777
  28.6000023    0.2401485
  28.6100006    0.2383779
  28.6200008    0.2379705
  28.6300011    0.2298910
  28.6400013    0.2215559
  28.6500015    0.2181545
  28.6600018    0.2212834
  28.6700020    0.2167339
  28.6800022    0.2183837
  28.6900005    0.2251041
  28.7000008    0.2232799
  28.7100010    0.2114510
  28.7200012    0.2125796
  28.7300014    0.2181704
  28.7400017    0.2215032
  28.7500019    0.2193043
  28.7600021    0.2211584
  28.7700005    0.2229801
  28.7800007    0.2230439
  28.7900009    0.2172211
  28.8000011    0.2219104
  28.8100014    0.2135760
  28.8200016    0.2315987
  28.8300018    0.2255650
  28.8400021    0.2250039
  28.8500023    0.2222391
  28.8600006    0.2301895
  28.8700008    0.2219650
  28.8800011    0.2223693
  28.8900013    0.2184367
  28.9000015    0.2296961
  28.9100018    0.2195686
  28.9200020    0.2148582
  28.9300022    0.2193168
  28.9400005    0.2189240
  28.9500008    0.2122846
  28.9600010    0.2161346
  28.9700012    0.2121724
  28.9800014    0.2089793
  28.9900017    0.2158993
  29.0000019    0.2044491
  29.0100021    0.2177570
  29.0200005    0.2212975
  29.0300007    0.2181399
  29.0400009    0.2203873
  29.0500011    0.2132161
  29.0600014    0.2171263
  29.0700016    0.2205762
  29.0800018    0.2185213
  29.0900021    0.2133931
  29.1000023    0.2273175
  29.1100006    0.2285157
  29.1200008    0.2309857
  29.1300011    0.2247808
  29.1400013    0.2283865
  29.1500015    0.2223389
  29.1600018    0.2279876
  29.1700020    0.2192643
  29.1800022    0.2176409
  29.1900005    0.2274597
  29.2000008    0.2209900
  29.2100010    0.2365891
  29.2200012    0.2298592
  29.2300014    0.2259712
  29.2400017    0.2262918
  29.2500019    0.2273212
  29.2600021    0.2241238
  29.2700005    0.2196418
  29.2800007    0.2191670
  29.2900009    0.2138628
  29.3000011    0.2131390
  29.3100014    0.2152212
  29.3200016    0.2290398
  29.3300018    0.2341868
  29.3400021    0.2312174
  29.3500023    0.2277567
  29.3600006    0.2234236
  29.3700008    0.2240259
  29.3800011    0.2192955
  29.3900013    0.2143183
  29.4000015    0.2089307
  29.4100018    0.2156498
  29.4200020    0.2188807
  29.4300022    0.2265940
  29.4400005    0.2231245
  29.4500008    0.2189869
  29.4600010    0.2141128
  29.4700012    0.2170794
  29.4800014    0.2294580
  29.4900017    0.2288984
  29.5000019    0.2185541
  29.5100021    0.2240146
  29.5200005    0.2195465
  29.5300007    0.2213126
  29.5400009    0.2185041
  29.5500011    0.2243823
  29.5600014    0.2263902
  29.5700016    0.2209787
  29.5800018    0.2226064
  29.5900021    0.2138786
  29.6000023    0.2168920
  29.6100006    0.2215387
  29.6200008    0.2124371
  29.6300011    0.2151827
  29.6400013    0.2251630
  29.6500015    0.2153094
  29.6600018    0.2216718
  29.6700020    0.2269973
  29.6800022    0.2219884
  29.6900005    0.2304468
  29.7000008    0.2336236
  29.7100010    0.2226523
  29.7200012    0.2206086
  29.7300014    0.2188092
  29.7400017    0.2216165
  29.7500019    0.2195981
  29.7600021    0.2325889
  29.7700024    0.2255606
  29.7800007    0.2268382
  29.7900009    0.2235942
  29.8000011    0.2216762
  29.8100014    0.2229508
  29.8200016    0.2264345
  29.8300018    0.2208530
  29.8400021    0.2234860
  29.8500023    0.2212491
  29.8600006    0.2260816
  29.8700008    0.2358217
  29.8800011    0.2291950
  29.8900013    0.2318813
  29.9000015    0.2270713
  29.9100018    0.2281935
  29.9200020    0.2364580
  29.9300022    0.2301168
  29.9400005    0.2271399
  29.9500008    0.2269817
  29.9600010    0.2344075
  29.9700012    0.2476337
  29.9800014    0.2475658
  29.9900017    0.2444581
  30.0000019    0.2363237
  30.0100021    0.2318173
  30.0200024    0.2311241
  30.0300007    0.2240787
  30.0400009    0.2405641
  30.0500011    0.2325827
  30.0600014    0.2253790
  30.0700016    0.2362694
  30.0800018    0.2293437
  30.0900021    0.2335395
  30.1000023    0.2332404
  30.1100006    0.2315174
  30.1200008    0.2270278
  30.1300011    0.2339326
  30.1400013    0.2314128
  30.1500015    0.2186656
  30.1600018    0.2230615
  30.1700020    0.2244540
  30.1800022    0.2312163
  30.1900005    0.2396617
  30.2000008    0.2285449
  30.2100010    0.2269119
  30.2200012    0.2384289
  30.2300014    0.2372344
  30.2400017    0.2301140
  30.2500019    0.2316333
  30.2600021    0.2391998
  30.2700024    0.2369105
  30.2800007    0.2343163
  30.2900009    0.2385169
  30.3000011    0.2409481
  30.3100014    0.2295160
  30.3200016    0.2391643
  30.3300018    0.2345244
  30.3400021    0.2336605
  30.3500023    0.2371494
  30.3600006    0.2329250
  30.3700008    0.2335065
  30.3800011    0.2298840
  30.3900013    0.2264288
  30.4000015    0.2302161
  30.4100018    0.2325177
  30.4200020    0.2291126
  30.4300022    0.2347330
  30.4400005    0.2381183
  30.4500008    0.2407576
  30.4600010    0.2407544
  30.4700012    0.2416816
  30.4800014    0.2356322
  30.4900017    0.2312787
  30.5000019    0.2306795
  30.5100021    0.2338079
  30.5200024    0.2322636
  30.5300007    0.2312525
  30.5400009    0.2372088
  30.5500011    0.2323898
  30.5600014    0.2252206
  30.5700016    0.2386711
  30.5800018    0.2383819
  30.5900021    0.2286786
  30.6000023    0.2262426
  30.6100006    0.2284213
  30.6200008    0.2244056
  30.6300011    0.2218942
  30.6400013    0.2273973
  30.6500015    0.2397215
  30.6600018    0.2331561
  30.6700020    0.2412048
  30.6800022    0.2356090
  30.6900005    0.2207322
  30.7000008    0.2166127
  30.7100010    0.2200168
  30.7200012    0.2190461
  30.7300014    0.2310059
  30.7400017    0.2219814
  30.7500019    0.2140392
  30.7600021    0.2199718
  30.7700024    0.2202694
  30.7800007    0.2277123
  30.7900009    0.2342828
  30.8000011    0.2338989
  30.8100014    0.2471729
  30.8200016    0.2350959
  30.8300018    0.2326375
  30.8400021    0.2368782
  30.8500023    0.2592926
  30.8600006    0.2517099
  30.8700008    0.2497015
  30.8800011    0.2489279
  30.8900013    0.2508364
  30.9000015    0.2481820
  30.9100018    0.2417748
  30.9200020    0.2456291
  30.9300022    0.2567477
  30.9400005    0.2438439
  30.9500008    0.2508195
  30.9600010    0.2383284
  30.9700012    0.2556574
  30.9800014    0.2461772
  30.9900017    0.2529048
  31.0000019    0.2519043
  31.0100021    0.2550194
  31.0200024    0.2430947
  31.0300007    0.2458992
  31.0400009    0.2440673
  31.0500011    0.2394913
  31.0600014    0.2394405
  31.0700016    0.2449817
  31.0800018    0.2457114
  31.0900021    0.2476659
  31.1000023    0.2467544
  31.1100006    0.2497557
  31.1200008    0.2466084
  31.1300011    0.2411353
  31.1400013    0.2598146
  31.1500015    0.2460869
  31.1600018    0.2445368
  31.1700020    0.2463674
  31.1800022    0.2402788
  31.1900005    0.2387917
  31.2000008    0.2436291
  31.2100010    0.2592099
  31.2200012    0.2411048
  31.2300014    0.2389614
  31.2400017    0.2365373
  31.2500019    0.2337799
  31.2600021    0.2330748
  31.2700024    0.2376408
  31.2800007    0.2472879
  31.2900009    0.2401460
  31.3000011    0.2339299
  31.3100014    0.2319728
  31.3200016    0.2496442
  31.3300018    0.2459747
  31.3400021    0.2409756
  31.3500023    0.2395028
  31.3600006    0.2424733
  31.3700008    0.2394921
  31.3800011    0.2418431
  31.3900013    0.2425012
  31.4000015    0.2400433
  31.4100018    0.2352787
  31.4200020    0.2379809
  31.4300022    0.2382930
  31.4400024    0.2369778
  31.4500008    0.2456151
  31.4600010    0.2346510
  31.4700012    0.2396362
  31.4800014    0.2432458
  31.4900017    0.2473312
  31.5000019    0.2422392
  31.5100021    0.2436585
  31.5200024    0.2466463
  31.5300007    0.2485725
  31.5400009    0.2476265
  31.5500011    0.2326275
  31.5600014    0.2358822
  31.5700016    0.2473132
  31.5800018    0.2456572
  31.5900021    0.2398402
  31.6000023    0.2453594
  31.6100006    0.2498005
  31.6200008    0.2421826
  31.6300011    0.2393126
  31.6400013    0.2490535
  31.6500015    0.2381042
  31.6600018    0.2382641
  31.6700020    0.2448758
  31.6800022    0.2339579
  31.6900024    0.2362203
  31.7000008    0.2309138
  31.7100010    0.2358737
  31.7200012    0.2477179
  31.7300014    0.2380153
  31.7400017    0.2376420
  31.7500019    0.2360425
  31.7600021    0.2425848
  31.7700024    0.2374425
  31.7800007    0.2378040
  31.7900009    0.2367236
  31.8000011    0.2402238
  31.8100014    0.2502741
  31.8200016    0.2352901
  31.8300018    0.2383338
  31.8400021    0.2319465
  31.8500023    0.2271391
  31.8600006    0.2349602
  31.8700008    0.2387771
  31.8800011    0.2366627
  31.8900013    0.2318144
  31.9000015    0.2292853
  31.9100018    0.2417731
  31.9200020    0.2342840
  31.9300022    0.2433729
  31.9400024    0.2339156
  31.9500008    0.2281217
  31.9600010    0.2409231
  31.9700012    0.2315256
  31.9800014    0.2332531
  31.9900017    0.2299170
  32.0000000    0.2212419
  32.0100021    0.2246786
  32.0200005    0.2235456
  32.0300026    0.2227505
  32.0400009    0.2244494
  32.0500031    0.2174238
  32.0600014    0.2217863
  32.0699997    0.2309255
  32.0800018    0.2323889
  32.0900002    0.2306433
  32.1000023    0.2305398
  32.1100006    0.2288093
  32.1200027    0.2327520
  32.1300011    0.2140783
  32.1400032    0.2183295
  32.1500015    0.2167128
  32.1599998    0.2171242
  32.1700020    0.2198762
  32.1800003    0.2161797
  32.1900024    0.2239417
  32.2000008    0.2265202
  32.2100029    0.2222352
  32.2200012    0.2318454
  32.2300034    0.2289161
  32.2400017    0.2178428
  32.2500000    0.2261574
  32.2600021    0.2248739
  32.2700005    0.2208770
  32.2800026    0.2211559
  32.2900009    0.2180580
  32.3000031    0.2143808
  32.3100014    0.2247712
  32.3199997    0.2242045
  32.3300018    0.2292446
  32.3400002    0.2318999
  32.3500023    0.2306268
  32.3600006    0.2257575
  32.3700027    0.2271299
  32.3800011    0.2200478
  32.3900032    0.2113952
  32.4000015    0.2127188
  32.4099998    0.2153202
  32.4200020    0.2158215
  32.4300003    0.2186924
  32.4400024    0.2212805
  32.4500008    0.2169308
  32.4600029    0.2169417
  32.4700012    0.2045779
  32.4800034    0.2184089
  32.4900017    0.2204515
  32.5000000    0.2171074
  32.5100021    0.2093344
  32.5200005    0.2199454
  32.5300026    0.2233757
  32.5400009    0.2190147
  32.5500031    0.2320371
  32.5600014    0.2334852
  32.5699997    0.2302864
  32.5800018    0.2360714
  32.5900002    0.2265414
  32.6000023    0.2308010
  32.6100006    0.2287797
  32.6200027    0.2217408
  32.6300011    0.2214812
  32.6400032    0.2283697
  32.6500015    0.2388428
  32.6599998    0.2294340
  32.6700020    0.2389074
  32.6800003    0.2353983
  32.6900024    0.2456725
  32.7000008    0.2372154
  32.7100029    0.2286674
  32.7200012    0.2266285
  32.7300034    0.2274883
  32.7400017    0.2383815
  32.7500000    0.2376772
  32.7600021    0.2419481
  32.7700005    0.2380869
  32.7800026    0.2429179
  32.7900009    0.2358775
  32.8000031    0.2291927
  32.8100014    0.2457227
  32.8199997    0.2333027
  32.8300018    0.2417961
  32.8400002    0.2390330
  32.8500023    0.2345972
  32.8600006    0.2429846
  32.8700027    0.2389382
  32.8800011    0.2359128
  32.8900032    0.2301488
  32.9000015    0.2344527
  32.9099998    0.2356749
  32.9200020    0.2423580
  32.9300003    0.2374982
  32.9400024    0.2373592
  32.9500008    0.2437971
  32.9600029    0.2387196
  32.9700012    0.2330423
  32.9800034    0.2369601
  32.9900017    0.2362324
  33.0000000    0.2311232
  33.0100021    0.2293787
  33.0200005    0.2295886
  33.0300026    0.2270789
  33.0400009    0.2281949
  33.0500031    0.2214999
  33.0600014    0.2314495
  33.0699997    0.2258803
  33.0800018    0.2344739
  33.0900002    0.2237591
  33.1000023    0.2266761
  33.1100006    0.2263099
  33.1200027    0.2372889
  33.1300011    0.2333397
  33.1400032    0.2367926
  33.1500015    0.2342134
  33.1599998    0.2293133
  33.1700020    0.2389392
  33.1800003    0.2355494
  33.1900024    0.2340556
  33.2000008    0.2295699
  33.2100029    0.2303700
  33.2200012    0.2285977
  33.2300034    0.2386677
  33.2400017    0.2269385
  33.2500000    0.2265934
  33.2600021    0.2301522
  33.2700005    0.2337504
  33.2800026    0.2348168
  33.2900009    0.2329804
  33.3000031    0.2304939
  33.3100014    0.2286538
  33.3199997    0.2299240
  33.3300018    0.2269519
  33.3400002    0.2207380
  33.3500023    0.2308117
  33.3600006    0.2264128
  33.3700027    0.2250800
  33.3800011    0.2319151
  33.3900032    0.2306135
  33.4000015    0.2246730
  33.4099998    0.2255982
  33.4200020    0.2299074
  33.4300003    0.2269254
  33.4400024    0.2370468
  33.4500008    0.2382393
  33.4600029    0.2387654
  33.4700012    0.2347278
  33.4800034    0.2362749
  33.4900017    0.2264240
  33.5000000    0.2289569
  33.5100021    0.2286904
  33.5200005    0.2306415
  33.5300026    0.2290822
  33.5400009    0.2304454
  33.5500031    0.2205867
  33.5600014    0.2222624
  33.5699997    0.2371003
  33.5800018    0.2327256
  33.5900002    0.2264102
  33.6000023    0.2216671
  33.6100006    0.2352639
  33.6200027    0.2404575
  33.6300011    0.2428777
  33.6400032    0.2321826
  33.6500015    0.2343885
  33.6599998    0.2276580
  33.6700020    0.2311767
  33.6800003    0.2212182
  33.6900024    0.2221382
  33.7000008    0.2255676
  33.7100029    0.2224478
  33.7200012    0.2362992
  33.7300034    0.2340795
  33.7400017    0.2340424
  33.7500000    0.2357494
  33.7600021    0.2315618
  33.7700005    0.2236229
  33.7800026    0.2212202
  33.7900009    0.2223460
  33.8000031    0.2238715
  33.8100014    0.2289486
  33.8200035    0.2291646
  33.8300018    0.2256820
  33.8400002    0.2339116
  33.8500023    0.2368871
  33.8600006    0.2316131
  33.8700027    0.2307020
  33.8800011    0.2250237
  33.8900032    0.2281349
  33.9000015    0.2243014
  33.9099998    0.2292600
  33.9200020    0.2176005
  33.9300003    0.2250534
  33.9400024    0.2176792
  33.9500008    0.2167814
  33.9600029    0.2344577
  33.9700012    0.2322954
  33.9800034    0.2343774
  33.9900017    0.2291990
  34.0000000    0.2280076
  34.0100021    0.2268785
  34.0200005    0.2267582
  34.0300026    0.2251728
  34.0400009    0.2356472
  34.0500031    0.2301426
  34.0600014    0.2364925
  34.0700035    0.2336750
  34.0800018    0.2310473
  34.0900002    0.2256358
  34.1000023    0.2180789
  34.1100006    0.2209057
  34.1200027    0.2251923
  34.1300011    0.2219324
  34.1400032    0.2162683
  34.1500015    0.2220502
  34.1599998    0.2233838
  34.1700020    0.2220230
  34.1800003    0.2246583
  34.1900024    0.2230611
  34.2000008    0.2266518
  34.2100029    0.2358906
  34.2200012    0.2262812
  34.2300034    0.2248906
  34.2400017    0.2306485
  34.2500000    0.2219923
  34.2600021    0.2240322
  34.2700005    0.2317123
  34.2800026    0.2246828
  34.2900009    0.2298759
  34.3000031    0.2224274
  34.3100014    0.2226835
  34.3200035    0.2276336
  34.3300018    0.2268847
  34.3400002    0.2217102
  34.3500023    0.2214258
  34.3600006    0.2266967
  34.3700027    0.2369523
  34.3800011    0.2390384
  34.3900032    0.2390109
  34.4000015    0.2519102
  34.4099998    0.2375946
  34.4200020    0.2405582
  34.4300003    0.2330102
  34.4400024    0.2415932
  34.4500008    0.2261824
  34.4600029    0.2332459
  34.4700012    0.2255527
  34.4800034    0.2182725
  34.4900017    0.2241665
  34.5000000    0.2192256
  34.5100021    0.2310069
  34.5200005    0.2265864
  34.5300026    0.2323826
  34.5400009    0.2334254
  34.5500031    0.2399086
  34.5600014    0.2326073
  34.5700035    0.2324050
  34.5800018    0.2281011
  34.5900002    0.2369965
  34.6000023    0.2338047
  34.6100006    0.2443364
  34.6200027    0.2324205
  34.6300011    0.2377270
  34.6400032    0.2384335
  34.6500015    0.2382270
  34.6599998    0.2333877
  34.6700020    0.2361107
  34.6800003    0.2449165
  34.6900024    0.2380906
  34.7000008    0.2380820
  34.7100029    0.2319713
  34.7200012    0.2303684
  34.7300034    0.2254825
  34.7400017    0.2335697
  34.7500000    0.2303553
  34.7600021    0.2287945
  34.7700005    0.2306975
  34.7800026    0.2357692
  34.7900009    0.2282552
  34.8000031    0.2332378
  34.8100014    0.2435895
  34.8200035    0.2387367
  34.8300018    0.2365330
  34.8400002    0.2289716
  34.8500023    0.2275376
  34.8600006    0.2325139
  34.8700027    0.2248514
  34.8800011    0.2265001
  34.8900032    0.2265855
  34.9000015    0.2274748
  34.9099998    0.2270839
  34.9200020    0.2314956
  34.9300003    0.2342863
  34.9400024    0.2332077
  34.9500008    0.2328015
  34.9600029    0.2315873
  34.9700012    0.2240640
  34.9800034    0.2260014
  34.9900017    0.2359893
  35.0000000    0.2252661
  35.0100021    0.2339652
  35.0200005    0.2253083
  35.0300026    0.2262166
  35.0400009    0.2272536
  35.0500031    0.2270117
  35.0600014    0.2289300
  35.0700035    0.2261214
  35.0800018    0.2281393
  35.0900002    0.2301409
  35.1000023    0.2233229
  35.1100006    0.2264527
  35.1200027    0.2281730
  35.1300011    0.2289003
  35.1400032    0.2259760
  35.1500015    0.2280913
  35.1599998    0.2340387
  35.1700020    0.2226014
  35.1800003    0.2297738
  35.1900024    0.2366530
  35.2000008    0.2301521
  35.2100029    0.2361536
  35.2200012    0.2258289
  35.2300034    0.2341519
  35.2400017    0.2305210
  35.2500000    0.2330850
  35.2600021    0.2314931
  35.2700005    0.2289139
  35.2800026    0.2376733
  35.2900009    0.2309230
  35.3000031    0.2398673
  35.3100014    0.2376294
  35.3200035    0.2399735
  35.3300018    0.2476053
  35.3400002    0.2374375
  35.3500023    0.2409501
  35.3600006    0.2352020
  35.3700027    0.2295198
  35.3800011    0.2389216
  35.3900032    0.2307263
  35.4000015    0.2354148
  35.4099998    0.2257809
  35.4200020    0.2360638
  35.4300003    0.2329375
  35.4400024    0.2334737
  35.4500008    0.2313027
  35.4600029    0.2381780
  35.4700012    0.2353697
  35.4800034    0.2407316
  35.4900017    0.2247030
  35.5000000    0.2319204
  35.5100021    0.2221349
  35.5200005    0.2332775
  35.5300026    0.2377452
  35.5400009    0.2438806
  35.5500031    0.2383716
  35.5600014    0.2395585
  35.5700035    0.2446597
  35.5800018    0.2349527
  35.5900002    0.2440832
  35.6000023    0.2367466
  35.6100006    0.2331708
  35.6200027    0.2381071
  35.6300011    0.2329056
  35.6400032    0.2334264
  35.6500015    0.2238651
  35.6599998    0.2308979
  35.6700020    0.2227217
  35.6800003    0.2329880
  35.6900024    0.2271739
  35.7000008    0.2237155
  35.7100029    0.2351752
  35.7200012    0.2291544
  35.7300034    0.2332075
  35.7400017    0.2305140
  35.7500000    0.2354307
  35.7600021    0.2302310
  35.7700005    0.2240753
  35.7800026    0.2262206
  35.7900009    0.2292443
  35.8000031    0.2312538
  35.8100014    0.2317645
  35.8200035    0.2338883
  35.8300018    0.2262002
  35.8400002    0.2300846
  35.8500023    0.2289063
  35.8600006    0.2257466
  35.8700027    0.2246085
  35.8800011    0.2315815
  35.8900032    0.2241647
  35.9000015    0.2307626
  35.9099998    0.2246468
  35.9200020    0.2302013
  35.9300003    0.2384122
  35.9400024    0.2301651
  35.9500008    0.2299089
  35.9600029    0.2309354
  35.9700012    0.2251038
  35.9800034    0.2328072
  35.9900017    0.2331433
  36.0000000    0.2296702
  36.0100021    0.2292790
  36.0200005    0.2278841
  36.0300026    0.2260940
  36.0400009    0.2271481
  36.0500031    0.2261698
  36.0600014    0.2282232
  36.0700035    0.2272125
  36.0800018    0.2259992
  36.0900002    0.2301623
  36.1000023    0.2293349
  36.1100006    0.2260126
  36.1200027    0.2279542
  36.1300011    0.2265104
  36.1400032    0.2358637
  36.1500015    0.2342319
  36.1599998    0.2285386
  36.1700020    0.2223106
  36.1800003    0.2335289
  36.1900024    0.2326220
  36.2000008    0.2214928
  36.2100029    0.2253997
  36.2200012    0.2258805
  36.2300034    0.2297955
  36.2400017    0.2213727
  36.2500000    0.2225817
  36.2600021    0.2220411
  36.2700005    0.2140243
  36.2800026    0.2253684
  36.2900009    0.2249701
  36.3000031    0.2319555
  36.3100014    0.2331428
  36.3200035    0.2253683
  36.3300018    0.2181100
  36.3400002    0.2189457
  36.3500023    0.2278604
  36.3600006    0.2244198
  36.3700027    0.2256356
  36.3800011    0.2224448
  36.3900032    0.2251764
  36.4000015    0.2233051
  36.4099998    0.2271862
  36.4200020    0.2263902
  36.4300003    0.2241217
  36.4400024    0.2296392
  36.4500008    0.2332313
  36.4600029    0.2230598
  36.4700012    0.2265721
  36.4800034    0.2234213
  36.4900017    0.2280297
  36.5000000    0.2271377
  36.5100021    0.2308623
  36.5200005    0.2326189
  36.5300026    0.2328090
  36.5400009    0.2324437
  36.5500031    0.2351576
  36.5600014    0.2280920
  36.5700035    0.2318828
  36.5800018    0.2322195
  36.5900002    0.2213550
  36.6000023    0.2170242
  36.6100006    0.2194112
  36.6200027    0.2199782
  36.6300011    0.2199111
  36.6400032    0.2221794
  36.6500015    0.2383053
  36.6599998    0.2350212
  36.6700020    0.2277957
  36.6800003    0.2207419
  36.6900024    0.2142992
  36.7000008    0.2184287
  36.7100029    0.2193126
  36.7200012    0.2238834
  36.7300034    0.2211760
  36.7400017    0.2301806
  36.7500000    0.2287439
  36.7600021    0.2251076
  36.7700005    0.2236839
  36.7800026    0.2264425
  36.7900009    0.2223995
  36.8000031    0.2367662
  36.8100014    0.2274958
  36.8200035    0.2330834
  36.8300018    0.2212468
  36.8400002    0.2283382
  36.8500023    0.2226007
  36.8600006    0.2244868
  36.8700027    0.2222195
  36.8800011    0.2177787
  36.8900032    0.2264888
  36.9000015    0.2279996
  36.9099998    0.2241521
  36.9200020    0.2222202
  36.9300003    0.2205268
  36.9400024    0.2209879
  36.9500008    0.2207530
  36.9600029    0.2157314
  36.9700012    0.2227963
  36.9800034    0.2165370
  36.9900017    0.2257104
  37.0000000    0.2244742
  37.0100021    0.2245085
  37.0200005    0.2258654
  37.0300026    0.2286324
  37.0400009    0.2254590
  37.0500031    0.2264831
  37.0600014    0.2236760
  37.0700035    0.2301838
  37.0800018    0.2320605
  37.0900002    0.2338783
  37.1000023    0.2276912
  37.1100006    0.2314540
  37.1200027    0.2280264
  37.1300011    0.2285131
  37.1400032    0.2214577
  37.1500015    0.2222882
  37.1600037    0.2247468
  37.1700020    0.2276572
  37.1800003    0.2263962
  37.1900024    0.2258181
  37.2000008    0.2250448
  37.2100029    0.2222900
  37.2200012    0.2333199
  37.2300034    0.2264374
  37.2400017    0.2156670
  37.2500000    0.2210126
  37.2600021    0.2210270
  37.2700005    0.2231467
  37.2800026    0.2265893
  37.2900009    0.2320996
  37.3000031    0.2326344
  37.3100014    0.2255271
  37.3200035    0.2236414
  37.3300018    0.2308428
  37.3400002    0.2353704
  37.3500023    0.2332384
  37.3600006    0.2422341
  37.3700027    0.2468127
  37.3800011    0.2371501
  37.3900032    0.2286236
  37.4000015    0.2384443
  37.4100037    0.2301383
  37.4200020    0.2308612
  37.4300003    0.2309137
  37.4400024    0.2380061
  37.4500008    0.2226324
  37.4600029    0.2286596
  37.4700012    0.2250661
  37.4800034    0.2312297
  37.4900017    0.2308598
  37.5000000    0.2303676
  37.5100021    0.2293154
  37.5200005    0.2344399
  37.5300026    0.2232257
  37.5400009    0.2264109
  37.5500031    0.2227048
  37.5600014    0.2305117
  37.5700035    0.2297201
  37.5800018    0.2378360
  37.5900002    0.2335029
  37.6000023    0.2323750
  37.6100006    0.2413043
  37.6200027    0.2354423
  37.6300011    0.2317901
  37.6400032    0.2376231
  37.6500015    0.2331371
  37.6600037    0.2310222
  37.6700020    0.2308423
  37.6800003    0.2396560
  37.6900024    0.2373772
  37.7000008    0.2435051
  37.7100029    0.2272541
  37.7200012    0.2293260
  37.7300034    0.2280070
  37.7400017    0.2319259
  37.7500000    0.2306550
  37.7600021    0.2288848
  37.7700005    0.2289399
  37.7800026    0.2365681
  37.7900009    0.2409829
  37.8000031    0.2368132
  37.8100014    0.2350017
  37.8200035    0.2268322
  37.8300018    0.2303872
  37.8400002    0.2328522
  37.8500023    0.2353797
  37.8600006    0.2361136
  37.8700027    0.2283954
  37.8800011    0.2272250
  37.8900032    0.2269634
  37.9000015    0.2258867
  37.9100037    0.2214598
  37.9200020    0.2284797
  37.9300003    0.2200169
  37.9400024    0.2261786
  37.9500008    0.2266765
  37.9600029    0.2235506
  37.9700012    0.2207967
  37.9800034    0.2163984
  37.9900017    0.2195387
  38.0000000    0.2184522
  38.0100021    0.2124919
  38.0200005    0.2181141
  38.0300026    0.2109685
  38.0400009    0.2203864
  38.0500031    0.2127586
  38.0600014    0.2167549
  38.0700035    0.2220563
  38.0800018    0.2191662
  38.0900002    0.2338832
  38.1000023    0.2310064
  38.1100006    0.2324704
  38.1200027    0.2317429
  38.1300011    0.2190024
  38.1400032    0.2280087
  38.1500015    0.2274055
  38.1600037    0.2324735
  38.1700020    0.2248390
  38.1800003    0.2210906
  38.1900024    0.2270907
  38.2000008    0.2294203
  38.2100029    0.2209536
  38.2200012    0.2279181
  38.2300034    0.2329397
  38.2400017    0.2365072
  38.2500000    0.2287977
  38.2600021    0.2307445
  38.2700005    0.2397985
  38.2800026    0.2333823
  38.2900009    0.2306158
  38.3000031    0.2219086
  38.3100014    0.2371943
  38.3200035    0.2341268
  38.3300018    0.2327751
  38.3400002    0.2345762
  38.3500023    0.2394954
  38.3600006    0.2407553
  38.3700027    0.2342861
  38.3800011    0.2315060
  38.3900032    0.2344972
  38.4000015    0.2367172
  38.4100037    0.2294676
  38.4200020    0.2386824
  38.4300003    0.2305286
  38.4400024    0.2258828
  38.4500008    0.2232160
  38.4600029    0.2271150
  38.4700012    0.2270577
  38.4800034    0.2278838
  38.4900017    0.2292661
  38.5000000    0.2362588
  38.5100021    0.2364676
  38.5200005    0.2347755
  38.5300026    0.2478132
  38.5400009    0.2436922
  38.5500031    0.2342577
  38.5600014    0.2297804
  38.5700035    0.2407830
  38.5800018    0.2283668
  38.5900002    0.2305936
  38.6000023    0.2268613
  38.6100006    0.2377549
  38.6200027    0.2302684
  38.6300011    0.2343858
  38.6400032    0.2323362
  38.6500015    0.2323722
  38.6600037    0.2387731
  38.6700020    0.2403154
  38.6800003    0.2406453
  38.6900024    0.2444359
  38.7000008    0.2451686
  38.7100029    0.2359833
  38.7200012    0.2368451
  38.7300034    0.2327955
  38.7400017    0.2284790
  38.7500000    0.2429312
  38.7600021    0.2448404
  38.7700005    0.2266550
  38.7800026    0.2391776
  38.7900009    0.2406958
  38.8000031    0.2480028
  38.8100014    0.2405498
  38.8200035    0.2379723
  38.8300018    0.2357263
  38.8400002    0.2343710
  38.8500023    0.2321185
  38.8600006    0.2303648
  38.8700027    0.2359210
  38.8800011    0.2506486
  38.8900032    0.2381720
  38.9000015    0.2470784
  38.9100037    0.2322534
  38.9200020    0.2327157
  38.9300003    0.2373737
  38.9400024    0.2336926
  38.9500008    0.2295154
  38.9600029    0.2354076
  38.9700012    0.2300969
  38.9800034    0.2305605
  38.9900017    0.2285839
  39.0000000    0.2339364
  39.0100021    0.2304545
  39.0200005    0.2271896
  39.0300026    0.2206286
  39.0400009    0.2273284
  39.0500031    0.2362727
  39.0600014    0.2388713
  39.0700035    0.2442901
  39.0800018    0.2304907
  39.0900002    0.2412169
  39.1000023    0.2272218
  39.1100006    0.2294055
  39.1200027    0.2265949
  39.1300011    0.2283830
  39.1400032    0.2308341
  39.1500015    0.2371010
  39.1600037    0.2334665
  39.1700020    0.2343279
  39.1800003    0.2345994
  39.1900024    0.2299855
  39.2000008    0.2310234
  39.2100029    0.2329285
  39.2200012    0.2251799
  39.2300034    0.2206536
  39.2400017    0.2289433
  39.2500000    0.2284227
  39.2600021    0.2315504
  39.2700005    0.2307682
  39.2800026    0.2288822
  39.2900009    0.2440271
  39.3000031    0.2326628
  39.3100014    0.2308774
  39.3200035    0.2268441
  39.3300018    0.2228696
  39.3400002    0.2238795
  39.3500023    0.2217535
  39.3600006    0.2288160
  39.3700027    0.2354079
  39.3800011    0.2289651
  39.3900032    0.2290564
  39.4000015    0.2248358
  39.4100037    0.2289084
  39.4200020    0.2302894
  39.4300003    0.2277343
  39.4400024    0.2350870
  39.4500008    0.2235333
  39.4600029    0.2234713
  39.4700012    0.2251004
  39.4800034    0.2300140
  39.4900017    0.2313438
  39.5000000    0.2262542
  39.5100021    0.2279112
  39.5200005    0.2288128
  39.5300026    0.2186252
  39.5400009    0.2196889
  39.5500031    0.2144614
  39.5600014    0.2219442
  39.5700035    0.2181052
  39.5800018    0.2169247
  39.5900002    0.2153850
  39.6000023    0.2298794
  39.6100006    0.2278320
  39.6200027    0.2288792
  39.6300011    0.2341750
  39.6400032    0.2329906
  39.6500015    0.2298953
  39.6600037    0.2394198
  39.6700020    0.2315435
  39.6800003    0.2405796
  39.6900024    0.2328237
  39.7000008    0.2313845
  39.7100029    0.2179539
  39.7200012    0.2198649
  39.7300034    0.2218974
  39.7400017    0.2232927
  39.7500000    0.2246184
  39.7600021    0.2221552
  39.7700005    0.2211906
  39.7800026    0.2264654
  39.7900009    0.2236256
  39.8000031    0.2262833
  39.8100014    0.2360946
  39.8200035    0.2244398
  39.8300018    0.2276804
  39.8400002    0.2213317
  39.8500023    0.2189055
  39.8600006    0.2275656
  39.8700027    0.2211034
  39.8800011    0.2285995
  39.8900032    0.2358286
  39.9000015    0.2257186
  39.9100037    0.2326267
  39.9200020    0.2306575
  39.9300003    0.2213678
  39.9400024    0.2210541
  39.9500008    0.2230112
  39.9600029    0.2210903
  39.9700012    0.2236539
  39.9800034    0.2281332
  39.9900017    0.2243657
  40.0000000    0.2226719
  40.0100021    0.2273324
  40.0200005    0.2254569
  40.0300026    0.2244850
  40.0400009    0.2334644
  40.0500031    0.2331019
  40.0600014    0.2272580
  40.0700035    0.2286021
  40.0800018    0.2277883
  40.0900002    0.2182210
  40.1000023    0.2122509
  40.1100006    0.2197124
  40.1200027    0.2091333
  40.1300011    0.2117430
  40.1400032    0.2200379
  40.1500015    0.2166902
  40.1600037    0.2158008
  40.1700020    0.2270779
  40.1800003    0.2271328
  40.1900024    0.2333967
  40.2000008    0.2314098
  40.2100029    0.2255887
  40.2200012    0.2305304
  40.2300034    0.2362592
  40.2400017    0.2397348
  40.2500038    0.2326209
  40.2600021    0.2346439
  40.2700005    0.2324661
  40.2800026    0.2295406
  40.2900009    0.2303607
  40.3000031    0.2415069
  40.3100014    0.2365237
  40.3200035    0.2279547
  40.3300018    0.2333342
  40.3400002    0.2336718
  40.3500023    0.2295293
  40.3600006    0.2305740
  40.3700027    0.2425835
  40.3800011    0.2327856
  40.3900032    0.2370820
  40.4000015    0.2371657
  40.4100037    0.2350064
  40.4200020    0.2329868
  40.4300003    0.2300536
  40.4400024    0.2282852
  40.4500008    0.2270214
  40.4600029    0.2306138
  40.4700012    0.2332163
  40.4800034    0.2355050
  40.4900017    0.2300803
  40.5000038    0.2286351
  40.5100021    0.2387836
  40.5200005    0.2253881
  40.5300026    0.2314452
  40.5400009    0.2298803
  40.5500031    0.2330734
  40.5600014    0.2290879
  40.5700035    0.2312004
  40.5800018    0.2424385
  40.5900002    0.2311642
  40.6000023    0.2295538
  40.6100006    0.2274243
  40.6200027    0.2377748
  40.6300011    0.2397555
  40.6400032    0.2486769
  40.6500015    0.2442836
  40.6600037    0.2396720
  40.6700020    0.2380404
  40.6800003    0.2281994
  40.6900024    0.2329311
  40.7000008    0.2441798
  40.7100029    0.2351105
  40.7200012    0.2409602
  40.7300034    0.2284321
  40.7400017    0.2324916
  40.7500038    0.2417570
  40.7600021    0.2282237
  40.7700005    0.2326436
  40.7800026    0.2352994
  40.7900009    0.2432440
  40.8000031    0.2361322
  40.8100014    0.2368822
  40.8200035    0.2438772
  40.8300018    0.2363982
  40.8400002    0.2476344
  40.8500023    0.2431415
  40.8600006    0.2413773
  40.8700027    0.2426222
  40.8800011    0.2397204
  40.8900032    0.2367456
  40.9000015    0.2308663
  40.9100037    0.2347487
  40.9200020    0.2352491
  40.9300003    0.2366527
  40.9400024    0.2375550
  40.9500008    0.2453949
  40.9600029    0.2381245
  40.9700012    0.2400778
  40.9800034    0.2271934
  40.9900017    0.2443453
  41.0000038    0.2461952
  41.0100021    0.2375408
  41.0200005    0.2378875
  41.0300026    0.2295519
  41.0400009    0.2233629
  41.0500031    0.2365901
  41.0600014    0.2404102
  41.0700035    0.2409147
  41.0800018    0.2344805
  41.0900002    0.2347542
  41.1000023    0.2307608
  41.1100006    0.2258905
  41.1200027    0.2332865
  41.1300011    0.2430871
  41.1400032    0.2375771
  41.1500015    0.2301012
  41.1600037    0.2332263
  41.1700020    0.2289384
  41.1800003    0.2319593
  41.1900024    0.2257314
  41.2000008    0.2311619
  41.2100029    0.2291814
  41.2200012    0.2381910
  41.2300034    0.2292233
  41.2400017    0.2277068
  41.2500038    0.2270103
  41.2600021    0.2334602
  41.2700005    0.2365142
  41.2800026    0.2352863
  41.2900009    0.2347592
  41.3000031    0.2327999
  41.3100014    0.2317533
  41.3200035    0.2252417
  41.3300018    0.2383299
  41.3400002    0.2319456
  41.3500023    0.2346381
  41.3600006    0.2399879
  41.3700027    0.2306823
  41.3800011    0.2351751
  41.3900032    0.2268172
  41.4000015    0.2313379
  41.4100037    0.2272002
  41.4200020    0.2279967
  41.4300003    0.2310160
  41.4400024    0.2278476
  41.4500008    0.2391933
  41.4600029    0.2344895
  41.4700012    0.2254740
  41.4800034    0.2251333
  41.4900017    0.2311818
  41.5000038    0.2296481
  41.5100021    0.2322714
  41.5200005    0.2370546
  41.5300026    0.2373942
  41.5400009    0.2367803
  41.5500031    0.2348526
  41.5600014    0.2401677
  41.5700035    0.2325304
  41.5800018    0.2332753
  41.5900002    0.2351474
  41.6000023    0.2319536
  41.6100006    0.2402408
  41.6200027    0.2331824
  41.6300011    0.2377389
  41.6400032    0.2439531
  41.6500015    0.2480611
  41.6600037    0.2282813
  41.6700020    0.2346106
  41.6800003    0.2379542
  41.6900024    0.2362514
  41.7000008    0.2635080
  41.7100029    0.2363895
  41.7200012    0.2410910
  41.7300034    0.2461546
  41.7400017    0.2476597
  41.7500038    0.2375495
  41.7600021    0.2366793
  41.7700005    0.2387466
  41.7800026    0.2402113
  41.7900009    0.2419961
  41.8000031    0.2421012
  41.8100014    0.2404308
  41.8200035    0.2383409
  41.8300018    0.2365263
  41.8400002    0.2393883
  41.8500023    0.2423733
  41.8600006    0.2335895
  41.8700027    0.2530052
  41.8800011    0.2364710
  41.8900032    0.2339229
  41.9000015    0.2482623
  41.9100037    0.2569136
  41.9200020    0.2565242
  41.9300003    0.2398392
  41.9400024    0.2425013
  41.9500008    0.2508673
  41.9600029    0.2531662
  41.9700012    0.2461010
  41.9800034    0.2419984
  41.9900017    0.2546064
  42.0000038    0.2641142
  42.0100021    0.2510968
  42.0200005    0.2475853
  42.0300026    0.2595869
  42.0400009    0.2541319
  42.0500031    0.2464067
  42.0600014    0.2494149
  42.0700035    0.2539617
  42.0800018    0.2578908
  42.0900002    0.2418436
  42.1000023    0.2426698
  42.1100006    0.2423852
  42.1200027    0.2410228
  42.1300011    0.2320992
  42.1400032    0.2415400
  42.1500015    0.2296399
  42.1600037    0.2372305
  42.1700020    0.2417719
  42.1800003    0.2407698
  42.1900024    0.2493709
  42.2000008    0.2504593
  42.2100029    0.2553342
  42.2200012    0.2467332
  42.2300034    0.2401236
  42.2400017    0.2398432
  42.2500038    0.2407854
  42.2600021    0.2443634
  42.2700005    0.2426849
  42.2800026    0.2452240
  42.2900009    0.2475599
  42.3000031    0.2500039
  42.3100014    0.2449705
  42.3200035    0.2330647
  42.3300018    0.2346443
  42.3400002    0.2384483
  42.3500023    0.2495780
  42.3600006    0.2387761
  42.3700027    0.2463268
  42.3800011    0.2434916
  42.3900032    0.2456250
  42.4000015    0.2431265
  42.4100037    0.2399839
  42.4200020    0.2448601
  42.4300003    0.2482466
  42.4400024    0.2475277
  42.4500008    0.2453964
  42.4600029    0.2489300
  42.4700012    0.2532787
  42.4800034    0.2449023
  42.4900017    0.2447812
  42.5000038    0.2357253
  42.5100021    0.2417685
  42.5200005    0.2486756
  42.5300026    0.2411812
  42.5400009    0.2462741
  42.5500031    0.2404303
  42.5600014    0.2384081
  42.5700035    0.2431326
  42.5800018    0.2420360
  42.5900002    0.2369049
  42.6000023    0.2349501
  42.6100006    0.2400202
  42.6200027    0.2464482
  42.6300011    0.2435167
  42.6400032    0.2315933
  42.6500015    0.2345192
  42.6600037    0.2319302
  42.6700020    0.2310634
  42.6800003    0.2404871
  42.6900024    0.2296309
  42.7000008    0.2439561
  42.7100029    0.2383009
  42.7200012    0.2416687
  42.7300034    0.2363133
  42.7400017    0.2478850
  42.7500038    0.2411178
  42.7600021    0.2415714
  42.7700005    0.2285590
  42.7800026    0.2416731
  42.7900009    0.2412372
  42.8000031    0.2438472
  42.8100014    0.2419816
  42.8200035    0.2382209
  42.8300018    0.2290665
  42.8400002    0.2351242
  42.8500023    0.2300893
  42.8600006    0.2385895
  42.8700027    0.2348647
  42.8800011    0.2391390
  42.8900032    0.2342045
  42.9000015    0.2392643
  42.9100037    0.2434168
  42.9200020    0.2405082
  42.9300003    0.2319624
  42.9400024    0.2316044
  42.9500008    0.2385852
  42.9600029    0.2525418
  42.9700012    0.2489502
  42.9800034    0.2425786
  42.9900017    0.2469848
  43.0000038    0.2422526
  43.0100021    0.2550476
  43.0200005    0.2457202
  43.0300026    0.2377761
  43.0400009    0.2394049
  43.0500031    0.2459542
  43.0600014    0.2445936
  43.0700035    0.2494493
  43.0800018    0.2491932
  43.0900002    0.2433115
  43.1000023    0.2382513
  43.1100006    0.2493267
  43.1200027    0.2425764
  43.1300011    0.2446924
  43.1400032    0.2513122
  43.1500015    0.2559276
  43.1600037    0.2473117
  43.1700020    0.2495322
  43.1800003    0.2586222
  43.1900024    0.2480367
  43.2000008    0.2515838
  43.2100029    0.2567012
  43.2200012    0.2649611
  43.2300034    0.2552084
  43.2400017    0.2437685
  43.2500038    0.2497411
  43.2600021    0.2480908
  43.2700005    0.2533169
  43.2800026    0.2599364
  43.2900009    0.2460553
  43.3000031    0.2560428
  43.3100014    0.2557980
  43.3200035    0.2519677
  43.3300018    0.2524213
  43.3400002    0.2522199
  43.3500023    0.2508862
  43.3600006    0.2552090
  43.3700027    0.2477573
  43.3800011    0.2446876
  43.3900032    0.2456575
  43.4000015    0.2514773
  43.4100037    0.2591433
  43.4200020    0.2544355
  43.4300003    0.2428429
  43.4400024    0.2631945
  43.4500008    0.2595657
  43.4600029    0.2602638
  43.4700012    0.2569682
  43.4800034    0.2590050
  43.4900017    0.2636407
  43.5000038    0.2629120
  43.5100021    0.2591373
  43.5200005    0.2468955
  43.5300026    0.2542386
  43.5400009    0.2569649
  43.5500031    0.2472610
  43.5600014    0.2476071
  43.5700035    0.2434023
  43.5800018    0.2534311
  43.5900040    0.2526711
  43.6000023    0.2438282
  43.6100006    0.2443518
  43.6200027    0.2527090
  43.6300011    0.2490926
  43.6400032    0.2499184
  43.6500015    0.2607487
  43.6600037    0.2561422
  43.6700020    0.2511523
  43.6800003    0.2484052
  43.6900024    0.2637117
  43.7000008    0.2511069
  43.7100029    0.2431073
  43.7200012    0.2446207
  43.7300034    0.2505782
  43.7400017    0.2559224
  43.7500038    0.2532346
  43.7600021    0.2583242
  43.7700005    0.2493226
  43.7800026    0.2459691
  43.7900009    0.2481480
  43.8000031    0.2367822
  43.8100014    0.2384046
  43.8200035    0.2393560
  43.8300018    0.2429253
  43.8400040    0.2355987
  43.8500023    0.2415427
  43.8600006    0.2292058
  43.8700027    0.2373265
  43.8800011    0.2364802
  43.8900032    0.2455101
  43.9000015    0.2408083
  43.9100037    0.2380589
  43.9200020    0.2355177
  43.9300003    0.2322393
  43.9400024    0.2354673
  43.9500008    0.2350336
  43.9600029    0.2236369
  43.9700012    0.2224740
  43.9800034    0.2337856
  43.9900017    0.2337855
  44.0000038    0.2250606
  44.0100021    0.2201268
  44.0200005    0.2306933
  44.0300026    0.2355680
  44.0400009    0.2291473
  44.0500031    0.2357298
  44.0600014    0.2228983
  44.0700035    0.2300979
  44.0800018    0.2379828
  44.0900040    0.2334184
  44.1000023    0.2253399
  44.1100006    0.2305167
  44.1200027    0.2312367
  44.1300011    0.2360911
  44.1400032    0.2297323
  44.1500015    0.2310347
  44.1600037    0.2359535
  44.1700020    0.2481213
  44.1800003    0.2424515
  44.1900024    0.2379620
  44.2000008    0.2379078
  44.2100029    0.2368954
  44.2200012    0.2312098
  44.2300034    0.2306537
  44.2400017    0.2227165
  44.2500038    0.2240825
  44.2600021    0.2217568
  44.2700005    0.2305131
  44.2800026    0.2301346
  44.2900009    0.2275860
  44.3000031    0.2283529
  44.3100014    0.2341186
  44.3200035    0.2358067
  44.3300018    0.2238097
  44.3400040    0.2362427
  44.3500023    0.2209738
  44.3600006    0.2283322
  44.3700027    0.2346526
  44.3800011    0.2408570
  44.3900032    0.2329779
  44.4000015    0.2374339
  44.4100037    0.2373956
  44.4200020    0.2445670
  44.4300003    0.2531871
  44.4400024    0.2464901
  44.4500008    0.2522572
  44.4600029    0.2523471
  44.4700012    0.2471089
  44.4800034    0.2459179
  44.4900017    0.2483286
  44.5000038    0.2468530
  44.5100021    0.2452762
  44.5200005    0.2482129
  44.5300026    0.2458556
  44.5400009    0.2460624
  44.5500031    0.2402103
  44.5600014    0.2485265
  44.5700035    0.2482741
  44.5800018    0.2533696
  44.5900040    0.2658026
  44.6000023    0.2463010
  44.6100006    0.2526446
  44.6200027    0.2665692
  44.6300011    0.2614230
  44.6400032    0.2571491
  44.6500015    0.2489358
  44.6600037    0.2494246
  44.6700020    0.2463622
  44.6800003    0.2448682
  44.6900024    0.2381669
  44.7000008    0.2473556
  44.7100029    0.2523365
  44.7200012    0.2449240
  44.7300034    0.2455176
  44.7400017    0.2459129
  44.7500038    0.2577828
  44.7600021    0.2499063
  44.7700005    0.2480719
  44.7800026    0.2463305
  44.7900009    0.2460767
  44.8000031    0.2455140
  44.8100014    0.2492635
  44.8200035    0.2428439
  44.8300018    0.2389411
  44.8400040    0.2419542
  44.8500023    0.2272438
  44.8600006    0.2387332
  44.8700027    0.2321970
  44.8800011    0.2350667
  44.8900032    0.2421690
  44.9000015    0.2501225
  44.9100037    0.2329600
  44.9200020    0.2413076
  44.9300003    0.2411001
  44.9400024    0.2436863
  44.9500008    0.2464877
  44.9600029    0.2402984
  44.9700012    0.2426027
  44.9800034    0.2447702
  44.9900017    0.2449857
  45.0000038    0.2350031
  45.0100021    0.2478572
  45.0200005    0.2420151
  45.0300026    0.2376624
  45.0400009    0.2439899
  45.0500031    0.2408964
  45.0600014    0.2392070
  45.0700035    0.2461334
  45.0800018    0.2518590
  45.0900040    0.2497078
  45.1000023    0.2493116
  45.1100006    0.2410045
  45.1200027    0.2537827
  45.1300011    0.2528808
  45.1400032    0.2557785
  45.1500015    0.2545342
  45.1600037    0.2646406
  45.1700020    0.2596240
  45.1800003    0.2521462
  45.1900024    0.2702267
  45.2000008    0.2516004
  45.2100029    0.2595933
  45.2200012    0.2761026
  45.2300034    0.2648895
  45.2400017    0.2529908
  45.2500038    0.2406897
  45.2600021    0.2518353
  45.2700005    0.2441739
  45.2800026    0.2471284
  45.2900009    0.2480031
  45.3000031    0.2486485
  45.3100014    0.2535993
  45.3200035    0.2472261
  45.3300018    0.2426770
  45.3400040    0.2416027
  45.3500023    0.2482813
  45.3600006    0.2391704
  45.3700027    0.2490928
  45.3800011    0.2339280
  45.3900032    0.2387361
  45.4000015    0.2415897
  45.4100037    0.2379608
  45.4200020    0.2431307
  45.4300003    0.2450227
  45.4400024    0.2402431
  45.4500008    0.2453662
  45.4600029    0.2343471
  45.4700012    0.2355392
  45.4800034    0.2385888
  45.4900017    0.2465818
  45.5000038    0.2404713
  45.5100021    0.2428112
  45.5200005    0.2543754
  45.5300026    0.2404766
  45.5400009    0.2518009
  45.5500031    0.2468875
  45.5600014    0.2544466
  45.5700035    0.2464381
  45.5800018    0.2443357
  45.5900040    0.2365906
  45.6000023    0.2460258
  45.6100006    0.2493007
  45.6200027    0.2457541
  45.6300011    0.2368927
  45.6400032    0.2405971
  45.6500015    0.2454377
  45.6600037    0.2453041
  45.6700020    0.2467823
  45.6800003    0.2457304
  45.6900024    0.2390358
  45.7000008    0.2375884
  45.7100029    0.2370268
  45.7200012    0.2447212
  45.7300034    0.2370670
  45.7400017    0.2414491
  45.7500038    0.2487259
  45.7600021    0.2368924
  45.7700005    0.2427725
  45.7800026    0.2479136
  45.7900009    0.2567090
  45.8000031    0.2530760
  45.8100014    0.2467282
  45.8200035    0.2348054
  45.8300018    0.2361754
  45.8400040    0.2380617
  45.8500023    0.2437151
  45.8600006    0.2526622
  45.8700027    0.2544885
  45.8800011    0.2414470
  45.8900032    0.2502385
  45.9000015    0.2482778
  45.9100037    0.2517684
  45.9200020    0.2552965
  45.9300003    0.2687015
  45.9400024    0.2603818
  45.9500008    0.2526498
  45.9600029    0.2493040
  45.9700012    0.2590020
  45.9800034    0.2589862
  45.9900017    0.2455350
  46.0000038    0.2461487
  46.0100021    0.2508392
  46.0200005    0.2423622
  46.0300026    0.2631083
  46.0400009    0.2660685
  46.0500031    0.2598479
  46.0600014    0.2635346
  46.0700035    0.2568636
  46.0800018    0.2659819
  46.0900040    0.2533122
  46.1000023    0.2540324
  46.1100006    0.2583698
  46.1200027    0.2490851
  46.1300011    0.2418097
  46.1400032    0.2483804
  46.1500015    0.2534101
  46.1600037    0.2516176
  46.1700020    0.2583618
  46.1800003    0.2553478
  46.1900024    0.2450984
  46.2000008    0.2522638
  46.2100029    0.2401173
  46.2200012    0.2502491
  46.2300034    0.2455784
  46.2400017    0.2496658
  46.2500038    0.2592064
  46.2600021    0.2537692
  46.2700005    0.2545696
  46.2800026    0.2507411
  46.2900009    0.2512878
  46.3000031    0.2632535
  46.3100014    0.2504517
  46.3200035    0.2579688
  46.3300018    0.2392730
  46.3400040    0.2450265
  46.3500023    0.2535518
  46.3600006    0.2551610
  46.3700027    0.2559177
  46.3800011    0.2529175
  46.3900032    0.2555909
  46.4000015    0.2479391
  46.4100037    0.2527373
  46.4200020    0.2518470
  46.4300003    0.2505190
  46.4400024    0.2439607
  46.4500008    0.2518849
  46.4600029    0.2571128
  46.4700012    0.2490823
  46.4800034    0.2587019
  46.4900017    0.2611487
  46.5000038    0.2542306
  46.5100021    0.2476513
  46.5200005    0.2332069
  46.5300026    0.2349786
  46.5400009    0.2422831
  46.5500031    0.2388386
  46.5600014    0.2351024
  46.5700035    0.2366555
  46.5800018    0.2285320
  46.5900040    0.2342797
  46.6000023    0.2354085
  46.6100006    0.2357936
  46.6200027    0.2438182
  46.6300011    0.2501571
  46.6400032    0.2476637
  46.6500015    0.2427401
  46.6600037    0.2426915
  46.6700020    0.2438705
  46.6800041    0.2414550
  46.6900024    0.2398012
  46.7000008    0.2314425
  46.7100029    0.2425859
  46.7200012    0.2455057
  46.7300034    0.2567974
  46.7400017    0.2569475
  46.7500038    0.2468730
  46.7600021    0.2561235
  46.7700005    0.2619151
  46.7800026    0.2557097
  46.7900009    0.2567572
  46.8000031    0.2550759
  46.8100014    0.2525954
  46.8200035    0.2584614
  46.8300018    0.2531518
  46.8400040    0.2414860
  46.8500023    0.2437023
  46.8600006    0.2500331
  46.8700027    0.2403618
  46.8800011    0.2465525
  46.8900032    0.2446990
  46.9000015    0.2616453
  46.9100037    0.2471192
  46.9200020    0.2405118
  46.9300041    0.2499726
  46.9400024    0.2460902
  46.9500008    0.2425601
  46.9600029    0.2377844
  46.9700012    0.2457822
  46.9800034    0.2337148
  46.9900017    0.2280697
  47.0000038    0.2319978
  47.0100021    0.2294054
  47.0200005    0.2260155
  47.0300026    0.2249864
  47.0400009    0.2391535
  47.0500031    0.2350648
  47.0600014    0.2376635
  47.0700035    0.2320531
  47.0800018    0.2330730
  47.0900040    0.2351549
  47.1000023    0.2455397
  47.1100006    0.2224467
  47.1200027    0.2204597
  47.1300011    0.2224090
  47.1400032    0.2226297
  47.1500015    0.2225259
  47.1600037    0.2211267
  47.1700020    0.2175842
  47.1800041    0.2255751
  47.1900024    0.2236165
  47.2000008    0.2192175
  47.2100029    0.2178811
  47.2200012    0.2199472
  47.2300034    0.2197509
  47.2400017    0.2273728
  47.2500038    0.2231702
  47.2600021    0.2268672
  47.2700005    0.2276358
  47.2800026    0.2321976
  47.2900009    0.2324962
  47.3000031    0.2350949
  47.3100014    0.2252826
  47.3200035    0.2158273
  47.3300018    0.2325226
  47.3400040    0.2250015
  47.3500023    0.2335226
  47.3600006    0.2320183
  47.3700027    0.2479896
  47.3800011    0.2452855
  47.3900032    0.2347821
  47.4000015    0.2305260
  47.4100037    0.2306918
  47.4200020    0.2283849
  47.4300041    0.2447707
  47.4400024    0.2414564
  47.4500008    0.2363952
  47.4600029    0.2260312
  47.4700012    0.2434712
  47.4800034    0.2384628
  47.4900017    0.2435243
  47.5000038    0.2405027
  47.5100021    0.2334739
  47.5200005    0.2363220
  47.5300026    0.2340825
  47.5400009    0.2327720
  47.5500031    0.2401593
  47.5600014    0.2308017
  47.5700035    0.2443606
  47.5800018    0.2453758
  47.5900040    0.2370292
  47.6000023    0.2306750
  47.6100006    0.2439398
  47.6200027    0.2327910
  47.6300011    0.2315591
  47.6400032    0.2403713
  47.6500015    0.2379330
  47.6600037    0.2361293
  47.6700020    0.2355793
  47.6800041    0.2397596
  47.6900024    0.2297740
  47.7000008    0.2380465
  47.7100029    0.2328419
  47.7200012    0.2384949
  47.7300034    0.2376609
  47.7400017    0.2350646
  47.7500038    0.2403125
  47.7600021    0.2401510
  47.7700005    0.2436180
  47.7800026    0.2448251
  47.7900009    0.2378502
  47.8000031    0.2362890
  47.8100014    0.2404411
  47.8200035    0.2281880
  47.8300018    0.2360332
  47.8400040    0.2341397
  47.8500023    0.2366157
  47.8600006    0.2318645
  47.8700027    0.2334894
  47.8800011    0.2307167
  47.8900032    0.2274009
  47.9000015    0.2271092
  47.9100037    0.2240386
  47.9200020    0.2340466
  47.9300041    0.2320931
  47.9400024    0.2400925
  47.9500008    0.2287444
  47.9600029    0.2308548
  47.9700012    0.2354403
  47.9800034    0.2325156
  47.9900017    0.2408503
  48.0000038    0.2359696
  48.0100021    0.2440260
  48.0200005    0.2447271
  48.0300026    0.2365008
  48.0400009    0.2385365
  48.0500031    0.2357001
  48.0600014    0.2359508
  48.0700035    0.2357239
  48.0800018    0.2340191
  48.0900040    0.2359205
  48.1000023    0.2257305
  48.1100006    0.2437079
  48.1200027    0.2432800
  48.1300011    0.2420631
  48.1400032    0.2390569
  48.1500015    0.2387534
  48.1600037    0.2334077
  48.1700020    0.2367391
  48.1800041    0.2384894
  48.1900024    0.2379543
  48.2000008    0.2343131
  48.2100029    0.2312253
  48.2200012    0.2487445
  48.2300034    0.2481049
  48.2400017    0.2479979
  48.2500038    0.2367867
  48.2600021    0.2349449
  48.2700005    0.2278253
  48.2800026    0.2284999
  48.2900009    0.2322926
  48.3000031    0.2254980
  48.3100014    0.2323819
  48.3200035    0.2339632
  48.3300018    0.2433335
  48.3400040    0.2344251
  48.3500023    0.2370494
  48.3600006    0.2310804
  48.3700027    0.2286714
  48.3800011    0.2377845
  48.3900032    0.2344735
  48.4000015    0.2368523
  48.4100037    0.2332724
  48.4200020    0.2276664
  48.4300041    0.2341576
  48.4400024    0.2250915
  48.4500008    0.2222482
  48.4600029    0.2323178
  48.4700012    0.2347410
  48.4800034    0.2325256
  48.4900017    0.2314959
  48.5000038    0.2307196
  48.5100021    0.2336498
  48.5200005    0.2399450
  48.5300026    0.2379779
  48.5400009    0.2359459
  48.5500031    0.2416724
  48.5600014    0.2352880
  48.5700035    0.2332738
  48.5800018    0.2316592
  48.5900040    0.2456141
  48.6000023    0.2267470
  48.6100006    0.2415819
  48.6200027    0.2378228
  48.6300011    0.2408341
  48.6400032    0.2353898
  48.6500015    0.2351429
  48.6600037    0.2275097
  48.6700020    0.2291015
  48.6800041    0.2339489
  48.6900024    0.2311905
  48.7000008    0.2270162
  48.7100029    0.2281772
  48.7200012    0.2272427
  48.7300034    0.2342741
  48.7400017    0.2364658
  48.7500038    0.2296299
  48.7600021    0.2290445
  48.7700005    0.2218671
  48.7800026    0.2227462
  48.7900009    0.2374001
  48.8000031    0.2313575
  48.8100014    0.2318406
  48.8200035    0.2338427
  48.8300018    0.2252321
  48.8400040    0.2269745
  48.8500023    0.2414426
  48.8600006    0.2290638
  48.8700027    0.2374499
  48.8800011    0.2353458
  48.8900032    0.2386036
  48.9000015    0.2352118
  48.9100037    0.2340165
  48.9200020    0.2361964
  48.9300041    0.2397726
  48.9400024    0.2389901
  48.9500008    0.2421167
  48.9600029    0.2397561
  48.9700012    0.2342763
  48.9800034    0.2306172
  48.9900017    0.2310944
  49.0000038    0.2309256
  49.0100021    0.2280061
  49.0200005    0.2303945
  49.0300026    0.2308439
  49.0400009    0.2309451
  49.0500031    0.2349857
  49.0600014    0.2403208
  49.0700035    0.2267065
  49.0800018    0.2275356
  49.0900040    0.2181551
  49.1000023    0.2288146
  49.1100006    0.2234116
  49.1200027    0.2330874
  49.1300011    0.2178679
  49.1400032    0.2350768
  49.1500015    0.2323875
  49.1600037    0.2323088
  49.1700020    0.2457041
  49.1800041    0.2297260
  49.1900024    0.2225861
  49.2000008    0.2325280
  49.2100029    0.2203597
  49.2200012    0.2330563
  49.2300034    0.2243721
  49.2400017    0.2324594
  49.2500038    0.2299960
  49.2600021    0.2356316
  49.2700005    0.2468047
  49.2800026    0.2317795
  49.2900009    0.2271444
  49.3000031    0.2343844
  49.3100014    0.2307766
  49.3200035    0.2378461
  49.3300018    0.2340821
  49.3400040    0.2387848
  49.3500023    0.2296808
  49.3600006    0.2321288
  49.3700027    0.2275746
  49.3800011    0.2367845
  49.3900032    0.2401994
  49.4000015    0.2396274
  49.4100037    0.2433771
  49.4200020    0.2323633
  49.4300041    0.2333475
  49.4400024    0.2249801
  49.4500008    0.2213207
  49.4600029    0.2280769
  49.4700012    0.2215443
  49.4800034    0.2263946
  49.4900017    0.2299424
  49.5000038    0.2237622
  49.5100021    0.2238277
  49.5200005    0.2288986
  49.5300026    0.2338574
  49.5400009    0.2353572
  49.5500031    0.2336017
  49.5600014    0.2426371
  49.5700035    0.2270408
  49.5800018    0.2345999
  49.5900040    0.2356228
  49.6000023    0.2362628
  49.6100006    0.2416355
  49.6200027    0.2293246
  49.6300011    0.2273193
  49.6400032    0.2408851
  49.6500015    0.2371835
  49.6600037    0.2289010
  49.6700020    0.2259551
  49.6800041    0.2308569
  49.6900024    0.2309051
  49.7000008    0.2334502
  49.7100029    0.2227337
  49.7200012    0.2400512
  49.7300034    0.2291180
  49.7400017    0.2435152
  49.7500038    0.2335874
  49.7600021    0.2323509
  49.7700005    0.2291500
  49.7800026    0.2253098
  49.7900009    0.2255406
  49.8000031    0.2404779
  49.8100014    0.2376684
  49.8200035    0.2433488
  49.8300018    0.2352040
  49.8400040    0.2418732
  49.8500023    0.2379008
  49.8600006    0.2372083
  49.8700027    0.2296532
  49.8800011    0.2368813
  49.8900032    0.2399714
  49.9000015    0.2292040
  49.9100037    0.2278337
  49.9200020    0.2428861
  49.9300041    0.2354367
  49.9400024    0.2486314
  49.9500008    0.2416060
  49.9600029    0.2414129
  49.9700012    0.2371241
  49.9800034    0.2363160
  49.9900017    0.2345141
  50.0000038    0.2389904
  50.0100021    0.2391647
  50.0200043    0.2474923
  50.0300026    0.2512828
  50.0400009    0.2369324
  50.0500031    0.2322161
  50.0600014    0.2433213
  50.0700035    0.2398707
  50.0800018    0.2425063
  50.0900040    0.2403045
  50.1000023    0.2441466
  50.1100006    0.2431559
  50.1200027    0.2504184
  50.1300011    0.2403955
  50.1400032    0.2480102
  50.1500015    0.2460180
  50.1600037    0.2378757
  50.1700020    0.2569640
  50.1800041    0.2493189
  50.1900024    0.2403014
  50.2000008    0.2388858
  50.2100029    0.2335047
  50.2200012    0.2448478
  50.2300034    0.2280337
  50.2400017    0.2298531
  50.2500038    0.2330234
  50.2600021    0.2376711
  50.2700043    0.2352487
  50.2800026    0.2381105
  50.2900009    0.2465141
  50.3000031    0.2346011
  50.3100014    0.2354843
  50.3200035    0.2327995
  50.3300018    0.2323379
  50.3400040    0.2346197
  50.3500023    0.2383549
  50.3600006    0.2377521
  50.3700027    0.2306150
  50.3800011    0.2354309
  50.3900032    0.2357629
  50.4000015    0.2258259
  50.4100037    0.2271485
  50.4200020    0.2362429
  50.4300041    0.2362278
  50.4400024    0.2390407
  50.4500008    0.2303663
  50.4600029    0.2296275
  50.4700012    0.2358717
  50.4800034    0.2406899
  50.4900017    0.2495053
  50.5000038    0.2425895
  50.5100021    0.2345868
  50.5200043    0.2428329
  50.5300026    0.2332400
  50.5400009    0.2360595
  50.5500031    0.2429973
  50.5600014    0.2285235
  50.5700035    0.2298716
  50.5800018    0.2333909
  50.5900040    0.2374167
  50.6000023    0.2301573
  50.6100006    0.2301659
  50.6200027    0.2368330
  50.6300011    0.2307952
  50.6400032    0.2278220
  50.6500015    0.2330677
  50.6600037    0.2327771
  50.6700020    0.2352550
  50.6800041    0.2393480
  50.6900024    0.2389945
  50.7000008    0.2311512
  50.7100029    0.2406685
  50.7200012    0.2332040
  50.7300034    0.2415132
  50.7400017    0.2415565
  50.7500038    0.2253433
  50.7600021    0.2368080
  50.7700043    0.2479434
  50.7800026    0.2401583
  50.7900009    0.2433178
  50.8000031    0.2473630
  50.8100014    0.2460988
  50.8200035    0.2379132
  50.8300018    0.2477070
  50.8400040    0.2437653
  50.8500023    0.2362397
  50.8600006    0.2364601
  50.8700027    0.2362738
  50.8800011    0.2459850
  50.8900032    0.2343019
  50.9000015    0.2392890
  50.9100037    0.2303640
  50.9200020    0.2262640
  50.9300041    0.2300067
  50.9400024    0.2283274
  50.9500008    0.2358432
  50.9600029    0.2314949
  50.9700012    0.2320885
  50.9800034    0.2318692
  50.9900017    0.2266922
  51.0000038    0.2364814
  51.0100021    0.2431470
  51.0200043    0.2465565
  51.0300026    0.2405816
  51.0400009    0.2432179
  51.0500031    0.2476240
  51.0600014    0.2404616
  51.0700035    0.2301238
  51.0800018    0.2364978
  51.0900040    0.2353228
  51.1000023    0.2379405
  51.1100006    0.2357448
  51.1200027    0.2332466
  51.1300011    0.2275690
  51.1400032    0.2336012
  51.1500015    0.2299575
  51.1600037    0.2272798
  51.1700020    0.2361717
  51.1800041    0.2366268
  51.1900024    0.2304463
  51.2000008    0.2340868
  51.2100029    0.2336693
  51.2200012    0.2350869
  51.2300034    0.2309697
  51.2400017    0.2342004
  51.2500038    0.2260305
  51.2600021    0.2381590
  51.2700043    0.2387413
  51.2800026    0.2383875
  51.2900009    0.2370326
  51.3000031    0.2288515
  51.3100014    0.2388875
  51.3200035    0.2280795
  51.3300018    0.2349124
  51.3400040    0.2355319
  51.3500023    0.2351986
  51.3600006    0.2314301
  51.3700027    0.2329050
  51.3800011    0.2238833
  51.3900032    0.2279222
  51.4000015    0.2325048
  51.4100037    0.2284260
  51.4200020    0.2343705
  51.4300041    0.2429596
  51.4400024    0.2233893
  51.4500008    0.2311719
  51.4600029    0.2292386
  51.4700012    0.2293943
  51.4800034    0.2202262
  51.4900017    0.2389654
  51.5000038    0.2397441
  51.5100021    0.2396224
  51.5200043    0.2287859
  51.5300026    0.2265484
  51.5400009    0.2312499
  51.5500031    0.2307491
  51.5600014    0.2208975
  51.5700035    0.2297487
  51.5800018    0.2285569
  51.5900040    0.2333849
  51.6000023    0.2229020
  51.6100006    0.2267358
  51.6200027    0.2315118
  51.6300011    0.2134341
  51.6400032    0.2210555
  51.6500015    0.2267611
  51.6600037    0.2232395
  51.6700020    0.2221619
  51.6800041    0.2171569
  51.6900024    0.2238992
  51.7000008    0.2214229
  51.7100029    0.2290559
  51.7200012    0.2335308
  51.7300034    0.2399840
  51.7400017    0.2422220
  51.7500038    0.2355671
  51.7600021    0.2343893
  51.7700043    0.2396336
  51.7800026    0.2293626
  51.7900009    0.2384751
  51.8000031    0.2333288
  51.8100014    0.2523805
  51.8200035    0.2352927
  51.8300018    0.2320673
  51.8400040    0.2322148
  51.8500023    0.2436918
  51.8600006    0.2478278
  51.8700027    0.2346649
  51.8800011    0.2407514
  51.8900032    0.2442617
  51.9000015    0.2365150
  51.9100037    0.2295280
  51.9200020    0.2340155
  51.9300041    0.2265850
  51.9400024    0.2356377
  51.9500008    0.2500659
  51.9600029    0.2390898
  51.9700012    0.2377549
  51.9800034    0.2414874
  51.9900017    0.2397344
  52.0000038    0.2418025
  52.0100021    0.2450669
  52.0200043    0.2280025
  52.0300026    0.2325391
  52.0400009    0.2296796
  52.0500031    0.2309860
  52.0600014    0.2300733
  52.0700035    0.2375233
  52.0800018    0.2449183
  52.0900040    0.2410361
  52.1000023    0.2486687
  52.1100006    0.2415038
  52.1200027    0.2466654
  52.1300011    0.2468916
  52.1400032    0.2415933
  52.1500015    0.2479630
  52.1600037    0.2553172
  52.1700020    0.2565281
  52.1800041    0.2491452
  52.1900024    0.2418371
  52.2000008    0.2503734
  52.2100029    0.2570112
  52.2200012    0.2420030
  52.2300034    0.2382808
  52.2400017    0.2424800
  52.2500038    0.2440586
  52.2600021    0.2452384
  52.2700043    0.2385939
  52.2800026    0.2374229
  52.2900009    0.2640533
  52.3000031    0.2470075
  52.3100014    0.2469760
  52.3200035    0.2491682
  52.3300018    0.2404438
  52.3400040    0.2541897
  52.3500023    0.2433173
  52.3600006    0.2471477
  52.3700027    0.2441659
  52.3800011    0.2367304
  52.3900032    0.2473198
  52.4000015    0.2395296
  52.4100037    0.2395515
  52.4200020    0.2355793
  52.4300041    0.2349949
  52.4400024    0.2359003
  52.4500008    0.2351292
  52.4600029    0.2396178
  52.4700012    0.2470944
  52.4800034    0.2537946
  52.4900017    0.2458568
  52.5000038    0.2478684
  52.5100021    0.2299431
  52.5200043    0.2337629
  52.5300026    0.2362986
  52.5400009    0.2352282
  52.5500031    0.2239288
  52.5600014    0.2353587
  52.5700035    0.2425024
  52.5800018    0.2431366
  52.5900040    0.2386440
  52.6000023    0.2426313
  52.6100006    0.2419705
  52.6200027    0.2314003
  52.6300011    0.2367642
  52.6400032    0.2347002
  52.6500015    0.2422585
  52.6600037    0.2348480
  52.6700020    0.2289674
  52.6800041    0.2319378
  52.6900024    0.2270810
  52.7000008    0.2367943
  52.7100029    0.2417163
  52.7200012    0.2457123
  52.7300034    0.2418405
  52.7400017    0.2386441
  52.7500038    0.2484769
  52.7600021    0.2408808
  52.7700043    0.2446177
  52.7800026    0.2430324
  52.7900009    0.2302483
  52.8000031    0.2390442
  52.8100014    0.2392414
  52.8200035    0.2291851
  52.8300018    0.2375470
  52.8400040    0.2377472
  52.8500023    0.2380001
  52.8600006    0.2349699
  52.8700027    0.2472669
  52.8800011    0.2398988
  52.8900032    0.2498854
  52.9000015    0.2400404
  52.9100037    0.2397045
  52.9200020    0.2472394
  52.9300041    0.2472888
  52.9400024    0.2555649
  52.9500008    0.2427849
  52.9600029    0.2406460
  52.9700012    0.2439308
  52.9800034    0.2527810
  52.9900017    0.2487070
  53.0000038    0.2475918
  53.0100021    0.2537312
  53.0200043    0.2576663
  53.0300026    0.2507895
  53.0400009    0.2448987
  53.0500031    0.2419405
  53.0600014    0.2445979
  53.0700035    0.2452489
  53.0800018    0.2401832
  53.0900040    0.2399630
  53.1000023    0.2399059
  53.1100044    0.2455697
  53.1200027    0.2409660
  53.1300011    0.2431459
  53.1400032    0.2382466
  53.1500015    0.2429737
  53.1600037    0.2391536
  53.1700020    0.2299237
  53.1800041    0.2351925
  53.1900024    0.2373713
  53.2000008    0.2339474
  53.2100029    0.2363098
  53.2200012    0.2352441
  53.2300034    0.2415105
  53.2400017    0.2392674
  53.2500038    0.2432006
  53.2600021    0.2347919
  53.2700043    0.2415490
  53.2800026    0.2418822
  53.2900009    0.2493341
  53.3000031    0.2499671
  53.3100014    0.2559703
  53.3200035    0.2493290
  53.3300018    0.2435019
  53.3400040    0.2370534
  53.3500023    0.2541932
  53.3600044    0.2558396
  53.3700027    0.2526452
  53.3800011    0.2574123
  53.3900032    0.2419596
  53.4000015    0.2431741
  53.4100037    0.2363876
  53.4200020    0.2415295
  53.4300041    0.2519475
  53.4400024    0.2423364
  53.4500008    0.2530276
  53.4600029    0.2507815
  53.4700012    0.2424345
  53.4800034    0.2422920
  53.4900017    0.2523470
  53.5000038    0.2440793
  53.5100021    0.2386821
  53.5200043    0.2435886
  53.5300026    0.2432662
  53.5400009    0.2442622
  53.5500031    0.2386803
  53.5600014    0.2411100
  53.5700035    0.2424729
  53.5800018    0.2422932
  53.5900040    0.2259099
  53.6000023    0.2301359
  53.6100044    0.2459689
  53.6200027    0.2477823
  53.6300011    0.2456808
  53.6400032    0.2485837
  53.6500015    0.2439232
  53.6600037    0.2433586
  53.6700020    0.2405299
  53.6800041    0.2454408
  53.6900024    0.2509418
  53.7000008    0.2433976
  53.7100029    0.2572833
  53.7200012    0.2524613
  53.7300034    0.2470084
  53.7400017    0.2438324
  53.7500038    0.2432305
  53.7600021    0.2381424
  53.7700043    0.2443884
  53.7800026    0.2496234
  53.7900009    0.2465894
  53.8000031    0.2491282
  53.8100014    0.2444469
  53.8200035    0.2463133
  53.8300018    0.2474215
  53.8400040    0.2358845
  53.8500023    0.2370771
  53.8600044    0.2376499
  53.8700027    0.2303554
  53.8800011    0.2291414
  53.8900032    0.2398331
  53.9000015    0.2320131
  53.9100037    0.2337235
  53.9200020    0.2394946
  53.9300041    0.2365324
  53.9400024    0.2384827
  53.9500008    0.2387324
  53.9600029    0.2386430
  53.9700012    0.2385357
  53.9800034    0.2496818
  53.9900017    0.2437378
  54.0000038    0.2415828
  54.0100021    0.2424546
  54.0200043    0.2389584
  54.0300026    0.2537036
  54.0400009    0.2465428
  54.0500031    0.2593578
  54.0600014    0.2569525
  54.0700035    0.2460155
  54.0800018    0.2520994
  54.0900040    0.2431586
  54.1000023    0.2379388
  54.1100044    0.2404341
  54.1200027    0.2446023
  54.1300011    0.2469117
  54.1400032    0.2462890
  54.1500015    0.2377646
  54.1600037    0.2349245
  54.1700020    0.2528512
  54.1800041    0.2379181
  54.1900024    0.2334470
  54.2000008    0.2380454
  54.2100029    0.2459528
  54.2200012    0.2460700
  54.2300034    0.2471197
  54.2400017    0.2517079
  54.2500038    0.2468519
  54.2600021    0.2477219
  54.2700043    0.2464412
  54.2800026    0.2469028
  54.2900009    0.2470190
  54.3000031    0.2517556
  54.3100014    0.2565440
  54.3200035    0.2459902
  54.3300018    0.2403196
  54.3400040    0.2538739
  54.3500023    0.2429953
  54.3600044    0.2427242
  54.3700027    0.2488856
  54.3800011    0.2529047
  54.3900032    0.2492586
  54.4000015    0.2535978
  54.4100037    0.2447067
  54.4200020    0.2394506
  54.4300041    0.2467972
  54.4400024    0.2511976
  54.4500008    0.2464160
  54.4600029    0.2457776
  54.4700012    0.2418478
  54.4800034    0.2478931
  54.4900017    0.2495526
  54.5000038    0.2440805
  54.5100021    0.2542762
  54.5200043    0.2552881
  54.5300026    0.2442574
  54.5400009    0.2467244
  54.5500031    0.2426718
  54.5600014    0.2373922
  54.5700035    0.2385284
  54.5800018    0.2338180
  54.5900040    0.2428626
  54.6000023    0.2426439
  54.6100044    0.2433478
  54.6200027    0.2429924
  54.6300011    0.2446507
  54.6400032    0.2486027
  54.6500015    0.2431972
  54.6600037    0.2443598
  54.6700020    0.2377369
  54.6800041    0.2419503
  54.6900024    0.2496094
  54.7000008    0.2490783
  54.7100029    0.2504821
  54.7200012    0.2381249
  54.7300034    0.2462298
  54.7400017    0.2421538
  54.7500038    0.2506993
  54.7600021    0.2478637
  54.7700043    0.2400275
  54.7800026    0.2486610
  54.7900009    0.2664868
  54.8000031    0.2569254
  54.8100014    0.2547424
  54.8200035    0.2672083
  54.8300018    0.2534376
  54.8400040    0.2492776
  54.8500023    0.2519617
  54.8600044    0.2534133
  54.8700027    0.2545272
  54.8800011    0.2529222
  54.8900032    0.2556085
  54.9000015    0.2557735
  54.9100037    0.2483703
  54.9200020    0.2440562
  54.9300041    0.2554417
  54.9400024    0.2615503
  54.9500008    0.2471976
  54.9600029    0.2433221
  54.9700012    0.2522642
  54.9800034    0.2484600
  54.9900017    0.2512813
  55.0000038    0.2522807
  55.0100021    0.2447912
  55.0200043    0.2473411
  55.0300026    0.2430429
  55.0400009    0.2444889
  55.0500031    0.2462578
  55.0600014    0.2552205
  55.0700035    0.2443264
  55.0800018    0.2392001
  55.0900040    0.2445874
  55.1000023    0.2398316
  55.1100044    0.2381806
  55.1200027    0.2315585
  55.1300011    0.2337266
  55.1400032    0.2440047
  55.1500015    0.2335608
  55.1600037    0.2414455
  55.1700020    0.2339719
  55.1800041    0.2433889
  55.1900024    0.2447558
  55.2000008    0.2487841
  55.2100029    0.2400452
  55.2200012    0.2417416
  55.2300034    0.2442535
  55.2400017    0.2460982
  55.2500038    0.2523657
  55.2600021    0.2509922
  55.2700043    0.2500103
  55.2800026    0.2561607
  55.2900009    0.2576778
  55.3000031    0.2510656
  55.3100014    0.2553300
  55.3200035    0.2532540
  55.3300018    0.2569750
  55.3400040    0.2631764
  55.3500023    0.2547260
  55.3600044    0.2489094
  55.3700027    0.2542478
  55.3800011    0.2572567
  55.3900032    0.2537526
  55.4000015    0.2476627
  55.4100037    0.2534849
  55.4200020    0.2458716
  55.4300041    0.2480216
  55.4400024    0.2583294
  55.4500008    0.2573439
  55.4600029    0.2586082
  55.4700012    0.2563199
  55.4800034    0.2635660
  55.4900017    0.2530348
  55.5000038    0.2453530
  55.5100021    0.2498582
  55.5200043    0.2454526
  55.5300026    0.2544548
  55.5400009    0.2511213
  55.5500031    0.2662789
  55.5600014    0.2525147
  55.5700035    0.2578467
  55.5800018    0.2598208
  55.5900040    0.2701190
  55.6000023    0.2551324
  55.6100044    0.2697851
  55.6200027    0.2670849
  55.6300011    0.2659476
  55.6400032    0.2633833
  55.6500015    0.2604245
  55.6600037    0.2550903
  55.6700020    0.2549452
  55.6800041    0.2706325
  55.6900024    0.2665874
  55.7000008    0.2577984
  55.7100029    0.2674721
  55.7200012    0.2501358
  55.7300034    0.2624967
  55.7400017    0.2485705
  55.7500038    0.2470122
  55.7600021    0.2582452
  55.7700043    0.2488357
  55.7800026    0.2551010
  55.7900009    0.2576685
  55.8000031    0.2434652
  55.8100014    0.2528459
  55.8200035    0.2418406
  55.8300018    0.2480332
  55.8400040    0.2483726
  55.8500023    0.2614095
  55.8600044    0.2497401
  55.8700027    0.2547523
  55.8800011    0.2605236
  55.8900032    0.2661703
  55.9000015    0.2634376
  55.9100037    0.2582813
  55.9200020    0.2586558
  55.9300041    0.2521970
  55.9400024    0.2579773
  55.9500008    0.2694127
  55.9600029    0.2609079
  55.9700012    0.2681530
  55.9800034    0.2569960
  55.9900017    0.2604963
  56.0000038    0.2693490
  56.0100021    0.2589310
  56.0200043    0.2567661
  56.0300026    0.2588581
  56.0400009    0.2611432
  56.0500031    0.2623265
  56.0600014    0.2714795
  56.0700035    0.2547217
  56.0800018    0.2584148
  56.0900040    0.2622134
  56.1000023    0.2580788
  56.1100044    0.2653904
  56.1200027    0.2684904
  56.1300011    0.2564433
  56.1400032    0.2655907
  56.1500015    0.2521857
  56.1600037    0.2520699
  56.1700020    0.2542903
  56.1800041    0.2437575
  56.1900024    0.2593134
  56.2000008    0.2508510
  56.2100029    0.2399025
  56.2200012    0.2461812
  56.2300034    0.2464814
  56.2400017    0.2532705
  56.2500038    0.2527436
  56.2600021    0.2507068
  56.2700043    0.2612779
  56.2800026    0.2724877
  56.2900009    0.2634108
  56.3000031    0.2554569
  56.3100014    0.2532942
  56.3200035    0.2534867
  56.3300018    0.2615525
  56.3400040    0.2475947
  56.3500023    0.2579543
  56.3600044    0.2456911
  56.3700027    0.2469606
  56.3800011    0.2398391
  56.3900032    0.2537225
  56.4000015    0.2516007
  56.4100037    0.2422932
  56.4200020    0.2500305
  56.4300041    0.2407784
  56.4400024    0.2521670
  56.4500046    0.2503588
  56.4600029    0.2380170
  56.4700012    0.2462750
  56.4800034    0.2448157
  56.4900017    0.2477733
  56.5000038    0.2344824
  56.5100021    0.2453944
  56.5200043    0.2443523
  56.5300026    0.2548587
  56.5400009    0.2510132
  56.5500031    0.2594333
  56.5600014    0.2413693
  56.5700035    0.2477978
  56.5800018    0.2404798
  56.5900040    0.2543334
  56.6000023    0.2480667
  56.6100044    0.2455853
  56.6200027    0.2614911
  56.6300011    0.2528952
  56.6400032    0.2488249
  56.6500015    0.2620372
  56.6600037    0.2596351
  56.6700020    0.2554325
  56.6800041    0.2468434
  56.6900024    0.2531939
  56.7000046    0.2596031
  56.7100029    0.2481818
  56.7200012    0.2532096
  56.7300034    0.2568689
  56.7400017    0.2581885
  56.7500038    0.2605774
  56.7600021    0.2651130
  56.7700043    0.2678573
  56.7800026    0.2657378
  56.7900009    0.2595774
  56.8000031    0.2700367
  56.8100014    0.2568939
  56.8200035    0.2606866
  56.8300018    0.2634715
  56.8400040    0.2537229
  56.8500023    0.2593985
  56.8600044    0.2655073
  56.8700027    0.2558281
  56.8800011    0.2642958
  56.8900032    0.2551159
  56.9000015    0.2662725
  56.9100037    0.2720413
  56.9200020    0.2769586
  56.9300041    0.2721127
  56.9400024    0.2642441
  56.9500046    0.2700577
  56.9600029    0.2534004
  56.9700012    0.2603633
  56.9800034    0.2680271
  56.9900017    0.2696942
  57.0000038    0.2684650
  57.0100021    0.2653681
  57.0200043    0.2704288
  57.0300026    0.2697423
  57.0400009    0.2755266
  57.0500031    0.2797433
  57.0600014    0.2835614
  57.0700035    0.2637251
  57.0800018    0.2699330
  57.0900040    0.2667754
  57.1000023    0.2854841
  57.1100044    0.2735842
  57.1200027    0.2864166
  57.1300011    0.2742660
  57.1400032    0.2775995
  57.1500015    0.2799814
  57.1600037    0.2698290
  57.1700020    0.2708660
  57.1800041    0.2602337
  57.1900024    0.2599200
  57.2000046    0.2624707
  57.2100029    0.2706801
  57.2200012    0.2714458
  57.2300034    0.2611288
  57.2400017    0.2559981
  57.2500038    0.2658391
  57.2600021    0.2653883
  57.2700043    0.2532920
  57.2800026    0.2604833
  57.2900009    0.2669860
  57.3000031    0.2595395
  57.3100014    0.2514947
  57.3200035    0.2543935
  57.3300018    0.2631909
  57.3400040    0.2633936
  57.3500023    0.2702772
  57.3600044    0.2668306
  57.3700027    0.2636317
  57.3800011    0.2667643
  57.3900032    0.2613631
  57.4000015    0.2603422
  57.4100037    0.2693802
  57.4200020    0.2592693
  57.4300041    0.2645352
  57.4400024    0.2609965
  57.4500046    0.2685468
  57.4600029    0.2670195
  57.4700012    0.2543908
  57.4800034    0.2619945
  57.4900017    0.2530021
  57.5000038    0.2597121
  57.5100021    0.2640134
  57.5200043    0.2637341
  57.5300026    0.2732636
  57.5400009    0.2702399
  57.5500031    0.2598120
  57.5600014    0.2533216
  57.5700035    0.2434954
  57.5800018    0.2567520
  57.5900040    0.2607989
  57.6000023    0.2628748
  57.6100044    0.2584338
  57.6200027    0.2535392
  57.6300011    0.2617867
  57.6400032    0.2632061
  57.6500015    0.2646241
  57.6600037    0.2600183
  57.6700020    0.2526072
  57.6800041    0.2586638
  57.6900024    0.2664011
  57.7000046    0.2627428
  57.7100029    0.2656067
  57.7200012    0.2665783
  57.7300034    0.2677140
  57.7400017    0.2644851
  57.7500038    0.2666685
  57.7600021    0.2623468
  57.7700043    0.2592858
  57.7800026    0.2590806
  57.7900009    0.2532508
  57.8000031    0.2559865
  57.8100014    0.2555434
  57.8200035    0.2654855
  57.8300018    0.2600089
  57.8400040    0.2548804
  57.8500023    0.2590500
  57.8600044    0.2523329
  57.8700027    0.2549336
  57.8800011    0.2679778
  57.8900032    0.2591885
  57.9000015    0.2667766
  57.9100037    0.2596786
  57.9200020    0.2541863
  57.9300041    0.2574901
  57.9400024    0.2544374
  57.9500046    0.2599533
  57.9600029    0.2671487
  57.9700012    0.2767831
  57.9800034    0.2657219
  57.9900017    0.2716540
  58.0000038    0.2618033
  58.0100021    0.2740207
  58.0200043    0.2627791
  58.0300026    0.2687944
  58.0400009    0.2686500
  58.0500031    0.2731366
  58.0600014    0.2755509
  58.0700035    0.2765971
  58.0800018    0.2766426
  58.0900040    0.2652439
  58.1000023    0.2655105
  58.1100044    0.2648832
  58.1200027    0.2670761
  58.1300011    0.2669442
  58.1400032    0.2675045
  58.1500015    0.2680310
  58.1600037    0.2729408
  58.1700020    0.2693596
  58.1800041    0.2719690
  58.1900024    0.2621199
  58.2000046    0.2701759
  58.2100029    0.2707005
  58.2200012    0.2548752
  58.2300034    0.2645563
  58.2400017    0.2794656
  58.2500038    0.2702434
  58.2600021    0.2697703
  58.2700043    0.2447497
  58.2800026    0.2670362
  58.2900009    0.2566904
  58.3000031    0.2654220
  58.3100014    0.2484936
  58.3200035    0.2494216
  58.3300018    0.2457643
  58.3400040    0.2440545
  58.3500023    0.2505841
  58.3600044    0.2484522
  58.3700027    0.2466985
  58.3800011    0.2553923
  58.3900032    0.2500856
  58.4000015    0.2427306
  58.4100037    0.2456733
  58.4200020    0.2425293
  58.4300041    0.2491193
  58.4400024    0.2540398
  58.4500046    0.2509065
  58.4600029    0.2574289
  58.4700012    0.2489270
  58.4800034    0.2560365
  58.4900017    0.2547357
  58.5000038    0.2688263
  58.5100021    0.2659985
  58.5200043    0.2636518
  58.5300026    0.2574883
  58.5400009    0.2548023
  58.5500031    0.2483635
  58.5600014    0.2431749
  58.5700035    0.2613815
  58.5800018    0.2544881
  58.5900040    0.2568194
  58.6000023    0.2591020
  58.6100044    0.2493754
  58.6200027    0.2546923
  58.6300011    0.2556215
  58.6400032    0.2464352
  58.6500015    0.2509446
  58.6600037    0.2543350
  58.6700020    0.2548811
  58.6800041    0.2595976
  58.6900024    0.2537346
  58.7000046    0.2478582
  58.7100029    0.2523404
  58.7200012    0.2444795
  58.7300034    0.2514953
  58.7400017    0.2470971
  58.7500038    0.2558876
  58.7600021    0.2529053
  58.7700043    0.2559632
  58.7800026    0.2484740
  58.7900009    0.2535863
  58.8000031    0.2534247
  58.8100014    0.2461315
  58.8200035    0.2567818
  58.8300018    0.2573860
  58.8400040    0.2622074
  58.8500023    0.2465983
  58.8600044    0.2463375
  58.8700027    0.2615564
  58.8800011    0.2589334
  58.8900032    0.2646569
  58.9000015    0.2672273
  58.9100037    0.2723546
  58.9200020    0.2716560
  58.9300041    0.2605909
  58.9400024    0.2576807
  58.9500046    0.2591612
  58.9600029    0.2534536
  58.9700012    0.2568965
  58.9800034    0.2607727
  58.9900017    0.2554607
  59.0000038    0.2554775
  59.0100021    0.2639901
  59.0200043    0.2586874
  59.0300026    0.2567251
  59.0400009    0.2566190
  59.0500031    0.2612514
  59.0600014    0.2704108
  59.0700035    0.2708809
  59.0800018    0.2507476
  59.0900040    0.2569102
  59.1000023    0.2684928
  59.1100044    0.2564924
  59.1200027    0.2762090
  59.1300011    0.2672921
  59.1400032    0.2593373
  59.1500015    0.2621548
  59.1600037    0.2692299
  59.1700020    0.2634022
  59.1800041    0.2563479
  59.1900024    0.2549924
  59.2000046    0.2479666
  59.2100029    0.2575046
  59.2200012    0.2540674
  59.2300034    0.2545840
  59.2400017    0.2607764
  59.2500038    0.2521982
  59.2600021    0.2588570
  59.2700043    0.2595423
  59.2800026    0.2586558
  59.2900009    0.2474099
  59.3000031    0.2530734
  59.3100014    0.2465237
  59.3200035    0.2556058
  59.3300018    0.2462593
  59.3400040    0.2607000
  59.3500023    0.2527063
  59.3600044    0.2671693
  59.3700027    0.2598251
  59.3800011    0.2524959
  59.3900032    0.2759687
  59.4000015    0.2600782
  59.4100037    0.2544550
  59.4200020    0.2499579
  59.4300041    0.2621820
  59.4400024    0.2547704
  59.4500046    0.2467661
  59.4600029    0.2446555
  59.4700012    0.2545570
  59.4800034    0.2513884
  59.4900017    0.2522731
  59.5000038    0.2563078
  59.5100021    0.2494715
  59.5200043    0.2399075
  59.5300026    0.2367659
  59.5400047    0.2341620
  59.5500031    0.2484635
  59.5600014    0.2412609
  59.5700035    0.2486689
  59.5800018    0.2496041
  59.5900040    0.2512641
  59.6000023    0.2559874
  59.6100044    0.2591678
  59.6200027    0.2612434
  59.6300011    0.2547161
  59.6400032    0.2627295
  59.6500015    0.2477989
  59.6600037    0.2504877
  59.6700020    0.2665855
  59.6800041    0.2474356
  59.6900024    0.2578092
  59.7000046    0.2649653
  59.7100029    0.2581009
  59.7200012    0.2408810
  59.7300034    0.2484281
  59.7400017    0.2428530
  59.7500038    0.2464440
  59.7600021    0.2479564
  59.7700043    0.2507332
  59.7800026    0.2609048
  59.7900047    0.2622930
  59.8000031    0.2497515
  59.8100014    0.2529827
  59.8200035    0.2412158
  59.8300018    0.2430272
  59.8400040    0.2453866
  59.8500023    0.2449842
  59.8600044    0.2377856
  59.8700027    0.2408952
  59.8800011    0.2418925
  59.8900032    0.2547721
  59.9000015    0.2509667
  59.9100037    0.2606042
  59.9200020    0.2550563
  59.9300041    0.2556063
  59.9400024    0.2559254
  59.9500046    0.2568427
  59.9600029    0.2494278
  59.9700012    0.2494931
  59.9800034    0.2476321
  59.9900017    0.2456450
  60.0000038    0.2513651
  60.0100021    0.2554499
  60.0200043    0.2622658
  60.0300026    0.2544344
  60.0400047    0.2548801
  60.0500031    0.2606454
  60.0600014    0.2433684
  60.0700035    0.2547112
  60.0800018    0.2525388
  60.0900040    0.2585894
  60.1000023    0.2747820
  60.1100044    0.2741346
  60.1200027    0.2711925
  60.1300011    0.2688994
  60.1400032    0.2706602
  60.1500015    0.2664857
  60.1600037    0.2752348
  60.1700020    0.2776266
  60.1800041    0.2799158
  60.1900024    0.2709807
  60.2000046    0.2753199
  60.2100029    0.2695554
  60.2200012    0.2615466
  60.2300034    0.2655461
  60.2400017    0.2773482
  60.2500038    0.2734249
  60.2600021    0.2691557
  60.2700043    0.2728396
  60.2800026    0.2662216
  60.2900047    0.2795213
  60.3000031    0.2790726
  60.3100014    0.2808308
  60.3200035    0.2752303
  60.3300018    0.2802518
  60.3400040    0.2761835
  60.3500023    0.2700331
  60.3600044    0.2766196
  60.3700027    0.2703094
  60.3800011    0.2656218
  60.3900032    0.2625251
  60.4000015    0.2566471
  60.4100037    0.2635451
  60.4200020    0.2709198
  60.4300041    0.2619901
  60.4400024    0.2701286
  60.4500046    0.2671750
  60.4600029    0.2745665
  60.4700012    0.2665119
  60.4800034    0.2709675
  60.4900017    0.2719546
  60.5000038    0.2789476
  60.5100021    0.2728444
  60.5200043    0.2724757
  60.5300026    0.2736721
  60.5400047    0.2723826
  60.5500031    0.2707166
  60.5600014    0.2579637
  60.5700035    0.2749369
  60.5800018    0.2658244
  60.5900040    0.2694239
  60.6000023    0.2600604
  60.6100044    0.2583695
  60.6200027    0.2690209
  60.6300011    0.2690066
  60.6400032    0.2672896
  60.6500015    0.2696202
  60.6600037    0.2529554
  60.6700020    0.2599956
  60.6800041    0.2659124
  60.6900024    0.2618192
  60.7000046    0.2626129
  60.7100029    0.2501102
  60.7200012    0.2546046
  60.7300034    0.2668713
  60.7400017    0.2720100
  60.7500038    0.2667039
  60.7600021    0.2753537
  60.7700043    0.2778681
  60.7800026    0.2637456
  60.7900047    0.2492275
  60.8000031    0.2634955
  60.8100014    0.2535414
  60.8200035    0.2617625
  60.8300018    0.2568677
  60.8400040    0.2698535
  60.8500023    0.2580412
  60.8600044    0.2604455
  60.8700027    0.2728443
  60.8800011    0.2735442
  60.8900032    0.2856470
  60.9000015    0.2792227
  60.9100037    0.2758171
  60.9200020    0.2673015
  60.9300041    0.2507005
  60.9400024    0.2372038
  60.9500046    0.2406364
  60.9600029    0.2471942
  60.9700012    0.2536106
  60.9800034    0.2585329
  60.9900017    0.2593506
  61.0000038    0.2578289
  61.0100021    0.2594741
  61.0200043    0.2561141
  61.0300026    0.2639090
  61.0400047    0.2636519
  61.0500031    0.2615971
  61.0600014    0.2633262
  61.0700035    0.2705036
  61.0800018    0.2653749
  61.0900040    0.2608851
  61.1000023    0.2604450
  61.1100044    0.2671920
  61.1200027    0.2503496
  61.1300011    0.2511294
  61.1400032    0.2485082
  61.1500015    0.2590259
  61.1600037    0.2560465
  61.1700020    0.2583573
  61.1800041    0.2574405
  61.1900024    0.2552053
  61.2000046    0.2591415
  61.2100029    0.2538241
  61.2200012    0.2577454
  61.2300034    0.2427256
  61.2400017    0.2527111
  61.2500038    0.2589833
  61.2600021    0.2636776
  61.2700043    0.2631854
  61.2800026    0.2533958
  61.2900047    0.2605872
  61.3000031    0.2558733
  61.3100014    0.2605739
  61.3200035    0.2655919
  61.3300018    0.2725342
  61.3400040    0.2810072
  61.3500023    0.2560176
  61.3600044    0.2547907
  61.3700027    0.2525480
  61.3800011    0.2601509
  61.3900032    0.2616257
  61.4000015    0.2561671
  61.4100037    0.2623883
  61.4200020    0.2437393
  61.4300041    0.2486821
  61.4400024    0.2448109
  61.4500046    0.2683301
  61.4600029    0.2544908
  61.4700012    0.2556621
  61.4800034    0.2515855
  61.4900017    0.2496609
  61.5000038    0.2479349
  61.5100021    0.2373466
  61.5200043    0.2472830
  61.5300026    0.2464609
  61.5400047    0.2598394
  61.5500031    0.2564839
  61.5600014    0.2534452
  61.5700035    0.2479281
  61.5800018    0.2482426
  61.5900040    0.2582618
  61.6000023    0.2696339
  61.6100044    0.2551163
  61.6200027    0.2445745
  61.6300011    0.2573802
  61.6400032    0.2482257
  61.6500015    0.2579171
  61.6600037    0.2431770
  61.6700020    0.2523536
  61.6800041    0.2424802
  61.6900024    0.2420051
  61.7000046    0.2355933
  61.7100029    0.2326705
  61.7200012    0.2539163
  61.7300034    0.2470999
  61.7400017    0.2472624
  61.7500038    0.2510492
  61.7600021    0.2378343
  61.7700043    0.2421164
  61.7800026    0.2429584
  61.7900047    0.2499421
  61.8000031    0.2439707
  61.8100014    0.2419973
  61.8200035    0.2325573
  61.8300018    0.2359337
  61.8400040    0.2466711
  61.8500023    0.2496684
  61.8600044    0.2471540
  61.8700027    0.2397459
  61.8800011    0.2394783
  61.8900032    0.2337544
  61.9000015    0.2402500
  61.9100037    0.2401682
  61.9200020    0.2465656
  61.9300041    0.2515087
  61.9400024    0.2532349
  61.9500046    0.2515617
  61.9600029    0.2484360
  61.9700012    0.2422595
  61.9800034    0.2457726
  61.9900017    0.2497261
  62.0000038    0.2440678
  62.0100021    0.2438124
  62.0200043    0.2523583
  62.0300026    0.2683875
  62.0400047    0.2479288
  62.0500031    0.2510361
  62.0600014    0.2476689
  62.0700035    0.2453836
  62.0800018    0.2553003
  62.0900040    0.2354209
  62.1000023    0.2468297
  62.1100044    0.2487757
  62.1200027    0.2492495
  62.1300011    0.2429230
  62.1400032    0.2482541
  62.1500015    0.2417201
  62.1600037    0.2490191
  62.1700020    0.2550423
  62.1800041    0.2516918
  62.1900024    0.2493997
  62.2000046    0.2606015
  62.2100029    0.2477813
  62.2200012    0.2589668
  62.2300034    0.2530499
  62.2400017    0.2452646
  62.2500038    0.2481932
  62.2600021    0.2424122
  62.2700043    0.2451059
  62.2800026    0.2498082
  62.2900047    0.2539011
  62.3000031    0.2598151
  62.3100014    0.2419406
  62.3200035    0.2518124
  62.3300018    0.2624835
  62.3400040    0.2630629
  62.3500023    0.2585860
  62.3600044    0.2617906
  62.3700027    0.2521015
  62.3800011    0.2412390
  62.3900032    0.2514243
  62.4000015    0.2470242
  62.4100037    0.2514555
  62.4200020    0.2459942
  62.4300041    0.2564147
  62.4400024    0.2465513
  62.4500046    0.2454334
  62.4600029    0.2536407
  62.4700012    0.2474652
  62.4800034    0.2483654
  62.4900017    0.2499476
  62.5000038    0.2299235
  62.5100021    0.2411297
  62.5200043    0.2498360
  62.5300026    0.2370609
  62.5400047    0.2445588
  62.5500031    0.2464545
  62.5600014    0.2442642
  62.5700035    0.2518793
  62.5800018    0.2510971
  62.5900040    0.2481907
  62.6000023    0.2425836
  62.6100044    0.2497371
  62.6200027    0.2596817
  62.6300011    0.2684277
  62.6400032    0.2472475
  62.6500015    0.2565972
  62.6600037    0.2392343
  62.6700020    0.2480533
  62.6800041    0.2440208
  62.6900024    0.2489046
  62.7000046    0.2428109
  62.7100029    0.2569317
  62.7200012    0.2510993
  62.7300034    0.2388160
  62.7400017    0.2442831
  62.7500038    0.2450454
  62.7600021    0.2530783
  62.7700043    0.2475549
  62.7800026    0.2481826
  62.7900047    0.2351943
  62.8000031    0.2360235
  62.8100014    0.2411988
  62.8200035    0.2459847
  62.8300018    0.2377585
  62.8400040    0.2370846
  62.8500023    0.2310618
  62.8600044    0.2403533
  62.8700027    0.2458508
  62.8800049    0.2492123
  62.8900032    0.2473765
  62.9000015    0.2388926
  62.9100037    0.2315982
  62.9200020    0.2359665
  62.9300041    0.2344000
  62.9400024    0.2306026
  62.9500046    0.2392859
  62.9600029    0.2291147
  62.9700012    0.2393920
  62.9800034    0.2408453
  62.9900017    0.2411554
  63.0000038    0.2488604
  63.0100021    0.2455858
  63.0200043    0.2515823
  63.0300026    0.2448367
  63.0400047    0.2519867
  63.0500031    0.2368224
  63.0600014    0.2339678
  63.0700035    0.2471025
  63.0800018    0.2274687
  63.0900040    0.2382559
  63.1000023    0.2484917
  63.1100044    0.2428133
  63.1200027    0.2341767
  63.1300049    0.2489680
  63.1400032    0.2518454
  63.1500015    0.2502019
  63.1600037    0.2414231
  63.1700020    0.2454394
  63.1800041    0.2438325
  63.1900024    0.2402255
  63.2000046    0.2426394
  63.2100029    0.2391209
  63.2200012    0.2433068
  63.2300034    0.2525618
  63.2400017    0.2420628
  63.2500038    0.2430018
  63.2600021    0.2589516
  63.2700043    0.2448957
  63.2800026    0.2408287
  63.2900047    0.2493991
  63.3000031    0.2438408
  63.3100014    0.2505180
  63.3200035    0.2448041
  63.3300018    0.2388436
  63.3400040    0.2496869
  63.3500023    0.2502748
  63.3600044    0.2465066
  63.3700027    0.2443323
  63.3800049    0.2462951
  63.3900032    0.2529988
  63.4000015    0.2532313
  63.4100037    0.2497733
  63.4200020    0.2606464
  63.4300041    0.2486254
  63.4400024    0.2584029
  63.4500046    0.2567238
  63.4600029    0.2511723
  63.4700012    0.2496922
  63.4800034    0.2555929
  63.4900017    0.2555675
  63.5000038    0.2480441
  63.5100021    0.2468384
  63.5200043    0.2506545
  63.5300026    0.2514404
  63.5400047    0.2543659
  63.5500031    0.2523632
  63.5600014    0.2464791
  63.5700035    0.2432315
  63.5800018    0.2374540
  63.5900040    0.2432661
  63.6000023    0.2401761
  63.6100044    0.2404231
  63.6200027    0.2436017
  63.6300049    0.2421134
  63.6400032    0.2377024
  63.6500015    0.2379231
  63.6600037    0.2395061
  63.6700020    0.2453691
  63.6800041    0.2444180
  63.6900024    0.2367041
  63.7000046    0.2403217
  63.7100029    0.2336823
  63.7200012    0.2396909
  63.7300034    0.2311040
  63.7400017    0.2387606
  63.7500038    0.2431772
  63.7600021    0.2354977
  63.7700043    0.2386884
  63.7800026    0.2313168
  63.7900047    0.2363033
  63.8000031    0.2445276
  63.8100014    0.2437878
  63.8200035    0.2550548
  63.8300018    0.2463800
  63.8400040    0.2432950
  63.8500023    0.2464245
  63.8600044    0.2553875
  63.8700027    0.2547380
  63.8800049    0.2444279
  63.8900032    0.2535509
  63.9000015    0.2473317
  63.9100037    0.2509972
  63.9200020    0.2649517
  63.9300041    0.2499807
  63.9400024    0.2492060
  63.9500046    0.2396823
  63.9600029    0.2442576
  63.9700012    0.2474685
  63.9800034    0.2459172
  63.9900017    0.2309113
  64.0000000    0.2411168
  64.0100021    0.2341228
  64.0200043    0.2361309
  64.0300064    0.2347679
  64.0400009    0.2409698
  64.0500031    0.2437396
  64.0600052    0.2476754
  64.0699997    0.2489315
  64.0800018    0.2491830
  64.0900040    0.2501594
  64.1000061    0.2577082
  64.1100006    0.2514292
  64.1200027    0.2493787
  64.1300049    0.2526697
  64.1399994    0.2536578
  64.1500015    0.2472778
  64.1600037    0.2463556
  64.1700058    0.2459875
  64.1800003    0.2457102
  64.1900024    0.2340033
  64.2000046    0.2425360
  64.2100067    0.2387763
  64.2200012    0.2343007
  64.2300034    0.2479922
  64.2400055    0.2469967
  64.2500000    0.2464743
  64.2600021    0.2584028
  64.2700043    0.2380268
  64.2800064    0.2538272
  64.2900009    0.2515555
  64.3000031    0.2419387
  64.3100052    0.2354743
  64.3199997    0.2364121
  64.3300018    0.2429721
  64.3400040    0.2322149
  64.3500061    0.2277547
  64.3600006    0.2326695
  64.3700027    0.2359818
  64.3800049    0.2353981
  64.3899994    0.2329252
  64.4000015    0.2357684
  64.4100037    0.2345265
  64.4200058    0.2432456
  64.4300003    0.2426473
  64.4400024    0.2426732
  64.4500046    0.2293658
  64.4600067    0.2480875
  64.4700012    0.2463766
  64.4800034    0.2327778
  64.4900055    0.2319037
  64.5000000    0.2471565
  64.5100021    0.2366684
  64.5200043    0.2437073
  64.5300064    0.2398064
  64.5400009    0.2291805
  64.5500031    0.2381707
  64.5600052    0.2342554
  64.5699997    0.2529767
  64.5800018    0.2477290
  64.5900040    0.2423703
  64.6000061    0.2376642
  64.6100006    0.2297199
  64.6200027    0.2347988
  64.6300049    0.2412591
  64.6399994    0.2365302
  64.6500015    0.2373507
  64.6600037    0.2376817
  64.6700058    0.2387081
  64.6800003    0.2425394
  64.6900024    0.2336315
  64.7000046    0.2320704
  64.7100067    0.2368196
  64.7200012    0.2405974
  64.7300034    0.2448793
  64.7400055    0.2452115
  64.7500000    0.2431650
  64.7600021    0.2359395
  64.7700043    0.2434493
  64.7800064    0.2473762
  64.7900009    0.2468709
  64.8000031    0.2443979
  64.8100052    0.2449190
  64.8199997    0.2424701
  64.8300018    0.2492374
  64.8400040    0.2309679
  64.8500061    0.2341174
  64.8600006    0.2477161
  64.8700027    0.2465358
  64.8800049    0.2419417
  64.8899994    0.2438659
  64.9000015    0.2373518
  64.9100037    0.2442632
  64.9200058    0.2404481
  64.9300003    0.2386615
  64.9400024    0.2360373
  64.9500046    0.2466052
  64.9600067    0.2396879
  64.9700012    0.2458400
  64.9800034    0.2441726
  64.9900055    0.2400950
  65.0000000    0.2406499
  65.0100021    0.2383904
  65.0200043    0.2386822
  65.0300064    0.2456888
  65.0400009    0.2388391
  65.0500031    0.2349295
  65.0600052    0.2405120
  65.0699997    0.2414317
  65.0800018    0.2404233
  65.0900040    0.2373106
  65.1000061    0.2274758
  65.1100006    0.2335814
  65.1200027    0.2509176
  65.1300049    0.2430538
  65.1399994    0.2408136
  65.1500015    0.2501850
  65.1600037    0.2447101
  65.1700058    0.2364623
  65.1800003    0.2363139
  65.1900024    0.2468965
  65.2000046    0.2436894
  65.2100067    0.2578081
  65.2200012    0.2514404
  65.2300034    0.2399471
  65.2400055    0.2419594
  65.2500000    0.2352852
  65.2600021    0.2342815
  65.2700043    0.2398232
  65.2800064    0.2307727
  65.2900009    0.2413499
  65.3000031    0.2338012
  65.3100052    0.2455632
  65.3199997    0.2394907
  65.3300018    0.2389939
  65.3400040    0.2388517
  65.3500061    0.2414497
  65.3600006    0.2398554
  65.3700027    0.2464609
  65.3800049    0.2486102
  65.3899994    0.2419366
  65.4000015    0.2384430
  65.4100037    0.2410453
  65.4200058    0.2374645
  65.4300003    0.2321387
  65.4400024    0.2350162
  65.4500046    0.2346296
  65.4600067    0.2363504
  65.4700012    0.2311992
  65.4800034    0.2381572
  65.4900055    0.2350844
  65.5000000    0.2366530
  65.5100021    0.2353026
  65.5200043    0.2290812
  65.5300064    0.2332949
  65.5400009    0.2329543
  65.5500031    0.2294802
  65.5600052    0.2289332
  65.5699997    0.2314038
  65.5800018    0.2351610
  65.5900040    0.2420995
  65.6000061    0.2362138
  65.6100006    0.2414786
  65.6200027    0.2337883
  65.6300049    0.2375022
  65.6399994    0.2321627
  65.6500015    0.2282129
  65.6600037    0.2369847
  65.6700058    0.2322428
  65.6800003    0.2355327
  65.6900024    0.2371866
  65.7000046    0.2331958
  65.7100067    0.2269130
  65.7200012    0.2354545
  65.7300034    0.2333737
  65.7400055    0.2288157
  65.7500000    0.2287407
  65.7600021    0.2319015
  65.7700043    0.2285775
  65.7800064    0.2275629
  65.7900009    0.2297594
  65.8000031    0.2431210
  65.8100052    0.2275662
  65.8199997    0.2229073
  65.8300018    0.2239362
  65.8400040    0.2294602
  65.8500061    0.2354094
  65.8600006    0.2317892
  65.8700027    0.2216547
  65.8800049    0.2276819
  65.8899994    0.2387486
  65.9000015    0.2279796
  65.9100037    0.2289946
  65.9200058    0.2274681
  65.9300003    0.2320363
  65.9400024    0.2460205
  65.9500046    0.2422515
  65.9600067    0.2359992
  65.9700012    0.2353861
  65.9800034    0.2273852
  65.9900055    0.2437368
  66.0000000    0.2389192
  66.0100021    0.2268525
  66.0200043    0.2376831
  66.0300064    0.2368364
  66.0400009    0.2289951
  66.0500031    0.2373953
  66.0600052    0.2345795
  66.0699997    0.2388543
  66.0800018    0.2433144
  66.0900040    0.2356650
  66.1000061    0.2320658
  66.1100006    0.2371994
  66.1200027    0.2359068
  66.1300049    0.2472010
  66.1399994    0.2407160
  66.1500015    0.2438017
  66.1600037    0.2354388
  66.1700058    0.2337372
  66.1800003    0.2446969
  66.1900024    0.2395144
  66.2000046    0.2384144
  66.2100067    0.2430563
  66.2200012    0.2377578
  66.2300034    0.2424126
  66.2400055    0.2356468
  66.2500000    0.2337649
  66.2600021    0.2347333
  66.2700043    0.2401505
  66.2800064    0.2460445
  66.2900009    0.2352377
  66.3000031    0.2461400
  66.3100052    0.2524040
  66.3199997    0.2418776
  66.3300018    0.2314836
  66.3400040    0.2430793
  66.3500061    0.2403797
  66.3600006    0.2480868
  66.3700027    0.2385804
  66.3800049    0.2338768
  66.3899994    0.2454707
  66.4000015    0.2473701
  66.4100037    0.2540655
  66.4200058    0.2526610
  66.4300003    0.2593171
  66.4400024    0.2493114
  66.4500046    0.2413007
  66.4600067    0.2354042
  66.4700012    0.2359443
  66.4800034    0.2357643
  66.4900055    0.2251982
  66.5000000    0.2315077
  66.5100021    0.2350302
  66.5200043    0.2432871
  66.5300064    0.2408174
  66.5400009    0.2408768
  66.5500031    0.2346141
  66.5600052    0.2386028
  66.5699997    0.2403492
  66.5800018    0.2360334
  66.5900040    0.2316846
  66.6000061    0.2415952
  66.6100006    0.2421727
  66.6200027    0.2422722
  66.6300049    0.2371432
  66.6399994    0.2283354
  66.6500015    0.2338275
  66.6600037    0.2370153
  66.6700058    0.2308258
  66.6800003    0.2465993
  66.6900024    0.2405792
  66.7000046    0.2484822
  66.7100067    0.2379050
  66.7200012    0.2401480
  66.7300034    0.2376650
  66.7400055    0.2328210
  66.7500000    0.2373632
  66.7600021    0.2383895
  66.7700043    0.2453021
  66.7800064    0.2427302
  66.7900009    0.2303727
  66.8000031    0.2404927
  66.8100052    0.2374194
  66.8199997    0.2377505
  66.8300018    0.2403771
  66.8400040    0.2453904
  66.8500061    0.2297187
  66.8600006    0.2471547
  66.8700027    0.2438680
  66.8800049    0.2359370
  66.8899994    0.2389702
  66.9000015    0.2448176
  66.9100037    0.2390257
  66.9200058    0.2407258
  66.9300003    0.2427424
  66.9400024    0.2450528
  66.9500046    0.2424614
  66.9600067    0.2432343
  66.9700012    0.2437882
  66.9800034    0.2441271
  66.9900055    0.2497983
  67.0000000    0.2473225
  67.0100021    0.2445396
  67.0200043    0.2371724
  67.0300064    0.2405520
  67.0400009    0.2428517
  67.0500031    0.2374778
  67.0600052    0.2335151
  67.0699997    0.2463513
  67.0800018    0.2340111
  67.0900040    0.2339549
  67.1000061    0.2334984
  67.1100006    0.2287834
  67.1200027    0.2384765
  67.1300049    0.2357581
  67.1399994    0.2442824
  67.1500015    0.2359230
  67.1600037    0.2378021
  67.1700058    0.2373235
  67.1800003    0.2398290
  67.1900024    0.2541199
  67.2000046    0.2358179
  67.2100067    0.2323598
  67.2200012    0.2332903
  67.2300034    0.2388065
  67.2400055    0.2333715
  67.2500000    0.2368104
  67.2600021    0.2369912
  67.2700043    0.2451587
  67.2800064    0.2528314
  67.2900009    0.2361985
  67.3000031    0.2420114
  67.3100052    0.2495350
  67.3199997    0.2475792
  67.3300018    0.2457210
  67.3400040    0.2362515
  67.3500061    0.2302825
  67.3600006    0.2257270
  67.3700027    0.2291613
  67.3800049    0.2310681
  67.3899994    0.2365811
  67.4000015    0.2322331
  67.4100037    0.2287590
  67.4200058    0.2322698
  67.4300003    0.2159441
  67.4400024    0.2246813
  67.4500046    0.2299225
  67.4600067    0.2306189
  67.4700012    0.2418538
  67.4800034    0.2265983
  67.4900055    0.2265071
  67.5000000    0.2320046
  67.5100021    0.2431737
  67.5200043    0.2371795
  67.5300064    0.2413926
  67.5400009    0.2498213
  67.5500031    0.2427229
  67.5600052    0.2375488
  67.5699997    0.2379795
  67.5800018    0.2439042
  67.5900040    0.2393520
  67.6000061    0.2404782
  67.6100006    0.2457028
  67.6200027    0.2556750
  67.6300049    0.2464352
  67.6400070    0.2456071
  67.6500015    0.2461942
  67.6600037    0.2388049
  67.6700058    0.2419019
  67.6800003    0.2385916
  67.6900024    0.2205721
  67.7000046    0.2220042
  67.7100067    0.2342406
  67.7200012    0.2370561
  67.7300034    0.2274641
  67.7400055    0.2371362
  67.7500000    0.2362660
  67.7600021    0.2281616
  67.7700043    0.2330021
  67.7800064    0.2318341
  67.7900009    0.2326822
  67.8000031    0.2361902
  67.8100052    0.2355691
  67.8199997    0.2394918
  67.8300018    0.2432147
  67.8400040    0.2460563
  67.8500061    0.2303801
  67.8600006    0.2337182
  67.8700027    0.2286301
  67.8800049    0.2343563
  67.8900070    0.2411431
  67.9000015    0.2416990
  67.9100037    0.2404518
  67.9200058    0.2335681
  67.9300003    0.2430794
  67.9400024    0.2413311
  67.9500046    0.2360262
  67.9600067    0.2494117
  67.9700012    0.2410382
  67.9800034    0.2371306
  67.9900055    0.2376941
  68.0000000    0.2377596
  68.0100021    0.2340162
  68.0200043    0.2315342
  68.0300064    0.2282665
  68.0400009    0.2319912
  68.0500031    0.2297270
  68.0600052    0.2273126
  68.0699997    0.2307047
  68.0800018    0.2304090
  68.0900040    0.2325833
  68.1000061    0.2295857
  68.1100006    0.2377000
  68.1200027    0.2333516
  68.1300049    0.2316204
  68.1400070    0.2308817
  68.1500015    0.2328704
  68.1600037    0.2414613
  68.1700058    0.2332169
  68.1800003    0.2415205
  68.1900024    0.2392801
  68.2000046    0.2333272
  68.2100067    0.2391322
  68.2200012    0.2348909
  68.2300034    0.2487282
  68.2400055    0.2456460
  68.2500000    0.2470012
  68.2600021    0.2403080
  68.2700043    0.2325056
  68.2800064    0.2310607
  68.2900009    0.2367237
  68.3000031    0.2323416
  68.3100052    0.2454799
  68.3199997    0.2365344
  68.3300018    0.2369966
  68.3400040    0.2361660
  68.3500061    0.2289004
  68.3600006    0.2310295
  68.3700027    0.2338845
  68.3800049    0.2384491
  68.3900070    0.2412724
  68.4000015    0.2482760
  68.4100037    0.2373799
  68.4200058    0.2457524
  68.4300003    0.2526569
  68.4400024    0.2531658
  68.4500046    0.2411455
  68.4600067    0.2509244
  68.4700012    0.2442502
  68.4800034    0.2561537
  68.4900055    0.2399475
  68.5000000    0.2512805
  68.5100021    0.2501249
  68.5200043    0.2454679
  68.5300064    0.2448824
  68.5400009    0.2381893
  68.5500031    0.2397438
  68.5600052    0.2482350
  68.5699997    0.2392334
  68.5800018    0.2387469
  68.5900040    0.2332292
  68.6000061    0.2344901
  68.6100006    0.2329800
  68.6200027    0.2393454
  68.6300049    0.2378253
  68.6400070    0.2350103
  68.6500015    0.2417634
  68.6600037    0.2355842
  68.6700058    0.2325304
  68.6800003    0.2435509
  68.6900024    0.2359510
  68.7000046    0.2359946
  68.7100067    0.2349291
  68.7200012    0.2395502
  68.7300034    0.2446174
  68.7400055    0.2304682
  68.7500000    0.2368616
  68.7600021    0.2301633
  68.7700043    0.2367069
  68.7800064    0.2290929
  68.7900009    0.2348282
  68.8000031    0.2384815
  68.8100052    0.2325477
  68.8199997    0.2253003
  68.8300018    0.2163208
  68.8400040    0.2304178
  68.8500061    0.2304079
  68.8600006    0.2165271
  68.8700027    0.2277474
  68.8800049    0.2300186
  68.8900070    0.2326448
  68.9000015    0.2338621
  68.9100037    0.2527324
  68.9200058    0.2494861
  68.9300003    0.2590467
  68.9400024    0.2465744
  68.9500046    0.2533862
  68.9600067    0.2434441
  68.9700012    0.2511397
  68.9800034    0.2506141
  68.9900055    0.2407973
  69.0000000    0.2522690
  69.0100021    0.2449778
  69.0200043    0.2470578
  69.0300064    0.2486548
  69.0400009    0.2588793
  69.0500031    0.2552980
  69.0600052    0.2482122
  69.0699997    0.2606861
  69.0800018    0.2532087
  69.0900040    0.2433643
  69.1000061    0.2383943
  69.1100006    0.2379441
  69.1200027    0.2403956
  69.1300049    0.2349762
  69.1400070    0.2296140
  69.1500015    0.2293573
  69.1600037    0.2339734
  69.1700058    0.2423557
  69.1800003    0.2430540
  69.1900024    0.2440171
  69.2000046    0.2445643
  69.2100067    0.2422189
  69.2200012    0.2392267
  69.2300034    0.2463362
  69.2400055    0.2456200
  69.2500000    0.2439213
  69.2600021    0.2460601
  69.2700043    0.2453142
  69.2800064    0.2441834
  69.2900009    0.2432531
  69.3000031    0.2411081
  69.3100052    0.2448740
  69.3199997    0.2459679
  69.3300018    0.2497441
  69.3400040    0.2410832
  69.3500061    0.2432449
  69.3600006    0.2327410
  69.3700027    0.2330432
  69.3800049    0.2387599
  69.3900070    0.2317340
  69.4000015    0.2415689
  69.4100037    0.2389397
  69.4200058    0.2327058
  69.4300003    0.2429130
  69.4400024    0.2377764
  69.4500046    0.2326559
  69.4600067    0.2366902
  69.4700012    0.2404433
  69.4800034    0.2462150
  69.4900055    0.2420067
  69.5000000    0.2345002
  69.5100021    0.2341557
  69.5200043    0.2400797
  69.5300064    0.2317757
  69.5400009    0.2382422
  69.5500031    0.2380958
  69.5600052    0.2291851
  69.5699997    0.2407663
  69.5800018    0.2356256
  69.5900040    0.2305844
  69.6000061    0.2363873
  69.6100006    0.2379247
  69.6200027    0.2365668
  69.6300049    0.2354179
  69.6400070    0.2416431
  69.6500015    0.2385758
  69.6600037    0.2414848
  69.6700058    0.2348488
  69.6800003    0.2476234
  69.6900024    0.2447291
  69.7000046    0.2404478
  69.7100067    0.2456179
  69.7200012    0.2493479
  69.7300034    0.2432307
  69.7400055    0.2413763
  69.7500000    0.2380474
  69.7600021    0.2401785
  69.7700043    0.2410476
  69.7800064    0.2324860
  69.7900009    0.2301265
  69.8000031    0.2331010
  69.8100052    0.2452274
  69.8199997    0.2374105
  69.8300018    0.2332158
  69.8400040    0.2406741
  69.8500061    0.2470978
  69.8600006    0.2440065
  69.8700027    0.2433223
  69.8800049    0.2377895
  69.8900070    0.2392108
  69.9000015    0.2431438
  69.9100037    0.2419609
  69.9200058    0.2533487
  69.9300003    0.2515173
  69.9400024    0.2489880
  69.9500046    0.2420038
  69.9600067    0.2562452
  69.9700012    0.2350869
  69.9800034    0.2357798
  69.9900055    0.2440758
  70.0000000    0.2411171
  70.0100021    0.2421322
  70.0200043    0.2394769
  70.0300064    0.2464122
  70.0400009    0.2438277
  70.0500031    0.2236421
  70.0600052    0.2390463
  70.0699997    0.2355195
  70.0800018    0.2444476
  70.0900040    0.2485921
  70.1000061    0.2491718
  70.1100006    0.2521800
  70.1200027    0.2391036
  70.1300049    0.2493299
  70.1400070    0.2534027
  70.1500015    0.2493975
  70.1600037    0.2468027
  70.1700058    0.2456670
  70.1800003    0.2524628
  70.1900024    0.2352662
  70.2000046    0.2438564
  70.2100067    0.2464010
  70.2200012    0.2511880
  70.2300034    0.2600107
  70.2400055    0.2563167
  70.2500000    0.2445579
  70.2600021    0.2440136
  70.2700043    0.2509640
  70.2800064    0.2502816
  70.2900009    0.2431138
  70.3000031    0.2470877
  70.3100052    0.2383138
  70.3199997    0.2363194
  70.3300018    0.2461558
  70.3400040    0.2486494
  70.3500061    0.2486984
  70.3600006    0.2449582
  70.3700027    0.2522838
  70.3800049    0.2400368
  70.3900070    0.2512580
  70.4000015    0.2384636
  70.4100037    0.2415356
  70.4200058    0.2471873
  70.4300003    0.2410336
  70.4400024    0.2393921
  70.4500046    0.2385595
  70.4600067    0.2431006
  70.4700012    0.2355028
  70.4800034    0.2327736
  70.4900055    0.2391827
  70.5000000    0.2395765
  70.5100021    0.2300811
  70.5200043    0.2320413
  70.5300064    0.2398764
  70.5400009    0.2410212
  70.5500031    0.2398233
  70.5600052    0.2492887
  70.5699997    0.2372767
  70.5800018    0.2389426
  70.5900040    0.2296079
  70.6000061    0.2291585
  70.6100006    0.2328047
  70.6200027    0.2323250
  70.6300049    0.2316703
  70.6400070    0.2324454
  70.6500015    0.2291704
  70.6600037    0.2373558
  70.6700058    0.2253333
  70.6800003    0.2266508
  70.6900024    0.2208085
  70.7000046    0.2306230
  70.7100067    0.2330888
  70.7200012    0.2291142
  70.7300034    0.2335325
  70.7400055    0.2218622
  70.7500000    0.2243379
  70.7600021    0.2248990
  70.7700043    0.2253766
  70.7800064    0.2208830
  70.7900009    0.2264779
  70.8000031    0.2199765
  70.8100052    0.2336945
  70.8199997    0.2317596
  70.8300018    0.2241851
  70.8400040    0.2303715
  70.8500061    0.2329361
  70.8600006    0.2292262
  70.8700027    0.2318615
  70.8800049    0.2353030
  70.8900070    0.2374292
  70.9000015    0.2325648
  70.9100037    0.2279138
  70.9200058    0.2389928
  70.9300003    0.2324325
  70.9400024    0.2382805
  70.9500046    0.2425371
  70.9600067    0.2359409
  70.9700012    0.2378581
  70.9800034    0.2408341
  70.9900055    0.2374476
  71.0000000    0.2318833
  71.0100021    0.2348796
  71.0200043    0.2247590
  71.0300064    0.2290555
  71.0400009    0.2356450
  71.0500031    0.2394442
  71.0600052    0.2370989
  71.0699997    0.2383996
  71.0800018    0.2417311
  71.0900040    0.2440226
  71.1000061    0.2314533
  71.1100006    0.2350961
  71.1200027    0.2337256
  71.1300049    0.2404731
  71.1400070    0.2467027
  71.1500015    0.2347509
  71.1600037    0.2419564
  71.1700058    0.2434841
  71.1800003    0.2447467
  71.1900024    0.2460423
  71.2000046    0.2384179
  71.2100067    0.2313235
  71.2200012    0.2365194
  71.2300034    0.2396353
  71.2400055    0.2406335
  71.2500000    0.2460273
  71.2600021    0.2461032
  71.2700043    0.2424473
  71.2800064    0.2490256
  71.2900009    0.2422209
  71.3000031    0.2378639
  71.3100052    0.2340734
  71.3199997    0.2488644
  71.3300018    0.2405051
  71.3400040    0.2341423
  71.3500061    0.2200042
  71.3600006    0.2264657
  71.3700027    0.2308318
  71.3800049    0.2313770
  71.3900070    0.2269647
  71.4000015    0.2325262
  71.4100037    0.2376646
  71.4200058    0.2422098
  71.4300003    0.2421179
  71.4400024    0.2469516
  71.4500046    0.2334145
  71.4600067    0.2435870
  71.4700012    0.2505585
  71.4800034    0.2442623
  71.4900055    0.2414703
  71.5000000    0.2421107
  71.5100021    0.2418844
  71.5200043    0.2368383
  71.5300064    0.2337720
  71.5400009    0.2327715
  71.5500031    0.2290313
  71.5600052    0.2432187
  71.5699997    0.2385599
  71.5800018    0.2297749
  71.5900040    0.2366589
  71.6000061    0.2269933
  71.6100006    0.2383438
  71.6200027    0.2346123
  71.6300049    0.2390641
  71.6400070    0.2306899
  71.6500015    0.2372596
  71.6600037    0.2321350
  71.6700058    0.2414829
  71.6800003    0.2387490
  71.6900024    0.2379012
  71.7000046    0.2420131
  71.7100067    0.2330395
  71.7200012    0.2414272
  71.7300034    0.2415711
  71.7400055    0.2415072
  71.7500000    0.2431191
  71.7600021    0.2382844
  71.7700043    0.2353465
  71.7800064    0.2334779
  71.7900009    0.2256462
  71.8000031    0.2381748
  71.8100052    0.2391259
  71.8199997    0.2426071
  71.8300018    0.2357982
  71.8400040    0.2385807
  71.8500061    0.2454797
  71.8600006    0.2460940
  71.8700027    0.2606722
  71.8800049    0.2528245
  71.8900070    0.2486709
  71.9000015    0.2354041
  71.9100037    0.2417443
  71.9200058    0.2505339
  71.9300003    0.2269312
  71.9400024    0.2415815
  71.9500046    0.2342553
  71.9600067    0.2357817
  71.9700012    0.2276691
  71.9800034    0.2372211
  71.9900055    0.2402395
  72.0000000    0.2375948
  72.0100021    0.2370277
  72.0200043    0.2512337
  72.0300064    0.2424149
  72.0400009    0.2458519
  72.0500031    0.2394245
  72.0600052    0.2365487
  72.0699997    0.2486779
  72.0800018    0.2442026
  72.0900040    0.2475058
  72.1000061    0.2505394
  72.1100006    0.2488290
  72.1200027    0.2441607
  72.1300049    0.2454286
  72.1400070    0.2476555
  72.1500015    0.2431947
  72.1600037    0.2490967
  72.1700058    0.2452289
  72.1800003    0.2380173
  72.1900024    0.2398283
  72.2000046    0.2340319
  72.2100067    0.2337722
  72.2200012    0.2376139
  72.2300034    0.2406692
  72.2400055    0.2275082
  72.2500000    0.2410496
  72.2600021    0.2408564
  72.2700043    0.2396347
  72.2800064    0.2391250
  72.2900009    0.2468166
  72.3000031    0.2443583
  72.3100052    0.2321296
  72.3199997    0.2394570
  72.3300018    0.2358890
  72.3400040    0.2294912
  72.3500061    0.2330313
  72.3600006    0.2330192
  72.3700027    0.2281325
  72.3800049    0.2253968
  72.3900070    0.2319941
  72.4000015    0.2269751
  72.4100037    0.2226963
  72.4200058    0.2268445
  72.4300003    0.2241684
  72.4400024    0.2276114
  72.4500046    0.2265632
  72.4600067    0.2278798
  72.4700012    0.2176814
  72.4800034    0.2251491
  72.4900055    0.2243868
  72.5000000    0.2281405
  72.5100021    0.2177249
  72.5200043    0.2214091
  72.5300064    0.2286447
  72.5400009    0.2370201
  72.5500031    0.2321333
  72.5600052    0.2244839
  72.5699997    0.2311591
  72.5800018    0.2255546
  72.5900040    0.2235029
  72.6000061    0.2211031
  72.6100006    0.2234886
  72.6200027    0.2201791
  72.6300049    0.2187910
  72.6400070    0.2215349
  72.6500015    0.2173411
  72.6600037    0.2184627
  72.6700058    0.2169211
  72.6800003    0.2162585
  72.6900024    0.2224599
  72.7000046    0.2180802
  72.7100067    0.2201118
  72.7200012    0.2305399
  72.7300034    0.2287811
  72.7400055    0.2253225
  72.7500000    0.2303491
  72.7600021    0.2370684
  72.7700043    0.2256972
  72.7800064    0.2340100
  72.7900009    0.2247577
  72.8000031    0.2180688
  72.8100052    0.2393655
  72.8199997    0.2200520
  72.8300018    0.2278947
  72.8400040    0.2234769
  72.8500061    0.2191706
  72.8600006    0.2214883
  72.8700027    0.2276405
  72.8800049    0.2218675
  72.8900070    0.2253886
  72.9000015    0.2222294
  72.9100037    0.2166828
  72.9200058    0.2152066
  72.9300003    0.2121810
  72.9400024    0.2142078
  72.9500046    0.2153843
  72.9600067    0.2219570
  72.9700012    0.2300987
  72.9800034    0.2164042
  72.9900055    0.2193284
  73.0000000    0.2183779
  73.0100021    0.2149315
  73.0200043    0.2153733
  73.0300064    0.2238855
  73.0400009    0.2211886
  73.0500031    0.2147770
  73.0600052    0.2119955
  73.0699997    0.2141125
  73.0800018    0.2152736
  73.0900040    0.2138013
  73.1000061    0.2234411
  73.1100006    0.2255050
  73.1200027    0.2324029
  73.1300049    0.2268990
  73.1400070    0.2238813
  73.1500015    0.2147954
  73.1600037    0.2252936
  73.1700058    0.2266240
  73.1800003    0.2223892
  73.1900024    0.2270073
  73.2000046    0.2199387
  73.2100067    0.2230834
  73.2200012    0.2191589
  73.2300034    0.2224298
  73.2400055    0.2175352
  73.2500000    0.2190218
  73.2600021    0.2159678
  73.2700043    0.2167381
  73.2800064    0.2182984
  73.2900009    0.2241456
  73.3000031    0.2217837
  73.3100052    0.2251964
  73.3199997    0.2226778
  73.3300018    0.2246583
  73.3400040    0.2284924
  73.3500061    0.2280142
  73.3600006    0.2248348
  73.3700027    0.2180507
  73.3800049    0.2169300
  73.3900070    0.2140509
  73.4000015    0.2198808
  73.4100037    0.2236317
  73.4200058    0.2224892
  73.4300003    0.2241077
  73.4400024    0.2262812
  73.4500046    0.2240187
  73.4600067    0.2180668
  73.4700012    0.2187706
  73.4800034    0.2146240
  73.4900055    0.2209116
  73.5000000    0.2237064
  73.5100021    0.2157730
  73.5200043    0.2185111
  73.5300064    0.2201015
  73.5400009    0.2226974
  73.5500031    0.2315760
  73.5600052    0.2265519
  73.5699997    0.2236960
  73.5800018    0.2168111
  73.5900040    0.2136307
  73.6000061    0.2190267
  73.6100006    0.2192316
  73.6200027    0.2161774
  73.6300049    0.2141677
  73.6400070    0.2237735
  73.6500015    0.2243225
  73.6600037    0.2175735
  73.6700058    0.2179911
  73.6800003    0.2221818
  73.6900024    0.2199611
  73.7000046    0.2122310
  73.7100067    0.2178132
  73.7200012    0.2301006
  73.7300034    0.2163800
  73.7400055    0.2200988
  73.7500000    0.2135592
  73.7600021    0.2170644
  73.7700043    0.2213572
  73.7800064    0.2147077
  73.7900009    0.2195333
  73.8000031    0.2243381
  73.8100052    0.2129121
  73.8199997    0.2164981
  73.8300018    0.2248014
  73.8400040    0.2234782
  73.8500061    0.2252735
  73.8600006    0.2207314
  73.8700027    0.2246438
  73.8800049    0.2248892
  73.8900070    0.2220802
  73.9000015    0.2278529
  73.9100037    0.2169579
  73.9200058    0.2287418
  73.9300003    0.2212352
  73.9400024    0.2266541
  73.9500046    0.2279218
  73.9600067    0.2329805
  73.9700012    0.2253229
  73.9800034    0.2228715
  73.9900055    0.2233228
  74.0000000    0.2272246
  74.0100021    0.2253897
  74.0200043    0.2204562
  74.0300064    0.2201780
  74.0400009    0.2165211
  74.0500031    0.2251147
  74.0600052    0.2308953
  74.0700073    0.2327951
  74.0800018    0.2343536
  74.0900040    0.2318104
  74.1000061    0.2246799
  74.1100006    0.2190554
  74.1200027    0.2132684
  74.1300049    0.2220776
  74.1400070    0.2198614
  74.1500015    0.2213564
  74.1600037    0.2331406
  74.1700058    0.2372607
  74.1800003    0.2273441
  74.1900024    0.2322903
  74.2000046    0.2307089
  74.2100067    0.2341163
  74.2200012    0.2262113
  74.2300034    0.2315447
  74.2400055    0.2267850
  74.2500000    0.2283868
  74.2600021    0.2261693
  74.2700043    0.2261236
  74.2800064    0.2220976
  74.2900009    0.2234717
  74.3000031    0.2259843
  74.3100052    0.2265258
  74.3200073    0.2342484
  74.3300018    0.2344648
  74.3400040    0.2282961
  74.3500061    0.2303679
  74.3600006    0.2283903
  74.3700027    0.2288188
  74.3800049    0.2214663
  74.3900070    0.2237733
  74.4000015    0.2221493
  74.4100037    0.2346473
  74.4200058    0.2307474
  74.4300003    0.2246550
  74.4400024    0.2258432
  74.4500046    0.2235838
  74.4600067    0.2357955
  74.4700012    0.2291802
  74.4800034    0.2268152
  74.4900055    0.2319468
  74.5000000    0.2226026
  74.5100021    0.2267434
  74.5200043    0.2233692
  74.5300064    0.2206610
  74.5400009    0.2319975
  74.5500031    0.2153433
  74.5600052    0.2226427
  74.5700073    0.2257637
  74.5800018    0.2209569
  74.5900040    0.2272456
  74.6000061    0.2201585
  74.6100006    0.2275645
  74.6200027    0.2247046
  74.6300049    0.2188235
  74.6400070    0.2159984
  74.6500015    0.2136207
  74.6600037    0.2190984
  74.6700058    0.2108733
  74.6800003    0.2220916
  74.6900024    0.2142996
  74.7000046    0.2165448
  74.7100067    0.2187417
  74.7200012    0.2212188
  74.7300034    0.2286544
  74.7400055    0.2206967
  74.7500000    0.2232944
  74.7600021    0.2168255
  74.7700043    0.2112314
  74.7800064    0.2141398
  74.7900009    0.2165114
  74.8000031    0.2182671
  74.8100052    0.2267415
  74.8200073    0.2216473
  74.8300018    0.2202780
  74.8400040    0.2167995
  74.8500061    0.2180247
  74.8600006    0.2147359
  74.8700027    0.2141354
  74.8800049    0.2097768
  74.8900070    0.2164614
  74.9000015    0.2226121
  74.9100037    0.2196566
  74.9200058    0.2191927
  74.9300003    0.2198519
  74.9400024    0.2331059
  74.9500046    0.2265157
  74.9600067    0.2213315
  74.9700012    0.2231323
  74.9800034    0.2256116
  74.9900055    0.2233889
  75.0000000    0.2189469
  75.0100021    0.2251987
  75.0200043    0.2226537
  75.0300064    0.2211751
  75.0400009    0.2261290
  75.0500031    0.2251514
  75.0600052    0.2223154
  75.0700073    0.2272205
  75.0800018    0.2307093
  75.0900040    0.2274579
  75.1000061    0.2294268
  75.1100006    0.2185338
  75.1200027    0.2187746
  75.1300049    0.2336150
  75.1400070    0.2218180
  75.1500015    0.2244912
  75.1600037    0.2296223
  75.1700058    0.2225667
  75.1800003    0.2291119
  75.1900024    0.2254780
  75.2000046    0.2207328
  75.2100067    0.2341728
  75.2200012    0.2318879
  75.2300034    0.2293016
  75.2400055    0.2311805
  75.2500000    0.2224222
  75.2600021    0.2303379
  75.2700043    0.2298228
  75.2800064    0.2250730
  75.2900009    0.2268332
  75.3000031    0.2321128
  75.3100052    0.2353973
  75.3200073    0.2344446
  75.3300018    0.2379608
  75.3400040    0.2245434
  75.3500061    0.2243189
  75.3600006    0.2242760
  75.3700027    0.2154279
  75.3800049    0.2206549
  75.3900070    0.2270925
  75.4000015    0.2281863
  75.4100037    0.2199292
  75.4200058    0.2203135
  75.4300003    0.2194416
  75.4400024    0.2171945
  75.4500046    0.2117613
  75.4600067    0.2179350
  75.4700012    0.2132070
  75.4800034    0.2083553
  75.4900055    0.2087839
  75.5000000    0.2081271
  75.5100021    0.2107385
  75.5200043    0.2182993
  75.5300064    0.2133190
  75.5400009    0.2250880
  75.5500031    0.2157514
  75.5600052    0.2240911
  75.5700073    0.2244917
  75.5800018    0.2289039
  75.5900040    0.2186889
  75.6000061    0.2250661
  75.6100006    0.2207589
  75.6200027    0.2229321
  75.6300049    0.2259695
  75.6400070    0.2257089
  75.6500015    0.2241521
  75.6600037    0.2176914
  75.6700058    0.2264856
  75.6800003    0.2192172
  75.6900024    0.2258759
  75.7000046    0.2240338
  75.7100067    0.2267046
  75.7200012    0.2288146
  75.7300034    0.2175810
  75.7400055    0.2217785
  75.7500000    0.2186762
  75.7600021    0.2248929
  75.7700043    0.2299931
  75.7800064    0.2221432
  75.7900009    0.2287297
  75.8000031    0.2214294
  75.8100052    0.2286007
  75.8200073    0.2257892
  75.8300018    0.2347613
  75.8400040    0.2278541
  75.8500061    0.2263654
  75.8600006    0.2357544
  75.8700027    0.2261205
  75.8800049    0.2271797
  75.8900070    0.2249373
  75.9000015    0.2234078
  75.9100037    0.2262637
  75.9200058    0.2224725
  75.9300003    0.2187650
  75.9400024    0.2197109
  75.9500046    0.2238930
  75.9600067    0.2191639
  75.9700012    0.2192622
  75.9800034    0.2219666
  75.9900055    0.2252620
  76.0000000    0.2329712
  76.0100021    0.2299191
  76.0200043    0.2368256
  76.0300064    0.2347761
  76.0400009    0.2286706
  76.0500031    0.2296592
  76.0600052    0.2321888
  76.0700073    0.2280900
  76.0800018    0.2254234
  76.0900040    0.2203914
  76.1000061    0.2211680
  76.1100006    0.2249423
  76.1200027    0.2306840
  76.1300049    0.2271953
  76.1400070    0.2218989
  76.1500015    0.2309620
  76.1600037    0.2375679
  76.1700058    0.2378368
  76.1800003    0.2358845
  76.1900024    0.2363185
  76.2000046    0.2369622
  76.2100067    0.2353752
  76.2200012    0.2532531
  76.2300034    0.2398016
  76.2400055    0.2470009
  76.2500000    0.2471635
  76.2600021    0.2454582
  76.2700043    0.2395889
  76.2800064    0.2462926
  76.2900009    0.2353796
  76.3000031    0.2306343
  76.3100052    0.2481162
  76.3200073    0.2336811
  76.3300018    0.2325774
  76.3400040    0.2434774
  76.3500061    0.2376849
  76.3600006    0.2358122
  76.3700027    0.2291317
  76.3800049    0.2362209
  76.3900070    0.2443904
  76.4000015    0.2381571
  76.4100037    0.2426044
  76.4200058    0.2496015
  76.4300003    0.2353297
  76.4400024    0.2398124
  76.4500046    0.2413508
  76.4600067    0.2364424
  76.4700012    0.2371027
  76.4800034    0.2542323
  76.4900055    0.2394964
  76.5000000    0.2460415
  76.5100021    0.2490168
  76.5200043    0.2485848
  76.5300064    0.2419723
  76.5400009    0.2504713
  76.5500031    0.2465443
  76.5600052    0.2460781
  76.5700073    0.2425799
  76.5800018    0.2497391
  76.5900040    0.2555614
  76.6000061    0.2486209
  76.6100006    0.2551984
  76.6200027    0.2438268
  76.6300049    0.2444382
  76.6400070    0.2375932
  76.6500015    0.2370855
  76.6600037    0.2417787
  76.6700058    0.2376937
  76.6800003    0.2433262
  76.6900024    0.2435568
  76.7000046    0.2315822
  76.7100067    0.2408378
  76.7200012    0.2402594
  76.7300034    0.2419883
  76.7400055    0.2391921
  76.7500000    0.2401942
  76.7600021    0.2508145
  76.7700043    0.2360442
  76.7800064    0.2368617
  76.7900009    0.2406700
  76.8000031    0.2322380
  76.8100052    0.2447996
  76.8200073    0.2380544
  76.8300018    0.2423092
  76.8400040    0.2322723
  76.8500061    0.2322861
  76.8600006    0.2298150
  76.8700027    0.2393157
  76.8800049    0.2337903
  76.8900070    0.2438573
  76.9000015    0.2352531
  76.9100037    0.2409584
  76.9200058    0.2390834
  76.9300003    0.2364487
  76.9400024    0.2439160
  76.9500046    0.2447845
  76.9600067    0.2436240
  76.9700012    0.2376021
  76.9800034    0.2485458
  76.9900055    0.2417589
  77.0000000    0.2322741
  77.0100021    0.2483757
  77.0200043    0.2476884
  77.0300064    0.2498888
  77.0400009    0.2488723
  77.0500031    0.2468626
  77.0600052    0.2409235
  77.0700073    0.2406428
  77.0800018    0.2446013
  77.0900040    0.2341073
  77.1000061    0.2417593
  77.1100006    0.2401435
  77.1200027    0.2466397
  77.1300049    0.2399612
  77.1400070    0.2476524
  77.1500015    0.2409224
  77.1600037    0.2479613
  77.1700058    0.2430979
  77.1800003    0.2433331
  77.1900024    0.2348570
  77.2000046    0.2380846
  77.2100067    0.2477642
  77.2200012    0.2289734
  77.2300034    0.2358062
  77.2400055    0.2357581
  77.2500000    0.2309057
  77.2600021    0.2335287
  77.2700043    0.2374926
  77.2800064    0.2335566
  77.2900009    0.2271556
  77.3000031    0.2303403
  77.3100052    0.2295609
  77.3200073    0.2246460
  77.3300018    0.2328115
  77.3400040    0.2326162
  77.3500061    0.2315457
  77.3600006    0.2317970
  77.3700027    0.2392102
  77.3800049    0.2352316
  77.3900070    0.2373855
  77.4000015    0.2341762
  77.4100037    0.2353214
  77.4200058    0.2418524
  77.4300003    0.2375561
  77.4400024    0.2383246
  77.4500046    0.2360924
  77.4600067    0.2355005
  77.4700012    0.2325200
  77.4800034    0.2344861
  77.4900055    0.2408930
  77.5000000    0.2431902
  77.5100021    0.2384587
  77.5200043    0.2370408
  77.5300064    0.2395649
  77.5400009    0.2357160
  77.5500031    0.2444238
  77.5600052    0.2303624
  77.5700073    0.2443951
  77.5800018    0.2344038
  77.5900040    0.2328262
  77.6000061    0.2381559
  77.6100006    0.2348454
  77.6200027    0.2375840
  77.6300049    0.2432253
  77.6400070    0.2418418
  77.6500015    0.2307601
  77.6600037    0.2410645
  77.6700058    0.2389470
  77.6800003    0.2421720
  77.6900024    0.2325398
  77.7000046    0.2373261
  77.7100067    0.2403606
  77.7200012    0.2436136
  77.7300034    0.2337256
  77.7400055    0.2433817
  77.7500000    0.2366391
  77.7600021    0.2377129
  77.7700043    0.2449577
  77.7800064    0.2490761
  77.7900009    0.2426703
  77.8000031    0.2334852
  77.8100052    0.2407742
  77.8200073    0.2439750
  77.8300018    0.2419982
  77.8400040    0.2446710
  77.8500061    0.2403651
  77.8600006    0.2472723
  77.8700027    0.2462794
  77.8800049    0.2477704
  77.8900070    0.2475231
  77.9000015    0.2405184
  77.9100037    0.2431719
  77.9200058    0.2493930
  77.9300003    0.2486263
  77.9400024    0.2492469
  77.9500046    0.2404701
  77.9600067    0.2478687
  77.9700012    0.2424588
  77.9800034    0.2541294
  77.9900055    0.2449049
  78.0000000    0.2445252
  78.0100021    0.2489474
  78.0200043    0.2428980
  78.0300064    0.2434692
  78.0400009    0.2450466
  78.0500031    0.2478712
  78.0600052    0.2463823
  78.0700073    0.2454145
  78.0800018    0.2378345
  78.0900040    0.2467064
  78.1000061    0.2354805
  78.1100006    0.2343205
  78.1200027    0.2306335
  78.1300049    0.2375699
  78.1400070    0.2350930
  78.1500015    0.2372172
  78.1600037    0.2427360
  78.1700058    0.2505436
  78.1800003    0.2340891
  78.1900024    0.2468098
  78.2000046    0.2407048
  78.2100067    0.2422759
  78.2200012    0.2451964
  78.2300034    0.2493103
  78.2400055    0.2485559
  78.2500000    0.2401611
  78.2600021    0.2383416
  78.2700043    0.2448064
  78.2800064    0.2484185
  78.2900009    0.2479690
  78.3000031    0.2535040
  78.3100052    0.2602450
  78.3200073    0.2554350
  78.3300018    0.2552612
  78.3400040    0.2507772
  78.3500061    0.2605868
  78.3600006    0.2514457
  78.3700027    0.2501068
  78.3800049    0.2489751
  78.3900070    0.2478208
  78.4000015    0.2444336
  78.4100037    0.2451857
  78.4200058    0.2453088
  78.4300003    0.2481807
  78.4400024    0.2415103
  78.4500046    0.2522170
  78.4600067    0.2592834
  78.4700012    0.2419529
  78.4800034    0.2438481
  78.4900055    0.2485404
  78.5000000    0.2332415
  78.5100021    0.2390001
  78.5200043    0.2404009
  78.5300064    0.2448382
  78.5400009    0.2463685
  78.5500031    0.2543284
  78.5600052    0.2400559
  78.5700073    0.2417127
  78.5800018    0.2473083
  78.5900040    0.2386592
  78.6000061    0.2432102
  78.6100006    0.2538045
  78.6200027    0.2532601
  78.6300049    0.2545208
  78.6400070    0.2456382
  78.6500015    0.2407707
  78.6600037    0.2422313
  78.6700058    0.2327089
  78.6800003    0.2356659
  78.6900024    0.2418281
  78.7000046    0.2340256
  78.7100067    0.2348969
  78.7200012    0.2277412
  78.7300034    0.2270317
  78.7400055    0.2333929
  78.7500000    0.2273178
  78.7600021    0.2305242
  78.7700043    0.2265901
  78.7800064    0.2253391
  78.7900009    0.2253938
  78.8000031    0.2336367
  78.8100052    0.2338530
  78.8200073    0.2367343
  78.8300018    0.2338692
  78.8400040    0.2406230
  78.8500061    0.2375331
  78.8600006    0.2325348
  78.8700027    0.2462717
  78.8800049    0.2436824
  78.8900070    0.2339096
  78.9000015    0.2319673
  78.9100037    0.2341810
  78.9200058    0.2284475
  78.9300003    0.2231220
  78.9400024    0.2249710
  78.9500046    0.2307461
  78.9600067    0.2299704
  78.9700012    0.2252235
  78.9800034    0.2214186
  78.9900055    0.2325916
  79.0000000    0.2367863
  79.0100021    0.2440831
  79.0200043    0.2468130
  79.0300064    0.2384694
  79.0400009    0.2441287
  79.0500031    0.2429281
  79.0600052    0.2393363
  79.0700073    0.2466999
  79.0800018    0.2322469
  79.0900040    0.2448751
  79.1000061    0.2342674
  79.1100006    0.2425354
  79.1200027    0.2296723
  79.1300049    0.2508929
  79.1400070    0.2410740
  79.1500015    0.2363955
  79.1600037    0.2392496
  79.1700058    0.2382345
  79.1800003    0.2423214
  79.1900024    0.2414527
  79.2000046    0.2459138
  79.2100067    0.2485394
  79.2200012    0.2533524
  79.2300034    0.2515661
  79.2400055    0.2537147
  79.2500000    0.2557860
  79.2600021    0.2479207
  79.2700043    0.2496357
  79.2800064    0.2455262
  79.2900009    0.2370564
  79.3000031    0.2404008
  79.3100052    0.2485923
  79.3200073    0.2575606
  79.3300018    0.2475303
  79.3400040    0.2430860
  79.3500061    0.2430335
  79.3600006    0.2407936
  79.3700027    0.2405950
  79.3800049    0.2436693
  79.3900070    0.2438303
  79.4000015    0.2500791
  79.4100037    0.2423992
  79.4200058    0.2448547
  79.4300003    0.2403171
  79.4400024    0.2398550
  79.4500046    0.2291054
  79.4600067    0.2329219
  79.4700012    0.2402171
  79.4800034    0.2375834
  79.4900055    0.2377553
  79.5000000    0.2352196
  79.5100021    0.2376386
  79.5200043    0.2349431
  79.5300064    0.2297251
  79.5400009    0.2287807
  79.5500031    0.2358192
  79.5600052    0.2469553
  79.5700073    0.2424051
  79.5800018    0.2336656
  79.5900040    0.2398138
  79.6000061    0.2384887
  79.6100006    0.2368911
  79.6200027    0.2423957
  79.6300049    0.2447315
  79.6400070    0.2499199
  79.6500015    0.2420537
  79.6600037    0.2424355
  79.6700058    0.2442457
  79.6800003    0.2351738
  79.6900024    0.2370363
  79.7000046    0.2424710
  79.7100067    0.2423617
  79.7200012    0.2387282
  79.7300034    0.2322061
  79.7400055    0.2403275
  79.7500000    0.2401089
  79.7600021    0.2393662
  79.7700043    0.2313225
  79.7800064    0.2443180
  79.7900009    0.2346856
  79.8000031    0.2395726
  79.8100052    0.2235316
  79.8200073    0.2378810
  79.8300018    0.2477324
  79.8400040    0.2503413
  79.8500061    0.2486375
  79.8600006    0.2388157
  79.8700027    0.2375053
  79.8800049    0.2365014
  79.8900070    0.2393117
  79.9000015    0.2466049
  79.9100037    0.2451821
  79.9200058    0.2415264
  79.9300003    0.2462991
  79.9400024    0.2313965
  79.9500046    0.2342118
  79.9600067    0.2393581
  79.9700012    0.2324825
  79.9800034    0.2358322
  79.9900055    0.2422847
  80.0000000    0.2493897
  80.0100021    0.2318555
  80.0200043    0.2477211
  80.0300064    0.2392136
  80.0400009    0.2369428
  80.0500031    0.2316360
  80.0600052    0.2517937
  80.0700073    0.2444368
  80.0800018    0.2480047
  80.0900040    0.2401959
  80.1000061    0.2392094
  80.1100006    0.2383634
  80.1200027    0.2392199
  80.1300049    0.2429103
  80.1400070    0.2331260
  80.1500015    0.2331247
  80.1600037    0.2285959
  80.1700058    0.2246780
  80.1800003    0.2264142
  80.1900024    0.2323083
  80.2000046    0.2332453
  80.2100067    0.2362623
  80.2200012    0.2416017
  80.2300034    0.2362654
  80.2400055    0.2397785
  80.2500000    0.2379161
  80.2600021    0.2358454
  80.2700043    0.2456231
  80.2800064    0.2259751
  80.2900009    0.2236596
  80.3000031    0.2361416
  80.3100052    0.2389757
  80.3200073    0.2361572
  80.3300018    0.2337352
  80.3400040    0.2334242
  80.3500061    0.2313945
  80.3600006    0.2289231
  80.3700027    0.2323647
  80.3800049    0.2344123
  80.3900070    0.2373112
  80.4000015    0.2406513
  80.4100037    0.2318028
  80.4200058    0.2366196
  80.4300003    0.2352900
  80.4400024    0.2295526
  80.4500046    0.2213083
  80.4600067    0.2198664
  80.4700012    0.2241151
  80.4800034    0.2276059
  80.4900055    0.2312110
  80.5000076    0.2250596
  80.5100021    0.2202401
  80.5200043    0.2291023
  80.5300064    0.2222653
  80.5400009    0.2314824
  80.5500031    0.2322923
  80.5600052    0.2357649
  80.5700073    0.2264078
  80.5800018    0.2237841
  80.5900040    0.2328205
  80.6000061    0.2157640
  80.6100006    0.2308916
  80.6200027    0.2341817
  80.6300049    0.2375323
  80.6400070    0.2299921
  80.6500015    0.2162412
  80.6600037    0.2283907
  80.6700058    0.2360156
  80.6800003    0.2380073
  80.6900024    0.2313809
  80.7000046    0.2354457
  80.7100067    0.2256795
  80.7200012    0.2258003
  80.7300034    0.2237090
  80.7400055    0.2222971
  80.7500076    0.2255621
  80.7600021    0.2345612
  80.7700043    0.2447228
  80.7800064    0.2491285
  80.7900009    0.2372027
  80.8000031    0.2344050
  80.8100052    0.2439141
  80.8200073    0.2373725
  80.8300018    0.2371533
  80.8400040    0.2326576
  80.8500061    0.2375096
  80.8600006    0.2320449
  80.8700027    0.2390511
  80.8800049    0.2263355
  80.8900070    0.2321051
  80.9000015    0.2389408
  80.9100037    0.2316754
  80.9200058    0.2442499
  80.9300003    0.2362640
  80.9400024    0.2284880
  80.9500046    0.2325708
  80.9600067    0.2339740
  80.9700012    0.2429703
  80.9800034    0.2413136
  80.9900055    0.2332636
  81.0000076    0.2379955
  81.0100021    0.2375183
  81.0200043    0.2348075
  81.0300064    0.2341208
  81.0400009    0.2389849
  81.0500031    0.2369910
  81.0600052    0.2357914
  81.0700073    0.2397608
  81.0800018    0.2396992
  81.0900040    0.2355369
  81.1000061    0.2326212
  81.1100006    0.2432784
  81.1200027    0.2361063
  81.1300049    0.2320644
  81.1400070    0.2294022
  81.1500015    0.2287999
  81.1600037    0.2332206
  81.1700058    0.2393235
  81.1800003    0.2411331
  81.1900024    0.2337949
  81.2000046    0.2355721
  81.2100067    0.2399131
  81.2200012    0.2314434
  81.2300034    0.2264760
  81.2400055    0.2246776
  81.2500076    0.2249547
  81.2600021    0.2319367
  81.2700043    0.2314913
  81.2800064    0.2333912
  81.2900009    0.2324722
  81.3000031    0.2234183
  81.3100052    0.2312300
  81.3200073    0.2337956
  81.3300018    0.2278010
  81.3400040    0.2348670
  81.3500061    0.2416707
  81.3600006    0.2387624
  81.3700027    0.2461806
  81.3800049    0.2436957
  81.3900070    0.2311526
  81.4000015    0.2297431
  81.4100037    0.2284088
  81.4200058    0.2325042
  81.4300003    0.2416012
  81.4400024    0.2394411
  81.4500046    0.2283067
  81.4600067    0.2306683
  81.4700012    0.2301934
  81.4800034    0.2264285
  81.4900055    0.2388360
  81.5000076    0.2391266
  81.5100021    0.2283442
  81.5200043    0.2374500
  81.5300064    0.2497905
  81.5400009    0.2437179
  81.5500031    0.2406132
  81.5600052    0.2339647
  81.5700073    0.2428762
  81.5800018    0.2301874
  81.5900040    0.2354805
  81.6000061    0.2331086
  81.6100006    0.2312598
  81.6200027    0.2288260
  81.6300049    0.2319147
  81.6400070    0.2337977
  81.6500015    0.2335359
  81.6600037    0.2403247
  81.6700058    0.2281987
  81.6800003    0.2306304
  81.6900024    0.2320286
  81.7000046    0.2299887
  81.7100067    0.2333707
  81.7200012    0.2296885
  81.7300034    0.2335389
  81.7400055    0.2409806
  81.7500076    0.2303429
  81.7600021    0.2220088
  81.7700043    0.2362963
  81.7800064    0.2379845
  81.7900009    0.2331095
  81.8000031    0.2433881
  81.8100052    0.2255147
  81.8200073    0.2335462
  81.8300018    0.2310064
  81.8400040    0.2347253
  81.8500061    0.2457915
  81.8600006    0.2421020
  81.8700027    0.2355316
  81.8800049    0.2304840
  81.8900070    0.2345553
  81.9000015    0.2312219
  81.9100037    0.2298305
  81.9200058    0.2249537
  81.9300003    0.2236660
  81.9400024    0.2224367
  81.9500046    0.2251213
  81.9600067    0.2274662
  81.9700012    0.2282326
  81.9800034    0.2197152
  81.9900055    0.2186822
  82.0000076    0.2255646
  82.0100021    0.2239880
  82.0200043    0.2278889
  82.0300064    0.2212411
  82.0400009    0.2225417
  82.0500031    0.2264300
  82.0600052    0.2262050
  82.0700073    0.2217992
  82.0800018    0.2252598
  82.0900040    0.2354854
  82.1000061    0.2209541
  82.1100006    0.2195661
  82.1200027    0.2456845
  82.1300049    0.2308382
  82.1400070    0.2422470
  82.1500015    0.2349197
  82.1600037    0.2352667
  82.1700058    0.2315441
  82.1800003    0.2263574
  82.1900024    0.2278273
  82.2000046    0.2289414
  82.2100067    0.2225739
  82.2200012    0.2292608
  82.2300034    0.2317729
  82.2400055    0.2303898
  82.2500076    0.2229249
  82.2600021    0.2170459
  82.2700043    0.2279911
  82.2800064    0.2331931
  82.2900009    0.2273456
  82.3000031    0.2264797
  82.3100052    0.2198681
  82.3200073    0.2242698
  82.3300018    0.2349038
  82.3400040    0.2259163
  82.3500061    0.2177228
  82.3600006    0.2203654
  82.3700027    0.2241369
  82.3800049    0.2204479
  82.3900070    0.2211099
  82.4000015    0.2364098
  82.4100037    0.2438883
  82.4200058    0.2334203
  82.4300003    0.2348660
  82.4400024    0.2348807
  82.4500046    0.2205469
  82.4600067    0.2336298
  82.4700012    0.2332411
  82.4800034    0.2321575
  82.4900055    0.2366206
  82.5000076    0.2377855
  82.5100021    0.2288740
  82.5200043    0.2442918
  82.5300064    0.2346529
  82.5400009    0.2375715
  82.5500031    0.2380417
  82.5600052    0.2334699
  82.5700073    0.2403718
  82.5800018    0.2356416
  82.5900040    0.2260587
  82.6000061    0.2320094
  82.6100006    0.2276998
  82.6200027    0.2307382
  82.6300049    0.2270014
  82.6400070    0.2334359
  82.6500015    0.2361956
  82.6600037    0.2329175
  82.6700058    0.2294445
  82.6800003    0.2262617
  82.6900024    0.2202726
  82.7000046    0.2235870
  82.7100067    0.2186072
  82.7200012    0.2138163
  82.7300034    0.2176560
  82.7400055    0.2157229
  82.7500076    0.2134997
  82.7600021    0.2164654
  82.7700043    0.2125307
  82.7800064    0.2295472
  82.7900009    0.2194489
  82.8000031    0.2195194
  82.8100052    0.2187364
  82.8200073    0.2204859
  82.8300018    0.2298763
  82.8400040    0.2333128
  82.8500061    0.2312486
  82.8600006    0.2317934
  82.8700027    0.2381669
  82.8800049    0.2320261
  82.8900070    0.2297265
  82.9000015    0.2330870
  82.9100037    0.2324163
  82.9200058    0.2261655
  82.9300003    0.2326304
  82.9400024    0.2430438
  82.9500046    0.2208780
  82.9600067    0.2345518
  82.9700012    0.2360855
  82.9800034    0.2390745
  82.9900055    0.2235800
  83.0000076    0.2295523
  83.0100021    0.2299695
  83.0200043    0.2422240
  83.0300064    0.2383802
  83.0400009    0.2404871
  83.0500031    0.2391658
  83.0600052    0.2348058
  83.0700073    0.2492017
  83.0800018    0.2351839
  83.0900040    0.2371894
  83.1000061    0.2321178
  83.1100006    0.2394531
  83.1200027    0.2394708
  83.1300049    0.2433985
  83.1400070    0.2340581
  83.1500015    0.2362212
  83.1600037    0.2316504
  83.1700058    0.2308860
  83.1800003    0.2280188
  83.1900024    0.2236689
  83.2000046    0.2314328
  83.2100067    0.2246091
  83.2200012    0.2410345
  83.2300034    0.2400580
  83.2400055    0.2291691
  83.2500076    0.2301373
  83.2600021    0.2348433
  83.2700043    0.2344300
  83.2800064    0.2268560
  83.2900009    0.2243142
  83.3000031    0.2401486
  83.3100052    0.2367107
  83.3200073    0.2356855
  83.3300018    0.2270772
  83.3400040    0.2363047
  83.3500061    0.2338929
  83.3600006    0.2309290
  83.3700027    0.2376994
  83.3800049    0.2286689
  83.3900070    0.2314767
  83.4000015    0.2438532
  83.4100037    0.2373104
  83.4200058    0.2416658
  83.4300003    0.2489509
  83.4400024    0.2363064
  83.4500046    0.2382261
  83.4600067    0.2399956
  83.4700012    0.2483544
  83.4800034    0.2408182
  83.4900055    0.2441345
  83.5000076    0.2494287
  83.5100021    0.2362244
  83.5200043    0.2320999
  83.5300064    0.2371916
  83.5400009    0.2385928
  83.5500031    0.2342678
  83.5600052    0.2318202
  83.5700073    0.2327366
  83.5800018    0.2302253
  83.5900040    0.2339948
  83.6000061    0.2365183
  83.6100006    0.2320341
  83.6200027    0.2300570
  83.6300049    0.2338459
  83.6400070    0.2343977
  83.6500015    0.2474319
  83.6600037    0.2399859
  83.6700058    0.2321688
  83.6800003    0.2340638
  83.6900024    0.2447655
  83.7000046    0.2429965
  83.7100067    0.2455307
  83.7200012    0.2368298
  83.7300034    0.2430611
  83.7400055    0.2433105
  83.7500076    0.2345503
  83.7600021    0.2505180
  83.7700043    0.2485433
  83.7800064    0.2440183
  83.7900009    0.2443058
  83.8000031    0.2390645
  83.8100052    0.2413494
  83.8200073    0.2354848
  83.8300018    0.2292892
  83.8400040    0.2275175
  83.8500061    0.2421410
  83.8600006    0.2384671
  83.8700027    0.2405076
  83.8800049    0.2435229
  83.8900070    0.2341502
  83.9000015    0.2373754
  83.9100037    0.2312037
  83.9200058    0.2407804
  83.9300003    0.2366187
  83.9400024    0.2493689
  83.9500046    0.2443490
  83.9600067    0.2320813
  83.9700012    0.2300360
  83.9800034    0.2458924
  83.9900055    0.2353036
  84.0000076    0.2348243
  84.0100021    0.2452486
  84.0200043    0.2417207
  84.0300064    0.2455405
  84.0400009    0.2373128
  84.0500031    0.2434856
  84.0600052    0.2393162
  84.0700073    0.2373124
  84.0800018    0.2360708
  84.0900040    0.2327810
  84.1000061    0.2373386
  84.1100006    0.2399266
  84.1200027    0.2418066
  84.1300049    0.2513467
  84.1400070    0.2455203
  84.1500015    0.2382829
  84.1600037    0.2497853
  84.1700058    0.2379981
  84.1800003    0.2459982
  84.1900024    0.2445787
  84.2000046    0.2379354
  84.2100067    0.2367529
  84.2200012    0.2415171
  84.2300034    0.2421915
  84.2400055    0.2407071
  84.2500076    0.2441061
  84.2600021    0.2274270
  84.2700043    0.2457713
  84.2800064    0.2504417
  84.2900009    0.2546676
  84.3000031    0.2409351
  84.3100052    0.2333522
  84.3200073    0.2384454
  84.3300018    0.2350612
  84.3400040    0.2383064
  84.3500061    0.2411040
  84.3600006    0.2466170
  84.3700027    0.2355337
  84.3800049    0.2459593
  84.3900070    0.2314152
  84.4000015    0.2286789
  84.4100037    0.2535423
  84.4200058    0.2411149
  84.4300003    0.2532678
  84.4400024    0.2474557
  84.4500046    0.2322187
  84.4600067    0.2453955
  84.4700012    0.2448947
  84.4800034    0.2469234
  84.4900055    0.2448256
  84.5000076    0.2414978
  84.5100021    0.2460397
  84.5200043    0.2494335
  84.5300064    0.2453546
  84.5400009    0.2406628
  84.5500031    0.2407939
  84.5600052    0.2442242
  84.5700073    0.2478121
  84.5800018    0.2336627
  84.5900040    0.2425929
  84.6000061    0.2432211
  84.6100006    0.2492088
  84.6200027    0.2362472
  84.6300049    0.2401614
  84.6400070    0.2503107
  84.6500015    0.2490077
  84.6600037    0.2380648
  84.6700058    0.2500621
  84.6800003    0.2428527
  84.6900024    0.2363129
  84.7000046    0.2448665
  84.7100067    0.2462841
  84.7200012    0.2376117
  84.7300034    0.2364632
  84.7400055    0.2492516
  84.7500076    0.2334787
  84.7600021    0.2366721
  84.7700043    0.2353609
  84.7800064    0.2413307
  84.7900009    0.2328445
  84.8000031    0.2296984
  84.8100052    0.2395524
  84.8200073    0.2369003
  84.8300018    0.2277570
  84.8400040    0.2349657
  84.8500061    0.2347520
  84.8600006    0.2449633
  84.8700027    0.2331968
  84.8800049    0.2408605
  84.8900070    0.2423427
  84.9000015    0.2497652
  84.9100037    0.2421794
  84.9200058    0.2517484
  84.9300003    0.2329619
  84.9400024    0.2469190
  84.9500046    0.2484730
  84.9600067    0.2522000
  84.9700012    0.2375943
  84.9800034    0.2393768
  84.9900055    0.2452747
  85.0000076    0.2426904
  85.0100021    0.2352589
  85.0200043    0.2336972
  85.0300064    0.2509482
  85.0400009    0.2510807
  85.0500031    0.2398930
  85.0600052    0.2470061
  85.0700073    0.2410665
  85.0800018    0.2329641
  85.0900040    0.2428294
  85.1000061    0.2543927
  85.1100006    0.2542047
  85.1200027    0.2464300
  85.1300049    0.2466435
  85.1400070    0.2353780
  85.1500015    0.2455019
  85.1600037    0.2552113
  85.1700058    0.2426779
  85.1800003    0.2515856
  85.1900024    0.2463892
  85.2000046    0.2486392
  85.2100067    0.2486392
  85.2200012    0.2475579
  85.2300034    0.2467602
  85.2400055    0.2464959
  85.2500076    0.2583712
  85.2600021    0.2442932
  85.2700043    0.2486530
  85.2800064    0.2590857
  85.2900009    0.2583063
  85.3000031    0.2566923
  85.3100052    0.2451181
  85.3200073    0.2581221
  85.3300018    0.2466986
  85.3400040    0.2464019
  85.3500061    0.2406977
  85.3600006    0.2415836
  85.3700027    0.2474370
  85.3800049    0.2386162
  85.3900070    0.2285942
  85.4000015    0.2456576
  85.4100037    0.2600055
  85.4200058    0.2547096
  85.4300003    0.2451558
  85.4400024    0.2575851
  85.4500046    0.2472550
  85.4600067    0.2509225
  85.4700012    0.2484711
  85.4800034    0.2528686
  85.4900055    0.2361088
  85.5000076    0.2430562
  85.5100021    0.2418503
  85.5200043    0.2403727
  85.5300064    0.2398927
  85.5400009    0.2382542
  85.5500031    0.2461587
  85.5600052    0.2444212
  85.5700073    0.2419334
  85.5800018    0.2424078
  85.5900040    0.2494601
  85.6000061    0.2506333
  85.6100006    0.2301857
  85.6200027    0.2429875
  85.6300049    0.2407369
  85.6400070    0.2358551
  85.6500015    0.2477447
  85.6600037    0.2598131
  85.6700058    0.2606896
  85.6800003    0.2575949
  85.6900024    0.2579064
  85.7000046    0.2502637
  85.7100067    0.2558566
  85.7200012    0.2610354
  85.7300034    0.2609379
  85.7400055    0.2561612
  85.7500076    0.2445882
  85.7600021    0.2559034
  85.7700043    0.2413952
  85.7800064    0.2505173
  85.7900009    0.2516376
  85.8000031    0.2427363
  85.8100052    0.2468932
  85.8200073    0.2572829
  85.8300018    0.2434569
  85.8400040    0.2400323
  85.8500061    0.2464689
  85.8600006    0.2569683
  85.8700027    0.2615251
  85.8800049    0.2447657
  85.8900070    0.2485036
  85.9000015    0.2464061
  85.9100037    0.2486628
  85.9200058    0.2512672
  85.9300003    0.2374092
  85.9400024    0.2417319
  85.9500046    0.2446258
  85.9600067    0.2378888
  85.9700012    0.2444574
  85.9800034    0.2390467
  85.9900055    0.2343909
  86.0000076    0.2331515
  86.0100021    0.2286251
  86.0200043    0.2353277
  86.0300064    0.2421836
  86.0400009    0.2342830
  86.0500031    0.2287990
  86.0600052    0.2301071
  86.0700073    0.2280399
  86.0800018    0.2229283
  86.0900040    0.2118422
  86.1000061    0.2174156
  86.1100006    0.2180190
  86.1200027    0.2283680
  86.1300049    0.2341688
  86.1400070    0.2329262
  86.1500015    0.2381566
  86.1600037    0.2334060
  86.1700058    0.2440004
  86.1800003    0.2465980
  86.1900024    0.2573102
  86.2000046    0.2340900
  86.2100067    0.2357427
  86.2200012    0.2345621
  86.2300034    0.2288270
  86.2400055    0.2377361
  86.2500076    0.2325139
  86.2600021    0.2291005
  86.2700043    0.2282741
  86.2800064    0.2318234
  86.2900009    0.2278285
  86.3000031    0.2312980
  86.3100052    0.2362823
  86.3200073    0.2416654
  86.3300018    0.2342647
  86.3400040    0.2381044
  86.3500061    0.2309737
  86.3600006    0.2422014
  86.3700027    0.2418894
  86.3800049    0.2438139
  86.3900070    0.2467272
  86.4000015    0.2272943
  86.4100037    0.2375167
  86.4200058    0.2362084
  86.4300003    0.2324761
  86.4400024    0.2326402
  86.4500046    0.2378196
  86.4600067    0.2338874
  86.4700012    0.2326621
  86.4800034    0.2375405
  86.4900055    0.2314423
  86.5000076    0.2338150
  86.5100021    0.2374600
  86.5200043    0.2409991
  86.5300064    0.2297685
  86.5400009    0.2407059
  86.5500031    0.2463211
  86.5600052    0.2359385
  86.5700073    0.2415365
  86.5800018    0.2341851
  86.5900040    0.2315500
  86.6000061    0.2427774
  86.6100006    0.2439938
  86.6200027    0.2403099
  86.6300049    0.2396298
  86.6400070    0.2369238
  86.6500015    0.2335394
  86.6600037    0.2480949
  86.6700058    0.2401098
  86.6800003    0.2420285
  86.6900024    0.2434926
  86.7000046    0.2428098
  86.7100067    0.2465354
  86.7200012    0.2568087
  86.7300034    0.2373636
  86.7400055    0.2322786
  86.7500076    0.2467066
  86.7600021    0.2424302
  86.7700043    0.2455118
  86.7800064    0.2512714
  86.7900009    0.2541166
  86.8000031    0.2457546
  86.8100052    0.2415570
  86.8200073    0.2547238
  86.8300018    0.2411319
  86.8400040    0.2558907
  86.8500061    0.2499230
  86.8600006    0.2544999
  86.8700027    0.2494664
  86.8800049    0.2373609
  86.8900070    0.2277231
  86.9000015    0.2352736
  86.9100037    0.2410124
  86.9200058    0.2384019
  86.9300079    0.2437683
  86.9400024    0.2466822
  86.9500046    0.2499034
  86.9600067    0.2436495
  86.9700012    0.2359394
  86.9800034    0.2412015
  86.9900055    0.2416627
  87.0000076    0.2505869
  87.0100021    0.2442574
  87.0200043    0.2376367
  87.0300064    0.2382027
  87.0400009    0.2436618
  87.0500031    0.2429031
  87.0600052    0.2472806
  87.0700073    0.2480684
  87.0800018    0.2494595
  87.0900040    0.2451505
  87.1000061    0.2437095
  87.1100006    0.2420387
  87.1200027    0.2448013
  87.1300049    0.2390656
  87.1400070    0.2453837
  87.1500015    0.2421176
  87.1600037    0.2416676
  87.1700058    0.2378230
  87.1800079    0.2367969
  87.1900024    0.2398755
  87.2000046    0.2509996
  87.2100067    0.2421916
  87.2200012    0.2458265
  87.2300034    0.2482519
  87.2400055    0.2486835
  87.2500076    0.2440222
  87.2600021    0.2424180
  87.2700043    0.2530741
  87.2800064    0.2612794
  87.2900009    0.2578375
  87.3000031    0.2480183
  87.3100052    0.2443663
  87.3200073    0.2521620
  87.3300018    0.2439508
  87.3400040    0.2470508
  87.3500061    0.2515940
  87.3600006    0.2340035
  87.3700027    0.2489353
  87.3800049    0.2439865
  87.3900070    0.2491453
  87.4000015    0.2400598
  87.4100037    0.2292117
  87.4200058    0.2303582
  87.4300079    0.2373883
  87.4400024    0.2371374
  87.4500046    0.2402062
  87.4600067    0.2319471
  87.4700012    0.2290246
  87.4800034    0.2414483
  87.4900055    0.2367859
  87.5000076    0.2506699
  87.5100021    0.2447876
  87.5200043    0.2432890
  87.5300064    0.2492463
  87.5400009    0.2408904
  87.5500031    0.2384939
  87.5600052    0.2345245
  87.5700073    0.2240068
  87.5800018    0.2286779
  87.5900040    0.2381501
  87.6000061    0.2358778
  87.6100006    0.2268820
  87.6200027    0.2357546
  87.6300049    0.2294827
  87.6400070    0.2325335
  87.6500015    0.2267890
  87.6600037    0.2342307
  87.6700058    0.2465150
  87.6800079    0.2420174
  87.6900024    0.2523901
  87.7000046    0.2336092
  87.7100067    0.2324888
  87.7200012    0.2288170
  87.7300034    0.2281887
  87.7400055    0.2390142
  87.7500076    0.2374696
  87.7600021    0.2250436
  87.7700043    0.2318093
  87.7800064    0.2435016
  87.7900009    0.2355178
  87.8000031    0.2364641
  87.8100052    0.2439759
  87.8200073    0.2433631
  87.8300018    0.2358384
  87.8400040    0.2400511
  87.8500061    0.2357242
  87.8600006    0.2363363
  87.8700027    0.2462053
  87.8800049    0.2362185
  87.8900070    0.2456794
  87.9000015    0.2383272
  87.9100037    0.2299213
  87.9200058    0.2354246
  87.9300079    0.2362166
  87.9400024    0.2190019
  87.9500046    0.2315228
  87.9600067    0.2331652
  87.9700012    0.2252284
  87.9800034    0.2333169
  87.9900055    0.2280053
  88.0000076    0.2408457
  88.0100021    0.2309591
  88.0200043    0.2354365
  88.0300064    0.2500050
  88.0400009    0.2450142
  88.0500031    0.2383336
  88.0600052    0.2428800
  88.0700073    0.2384640
  88.0800018    0.2364979
  88.0900040    0.2440319
  88.1000061    0.2355488
  88.1100006    0.2406649
  88.1200027    0.2492901
  88.1300049    0.2438713
  88.1400070    0.2462542
  88.1500015    0.2452899
  88.1600037    0.2394295
  88.1700058    0.2321038
  88.1800079    0.2449496
  88.1900024    0.2491241
  88.2000046    0.2410953
  88.2100067    0.2432245
  88.2200012    0.2343237
  88.2300034    0.2446108
  88.2400055    0.2321344
  88.2500076    0.2365949
  88.2600021    0.2324743
  88.2700043    0.2354680
  88.2800064    0.2294155
  88.2900009    0.2299803
  88.3000031    0.2277664
  88.3100052    0.2305623
  88.3200073    0.2323988
  88.3300018    0.2260396
  88.3400040    0.2273962
  88.3500061    0.2241606
  88.3600006    0.2292694
  88.3700027    0.2293493
  88.3800049    0.2285143
  88.3900070    0.2295299
  88.4000015    0.2298741
  88.4100037    0.2319178
  88.4200058    0.2230289
  88.4300079    0.2336467
  88.4400024    0.2373197
  88.4500046    0.2347898
  88.4600067    0.2314264
  88.4700012    0.2335851
  88.4800034    0.2450642
  88.4900055    0.2345148
  88.5000076    0.2421216
  88.5100021    0.2344358
  88.5200043    0.2422649
  88.5300064    0.2424697
  88.5400009    0.2385530
  88.5500031    0.2428187
  88.5600052    0.2459722
  88.5700073    0.2337180
  88.5800018    0.2396179
  88.5900040    0.2276409
  88.6000061    0.2335945
  88.6100006    0.2308934
  88.6200027    0.2408296
  88.6300049    0.2376742
  88.6400070    0.2520041
  88.6500015    0.2468574
  88.6600037    0.2472312
  88.6700058    0.2432405
  88.6800079    0.2515366
  88.6900024    0.2454612
  88.7000046    0.2361337
  88.7100067    0.2436625
  88.7200012    0.2510227
  88.7300034    0.2454207
  88.7400055    0.2444268
  88.7500076    0.2457882
  88.7600021    0.2278634
  88.7700043    0.2400147
  88.7800064    0.2456208
  88.7900009    0.2377893
  88.8000031    0.2401437
  88.8100052    0.2438395
  88.8200073    0.2403546
  88.8300018    0.2414628
  88.8400040    0.2431597
  88.8500061    0.2526775
  88.8600006    0.2460237
  88.8700027    0.2398296
  88.8800049    0.2494021
  88.8900070    0.2488825
  88.9000015    0.2511102
  88.9100037    0.2368338
  88.9200058    0.2448921
  88.9300079    0.2471576
  88.9400024    0.2484665
  88.9500046    0.2415060
  88.9600067    0.2441165
  88.9700012    0.2384909
  88.9800034    0.2401234
  88.9900055    0.2334695
  89.0000076    0.2340101
  89.0100021    0.2331473
  89.0200043    0.2339266
  89.0300064    0.2417491
  89.0400009    0.2448442
  89.0500031    0.2374752
  89.0600052    0.2447817
  89.0700073    0.2504950
  89.0800018    0.2370591
  89.0900040    0.2390644
  89.1000061    0.2424682
  89.1100006    0.2415853
  89.1200027    0.2402467
  89.1300049    0.2381030
  89.1400070    0.2462223
  89.1500015    0.2309510
  89.1600037    0.2282561
  89.1700058    0.2325296
  89.1800079    0.2314728
  89.1900024    0.2264846
  89.2000046    0.2424869
  89.2100067    0.2326338
  89.2200012    0.2284912
  89.2300034    0.2395405
  89.2400055    0.2366002
  89.2500076    0.2381495
  89.2600021    0.2371631
  89.2700043    0.2338724
  89.2800064    0.2434662
  89.2900009    0.2431863
  89.3000031    0.2396744
  89.3100052    0.2426761
  89.3200073    0.2375694
  89.3300018    0.2354772
  89.3400040    0.2392717
  89.3500061    0.2392498
  89.3600006    0.2342739
  89.3700027    0.2387751
  89.3800049    0.2480636
  89.3900070    0.2405418
  89.4000015    0.2500697
  89.4100037    0.2483058
  89.4200058    0.2454804
  89.4300079    0.2422610
  89.4400024    0.2422494
  89.4500046    0.2429653
  89.4600067    0.2407943
  89.4700012    0.2414655
  89.4800034    0.2525037
  89.4900055    0.2379787
  89.5000076    0.2431013
  89.5100021    0.2410689
  89.5200043    0.2408045
  89.5300064    0.2332780
  89.5400009    0.2429560
  89.5500031    0.2347997
  89.5600052    0.2440282
  89.5700073    0.2478927
  89.5800018    0.2313116
  89.5900040    0.2419769
  89.6000061    0.2408606
  89.6100006    0.2367351
  89.6200027    0.2424125
  89.6300049    0.2392283
  89.6400070    0.2415079
  89.6500015    0.2361388
  89.6600037    0.2330010
  89.6700058    0.2370548
  89.6800079    0.2384967
  89.6900024    0.2366305
  89.7000046    0.2450854
  89.7100067    0.2495449
  89.7200012    0.2435914
  89.7300034    0.2381150
  89.7400055    0.2403353
  89.7500076    0.2465590
  89.7600021    0.2409431
  89.7700043    0.2441094
  89.7800064    0.2517376
  89.7900009    0.2523370
  89.8000031    0.2517349
  89.8100052    0.2444256
  89.8200073    0.2414576
  89.8300018    0.2422820
  89.8400040    0.2535699
  89.8500061    0.2504291
  89.8600006    0.2540604
  89.8700027    0.2497398
  89.8800049    0.2550085
  89.8900070    0.2455829
  89.9000015    0.2440380
  89.9100037    0.2498801
  89.9200058    0.2405990
  89.9300079    0.2474173
  89.9400024    0.2514358
  89.9500046    0.2554962
  89.9600067    0.2470716
  89.9700012    0.2525504
  89.9800034    0.2421911
  89.9900055    0.2467323
  90.0000076    0.2496671
  90.0100021    0.2532374
  90.0200043    0.2467709
  90.0300064    0.2388032
  90.0400009    0.2500115
  90.0500031    0.2572355
  90.0600052    0.2540795
  90.0700073    0.2537588
  90.0800018    0.2614999
  90.0900040    0.2571815
  90.1000061    0.2543219
  90.1100006    0.2557343
  90.1200027    0.2496715
  90.1300049    0.2486589
  90.1400070    0.2403640
  90.1500015    0.2540801
  90.1600037    0.2525230
  90.1700058    0.2417124
  90.1800079    0.2365547
  90.1900024    0.2519100
  90.2000046    0.2446507
  90.2100067    0.2390028
  90.2200012    0.2456765
  90.2300034    0.2570410
  90.2400055    0.2505257
  90.2500076    0.2468116
  90.2600021    0.2446545
  90.2700043    0.2404014
  90.2800064    0.2407209
  90.2900009    0.2400425
  90.3000031    0.2418068
  90.3100052    0.2430352
  90.3200073    0.2498049
  90.3300018    0.2539847
  90.3400040    0.2460169
  90.3500061    0.2428794
  90.3600006    0.2529443
  90.3700027    0.2522235
  90.3800049    0.2433101
  90.3900070    0.2525778
  90.4000015    0.2534703
  90.4100037    0.2464294
  90.4200058    0.2391996
  90.4300079    0.2434361
  90.4400024    0.2495346
  90.4500046    0.2477541
  90.4600067    0.2529873
  90.4700012    0.2461929
  90.4800034    0.2412722
  90.4900055    0.2445399
  90.5000076    0.2581024
  90.5100021    0.2405646
  90.5200043    0.2442239
  90.5300064    0.2406422
  90.5400009    0.2325341
  90.5500031    0.2413929
  90.5600052    0.2335779
  90.5700073    0.2339894
  90.5800018    0.2419987
  90.5900040    0.2414848
  90.6000061    0.2409633
  90.6100006    0.2525589
  90.6200027    0.2532570
  90.6300049    0.2554889
  90.6400070    0.2496141
  90.6500015    0.2543699
  90.6600037    0.2490072
  90.6700058    0.2456149
  90.6800079    0.2504746
  90.6900024    0.2419350
  90.7000046    0.2482851
  90.7100067    0.2512605
  90.7200012    0.2551486
  90.7300034    0.2416413
  90.7400055    0.2438393
  90.7500076    0.2455324
  90.7600021    0.2431102
  90.7700043    0.2514333
  90.7800064    0.2390283
  90.7900009    0.2431064
  90.8000031    0.2439210
  90.8100052    0.2446607
  90.8200073    0.2483896
  90.8300018    0.2539439
  90.8400040    0.2474668
  90.8500061    0.2424246
  90.8600006    0.2405713
  90.8700027    0.2501848
  90.8800049    0.2476191
  90.8900070    0.2546493
  90.9000015    0.2431573
  90.9100037    0.2475558
  90.9200058    0.2463246
  90.9300079    0.2454096
  90.9400024    0.2492828
  90.9500046    0.2572775
  90.9600067    0.2516203
  90.9700012    0.2670262
  90.9800034    0.2548547
  90.9900055    0.2591955
  91.0000076    0.2482758
  91.0100021    0.2498324
  91.0200043    0.2553867
  91.0300064    0.2489829
  91.0400009    0.2566408
  91.0500031    0.2502605
  91.0600052    0.2469570
  91.0700073    0.2528147
  91.0800018    0.2533437
  91.0900040    0.2517741
  91.1000061    0.2592927
  91.1100006    0.2488296
  91.1200027    0.2531110
  91.1300049    0.2528530
  91.1400070    0.2474539
  91.1500015    0.2518790
  91.1600037    0.2546630
  91.1700058    0.2549664
  91.1800079    0.2431754
  91.1900024    0.2500287
  91.2000046    0.2482877
  91.2100067    0.2457488
  91.2200012    0.2492152
  91.2300034    0.2442449
  91.2400055    0.2452801
  91.2500076    0.2519357
  91.2600021    0.2425981
  91.2700043    0.2479301
  91.2800064    0.2451445
  91.2900009    0.2453298
  91.3000031    0.2483496
  91.3100052    0.2459137
  91.3200073    0.2557960
  91.3300018    0.2390987
  91.3400040    0.2438900
  91.3500061    0.2455848
  91.3600006    0.2411468
  91.3700027    0.2383891
  91.3800049    0.2381408
  91.3900070    0.2472901
  91.4000015    0.2445375
  91.4100037    0.2500294
  91.4200058    0.2476609
  91.4300079    0.2479307
  91.4400024    0.2642560
  91.4500046    0.2529325
  91.4600067    0.2654715
  91.4700012    0.2512341
  91.4800034    0.2564756
  91.4900055    0.2433979
  91.5000076    0.2488355
  91.5100021    0.2550383
  91.5200043    0.2455091
  91.5300064    0.2489054
  91.5400009    0.2409533
  91.5500031    0.2469224
  91.5600052    0.2521224
  91.5700073    0.2557028
  91.5800018    0.2469216
  91.5900040    0.2553196
  91.6000061    0.2466788
  91.6100006    0.2501914
  91.6200027    0.2528126
  91.6300049    0.2617787
  91.6400070    0.2589447
  91.6500015    0.2535331
  91.6600037    0.2457161
  91.6700058    0.2493471
  91.6800079    0.2440222
  91.6900024    0.2358201
  91.7000046    0.2432431
  91.7100067    0.2386470
  91.7200012    0.2373082
  91.7300034    0.2505468
  91.7400055    0.2488867
  91.7500076    0.2485659
  91.7600021    0.2514657
  91.7700043    0.2531117
  91.7800064    0.2594748
  91.7900009    0.2553579
  91.8000031    0.2485229
  91.8100052    0.2404829
  91.8200073    0.2488037
  91.8300018    0.2539707
  91.8400040    0.2547761
  91.8500061    0.2521217
  91.8600006    0.2554815
  91.8700027    0.2395938
  91.8800049    0.2416390
  91.8900070    0.2545905
  91.9000015    0.2464126
  91.9100037    0.2334957
  91.9200058    0.2416210
  91.9300079    0.2441300
  91.9400024    0.2458044
  91.9500046    0.2443895
  91.9600067    0.2450163
  91.9700012    0.2487429
  91.9800034    0.2346193
  91.9900055    0.2384871
  92.0000076    0.2396265
  92.0100021    0.2410887
  92.0200043    0.2390765
  92.0300064    0.2397632
  92.0400009    0.2378894
  92.0500031    0.2365879
  92.0600052    0.2347865
  92.0700073    0.2380302
  92.0800018    0.2360540
  92.0900040    0.2441241
  92.1000061    0.2410084
  92.1100006    0.2529119
  92.1200027    0.2352954
  92.1300049    0.2328303
  92.1400070    0.2373420
  92.1500015    0.2425760
  92.1600037    0.2282386
  92.1700058    0.2420027
  92.1800079    0.2345181
  92.1900024    0.2321216
  92.2000046    0.2307111
  92.2100067    0.2303211
  92.2200012    0.2367939
  92.2300034    0.2308611
  92.2400055    0.2377330
  92.2500076    0.2380121
  92.2600021    0.2440068
  92.2700043    0.2474646
  92.2800064    0.2433774
  92.2900009    0.2441110
  92.3000031    0.2427759
  92.3100052    0.2506874
  92.3200073    0.2495129
  92.3300018    0.2466975
  92.3400040    0.2403547
  92.3500061    0.2441129
  92.3600006    0.2483393
  92.3700027    0.2375313
  92.3800049    0.2430743
  92.3900070    0.2422610
  92.4000015    0.2363194
  92.4100037    0.2365192
  92.4200058    0.2334119
  92.4300079    0.2420004
  92.4400024    0.2350287
  92.4500046    0.2424386
  92.4600067    0.2487244
  92.4700012    0.2484452
  92.4800034    0.2498418
  92.4900055    0.2466618
  92.5000076    0.2434028
  92.5100021    0.2350980
  92.5200043    0.2378714
  92.5300064    0.2485209
  92.5400009    0.2414917
  92.5500031    0.2471419
  92.5600052    0.2486545
  92.5700073    0.2462746
  92.5800018    0.2448947
  92.5900040    0.2444206
  92.6000061    0.2434750
  92.6100006    0.2518457
  92.6200027    0.2433211
  92.6300049    0.2499692
  92.6400070    0.2433966
  92.6500015    0.2371581
  92.6600037    0.2460460
  92.6700058    0.2443154
  92.6800079    0.2451205
  92.6900024    0.2420698
  92.7000046    0.2481018
  92.7100067    0.2483254
  92.7200012    0.2503436
  92.7300034    0.2450209
  92.7400055    0.2473647
  92.7500076    0.2468920
  92.7600021    0.2553425
  92.7700043    0.2453253
  92.7800064    0.2527702
  92.7900009    0.2479783
  92.8000031    0.2536437
  92.8100052    0.2582230
  92.8200073    0.2556441
  92.8300018    0.2486305
  92.8400040    0.2543354
  92.8500061    0.2625690
  92.8600006    0.2565652
  92.8700027    0.2472751
  92.8800049    0.2426720
  92.8900070    0.2503805
  92.9000015    0.2428689
  92.9100037    0.2518996
  92.9200058    0.2364296
  92.9300079    0.2435917
  92.9400024    0.2539812
  92.9500046    0.2599549
  92.9600067    0.2455317
  92.9700012    0.2465331
  92.9800034    0.2516007
  92.9900055    0.2548517
  93.0000076    0.2536112
  93.0100021    0.2515558
  93.0200043    0.2405112
  93.0300064    0.2429501
  93.0400009    0.2344427
  93.0500031    0.2453339
  93.0600052    0.2496583
  93.0700073    0.2466425
  93.0800018    0.2470040
  93.0900040    0.2361425
  93.1000061    0.2432979
  93.1100006    0.2499695
  93.1200027    0.2382098
  93.1300049    0.2496586
  93.1400070    0.2449497
  93.1500015    0.2411154
  93.1600037    0.2438115
  93.1700058    0.2389008
  93.1800079    0.2462831
  93.1900024    0.2535909
  93.2000046    0.2459755
  93.2100067    0.2426985
  93.2200012    0.2538797
  93.2300034    0.2543074
  93.2400055    0.2562436
  93.2500076    0.2496926
  93.2600021    0.2443773
  93.2700043    0.2493756
  93.2800064    0.2421970
  93.2900009    0.2477211
  93.3000031    0.2463176
  93.3100052    0.2458460
  93.3200073    0.2413046
  93.3300018    0.2535796
  93.3400040    0.2607876
  93.3500061    0.2542875
  93.3600082    0.2523719
  93.3700027    0.2565006
  93.3800049    0.2552099
  93.3900070    0.2480561
  93.4000015    0.2558790
  93.4100037    0.2583216
  93.4200058    0.2526253
  93.4300079    0.2432958
  93.4400024    0.2470163
  93.4500046    0.2503121
  93.4600067    0.2556000
  93.4700012    0.2505630
  93.4800034    0.2514695
  93.4900055    0.2526039
  93.5000076    0.2472368
  93.5100021    0.2484044
  93.5200043    0.2458214
  93.5300064    0.2505845
  93.5400009    0.2469650
  93.5500031    0.2598076
  93.5600052    0.2535775
  93.5700073    0.2498598
  93.5800018    0.2562107
  93.5900040    0.2488997
  93.6000061    0.2521722
  93.6100082    0.2550058
  93.6200027    0.2447541
  93.6300049    0.2430176
  93.6400070    0.2480539
  93.6500015    0.2441002
  93.6600037    0.2389157
  93.6700058    0.2378516
  93.6800079    0.2473903
  93.6900024    0.2370932
  93.7000046    0.2417137
  93.7100067    0.2394383
  93.7200012    0.2471319
  93.7300034    0.2412776
  93.7400055    0.2414484
  93.7500076    0.2452119
  93.7600021    0.2368802
  93.7700043    0.2287606
  93.7800064    0.2378009
  93.7900009    0.2344595
  93.8000031    0.2304596
  93.8100052    0.2317363
  93.8200073    0.2347178
  93.8300018    0.2281269
  93.8400040    0.2404464
  93.8500061    0.2346181
  93.8600082    0.2316966
  93.8700027    0.2238813
  93.8800049    0.2329421
  93.8900070    0.2303949
  93.9000015    0.2273620
  93.9100037    0.2405642
  93.9200058    0.2240945
  93.9300079    0.2259388
  93.9400024    0.2372712
  93.9500046    0.2334124
  93.9600067    0.2297272
  93.9700012    0.2337598
  93.9800034    0.2451163
  93.9900055    0.2433901
  94.0000076    0.2436160
  94.0100021    0.2481756
  94.0200043    0.2410342
  94.0300064    0.2362017
  94.0400009    0.2404850
  94.0500031    0.2424739
  94.0600052    0.2430412
  94.0700073    0.2412706
  94.0800018    0.2454370
  94.0900040    0.2414316
  94.1000061    0.2251040
  94.1100082    0.2312737
  94.1200027    0.2326240
  94.1300049    0.2334252
  94.1400070    0.2307713
  94.1500015    0.2347501
  94.1600037    0.2306011
  94.1700058    0.2361905
  94.1800079    0.2378612
  94.1900024    0.2369512
  94.2000046    0.2249218
  94.2100067    0.2422165
  94.2200012    0.2435342
  94.2300034    0.2309450
  94.2400055    0.2402412
  94.2500076    0.2240241
  94.2600021    0.2312115
  94.2700043    0.2337390
  94.2800064    0.2413669
  94.2900009    0.2391058
  94.3000031    0.2465741
  94.3100052    0.2461317
  94.3200073    0.2373603
  94.3300018    0.2459797
  94.3400040    0.2426147
  94.3500061    0.2368340
  94.3600082    0.2349668
  94.3700027    0.2387174
  94.3800049    0.2487098
  94.3900070    0.2393565
  94.4000015    0.2453782
  94.4100037    0.2332171
  94.4200058    0.2375014
  94.4300079    0.2416829
  94.4400024    0.2421227
  94.4500046    0.2428249
  94.4600067    0.2471794
  94.4700012    0.2406857
  94.4800034    0.2320334
  94.4900055    0.2401473
  94.5000076    0.2333168
  94.5100021    0.2413797
  94.5200043    0.2318208
  94.5300064    0.2354909
  94.5400009    0.2320001
  94.5500031    0.2319578
  94.5600052    0.2341438
  94.5700073    0.2389860
  94.5800018    0.2332852
  94.5900040    0.2268089
  94.6000061    0.2379246
  94.6100082    0.2362328
  94.6200027    0.2336719
  94.6300049    0.2287344
  94.6400070    0.2349688
  94.6500015    0.2355392
  94.6600037    0.2413476
  94.6700058    0.2380535
  94.6800079    0.2390295
  94.6900024    0.2402961
  94.7000046    0.2396374
  94.7100067    0.2384093
  94.7200012    0.2381254
  94.7300034    0.2415815
  94.7400055    0.2374839
  94.7500076    0.2532114
  94.7600021    0.2440117
  94.7700043    0.2363366
  94.7800064    0.2355017
  94.7900009    0.2426753
  94.8000031    0.2367216
  94.8100052    0.2433150
  94.8200073    0.2498991
  94.8300018    0.2338637
  94.8400040    0.2472374
  94.8500061    0.2419505
  94.8600082    0.2416330
  94.8700027    0.2348769
  94.8800049    0.2386088
  94.8900070    0.2428730
  94.9000015    0.2425562
  94.9100037    0.2407404
  94.9200058    0.2465976
  94.9300079    0.2421132
  94.9400024    0.2410695
  94.9500046    0.2347262
  94.9600067    0.2504549
  94.9700012    0.2402269
  94.9800034    0.2454829
  94.9900055    0.2338712
  95.0000076    0.2328310
  95.0100021    0.2320881
  95.0200043    0.2363320
  95.0300064    0.2381357
  95.0400009    0.2334461
  95.0500031    0.2331727
  95.0600052    0.2367048
  95.0700073    0.2299358
  95.0800018    0.2430912
  95.0900040    0.2398524
  95.1000061    0.2352419
  95.1100082    0.2329415
  95.1200027    0.2320629
  95.1300049    0.2429974
  95.1400070    0.2329622
  95.1500015    0.2343342
  95.1600037    0.2386832
  95.1700058    0.2298539
  95.1800079    0.2298186
  95.1900024    0.2310422
  95.2000046    0.2331893
  95.2100067    0.2299697
  95.2200012    0.2312382
  95.2300034    0.2281832
  95.2400055    0.2202524
  95.2500076    0.2331689
  95.2600021    0.2294310
  95.2700043    0.2286684
  95.2800064    0.2235389
  95.2900009    0.2268900
  95.3000031    0.2227685
  95.3100052    0.2267819
  95.3200073    0.2268883
  95.3300018    0.2266660
  95.3400040    0.2372581
  95.3500061    0.2416663
  95.3600082    0.2378194
  95.3700027    0.2437642
  95.3800049    0.2479388
  95.3900070    0.2359984
  95.4000015    0.2478479
  95.4100037    0.2393527
  95.4200058    0.2404919
  95.4300079    0.2257491
  95.4400024    0.2395169
  95.4500046    0.2432936
  95.4600067    0.2330209
  95.4700012    0.2269909
  95.4800034    0.2206181
  95.4900055    0.2272918
  95.5000076    0.2233299
  95.5100021    0.2225078
  95.5200043    0.2256357
  95.5300064    0.2272595
  95.5400009    0.2238200
  95.5500031    0.2256735
  95.5600052    0.2279871
  95.5700073    0.2230196
  95.5800018    0.2324273
  95.5900040    0.2393313
  95.6000061    0.2373990
  95.6100082    0.2397501
  95.6200027    0.2358125
  95.6300049    0.2360263
  95.6400070    0.2357515
  95.6500015    0.2250942
  95.6600037    0.2335126
  95.6700058    0.2243626
  95.6800079    0.2183312
  95.6900024    0.2249518
  95.7000046    0.2346973
  95.7100067    0.2380193
  95.7200012    0.2415002
  95.7300034    0.2345707
  95.7400055    0.2316708
  95.7500076    0.2299748
  95.7600021    0.2387801
  95.7700043    0.2279691
  95.7800064    0.2276929
  95.7900009    0.2267149
  95.8000031    0.2288978
  95.8100052    0.2242760
  95.8200073    0.2262771
  95.8300018    0.2297721
  95.8400040    0.2314737
  95.8500061    0.2400141
  95.8600082    0.2309277
  95.8700027    0.2353557
  95.8800049    0.2321373
  95.8900070    0.2321580
  95.9000015    0.2315850
  95.9100037    0.2416380
  95.9200058    0.2332862
  95.9300079    0.2375432
  95.9400024    0.2308113
  95.9500046    0.2477616
  95.9600067    0.2329355
  95.9700012    0.2316849
  95.9800034    0.2305485
  95.9900055    0.2260495
  96.0000076    0.2252877
  96.0100021    0.2230696
  96.0200043    0.2344284
  96.0300064    0.2350529
  96.0400009    0.2303952
  96.0500031    0.2238245
  96.0600052    0.2305348
  96.0700073    0.2306705
  96.0800018    0.2381470
  96.0900040    0.2408302
  96.1000061    0.2379609
  96.1100082    0.2341097
  96.1200027    0.2372599
  96.1300049    0.2450931
  96.1400070    0.2280799
  96.1500015    0.2312655
  96.1600037    0.2442547
  96.1700058    0.2384420
  96.1800079    0.2293790
  96.1900024    0.2330096
  96.2000046    0.2335347
  96.2100067    0.2322098
  96.2200012    0.2333948
  96.2300034    0.2293126
  96.2400055    0.2317249
  96.2500076    0.2367397
  96.2600021    0.2271849
  96.2700043    0.2312562
  96.2800064    0.2388531
  96.2900009    0.2328961
  96.3000031    0.2332501
  96.3100052    0.2268600
  96.3200073    0.2300570
  96.3300018    0.2389799
  96.3400040    0.2377099
  96.3500061    0.2251582
  96.3600082    0.2407392
  96.3700027    0.2342360
  96.3800049    0.2242676
  96.3900070    0.2275700
  96.4000015    0.2312370
  96.4100037    0.2334592
  96.4200058    0.2317449
  96.4300079    0.2248773
  96.4400024    0.2380747
  96.4500046    0.2380806
  96.4600067    0.2374217
  96.4700012    0.2305774
  96.4800034    0.2232708
  96.4900055    0.2360267
  96.5000076    0.2273369
  96.5100021    0.2349573
  96.5200043    0.2338150
  96.5300064    0.2324411
  96.5400009    0.2268307
  96.5500031    0.2258404
  96.5600052    0.2254565
  96.5700073    0.2333639
  96.5800018    0.2340983
  96.5900040    0.2362836
  96.6000061    0.2364520
  96.6100082    0.2355441
  96.6200027    0.2346843
  96.6300049    0.2334583
  96.6400070    0.2258309
  96.6500015    0.2310465
  96.6600037    0.2353712
  96.6700058    0.2467570
  96.6800079    0.2241906
  96.6900024    0.2283104
  96.7000046    0.2359490
  96.7100067    0.2266135
  96.7200012    0.2315360
  96.7300034    0.2331710
  96.7400055    0.2433641
  96.7500076    0.2347189
  96.7600021    0.2341210
  96.7700043    0.2413541
  96.7800064    0.2264323
  96.7900009    0.2346862
  96.8000031    0.2313825
  96.8100052    0.2314128
  96.8200073    0.2351018
  96.8300018    0.2403114
  96.8400040    0.2393273
  96.8500061    0.2346883
  96.8600082    0.2371186
  96.8700027    0.2363378
  96.8800049    0.2325369
  96.8900070    0.2337282
  96.9000015    0.2445899
  96.9100037    0.2337658
  96.9200058    0.2447701
  96.9300079    0.2372534
  96.9400024    0.2232128
  96.9500046    0.2283390
  96.9600067    0.2303980
  96.9700012    0.2232731
  96.9800034    0.2251303
  96.9900055    0.2382335
  97.0000076    0.2302161
  97.0100021    0.2341341
  97.0200043    0.2347325
  97.0300064    0.2407656
  97.0400009    0.2310174
  97.0500031    0.2290228
  97.0600052    0.2347889
  97.0700073    0.2423897
  97.0800018    0.2424188
  97.0900040    0.2377074
  97.1000061    0.2400935
  97.1100082    0.2307641
  97.1200027    0.2345589
  97.1300049    0.2340878
  97.1400070    0.2260458
  97.1500015    0.2342033
  97.1600037    0.2278494
  97.1700058    0.2322512
  97.1800079    0.2314956
  97.1900024    0.2333670
  97.2000046    0.2395807
  97.2100067    0.2379364
  97.2200012    0.2391606
  97.2300034    0.2361052
  97.2400055    0.2269801
  97.2500076    0.2304420
  97.2600021    0.2453314
  97.2700043    0.2451385
  97.2800064    0.2459719
  97.2900009    0.2429618
  97.3000031    0.2372404
  97.3100052    0.2364956
  97.3200073    0.2378250
  97.3300018    0.2436386
  97.3400040    0.2373149
  97.3500061    0.2497953
  97.3600082    0.2337783
  97.3700027    0.2467296
  97.3800049    0.2394965
  97.3900070    0.2349710
  97.4000015    0.2430057
  97.4100037    0.2463214
  97.4200058    0.2446766
  97.4300079    0.2373484
  97.4400024    0.2453246
  97.4500046    0.2511339
  97.4600067    0.2380107
  97.4700012    0.2389224
  97.4800034    0.2361044
  97.4900055    0.2443434
  97.5000076    0.2441660
  97.5100021    0.2477404
  97.5200043    0.2407805
  97.5300064    0.2445844
  97.5400009    0.2351445
  97.5500031    0.2402862
  97.5600052    0.2348666
  97.5700073    0.2324833
  97.5800018    0.2378335
  97.5900040    0.2448747
  97.6000061    0.2322819
  97.6100082    0.2350685
  97.6200027    0.2465390
  97.6300049    0.2423081
  97.6400070    0.2411079
  97.6500015    0.2356225
  97.6600037    0.2350085
  97.6700058    0.2364490
  97.6800079    0.2438625
  97.6900024    0.2429602
  97.7000046    0.2439943
  97.7100067    0.2443306
  97.7200012    0.2490973
  97.7300034    0.2464434
  97.7400055    0.2450862
  97.7500076    0.2511023
  97.7600021    0.2512402
  97.7700043    0.2428632
  97.7800064    0.2457942
  97.7900009    0.2466897
  97.8000031    0.2488552
  97.8100052    0.2430270
  97.8200073    0.2471318
  97.8300018    0.2452281
  97.8400040    0.2472248
  97.8500061    0.2530690
  97.8600082    0.2529233
  97.8700027    0.2500454
  97.8800049    0.2564462
  97.8900070    0.2425849
  97.9000015    0.2435745
  97.9100037    0.2501633
  97.9200058    0.2509829
  97.9300079    0.2532706
  97.9400024    0.2471653
  97.9500046    0.2437543
  97.9600067    0.2367768
  97.9700012    0.2538700
  97.9800034    0.2479296
  97.9900055    0.2526363
  98.0000076    0.2375807
  98.0100021    0.2429077
  98.0200043    0.2432970
  98.0300064    0.2449560
  98.0400009    0.2502600
  98.0500031    0.2474928
  98.0600052    0.2492102
  98.0700073    0.2465325
  98.0800018    0.2514019
  98.0900040    0.2592324
  98.1000061    0.2544620
  98.1100082    0.2547519
  98.1200027    0.2486847
  98.1300049    0.2540036
  98.1400070    0.2636697
  98.1500015    0.2583157
  98.1600037    0.2521962
  98.1700058    0.2501252
  98.1800079    0.2439460
  98.1900024    0.2511418
  98.2000046    0.2465997
  98.2100067    0.2523576
  98.2200012    0.2647986
  98.2300034    0.2547866
  98.2400055    0.2622708
  98.2500076    0.2588399
  98.2600021    0.2442340
  98.2700043    0.2509507
  98.2800064    0.2530863
  98.2900009    0.2603252
  98.3000031    0.2512873
  98.3100052    0.2470103
  98.3200073    0.2541315
  98.3300018    0.2481906
  98.3400040    0.2487894
  98.3500061    0.2414679
  98.3600082    0.2440080
  98.3700027    0.2482453
  98.3800049    0.2385828
  98.3900070    0.2406112
  98.4000015    0.2417168
  98.4100037    0.2417209
  98.4200058    0.2485800
  98.4300079    0.2506386
  98.4400024    0.2471759
  98.4500046    0.2455457
  98.4600067    0.2484515
  98.4700012    0.2541444
  98.4800034    0.2418549
  98.4900055    0.2475595
  98.5000076    0.2604442
  98.5100021    0.2504307
  98.5200043    0.2473496
  98.5300064    0.2477702
  98.5400009    0.2664354
  98.5500031    0.2583905
  98.5600052    0.2554079
  98.5700073    0.2535816
  98.5800018    0.2499630
  98.5900040    0.2504174
  98.6000061    0.2446003
  98.6100082    0.2524868
  98.6200027    0.2384475
  98.6300049    0.2446956
  98.6400070    0.2460158
  98.6500015    0.2435815
  98.6600037    0.2480514
  98.6700058    0.2526433
  98.6800079    0.2625005
  98.6900024    0.2687826
  98.7000046    0.2580761
  98.7100067    0.2593558
  98.7200012    0.2613094
  98.7300034    0.2534526
  98.7400055    0.2614280
  98.7500076    0.2490099
  98.7600021    0.2523547
  98.7700043    0.2390583
  98.7800064    0.2466872
  98.7900009    0.2490539
  98.8000031    0.2481690
  98.8100052    0.2470142
  98.8200073    0.2565416
  98.8300018    0.2566863
  98.8400040    0.2476897
  98.8500061    0.2532440
  98.8600082    0.2497332
  98.8700027    0.2436675
  98.8800049    0.2575651
  98.8900070    0.2533359
  98.9000015    0.2535655
  98.9100037    0.2452510
  98.9200058    0.2566308
  98.9300079    0.2641676
  98.9400024    0.2633709
  98.9500046    0.2618553
  98.9600067    0.2634790
  98.9700012    0.2595848
  98.9800034    0.2611277
  98.9900055    0.2655923
  99.0000076    0.2719668
  99.0100021    0.2654398
  99.0200043    0.2730520
  99.0300064    0.2635361
  99.0400009    0.2543530
  99.0500031    0.2598876
  99.0600052    0.2539275
  99.0700073    0.2530309
  99.0800018    0.2553184
  99.0900040    0.2576812
  99.1000061    0.2498221
  99.1100082    0.2555721
  99.1200027    0.2543924
  99.1300049    0.2463597
  99.1400070    0.2563897
  99.1500015    0.2523549
  99.1600037    0.2497418
  99.1700058    0.2709966
  99.1800079    0.2593727
  99.1900024    0.2552074
  99.2000046    0.2435900
  99.2100067    0.2484658
  99.2200012    0.2389528
  99.2300034    0.2526486
  99.2400055    0.2528455
  99.2500076    0.2407846
  99.2600021    0.2400329
  99.2700043    0.2452267
  99.2800064    0.2500412
  99.2900009    0.2476345
  99.3000031    0.2705073
  99.3100052    0.2551902
  99.3200073    0.2578564
  99.3300018    0.2600735
  99.3400040    0.2511884
  99.3500061    0.2499443
  99.3600082    0.2546618
  99.3700027    0.2586267
  99.3800049    0.2477213
  99.3900070    0.2562576
  99.4000015    0.2535838
  99.4100037    0.2443916
  99.4200058    0.2555336
  99.4300079    0.2592334
  99.4400024    0.2576837
  99.4500046    0.2615949
  99.4600067    0.2537954
  99.4700012    0.2544610
  99.4800034    0.2597453
  99.4900055    0.2571735
  99.5000076    0.2623731
  99.5100021    0.2571662
  99.5200043    0.2502590
  99.5300064    0.2520154
  99.5400009    0.2647817
  99.5500031    0.2727272
  99.5600052    0.2709215
  99.5700073    0.2601241
  99.5800018    0.2488257
  99.5900040    0.2510733
  99.6000061    0.2528910
  99.6100082    0.2582115
  99.6200027    0.2595206
  99.6300049    0.2496648
  99.6400070    0.2457853
  99.6500015    0.2448276
  99.6600037    0.2479331
  99.6700058    0.2460556
  99.6800079    0.2554139
  99.6900024    0.2515694
  99.7000046    0.2553347
  99.7100067    0.2467684
  99.7200012    0.2478400
  99.7300034    0.2539495
  99.7400055    0.2570567
  99.7500076    0.2608768
  99.7600021    0.2549272
  99.7700043    0.2560989
  99.7800064    0.2549200
  99.7900085    0.2507620
  99.8000031    0.2482070
  99.8100052    0.2571093
  99.8200073    0.2495829
  99.8300018    0.2454962
  99.8400040    0.2585310
  99.8500061    0.2634209
  99.8600082    0.2550574
  99.8700027    0.2460168
  99.8800049    0.2522424
  99.8900070    0.2597726
  99.9000015    0.2632595
  99.9100037    0.2583409
  99.9200058    0.2677063
  99.9300079    0.2664385
  99.9400024    0.2625907
  99.9500046    0.2612810
  99.9600067    0.2517967
  99.9700012    0.2562156
  99.9800034    0.2639090
  99.9900055    0.2520126
 100.0000076    0.2618067
