# Supplementary material for: Exploration of the molecular mechanism of melatonin against polycystic ovary syndrome based on a network pharmacology approach and experimental validation
Source: Front Endocrinol (Lausanne). 2025 Aug 5;16:1528518. doi: 10.3389/fendo.2025.1528518 (PMC12361247; doi:10.3389/fendo.2025.1528518)
Supplement: Supplementary file 1 [file DataSheet1.zip › Raw data/molecular dynamics simulation/CYP19A1-Melatonin/rmsd-lig.xvg]

# This file was created Wed Oct 30 09:44:49 2024
# Created by:
#                       :-) GROMACS - gmx rms, 2022.3 (-:
# 
# Executable:   /usr/gromacs-2022.3/build/bin/gmx
# Data prefix:  /usr/gromacs-2022.3 (source tree)
# Working dir:  /media/zhuxf/ed1e2859-6835-4f28-bdc4-842a33339ae6/MD/1031-春天de奥利奥ri/CYP19A1-Melatonin
# Command line:
#   gmx rms -s md_0_1.tpr -f md_0_1_noPBC_MOL.xtc -n index.ndx -o rmsd-lig.xvg -tu ns
# gmx rms is part of G R O M A C S:
#
# Gnomes, ROck Monsters And Chili Sauce
#
@    title "RMSD"
@    xaxis  label "Time (ns)"
@    yaxis  label "RMSD (nm)"
@TYPE xy
@ subtitle "MOL after lsq fit to MOL"
   0.0000000    0.0004631
   0.0100000    0.0228802
   0.0200000    0.0257413
   0.0300000    0.0310843
   0.0400000    0.0302761
   0.0500000    0.0306543
   0.0600000    0.0398327
   0.0700000    0.0309706
   0.0800000    0.0360513
   0.0900000    0.0341583
   0.1000000    0.0317844
   0.1100000    0.0175444
   0.1200000    0.0241639
   0.1300000    0.0276686
   0.1400000    0.0203089
   0.1500000    0.0211418
   0.1600000    0.0303401
   0.1700000    0.0281534
   0.1800000    0.0345125
   0.1900000    0.0322908
   0.2000000    0.0335048
   0.2100000    0.0293058
   0.2200000    0.0316941
   0.2300000    0.0345381
   0.2400000    0.0330486
   0.2500000    0.0338732
   0.2600000    0.0292080
   0.2700000    0.0370158
   0.2800000    0.0354951
   0.2900000    0.0305338
   0.3000000    0.0321143
   0.3100000    0.0263187
   0.3200000    0.0357463
   0.3300000    0.0394970
   0.3400000    0.0330164
   0.3500000    0.0332003
   0.3600000    0.0326090
   0.3700000    0.0263336
   0.3800000    0.0311136
   0.3900000    0.0340669
   0.4000000    0.0323893
   0.4100000    0.0338396
   0.4200000    0.0266277
   0.4300000    0.0313775
   0.4400000    0.0397527
   0.4500000    0.0270203
   0.4600000    0.0271131
   0.4700000    0.0301085
   0.4800000    0.0263640
   0.4900000    0.0383426
   0.5000000    0.0376506
   0.5100001    0.0322542
   0.5200000    0.0315815
   0.5300000    0.0303538
   0.5400000    0.0319631
   0.5500000    0.0320668
   0.5600000    0.0353450
   0.5700001    0.0405862
   0.5800000    0.0423874
   0.5900000    0.0358425
   0.6000000    0.0411793
   0.6100000    0.0305907
   0.6200000    0.0364256
   0.6300001    0.0350260
   0.6400000    0.0415913
   0.6500000    0.0358078
   0.6600000    0.0357299
   0.6700000    0.0344395
   0.6800000    0.0281413
   0.6900001    0.0319722
   0.7000000    0.0166515
   0.7100000    0.0320338
   0.7200000    0.0273907
   0.7300000    0.0254346
   0.7400000    0.0296696
   0.7500001    0.0303823
   0.7600001    0.0226360
   0.7700000    0.0333303
   0.7800000    0.0271087
   0.7900000    0.0235099
   0.8000000    0.0332085
   0.8100001    0.0293291
   0.8200001    0.0264472
   0.8300000    0.0214796
   0.8400000    0.0268225
   0.8500000    0.0357199
   0.8600000    0.0240188
   0.8700001    0.0321907
   0.8800001    0.0270911
   0.8900000    0.0226862
   0.9000000    0.0251869
   0.9100000    0.0306574
   0.9200000    0.0230137
   0.9300001    0.0270217
   0.9400001    0.0209578
   0.9500000    0.0153075
   0.9600000    0.0175778
   0.9700000    0.0338643
   0.9800000    0.0377242
   0.9900001    0.0248091
   1.0000000    0.0270313
   1.0100000    0.0266966
   1.0200001    0.0339758
   1.0300001    0.0340872
   1.0400001    0.0341462
   1.0500001    0.0371375
   1.0600001    0.0400118
   1.0700001    0.0353010
   1.0800000    0.0341708
   1.0900000    0.0348755
   1.1000000    0.0350489
   1.1100000    0.0338729
   1.1200000    0.0285161
   1.1300000    0.0325215
   1.1400001    0.0257737
   1.1500001    0.0275265
   1.1600001    0.0288342
   1.1700001    0.0275152
   1.1800001    0.0228272
   1.1900001    0.0261160
   1.2000000    0.0195139
   1.2100000    0.0311686
   1.2200000    0.0173336
   1.2300000    0.0221827
   1.2400000    0.0239124
   1.2500000    0.0297997
   1.2600001    0.0244347
   1.2700001    0.0268987
   1.2800001    0.0315880
   1.2900001    0.0268709
   1.3000001    0.0261007
   1.3100001    0.0290077
   1.3200001    0.0246763
   1.3300000    0.0280142
   1.3400000    0.0262853
   1.3500000    0.0317497
   1.3600000    0.0331625
   1.3700001    0.0282909
   1.3800001    0.0215919
   1.3900001    0.0264282
   1.4000001    0.0268472
   1.4100001    0.0210116
   1.4200001    0.0275605
   1.4300001    0.0269287
   1.4400001    0.0259280
   1.4500000    0.0238089
   1.4600000    0.0252938
   1.4700000    0.0245424
   1.4800000    0.0291969
   1.4900001    0.0291867
   1.5000001    0.0199895
   1.5100001    0.0302079
   1.5200001    0.0315170
   1.5300001    0.0244110
   1.5400001    0.0320599
   1.5500001    0.0265385
   1.5600001    0.0302654
   1.5700001    0.0304760
   1.5800000    0.0197834
   1.5900000    0.0210943
   1.6000000    0.0292152
   1.6100001    0.0269365
   1.6200001    0.0281410
   1.6300001    0.0355278
   1.6400001    0.0357464
   1.6500001    0.0355695
   1.6600001    0.0455778
   1.6700001    0.0342205
   1.6800001    0.0398264
   1.6900001    0.0355393
   1.7000000    0.0492591
   1.7100000    0.0305989
   1.7200000    0.0358464
   1.7300001    0.0344390
   1.7400001    0.0361534
   1.7500001    0.0375522
   1.7600001    0.0316855
   1.7700001    0.0418385
   1.7800001    0.0342744
   1.7900001    0.0370482
   1.8000001    0.0354482
   1.8100001    0.0375105
   1.8200001    0.0390737
   1.8300000    0.0279521
   1.8400000    0.0385260
   1.8500001    0.0392574
   1.8600001    0.0346336
   1.8700001    0.0335573
   1.8800001    0.0298039
   1.8900001    0.0367530
   1.9000001    0.0356005
   1.9100001    0.0347951
   1.9200001    0.0395274
   1.9300001    0.0359359
   1.9400001    0.0384067
   1.9500000    0.0408582
   1.9600000    0.0270808
   1.9700001    0.0402059
   1.9800001    0.0280836
   1.9900001    0.0258941
   2.0000000    0.0392581
   2.0100000    0.0336366
   2.0200000    0.0342729
   2.0300002    0.0331452
   2.0400002    0.0358110
   2.0500002    0.0259096
   2.0600002    0.0360723
   2.0700002    0.0286479
   2.0800002    0.0349919
   2.0900002    0.0265977
   2.1000001    0.0222403
   2.1100001    0.0214330
   2.1200001    0.0253045
   2.1300001    0.0324323
   2.1400001    0.0345101
   2.1500001    0.0246190
   2.1600001    0.0291273
   2.1700001    0.0285445
   2.1800001    0.0301771
   2.1900001    0.0334277
   2.2000000    0.0204913
   2.2100000    0.0269813
   2.2200000    0.0260111
   2.2300000    0.0370879
   2.2400000    0.0379473
   2.2500000    0.0262907
   2.2600000    0.0201051
   2.2700002    0.0257465
   2.2800002    0.0288935
   2.2900002    0.0347446
   2.3000002    0.0251663
   2.3100002    0.0246038
   2.3200002    0.0298895
   2.3300002    0.0187749
   2.3400002    0.0314289
   2.3500001    0.0251494
   2.3600001    0.0177572
   2.3700001    0.0253916
   2.3800001    0.0216680
   2.3900001    0.0345050
   2.4000001    0.0184520
   2.4100001    0.0259232
   2.4200001    0.0285024
   2.4300001    0.0329537
   2.4400001    0.0298007
   2.4500000    0.0300464
   2.4600000    0.0160619
   2.4700000    0.0289385
   2.4800000    0.0302155
   2.4900000    0.0359793
   2.5000000    0.0304613
   2.5100002    0.0313858
   2.5200002    0.0281232
   2.5300002    0.0272610
   2.5400002    0.0320529
   2.5500002    0.0284215
   2.5600002    0.0173902
   2.5700002    0.0269728
   2.5800002    0.0281326
   2.5900002    0.0147951
   2.6000001    0.0182945
   2.6100001    0.0160801
   2.6200001    0.0267948
   2.6300001    0.0128139
   2.6400001    0.0288044
   2.6500001    0.0213818
   2.6600001    0.0242267
   2.6700001    0.0306416
   2.6800001    0.0299801
   2.6900001    0.0350055
   2.7000000    0.0179925
   2.7100000    0.0157281
   2.7200000    0.0282356
   2.7300000    0.0270862
   2.7400002    0.0259537
   2.7500002    0.0299414
   2.7600002    0.0254369
   2.7700002    0.0251178
   2.7800002    0.0343683
   2.7900002    0.0275015
   2.8000002    0.0262830
   2.8100002    0.0137571
   2.8200002    0.0301503
   2.8300002    0.0321730
   2.8400002    0.0233417
   2.8500001    0.0304017
   2.8600001    0.0153697
   2.8700001    0.0269931
   2.8800001    0.0196190
   2.8900001    0.0260611
   2.9000001    0.0232119
   2.9100001    0.0293188
   2.9200001    0.0304877
   2.9300001    0.0335343
   2.9400001    0.0148393
   2.9500000    0.0273930
   2.9600000    0.0247701
   2.9700000    0.0266926
   2.9800003    0.0195052
   2.9900002    0.0184573
   3.0000002    0.0310676
   3.0100002    0.0377387
   3.0200002    0.0253631
   3.0300002    0.0133124
   3.0400002    0.0155459
   3.0500002    0.0134777
   3.0600002    0.0246406
   3.0700002    0.0359126
   3.0800002    0.0291884
   3.0900002    0.0331238
   3.1000001    0.0255936
   3.1100001    0.0328530
   3.1200001    0.0354738
   3.1300001    0.0300181
   3.1400001    0.0313179
   3.1500001    0.0261313
   3.1600001    0.0314279
   3.1700001    0.0300594
   3.1800001    0.0329126
   3.1900001    0.0351022
   3.2000000    0.0366105
   3.2100000    0.0340191
   3.2200003    0.0316157
   3.2300003    0.0255639
   3.2400002    0.0247475
   3.2500002    0.0211060
   3.2600002    0.0275228
   3.2700002    0.0148243
   3.2800002    0.0175975
   3.2900002    0.0296879
   3.3000002    0.0388387
   3.3100002    0.0312160
   3.3200002    0.0349480
   3.3300002    0.0381926
   3.3400002    0.0335410
   3.3500001    0.0276366
   3.3600001    0.0299213
   3.3700001    0.0285259
   3.3800001    0.0273877
   3.3900001    0.0128861
   3.4000001    0.0268566
   3.4100001    0.0257331
   3.4200001    0.0264054
   3.4300001    0.0230867
   3.4400001    0.0251220
   3.4500000    0.0295354
   3.4600003    0.0292978
   3.4700003    0.0188962
   3.4800003    0.0173210
   3.4900002    0.0176361
   3.5000002    0.0263456
   3.5100002    0.0215230
   3.5200002    0.0255059
   3.5300002    0.0204819
   3.5400002    0.0182357
   3.5500002    0.0195802
   3.5600002    0.0165958
   3.5700002    0.0219426
   3.5800002    0.0142755
   3.5900002    0.0297242
   3.6000001    0.0231957
   3.6100001    0.0291358
   3.6200001    0.0334336
   3.6300001    0.0315826
   3.6400001    0.0393729
   3.6500001    0.0380203
   3.6600001    0.0284723
   3.6700001    0.0323559
   3.6800001    0.0357535
   3.6900001    0.0375025
   3.7000003    0.0343107
   3.7100003    0.0335997
   3.7200003    0.0334304
   3.7300003    0.0338025
   3.7400002    0.0313023
   3.7500002    0.0312959
   3.7600002    0.0344815
   3.7700002    0.0333105
   3.7800002    0.0386898
   3.7900002    0.0303550
   3.8000002    0.0291415
   3.8100002    0.0341074
   3.8200002    0.0304581
   3.8300002    0.0360039
   3.8400002    0.0329241
   3.8500001    0.0270857
   3.8600001    0.0311982
   3.8700001    0.0349489
   3.8800001    0.0309699
   3.8900001    0.0377294
   3.9000001    0.0410263
   3.9100001    0.0393127
   3.9200001    0.0308034
   3.9300003    0.0362484
   3.9400003    0.0356183
   3.9500003    0.0334022
   3.9600003    0.0266629
   3.9700003    0.0297213
   3.9800003    0.0302603
   3.9900002    0.0388469
   4.0000000    0.0304197
   4.0100002    0.0275960
   4.0200000    0.0257618
   4.0300002    0.0316786
   4.0400000    0.0303646
   4.0500002    0.0343176
   4.0600004    0.0309103
   4.0700002    0.0367179
   4.0800004    0.0361694
   4.0900002    0.0269920
   4.1000004    0.0242718
   4.1100001    0.0302620
   4.1200004    0.0267698
   4.1300001    0.0299169
   4.1400003    0.0264625
   4.1500001    0.0356550
   4.1600003    0.0312033
   4.1700001    0.0377032
   4.1800003    0.0411781
   4.1900001    0.0315012
   4.2000003    0.0343183
   4.2100000    0.0294862
   4.2200003    0.0308859
   4.2300000    0.0382247
   4.2400002    0.0409967
   4.2500000    0.0325012
   4.2600002    0.0324114
   4.2700000    0.0354134
   4.2800002    0.0371470
   4.2900004    0.0349992
   4.3000002    0.0340384
   4.3100004    0.0216113
   4.3200002    0.0202501
   4.3300004    0.0169168
   4.3400002    0.0241193
   4.3500004    0.0238281
   4.3600001    0.0141371
   4.3700004    0.0226479
   4.3800001    0.0135944
   4.3900003    0.0268797
   4.4000001    0.0272074
   4.4100003    0.0205911
   4.4200001    0.0368518
   4.4300003    0.0279426
   4.4400001    0.0371125
   4.4500003    0.0307084
   4.4600000    0.0318178
   4.4700003    0.0240111
   4.4800000    0.0348077
   4.4900002    0.0338525
   4.5000000    0.0385749
   4.5100002    0.0246187
   4.5200000    0.0290723
   4.5300002    0.0334329
   4.5400004    0.0399541
   4.5500002    0.0348932
   4.5600004    0.0363004
   4.5700002    0.0311298
   4.5800004    0.0357243
   4.5900002    0.0385129
   4.6000004    0.0322707
   4.6100001    0.0306635
   4.6200004    0.0331522
   4.6300001    0.0355123
   4.6400003    0.0355361
   4.6500001    0.0193654
   4.6600003    0.0309032
   4.6700001    0.0278277
   4.6800003    0.0296850
   4.6900001    0.0342730
   4.7000003    0.0291642
   4.7100000    0.0348742
   4.7200003    0.0352615
   4.7300000    0.0290369
   4.7400002    0.0330937
   4.7500000    0.0244889
   4.7600002    0.0222361
   4.7700005    0.0226611
   4.7800002    0.0209784
   4.7900004    0.0124024
   4.8000002    0.0173339
   4.8100004    0.0260534
   4.8200002    0.0233894
   4.8300004    0.0338129
   4.8400002    0.0351269
   4.8500004    0.0232406
   4.8600001    0.0287989
   4.8700004    0.0307393
   4.8800001    0.0275022
   4.8900003    0.0298007
   4.9000001    0.0291028
   4.9100003    0.0291272
   4.9200001    0.0393916
   4.9300003    0.0297462
   4.9400001    0.0241133
   4.9500003    0.0270231
   4.9600000    0.0296413
   4.9700003    0.0300588
   4.9800000    0.0402654
   4.9900002    0.0305997
   5.0000000    0.0248613
   5.0100002    0.0252511
   5.0200005    0.0172457
   5.0300002    0.0222034
   5.0400004    0.0310952
   5.0500002    0.0232761
   5.0600004    0.0276829
   5.0700002    0.0259449
   5.0800004    0.0257979
   5.0900002    0.0299698
   5.1000004    0.0295561
   5.1100001    0.0293048
   5.1200004    0.0396436
   5.1300001    0.0330374
   5.1400003    0.0182537
   5.1500001    0.0218555
   5.1600003    0.0270326
   5.1700001    0.0314009
   5.1800003    0.0368097
   5.1900001    0.0304003
   5.2000003    0.0122961
   5.2100000    0.0341401
   5.2200003    0.0357627
   5.2300000    0.0470939
   5.2400002    0.0314854
   5.2500005    0.0294026
   5.2600002    0.0324639
   5.2700005    0.0376516
   5.2800002    0.0309188
   5.2900004    0.0258510
   5.3000002    0.0220453
   5.3100004    0.0297097
   5.3200002    0.0308533
   5.3300004    0.0292821
   5.3400002    0.0253803
   5.3500004    0.0217550
   5.3600001    0.0283290
   5.3700004    0.0224881
   5.3800001    0.0214701
   5.3900003    0.0265434
   5.4000001    0.0295232
   5.4100003    0.0303271
   5.4200001    0.0397804
   5.4300003    0.0218933
   5.4400001    0.0259278
   5.4500003    0.0255879
   5.4600000    0.0179593
   5.4700003    0.0389039
   5.4800005    0.0302457
   5.4900002    0.0258481
   5.5000005    0.0278644
   5.5100002    0.0349681
   5.5200005    0.0321214
   5.5300002    0.0263719
   5.5400004    0.0313974
   5.5500002    0.0310663
   5.5600004    0.0350115
   5.5700002    0.0302508
   5.5800004    0.0318062
   5.5900002    0.0319652
   5.6000004    0.0223404
   5.6100001    0.0385274
   5.6200004    0.0371372
   5.6300001    0.0376516
   5.6400003    0.0354163
   5.6500001    0.0392912
   5.6600003    0.0252753
   5.6700001    0.0238904
   5.6800003    0.0279715
   5.6900001    0.0253799
   5.7000003    0.0205889
   5.7100000    0.0189936
   5.7200003    0.0257364
   5.7300005    0.0402881
   5.7400002    0.0224955
   5.7500005    0.0321594
   5.7600002    0.0305555
   5.7700005    0.0253517
   5.7800002    0.0332690
   5.7900004    0.0236586
   5.8000002    0.0123381
   5.8100004    0.0334079
   5.8200002    0.0453469
   5.8300004    0.0346740
   5.8400002    0.0374338
   5.8500004    0.0251328
   5.8600001    0.0262518
   5.8700004    0.0303433
   5.8800001    0.0254696
   5.8900003    0.0242385
   5.9000001    0.0280071
   5.9100003    0.0262840
   5.9200001    0.0255412
   5.9300003    0.0255066
   5.9400001    0.0231781
   5.9500003    0.0307375
   5.9600005    0.0335876
   5.9700003    0.0316979
   5.9800005    0.0355635
   5.9900002    0.0272334
   6.0000005    0.0226048
   6.0100002    0.0359716
   6.0200005    0.0299916
   6.0300002    0.0329996
   6.0400004    0.0313426
   6.0500002    0.0358027
   6.0600004    0.0273725
   6.0700002    0.0365574
   6.0800004    0.0310645
   6.0900002    0.0316542
   6.1000004    0.0349348
   6.1100001    0.0300047
   6.1200004    0.0332461
   6.1300001    0.0491367
   6.1400003    0.0314978
   6.1500001    0.0298441
   6.1600003    0.0265015
   6.1700001    0.0256965
   6.1800003    0.0340287
   6.1900001    0.0355463
   6.2000003    0.0271567
   6.2100005    0.0332994
   6.2200003    0.0336525
   6.2300005    0.0354075
   6.2400002    0.0376952
   6.2500005    0.0391962
   6.2600002    0.0364493
   6.2700005    0.0336153
   6.2800002    0.0360704
   6.2900004    0.0355510
   6.3000002    0.0344807
   6.3100004    0.0472724
   6.3200002    0.0344157
   6.3300004    0.0327001
   6.3400002    0.0365167
   6.3500004    0.0401371
   6.3600001    0.0315655
   6.3700004    0.0245378
   6.3800001    0.0274033
   6.3900003    0.0328929
   6.4000001    0.0344351
   6.4100003    0.0312758
   6.4200001    0.0328185
   6.4300003    0.0256603
   6.4400005    0.0246822
   6.4500003    0.0340140
   6.4600005    0.0336668
   6.4700003    0.0315187
   6.4800005    0.0340079
   6.4900002    0.0378244
   6.5000005    0.0402495
   6.5100002    0.0296828
   6.5200005    0.0297116
   6.5300002    0.0345683
   6.5400004    0.0309652
   6.5500002    0.0347920
   6.5600004    0.0345237
   6.5700002    0.0268356
   6.5800004    0.0340729
   6.5900002    0.0285532
   6.6000004    0.0312767
   6.6100001    0.0278864
   6.6200004    0.0297041
   6.6300001    0.0258149
   6.6400003    0.0285385
   6.6500001    0.0213914
   6.6600003    0.0223071
   6.6700006    0.0261371
   6.6800003    0.0169979
   6.6900005    0.0323168
   6.7000003    0.0306519
   6.7100005    0.0318242
   6.7200003    0.0227705
   6.7300005    0.0362564
   6.7400002    0.0365923
   6.7500005    0.0290950
   6.7600002    0.0296770
   6.7700005    0.0217993
   6.7800002    0.0280842
   6.7900004    0.0232958
   6.8000002    0.0191695
   6.8100004    0.0236229
   6.8200002    0.0278703
   6.8300004    0.0256605
   6.8400002    0.0282600
   6.8500004    0.0323251
   6.8600001    0.0346738
   6.8700004    0.0300242
   6.8800001    0.0284849
   6.8900003    0.0261130
   6.9000001    0.0221627
   6.9100003    0.0140164
   6.9200006    0.0164645
   6.9300003    0.0323109
   6.9400005    0.0224127
   6.9500003    0.0291941
   6.9600005    0.0260231
   6.9700003    0.0165618
   6.9800005    0.0194408
   6.9900002    0.0266706
   7.0000005    0.0271119
   7.0100002    0.0290785
   7.0200005    0.0303760
   7.0300002    0.0211477
   7.0400004    0.0133332
   7.0500002    0.0181771
   7.0600004    0.0290767
   7.0700002    0.0324883
   7.0800004    0.0255818
   7.0900002    0.0259523
   7.1000004    0.0264939
   7.1100001    0.0176905
   7.1200004    0.0266124
   7.1300001    0.0262015
   7.1400003    0.0245339
   7.1500006    0.0287432
   7.1600003    0.0267680
   7.1700006    0.0286180
   7.1800003    0.0237297
   7.1900005    0.0298369
   7.2000003    0.0259428
   7.2100005    0.0153424
   7.2200003    0.0278196
   7.2300005    0.0279280
   7.2400002    0.0269931
   7.2500005    0.0260538
   7.2600002    0.0159296
   7.2700005    0.0355407
   7.2800002    0.0400615
   7.2900004    0.0369764
   7.3000002    0.0305352
   7.3100004    0.0377006
   7.3200002    0.0361549
   7.3300004    0.0319068
   7.3400002    0.0364831
   7.3500004    0.0348949
   7.3600001    0.0346573
   7.3700004    0.0367492
   7.3800001    0.0351822
   7.3900003    0.0317238
   7.4000006    0.0311960
   7.4100003    0.0171599
   7.4200006    0.0281111
   7.4300003    0.0153638
   7.4400005    0.0192351
   7.4500003    0.0256183
   7.4600005    0.0219606
   7.4700003    0.0297168
   7.4800005    0.0235218
   7.4900002    0.0269796
   7.5000005    0.0318375
   7.5100002    0.0362813
   7.5200005    0.0270385
   7.5300002    0.0324867
   7.5400004    0.0287231
   7.5500002    0.0255795
   7.5600004    0.0349221
   7.5700002    0.0280441
   7.5800004    0.0294636
   7.5900002    0.0271831
   7.6000004    0.0248788
   7.6100001    0.0241684
   7.6200004    0.0313248
   7.6300006    0.0377679
   7.6400003    0.0339205
   7.6500006    0.0320423
   7.6600003    0.0318419
   7.6700006    0.0291781
   7.6800003    0.0384281
   7.6900005    0.0288292
   7.7000003    0.0352961
   7.7100005    0.0346792
   7.7200003    0.0303462
   7.7300005    0.0362873
   7.7400002    0.0330304
   7.7500005    0.0224443
   7.7600002    0.0327354
   7.7700005    0.0275861
   7.7800002    0.0340400
   7.7900004    0.0309986
   7.8000002    0.0257142
   7.8100004    0.0239757
   7.8200002    0.0292574
   7.8300004    0.0320153
   7.8400002    0.0380540
   7.8500004    0.0307230
   7.8600006    0.0357713
   7.8700004    0.0350450
   7.8800006    0.0415723
   7.8900003    0.0415364
   7.9000006    0.0448573
   7.9100003    0.0404515
   7.9200006    0.0249575
   7.9300003    0.0272709
   7.9400005    0.0288275
   7.9500003    0.0329147
   7.9600005    0.0254707
   7.9700003    0.0381204
   7.9800005    0.0285259
   7.9900002    0.0274785
   8.0000000    0.0327044
   8.0100002    0.0312166
   8.0200005    0.0333129
   8.0300007    0.0336848
   8.0400000    0.0351442
   8.0500002    0.0351549
   8.0600004    0.0259478
   8.0700006    0.0305591
   8.0799999    0.0314417
   8.0900002    0.0363992
   8.1000004    0.0337254
   8.1100006    0.0273842
   8.1200008    0.0182814
   8.1300001    0.0249222
   8.1400003    0.0259619
   8.1500006    0.0276129
   8.1600008    0.0264864
   8.1700001    0.0272967
   8.1800003    0.0273946
   8.1900005    0.0270132
   8.2000008    0.0309940
   8.2100000    0.0262154
   8.2200003    0.0372512
   8.2300005    0.0280758
   8.2400007    0.0154860
   8.2500000    0.0104854
   8.2600002    0.0305907
   8.2700005    0.0353762
   8.2800007    0.0344757
   8.2900000    0.0358309
   8.3000002    0.0349148
   8.3100004    0.0299551
   8.3200006    0.0300338
   8.3299999    0.0348317
   8.3400002    0.0237509
   8.3500004    0.0359282
   8.3600006    0.0318994
   8.3700008    0.0387408
   8.3800001    0.0334738
   8.3900003    0.0249358
   8.4000006    0.0252452
   8.4100008    0.0367760
   8.4200001    0.0321418
   8.4300003    0.0365741
   8.4400005    0.0301014
   8.4500008    0.0337506
   8.4600000    0.0390207
   8.4700003    0.0339144
   8.4800005    0.0321583
   8.4900007    0.0268468
   8.5000000    0.0364148
   8.5100002    0.0314138
   8.5200005    0.0286406
   8.5300007    0.0335790
   8.5400000    0.0378550
   8.5500002    0.0264481
   8.5600004    0.0273307
   8.5700006    0.0266856
   8.5800009    0.0348652
   8.5900002    0.0266286
   8.6000004    0.0279185
   8.6100006    0.0333316
   8.6200008    0.0288306
   8.6300001    0.0271998
   8.6400003    0.0318713
   8.6500006    0.0389109
   8.6600008    0.0371634
   8.6700001    0.0373234
   8.6800003    0.0296595
   8.6900005    0.0267316
   8.7000008    0.0293770
   8.7100000    0.0285699
   8.7200003    0.0258612
   8.7300005    0.0339276
   8.7400007    0.0390609
   8.7500000    0.0281648
   8.7600002    0.0358149
   8.7700005    0.0297901
   8.7800007    0.0304740
   8.7900000    0.0233942
   8.8000002    0.0344214
   8.8100004    0.0266689
   8.8200006    0.0343818
   8.8300009    0.0336639
   8.8400002    0.0320357
   8.8500004    0.0275796
   8.8600006    0.0368537
   8.8700008    0.0284174
   8.8800001    0.0395604
   8.8900003    0.0369670
   8.9000006    0.0340719
   8.9100008    0.0307984
   8.9200001    0.0316245
   8.9300003    0.0315849
   8.9400005    0.0277484
   8.9500008    0.0233760
   8.9600000    0.0248150
   8.9700003    0.0269376
   8.9800005    0.0317797
   8.9900007    0.0346746
   9.0000000    0.0343408
   9.0100002    0.0359927
   9.0200005    0.0357206
   9.0300007    0.0298019
   9.0400000    0.0366912
   9.0500002    0.0280453
   9.0600004    0.0410849
   9.0700006    0.0252962
   9.0800009    0.0267202
   9.0900002    0.0349918
   9.1000004    0.0255110
   9.1100006    0.0359263
   9.1200008    0.0314341
   9.1300001    0.0400749
   9.1400003    0.0358832
   9.1500006    0.0263118
   9.1600008    0.0276440
   9.1700001    0.0345274
   9.1800003    0.0338336
   9.1900005    0.0282262
   9.2000008    0.0332132
   9.2100000    0.0299336
   9.2200003    0.0348847
   9.2300005    0.0335594
   9.2400007    0.0311802
   9.2500000    0.0314728
   9.2600002    0.0292309
   9.2700005    0.0341372
   9.2800007    0.0335364
   9.2900009    0.0355184
   9.3000002    0.0324476
   9.3100004    0.0322536
   9.3200006    0.0418395
   9.3300009    0.0317419
   9.3400002    0.0291382
   9.3500004    0.0346509
   9.3600006    0.0273827
   9.3700008    0.0273042
   9.3800001    0.0285038
   9.3900003    0.0281477
   9.4000006    0.0309126
   9.4100008    0.0262528
   9.4200001    0.0277579
   9.4300003    0.0276523
   9.4400005    0.0300234
   9.4500008    0.0288910
   9.4600000    0.0328487
   9.4700003    0.0308790
   9.4800005    0.0419274
   9.4900007    0.0227852
   9.5000000    0.0346116
   9.5100002    0.0340017
   9.5200005    0.0357131
   9.5300007    0.0351705
   9.5400009    0.0333533
   9.5500002    0.0332316
   9.5600004    0.0390378
   9.5700006    0.0293533
   9.5800009    0.0293511
   9.5900002    0.0264121
   9.6000004    0.0318112
   9.6100006    0.0336951
   9.6200008    0.0342706
   9.6300001    0.0299811
   9.6400003    0.0346494
   9.6500006    0.0364509
   9.6600008    0.0304731
   9.6700001    0.0336766
   9.6800003    0.0326133
   9.6900005    0.0359422
   9.7000008    0.0248801
   9.7100000    0.0330190
   9.7200003    0.0329040
   9.7300005    0.0342714
   9.7400007    0.0336181
   9.7500000    0.0232422
   9.7600002    0.0130698
   9.7700005    0.0250005
   9.7800007    0.0207564
   9.7900009    0.0180646
   9.8000002    0.0260491
   9.8100004    0.0193408
   9.8200006    0.0187888
   9.8300009    0.0279603
   9.8400002    0.0250511
   9.8500004    0.0274296
   9.8600006    0.0317996
   9.8700008    0.0307640
   9.8800001    0.0320713
   9.8900003    0.0365601
   9.9000006    0.0334579
   9.9100008    0.0298300
   9.9200001    0.0319050
   9.9300003    0.0272268
   9.9400005    0.0304780
   9.9500008    0.0250813
   9.9600000    0.0287783
   9.9700003    0.0179988
   9.9800005    0.0283426
   9.9900007    0.0265963
  10.0000000    0.0244039
  10.0100002    0.0131911
  10.0200005    0.0207870
  10.0300007    0.0288220
  10.0400009    0.0167355
  10.0500002    0.0162043
  10.0600004    0.0139242
  10.0700006    0.0276690
  10.0800009    0.0166240
  10.0900002    0.0285770
  10.1000004    0.0180041
  10.1100006    0.0300302
  10.1200008    0.0318837
  10.1300001    0.0256471
  10.1400003    0.0262671
  10.1500006    0.0339997
  10.1600008    0.0302415
  10.1700001    0.0286893
  10.1800003    0.0166351
  10.1900005    0.0170957
  10.2000008    0.0271404
  10.2100000    0.0163961
  10.2200003    0.0138589
  10.2300005    0.0300716
  10.2400007    0.0255169
  10.2500010    0.0192204
  10.2600002    0.0300178
  10.2700005    0.0297638
  10.2800007    0.0314727
  10.2900009    0.0323106
  10.3000002    0.0276318
  10.3100004    0.0312076
  10.3200006    0.0256525
  10.3300009    0.0300409
  10.3400002    0.0251217
  10.3500004    0.0270662
  10.3600006    0.0252177
  10.3700008    0.0203443
  10.3800001    0.0338460
  10.3900003    0.0270420
  10.4000006    0.0290390
  10.4100008    0.0309693
  10.4200001    0.0264007
  10.4300003    0.0270037
  10.4400005    0.0157537
  10.4500008    0.0169148
  10.4600000    0.0224540
  10.4700003    0.0299976
  10.4800005    0.0253983
  10.4900007    0.0267308
  10.5000010    0.0241594
  10.5100002    0.0147449
  10.5200005    0.0180813
  10.5300007    0.0142868
  10.5400009    0.0359682
  10.5500002    0.0245314
  10.5600004    0.0304062
  10.5700006    0.0311889
  10.5800009    0.0360401
  10.5900002    0.0117666
  10.6000004    0.0183955
  10.6100006    0.0305232
  10.6200008    0.0256735
  10.6300001    0.0145884
  10.6400003    0.0260502
  10.6500006    0.0320618
  10.6600008    0.0355051
  10.6700001    0.0383279
  10.6800003    0.0362602
  10.6900005    0.0323882
  10.7000008    0.0260185
  10.7100000    0.0330096
  10.7200003    0.0300445
  10.7300005    0.0321356
  10.7400007    0.0330510
  10.7500010    0.0343185
  10.7600002    0.0392513
  10.7700005    0.0309859
  10.7800007    0.0314008
  10.7900009    0.0357801
  10.8000002    0.0336100
  10.8100004    0.0363536
  10.8200006    0.0317322
  10.8300009    0.0347455
  10.8400002    0.0243383
  10.8500004    0.0270696
  10.8600006    0.0277425
  10.8700008    0.0403280
  10.8800001    0.0363600
  10.8900003    0.0333683
  10.9000006    0.0311946
  10.9100008    0.0372242
  10.9200001    0.0254201
  10.9300003    0.0233683
  10.9400005    0.0156985
  10.9500008    0.0145821
  10.9600010    0.0220697
  10.9700003    0.0320317
  10.9800005    0.0226740
  10.9900007    0.0159721
  11.0000010    0.0147209
  11.0100002    0.0199589
  11.0200005    0.0299895
  11.0300007    0.0146940
  11.0400009    0.0228349
  11.0500002    0.0294932
  11.0600004    0.0203755
  11.0700006    0.0289402
  11.0800009    0.0179600
  11.0900002    0.0175566
  11.1000004    0.0162401
  11.1100006    0.0236812
  11.1200008    0.0182399
  11.1300001    0.0190002
  11.1400003    0.0297093
  11.1500006    0.0326237
  11.1600008    0.0353175
  11.1700001    0.0276375
  11.1800003    0.0184271
  11.1900005    0.0249417
  11.2000008    0.0280331
  11.2100010    0.0304519
  11.2200003    0.0299053
  11.2300005    0.0221761
  11.2400007    0.0147868
  11.2500010    0.0355885
  11.2600002    0.0343739
  11.2700005    0.0325560
  11.2800007    0.0333168
  11.2900009    0.0343758
  11.3000002    0.0290527
  11.3100004    0.0340135
  11.3200006    0.0315639
  11.3300009    0.0307103
  11.3400002    0.0288485
  11.3500004    0.0299953
  11.3600006    0.0352510
  11.3700008    0.0324013
  11.3800001    0.0375451
  11.3900003    0.0350190
  11.4000006    0.0298834
  11.4100008    0.0251210
  11.4200001    0.0272240
  11.4300003    0.0276732
  11.4400005    0.0340867
  11.4500008    0.0355358
  11.4600010    0.0346840
  11.4700003    0.0354719
  11.4800005    0.0442082
  11.4900007    0.0404547
  11.5000010    0.0297059
  11.5100002    0.0345415
  11.5200005    0.0328081
  11.5300007    0.0362528
  11.5400009    0.0337515
  11.5500002    0.0370112
  11.5600004    0.0318336
  11.5700006    0.0296375
  11.5800009    0.0340184
  11.5900002    0.0374531
  11.6000004    0.0246581
  11.6100006    0.0282641
  11.6200008    0.0347890
  11.6300001    0.0382448
  11.6400003    0.0299652
  11.6500006    0.0319966
  11.6600008    0.0247870
  11.6700010    0.0314579
  11.6800003    0.0321909
  11.6900005    0.0343015
  11.7000008    0.0342633
  11.7100010    0.0370582
  11.7200003    0.0232829
  11.7300005    0.0390715
  11.7400007    0.0339169
  11.7500010    0.0227099
  11.7600002    0.0311703
  11.7700005    0.0326322
  11.7800007    0.0235572
  11.7900009    0.0342287
  11.8000002    0.0353517
  11.8100004    0.0336187
  11.8200006    0.0255001
  11.8300009    0.0299435
  11.8400002    0.0272411
  11.8500004    0.0360227
  11.8600006    0.0320205
  11.8700008    0.0364145
  11.8800001    0.0345841
  11.8900003    0.0360413
  11.9000006    0.0284666
  11.9100008    0.0349143
  11.9200010    0.0323705
  11.9300003    0.0358115
  11.9400005    0.0340060
  11.9500008    0.0339180
  11.9600010    0.0322086
  11.9700003    0.0300775
  11.9800005    0.0255318
  11.9900007    0.0270390
  12.0000010    0.0316021
  12.0100002    0.0332435
  12.0200005    0.0366545
  12.0300007    0.0361805
  12.0400009    0.0337327
  12.0500002    0.0297095
  12.0600004    0.0361632
  12.0700006    0.0327350
  12.0800009    0.0332993
  12.0900002    0.0351088
  12.1000004    0.0345538
  12.1100006    0.0318225
  12.1200008    0.0366104
  12.1300001    0.0259445
  12.1400003    0.0338164
  12.1500006    0.0328959
  12.1600008    0.0334434
  12.1700010    0.0398339
  12.1800003    0.0313619
  12.1900005    0.0359983
  12.2000008    0.0289662
  12.2100010    0.0287082
  12.2200003    0.0330030
  12.2300005    0.0237216
  12.2400007    0.0348994
  12.2500010    0.0257190
  12.2600002    0.0351910
  12.2700005    0.0235352
  12.2800007    0.0337498
  12.2900009    0.0399035
  12.3000002    0.0298843
  12.3100004    0.0282410
  12.3200006    0.0299194
  12.3300009    0.0339772
  12.3400002    0.0409630
  12.3500004    0.0333956
  12.3600006    0.0337509
  12.3700008    0.0248550
  12.3800001    0.0220658
  12.3900003    0.0256177
  12.4000006    0.0271895
  12.4100008    0.0300048
  12.4200010    0.0220757
  12.4300003    0.0134937
  12.4400005    0.0231356
  12.4500008    0.0250334
  12.4600010    0.0278074
  12.4700003    0.0272438
  12.4800005    0.0254572
  12.4900007    0.0217316
  12.5000010    0.0317844
  12.5100002    0.0226590
  12.5200005    0.0300936
  12.5300007    0.0351622
  12.5400009    0.0289138
  12.5500002    0.0334403
  12.5600004    0.0280737
  12.5700006    0.0275743
  12.5800009    0.0263420
  12.5900002    0.0275214
  12.6000004    0.0257326
  12.6100006    0.0331883
  12.6200008    0.0340304
  12.6300011    0.0331382
  12.6400003    0.0375419
  12.6500006    0.0390234
  12.6600008    0.0280307
  12.6700010    0.0286413
  12.6800003    0.0285556
  12.6900005    0.0286927
  12.7000008    0.0298458
  12.7100010    0.0283093
  12.7200003    0.0265206
  12.7300005    0.0286965
  12.7400007    0.0284125
  12.7500010    0.0242032
  12.7600002    0.0266346
  12.7700005    0.0279069
  12.7800007    0.0147320
  12.7900009    0.0203057
  12.8000002    0.0132772
  12.8100004    0.0198910
  12.8200006    0.0180096
  12.8300009    0.0147133
  12.8400002    0.0209162
  12.8500004    0.0161812
  12.8600006    0.0207403
  12.8700008    0.0188413
  12.8800011    0.0191361
  12.8900003    0.0120455
  12.9000006    0.0260470
  12.9100008    0.0292958
  12.9200010    0.0267708
  12.9300003    0.0289867
  12.9400005    0.0333938
  12.9500008    0.0279475
  12.9600010    0.0271064
  12.9700003    0.0335850
  12.9800005    0.0164457
  12.9900007    0.0220109
  13.0000010    0.0289496
  13.0100002    0.0289363
  13.0200005    0.0278594
  13.0300007    0.0274244
  13.0400009    0.0314296
  13.0500002    0.0261512
  13.0600004    0.0262089
  13.0700006    0.0281804
  13.0800009    0.0295783
  13.0900002    0.0206546
  13.1000004    0.0117050
  13.1100006    0.0211169
  13.1200008    0.0252126
  13.1300011    0.0269744
  13.1400003    0.0237154
  13.1500006    0.0348591
  13.1600008    0.0339966
  13.1700010    0.0240050
  13.1800003    0.0287358
  13.1900005    0.0282007
  13.2000008    0.0338431
  13.2100010    0.0271336
  13.2200003    0.0283488
  13.2300005    0.0228820
  13.2400007    0.0238857
  13.2500010    0.0182317
  13.2600002    0.0360357
  13.2700005    0.0298236
  13.2800007    0.0318613
  13.2900009    0.0295618
  13.3000002    0.0278478
  13.3100004    0.0274554
  13.3200006    0.0337898
  13.3300009    0.0342315
  13.3400011    0.0331647
  13.3500004    0.0262324
  13.3600006    0.0299787
  13.3700008    0.0234796
  13.3800011    0.0246631
  13.3900003    0.0366152
  13.4000006    0.0288126
  13.4100008    0.0268105
  13.4200010    0.0279874
  13.4300003    0.0335613
  13.4400005    0.0263173
  13.4500008    0.0344920
  13.4600010    0.0366381
  13.4700003    0.0320385
  13.4800005    0.0348452
  13.4900007    0.0372854
  13.5000010    0.0365915
  13.5100002    0.0372672
  13.5200005    0.0358320
  13.5300007    0.0300276
  13.5400009    0.0294308
  13.5500002    0.0259916
  13.5600004    0.0271864
  13.5700006    0.0335924
  13.5800009    0.0350518
  13.5900011    0.0362870
  13.6000004    0.0372385
  13.6100006    0.0324366
  13.6200008    0.0265339
  13.6300011    0.0414824
  13.6400003    0.0331863
  13.6500006    0.0284143
  13.6600008    0.0307059
  13.6700010    0.0310851
  13.6800003    0.0326073
  13.6900005    0.0332710
  13.7000008    0.0274681
  13.7100010    0.0225056
  13.7200003    0.0428574
  13.7300005    0.0334138
  13.7400007    0.0350497
  13.7500010    0.0368311
  13.7600002    0.0354492
  13.7700005    0.0338914
  13.7800007    0.0363126
  13.7900009    0.0349353
  13.8000002    0.0416629
  13.8100004    0.0264179
  13.8200006    0.0276138
  13.8300009    0.0281606
  13.8400011    0.0388700
  13.8500004    0.0366268
  13.8600006    0.0343749
  13.8700008    0.0341045
  13.8800011    0.0354284
  13.8900003    0.0333578
  13.9000006    0.0351675
  13.9100008    0.0272574
  13.9200010    0.0319588
  13.9300003    0.0158412
  13.9400005    0.0230663
  13.9500008    0.0197684
  13.9600010    0.0250592
  13.9700003    0.0171886
  13.9800005    0.0241329
  13.9900007    0.0265326
  14.0000010    0.0109443
  14.0100002    0.0280349
  14.0200005    0.0131388
  14.0300007    0.0138669
  14.0400009    0.0234679
  14.0500002    0.0256079
  14.0600004    0.0166187
  14.0700006    0.0281752
  14.0800009    0.0245937
  14.0900011    0.0212407
  14.1000004    0.0150415
  14.1100006    0.0127966
  14.1200008    0.0138592
  14.1300011    0.0202265
  14.1400003    0.0214436
  14.1500006    0.0114898
  14.1600008    0.0275085
  14.1700010    0.0234076
  14.1800003    0.0321120
  14.1900005    0.0265454
  14.2000008    0.0336017
  14.2100010    0.0415985
  14.2200003    0.0419314
  14.2300005    0.0387028
  14.2400007    0.0354258
  14.2500010    0.0314225
  14.2600002    0.0372375
  14.2700005    0.0361393
  14.2800007    0.0277020
  14.2900009    0.0255444
  14.3000011    0.0318446
  14.3100004    0.0319890
  14.3200006    0.0337991
  14.3300009    0.0356244
  14.3400011    0.0408045
  14.3500004    0.0311575
  14.3600006    0.0379944
  14.3700008    0.0347430
  14.3800011    0.0334020
  14.3900003    0.0319864
  14.4000006    0.0336518
  14.4100008    0.0336354
  14.4200010    0.0379836
  14.4300003    0.0366281
  14.4400005    0.0321658
  14.4500008    0.0335032
  14.4600010    0.0315064
  14.4700003    0.0256912
  14.4800005    0.0356997
  14.4900007    0.0350691
  14.5000010    0.0309631
  14.5100002    0.0360938
  14.5200005    0.0302571
  14.5300007    0.0323597
  14.5400009    0.0332180
  14.5500011    0.0329063
  14.5600004    0.0345981
  14.5700006    0.0332248
  14.5800009    0.0307783
  14.5900011    0.0255857
  14.6000004    0.0254196
  14.6100006    0.0287840
  14.6200008    0.0297360
  14.6300011    0.0206550
  14.6400003    0.0247043
  14.6500006    0.0218708
  14.6600008    0.0272389
  14.6700010    0.0171704
  14.6800003    0.0406369
  14.6900005    0.0363915
  14.7000008    0.0321268
  14.7100010    0.0334274
  14.7200003    0.0259338
  14.7300005    0.0404963
  14.7400007    0.0416978
  14.7500010    0.0310540
  14.7600002    0.0252129
  14.7700005    0.0366841
  14.7800007    0.0340565
  14.7900009    0.0345852
  14.8000011    0.0360484
  14.8100004    0.0386685
  14.8200006    0.0288563
  14.8300009    0.0353390
  14.8400011    0.0320283
  14.8500004    0.0322928
  14.8600006    0.0321148
  14.8700008    0.0299501
  14.8800011    0.0316663
  14.8900003    0.0337865
  14.9000006    0.0316145
  14.9100008    0.0350235
  14.9200010    0.0322262
  14.9300003    0.0287202
  14.9400005    0.0261683
  14.9500008    0.0309354
  14.9600010    0.0313953
  14.9700003    0.0296590
  14.9800005    0.0363967
  14.9900007    0.0338598
  15.0000010    0.0342179
  15.0100012    0.0325747
  15.0200005    0.0280904
  15.0300007    0.0342262
  15.0400009    0.0346194
  15.0500011    0.0325757
  15.0600004    0.0327777
  15.0700006    0.0258093
  15.0800009    0.0273515
  15.0900011    0.0408232
  15.1000004    0.0342655
  15.1100006    0.0323793
  15.1200008    0.0358922
  15.1300011    0.0352024
  15.1400003    0.0363117
  15.1500006    0.0362369
  15.1600008    0.0393446
  15.1700010    0.0273756
  15.1800003    0.0314239
  15.1900005    0.0300518
  15.2000008    0.0321844
  15.2100010    0.0325046
  15.2200003    0.0315663
  15.2300005    0.0328504
  15.2400007    0.0289992
  15.2500010    0.0240640
  15.2600012    0.0254136
  15.2700005    0.0260728
  15.2800007    0.0314125
  15.2900009    0.0251644
  15.3000011    0.0310499
  15.3100004    0.0290124
  15.3200006    0.0258897
  15.3300009    0.0261865
  15.3400011    0.0329948
  15.3500004    0.0310694
  15.3600006    0.0259272
  15.3700008    0.0343798
  15.3800011    0.0333113
  15.3900003    0.0337973
  15.4000006    0.0346090
  15.4100008    0.0249964
  15.4200010    0.0370270
  15.4300003    0.0334765
  15.4400005    0.0349747
  15.4500008    0.0303926
  15.4600010    0.0235487
  15.4700003    0.0249415
  15.4800005    0.0274999
  15.4900007    0.0287457
  15.5000010    0.0308430
  15.5100012    0.0330467
  15.5200005    0.0301141
  15.5300007    0.0390289
  15.5400009    0.0300800
  15.5500011    0.0316826
  15.5600004    0.0273986
  15.5700006    0.0238492
  15.5800009    0.0265935
  15.5900011    0.0355375
  15.6000004    0.0365836
  15.6100006    0.0342193
  15.6200008    0.0267418
  15.6300011    0.0396932
  15.6400003    0.0337293
  15.6500006    0.0297453
  15.6600008    0.0284030
  15.6700010    0.0325948
  15.6800003    0.0334040
  15.6900005    0.0305432
  15.7000008    0.0377596
  15.7100010    0.0385590
  15.7200012    0.0309143
  15.7300005    0.0294191
  15.7400007    0.0356496
  15.7500010    0.0359588
  15.7600012    0.0328422
  15.7700005    0.0326007
  15.7800007    0.0318849
  15.7900009    0.0371647
  15.8000011    0.0349783
  15.8100004    0.0353229
  15.8200006    0.0331872
  15.8300009    0.0307742
  15.8400011    0.0366543
  15.8500004    0.0270060
  15.8600006    0.0311113
  15.8700008    0.0285602
  15.8800011    0.0332940
  15.8900003    0.0319798
  15.9000006    0.0316971
  15.9100008    0.0267768
  15.9200010    0.0187037
  15.9300003    0.0289541
  15.9400005    0.0393880
  15.9500008    0.0361480
  15.9600010    0.0244503
  15.9700012    0.0318975
  15.9800005    0.0344186
  15.9900007    0.0284307
  16.0000000    0.0337713
  16.0100002    0.0180644
  16.0200005    0.0170831
  16.0300007    0.0198202
  16.0400009    0.0215502
  16.0500011    0.0190354
  16.0600014    0.0122978
  16.0700016    0.0257747
  16.0799999    0.0334944
  16.0900002    0.0276972
  16.1000004    0.0325559
  16.1100006    0.0230477
  16.1200008    0.0279702
  16.1300011    0.0213299
  16.1400013    0.0285314
  16.1500015    0.0323540
  16.1599998    0.0248996
  16.1700001    0.0357418
  16.1800003    0.0346956
  16.1900005    0.0324251
  16.2000008    0.0379984
  16.2100010    0.0322330
  16.2200012    0.0406535
  16.2300014    0.0344191
  16.2400017    0.0344669
  16.2500000    0.0299282
  16.2600002    0.0335517
  16.2700005    0.0325896
  16.2800007    0.0372309
  16.2900009    0.0300524
  16.3000011    0.0346348
  16.3100014    0.0327574
  16.3200016    0.0340783
  16.3299999    0.0321488
  16.3400002    0.0347101
  16.3500004    0.0351992
  16.3600006    0.0292979
  16.3700008    0.0346544
  16.3800011    0.0335772
  16.3900013    0.0315594
  16.4000015    0.0328431
  16.4099998    0.0353462
  16.4200001    0.0352189
  16.4300003    0.0282327
  16.4400005    0.0296126
  16.4500008    0.0363070
  16.4600010    0.0364144
  16.4700012    0.0337670
  16.4800014    0.0343827
  16.4900017    0.0362829
  16.5000000    0.0341506
  16.5100002    0.0311018
  16.5200005    0.0357647
  16.5300007    0.0172676
  16.5400009    0.0156312
  16.5500011    0.0174116
  16.5600014    0.0209351
  16.5700016    0.0261199
  16.5799999    0.0299974
  16.5900002    0.0295781
  16.6000004    0.0258094
  16.6100006    0.0287917
  16.6200008    0.0110514
  16.6300011    0.0245126
  16.6400013    0.0183382
  16.6500015    0.0197595
  16.6599998    0.0333935
  16.6700001    0.0254473
  16.6800003    0.0325992
  16.6900005    0.0278543
  16.7000008    0.0266614
  16.7100010    0.0337735
  16.7200012    0.0364843
  16.7300014    0.0317102
  16.7400017    0.0323946
  16.7500000    0.0350890
  16.7600002    0.0353482
  16.7700005    0.0292817
  16.7800007    0.0259338
  16.7900009    0.0198165
  16.8000011    0.0272535
  16.8100014    0.0269480
  16.8200016    0.0158889
  16.8299999    0.0278332
  16.8400002    0.0322456
  16.8500004    0.0370963
  16.8600006    0.0336794
  16.8700008    0.0313508
  16.8800011    0.0374912
  16.8900013    0.0296366
  16.9000015    0.0317072
  16.9100018    0.0311975
  16.9200001    0.0341819
  16.9300003    0.0352442
  16.9400005    0.0346662
  16.9500008    0.0330436
  16.9600010    0.0388913
  16.9700012    0.0321493
  16.9800014    0.0365246
  16.9900017    0.0324696
  17.0000000    0.0253675
  17.0100002    0.0264095
  17.0200005    0.0376910
  17.0300007    0.0315841
  17.0400009    0.0335100
  17.0500011    0.0329436
  17.0600014    0.0359362
  17.0700016    0.0357102
  17.0799999    0.0361766
  17.0900002    0.0320208
  17.1000004    0.0328382
  17.1100006    0.0183770
  17.1200008    0.0159286
  17.1300011    0.0207423
  17.1400013    0.0182733
  17.1500015    0.0108043
  17.1600018    0.0160328
  17.1700001    0.0207133
  17.1800003    0.0273726
  17.1900005    0.0351348
  17.2000008    0.0241598
  17.2100010    0.0192447
  17.2200012    0.0210926
  17.2300014    0.0123013
  17.2400017    0.0341721
  17.2500000    0.0153472
  17.2600002    0.0256762
  17.2700005    0.0212280
  17.2800007    0.0306037
  17.2900009    0.0264617
  17.3000011    0.0331175
  17.3100014    0.0312429
  17.3200016    0.0324237
  17.3299999    0.0269697
  17.3400002    0.0270000
  17.3500004    0.0236077
  17.3600006    0.0247305
  17.3700008    0.0174792
  17.3800011    0.0291017
  17.3900013    0.0285898
  17.4000015    0.0268378
  17.4100018    0.0241482
  17.4200001    0.0222837
  17.4300003    0.0286894
  17.4400005    0.0202086
  17.4500008    0.0215683
  17.4600010    0.0269148
  17.4700012    0.0165799
  17.4800014    0.0263813
  17.4900017    0.0235502
  17.5000000    0.0275302
  17.5100002    0.0251518
  17.5200005    0.0336273
  17.5300007    0.0299527
  17.5400009    0.0302618
  17.5500011    0.0329488
  17.5600014    0.0377214
  17.5700016    0.0360952
  17.5799999    0.0339973
  17.5900002    0.0319242
  17.6000004    0.0348920
  17.6100006    0.0323268
  17.6200008    0.0333472
  17.6300011    0.0333932
  17.6400013    0.0327807
  17.6500015    0.0310291
  17.6600018    0.0350698
  17.6700001    0.0359841
  17.6800003    0.0348213
  17.6900005    0.0359871
  17.7000008    0.0366240
  17.7100010    0.0342872
  17.7200012    0.0309075
  17.7300014    0.0353220
  17.7400017    0.0311762
  17.7500000    0.0337754
  17.7600002    0.0246421
  17.7700005    0.0301333
  17.7800007    0.0359128
  17.7900009    0.0334062
  17.8000011    0.0247970
  17.8100014    0.0288078
  17.8200016    0.0297625
  17.8299999    0.0379993
  17.8400002    0.0299375
  17.8500004    0.0290859
  17.8600006    0.0344754
  17.8700008    0.0324487
  17.8800011    0.0402607
  17.8900013    0.0267240
  17.9000015    0.0312562
  17.9100018    0.0356796
  17.9200001    0.0324016
  17.9300003    0.0349505
  17.9400005    0.0366922
  17.9500008    0.0309582
  17.9600010    0.0300285
  17.9700012    0.0399857
  17.9800014    0.0340206
  17.9900017    0.0336796
  18.0000000    0.0316912
  18.0100002    0.0370726
  18.0200005    0.0346411
  18.0300007    0.0311296
  18.0400009    0.0337032
  18.0500011    0.0311624
  18.0600014    0.0418906
  18.0700016    0.0264158
  18.0799999    0.0215467
  18.0900002    0.0227481
  18.1000004    0.0292401
  18.1100006    0.0260683
  18.1200008    0.0306790
  18.1300011    0.0353162
  18.1400013    0.0240935
  18.1500015    0.0316616
  18.1600018    0.0323023
  18.1700001    0.0293313
  18.1800003    0.0378549
  18.1900005    0.0327516
  18.2000008    0.0304804
  18.2100010    0.0283569
  18.2200012    0.0222512
  18.2300014    0.0284663
  18.2400017    0.0288304
  18.2500000    0.0351886
  18.2600002    0.0305179
  18.2700005    0.0316451
  18.2800007    0.0313145
  18.2900009    0.0327314
  18.3000011    0.0293969
  18.3100014    0.0349333
  18.3200016    0.0323762
  18.3299999    0.0220433
  18.3400002    0.0252555
  18.3500004    0.0273251
  18.3600006    0.0400688
  18.3700008    0.0302089
  18.3800011    0.0365163
  18.3900013    0.0395967
  18.4000015    0.0358931
  18.4100018    0.0382443
  18.4200001    0.0312821
  18.4300003    0.0288297
  18.4400005    0.0327014
  18.4500008    0.0348240
  18.4600010    0.0322471
  18.4700012    0.0342970
  18.4800014    0.0334831
  18.4900017    0.0320389
  18.5000000    0.0272254
  18.5100002    0.0326469
  18.5200005    0.0334330
  18.5300007    0.0332635
  18.5400009    0.0403019
  18.5500011    0.0326251
  18.5600014    0.0362123
  18.5700016    0.0323005
  18.5800018    0.0271328
  18.5900002    0.0286754
  18.6000004    0.0309796
  18.6100006    0.0340982
  18.6200008    0.0362056
  18.6300011    0.0310571
  18.6400013    0.0273022
  18.6500015    0.0289110
  18.6600018    0.0258914
  18.6700001    0.0385637
  18.6800003    0.0339013
  18.6900005    0.0364102
  18.7000008    0.0391558
  18.7100010    0.0281405
  18.7200012    0.0354206
  18.7300014    0.0334959
  18.7400017    0.0333840
  18.7500000    0.0409194
  18.7600002    0.0393022
  18.7700005    0.0314214
  18.7800007    0.0294394
  18.7900009    0.0261039
  18.8000011    0.0359984
  18.8100014    0.0266973
  18.8200016    0.0359256
  18.8300018    0.0327974
  18.8400002    0.0241158
  18.8500004    0.0285320
  18.8600006    0.0370484
  18.8700008    0.0363752
  18.8800011    0.0290873
  18.8900013    0.0290902
  18.9000015    0.0345804
  18.9100018    0.0335267
  18.9200001    0.0369110
  18.9300003    0.0272179
  18.9400005    0.0310814
  18.9500008    0.0325058
  18.9600010    0.0353928
  18.9700012    0.0374685
  18.9800014    0.0385656
  18.9900017    0.0355470
  19.0000000    0.0338521
  19.0100002    0.0389732
  19.0200005    0.0342979
  19.0300007    0.0266993
  19.0400009    0.0300912
  19.0500011    0.0420521
  19.0600014    0.0373260
  19.0700016    0.0342860
  19.0800018    0.0381268
  19.0900002    0.0365009
  19.1000004    0.0252559
  19.1100006    0.0259861
  19.1200008    0.0312589
  19.1300011    0.0309330
  19.1400013    0.0340853
  19.1500015    0.0343025
  19.1600018    0.0224322
  19.1700001    0.0328071
  19.1800003    0.0236604
  19.1900005    0.0263192
  19.2000008    0.0381685
  19.2100010    0.0318596
  19.2200012    0.0338687
  19.2300014    0.0266753
  19.2400017    0.0238167
  19.2500000    0.0366024
  19.2600002    0.0327036
  19.2700005    0.0315175
  19.2800007    0.0330835
  19.2900009    0.0364329
  19.3000011    0.0267465
  19.3100014    0.0340269
  19.3200016    0.0321986
  19.3300018    0.0336833
  19.3400002    0.0308136
  19.3500004    0.0369840
  19.3600006    0.0350215
  19.3700008    0.0238478
  19.3800011    0.0333133
  19.3900013    0.0324882
  19.4000015    0.0243804
  19.4100018    0.0336961
  19.4200001    0.0339741
  19.4300003    0.0344369
  19.4400005    0.0324890
  19.4500008    0.0296890
  19.4600010    0.0298488
  19.4700012    0.0336443
  19.4800014    0.0425315
  19.4900017    0.0331460
  19.5000000    0.0262348
  19.5100002    0.0252096
  19.5200005    0.0210060
  19.5300007    0.0224724
  19.5400009    0.0268321
  19.5500011    0.0277063
  19.5600014    0.0304868
  19.5700016    0.0159561
  19.5800018    0.0165728
  19.5900002    0.0255917
  19.6000004    0.0253306
  19.6100006    0.0358823
  19.6200008    0.0294212
  19.6300011    0.0165079
  19.6400013    0.0249311
  19.6500015    0.0206708
  19.6600018    0.0229274
  19.6700001    0.0243554
  19.6800003    0.0301560
  19.6900005    0.0291817
  19.7000008    0.0304432
  19.7100010    0.0303630
  19.7200012    0.0196810
  19.7300014    0.0236549
  19.7400017    0.0249110
  19.7500000    0.0234898
  19.7600002    0.0248191
  19.7700005    0.0260876
  19.7800007    0.0241026
  19.7900009    0.0153852
  19.8000011    0.0288680
  19.8100014    0.0324623
  19.8200016    0.0132430
  19.8300018    0.0170119
  19.8400002    0.0159542
  19.8500004    0.0285117
  19.8600006    0.0266107
  19.8700008    0.0292040
  19.8800011    0.0317046
  19.8900013    0.0365345
  19.9000015    0.0321856
  19.9100018    0.0312519
  19.9200001    0.0382234
  19.9300003    0.0304427
  19.9400005    0.0336682
  19.9500008    0.0287132
  19.9600010    0.0377015
  19.9700012    0.0264051
  19.9800014    0.0256302
  19.9900017    0.0261045
  20.0000000    0.0167956
  20.0100002    0.0288099
  20.0200005    0.0283331
  20.0300007    0.0340313
  20.0400009    0.0371836
  20.0500011    0.0355769
  20.0600014    0.0272656
  20.0700016    0.0268071
  20.0800018    0.0143992
  20.0900002    0.0259872
  20.1000004    0.0286743
  20.1100006    0.0250480
  20.1200008    0.0241972
  20.1300011    0.0289610
  20.1400013    0.0267768
  20.1500015    0.0322451
  20.1600018    0.0203842
  20.1700001    0.0258956
  20.1800003    0.0285201
  20.1900005    0.0224896
  20.2000008    0.0183297
  20.2100010    0.0299037
  20.2200012    0.0325741
  20.2300014    0.0304237
  20.2400017    0.0279804
  20.2500019    0.0252639
  20.2600002    0.0358538
  20.2700005    0.0197379
  20.2800007    0.0300786
  20.2900009    0.0314406
  20.3000011    0.0133708
  20.3100014    0.0157097
  20.3200016    0.0305283
  20.3300018    0.0277838
  20.3400002    0.0188394
  20.3500004    0.0299217
  20.3600006    0.0251645
  20.3700008    0.0262667
  20.3800011    0.0268873
  20.3900013    0.0219243
  20.4000015    0.0321955
  20.4100018    0.0278515
  20.4200001    0.0359633
  20.4300003    0.0395845
  20.4400005    0.0379605
  20.4500008    0.0365421
  20.4600010    0.0306343
  20.4700012    0.0279559
  20.4800014    0.0283097
  20.4900017    0.0335192
  20.5000019    0.0383457
  20.5100002    0.0321593
  20.5200005    0.0334320
  20.5300007    0.0303094
  20.5400009    0.0398314
  20.5500011    0.0322362
  20.5600014    0.0347591
  20.5700016    0.0362571
  20.5800018    0.0356268
  20.5900002    0.0276330
  20.6000004    0.0333666
  20.6100006    0.0340946
  20.6200008    0.0415824
  20.6300011    0.0308459
  20.6400013    0.0309202
  20.6500015    0.0321450
  20.6600018    0.0282932
  20.6700001    0.0375437
  20.6800003    0.0337781
  20.6900005    0.0353774
  20.7000008    0.0313852
  20.7100010    0.0319216
  20.7200012    0.0347856
  20.7300014    0.0350908
  20.7400017    0.0373021
  20.7500019    0.0322955
  20.7600002    0.0353952
  20.7700005    0.0349929
  20.7800007    0.0333625
  20.7900009    0.0306951
  20.8000011    0.0336295
  20.8100014    0.0344246
  20.8200016    0.0304041
  20.8300018    0.0281880
  20.8400002    0.0364392
  20.8500004    0.0297721
  20.8600006    0.0257818
  20.8700008    0.0293450
  20.8800011    0.0302014
  20.8900013    0.0308865
  20.9000015    0.0271042
  20.9100018    0.0336626
  20.9200001    0.0272613
  20.9300003    0.0259894
  20.9400005    0.0350824
  20.9500008    0.0327825
  20.9600010    0.0194351
  20.9700012    0.0325636
  20.9800014    0.0324833
  20.9900017    0.0327623
  21.0000019    0.0325617
  21.0100002    0.0340344
  21.0200005    0.0359994
  21.0300007    0.0408947
  21.0400009    0.0411941
  21.0500011    0.0420708
  21.0600014    0.0453164
  21.0700016    0.0414090
  21.0800018    0.0399450
  21.0900002    0.0376422
  21.1000004    0.0328698
  21.1100006    0.0388788
  21.1200008    0.0315083
  21.1300011    0.0270419
  21.1400013    0.0295930
  21.1500015    0.0374277
  21.1600018    0.0355532
  21.1700001    0.0340049
  21.1800003    0.0388032
  21.1900005    0.0352541
  21.2000008    0.0312941
  21.2100010    0.0390746
  21.2200012    0.0344597
  21.2300014    0.0340343
  21.2400017    0.0321896
  21.2500019    0.0289703
  21.2600002    0.0323999
  21.2700005    0.0314029
  21.2800007    0.0389430
  21.2900009    0.0319593
  21.3000011    0.0364062
  21.3100014    0.0284383
  21.3200016    0.0378006
  21.3300018    0.0382173
  21.3400002    0.0390663
  21.3500004    0.0365245
  21.3600006    0.0323597
  21.3700008    0.0405031
  21.3800011    0.0376081
  21.3900013    0.0366518
  21.4000015    0.0392632
  21.4100018    0.0428410
  21.4200001    0.0402233
  21.4300003    0.0288430
  21.4400005    0.0392580
  21.4500008    0.0384584
  21.4600010    0.0308955
  21.4700012    0.0387955
  21.4800014    0.0332611
  21.4900017    0.0327206
  21.5000019    0.0289981
  21.5100002    0.0329845
  21.5200005    0.0352717
  21.5300007    0.0300612
  21.5400009    0.0249365
  21.5500011    0.0281403
  21.5600014    0.0270473
  21.5700016    0.0289648
  21.5800018    0.0330206
  21.5900002    0.0345278
  21.6000004    0.0317908
  21.6100006    0.0251570
  21.6200008    0.0230292
  21.6300011    0.0309014
  21.6400013    0.0293875
  21.6500015    0.0234994
  21.6600018    0.0267167
  21.6700001    0.0273273
  21.6800003    0.0300949
  21.6900005    0.0225659
  21.7000008    0.0221477
  21.7100010    0.0177138
  21.7200012    0.0226842
  21.7300014    0.0301777
  21.7400017    0.0361733
  21.7500019    0.0337778
  21.7600002    0.0321864
  21.7700005    0.0288505
  21.7800007    0.0263891
  21.7900009    0.0306594
  21.8000011    0.0201566
  21.8100014    0.0310183
  21.8200016    0.0341222
  21.8300018    0.0380974
  21.8400002    0.0379369
  21.8500004    0.0345292
  21.8600006    0.0330558
  21.8700008    0.0310142
  21.8800011    0.0276270
  21.8900013    0.0352613
  21.9000015    0.0279989
  21.9100018    0.0309381
  21.9200020    0.0351818
  21.9300003    0.0379829
  21.9400005    0.0396761
  21.9500008    0.0408876
  21.9600010    0.0363623
  21.9700012    0.0346822
  21.9800014    0.0273132
  21.9900017    0.0347593
  22.0000019    0.0198577
  22.0100002    0.0239217
  22.0200005    0.0283944
  22.0300007    0.0261358
  22.0400009    0.0328817
  22.0500011    0.0302535
  22.0600014    0.0215009
  22.0700016    0.0237921
  22.0800018    0.0307620
  22.0900002    0.0235457
  22.1000004    0.0314861
  22.1100006    0.0277446
  22.1200008    0.0314101
  22.1300011    0.0294288
  22.1400013    0.0247265
  22.1500015    0.0250651
  22.1600018    0.0308228
  22.1700020    0.0251996
  22.1800003    0.0300219
  22.1900005    0.0335161
  22.2000008    0.0359774
  22.2100010    0.0339439
  22.2200012    0.0241592
  22.2300014    0.0229079
  22.2400017    0.0333487
  22.2500019    0.0242533
  22.2600002    0.0216341
  22.2700005    0.0273942
  22.2800007    0.0273687
  22.2900009    0.0238910
  22.3000011    0.0273084
  22.3100014    0.0320706
  22.3200016    0.0269811
  22.3300018    0.0245016
  22.3400002    0.0225304
  22.3500004    0.0329141
  22.3600006    0.0340539
  22.3700008    0.0325727
  22.3800011    0.0346365
  22.3900013    0.0321939
  22.4000015    0.0324417
  22.4100018    0.0313399
  22.4200020    0.0248516
  22.4300003    0.0299178
  22.4400005    0.0226400
  22.4500008    0.0361814
  22.4600010    0.0359315
  22.4700012    0.0335084
  22.4800014    0.0359540
  22.4900017    0.0276452
  22.5000019    0.0277877
  22.5100002    0.0246419
  22.5200005    0.0267512
  22.5300007    0.0268618
  22.5400009    0.0194897
  22.5500011    0.0181437
  22.5600014    0.0221231
  22.5700016    0.0245985
  22.5800018    0.0343033
  22.5900002    0.0282429
  22.6000004    0.0375255
  22.6100006    0.0285011
  22.6200008    0.0327623
  22.6300011    0.0340529
  22.6400013    0.0340077
  22.6500015    0.0259057
  22.6600018    0.0331583
  22.6700020    0.0145673
  22.6800003    0.0241005
  22.6900005    0.0230607
  22.7000008    0.0283011
  22.7100010    0.0284347
  22.7200012    0.0268181
  22.7300014    0.0191995
  22.7400017    0.0262690
  22.7500019    0.0261526
  22.7600002    0.0298869
  22.7700005    0.0228758
  22.7800007    0.0255153
  22.7900009    0.0225972
  22.8000011    0.0175102
  22.8100014    0.0176276
  22.8200016    0.0306044
  22.8300018    0.0270237
  22.8400002    0.0302991
  22.8500004    0.0240801
  22.8600006    0.0261080
  22.8700008    0.0193323
  22.8800011    0.0265002
  22.8900013    0.0316413
  22.9000015    0.0284140
  22.9100018    0.0228719
  22.9200020    0.0303497
  22.9300003    0.0310725
  22.9400005    0.0297502
  22.9500008    0.0128431
  22.9600010    0.0186123
  22.9700012    0.0218789
  22.9800014    0.0261638
  22.9900017    0.0310918
  23.0000019    0.0255260
  23.0100002    0.0273589
  23.0200005    0.0274690
  23.0300007    0.0293438
  23.0400009    0.0258460
  23.0500011    0.0266378
  23.0600014    0.0254865
  23.0700016    0.0216462
  23.0800018    0.0241421
  23.0900002    0.0279965
  23.1000004    0.0298581
  23.1100006    0.0260931
  23.1200008    0.0282908
  23.1300011    0.0162319
  23.1400013    0.0246271
  23.1500015    0.0296594
  23.1600018    0.0290429
  23.1700020    0.0279089
  23.1800003    0.0232145
  23.1900005    0.0271008
  23.2000008    0.0199214
  23.2100010    0.0157911
  23.2200012    0.0242875
  23.2300014    0.0246932
  23.2400017    0.0274860
  23.2500019    0.0265273
  23.2600002    0.0287785
  23.2700005    0.0257514
  23.2800007    0.0230569
  23.2900009    0.0232504
  23.3000011    0.0253590
  23.3100014    0.0263231
  23.3200016    0.0332839
  23.3300018    0.0300191
  23.3400021    0.0345441
  23.3500004    0.0314055
  23.3600006    0.0338870
  23.3700008    0.0336384
  23.3800011    0.0360202
  23.3900013    0.0267120
  23.4000015    0.0265775
  23.4100018    0.0400317
  23.4200020    0.0261026
  23.4300003    0.0326788
  23.4400005    0.0379773
  23.4500008    0.0300803
  23.4600010    0.0330074
  23.4700012    0.0232801
  23.4800014    0.0241194
  23.4900017    0.0290985
  23.5000019    0.0268648
  23.5100002    0.0236881
  23.5200005    0.0316798
  23.5300007    0.0317795
  23.5400009    0.0324357
  23.5500011    0.0239190
  23.5600014    0.0294898
  23.5700016    0.0239066
  23.5800018    0.0325336
  23.5900021    0.0299885
  23.6000004    0.0336654
  23.6100006    0.0327951
  23.6200008    0.0301770
  23.6300011    0.0278837
  23.6400013    0.0206344
  23.6500015    0.0258153
  23.6600018    0.0236761
  23.6700020    0.0274013
  23.6800003    0.0203929
  23.6900005    0.0169851
  23.7000008    0.0218432
  23.7100010    0.0179747
  23.7200012    0.0259183
  23.7300014    0.0228699
  23.7400017    0.0283239
  23.7500019    0.0335819
  23.7600002    0.0286178
  23.7700005    0.0288013
  23.7800007    0.0260388
  23.7900009    0.0274908
  23.8000011    0.0270501
  23.8100014    0.0316505
  23.8200016    0.0383121
  23.8300018    0.0282279
  23.8400021    0.0293502
  23.8500004    0.0392241
  23.8600006    0.0326308
  23.8700008    0.0350136
  23.8800011    0.0315759
  23.8900013    0.0386393
  23.9000015    0.0280605
  23.9100018    0.0291895
  23.9200020    0.0257070
  23.9300003    0.0304113
  23.9400005    0.0364181
  23.9500008    0.0352240
  23.9600010    0.0388485
  23.9700012    0.0347092
  23.9800014    0.0342985
  23.9900017    0.0324302
  24.0000019    0.0331023
  24.0100002    0.0348374
  24.0200005    0.0367249
  24.0300007    0.0335134
  24.0400009    0.0360256
  24.0500011    0.0314407
  24.0600014    0.0369188
  24.0700016    0.0321872
  24.0800018    0.0327911
  24.0900021    0.0241173
  24.1000004    0.0275428
  24.1100006    0.0238536
  24.1200008    0.0266707
  24.1300011    0.0298247
  24.1400013    0.0333800
  24.1500015    0.0221858
  24.1600018    0.0310828
  24.1700020    0.0274557
  24.1800003    0.0254006
  24.1900005    0.0370224
  24.2000008    0.0310325
  24.2100010    0.0255360
  24.2200012    0.0276255
  24.2300014    0.0350912
  24.2400017    0.0394847
  24.2500019    0.0255994
  24.2600002    0.0337576
  24.2700005    0.0325787
  24.2800007    0.0306421
  24.2900009    0.0291369
  24.3000011    0.0273408
  24.3100014    0.0307493
  24.3200016    0.0158928
  24.3300018    0.0321667
  24.3400021    0.0344513
  24.3500004    0.0302073
  24.3600006    0.0292172
  24.3700008    0.0337935
  24.3800011    0.0318140
  24.3900013    0.0275877
  24.4000015    0.0309991
  24.4100018    0.0293357
  24.4200020    0.0370578
  24.4300003    0.0316835
  24.4400005    0.0319293
  24.4500008    0.0329733
  24.4600010    0.0369959
  24.4700012    0.0376741
  24.4800014    0.0259158
  24.4900017    0.0370912
  24.5000019    0.0343804
  24.5100002    0.0350713
  24.5200005    0.0331654
  24.5300007    0.0335840
  24.5400009    0.0322672
  24.5500011    0.0223538
  24.5600014    0.0300804
  24.5700016    0.0280879
  24.5800018    0.0311643
  24.5900021    0.0295109
  24.6000004    0.0350874
  24.6100006    0.0348275
  24.6200008    0.0388932
  24.6300011    0.0332299
  24.6400013    0.0344888
  24.6500015    0.0287545
  24.6600018    0.0325854
  24.6700020    0.0314312
  24.6800003    0.0319575
  24.6900005    0.0336980
  24.7000008    0.0309186
  24.7100010    0.0239000
  24.7200012    0.0306700
  24.7300014    0.0306127
  24.7400017    0.0313220
  24.7500019    0.0296897
  24.7600002    0.0305047
  24.7700005    0.0320118
  24.7800007    0.0272722
  24.7900009    0.0346808
  24.8000011    0.0281900
  24.8100014    0.0378958
  24.8200016    0.0380080
  24.8300018    0.0422388
  24.8400021    0.0262076
  24.8500004    0.0244011
  24.8600006    0.0299704
  24.8700008    0.0259470
  24.8800011    0.0324479
  24.8900013    0.0348568
  24.9000015    0.0212918
  24.9100018    0.0309841
  24.9200020    0.0278643
  24.9300003    0.0326316
  24.9400005    0.0261056
  24.9500008    0.0310965
  24.9600010    0.0300822
  24.9700012    0.0321994
  24.9800014    0.0333642
  24.9900017    0.0261528
  25.0000019    0.0350964
  25.0100021    0.0314547
  25.0200005    0.0281211
  25.0300007    0.0347243
  25.0400009    0.0335094
  25.0500011    0.0352749
  25.0600014    0.0278592
  25.0700016    0.0263247
  25.0800018    0.0328258
  25.0900021    0.0271133
  25.1000004    0.0266016
  25.1100006    0.0156105
  25.1200008    0.0184218
  25.1300011    0.0213401
  25.1400013    0.0142572
  25.1500015    0.0229731
  25.1600018    0.0180692
  25.1700020    0.0207915
  25.1800003    0.0258302
  25.1900005    0.0158677
  25.2000008    0.0304145
  25.2100010    0.0288898
  25.2200012    0.0269339
  25.2300014    0.0269568
  25.2400017    0.0255466
  25.2500019    0.0279202
  25.2600021    0.0265015
  25.2700005    0.0319462
  25.2800007    0.0213562
  25.2900009    0.0229932
  25.3000011    0.0303592
  25.3100014    0.0303366
  25.3200016    0.0265740
  25.3300018    0.0213020
  25.3400021    0.0347213
  25.3500004    0.0204445
  25.3600006    0.0152125
  25.3700008    0.0235778
  25.3800011    0.0165506
  25.3900013    0.0242766
  25.4000015    0.0310774
  25.4100018    0.0315932
  25.4200020    0.0306731
  25.4300003    0.0241741
  25.4400005    0.0175544
  25.4500008    0.0270702
  25.4600010    0.0345609
  25.4700012    0.0369594
  25.4800014    0.0316182
  25.4900017    0.0322699
  25.5000019    0.0399322
  25.5100021    0.0324346
  25.5200005    0.0249749
  25.5300007    0.0261594
  25.5400009    0.0289706
  25.5500011    0.0237818
  25.5600014    0.0299681
  25.5700016    0.0404123
  25.5800018    0.0286381
  25.5900021    0.0421922
  25.6000004    0.0369136
  25.6100006    0.0378010
  25.6200008    0.0263385
  25.6300011    0.0324838
  25.6400013    0.0373674
  25.6500015    0.0306636
  25.6600018    0.0306485
  25.6700020    0.0336213
  25.6800003    0.0311081
  25.6900005    0.0273551
  25.7000008    0.0309825
  25.7100010    0.0356765
  25.7200012    0.0364716
  25.7300014    0.0301928
  25.7400017    0.0324095
  25.7500019    0.0345934
  25.7600021    0.0382591
  25.7700005    0.0279677
  25.7800007    0.0428414
  25.7900009    0.0379329
  25.8000011    0.0451226
  25.8100014    0.0370916
  25.8200016    0.0408195
  25.8300018    0.0336099
  25.8400021    0.0355292
  25.8500004    0.0285443
  25.8600006    0.0397982
  25.8700008    0.0415254
  25.8800011    0.0329012
  25.8900013    0.0248060
  25.9000015    0.0293817
  25.9100018    0.0227857
  25.9200020    0.0396171
  25.9300003    0.0378856
  25.9400005    0.0415421
  25.9500008    0.0370860
  25.9600010    0.0358766
  25.9700012    0.0403896
  25.9800014    0.0325277
  25.9900017    0.0383537
  26.0000019    0.0422642
  26.0100021    0.0408057
  26.0200005    0.0313354
  26.0300007    0.0287395
  26.0400009    0.0313902
  26.0500011    0.0331333
  26.0600014    0.0361211
  26.0700016    0.0363911
  26.0800018    0.0417065
  26.0900021    0.0419099
  26.1000004    0.0390356
  26.1100006    0.0339223
  26.1200008    0.0358900
  26.1300011    0.0428625
  26.1400013    0.0331947
  26.1500015    0.0389207
  26.1600018    0.0224917
  26.1700020    0.0316672
  26.1800003    0.0289971
  26.1900005    0.0265446
  26.2000008    0.0287737
  26.2100010    0.0255283
  26.2200012    0.0278544
  26.2300014    0.0379804
  26.2400017    0.0330879
  26.2500019    0.0360983
  26.2600021    0.0308137
  26.2700005    0.0292508
  26.2800007    0.0352484
  26.2900009    0.0332091
  26.3000011    0.0285377
  26.3100014    0.0329603
  26.3200016    0.0316294
  26.3300018    0.0380584
  26.3400021    0.0272092
  26.3500004    0.0304544
  26.3600006    0.0341831
  26.3700008    0.0259373
  26.3800011    0.0334826
  26.3900013    0.0248280
  26.4000015    0.0392681
  26.4100018    0.0292546
  26.4200020    0.0193883
  26.4300003    0.0252022
  26.4400005    0.0128621
  26.4500008    0.0195444
  26.4600010    0.0203213
  26.4700012    0.0320724
  26.4800014    0.0385335
  26.4900017    0.0290262
  26.5000019    0.0296761
  26.5100021    0.0211432
  26.5200005    0.0300217
  26.5300007    0.0238065
  26.5400009    0.0334191
  26.5500011    0.0277268
  26.5600014    0.0298942
  26.5700016    0.0212430
  26.5800018    0.0187548
  26.5900021    0.0177079
  26.6000004    0.0146668
  26.6100006    0.0134564
  26.6200008    0.0231524
  26.6300011    0.0259406
  26.6400013    0.0323159
  26.6500015    0.0237930
  26.6600018    0.0280915
  26.6700020    0.0233580
  26.6800022    0.0271228
  26.6900005    0.0352178
  26.7000008    0.0311633
  26.7100010    0.0326645
  26.7200012    0.0319327
  26.7300014    0.0267002
  26.7400017    0.0230970
  26.7500019    0.0123829
  26.7600021    0.0308521
  26.7700005    0.0227856
  26.7800007    0.0343976
  26.7900009    0.0233901
  26.8000011    0.0268931
  26.8100014    0.0278313
  26.8200016    0.0282646
  26.8300018    0.0253592
  26.8400021    0.0352788
  26.8500004    0.0338097
  26.8600006    0.0335917
  26.8700008    0.0338899
  26.8800011    0.0271985
  26.8900013    0.0252857
  26.9000015    0.0376399
  26.9100018    0.0352140
  26.9200020    0.0351863
  26.9300022    0.0344080
  26.9400005    0.0380493
  26.9500008    0.0356621
  26.9600010    0.0356615
  26.9700012    0.0354773
  26.9800014    0.0265160
  26.9900017    0.0283872
  27.0000019    0.0332706
  27.0100021    0.0323869
  27.0200005    0.0337202
  27.0300007    0.0344841
  27.0400009    0.0366483
  27.0500011    0.0403100
  27.0600014    0.0323283
  27.0700016    0.0314276
  27.0800018    0.0330868
  27.0900021    0.0313249
  27.1000004    0.0285233
  27.1100006    0.0362827
  27.1200008    0.0317246
  27.1300011    0.0295206
  27.1400013    0.0395660
  27.1500015    0.0289043
  27.1600018    0.0358511
  27.1700020    0.0388409
  27.1800022    0.0331651
  27.1900005    0.0354298
  27.2000008    0.0326523
  27.2100010    0.0362056
  27.2200012    0.0409675
  27.2300014    0.0397319
  27.2400017    0.0385135
  27.2500019    0.0406332
  27.2600021    0.0331360
  27.2700005    0.0272654
  27.2800007    0.0368817
  27.2900009    0.0323795
  27.3000011    0.0302201
  27.3100014    0.0368895
  27.3200016    0.0260993
  27.3300018    0.0295979
  27.3400021    0.0375256
  27.3500004    0.0320854
  27.3600006    0.0341081
  27.3700008    0.0329523
  27.3800011    0.0326010
  27.3900013    0.0373392
  27.4000015    0.0274586
  27.4100018    0.0263290
  27.4200020    0.0362393
  27.4300022    0.0385089
  27.4400005    0.0347548
  27.4500008    0.0458356
  27.4600010    0.0446305
  27.4700012    0.0328132
  27.4800014    0.0335781
  27.4900017    0.0338522
  27.5000019    0.0372955
  27.5100021    0.0352967
  27.5200005    0.0353972
  27.5300007    0.0379445
  27.5400009    0.0318563
  27.5500011    0.0337559
  27.5600014    0.0348107
  27.5700016    0.0407531
  27.5800018    0.0312463
  27.5900021    0.0475757
  27.6000004    0.0253526
  27.6100006    0.0239422
  27.6200008    0.0328145
  27.6300011    0.0255201
  27.6400013    0.0342944
  27.6500015    0.0299467
  27.6600018    0.0382347
  27.6700020    0.0317516
  27.6800022    0.0311727
  27.6900005    0.0345942
  27.7000008    0.0322999
  27.7100010    0.0297972
  27.7200012    0.0316495
  27.7300014    0.0306604
  27.7400017    0.0198470
  27.7500019    0.0230338
  27.7600021    0.0293399
  27.7700005    0.0263820
  27.7800007    0.0204761
  27.7900009    0.0144123
  27.8000011    0.0310784
  27.8100014    0.0235375
  27.8200016    0.0358225
  27.8300018    0.0363633
  27.8400021    0.0314442
  27.8500004    0.0262372
  27.8600006    0.0351431
  27.8700008    0.0290648
  27.8800011    0.0384944
  27.8900013    0.0305803
  27.9000015    0.0285040
  27.9100018    0.0318115
  27.9200020    0.0426625
  27.9300022    0.0394699
  27.9400005    0.0367310
  27.9500008    0.0335429
  27.9600010    0.0360482
  27.9700012    0.0376560
  27.9800014    0.0369487
  27.9900017    0.0367132
  28.0000019    0.0355948
  28.0100021    0.0352178
  28.0200005    0.0321885
  28.0300007    0.0356699
  28.0400009    0.0305968
  28.0500011    0.0373600
  28.0600014    0.0350160
  28.0700016    0.0298212
  28.0800018    0.0375775
  28.0900021    0.0332814
  28.1000004    0.0339755
  28.1100006    0.0297589
  28.1200008    0.0302431
  28.1300011    0.0402408
  28.1400013    0.0320996
  28.1500015    0.0307233
  28.1600018    0.0269077
  28.1700020    0.0327641
  28.1800022    0.0320625
  28.1900005    0.0318314
  28.2000008    0.0300929
  28.2100010    0.0286797
  28.2200012    0.0327983
  28.2300014    0.0345471
  28.2400017    0.0298167
  28.2500019    0.0253746
  28.2600021    0.0324254
  28.2700005    0.0351627
  28.2800007    0.0265256
  28.2900009    0.0391364
  28.3000011    0.0399989
  28.3100014    0.0366811
  28.3200016    0.0241475
  28.3300018    0.0359415
  28.3400021    0.0391621
  28.3500023    0.0362206
  28.3600006    0.0375446
  28.3700008    0.0387122
  28.3800011    0.0342313
  28.3900013    0.0289679
  28.4000015    0.0301778
  28.4100018    0.0294736
  28.4200020    0.0270946
  28.4300022    0.0271774
  28.4400005    0.0381544
  28.4500008    0.0426215
  28.4600010    0.0338700
  28.4700012    0.0296754
  28.4800014    0.0302850
  28.4900017    0.0314156
  28.5000019    0.0294092
  28.5100021    0.0348088
  28.5200005    0.0254802
  28.5300007    0.0333355
  28.5400009    0.0366826
  28.5500011    0.0370473
  28.5600014    0.0307484
  28.5700016    0.0349883
  28.5800018    0.0400866
  28.5900021    0.0327500
  28.6000023    0.0330939
  28.6100006    0.0300493
  28.6200008    0.0334849
  28.6300011    0.0357176
  28.6400013    0.0350935
  28.6500015    0.0316682
  28.6600018    0.0327365
  28.6700020    0.0347853
  28.6800022    0.0292978
  28.6900005    0.0339785
  28.7000008    0.0224044
  28.7100010    0.0322595
  28.7200012    0.0271662
  28.7300014    0.0184253
  28.7400017    0.0218291
  28.7500019    0.0183086
  28.7600021    0.0154758
  28.7700005    0.0308672
  28.7800007    0.0280184
  28.7900009    0.0267726
  28.8000011    0.0293392
  28.8100014    0.0229152
  28.8200016    0.0328493
  28.8300018    0.0203567
  28.8400021    0.0278933
  28.8500023    0.0353656
  28.8600006    0.0369439
  28.8700008    0.0333244
  28.8800011    0.0381860
  28.8900013    0.0276408
  28.9000015    0.0283734
  28.9100018    0.0356709
  28.9200020    0.0302099
  28.9300022    0.0243146
  28.9400005    0.0312811
  28.9500008    0.0268238
  28.9600010    0.0292078
  28.9700012    0.0342838
  28.9800014    0.0328356
  28.9900017    0.0308017
  29.0000019    0.0324747
  29.0100021    0.0198461
  29.0200005    0.0138117
  29.0300007    0.0162601
  29.0400009    0.0246936
  29.0500011    0.0155174
  29.0600014    0.0245700
  29.0700016    0.0274104
  29.0800018    0.0352648
  29.0900021    0.0316076
  29.1000023    0.0341604
  29.1100006    0.0272546
  29.1200008    0.0333072
  29.1300011    0.0315154
  29.1400013    0.0318955
  29.1500015    0.0324004
  29.1600018    0.0318209
  29.1700020    0.0372089
  29.1800022    0.0422428
  29.1900005    0.0332877
  29.2000008    0.0340295
  29.2100010    0.0262909
  29.2200012    0.0345020
  29.2300014    0.0323714
  29.2400017    0.0360155
  29.2500019    0.0282997
  29.2600021    0.0337172
  29.2700005    0.0328847
  29.2800007    0.0272808
  29.2900009    0.0236813
  29.3000011    0.0262437
  29.3100014    0.0380321
  29.3200016    0.0320975
  29.3300018    0.0299268
  29.3400021    0.0327175
  29.3500023    0.0305741
  29.3600006    0.0366797
  29.3700008    0.0253536
  29.3800011    0.0329787
  29.3900013    0.0291704
  29.4000015    0.0325569
  29.4100018    0.0324106
  29.4200020    0.0356405
  29.4300022    0.0289518
  29.4400005    0.0258914
  29.4500008    0.0230670
  29.4600010    0.0319354
  29.4700012    0.0324117
  29.4800014    0.0280073
  29.4900017    0.0363995
  29.5000019    0.0324345
  29.5100021    0.0323109
  29.5200005    0.0328065
  29.5300007    0.0267687
  29.5400009    0.0296828
  29.5500011    0.0329854
  29.5600014    0.0325389
  29.5700016    0.0348468
  29.5800018    0.0230190
  29.5900021    0.0345081
  29.6000023    0.0356711
  29.6100006    0.0328441
  29.6200008    0.0291610
  29.6300011    0.0313002
  29.6400013    0.0355657
  29.6500015    0.0326847
  29.6600018    0.0305232
  29.6700020    0.0304885
  29.6800022    0.0363700
  29.6900005    0.0344731
  29.7000008    0.0245684
  29.7100010    0.0266598
  29.7200012    0.0276626
  29.7300014    0.0266081
  29.7400017    0.0124510
  29.7500019    0.0269201
  29.7600021    0.0235045
  29.7700024    0.0174721
  29.7800007    0.0324009
  29.7900009    0.0251230
  29.8000011    0.0188765
  29.8100014    0.0224306
  29.8200016    0.0305096
  29.8300018    0.0380162
  29.8400021    0.0330178
  29.8500023    0.0332201
  29.8600006    0.0355479
  29.8700008    0.0350207
  29.8800011    0.0335417
  29.8900013    0.0309326
  29.9000015    0.0395660
  29.9100018    0.0275603
  29.9200020    0.0417581
  29.9300022    0.0343038
  29.9400005    0.0328386
  29.9500008    0.0344624
  29.9600010    0.0373736
  29.9700012    0.0283026
  29.9800014    0.0446966
  29.9900017    0.0339308
  30.0000019    0.0278426
  30.0100021    0.0268815
  30.0200024    0.0337212
  30.0300007    0.0362400
  30.0400009    0.0360510
  30.0500011    0.0326771
  30.0600014    0.0401701
  30.0700016    0.0309924
  30.0800018    0.0338250
  30.0900021    0.0322522
  30.1000023    0.0309400
  30.1100006    0.0429990
  30.1200008    0.0311958
  30.1300011    0.0353270
  30.1400013    0.0265034
  30.1500015    0.0184939
  30.1600018    0.0229931
  30.1700020    0.0272666
  30.1800022    0.0259197
  30.1900005    0.0203743
  30.2000008    0.0255459
  30.2100010    0.0220570
  30.2200012    0.0256581
  30.2300014    0.0337612
  30.2400017    0.0354460
  30.2500019    0.0314215
  30.2600021    0.0350434
  30.2700024    0.0178636
  30.2800007    0.0260223
  30.2900009    0.0224463
  30.3000011    0.0262197
  30.3100014    0.0240872
  30.3200016    0.0171973
  30.3300018    0.0270377
  30.3400021    0.0270426
  30.3500023    0.0430583
  30.3600006    0.0348373
  30.3700008    0.0305082
  30.3800011    0.0309959
  30.3900013    0.0326460
  30.4000015    0.0329627
  30.4100018    0.0313912
  30.4200020    0.0375036
  30.4300022    0.0339137
  30.4400005    0.0387368
  30.4500008    0.0314218
  30.4600010    0.0329358
  30.4700012    0.0370645
  30.4800014    0.0240469
  30.4900017    0.0331696
  30.5000019    0.0278998
  30.5100021    0.0326891
  30.5200024    0.0380357
  30.5300007    0.0400197
  30.5400009    0.0306357
  30.5500011    0.0297580
  30.5600014    0.0343688
  30.5700016    0.0348679
  30.5800018    0.0253780
  30.5900021    0.0238297
  30.6000023    0.0377442
  30.6100006    0.0347182
  30.6200008    0.0384144
  30.6300011    0.0396653
  30.6400013    0.0332476
  30.6500015    0.0347620
  30.6600018    0.0231712
  30.6700020    0.0249806
  30.6800022    0.0192248
  30.6900005    0.0327191
  30.7000008    0.0324601
  30.7100010    0.0365706
  30.7200012    0.0313189
  30.7300014    0.0273001
  30.7400017    0.0319031
  30.7500019    0.0370792
  30.7600021    0.0352301
  30.7700024    0.0351517
  30.7800007    0.0384314
  30.7900009    0.0252961
  30.8000011    0.0251199
  30.8100014    0.0410433
  30.8200016    0.0353504
  30.8300018    0.0346371
  30.8400021    0.0274348
  30.8500023    0.0272234
  30.8600006    0.0253258
  30.8700008    0.0316414
  30.8800011    0.0322363
  30.8900013    0.0299638
  30.9000015    0.0345902
  30.9100018    0.0330789
  30.9200020    0.0278760
  30.9300022    0.0305120
  30.9400005    0.0387373
  30.9500008    0.0341441
  30.9600010    0.0335104
  30.9700012    0.0343151
  30.9800014    0.0385523
  30.9900017    0.0390215
  31.0000019    0.0437064
  31.0100021    0.0316367
  31.0200024    0.0385311
  31.0300007    0.0327766
  31.0400009    0.0414166
  31.0500011    0.0343645
  31.0600014    0.0361428
  31.0700016    0.0374614
  31.0800018    0.0325327
  31.0900021    0.0345700
  31.1000023    0.0309180
  31.1100006    0.0400698
  31.1200008    0.0246365
  31.1300011    0.0347014
  31.1400013    0.0277730
  31.1500015    0.0292805
  31.1600018    0.0175851
  31.1700020    0.0193566
  31.1800022    0.0310127
  31.1900005    0.0210560
  31.2000008    0.0171837
  31.2100010    0.0257221
  31.2200012    0.0324325
  31.2300014    0.0355414
  31.2400017    0.0407836
  31.2500019    0.0351167
  31.2600021    0.0380054
  31.2700024    0.0342724
  31.2800007    0.0356423
  31.2900009    0.0388217
  31.3000011    0.0281698
  31.3100014    0.0313975
  31.3200016    0.0346359
  31.3300018    0.0364441
  31.3400021    0.0289679
  31.3500023    0.0320161
  31.3600006    0.0350215
  31.3700008    0.0347180
  31.3800011    0.0323568
  31.3900013    0.0351790
  31.4000015    0.0322676
  31.4100018    0.0399987
  31.4200020    0.0300473
  31.4300022    0.0411332
  31.4400024    0.0367539
  31.4500008    0.0376325
  31.4600010    0.0374508
  31.4700012    0.0359374
  31.4800014    0.0308574
  31.4900017    0.0377581
  31.5000019    0.0344735
  31.5100021    0.0312715
  31.5200024    0.0281376
  31.5300007    0.0276372
  31.5400009    0.0332608
  31.5500011    0.0294991
  31.5600014    0.0302470
  31.5700016    0.0378521
  31.5800018    0.0368519
  31.5900021    0.0300456
  31.6000023    0.0303815
  31.6100006    0.0327552
  31.6200008    0.0329227
  31.6300011    0.0362586
  31.6400013    0.0369238
  31.6500015    0.0309755
  31.6600018    0.0346428
  31.6700020    0.0318773
  31.6800022    0.0265743
  31.6900024    0.0276817
  31.7000008    0.0355600
  31.7100010    0.0269851
  31.7200012    0.0365400
  31.7300014    0.0367808
  31.7400017    0.0345849
  31.7500019    0.0329254
  31.7600021    0.0311910
  31.7700024    0.0314906
  31.7800007    0.0325869
  31.7900009    0.0337399
  31.8000011    0.0402771
  31.8100014    0.0263029
  31.8200016    0.0270856
  31.8300018    0.0356394
  31.8400021    0.0271852
  31.8500023    0.0321165
  31.8600006    0.0318325
  31.8700008    0.0326117
  31.8800011    0.0388694
  31.8900013    0.0358212
  31.9000015    0.0276812
  31.9100018    0.0340172
  31.9200020    0.0369340
  31.9300022    0.0353906
  31.9400024    0.0401639
  31.9500008    0.0399736
  31.9600010    0.0314085
  31.9700012    0.0308416
  31.9800014    0.0326406
  31.9900017    0.0394360
  32.0000000    0.0352914
  32.0100021    0.0374793
  32.0200005    0.0382958
  32.0300026    0.0240381
  32.0400009    0.0325296
  32.0500031    0.0425150
  32.0600014    0.0354530
  32.0699997    0.0375695
  32.0800018    0.0381317
  32.0900002    0.0424557
  32.1000023    0.0324063
  32.1100006    0.0324816
  32.1200027    0.0347302
  32.1300011    0.0335797
  32.1400032    0.0358843
  32.1500015    0.0280668
  32.1599998    0.0282163
  32.1700020    0.0323379
  32.1800003    0.0379913
  32.1900024    0.0312827
  32.2000008    0.0350242
  32.2100029    0.0354992
  32.2200012    0.0235741
  32.2300034    0.0134514
  32.2400017    0.0268668
  32.2500000    0.0327776
  32.2600021    0.0412051
  32.2700005    0.0280252
  32.2800026    0.0281909
  32.2900009    0.0303905
  32.3000031    0.0370536
  32.3100014    0.0267161
  32.3199997    0.0290321
  32.3300018    0.0294844
  32.3400002    0.0292800
  32.3500023    0.0272441
  32.3600006    0.0217896
  32.3700027    0.0320624
  32.3800011    0.0360314
  32.3900032    0.0348946
  32.4000015    0.0418103
  32.4099998    0.0378075
  32.4200020    0.0273417
  32.4300003    0.0326544
  32.4400024    0.0349998
  32.4500008    0.0352186
  32.4600029    0.0319903
  32.4700012    0.0396592
  32.4800034    0.0354633
  32.4900017    0.0299472
  32.5000000    0.0338095
  32.5100021    0.0413363
  32.5200005    0.0279674
  32.5300026    0.0311441
  32.5400009    0.0349966
  32.5500031    0.0334141
  32.5600014    0.0383326
  32.5699997    0.0382973
  32.5800018    0.0421571
  32.5900002    0.0428732
  32.6000023    0.0350728
  32.6100006    0.0309875
  32.6200027    0.0343065
  32.6300011    0.0327027
  32.6400032    0.0365404
  32.6500015    0.0334438
  32.6599998    0.0332736
  32.6700020    0.0270455
  32.6800003    0.0297867
  32.6900024    0.0344026
  32.7000008    0.0311018
  32.7100029    0.0323277
  32.7200012    0.0403584
  32.7300034    0.0225592
  32.7400017    0.0309920
  32.7500000    0.0332858
  32.7600021    0.0326898
  32.7700005    0.0309308
  32.7800026    0.0276958
  32.7900009    0.0310258
  32.8000031    0.0175038
  32.8100014    0.0285823
  32.8199997    0.0226621
  32.8300018    0.0364202
  32.8400002    0.0278889
  32.8500023    0.0333384
  32.8600006    0.0258182
  32.8700027    0.0327597
  32.8800011    0.0138766
  32.8900032    0.0307723
  32.9000015    0.0265755
  32.9099998    0.0287725
  32.9200020    0.0157045
  32.9300003    0.0166630
  32.9400024    0.0242492
  32.9500008    0.0333598
  32.9600029    0.0309931
  32.9700012    0.0334905
  32.9800034    0.0241580
  32.9900017    0.0287792
  33.0000000    0.0304419
  33.0100021    0.0202752
  33.0200005    0.0174806
  33.0300026    0.0218801
  33.0400009    0.0164426
  33.0500031    0.0258578
  33.0600014    0.0200326
  33.0699997    0.0301341
  33.0800018    0.0237564
  33.0900002    0.0216302
  33.1000023    0.0308181
  33.1100006    0.0248716
  33.1200027    0.0263073
  33.1300011    0.0234703
  33.1400032    0.0148731
  33.1500015    0.0150424
  33.1599998    0.0161458
  33.1700020    0.0276274
  33.1800003    0.0279834
  33.1900024    0.0249326
  33.2000008    0.0244951
  33.2100029    0.0225091
  33.2200012    0.0332784
  33.2300034    0.0328793
  33.2400017    0.0272636
  33.2500000    0.0201050
  33.2600021    0.0262487
  33.2700005    0.0335891
  33.2800026    0.0363541
  33.2900009    0.0335290
  33.3000031    0.0311639
  33.3100014    0.0336990
  33.3199997    0.0339450
  33.3300018    0.0352895
  33.3400002    0.0310366
  33.3500023    0.0261282
  33.3600006    0.0312526
  33.3700027    0.0382450
  33.3800011    0.0307538
  33.3900032    0.0303372
  33.4000015    0.0314852
  33.4099998    0.0296473
  33.4200020    0.0363019
  33.4300003    0.0359645
  33.4400024    0.0337772
  33.4500008    0.0296205
  33.4600029    0.0329711
  33.4700012    0.0377325
  33.4800034    0.0424551
  33.4900017    0.0387885
  33.5000000    0.0332741
  33.5100021    0.0352827
  33.5200005    0.0379217
  33.5300026    0.0344840
  33.5400009    0.0381522
  33.5500031    0.0390685
  33.5600014    0.0381191
  33.5699997    0.0369836
  33.5800018    0.0361253
  33.5900002    0.0384203
  33.6000023    0.0251216
  33.6100006    0.0331659
  33.6200027    0.0336273
  33.6300011    0.0320917
  33.6400032    0.0347860
  33.6500015    0.0308145
  33.6599998    0.0394556
  33.6700020    0.0352513
  33.6800003    0.0343609
  33.6900024    0.0317786
  33.7000008    0.0347688
  33.7100029    0.0347836
  33.7200012    0.0371675
  33.7300034    0.0362980
  33.7400017    0.0227116
  33.7500000    0.0268151
  33.7600021    0.0400430
  33.7700005    0.0295476
  33.7800026    0.0232749
  33.7900009    0.0407768
  33.8000031    0.0286977
  33.8100014    0.0381678
  33.8200035    0.0332950
  33.8300018    0.0305377
  33.8400002    0.0300245
  33.8500023    0.0421169
  33.8600006    0.0347905
  33.8700027    0.0342779
  33.8800011    0.0332969
  33.8900032    0.0382993
  33.9000015    0.0354362
  33.9099998    0.0326303
  33.9200020    0.0367954
  33.9300003    0.0362897
  33.9400024    0.0393884
  33.9500008    0.0443188
  33.9600029    0.0332026
  33.9700012    0.0292741
  33.9800034    0.0269411
  33.9900017    0.0383375
  34.0000000    0.0420963
  34.0100021    0.0356672
  34.0200005    0.0451704
  34.0300026    0.0354814
  34.0400009    0.0360537
  34.0500031    0.0401446
  34.0600014    0.0383323
  34.0700035    0.0350556
  34.0800018    0.0378399
  34.0900002    0.0372273
  34.1000023    0.0356462
  34.1100006    0.0322260
  34.1200027    0.0333376
  34.1300011    0.0294464
  34.1400032    0.0390338
  34.1500015    0.0302970
  34.1599998    0.0330502
  34.1700020    0.0270190
  34.1800003    0.0412845
  34.1900024    0.0342085
  34.2000008    0.0367695
  34.2100029    0.0364667
  34.2200012    0.0353542
  34.2300034    0.0437753
  34.2400017    0.0376497
  34.2500000    0.0327784
  34.2600021    0.0244533
  34.2700005    0.0318417
  34.2800026    0.0303737
  34.2900009    0.0362971
  34.3000031    0.0199543
  34.3100014    0.0275627
  34.3200035    0.0179654
  34.3300018    0.0313723
  34.3400002    0.0322233
  34.3500023    0.0315291
  34.3600006    0.0193162
  34.3700027    0.0299692
  34.3800011    0.0208922
  34.3900032    0.0217620
  34.4000015    0.0368425
  34.4099998    0.0281246
  34.4200020    0.0286002
  34.4300003    0.0245542
  34.4400024    0.0176170
  34.4500008    0.0325322
  34.4600029    0.0292028
  34.4700012    0.0333577
  34.4800034    0.0287002
  34.4900017    0.0293566
  34.5000000    0.0316536
  34.5100021    0.0296820
  34.5200005    0.0361754
  34.5300026    0.0382403
  34.5400009    0.0327740
  34.5500031    0.0363193
  34.5600014    0.0340257
  34.5700035    0.0342797
  34.5800018    0.0256642
  34.5900002    0.0309396
  34.6000023    0.0352063
  34.6100006    0.0326127
  34.6200027    0.0332275
  34.6300011    0.0306566
  34.6400032    0.0337331
  34.6500015    0.0307478
  34.6599998    0.0293371
  34.6700020    0.0337721
  34.6800003    0.0336397
  34.6900024    0.0328052
  34.7000008    0.0304365
  34.7100029    0.0299219
  34.7200012    0.0344598
  34.7300034    0.0347309
  34.7400017    0.0400460
  34.7500000    0.0383263
  34.7600021    0.0329105
  34.7700005    0.0346367
  34.7800026    0.0267197
  34.7900009    0.0270086
  34.8000031    0.0239451
  34.8100014    0.0312265
  34.8200035    0.0319148
  34.8300018    0.0240431
  34.8400002    0.0253622
  34.8500023    0.0254942
  34.8600006    0.0345187
  34.8700027    0.0280992
  34.8800011    0.0329994
  34.8900032    0.0372789
  34.9000015    0.0343896
  34.9099998    0.0315715
  34.9200020    0.0364424
  34.9300003    0.0250598
  34.9400024    0.0416267
  34.9500008    0.0281270
  34.9600029    0.0360619
  34.9700012    0.0373641
  34.9800034    0.0389309
  34.9900017    0.0359110
  35.0000000    0.0383758
  35.0100021    0.0351688
  35.0200005    0.0320580
  35.0300026    0.0344993
  35.0400009    0.0416378
  35.0500031    0.0351046
  35.0600014    0.0373968
  35.0700035    0.0374715
  35.0800018    0.0367140
  35.0900002    0.0362465
  35.1000023    0.0343374
  35.1100006    0.0257951
  35.1200027    0.0392206
  35.1300011    0.0480213
  35.1400032    0.0284934
  35.1500015    0.0387648
  35.1599998    0.0355318
  35.1700020    0.0334174
  35.1800003    0.0343283
  35.1900024    0.0373719
  35.2000008    0.0378748
  35.2100029    0.0365130
  35.2200012    0.0362171
  35.2300034    0.0420325
  35.2400017    0.0376635
  35.2500000    0.0341270
  35.2600021    0.0378360
  35.2700005    0.0408219
  35.2800026    0.0316216
  35.2900009    0.0373882
  35.3000031    0.0348276
  35.3100014    0.0343984
  35.3200035    0.0356051
  35.3300018    0.0323465
  35.3400002    0.0305239
  35.3500023    0.0294907
  35.3600006    0.0334512
  35.3700027    0.0339074
  35.3800011    0.0360993
  35.3900032    0.0343242
  35.4000015    0.0317389
  35.4099998    0.0261995
  35.4200020    0.0384740
  35.4300003    0.0349430
  35.4400024    0.0279382
  35.4500008    0.0302848
  35.4600029    0.0245810
  35.4700012    0.0325176
  35.4800034    0.0353114
  35.4900017    0.0376219
  35.5000000    0.0369334
  35.5100021    0.0326573
  35.5200005    0.0274630
  35.5300026    0.0343832
  35.5400009    0.0156020
  35.5500031    0.0264608
  35.5600014    0.0324193
  35.5700035    0.0330703
  35.5800018    0.0340214
  35.5900002    0.0237238
  35.6000023    0.0312470
  35.6100006    0.0194618
  35.6200027    0.0230472
  35.6300011    0.0303066
  35.6400032    0.0291512
  35.6500015    0.0302631
  35.6599998    0.0309315
  35.6700020    0.0374383
  35.6800003    0.0230344
  35.6900024    0.0193907
  35.7000008    0.0258714
  35.7100029    0.0190685
  35.7200012    0.0185447
  35.7300034    0.0244553
  35.7400017    0.0265103
  35.7500000    0.0199676
  35.7600021    0.0227045
  35.7700005    0.0237982
  35.7800026    0.0241051
  35.7900009    0.0297085
  35.8000031    0.0177253
  35.8100014    0.0277255
  35.8200035    0.0381518
  35.8300018    0.0363129
  35.8400002    0.0302792
  35.8500023    0.0265530
  35.8600006    0.0384215
  35.8700027    0.0302681
  35.8800011    0.0401806
  35.8900032    0.0275961
  35.9000015    0.0413497
  35.9099998    0.0356349
  35.9200020    0.0340627
  35.9300003    0.0336048
  35.9400024    0.0370129
  35.9500008    0.0324591
  35.9600029    0.0248486
  35.9700012    0.0248573
  35.9800034    0.0316182
  35.9900017    0.0348595
  36.0000000    0.0296411
  36.0100021    0.0280470
  36.0200005    0.0382237
  36.0300026    0.0340887
  36.0400009    0.0354265
  36.0500031    0.0313875
  36.0600014    0.0411712
  36.0700035    0.0344215
  36.0800018    0.0333612
  36.0900002    0.0375309
  36.1000023    0.0361952
  36.1100006    0.0352450
  36.1200027    0.0260414
  36.1300011    0.0376744
  36.1400032    0.0333235
  36.1500015    0.0267019
  36.1599998    0.0264798
  36.1700020    0.0289726
  36.1800003    0.0310316
  36.1900024    0.0222388
  36.2000008    0.0277539
  36.2100029    0.0317178
  36.2200012    0.0396763
  36.2300034    0.0305255
  36.2400017    0.0311581
  36.2500000    0.0191329
  36.2600021    0.0258792
  36.2700005    0.0291673
  36.2800026    0.0302238
  36.2900009    0.0294099
  36.3000031    0.0297221
  36.3100014    0.0263322
  36.3200035    0.0306123
  36.3300018    0.0188968
  36.3400002    0.0308172
  36.3500023    0.0277189
  36.3600006    0.0282357
  36.3700027    0.0261724
  36.3800011    0.0318718
  36.3900032    0.0333199
  36.4000015    0.0323980
  36.4099998    0.0302809
  36.4200020    0.0187705
  36.4300003    0.0314226
  36.4400024    0.0195719
  36.4500008    0.0376540
  36.4600029    0.0333575
  36.4700012    0.0354642
  36.4800034    0.0299535
  36.4900017    0.0363351
  36.5000000    0.0353120
  36.5100021    0.0355824
  36.5200005    0.0302983
  36.5300026    0.0258714
  36.5400009    0.0318969
  36.5500031    0.0307115
  36.5600014    0.0255974
  36.5700035    0.0366719
  36.5800018    0.0352797
  36.5900002    0.0358753
  36.6000023    0.0416206
  36.6100006    0.0279610
  36.6200027    0.0384394
  36.6300011    0.0390556
  36.6400032    0.0330883
  36.6500015    0.0247221
  36.6599998    0.0221676
  36.6700020    0.0330080
  36.6800003    0.0410235
  36.6900024    0.0222026
  36.7000008    0.0326072
  36.7100029    0.0270649
  36.7200012    0.0141195
  36.7300034    0.0275956
  36.7400017    0.0284928
  36.7500000    0.0241889
  36.7600021    0.0310938
  36.7700005    0.0430975
  36.7800026    0.0228929
  36.7900009    0.0234494
  36.8000031    0.0264721
  36.8100014    0.0294052
  36.8200035    0.0333069
  36.8300018    0.0277356
  36.8400002    0.0253977
  36.8500023    0.0282127
  36.8600006    0.0298128
  36.8700027    0.0338678
  36.8800011    0.0302620
  36.8900032    0.0300367
  36.9000015    0.0278156
  36.9099998    0.0260171
  36.9200020    0.0249966
  36.9300003    0.0311231
  36.9400024    0.0353402
  36.9500008    0.0280948
  36.9600029    0.0421148
  36.9700012    0.0316590
  36.9800034    0.0298398
  36.9900017    0.0294371
  37.0000000    0.0261093
  37.0100021    0.0289788
  37.0200005    0.0332785
  37.0300026    0.0277532
  37.0400009    0.0367182
  37.0500031    0.0366895
  37.0600014    0.0414179
  37.0700035    0.0307663
  37.0800018    0.0303978
  37.0900002    0.0420324
  37.1000023    0.0273221
  37.1100006    0.0345045
  37.1200027    0.0357367
  37.1300011    0.0269856
  37.1400032    0.0294933
  37.1500015    0.0372381
  37.1600037    0.0297622
  37.1700020    0.0377805
  37.1800003    0.0270530
  37.1900024    0.0324451
  37.2000008    0.0360491
  37.2100029    0.0351583
  37.2200012    0.0422361
  37.2300034    0.0261932
  37.2400017    0.0394757
  37.2500000    0.0427043
  37.2600021    0.0392589
  37.2700005    0.0363926
  37.2800026    0.0376753
  37.2900009    0.0315073
  37.3000031    0.0378663
  37.3100014    0.0361870
  37.3200035    0.0399854
  37.3300018    0.0328890
  37.3400002    0.0353135
  37.3500023    0.0361833
  37.3600006    0.0248561
  37.3700027    0.0385201
  37.3800011    0.0383622
  37.3900032    0.0373485
  37.4000015    0.0367126
  37.4100037    0.0257076
  37.4200020    0.0344390
  37.4300003    0.0368720
  37.4400024    0.0343388
  37.4500008    0.0328676
  37.4600029    0.0342514
  37.4700012    0.0328445
  37.4800034    0.0335275
  37.4900017    0.0428844
  37.5000000    0.0354262
  37.5100021    0.0275538
  37.5200005    0.0389874
  37.5300026    0.0336792
  37.5400009    0.0367122
  37.5500031    0.0397615
  37.5600014    0.0415712
  37.5700035    0.0319758
  37.5800018    0.0248597
  37.5900002    0.0369806
  37.6000023    0.0400334
  37.6100006    0.0258687
  37.6200027    0.0331797
  37.6300011    0.0241380
  37.6400032    0.0325462
  37.6500015    0.0238956
  37.6600037    0.0284048
  37.6700020    0.0181858
  37.6800003    0.0268714
  37.6900024    0.0299698
  37.7000008    0.0286474
  37.7100029    0.0346731
  37.7200012    0.0276088
  37.7300034    0.0281908
  37.7400017    0.0225828
  37.7500000    0.0360046
  37.7600021    0.0293385
  37.7700005    0.0251020
  37.7800026    0.0341337
  37.7900009    0.0308582
  37.8000031    0.0313835
  37.8100014    0.0338196
  37.8200035    0.0394272
  37.8300018    0.0254761
  37.8400002    0.0297127
  37.8500023    0.0352301
  37.8600006    0.0326461
  37.8700027    0.0336156
  37.8800011    0.0387551
  37.8900032    0.0313049
  37.9000015    0.0363919
  37.9100037    0.0378861
  37.9200020    0.0341877
  37.9300003    0.0426004
  37.9400024    0.0396485
  37.9500008    0.0402354
  37.9600029    0.0405753
  37.9700012    0.0394080
  37.9800034    0.0456621
  37.9900017    0.0315183
  38.0000000    0.0332109
  38.0100021    0.0332141
  38.0200005    0.0334380
  38.0300026    0.0333226
  38.0400009    0.0322627
  38.0500031    0.0346974
  38.0600014    0.0313165
  38.0700035    0.0462894
  38.0800018    0.0322568
  38.0900002    0.0340420
  38.1000023    0.0378085
  38.1100006    0.0379782
  38.1200027    0.0357010
  38.1300011    0.0306865
  38.1400032    0.0304490
  38.1500015    0.0285703
  38.1600037    0.0337131
  38.1700020    0.0375578
  38.1800003    0.0301122
  38.1900024    0.0344138
  38.2000008    0.0391303
  38.2100029    0.0246350
  38.2200012    0.0189648
  38.2300034    0.0254131
  38.2400017    0.0316624
  38.2500000    0.0313882
  38.2600021    0.0343511
  38.2700005    0.0228157
  38.2800026    0.0326162
  38.2900009    0.0308422
  38.3000031    0.0292061
  38.3100014    0.0300634
  38.3200035    0.0292298
  38.3300018    0.0295235
  38.3400002    0.0213724
  38.3500023    0.0218357
  38.3600006    0.0315869
  38.3700027    0.0354821
  38.3800011    0.0326866
  38.3900032    0.0341112
  38.4000015    0.0261864
  38.4100037    0.0252642
  38.4200020    0.0292405
  38.4300003    0.0300390
  38.4400024    0.0285252
  38.4500008    0.0384150
  38.4600029    0.0243624
  38.4700012    0.0305865
  38.4800034    0.0277280
  38.4900017    0.0288160
  38.5000000    0.0336473
  38.5100021    0.0194735
  38.5200005    0.0275922
  38.5300026    0.0258509
  38.5400009    0.0235016
  38.5500031    0.0234407
  38.5600014    0.0362530
  38.5700035    0.0280558
  38.5800018    0.0263130
  38.5900002    0.0319626
  38.6000023    0.0216316
  38.6100006    0.0238852
  38.6200027    0.0193439
  38.6300011    0.0342192
  38.6400032    0.0237766
  38.6500015    0.0324462
  38.6600037    0.0329990
  38.6700020    0.0333184
  38.6800003    0.0326761
  38.6900024    0.0372486
  38.7000008    0.0349937
  38.7100029    0.0258069
  38.7200012    0.0283556
  38.7300034    0.0302857
  38.7400017    0.0184750
  38.7500000    0.0204842
  38.7600021    0.0239240
  38.7700005    0.0244104
  38.7800026    0.0264853
  38.7900009    0.0303366
  38.8000031    0.0253052
  38.8100014    0.0356384
  38.8200035    0.0368065
  38.8300018    0.0233766
  38.8400002    0.0178691
  38.8500023    0.0198808
  38.8600006    0.0324650
  38.8700027    0.0305197
  38.8800011    0.0276571
  38.8900032    0.0284011
  38.9000015    0.0343479
  38.9100037    0.0334409
  38.9200020    0.0304430
  38.9300003    0.0299363
  38.9400024    0.0284396
  38.9500008    0.0259817
  38.9600029    0.0287588
  38.9700012    0.0203549
  38.9800034    0.0363251
  38.9900017    0.0306634
  39.0000000    0.0321074
  39.0100021    0.0251498
  39.0200005    0.0205390
  39.0300026    0.0196452
  39.0400009    0.0268115
  39.0500031    0.0237168
  39.0600014    0.0273505
  39.0700035    0.0147303
  39.0800018    0.0260044
  39.0900002    0.0231427
  39.1000023    0.0256305
  39.1100006    0.0274186
  39.1200027    0.0231403
  39.1300011    0.0252096
  39.1400032    0.0149437
  39.1500015    0.0349826
  39.1600037    0.0345667
  39.1700020    0.0312282
  39.1800003    0.0294307
  39.1900024    0.0333550
  39.2000008    0.0367590
  39.2100029    0.0311950
  39.2200012    0.0281116
  39.2300034    0.0395478
  39.2400017    0.0328611
  39.2500000    0.0267263
  39.2600021    0.0252920
  39.2700005    0.0169726
  39.2800026    0.0211078
  39.2900009    0.0309801
  39.3000031    0.0313522
  39.3100014    0.0335579
  39.3200035    0.0340682
  39.3300018    0.0320811
  39.3400002    0.0357695
  39.3500023    0.0376155
  39.3600006    0.0260727
  39.3700027    0.0356801
  39.3800011    0.0271104
  39.3900032    0.0265784
  39.4000015    0.0267331
  39.4100037    0.0299668
  39.4200020    0.0213020
  39.4300003    0.0364767
  39.4400024    0.0320931
  39.4500008    0.0291300
  39.4600029    0.0325578
  39.4700012    0.0401054
  39.4800034    0.0296475
  39.4900017    0.0169868
  39.5000000    0.0345859
  39.5100021    0.0328722
  39.5200005    0.0335356
  39.5300026    0.0291179
  39.5400009    0.0278761
  39.5500031    0.0323907
  39.5600014    0.0297065
  39.5700035    0.0376113
  39.5800018    0.0260177
  39.5900002    0.0153943
  39.6000023    0.0345668
  39.6100006    0.0333458
  39.6200027    0.0292890
  39.6300011    0.0301273
  39.6400032    0.0393827
  39.6500015    0.0344377
  39.6600037    0.0318622
  39.6700020    0.0308585
  39.6800003    0.0255890
  39.6900024    0.0255600
  39.7000008    0.0184137
  39.7100029    0.0277766
  39.7200012    0.0349609
  39.7300034    0.0376712
  39.7400017    0.0385750
  39.7500000    0.0341694
  39.7600021    0.0277306
  39.7700005    0.0368888
  39.7800026    0.0380973
  39.7900009    0.0341893
  39.8000031    0.0365853
  39.8100014    0.0375543
  39.8200035    0.0350828
  39.8300018    0.0451569
  39.8400002    0.0285933
  39.8500023    0.0254116
  39.8600006    0.0315900
  39.8700027    0.0269707
  39.8800011    0.0189956
  39.8900032    0.0253562
  39.9000015    0.0345349
  39.9100037    0.0236775
  39.9200020    0.0302218
  39.9300003    0.0286151
  39.9400024    0.0345674
  39.9500008    0.0352585
  39.9600029    0.0258533
  39.9700012    0.0206549
  39.9800034    0.0288446
  39.9900017    0.0212689
  40.0000000    0.0141468
  40.0100021    0.0249045
  40.0200005    0.0141189
  40.0300026    0.0254205
  40.0400009    0.0316608
  40.0500031    0.0236922
  40.0600014    0.0277522
  40.0700035    0.0304447
  40.0800018    0.0267742
  40.0900002    0.0250447
  40.1000023    0.0162697
  40.1100006    0.0390773
  40.1200027    0.0277440
  40.1300011    0.0404020
  40.1400032    0.0339499
  40.1500015    0.0373292
  40.1600037    0.0404647
  40.1700020    0.0334048
  40.1800003    0.0210883
  40.1900024    0.0304083
  40.2000008    0.0456262
  40.2100029    0.0371024
  40.2200012    0.0385101
  40.2300034    0.0328029
  40.2400017    0.0355196
  40.2500038    0.0327607
  40.2600021    0.0337799
  40.2700005    0.0363485
  40.2800026    0.0372167
  40.2900009    0.0388068
  40.3000031    0.0340186
  40.3100014    0.0306929
  40.3200035    0.0342443
  40.3300018    0.0248787
  40.3400002    0.0287798
  40.3500023    0.0257000
  40.3600006    0.0236469
  40.3700027    0.0337302
  40.3800011    0.0351871
  40.3900032    0.0320445
  40.4000015    0.0304269
  40.4100037    0.0349796
  40.4200020    0.0423247
  40.4300003    0.0286734
  40.4400024    0.0346400
  40.4500008    0.0344796
  40.4600029    0.0264018
  40.4700012    0.0188984
  40.4800034    0.0226985
  40.4900017    0.0157103
  40.5000038    0.0234113
  40.5100021    0.0269948
  40.5200005    0.0363406
  40.5300026    0.0236711
  40.5400009    0.0285448
  40.5500031    0.0293406
  40.5600014    0.0195364
  40.5700035    0.0209974
  40.5800018    0.0293503
  40.5900002    0.0339101
  40.6000023    0.0304730
  40.6100006    0.0340427
  40.6200027    0.0383396
  40.6300011    0.0333818
  40.6400032    0.0278035
  40.6500015    0.0392664
  40.6600037    0.0339002
  40.6700020    0.0356952
  40.6800003    0.0362306
  40.6900024    0.0351153
  40.7000008    0.0342996
  40.7100029    0.0279848
  40.7200012    0.0345154
  40.7300034    0.0384763
  40.7400017    0.0302781
  40.7500038    0.0376396
  40.7600021    0.0314284
  40.7700005    0.0357494
  40.7800026    0.0290368
  40.7900009    0.0214643
  40.8000031    0.0271949
  40.8100014    0.0236580
  40.8200035    0.0372501
  40.8300018    0.0376568
  40.8400002    0.0358485
  40.8500023    0.0346890
  40.8600006    0.0318206
  40.8700027    0.0309920
  40.8800011    0.0425860
  40.8900032    0.0360903
  40.9000015    0.0311329
  40.9100037    0.0327039
  40.9200020    0.0315176
  40.9300003    0.0338158
  40.9400024    0.0305070
  40.9500008    0.0258510
  40.9600029    0.0274939
  40.9700012    0.0297352
  40.9800034    0.0297675
  40.9900017    0.0214889
  41.0000038    0.0345138
  41.0100021    0.0305276
  41.0200005    0.0269529
  41.0300026    0.0350718
  41.0400009    0.0267426
  41.0500031    0.0211713
  41.0600014    0.0232975
  41.0700035    0.0377500
  41.0800018    0.0291655
  41.0900002    0.0218244
  41.1000023    0.0337735
  41.1100006    0.0305798
  41.1200027    0.0301247
  41.1300011    0.0349660
  41.1400032    0.0318277
  41.1500015    0.0405151
  41.1600037    0.0374210
  41.1700020    0.0249234
  41.1800003    0.0347067
  41.1900024    0.0370491
  41.2000008    0.0397413
  41.2100029    0.0390253
  41.2200012    0.0339857
  41.2300034    0.0325419
  41.2400017    0.0341650
  41.2500038    0.0362962
  41.2600021    0.0312524
  41.2700005    0.0379251
  41.2800026    0.0360858
  41.2900009    0.0363700
  41.3000031    0.0345294
  41.3100014    0.0402725
  41.3200035    0.0392357
  41.3300018    0.0322653
  41.3400002    0.0283454
  41.3500023    0.0311814
  41.3600006    0.0262303
  41.3700027    0.0245391
  41.3800011    0.0254833
  41.3900032    0.0346140
  41.4000015    0.0247454
  41.4100037    0.0289025
  41.4200020    0.0295238
  41.4300003    0.0258721
  41.4400024    0.0261559
  41.4500008    0.0277939
  41.4600029    0.0265464
  41.4700012    0.0286538
  41.4800034    0.0352721
  41.4900017    0.0283062
  41.5000038    0.0380717
  41.5100021    0.0345445
  41.5200005    0.0336950
  41.5300026    0.0355876
  41.5400009    0.0406022
  41.5500031    0.0348981
  41.5600014    0.0408468
  41.5700035    0.0333777
  41.5800018    0.0315523
  41.5900002    0.0346709
  41.6000023    0.0332942
  41.6100006    0.0340278
  41.6200027    0.0381584
  41.6300011    0.0333724
  41.6400032    0.0313352
  41.6500015    0.0274306
  41.6600037    0.0319568
  41.6700020    0.0274746
  41.6800003    0.0381586
  41.6900024    0.0372758
  41.7000008    0.0363885
  41.7100029    0.0297438
  41.7200012    0.0373461
  41.7300034    0.0447304
  41.7400017    0.0180247
  41.7500038    0.0360715
  41.7600021    0.0330330
  41.7700005    0.0366602
  41.7800026    0.0395127
  41.7900009    0.0319901
  41.8000031    0.0288438
  41.8100014    0.0345544
  41.8200035    0.0355773
  41.8300018    0.0272920
  41.8400002    0.0336740
  41.8500023    0.0285891
  41.8600006    0.0245969
  41.8700027    0.0389278
  41.8800011    0.0382676
  41.8900032    0.0309581
  41.9000015    0.0308112
  41.9100037    0.0354719
  41.9200020    0.0394711
  41.9300003    0.0359738
  41.9400024    0.0261719
  41.9500008    0.0379309
  41.9600029    0.0338031
  41.9700012    0.0342732
  41.9800034    0.0348658
  41.9900017    0.0329474
  42.0000038    0.0373938
  42.0100021    0.0371908
  42.0200005    0.0325986
  42.0300026    0.0277613
  42.0400009    0.0360329
  42.0500031    0.0293991
  42.0600014    0.0335494
  42.0700035    0.0305929
  42.0800018    0.0420802
  42.0900002    0.0425161
  42.1000023    0.0381101
  42.1100006    0.0444736
  42.1200027    0.0368913
  42.1300011    0.0264099
  42.1400032    0.0275626
  42.1500015    0.0278569
  42.1600037    0.0261871
  42.1700020    0.0303497
  42.1800003    0.0328523
  42.1900024    0.0376879
  42.2000008    0.0364879
  42.2100029    0.0266064
  42.2200012    0.0382387
  42.2300034    0.0328875
  42.2400017    0.0406368
  42.2500038    0.0330247
  42.2600021    0.0345955
  42.2700005    0.0371581
  42.2800026    0.0312721
  42.2900009    0.0188071
  42.3000031    0.0182876
  42.3100014    0.0264252
  42.3200035    0.0181282
  42.3300018    0.0148039
  42.3400002    0.0369432
  42.3500023    0.0317267
  42.3600006    0.0326680
  42.3700027    0.0358137
  42.3800011    0.0363820
  42.3900032    0.0394090
  42.4000015    0.0332055
  42.4100037    0.0257797
  42.4200020    0.0252798
  42.4300003    0.0305062
  42.4400024    0.0290079
  42.4500008    0.0386881
  42.4600029    0.0346582
  42.4700012    0.0291202
  42.4800034    0.0288558
  42.4900017    0.0366316
  42.5000038    0.0353098
  42.5100021    0.0360283
  42.5200005    0.0425973
  42.5300026    0.0407841
  42.5400009    0.0385520
  42.5500031    0.0356605
  42.5600014    0.0384737
  42.5700035    0.0293472
  42.5800018    0.0485373
  42.5900002    0.0395564
  42.6000023    0.0412109
  42.6100006    0.0418431
  42.6200027    0.0384131
  42.6300011    0.0329701
  42.6400032    0.0260364
  42.6500015    0.0362945
  42.6600037    0.0316898
  42.6700020    0.0403855
  42.6800003    0.0350607
  42.6900024    0.0385006
  42.7000008    0.0278128
  42.7100029    0.0363628
  42.7200012    0.0270463
  42.7300034    0.0262130
  42.7400017    0.0311559
  42.7500038    0.0347550
  42.7600021    0.0375062
  42.7700005    0.0447104
  42.7800026    0.0344711
  42.7900009    0.0329353
  42.8000031    0.0295121
  42.8100014    0.0235715
  42.8200035    0.0367948
  42.8300018    0.0391327
  42.8400002    0.0274394
  42.8500023    0.0361290
  42.8600006    0.0467320
  42.8700027    0.0356920
  42.8800011    0.0443680
  42.8900032    0.0409668
  42.9000015    0.0405203
  42.9100037    0.0298059
  42.9200020    0.0313368
  42.9300003    0.0360160
  42.9400024    0.0340436
  42.9500008    0.0306843
  42.9600029    0.0302561
  42.9700012    0.0311043
  42.9800034    0.0191075
  42.9900017    0.0328332
  43.0000038    0.0320870
  43.0100021    0.0296894
  43.0200005    0.0163215
  43.0300026    0.0252439
  43.0400009    0.0266262
  43.0500031    0.0315279
  43.0600014    0.0313774
  43.0700035    0.0352177
  43.0800018    0.0188331
  43.0900002    0.0403876
  43.1000023    0.0272540
  43.1100006    0.0344971
  43.1200027    0.0326900
  43.1300011    0.0308198
  43.1400032    0.0417120
  43.1500015    0.0420557
  43.1600037    0.0393933
  43.1700020    0.0372732
  43.1800003    0.0365870
  43.1900024    0.0370297
  43.2000008    0.0362397
  43.2100029    0.0253932
  43.2200012    0.0330687
  43.2300034    0.0344423
  43.2400017    0.0349342
  43.2500038    0.0346207
  43.2600021    0.0394372
  43.2700005    0.0354683
  43.2800026    0.0383951
  43.2900009    0.0371015
  43.3000031    0.0332748
  43.3100014    0.0380105
  43.3200035    0.0352439
  43.3300018    0.0365162
  43.3400002    0.0378002
  43.3500023    0.0340100
  43.3600006    0.0282132
  43.3700027    0.0322472
  43.3800011    0.0384768
  43.3900032    0.0358284
  43.4000015    0.0343522
  43.4100037    0.0308928
  43.4200020    0.0335664
  43.4300003    0.0269385
  43.4400024    0.0299622
  43.4500008    0.0405111
  43.4600029    0.0275290
  43.4700012    0.0326311
  43.4800034    0.0352895
  43.4900017    0.0324727
  43.5000038    0.0382743
  43.5100021    0.0367618
  43.5200005    0.0321010
  43.5300026    0.0248635
  43.5400009    0.0224218
  43.5500031    0.0363677
  43.5600014    0.0371563
  43.5700035    0.0373166
  43.5800018    0.0380824
  43.5900040    0.0348144
  43.6000023    0.0341905
  43.6100006    0.0268912
  43.6200027    0.0341674
  43.6300011    0.0336943
  43.6400032    0.0369454
  43.6500015    0.0337840
  43.6600037    0.0245522
  43.6700020    0.0280077
  43.6800003    0.0339682
  43.6900024    0.0328435
  43.7000008    0.0169511
  43.7100029    0.0235974
  43.7200012    0.0293873
  43.7300034    0.0191658
  43.7400017    0.0277953
  43.7500038    0.0266169
  43.7600021    0.0197910
  43.7700005    0.0290352
  43.7800026    0.0299202
  43.7900009    0.0348875
  43.8000031    0.0341658
  43.8100014    0.0261888
  43.8200035    0.0330333
  43.8300018    0.0316860
  43.8400040    0.0264099
  43.8500023    0.0265315
  43.8600006    0.0353934
  43.8700027    0.0357738
  43.8800011    0.0250875
  43.8900032    0.0331378
  43.9000015    0.0281992
  43.9100037    0.0330107
  43.9200020    0.0320987
  43.9300003    0.0370611
  43.9400024    0.0244985
  43.9500008    0.0320998
  43.9600029    0.0285554
  43.9700012    0.0345905
  43.9800034    0.0244364
  43.9900017    0.0277435
  44.0000038    0.0199886
  44.0100021    0.0352809
  44.0200005    0.0301222
  44.0300026    0.0313729
  44.0400009    0.0206266
  44.0500031    0.0346700
  44.0600014    0.0352898
  44.0700035    0.0235050
  44.0800018    0.0203770
  44.0900040    0.0270336
  44.1000023    0.0300280
  44.1100006    0.0173509
  44.1200027    0.0302047
  44.1300011    0.0302468
  44.1400032    0.0298122
  44.1500015    0.0302822
  44.1600037    0.0236975
  44.1700020    0.0408054
  44.1800003    0.0317847
  44.1900024    0.0287312
  44.2000008    0.0351526
  44.2100029    0.0357375
  44.2200012    0.0175651
  44.2300034    0.0311566
  44.2400017    0.0301697
  44.2500038    0.0298917
  44.2600021    0.0344527
  44.2700005    0.0383715
  44.2800026    0.0316673
  44.2900009    0.0299109
  44.3000031    0.0303231
  44.3100014    0.0204228
  44.3200035    0.0358972
  44.3300018    0.0384991
  44.3400040    0.0338573
  44.3500023    0.0410067
  44.3600006    0.0285074
  44.3700027    0.0472422
  44.3800011    0.0265768
  44.3900032    0.0343300
  44.4000015    0.0352734
  44.4100037    0.0388097
  44.4200020    0.0347393
  44.4300003    0.0346597
  44.4400024    0.0336530
  44.4500008    0.0364872
  44.4600029    0.0419920
  44.4700012    0.0318342
  44.4800034    0.0366797
  44.4900017    0.0419750
  44.5000038    0.0394143
  44.5100021    0.0341922
  44.5200005    0.0335757
  44.5300026    0.0437433
  44.5400009    0.0392443
  44.5500031    0.0410554
  44.5600014    0.0397811
  44.5700035    0.0390545
  44.5800018    0.0369118
  44.5900040    0.0384680
  44.6000023    0.0380214
  44.6100006    0.0418616
  44.6200027    0.0389095
  44.6300011    0.0283236
  44.6400032    0.0362511
  44.6500015    0.0409061
  44.6600037    0.0394196
  44.6700020    0.0354569
  44.6800003    0.0335900
  44.6900024    0.0356087
  44.7000008    0.0249285
  44.7100029    0.0203663
  44.7200012    0.0266810
  44.7300034    0.0148661
  44.7400017    0.0336842
  44.7500038    0.0352244
  44.7600021    0.0357858
  44.7700005    0.0397786
  44.7800026    0.0263314
  44.7900009    0.0325169
  44.8000031    0.0250952
  44.8100014    0.0349057
  44.8200035    0.0339813
  44.8300018    0.0302499
  44.8400040    0.0309298
  44.8500023    0.0313422
  44.8600006    0.0330086
  44.8700027    0.0349490
  44.8800011    0.0374672
  44.8900032    0.0353056
  44.9000015    0.0353412
  44.9100037    0.0354924
  44.9200020    0.0388101
  44.9300003    0.0278245
  44.9400024    0.0349299
  44.9500008    0.0359026
  44.9600029    0.0334590
  44.9700012    0.0432239
  44.9800034    0.0264549
  44.9900017    0.0389949
  45.0000038    0.0376755
  45.0100021    0.0325043
  45.0200005    0.0283297
  45.0300026    0.0370980
  45.0400009    0.0402073
  45.0500031    0.0282911
  45.0600014    0.0299168
  45.0700035    0.0400146
  45.0800018    0.0228390
  45.0900040    0.0346015
  45.1000023    0.0337136
  45.1100006    0.0329624
  45.1200027    0.0358929
  45.1300011    0.0409651
  45.1400032    0.0287911
  45.1500015    0.0395897
  45.1600037    0.0338179
  45.1700020    0.0318373
  45.1800003    0.0324911
  45.1900024    0.0350580
  45.2000008    0.0278157
  45.2100029    0.0322222
  45.2200012    0.0265474
  45.2300034    0.0334746
  45.2400017    0.0371247
  45.2500038    0.0290592
  45.2600021    0.0298760
  45.2700005    0.0260743
  45.2800026    0.0274778
  45.2900009    0.0156528
  45.3000031    0.0209880
  45.3100014    0.0266107
  45.3200035    0.0368119
  45.3300018    0.0379656
  45.3400040    0.0346903
  45.3500023    0.0371366
  45.3600006    0.0389443
  45.3700027    0.0374701
  45.3800011    0.0277206
  45.3900032    0.0299415
  45.4000015    0.0304665
  45.4100037    0.0310706
  45.4200020    0.0363352
  45.4300003    0.0189133
  45.4400024    0.0413110
  45.4500008    0.0317350
  45.4600029    0.0285126
  45.4700012    0.0373927
  45.4800034    0.0401747
  45.4900017    0.0369581
  45.5000038    0.0282050
  45.5100021    0.0290921
  45.5200005    0.0268708
  45.5300026    0.0349610
  45.5400009    0.0350458
  45.5500031    0.0401413
  45.5600014    0.0324243
  45.5700035    0.0275877
  45.5800018    0.0331665
  45.5900040    0.0349083
  45.6000023    0.0286040
  45.6100006    0.0328054
  45.6200027    0.0333222
  45.6300011    0.0385234
  45.6400032    0.0358054
  45.6500015    0.0320576
  45.6600037    0.0338029
  45.6700020    0.0437509
  45.6800003    0.0286908
  45.6900024    0.0271153
  45.7000008    0.0281148
  45.7100029    0.0388965
  45.7200012    0.0335091
  45.7300034    0.0249778
  45.7400017    0.0318198
  45.7500038    0.0306805
  45.7600021    0.0332286
  45.7700005    0.0381877
  45.7800026    0.0381830
  45.7900009    0.0372943
  45.8000031    0.0338699
  45.8100014    0.0350205
  45.8200035    0.0297125
  45.8300018    0.0416360
  45.8400040    0.0429978
  45.8500023    0.0295835
  45.8600006    0.0289335
  45.8700027    0.0284159
  45.8800011    0.0330337
  45.8900032    0.0294544
  45.9000015    0.0263194
  45.9100037    0.0246775
  45.9200020    0.0333454
  45.9300003    0.0219120
  45.9400024    0.0386894
  45.9500008    0.0442291
  45.9600029    0.0448652
  45.9700012    0.0352876
  45.9800034    0.0408149
  45.9900017    0.0417497
  46.0000038    0.0436994
  46.0100021    0.0311094
  46.0200005    0.0294664
  46.0300026    0.0277064
  46.0400009    0.0323028
  46.0500031    0.0290963
  46.0600014    0.0308654
  46.0700035    0.0306169
  46.0800018    0.0189379
  46.0900040    0.0282811
  46.1000023    0.0292571
  46.1100006    0.0195991
  46.1200027    0.0170562
  46.1300011    0.0283044
  46.1400032    0.0246367
  46.1500015    0.0333414
  46.1600037    0.0353217
  46.1700020    0.0378114
  46.1800003    0.0258481
  46.1900024    0.0313474
  46.2000008    0.0317735
  46.2100029    0.0356144
  46.2200012    0.0383427
  46.2300034    0.0312168
  46.2400017    0.0288435
  46.2500038    0.0240299
  46.2600021    0.0413057
  46.2700005    0.0385213
  46.2800026    0.0243427
  46.2900009    0.0342439
  46.3000031    0.0325923
  46.3100014    0.0250196
  46.3200035    0.0345283
  46.3300018    0.0376067
  46.3400040    0.0364192
  46.3500023    0.0364478
  46.3600006    0.0324787
  46.3700027    0.0401734
  46.3800011    0.0353601
  46.3900032    0.0455388
  46.4000015    0.0325136
  46.4100037    0.0261163
  46.4200020    0.0304201
  46.4300003    0.0287882
  46.4400024    0.0265949
  46.4500008    0.0250235
  46.4600029    0.0252110
  46.4700012    0.0317963
  46.4800034    0.0352319
  46.4900017    0.0341332
  46.5000038    0.0365646
  46.5100021    0.0322402
  46.5200005    0.0247679
  46.5300026    0.0244791
  46.5400009    0.0283924
  46.5500031    0.0216571
  46.5600014    0.0218707
  46.5700035    0.0381509
  46.5800018    0.0415503
  46.5900040    0.0352644
  46.6000023    0.0328266
  46.6100006    0.0345526
  46.6200027    0.0288104
  46.6300011    0.0355920
  46.6400032    0.0333088
  46.6500015    0.0294103
  46.6600037    0.0280843
  46.6700020    0.0316975
  46.6800041    0.0220623
  46.6900024    0.0329147
  46.7000008    0.0284536
  46.7100029    0.0201418
  46.7200012    0.0196345
  46.7300034    0.0182443
  46.7400017    0.0309604
  46.7500038    0.0176468
  46.7600021    0.0249666
  46.7700005    0.0268849
  46.7800026    0.0350505
  46.7900009    0.0265700
  46.8000031    0.0329268
  46.8100014    0.0298222
  46.8200035    0.0316174
  46.8300018    0.0349719
  46.8400040    0.0313622
  46.8500023    0.0268455
  46.8600006    0.0239277
  46.8700027    0.0208877
  46.8800011    0.0276512
  46.8900032    0.0212702
  46.9000015    0.0213796
  46.9100037    0.0279871
  46.9200020    0.0294700
  46.9300041    0.0368101
  46.9400024    0.0311834
  46.9500008    0.0263996
  46.9600029    0.0338838
  46.9700012    0.0346354
  46.9800034    0.0332141
  46.9900017    0.0276762
  47.0000038    0.0311022
  47.0100021    0.0353876
  47.0200005    0.0314354
  47.0300026    0.0340561
  47.0400009    0.0353321
  47.0500031    0.0310822
  47.0600014    0.0347345
  47.0700035    0.0370113
  47.0800018    0.0393781
  47.0900040    0.0241968
  47.1000023    0.0375961
  47.1100006    0.0379314
  47.1200027    0.0380066
  47.1300011    0.0337294
  47.1400032    0.0312699
  47.1500015    0.0300485
  47.1600037    0.0377213
  47.1700020    0.0294407
  47.1800041    0.0335993
  47.1900024    0.0352490
  47.2000008    0.0362882
  47.2100029    0.0359364
  47.2200012    0.0358268
  47.2300034    0.0387366
  47.2400017    0.0424051
  47.2500038    0.0332004
  47.2600021    0.0379268
  47.2700005    0.0256943
  47.2800026    0.0264743
  47.2900009    0.0385377
  47.3000031    0.0217918
  47.3100014    0.0227279
  47.3200035    0.0341846
  47.3300018    0.0219386
  47.3400040    0.0334630
  47.3500023    0.0364770
  47.3600006    0.0352954
  47.3700027    0.0250362
  47.3800011    0.0287780
  47.3900032    0.0329867
  47.4000015    0.0363064
  47.4100037    0.0356209
  47.4200020    0.0294327
  47.4300041    0.0206416
  47.4400024    0.0237441
  47.4500008    0.0246441
  47.4600029    0.0254051
  47.4700012    0.0291440
  47.4800034    0.0214896
  47.4900017    0.0210918
  47.5000038    0.0314124
  47.5100021    0.0214499
  47.5200005    0.0344662
  47.5300026    0.0237896
  47.5400009    0.0287206
  47.5500031    0.0332443
  47.5600014    0.0259207
  47.5700035    0.0316596
  47.5800018    0.0191525
  47.5900040    0.0340867
  47.6000023    0.0287645
  47.6100006    0.0206036
  47.6200027    0.0199345
  47.6300011    0.0271073
  47.6400032    0.0149631
  47.6500015    0.0233693
  47.6600037    0.0361688
  47.6700020    0.0351142
  47.6800041    0.0294454
  47.6900024    0.0313108
  47.7000008    0.0267593
  47.7100029    0.0371365
  47.7200012    0.0337711
  47.7300034    0.0330438
  47.7400017    0.0294532
  47.7500038    0.0276236
  47.7600021    0.0326388
  47.7700005    0.0324094
  47.7800026    0.0399058
  47.7900009    0.0387065
  47.8000031    0.0336474
  47.8100014    0.0353769
  47.8200035    0.0363103
  47.8300018    0.0330917
  47.8400040    0.0380511
  47.8500023    0.0306615
  47.8600006    0.0236307
  47.8700027    0.0305065
  47.8800011    0.0331117
  47.8900032    0.0318839
  47.9000015    0.0254742
  47.9100037    0.0225714
  47.9200020    0.0221971
  47.9300041    0.0221421
  47.9400024    0.0229384
  47.9500008    0.0245509
  47.9600029    0.0304101
  47.9700012    0.0316086
  47.9800034    0.0361162
  47.9900017    0.0443127
  48.0000038    0.0367212
  48.0100021    0.0356407
  48.0200005    0.0420254
  48.0300026    0.0410838
  48.0400009    0.0437301
  48.0500031    0.0341620
  48.0600014    0.0394591
  48.0700035    0.0361567
  48.0800018    0.0425846
  48.0900040    0.0344767
  48.1000023    0.0258719
  48.1100006    0.0347214
  48.1200027    0.0383183
  48.1300011    0.0479391
  48.1400032    0.0358201
  48.1500015    0.0308691
  48.1600037    0.0318091
  48.1700020    0.0429378
  48.1800041    0.0341456
  48.1900024    0.0339083
  48.2000008    0.0351700
  48.2100029    0.0338835
  48.2200012    0.0349300
  48.2300034    0.0380402
  48.2400017    0.0420359
  48.2500038    0.0350387
  48.2600021    0.0383653
  48.2700005    0.0320992
  48.2800026    0.0357309
  48.2900009    0.0302828
  48.3000031    0.0243826
  48.3100014    0.0294448
  48.3200035    0.0216537
  48.3300018    0.0354202
  48.3400040    0.0324736
  48.3500023    0.0266094
  48.3600006    0.0332252
  48.3700027    0.0352286
  48.3800011    0.0283390
  48.3900032    0.0373709
  48.4000015    0.0251832
  48.4100037    0.0257964
  48.4200020    0.0311794
  48.4300041    0.0277052
  48.4400024    0.0346574
  48.4500008    0.0353756
  48.4600029    0.0371587
  48.4700012    0.0368731
  48.4800034    0.0366975
  48.4900017    0.0337693
  48.5000038    0.0376687
  48.5100021    0.0283538
  48.5200005    0.0362550
  48.5300026    0.0445399
  48.5400009    0.0312351
  48.5500031    0.0356482
  48.5600014    0.0329231
  48.5700035    0.0311634
  48.5800018    0.0328546
  48.5900040    0.0371192
  48.6000023    0.0406134
  48.6100006    0.0444261
  48.6200027    0.0374859
  48.6300011    0.0367368
  48.6400032    0.0298143
  48.6500015    0.0373759
  48.6600037    0.0351661
  48.6700020    0.0376253
  48.6800041    0.0303348
  48.6900024    0.0360676
  48.7000008    0.0348176
  48.7100029    0.0295859
  48.7200012    0.0355625
  48.7300034    0.0371674
  48.7400017    0.0355493
  48.7500038    0.0393139
  48.7600021    0.0364667
  48.7700005    0.0408802
  48.7800026    0.0412470
  48.7900009    0.0334362
  48.8000031    0.0334583
  48.8100014    0.0363716
  48.8200035    0.0353198
  48.8300018    0.0343309
  48.8400040    0.0320945
  48.8500023    0.0347366
  48.8600006    0.0354685
  48.8700027    0.0378221
  48.8800011    0.0392845
  48.8900032    0.0369872
  48.9000015    0.0273495
  48.9100037    0.0334529
  48.9200020    0.0384013
  48.9300041    0.0343782
  48.9400024    0.0342336
  48.9500008    0.0390494
  48.9600029    0.0277309
  48.9700012    0.0256328
  48.9800034    0.0293588
  48.9900017    0.0312682
  49.0000038    0.0345935
  49.0100021    0.0338746
  49.0200005    0.0339802
  49.0300026    0.0298798
  49.0400009    0.0293574
  49.0500031    0.0266500
  49.0600014    0.0352974
  49.0700035    0.0320664
  49.0800018    0.0349726
  49.0900040    0.0313777
  49.1000023    0.0342570
  49.1100006    0.0351526
  49.1200027    0.0457015
  49.1300011    0.0425977
  49.1400032    0.0362673
  49.1500015    0.0432242
  49.1600037    0.0381310
  49.1700020    0.0337298
  49.1800041    0.0275088
  49.1900024    0.0290844
  49.2000008    0.0362422
  49.2100029    0.0300177
  49.2200012    0.0251806
  49.2300034    0.0300292
  49.2400017    0.0265720
  49.2500038    0.0306506
  49.2600021    0.0410985
  49.2700005    0.0414020
  49.2800026    0.0405825
  49.2900009    0.0344885
  49.3000031    0.0348208
  49.3100014    0.0329512
  49.3200035    0.0272883
  49.3300018    0.0353002
  49.3400040    0.0333412
  49.3500023    0.0394759
  49.3600006    0.0387736
  49.3700027    0.0355917
  49.3800011    0.0361738
  49.3900032    0.0351486
  49.4000015    0.0378384
  49.4100037    0.0363314
  49.4200020    0.0342499
  49.4300041    0.0386753
  49.4400024    0.0265673
  49.4500008    0.0295411
  49.4600029    0.0424281
  49.4700012    0.0302417
  49.4800034    0.0301535
  49.4900017    0.0289119
  49.5000038    0.0319410
  49.5100021    0.0340663
  49.5200005    0.0289094
  49.5300026    0.0321801
  49.5400009    0.0295181
  49.5500031    0.0253809
  49.5600014    0.0304305
  49.5700035    0.0245017
  49.5800018    0.0275317
  49.5900040    0.0291179
  49.6000023    0.0308147
  49.6100006    0.0265670
  49.6200027    0.0287418
  49.6300011    0.0226238
  49.6400032    0.0224402
  49.6500015    0.0221959
  49.6600037    0.0325099
  49.6700020    0.0223046
  49.6800041    0.0228439
  49.6900024    0.0273942
  49.7000008    0.0286842
  49.7100029    0.0382692
  49.7200012    0.0450369
  49.7300034    0.0402787
  49.7400017    0.0360956
  49.7500038    0.0374670
  49.7600021    0.0341723
  49.7700005    0.0427996
  49.7800026    0.0378801
  49.7900009    0.0366501
  49.8000031    0.0298337
  49.8100014    0.0365824
  49.8200035    0.0393027
  49.8300018    0.0395735
  49.8400040    0.0303248
  49.8500023    0.0304980
  49.8600006    0.0340405
  49.8700027    0.0110191
  49.8800011    0.0247875
  49.8900032    0.0291432
  49.9000015    0.0285533
  49.9100037    0.0338049
  49.9200020    0.0268939
  49.9300041    0.0237929
  49.9400024    0.0250716
  49.9500008    0.0318839
  49.9600029    0.0399082
  49.9700012    0.0332858
  49.9800034    0.0367620
  49.9900017    0.0283283
  50.0000038    0.0352086
  50.0100021    0.0339710
  50.0200043    0.0299292
  50.0300026    0.0360959
  50.0400009    0.0370401
  50.0500031    0.0330858
  50.0600014    0.0360050
  50.0700035    0.0354479
  50.0800018    0.0288372
  50.0900040    0.0368978
  50.1000023    0.0374154
  50.1100006    0.0378775
  50.1200027    0.0354757
  50.1300011    0.0388297
  50.1400032    0.0298134
  50.1500015    0.0303280
  50.1600037    0.0278480
  50.1700020    0.0361555
  50.1800041    0.0314683
  50.1900024    0.0346366
  50.2000008    0.0309884
  50.2100029    0.0335979
  50.2200012    0.0393141
  50.2300034    0.0343580
  50.2400017    0.0365962
  50.2500038    0.0395014
  50.2600021    0.0335686
  50.2700043    0.0389616
  50.2800026    0.0339302
  50.2900009    0.0313872
  50.3000031    0.0363682
  50.3100014    0.0280774
  50.3200035    0.0257622
  50.3300018    0.0319152
  50.3400040    0.0331064
  50.3500023    0.0344604
  50.3600006    0.0169620
  50.3700027    0.0250827
  50.3800011    0.0248333
  50.3900032    0.0296815
  50.4000015    0.0349209
  50.4100037    0.0340822
  50.4200020    0.0271012
  50.4300041    0.0145342
  50.4400024    0.0329469
  50.4500008    0.0240374
  50.4600029    0.0234765
  50.4700012    0.0287948
  50.4800034    0.0277036
  50.4900017    0.0264921
  50.5000038    0.0348615
  50.5100021    0.0355948
  50.5200043    0.0381651
  50.5300026    0.0350404
  50.5400009    0.0353473
  50.5500031    0.0300275
  50.5600014    0.0310224
  50.5700035    0.0258173
  50.5800018    0.0340680
  50.5900040    0.0403901
  50.6000023    0.0319897
  50.6100006    0.0317308
  50.6200027    0.0324507
  50.6300011    0.0317544
  50.6400032    0.0343448
  50.6500015    0.0392697
  50.6600037    0.0329442
  50.6700020    0.0345438
  50.6800041    0.0278381
  50.6900024    0.0298410
  50.7000008    0.0325289
  50.7100029    0.0345921
  50.7200012    0.0399562
  50.7300034    0.0403587
  50.7400017    0.0281125
  50.7500038    0.0292696
  50.7600021    0.0315341
  50.7700043    0.0358519
  50.7800026    0.0309129
  50.7900009    0.0354082
  50.8000031    0.0427613
  50.8100014    0.0372009
  50.8200035    0.0396079
  50.8300018    0.0279505
  50.8400040    0.0373076
  50.8500023    0.0367774
  50.8600006    0.0354867
  50.8700027    0.0349717
  50.8800011    0.0284799
  50.8900032    0.0303952
  50.9000015    0.0372265
  50.9100037    0.0294474
  50.9200020    0.0248202
  50.9300041    0.0270134
  50.9400024    0.0295868
  50.9500008    0.0331371
  50.9600029    0.0257855
  50.9700012    0.0268984
  50.9800034    0.0335066
  50.9900017    0.0295776
  51.0000038    0.0313751
  51.0100021    0.0349212
  51.0200043    0.0368268
  51.0300026    0.0372012
  51.0400009    0.0285837
  51.0500031    0.0299132
  51.0600014    0.0298314
  51.0700035    0.0449911
  51.0800018    0.0372408
  51.0900040    0.0356098
  51.1000023    0.0396861
  51.1100006    0.0324905
  51.1200027    0.0306883
  51.1300011    0.0290937
  51.1400032    0.0347212
  51.1500015    0.0343567
  51.1600037    0.0428124
  51.1700020    0.0442386
  51.1800041    0.0335162
  51.1900024    0.0374988
  51.2000008    0.0291924
  51.2100029    0.0426929
  51.2200012    0.0360412
  51.2300034    0.0327151
  51.2400017    0.0433269
  51.2500038    0.0360098
  51.2600021    0.0304345
  51.2700043    0.0416801
  51.2800026    0.0269734
  51.2900009    0.0406819
  51.3000031    0.0346731
  51.3100014    0.0402378
  51.3200035    0.0393307
  51.3300018    0.0275580
  51.3400040    0.0416407
  51.3500023    0.0356052
  51.3600006    0.0361308
  51.3700027    0.0356729
  51.3800011    0.0340642
  51.3900032    0.0336475
  51.4000015    0.0322120
  51.4100037    0.0306213
  51.4200020    0.0366842
  51.4300041    0.0312235
  51.4400024    0.0332269
  51.4500008    0.0303516
  51.4600029    0.0439381
  51.4700012    0.0395308
  51.4800034    0.0327520
  51.4900017    0.0307628
  51.5000038    0.0350415
  51.5100021    0.0348507
  51.5200043    0.0376946
  51.5300026    0.0300840
  51.5400009    0.0338618
  51.5500031    0.0337806
  51.5600014    0.0385067
  51.5700035    0.0380511
  51.5800018    0.0296551
  51.5900040    0.0360468
  51.6000023    0.0306760
  51.6100006    0.0417109
  51.6200027    0.0390817
  51.6300011    0.0321312
  51.6400032    0.0301949
  51.6500015    0.0323113
  51.6600037    0.0406319
  51.6700020    0.0320279
  51.6800041    0.0369115
  51.6900024    0.0324225
  51.7000008    0.0288252
  51.7100029    0.0322753
  51.7200012    0.0361994
  51.7300034    0.0355197
  51.7400017    0.0382410
  51.7500038    0.0405654
  51.7600021    0.0326352
  51.7700043    0.0316892
  51.7800026    0.0371735
  51.7900009    0.0394007
  51.8000031    0.0255938
  51.8100014    0.0151258
  51.8200035    0.0216927
  51.8300018    0.0291118
  51.8400040    0.0292837
  51.8500023    0.0299281
  51.8600006    0.0264177
  51.8700027    0.0342276
  51.8800011    0.0169319
  51.8900032    0.0339579
  51.9000015    0.0306381
  51.9100037    0.0346782
  51.9200020    0.0274128
  51.9300041    0.0258633
  51.9400024    0.0244208
  51.9500008    0.0307362
  51.9600029    0.0245796
  51.9700012    0.0287852
  51.9800034    0.0352127
  51.9900017    0.0249749
  52.0000038    0.0325447
  52.0100021    0.0194568
  52.0200043    0.0242925
  52.0300026    0.0247334
  52.0400009    0.0190618
  52.0500031    0.0321993
  52.0600014    0.0321191
  52.0700035    0.0220139
  52.0800018    0.0345479
  52.0900040    0.0263837
  52.1000023    0.0277056
  52.1100006    0.0337810
  52.1200027    0.0401409
  52.1300011    0.0232834
  52.1400032    0.0264152
  52.1500015    0.0280577
  52.1600037    0.0320627
  52.1700020    0.0366180
  52.1800041    0.0293374
  52.1900024    0.0281630
  52.2000008    0.0325408
  52.2100029    0.0315807
  52.2200012    0.0294094
  52.2300034    0.0365800
  52.2400017    0.0297378
  52.2500038    0.0267032
  52.2600021    0.0434738
  52.2700043    0.0330451
  52.2800026    0.0343437
  52.2900009    0.0304909
  52.3000031    0.0399851
  52.3100014    0.0387057
  52.3200035    0.0253460
  52.3300018    0.0230118
  52.3400040    0.0199089
  52.3500023    0.0217399
  52.3600006    0.0182147
  52.3700027    0.0269201
  52.3800011    0.0094970
  52.3900032    0.0297956
  52.4000015    0.0303499
  52.4100037    0.0255462
  52.4200020    0.0205700
  52.4300041    0.0241829
  52.4400024    0.0245080
  52.4500008    0.0370128
  52.4600029    0.0237852
  52.4700012    0.0311800
  52.4800034    0.0335959
  52.4900017    0.0326999
  52.5000038    0.0373919
  52.5100021    0.0255834
  52.5200043    0.0228684
  52.5300026    0.0190198
  52.5400009    0.0290534
  52.5500031    0.0283166
  52.5600014    0.0299777
  52.5700035    0.0269193
  52.5800018    0.0247741
  52.5900040    0.0353130
  52.6000023    0.0251145
  52.6100006    0.0259958
  52.6200027    0.0265520
  52.6300011    0.0192611
  52.6400032    0.0273783
  52.6500015    0.0322924
  52.6600037    0.0250847
  52.6700020    0.0206602
  52.6800041    0.0360350
  52.6900024    0.0204417
  52.7000008    0.0245485
  52.7100029    0.0223006
  52.7200012    0.0192519
  52.7300034    0.0253481
  52.7400017    0.0285541
  52.7500038    0.0254117
  52.7600021    0.0212199
  52.7700043    0.0289599
  52.7800026    0.0310010
  52.7900009    0.0280416
  52.8000031    0.0264326
  52.8100014    0.0167220
  52.8200035    0.0279149
  52.8300018    0.0340831
  52.8400040    0.0229546
  52.8500023    0.0289358
  52.8600006    0.0266784
  52.8700027    0.0343312
  52.8800011    0.0264654
  52.8900032    0.0329399
  52.9000015    0.0345242
  52.9100037    0.0194865
  52.9200020    0.0266846
  52.9300041    0.0265857
  52.9400024    0.0327550
  52.9500008    0.0256189
  52.9600029    0.0260235
  52.9700012    0.0299167
  52.9800034    0.0319483
  52.9900017    0.0356683
  53.0000038    0.0243752
  53.0100021    0.0192876
  53.0200043    0.0302928
  53.0300026    0.0356068
  53.0400009    0.0333450
  53.0500031    0.0374635
  53.0600014    0.0279217
  53.0700035    0.0305591
  53.0800018    0.0330500
  53.0900040    0.0407205
  53.1000023    0.0335852
  53.1100044    0.0320942
  53.1200027    0.0341264
  53.1300011    0.0355922
  53.1400032    0.0409264
  53.1500015    0.0363326
  53.1600037    0.0309832
  53.1700020    0.0305550
  53.1800041    0.0346554
  53.1900024    0.0253437
  53.2000008    0.0369890
  53.2100029    0.0258760
  53.2200012    0.0361271
  53.2300034    0.0287811
  53.2400017    0.0352139
  53.2500038    0.0372913
  53.2600021    0.0361697
  53.2700043    0.0391001
  53.2800026    0.0362618
  53.2900009    0.0338416
  53.3000031    0.0357410
  53.3100014    0.0323107
  53.3200035    0.0390927
  53.3300018    0.0336058
  53.3400040    0.0343359
  53.3500023    0.0327422
  53.3600044    0.0272222
  53.3700027    0.0290548
  53.3800011    0.0342091
  53.3900032    0.0346622
  53.4000015    0.0314314
  53.4100037    0.0418820
  53.4200020    0.0263832
  53.4300041    0.0426713
  53.4400024    0.0293574
  53.4500008    0.0348681
  53.4600029    0.0297173
  53.4700012    0.0349741
  53.4800034    0.0383917
  53.4900017    0.0347006
  53.5000038    0.0390546
  53.5100021    0.0416749
  53.5200043    0.0321733
  53.5300026    0.0357448
  53.5400009    0.0319487
  53.5500031    0.0245902
  53.5600014    0.0173729
  53.5700035    0.0321717
  53.5800018    0.0254002
  53.5900040    0.0252590
  53.6000023    0.0270757
  53.6100044    0.0277931
  53.6200027    0.0226726
  53.6300011    0.0216366
  53.6400032    0.0235501
  53.6500015    0.0302347
  53.6600037    0.0271905
  53.6700020    0.0259158
  53.6800041    0.0316721
  53.6900024    0.0174996
  53.7000008    0.0264871
  53.7100029    0.0191804
  53.7200012    0.0256344
  53.7300034    0.0278421
  53.7400017    0.0279112
  53.7500038    0.0305377
  53.7600021    0.0278723
  53.7700043    0.0216428
  53.7800026    0.0153847
  53.7900009    0.0268776
  53.8000031    0.0301649
  53.8100014    0.0289707
  53.8200035    0.0303607
  53.8300018    0.0300757
  53.8400040    0.0296892
  53.8500023    0.0253376
  53.8600044    0.0227045
  53.8700027    0.0126228
  53.8800011    0.0333683
  53.8900032    0.0286575
  53.9000015    0.0315399
  53.9100037    0.0311145
  53.9200020    0.0347900
  53.9300041    0.0359705
  53.9400024    0.0307370
  53.9500008    0.0330750
  53.9600029    0.0231056
  53.9700012    0.0337685
  53.9800034    0.0348543
  53.9900017    0.0270323
  54.0000038    0.0312424
  54.0100021    0.0307100
  54.0200043    0.0350560
  54.0300026    0.0334831
  54.0400009    0.0335894
  54.0500031    0.0350920
  54.0600014    0.0347708
  54.0700035    0.0295137
  54.0800018    0.0340895
  54.0900040    0.0335147
  54.1000023    0.0308907
  54.1100044    0.0305707
  54.1200027    0.0347320
  54.1300011    0.0321672
  54.1400032    0.0317818
  54.1500015    0.0376287
  54.1600037    0.0356834
  54.1700020    0.0356601
  54.1800041    0.0332486
  54.1900024    0.0339888
  54.2000008    0.0336709
  54.2100029    0.0274291
  54.2200012    0.0271447
  54.2300034    0.0383206
  54.2400017    0.0361204
  54.2500038    0.0403756
  54.2600021    0.0334449
  54.2700043    0.0343714
  54.2800026    0.0269957
  54.2900009    0.0293208
  54.3000031    0.0253312
  54.3100014    0.0361752
  54.3200035    0.0355250
  54.3300018    0.0396829
  54.3400040    0.0332594
  54.3500023    0.0314139
  54.3600044    0.0417614
  54.3700027    0.0336231
  54.3800011    0.0364571
  54.3900032    0.0314200
  54.4000015    0.0320322
  54.4100037    0.0316237
  54.4200020    0.0314739
  54.4300041    0.0274463
  54.4400024    0.0274288
  54.4500008    0.0260444
  54.4600029    0.0346711
  54.4700012    0.0236765
  54.4800034    0.0306326
  54.4900017    0.0375662
  54.5000038    0.0330127
  54.5100021    0.0271428
  54.5200043    0.0441960
  54.5300026    0.0393656
  54.5400009    0.0417863
  54.5500031    0.0329740
  54.5600014    0.0356525
  54.5700035    0.0394537
  54.5800018    0.0291038
  54.5900040    0.0398551
  54.6000023    0.0400664
  54.6100044    0.0352858
  54.6200027    0.0353984
  54.6300011    0.0357987
  54.6400032    0.0334174
  54.6500015    0.0260950
  54.6600037    0.0325361
  54.6700020    0.0397525
  54.6800041    0.0397737
  54.6900024    0.0341142
  54.7000008    0.0336529
  54.7100029    0.0334613
  54.7200012    0.0345943
  54.7300034    0.0305691
  54.7400017    0.0321269
  54.7500038    0.0348804
  54.7600021    0.0415559
  54.7700043    0.0390007
  54.7800026    0.0357909
  54.7900009    0.0281302
  54.8000031    0.0380394
  54.8100014    0.0349240
  54.8200035    0.0382390
  54.8300018    0.0278693
  54.8400040    0.0312709
  54.8500023    0.0360142
  54.8600044    0.0357945
  54.8700027    0.0343674
  54.8800011    0.0365404
  54.8900032    0.0409037
  54.9000015    0.0373197
  54.9100037    0.0336825
  54.9200020    0.0309107
  54.9300041    0.0384746
  54.9400024    0.0406103
  54.9500008    0.0379381
  54.9600029    0.0333005
  54.9700012    0.0294927
  54.9800034    0.0255312
  54.9900017    0.0324753
  55.0000038    0.0364655
  55.0100021    0.0450342
  55.0200043    0.0258937
  55.0300026    0.0370283
  55.0400009    0.0313900
  55.0500031    0.0274750
  55.0600014    0.0278323
  55.0700035    0.0190874
  55.0800018    0.0268914
  55.0900040    0.0208643
  55.1000023    0.0401342
  55.1100044    0.0314626
  55.1200027    0.0310161
  55.1300011    0.0322271
  55.1400032    0.0114896
  55.1500015    0.0264857
  55.1600037    0.0257071
  55.1700020    0.0327314
  55.1800041    0.0293779
  55.1900024    0.0303867
  55.2000008    0.0348346
  55.2100029    0.0312397
  55.2200012    0.0277647
  55.2300034    0.0261755
  55.2400017    0.0174051
  55.2500038    0.0254259
  55.2600021    0.0295217
  55.2700043    0.0263186
  55.2800026    0.0202581
  55.2900009    0.0278671
  55.3000031    0.0240448
  55.3100014    0.0251677
  55.3200035    0.0359346
  55.3300018    0.0269433
  55.3400040    0.0379638
  55.3500023    0.0259209
  55.3600044    0.0299082
  55.3700027    0.0273172
  55.3800011    0.0272963
  55.3900032    0.0237279
  55.4000015    0.0353512
  55.4100037    0.0334416
  55.4200020    0.0301451
  55.4300041    0.0410594
  55.4400024    0.0363147
  55.4500008    0.0387689
  55.4600029    0.0392268
  55.4700012    0.0357239
  55.4800034    0.0367788
  55.4900017    0.0339946
  55.5000038    0.0363106
  55.5100021    0.0368174
  55.5200043    0.0305465
  55.5300026    0.0351106
  55.5400009    0.0350496
  55.5500031    0.0373207
  55.5600014    0.0323998
  55.5700035    0.0374786
  55.5800018    0.0288181
  55.5900040    0.0323224
  55.6000023    0.0368317
  55.6100044    0.0263690
  55.6200027    0.0325835
  55.6300011    0.0297709
  55.6400032    0.0226135
  55.6500015    0.0280789
  55.6600037    0.0313990
  55.6700020    0.0243637
  55.6800041    0.0368852
  55.6900024    0.0283682
  55.7000008    0.0184574
  55.7100029    0.0262338
  55.7200012    0.0256453
  55.7300034    0.0170479
  55.7400017    0.0280481
  55.7500038    0.0324576
  55.7600021    0.0216427
  55.7700043    0.0281792
  55.7800026    0.0257874
  55.7900009    0.0300162
  55.8000031    0.0360958
  55.8100014    0.0349358
  55.8200035    0.0310754
  55.8300018    0.0414839
  55.8400040    0.0390353
  55.8500023    0.0325523
  55.8600044    0.0382426
  55.8700027    0.0384601
  55.8800011    0.0294708
  55.8900032    0.0337737
  55.9000015    0.0255025
  55.9100037    0.0252433
  55.9200020    0.0341187
  55.9300041    0.0322687
  55.9400024    0.0295183
  55.9500008    0.0377276
  55.9600029    0.0338008
  55.9700012    0.0366680
  55.9800034    0.0389535
  55.9900017    0.0280666
  56.0000038    0.0340009
  56.0100021    0.0383355
  56.0200043    0.0379954
  56.0300026    0.0309799
  56.0400009    0.0352135
  56.0500031    0.0234899
  56.0600014    0.0342345
  56.0700035    0.0300322
  56.0800018    0.0302462
  56.0900040    0.0266347
  56.1000023    0.0452225
  56.1100044    0.0369621
  56.1200027    0.0350646
  56.1300011    0.0277445
  56.1400032    0.0397704
  56.1500015    0.0278333
  56.1600037    0.0168170
  56.1700020    0.0218963
  56.1800041    0.0236707
  56.1900024    0.0319464
  56.2000008    0.0275789
  56.2100029    0.0347012
  56.2200012    0.0311352
  56.2300034    0.0240685
  56.2400017    0.0346750
  56.2500038    0.0199732
  56.2600021    0.0384206
  56.2700043    0.0220520
  56.2800026    0.0292412
  56.2900009    0.0287471
  56.3000031    0.0338747
  56.3100014    0.0284521
  56.3200035    0.0382958
  56.3300018    0.0408245
  56.3400040    0.0362936
  56.3500023    0.0421453
  56.3600044    0.0350298
  56.3700027    0.0350356
  56.3800011    0.0319058
  56.3900032    0.0387973
  56.4000015    0.0384704
  56.4100037    0.0417341
  56.4200020    0.0349757
  56.4300041    0.0375616
  56.4400024    0.0343988
  56.4500046    0.0276891
  56.4600029    0.0302635
  56.4700012    0.0342657
  56.4800034    0.0354649
  56.4900017    0.0312614
  56.5000038    0.0331356
  56.5100021    0.0293682
  56.5200043    0.0346952
  56.5300026    0.0343222
  56.5400009    0.0327976
  56.5500031    0.0348569
  56.5600014    0.0437244
  56.5700035    0.0327983
  56.5800018    0.0383574
  56.5900040    0.0365451
  56.6000023    0.0402343
  56.6100044    0.0338724
  56.6200027    0.0422480
  56.6300011    0.0329579
  56.6400032    0.0257637
  56.6500015    0.0373933
  56.6600037    0.0288480
  56.6700020    0.0280732
  56.6800041    0.0274243
  56.6900024    0.0245847
  56.7000046    0.0268194
  56.7100029    0.0396212
  56.7200012    0.0273529
  56.7300034    0.0339817
  56.7400017    0.0310424
  56.7500038    0.0283960
  56.7600021    0.0369966
  56.7700043    0.0343418
  56.7800026    0.0351435
  56.7900009    0.0350557
  56.8000031    0.0382331
  56.8100014    0.0336384
  56.8200035    0.0323409
  56.8300018    0.0321204
  56.8400040    0.0448881
  56.8500023    0.0224126
  56.8600044    0.0274718
  56.8700027    0.0287866
  56.8800011    0.0368771
  56.8900032    0.0374821
  56.9000015    0.0343009
  56.9100037    0.0303683
  56.9200020    0.0351718
  56.9300041    0.0258820
  56.9400024    0.0377970
  56.9500046    0.0351996
  56.9600029    0.0317741
  56.9700012    0.0334968
  56.9800034    0.0329536
  56.9900017    0.0382141
  57.0000038    0.0368114
  57.0100021    0.0338902
  57.0200043    0.0338476
  57.0300026    0.0340577
  57.0400009    0.0409085
  57.0500031    0.0377061
  57.0600014    0.0375877
  57.0700035    0.0392235
  57.0800018    0.0434987
  57.0900040    0.0329505
  57.1000023    0.0343357
  57.1100044    0.0355015
  57.1200027    0.0262343
  57.1300011    0.0292790
  57.1400032    0.0315047
  57.1500015    0.0378626
  57.1600037    0.0313023
  57.1700020    0.0307545
  57.1800041    0.0302380
  57.1900024    0.0270301
  57.2000046    0.0249944
  57.2100029    0.0224998
  57.2200012    0.0260805
  57.2300034    0.0332624
  57.2400017    0.0296649
  57.2500038    0.0295522
  57.2600021    0.0357940
  57.2700043    0.0326903
  57.2800026    0.0307678
  57.2900009    0.0317521
  57.3000031    0.0247019
  57.3100014    0.0224036
  57.3200035    0.0279370
  57.3300018    0.0289921
  57.3400040    0.0351070
  57.3500023    0.0353848
  57.3600044    0.0302758
  57.3700027    0.0354790
  57.3800011    0.0270063
  57.3900032    0.0266868
  57.4000015    0.0345882
  57.4100037    0.0339786
  57.4200020    0.0361481
  57.4300041    0.0325346
  57.4400024    0.0446301
  57.4500046    0.0289543
  57.4600029    0.0366379
  57.4700012    0.0407362
  57.4800034    0.0391735
  57.4900017    0.0328969
  57.5000038    0.0280226
  57.5100021    0.0338096
  57.5200043    0.0320792
  57.5300026    0.0397211
  57.5400009    0.0250794
  57.5500031    0.0169290
  57.5600014    0.0328069
  57.5700035    0.0297055
  57.5800018    0.0251898
  57.5900040    0.0264116
  57.6000023    0.0300098
  57.6100044    0.0273805
  57.6200027    0.0467143
  57.6300011    0.0375622
  57.6400032    0.0359555
  57.6500015    0.0323818
  57.6600037    0.0338825
  57.6700020    0.0325914
  57.6800041    0.0284440
  57.6900024    0.0253203
  57.7000046    0.0399277
  57.7100029    0.0340344
  57.7200012    0.0288373
  57.7300034    0.0362017
  57.7400017    0.0347934
  57.7500038    0.0408515
  57.7600021    0.0357080
  57.7700043    0.0279414
  57.7800026    0.0343415
  57.7900009    0.0398971
  57.8000031    0.0303090
  57.8100014    0.0359707
  57.8200035    0.0360528
  57.8300018    0.0363993
  57.8400040    0.0325424
  57.8500023    0.0431135
  57.8600044    0.0344858
  57.8700027    0.0411103
  57.8800011    0.0384033
  57.8900032    0.0339946
  57.9000015    0.0358436
  57.9100037    0.0437994
  57.9200020    0.0306745
  57.9300041    0.0319153
  57.9400024    0.0313504
  57.9500046    0.0363961
  57.9600029    0.0331545
  57.9700012    0.0357084
  57.9800034    0.0389393
  57.9900017    0.0386902
  58.0000038    0.0274294
  58.0100021    0.0456765
  58.0200043    0.0418351
  58.0300026    0.0410237
  58.0400009    0.0377652
  58.0500031    0.0325805
  58.0600014    0.0462023
  58.0700035    0.0349131
  58.0800018    0.0349575
  58.0900040    0.0365684
  58.1000023    0.0333045
  58.1100044    0.0359313
  58.1200027    0.0385131
  58.1300011    0.0338576
  58.1400032    0.0284055
  58.1500015    0.0356754
  58.1600037    0.0315028
  58.1700020    0.0325382
  58.1800041    0.0331925
  58.1900024    0.0338190
  58.2000046    0.0405107
  58.2100029    0.0308222
  58.2200012    0.0374598
  58.2300034    0.0381881
  58.2400017    0.0364298
  58.2500038    0.0382750
  58.2600021    0.0268892
  58.2700043    0.0320204
  58.2800026    0.0294919
  58.2900009    0.0369048
  58.3000031    0.0264389
  58.3100014    0.0272795
  58.3200035    0.0306736
  58.3300018    0.0263881
  58.3400040    0.0225985
  58.3500023    0.0326032
  58.3600044    0.0309692
  58.3700027    0.0360797
  58.3800011    0.0373576
  58.3900032    0.0320602
  58.4000015    0.0351760
  58.4100037    0.0333080
  58.4200020    0.0328465
  58.4300041    0.0309975
  58.4400024    0.0347711
  58.4500046    0.0350191
  58.4600029    0.0339210
  58.4700012    0.0375733
  58.4800034    0.0344499
  58.4900017    0.0274505
  58.5000038    0.0380523
  58.5100021    0.0407463
  58.5200043    0.0360994
  58.5300026    0.0359519
  58.5400009    0.0414122
  58.5500031    0.0416887
  58.5600014    0.0375310
  58.5700035    0.0363181
  58.5800018    0.0354372
  58.5900040    0.0296973
  58.6000023    0.0376483
  58.6100044    0.0364056
  58.6200027    0.0357849
  58.6300011    0.0355931
  58.6400032    0.0316069
  58.6500015    0.0343396
  58.6600037    0.0361321
  58.6700020    0.0382247
  58.6800041    0.0341296
  58.6900024    0.0373468
  58.7000046    0.0330977
  58.7100029    0.0303765
  58.7200012    0.0421413
  58.7300034    0.0315242
  58.7400017    0.0344653
  58.7500038    0.0394299
  58.7600021    0.0330872
  58.7700043    0.0358840
  58.7800026    0.0402338
  58.7900009    0.0300731
  58.8000031    0.0392525
  58.8100014    0.0409575
  58.8200035    0.0317054
  58.8300018    0.0310908
  58.8400040    0.0338250
  58.8500023    0.0375649
  58.8600044    0.0338344
  58.8700027    0.0394407
  58.8800011    0.0432832
  58.8900032    0.0421926
  58.9000015    0.0365876
  58.9100037    0.0433550
  58.9200020    0.0323874
  58.9300041    0.0368107
  58.9400024    0.0326114
  58.9500046    0.0353249
  58.9600029    0.0308746
  58.9700012    0.0286131
  58.9800034    0.0346888
  58.9900017    0.0378073
  59.0000038    0.0318358
  59.0100021    0.0357753
  59.0200043    0.0283623
  59.0300026    0.0369772
  59.0400009    0.0371573
  59.0500031    0.0357339
  59.0600014    0.0368633
  59.0700035    0.0343068
  59.0800018    0.0318904
  59.0900040    0.0315836
  59.1000023    0.0325014
  59.1100044    0.0326818
  59.1200027    0.0262299
  59.1300011    0.0316136
  59.1400032    0.0308218
  59.1500015    0.0280151
  59.1600037    0.0387085
  59.1700020    0.0354975
  59.1800041    0.0299320
  59.1900024    0.0323874
  59.2000046    0.0286819
  59.2100029    0.0251779
  59.2200012    0.0363118
  59.2300034    0.0368305
  59.2400017    0.0434454
  59.2500038    0.0322811
  59.2600021    0.0380543
  59.2700043    0.0344758
  59.2800026    0.0359448
  59.2900009    0.0357996
  59.3000031    0.0379134
  59.3100014    0.0362604
  59.3200035    0.0371503
  59.3300018    0.0337547
  59.3400040    0.0331901
  59.3500023    0.0302281
  59.3600044    0.0399828
  59.3700027    0.0358446
  59.3800011    0.0395756
  59.3900032    0.0313778
  59.4000015    0.0280541
  59.4100037    0.0321198
  59.4200020    0.0380359
  59.4300041    0.0286107
  59.4400024    0.0329487
  59.4500046    0.0327443
  59.4600029    0.0319196
  59.4700012    0.0316009
  59.4800034    0.0289950
  59.4900017    0.0485726
  59.5000038    0.0364548
  59.5100021    0.0336008
  59.5200043    0.0322550
  59.5300026    0.0369857
  59.5400047    0.0254084
  59.5500031    0.0272498
  59.5600014    0.0300775
  59.5700035    0.0347761
  59.5800018    0.0388835
  59.5900040    0.0355825
  59.6000023    0.0333203
  59.6100044    0.0379626
  59.6200027    0.0387554
  59.6300011    0.0327746
  59.6400032    0.0338447
  59.6500015    0.0362276
  59.6600037    0.0343842
  59.6700020    0.0304506
  59.6800041    0.0389352
  59.6900024    0.0309887
  59.7000046    0.0299215
  59.7100029    0.0244765
  59.7200012    0.0323340
  59.7300034    0.0294252
  59.7400017    0.0377332
  59.7500038    0.0329714
  59.7600021    0.0405604
  59.7700043    0.0363086
  59.7800026    0.0348070
  59.7900047    0.0360532
  59.8000031    0.0241238
  59.8100014    0.0267928
  59.8200035    0.0375207
  59.8300018    0.0360402
  59.8400040    0.0352750
  59.8500023    0.0370658
  59.8600044    0.0337177
  59.8700027    0.0387821
  59.8800011    0.0326156
  59.8900032    0.0327824
  59.9000015    0.0326631
  59.9100037    0.0318587
  59.9200020    0.0358011
  59.9300041    0.0363209
  59.9400024    0.0375397
  59.9500046    0.0341567
  59.9600029    0.0324163
  59.9700012    0.0221278
  59.9800034    0.0288933
  59.9900017    0.0264414
  60.0000038    0.0345232
  60.0100021    0.0290894
  60.0200043    0.0397631
  60.0300026    0.0329938
  60.0400047    0.0311075
  60.0500031    0.0321330
  60.0600014    0.0252880
  60.0700035    0.0294257
  60.0800018    0.0364843
  60.0900040    0.0316590
  60.1000023    0.0260305
  60.1100044    0.0290386
  60.1200027    0.0316877
  60.1300011    0.0255060
  60.1400032    0.0332196
  60.1500015    0.0318184
  60.1600037    0.0277937
  60.1700020    0.0356538
  60.1800041    0.0371940
  60.1900024    0.0308121
  60.2000046    0.0350190
  60.2100029    0.0329692
  60.2200012    0.0398140
  60.2300034    0.0285620
  60.2400017    0.0288429
  60.2500038    0.0247652
  60.2600021    0.0247375
  60.2700043    0.0312318
  60.2800026    0.0325626
  60.2900047    0.0295964
  60.3000031    0.0389848
  60.3100014    0.0326756
  60.3200035    0.0307057
  60.3300018    0.0352894
  60.3400040    0.0329211
  60.3500023    0.0307139
  60.3600044    0.0346535
  60.3700027    0.0386923
  60.3800011    0.0370541
  60.3900032    0.0395803
  60.4000015    0.0353002
  60.4100037    0.0384408
  60.4200020    0.0364711
  60.4300041    0.0351832
  60.4400024    0.0457863
  60.4500046    0.0339214
  60.4600029    0.0347824
  60.4700012    0.0408760
  60.4800034    0.0327115
  60.4900017    0.0387460
  60.5000038    0.0306431
  60.5100021    0.0384009
  60.5200043    0.0282799
  60.5300026    0.0315220
  60.5400047    0.0343171
  60.5500031    0.0384268
  60.5600014    0.0425710
  60.5700035    0.0316560
  60.5800018    0.0320436
  60.5900040    0.0383750
  60.6000023    0.0391905
  60.6100044    0.0269011
  60.6200027    0.0329612
  60.6300011    0.0348504
  60.6400032    0.0367332
  60.6500015    0.0367105
  60.6600037    0.0396060
  60.6700020    0.0259083
  60.6800041    0.0362885
  60.6900024    0.0301163
  60.7000046    0.0304207
  60.7100029    0.0282540
  60.7200012    0.0284465
  60.7300034    0.0247005
  60.7400017    0.0307708
  60.7500038    0.0298805
  60.7600021    0.0254017
  60.7700043    0.0147106
  60.7800026    0.0287645
  60.7900047    0.0347643
  60.8000031    0.0259522
  60.8100014    0.0138808
  60.8200035    0.0255869
  60.8300018    0.0220315
  60.8400040    0.0286085
  60.8500023    0.0226021
  60.8600044    0.0300676
  60.8700027    0.0232946
  60.8800011    0.0279967
  60.8900032    0.0233750
  60.9000015    0.0292728
  60.9100037    0.0222522
  60.9200020    0.0309299
  60.9300041    0.0367317
  60.9400024    0.0364775
  60.9500046    0.0339242
  60.9600029    0.0342131
  60.9700012    0.0366463
  60.9800034    0.0356228
  60.9900017    0.0359651
  61.0000038    0.0342717
  61.0100021    0.0356932
  61.0200043    0.0358592
  61.0300026    0.0342786
  61.0400047    0.0347521
  61.0500031    0.0345032
  61.0600014    0.0326627
  61.0700035    0.0270506
  61.0800018    0.0218483
  61.0900040    0.0287700
  61.1000023    0.0307997
  61.1100044    0.0185773
  61.1200027    0.0248090
  61.1300011    0.0305168
  61.1400032    0.0251365
  61.1500015    0.0276802
  61.1600037    0.0313669
  61.1700020    0.0319072
  61.1800041    0.0286090
  61.1900024    0.0314438
  61.2000046    0.0314481
  61.2100029    0.0288125
  61.2200012    0.0291502
  61.2300034    0.0331841
  61.2400017    0.0189992
  61.2500038    0.0355473
  61.2600021    0.0400228
  61.2700043    0.0333645
  61.2800026    0.0368941
  61.2900047    0.0399496
  61.3000031    0.0253047
  61.3100014    0.0440726
  61.3200035    0.0372273
  61.3300018    0.0405420
  61.3400040    0.0434379
  61.3500023    0.0394211
  61.3600044    0.0409330
  61.3700027    0.0358682
  61.3800011    0.0362784
  61.3900032    0.0331955
  61.4000015    0.0410612
  61.4100037    0.0392027
  61.4200020    0.0378864
  61.4300041    0.0371769
  61.4400024    0.0341725
  61.4500046    0.0346414
  61.4600029    0.0302930
  61.4700012    0.0340945
  61.4800034    0.0432983
  61.4900017    0.0308542
  61.5000038    0.0333801
  61.5100021    0.0368429
  61.5200043    0.0335511
  61.5300026    0.0367111
  61.5400047    0.0361874
  61.5500031    0.0318771
  61.5600014    0.0346710
  61.5700035    0.0358388
  61.5800018    0.0365203
  61.5900040    0.0345496
  61.6000023    0.0345115
  61.6100044    0.0356154
  61.6200027    0.0410746
  61.6300011    0.0372878
  61.6400032    0.0423575
  61.6500015    0.0444563
  61.6600037    0.0394535
  61.6700020    0.0355399
  61.6800041    0.0338116
  61.6900024    0.0457278
  61.7000046    0.0430833
  61.7100029    0.0383629
  61.7200012    0.0385163
  61.7300034    0.0383451
  61.7400017    0.0394961
  61.7500038    0.0370353
  61.7600021    0.0390910
  61.7700043    0.0351394
  61.7800026    0.0365614
  61.7900047    0.0349588
  61.8000031    0.0296895
  61.8100014    0.0267804
  61.8200035    0.0347885
  61.8300018    0.0335990
  61.8400040    0.0342062
  61.8500023    0.0272553
  61.8600044    0.0339315
  61.8700027    0.0332377
  61.8800011    0.0387524
  61.8900032    0.0324045
  61.9000015    0.0347871
  61.9100037    0.0292513
  61.9200020    0.0368817
  61.9300041    0.0415109
  61.9400024    0.0302150
  61.9500046    0.0333170
  61.9600029    0.0286476
  61.9700012    0.0373882
  61.9800034    0.0259758
  61.9900017    0.0274995
  62.0000038    0.0335794
  62.0100021    0.0391069
  62.0200043    0.0405250
  62.0300026    0.0376461
  62.0400047    0.0415530
  62.0500031    0.0387405
  62.0600014    0.0365041
  62.0700035    0.0226378
  62.0800018    0.0217555
  62.0900040    0.0303746
  62.1000023    0.0296329
  62.1100044    0.0383433
  62.1200027    0.0419807
  62.1300011    0.0391213
  62.1400032    0.0386208
  62.1500015    0.0363515
  62.1600037    0.0356801
  62.1700020    0.0333657
  62.1800041    0.0413946
  62.1900024    0.0378638
  62.2000046    0.0365604
  62.2100029    0.0305801
  62.2200012    0.0375983
  62.2300034    0.0323674
  62.2400017    0.0339329
  62.2500038    0.0394961
  62.2600021    0.0400199
  62.2700043    0.0395930
  62.2800026    0.0392042
  62.2900047    0.0352285
  62.3000031    0.0277201
  62.3100014    0.0314899
  62.3200035    0.0418187
  62.3300018    0.0403205
  62.3400040    0.0342344
  62.3500023    0.0372486
  62.3600044    0.0319663
  62.3700027    0.0300948
  62.3800011    0.0322692
  62.3900032    0.0324551
  62.4000015    0.0348457
  62.4100037    0.0367329
  62.4200020    0.0314503
  62.4300041    0.0408212
  62.4400024    0.0474404
  62.4500046    0.0413746
  62.4600029    0.0332062
  62.4700012    0.0377680
  62.4800034    0.0283308
  62.4900017    0.0364206
  62.5000038    0.0394355
  62.5100021    0.0341782
  62.5200043    0.0389298
  62.5300026    0.0401116
  62.5400047    0.0277545
  62.5500031    0.0403870
  62.5600014    0.0427858
  62.5700035    0.0353767
  62.5800018    0.0391053
  62.5900040    0.0388294
  62.6000023    0.0367379
  62.6100044    0.0291447
  62.6200027    0.0370134
  62.6300011    0.0357871
  62.6400032    0.0389973
  62.6500015    0.0356610
  62.6600037    0.0324872
  62.6700020    0.0301588
  62.6800041    0.0306444
  62.6900024    0.0348974
  62.7000046    0.0350660
  62.7100029    0.0262026
  62.7200012    0.0349523
  62.7300034    0.0319398
  62.7400017    0.0281864
  62.7500038    0.0211690
  62.7600021    0.0223798
  62.7700043    0.0330880
  62.7800026    0.0317611
  62.7900047    0.0327921
  62.8000031    0.0286724
  62.8100014    0.0306451
  62.8200035    0.0127289
  62.8300018    0.0233771
  62.8400040    0.0351796
  62.8500023    0.0317495
  62.8600044    0.0317838
  62.8700027    0.0296033
  62.8800049    0.0290084
  62.8900032    0.0384803
  62.9000015    0.0335415
  62.9100037    0.0346204
  62.9200020    0.0296874
  62.9300041    0.0352526
  62.9400024    0.0278079
  62.9500046    0.0357906
  62.9600029    0.0396168
  62.9700012    0.0253498
  62.9800034    0.0330557
  62.9900017    0.0379407
  63.0000038    0.0284732
  63.0100021    0.0308112
  63.0200043    0.0363829
  63.0300026    0.0309052
  63.0400047    0.0325228
  63.0500031    0.0274067
  63.0600014    0.0223229
  63.0700035    0.0223652
  63.0800018    0.0248497
  63.0900040    0.0347410
  63.1000023    0.0313018
  63.1100044    0.0315437
  63.1200027    0.0310583
  63.1300049    0.0298204
  63.1400032    0.0338547
  63.1500015    0.0339010
  63.1600037    0.0286269
  63.1700020    0.0192610
  63.1800041    0.0279216
  63.1900024    0.0240330
  63.2000046    0.0295351
  63.2100029    0.0256942
  63.2200012    0.0345162
  63.2300034    0.0237236
  63.2400017    0.0368232
  63.2500038    0.0356589
  63.2600021    0.0181822
  63.2700043    0.0329948
  63.2800026    0.0310638
  63.2900047    0.0271849
  63.3000031    0.0255766
  63.3100014    0.0285377
  63.3200035    0.0277457
  63.3300018    0.0350249
  63.3400040    0.0189457
  63.3500023    0.0277034
  63.3600044    0.0223856
  63.3700027    0.0262518
  63.3800049    0.0189051
  63.3900032    0.0304116
  63.4000015    0.0289561
  63.4100037    0.0199806
  63.4200020    0.0375061
  63.4300041    0.0341965
  63.4400024    0.0324265
  63.4500046    0.0289090
  63.4600029    0.0279140
  63.4700012    0.0346811
  63.4800034    0.0277678
  63.4900017    0.0402110
  63.5000038    0.0310206
  63.5100021    0.0410672
  63.5200043    0.0354739
  63.5300026    0.0373317
  63.5400047    0.0331334
  63.5500031    0.0405949
  63.5600014    0.0379673
  63.5700035    0.0375634
  63.5800018    0.0376666
  63.5900040    0.0378409
  63.6000023    0.0291911
  63.6100044    0.0293456
  63.6200027    0.0323340
  63.6300049    0.0416098
  63.6400032    0.0302773
  63.6500015    0.0267710
  63.6600037    0.0294882
  63.6700020    0.0295838
  63.6800041    0.0153826
  63.6900024    0.0422934
  63.7000046    0.0303263
  63.7100029    0.0311431
  63.7200012    0.0368102
  63.7300034    0.0329772
  63.7400017    0.0292835
  63.7500038    0.0384781
  63.7600021    0.0342852
  63.7700043    0.0205043
  63.7800026    0.0373154
  63.7900047    0.0376167
  63.8000031    0.0340728
  63.8100014    0.0356376
  63.8200035    0.0302149
  63.8300018    0.0397788
  63.8400040    0.0301410
  63.8500023    0.0293149
  63.8600044    0.0311311
  63.8700027    0.0342401
  63.8800049    0.0366515
  63.8900032    0.0329319
  63.9000015    0.0372380
  63.9100037    0.0343308
  63.9200020    0.0242831
  63.9300041    0.0355549
  63.9400024    0.0423238
  63.9500046    0.0300178
  63.9600029    0.0443903
  63.9700012    0.0326706
  63.9800034    0.0422108
  63.9900017    0.0354178
  64.0000000    0.0364522
  64.0100021    0.0295079
  64.0200043    0.0349946
  64.0300064    0.0398823
  64.0400009    0.0341256
  64.0500031    0.0313746
  64.0600052    0.0313916
  64.0699997    0.0297653
  64.0800018    0.0267142
  64.0900040    0.0396801
  64.1000061    0.0315906
  64.1100006    0.0332865
  64.1200027    0.0400947
  64.1300049    0.0345319
  64.1399994    0.0361939
  64.1500015    0.0321757
  64.1600037    0.0353866
  64.1700058    0.0440357
  64.1800003    0.0406545
  64.1900024    0.0374284
  64.2000046    0.0416967
  64.2100067    0.0408476
  64.2200012    0.0373559
  64.2300034    0.0354489
  64.2400055    0.0423789
  64.2500000    0.0304416
  64.2600021    0.0396205
  64.2700043    0.0301164
  64.2800064    0.0401825
  64.2900009    0.0380170
  64.3000031    0.0373564
  64.3100052    0.0360316
  64.3199997    0.0363061
  64.3300018    0.0349586
  64.3400040    0.0280209
  64.3500061    0.0369410
  64.3600006    0.0307437
  64.3700027    0.0309866
  64.3800049    0.0274033
  64.3899994    0.0285998
  64.4000015    0.0348092
  64.4100037    0.0418924
  64.4200058    0.0357006
  64.4300003    0.0340024
  64.4400024    0.0390915
  64.4500046    0.0378574
  64.4600067    0.0371126
  64.4700012    0.0341176
  64.4800034    0.0268352
  64.4900055    0.0259837
  64.5000000    0.0384988
  64.5100021    0.0291420
  64.5200043    0.0330832
  64.5300064    0.0334168
  64.5400009    0.0309447
  64.5500031    0.0374898
  64.5600052    0.0321635
  64.5699997    0.0400413
  64.5800018    0.0350260
  64.5900040    0.0406879
  64.6000061    0.0394722
  64.6100006    0.0506602
  64.6200027    0.0359249
  64.6300049    0.0367451
  64.6399994    0.0392324
  64.6500015    0.0261022
  64.6600037    0.0349108
  64.6700058    0.0287766
  64.6800003    0.0325734
  64.6900024    0.0380689
  64.7000046    0.0395549
  64.7100067    0.0395055
  64.7200012    0.0349647
  64.7300034    0.0390438
  64.7400055    0.0366170
  64.7500000    0.0370310
  64.7600021    0.0360115
  64.7700043    0.0413136
  64.7800064    0.0311697
  64.7900009    0.0421864
  64.8000031    0.0376037
  64.8100052    0.0375581
  64.8199997    0.0266822
  64.8300018    0.0305259
  64.8400040    0.0421574
  64.8500061    0.0373530
  64.8600006    0.0368614
  64.8700027    0.0411130
  64.8800049    0.0379527
  64.8899994    0.0382807
  64.9000015    0.0379623
  64.9100037    0.0396783
  64.9200058    0.0388247
  64.9300003    0.0371443
  64.9400024    0.0404183
  64.9500046    0.0317118
  64.9600067    0.0407469
  64.9700012    0.0353911
  64.9800034    0.0355514
  64.9900055    0.0351749
  65.0000000    0.0387583
  65.0100021    0.0391579
  65.0200043    0.0383594
  65.0300064    0.0332315
  65.0400009    0.0389032
  65.0500031    0.0417788
  65.0600052    0.0396632
  65.0699997    0.0308894
  65.0800018    0.0341020
  65.0900040    0.0328908
  65.1000061    0.0273938
  65.1100006    0.0345475
  65.1200027    0.0426981
  65.1300049    0.0379893
  65.1399994    0.0387047
  65.1500015    0.0381145
  65.1600037    0.0342758
  65.1700058    0.0339024
  65.1800003    0.0313908
  65.1900024    0.0328651
  65.2000046    0.0385507
  65.2100067    0.0280051
  65.2200012    0.0261514
  65.2300034    0.0363465
  65.2400055    0.0337977
  65.2500000    0.0449564
  65.2600021    0.0424610
  65.2700043    0.0390478
  65.2800064    0.0292596
  65.2900009    0.0270882
  65.3000031    0.0406994
  65.3100052    0.0342749
  65.3199997    0.0375922
  65.3300018    0.0337224
  65.3400040    0.0388352
  65.3500061    0.0333473
  65.3600006    0.0398736
  65.3700027    0.0350290
  65.3800049    0.0384867
  65.3899994    0.0387601
  65.4000015    0.0361664
  65.4100037    0.0386359
  65.4200058    0.0334594
  65.4300003    0.0358106
  65.4400024    0.0313227
  65.4500046    0.0381541
  65.4600067    0.0354927
  65.4700012    0.0399536
  65.4800034    0.0360378
  65.4900055    0.0316636
  65.5000000    0.0384918
  65.5100021    0.0320024
  65.5200043    0.0347576
  65.5300064    0.0354564
  65.5400009    0.0380923
  65.5500031    0.0283815
  65.5600052    0.0302046
  65.5699997    0.0279359
  65.5800018    0.0213152
  65.5900040    0.0302659
  65.6000061    0.0397369
  65.6100006    0.0336959
  65.6200027    0.0358578
  65.6300049    0.0265776
  65.6399994    0.0354158
  65.6500015    0.0298920
  65.6600037    0.0384425
  65.6700058    0.0478065
  65.6800003    0.0277322
  65.6900024    0.0294310
  65.7000046    0.0334754
  65.7100067    0.0452018
  65.7200012    0.0333132
  65.7300034    0.0375757
  65.7400055    0.0324782
  65.7500000    0.0317221
  65.7600021    0.0389475
  65.7700043    0.0354042
  65.7800064    0.0345641
  65.7900009    0.0329646
  65.8000031    0.0389397
  65.8100052    0.0335553
  65.8199997    0.0328631
  65.8300018    0.0350889
  65.8400040    0.0348356
  65.8500061    0.0360253
  65.8600006    0.0307696
  65.8700027    0.0292237
  65.8800049    0.0365522
  65.8899994    0.0414162
  65.9000015    0.0387066
  65.9100037    0.0377973
  65.9200058    0.0372392
  65.9300003    0.0348491
  65.9400024    0.0360723
  65.9500046    0.0354014
  65.9600067    0.0370161
  65.9700012    0.0306711
  65.9800034    0.0351158
  65.9900055    0.0346642
  66.0000000    0.0311098
  66.0100021    0.0403801
  66.0200043    0.0347795
  66.0300064    0.0382709
  66.0400009    0.0387512
  66.0500031    0.0423365
  66.0600052    0.0322136
  66.0699997    0.0325444
  66.0800018    0.0334177
  66.0900040    0.0371241
  66.1000061    0.0415326
  66.1100006    0.0394236
  66.1200027    0.0383136
  66.1300049    0.0381873
  66.1399994    0.0384503
  66.1500015    0.0382342
  66.1600037    0.0334075
  66.1700058    0.0352238
  66.1800003    0.0347903
  66.1900024    0.0302628
  66.2000046    0.0276454
  66.2100067    0.0304119
  66.2200012    0.0381171
  66.2300034    0.0339034
  66.2400055    0.0313193
  66.2500000    0.0296529
  66.2600021    0.0377450
  66.2700043    0.0316621
  66.2800064    0.0259573
  66.2900009    0.0304382
  66.3000031    0.0383926
  66.3100052    0.0416942
  66.3199997    0.0395967
  66.3300018    0.0305711
  66.3400040    0.0362386
  66.3500061    0.0329549
  66.3600006    0.0350484
  66.3700027    0.0323397
  66.3800049    0.0346783
  66.3899994    0.0389666
  66.4000015    0.0366738
  66.4100037    0.0305426
  66.4200058    0.0303112
  66.4300003    0.0364090
  66.4400024    0.0329646
  66.4500046    0.0323732
  66.4600067    0.0367495
  66.4700012    0.0310503
  66.4800034    0.0360706
  66.4900055    0.0387345
  66.5000000    0.0365929
  66.5100021    0.0295458
  66.5200043    0.0409846
  66.5300064    0.0323780
  66.5400009    0.0406669
  66.5500031    0.0316441
  66.5600052    0.0453043
  66.5699997    0.0362368
  66.5800018    0.0381066
  66.5900040    0.0372699
  66.6000061    0.0297806
  66.6100006    0.0275088
  66.6200027    0.0327050
  66.6300049    0.0311335
  66.6399994    0.0271601
  66.6500015    0.0325926
  66.6600037    0.0292084
  66.6700058    0.0252245
  66.6800003    0.0357993
  66.6900024    0.0430028
  66.7000046    0.0346926
  66.7100067    0.0265674
  66.7200012    0.0343046
  66.7300034    0.0283689
  66.7400055    0.0304790
  66.7500000    0.0286413
  66.7600021    0.0315604
  66.7700043    0.0394223
  66.7800064    0.0302288
  66.7900009    0.0437716
  66.8000031    0.0317577
  66.8100052    0.0378182
  66.8199997    0.0334302
  66.8300018    0.0344087
  66.8400040    0.0267606
  66.8500061    0.0275100
  66.8600006    0.0353596
  66.8700027    0.0387006
  66.8800049    0.0356951
  66.8899994    0.0279946
  66.9000015    0.0352824
  66.9100037    0.0317694
  66.9200058    0.0322049
  66.9300003    0.0334452
  66.9400024    0.0277828
  66.9500046    0.0374765
  66.9600067    0.0420292
  66.9700012    0.0340838
  66.9800034    0.0271199
  66.9900055    0.0286681
  67.0000000    0.0347871
  67.0100021    0.0388397
  67.0200043    0.0336180
  67.0300064    0.0311478
  67.0400009    0.0278419
  67.0500031    0.0333610
  67.0600052    0.0280620
  67.0699997    0.0304862
  67.0800018    0.0452252
  67.0900040    0.0379660
  67.1000061    0.0408792
  67.1100006    0.0351220
  67.1200027    0.0389000
  67.1300049    0.0357793
  67.1399994    0.0347192
  67.1500015    0.0299429
  67.1600037    0.0279148
  67.1700058    0.0317830
  67.1800003    0.0356968
  67.1900024    0.0426373
  67.2000046    0.0336169
  67.2100067    0.0318584
  67.2200012    0.0358936
  67.2300034    0.0342018
  67.2400055    0.0394235
  67.2500000    0.0295551
  67.2600021    0.0274877
  67.2700043    0.0333248
  67.2800064    0.0315419
  67.2900009    0.0338128
  67.3000031    0.0288757
  67.3100052    0.0314851
  67.3199997    0.0270331
  67.3300018    0.0333736
  67.3400040    0.0408004
  67.3500061    0.0266453
  67.3600006    0.0382826
  67.3700027    0.0414571
  67.3800049    0.0365366
  67.3899994    0.0369250
  67.4000015    0.0341501
  67.4100037    0.0345808
  67.4200058    0.0298292
  67.4300003    0.0376704
  67.4400024    0.0302764
  67.4500046    0.0362013
  67.4600067    0.0371969
  67.4700012    0.0354587
  67.4800034    0.0357723
  67.4900055    0.0349118
  67.5000000    0.0345537
  67.5100021    0.0341934
  67.5200043    0.0386709
  67.5300064    0.0399076
  67.5400009    0.0377861
  67.5500031    0.0354703
  67.5600052    0.0394366
  67.5699997    0.0341144
  67.5800018    0.0277368
  67.5900040    0.0230924
  67.6000061    0.0171796
  67.6100006    0.0313586
  67.6200027    0.0274565
  67.6300049    0.0313055
  67.6400070    0.0337728
  67.6500015    0.0279530
  67.6600037    0.0352362
  67.6700058    0.0324608
  67.6800003    0.0266593
  67.6900024    0.0271972
  67.7000046    0.0272683
  67.7100067    0.0271414
  67.7200012    0.0316210
  67.7300034    0.0423814
  67.7400055    0.0337123
  67.7500000    0.0385460
  67.7600021    0.0331061
  67.7700043    0.0366498
  67.7800064    0.0355050
  67.7900009    0.0355479
  67.8000031    0.0261027
  67.8100052    0.0331935
  67.8199997    0.0329243
  67.8300018    0.0277661
  67.8400040    0.0370075
  67.8500061    0.0312476
  67.8600006    0.0339206
  67.8700027    0.0252470
  67.8800049    0.0399662
  67.8900070    0.0311492
  67.9000015    0.0374936
  67.9100037    0.0355658
  67.9200058    0.0344950
  67.9300003    0.0449890
  67.9400024    0.0281405
  67.9500046    0.0354434
  67.9600067    0.0270233
  67.9700012    0.0294497
  67.9800034    0.0219406
  67.9900055    0.0335691
  68.0000000    0.0340909
  68.0100021    0.0252876
  68.0200043    0.0366409
  68.0300064    0.0277048
  68.0400009    0.0230743
  68.0500031    0.0362900
  68.0600052    0.0352159
  68.0699997    0.0337351
  68.0800018    0.0288586
  68.0900040    0.0224442
  68.1000061    0.0326093
  68.1100006    0.0290318
  68.1200027    0.0322280
  68.1300049    0.0298916
  68.1400070    0.0254069
  68.1500015    0.0349937
  68.1600037    0.0332101
  68.1700058    0.0280750
  68.1800003    0.0250632
  68.1900024    0.0263683
  68.2000046    0.0326462
  68.2100067    0.0291502
  68.2200012    0.0299271
  68.2300034    0.0242941
  68.2400055    0.0367757
  68.2500000    0.0319494
  68.2600021    0.0309198
  68.2700043    0.0283793
  68.2800064    0.0338611
  68.2900009    0.0303555
  68.3000031    0.0315720
  68.3100052    0.0275415
  68.3199997    0.0305493
  68.3300018    0.0337815
  68.3400040    0.0379184
  68.3500061    0.0386243
  68.3600006    0.0381171
  68.3700027    0.0387028
  68.3800049    0.0330086
  68.3900070    0.0343558
  68.4000015    0.0399404
  68.4100037    0.0342221
  68.4200058    0.0303828
  68.4300003    0.0447126
  68.4400024    0.0345837
  68.4500046    0.0351550
  68.4600067    0.0305511
  68.4700012    0.0310573
  68.4800034    0.0370290
  68.4900055    0.0310938
  68.5000000    0.0449823
  68.5100021    0.0397050
  68.5200043    0.0403768
  68.5300064    0.0333863
  68.5400009    0.0333002
  68.5500031    0.0339705
  68.5600052    0.0348920
  68.5699997    0.0388034
  68.5800018    0.0302313
  68.5900040    0.0341039
  68.6000061    0.0390284
  68.6100006    0.0410461
  68.6200027    0.0392384
  68.6300049    0.0338657
  68.6400070    0.0299960
  68.6500015    0.0268280
  68.6600037    0.0357437
  68.6700058    0.0412387
  68.6800003    0.0409427
  68.6900024    0.0371525
  68.7000046    0.0346333
  68.7100067    0.0293251
  68.7200012    0.0341142
  68.7300034    0.0267676
  68.7400055    0.0308386
  68.7500000    0.0377836
  68.7600021    0.0372290
  68.7700043    0.0324075
  68.7800064    0.0354723
  68.7900009    0.0344712
  68.8000031    0.0408395
  68.8100052    0.0279429
  68.8199997    0.0366855
  68.8300018    0.0397151
  68.8400040    0.0307343
  68.8500061    0.0390963
  68.8600006    0.0386490
  68.8700027    0.0372228
  68.8800049    0.0309855
  68.8900070    0.0371876
  68.9000015    0.0274857
  68.9100037    0.0317152
  68.9200058    0.0418113
  68.9300003    0.0340232
  68.9400024    0.0411742
  68.9500046    0.0347407
  68.9600067    0.0310045
  68.9700012    0.0326246
  68.9800034    0.0350338
  68.9900055    0.0304674
  69.0000000    0.0400556
  69.0100021    0.0275600
  69.0200043    0.0194458
  69.0300064    0.0365279
  69.0400009    0.0284045
  69.0500031    0.0333357
  69.0600052    0.0299381
  69.0699997    0.0346983
  69.0800018    0.0345035
  69.0900040    0.0276144
  69.1000061    0.0269421
  69.1100006    0.0335300
  69.1200027    0.0361119
  69.1300049    0.0296994
  69.1400070    0.0257374
  69.1500015    0.0354337
  69.1600037    0.0218788
  69.1700058    0.0345070
  69.1800003    0.0301469
  69.1900024    0.0287590
  69.2000046    0.0368069
  69.2100067    0.0428460
  69.2200012    0.0218641
  69.2300034    0.0208448
  69.2400055    0.0347930
  69.2500000    0.0176187
  69.2600021    0.0313581
  69.2700043    0.0277788
  69.2800064    0.0284972
  69.2900009    0.0303422
  69.3000031    0.0286624
  69.3100052    0.0239984
  69.3199997    0.0301841
  69.3300018    0.0384510
  69.3400040    0.0311931
  69.3500061    0.0398020
  69.3600006    0.0264843
  69.3700027    0.0368210
  69.3800049    0.0414372
  69.3900070    0.0384516
  69.4000015    0.0400762
  69.4100037    0.0308749
  69.4200058    0.0335640
  69.4300003    0.0325383
  69.4400024    0.0348253
  69.4500046    0.0408606
  69.4600067    0.0348579
  69.4700012    0.0362101
  69.4800034    0.0376148
  69.4900055    0.0386616
  69.5000000    0.0346077
  69.5100021    0.0327265
  69.5200043    0.0248178
  69.5300064    0.0320457
  69.5400009    0.0363800
  69.5500031    0.0402413
  69.5600052    0.0414689
  69.5699997    0.0381842
  69.5800018    0.0381688
  69.5900040    0.0377257
  69.6000061    0.0338644
  69.6100006    0.0453895
  69.6200027    0.0334392
  69.6300049    0.0399257
  69.6400070    0.0350948
  69.6500015    0.0391972
  69.6600037    0.0371548
  69.6700058    0.0334700
  69.6800003    0.0325170
  69.6900024    0.0335255
  69.7000046    0.0359450
  69.7100067    0.0366301
  69.7200012    0.0335587
  69.7300034    0.0324499
  69.7400055    0.0324861
  69.7500000    0.0353229
  69.7600021    0.0481525
  69.7700043    0.0460158
  69.7800064    0.0304438
  69.7900009    0.0282458
  69.8000031    0.0264865
  69.8100052    0.0288355
  69.8199997    0.0394808
  69.8300018    0.0376678
  69.8400040    0.0268518
  69.8500061    0.0261398
  69.8600006    0.0267274
  69.8700027    0.0413298
  69.8800049    0.0333278
  69.8900070    0.0370558
  69.9000015    0.0496275
  69.9100037    0.0435164
  69.9200058    0.0411672
  69.9300003    0.0325790
  69.9400024    0.0312880
  69.9500046    0.0412924
  69.9600067    0.0287135
  69.9700012    0.0324719
  69.9800034    0.0359954
  69.9900055    0.0334338
  70.0000000    0.0306593
  70.0100021    0.0325180
  70.0200043    0.0342687
  70.0300064    0.0414292
  70.0400009    0.0368139
  70.0500031    0.0361315
  70.0600052    0.0311588
  70.0699997    0.0350652
  70.0800018    0.0344091
  70.0900040    0.0421618
  70.1000061    0.0322140
  70.1100006    0.0331645
  70.1200027    0.0333801
  70.1300049    0.0392109
  70.1400070    0.0401251
  70.1500015    0.0319922
  70.1600037    0.0340464
  70.1700058    0.0432414
  70.1800003    0.0422728
  70.1900024    0.0289479
  70.2000046    0.0327748
  70.2100067    0.0239188
  70.2200012    0.0354319
  70.2300034    0.0350170
  70.2400055    0.0387442
  70.2500000    0.0350091
  70.2600021    0.0309786
  70.2700043    0.0233180
  70.2800064    0.0204007
  70.2900009    0.0232912
  70.3000031    0.0259927
  70.3100052    0.0202568
  70.3199997    0.0212518
  70.3300018    0.0332653
  70.3400040    0.0337676
  70.3500061    0.0339993
  70.3600006    0.0344719
  70.3700027    0.0308385
  70.3800049    0.0292248
  70.3900070    0.0315066
  70.4000015    0.0263674
  70.4100037    0.0328254
  70.4200058    0.0327745
  70.4300003    0.0399521
  70.4400024    0.0269455
  70.4500046    0.0234755
  70.4600067    0.0289236
  70.4700012    0.0356904
  70.4800034    0.0332933
  70.4900055    0.0306735
  70.5000000    0.0241832
  70.5100021    0.0316703
  70.5200043    0.0261574
  70.5300064    0.0237319
  70.5400009    0.0307141
  70.5500031    0.0383205
  70.5600052    0.0351560
  70.5699997    0.0303396
  70.5800018    0.0340146
  70.5900040    0.0274099
  70.6000061    0.0255492
  70.6100006    0.0254814
  70.6200027    0.0433112
  70.6300049    0.0300388
  70.6400070    0.0358612
  70.6500015    0.0264351
  70.6600037    0.0273793
  70.6700058    0.0270215
  70.6800003    0.0308668
  70.6900024    0.0286615
  70.7000046    0.0338572
  70.7100067    0.0368643
  70.7200012    0.0207790
  70.7300034    0.0357562
  70.7400055    0.0303527
  70.7500000    0.0249060
  70.7600021    0.0267368
  70.7700043    0.0140302
  70.7800064    0.0263301
  70.7900009    0.0259917
  70.8000031    0.0298642
  70.8100052    0.0336466
  70.8199997    0.0251488
  70.8300018    0.0338544
  70.8400040    0.0291360
  70.8500061    0.0328229
  70.8600006    0.0198929
  70.8700027    0.0224105
  70.8800049    0.0266000
  70.8900070    0.0194772
  70.9000015    0.0294918
  70.9100037    0.0358252
  70.9200058    0.0224101
  70.9300003    0.0200723
  70.9400024    0.0277349
  70.9500046    0.0175765
  70.9600067    0.0365351
  70.9700012    0.0211233
  70.9800034    0.0334318
  70.9900055    0.0245526
  71.0000000    0.0236092
  71.0100021    0.0384568
  71.0200043    0.0507825
  71.0300064    0.0146101
  71.0400009    0.0248289
  71.0500031    0.0339655
  71.0600052    0.0314847
  71.0699997    0.0357143
  71.0800018    0.0353149
  71.0900040    0.0400678
  71.1000061    0.0334806
  71.1100006    0.0346769
  71.1200027    0.0344520
  71.1300049    0.0251486
  71.1400070    0.0309696
  71.1500015    0.0335117
  71.1600037    0.0335779
  71.1700058    0.0355665
  71.1800003    0.0266857
  71.1900024    0.0144163
  71.2000046    0.0136130
  71.2100067    0.0255717
  71.2200012    0.0314306
  71.2300034    0.0254234
  71.2400055    0.0330006
  71.2500000    0.0347712
  71.2600021    0.0380258
  71.2700043    0.0381090
  71.2800064    0.0285881
  71.2900009    0.0342989
  71.3000031    0.0358940
  71.3100052    0.0346839
  71.3199997    0.0326547
  71.3300018    0.0329511
  71.3400040    0.0405323
  71.3500061    0.0430313
  71.3600006    0.0339416
  71.3700027    0.0398435
  71.3800049    0.0345930
  71.3900070    0.0320907
  71.4000015    0.0337569
  71.4100037    0.0307286
  71.4200058    0.0269841
  71.4300003    0.0238762
  71.4400024    0.0377539
  71.4500046    0.0286787
  71.4600067    0.0331363
  71.4700012    0.0345726
  71.4800034    0.0338312
  71.4900055    0.0337938
  71.5000000    0.0402401
  71.5100021    0.0296428
  71.5200043    0.0351380
  71.5300064    0.0348549
  71.5400009    0.0375056
  71.5500031    0.0242306
  71.5600052    0.0181186
  71.5699997    0.0267838
  71.5800018    0.0334538
  71.5900040    0.0238238
  71.6000061    0.0279775
  71.6100006    0.0179344
  71.6200027    0.0410945
  71.6300049    0.0261868
  71.6400070    0.0248143
  71.6500015    0.0270871
  71.6600037    0.0277269
  71.6700058    0.0244891
  71.6800003    0.0272114
  71.6900024    0.0232113
  71.7000046    0.0263529
  71.7100067    0.0228486
  71.7200012    0.0241586
  71.7300034    0.0295148
  71.7400055    0.0144570
  71.7500000    0.0331840
  71.7600021    0.0235949
  71.7700043    0.0215950
  71.7800064    0.0186800
  71.7900009    0.0243695
  71.8000031    0.0323554
  71.8100052    0.0373001
  71.8199997    0.0320713
  71.8300018    0.0251400
  71.8400040    0.0177832
  71.8500061    0.0319012
  71.8600006    0.0244633
  71.8700027    0.0287416
  71.8800049    0.0319457
  71.8900070    0.0265444
  71.9000015    0.0345804
  71.9100037    0.0353170
  71.9200058    0.0351580
  71.9300003    0.0293296
  71.9400024    0.0284590
  71.9500046    0.0297401
  71.9600067    0.0238496
  71.9700012    0.0267394
  71.9800034    0.0266763
  71.9900055    0.0303477
  72.0000000    0.0332188
  72.0100021    0.0291945
  72.0200043    0.0265974
  72.0300064    0.0334281
  72.0400009    0.0257698
  72.0500031    0.0267199
  72.0600052    0.0306160
  72.0699997    0.0331678
  72.0800018    0.0288976
  72.0900040    0.0302333
  72.1000061    0.0297548
  72.1100006    0.0281380
  72.1200027    0.0271669
  72.1300049    0.0277572
  72.1400070    0.0272691
  72.1500015    0.0240707
  72.1600037    0.0263358
  72.1700058    0.0267688
  72.1800003    0.0274184
  72.1900024    0.0267874
  72.2000046    0.0215649
  72.2100067    0.0196693
  72.2200012    0.0191966
  72.2300034    0.0211614
  72.2400055    0.0227049
  72.2500000    0.0320944
  72.2600021    0.0297117
  72.2700043    0.0348216
  72.2800064    0.0266963
  72.2900009    0.0357771
  72.3000031    0.0301019
  72.3100052    0.0302041
  72.3199997    0.0274239
  72.3300018    0.0281180
  72.3400040    0.0400031
  72.3500061    0.0311889
  72.3600006    0.0200992
  72.3700027    0.0237128
  72.3800049    0.0218758
  72.3900070    0.0168336
  72.4000015    0.0386818
  72.4100037    0.0241056
  72.4200058    0.0225510
  72.4300003    0.0332703
  72.4400024    0.0287058
  72.4500046    0.0137318
  72.4600067    0.0323934
  72.4700012    0.0118902
  72.4800034    0.0208100
  72.4900055    0.0274143
  72.5000000    0.0247502
  72.5100021    0.0293560
  72.5200043    0.0201135
  72.5300064    0.0328411
  72.5400009    0.0230646
  72.5500031    0.0296844
  72.5600052    0.0231404
  72.5699997    0.0266111
  72.5800018    0.0247159
  72.5900040    0.0277362
  72.6000061    0.0277469
  72.6100006    0.0336553
  72.6200027    0.0279587
  72.6300049    0.0275428
  72.6400070    0.0326852
  72.6500015    0.0308861
  72.6600037    0.0262933
  72.6700058    0.0253504
  72.6800003    0.0263837
  72.6900024    0.0292096
  72.7000046    0.0314044
  72.7100067    0.0329810
  72.7200012    0.0278141
  72.7300034    0.0283969
  72.7400055    0.0262579
  72.7500000    0.0253120
  72.7600021    0.0345524
  72.7700043    0.0334864
  72.7800064    0.0193996
  72.7900009    0.0289067
  72.8000031    0.0175794
  72.8100052    0.0317452
  72.8199997    0.0346049
  72.8300018    0.0310088
  72.8400040    0.0302150
  72.8500061    0.0351839
  72.8600006    0.0252710
  72.8700027    0.0161952
  72.8800049    0.0323814
  72.8900070    0.0270799
  72.9000015    0.0253597
  72.9100037    0.0447321
  72.9200058    0.0278593
  72.9300003    0.0274129
  72.9400024    0.0293812
  72.9500046    0.0363133
  72.9600067    0.0409806
  72.9700012    0.0324572
  72.9800034    0.0310325
  72.9900055    0.0329440
  73.0000000    0.0291909
  73.0100021    0.0277092
  73.0200043    0.0309280
  73.0300064    0.0294053
  73.0400009    0.0359983
  73.0500031    0.0286280
  73.0600052    0.0400577
  73.0699997    0.0292668
  73.0800018    0.0299407
  73.0900040    0.0399795
  73.1000061    0.0376511
  73.1100006    0.0356861
  73.1200027    0.0350682
  73.1300049    0.0342516
  73.1400070    0.0325974
  73.1500015    0.0307903
  73.1600037    0.0329881
  73.1700058    0.0392103
  73.1800003    0.0357913
  73.1900024    0.0316101
  73.2000046    0.0376419
  73.2100067    0.0442721
  73.2200012    0.0400666
  73.2300034    0.0363557
  73.2400055    0.0381940
  73.2500000    0.0406363
  73.2600021    0.0415744
  73.2700043    0.0431276
  73.2800064    0.0346805
  73.2900009    0.0496068
  73.3000031    0.0393929
  73.3100052    0.0451662
  73.3199997    0.0398252
  73.3300018    0.0405864
  73.3400040    0.0317688
  73.3500061    0.0289490
  73.3600006    0.0301433
  73.3700027    0.0194529
  73.3800049    0.0265982
  73.3900070    0.0351044
  73.4000015    0.0350143
  73.4100037    0.0286700
  73.4200058    0.0394108
  73.4300003    0.0310672
  73.4400024    0.0268989
  73.4500046    0.0231959
  73.4600067    0.0305391
  73.4700012    0.0286129
  73.4800034    0.0344124
  73.4900055    0.0238689
  73.5000000    0.0231857
  73.5100021    0.0315323
  73.5200043    0.0188149
  73.5300064    0.0267955
  73.5400009    0.0347171
  73.5500031    0.0266536
  73.5600052    0.0352635
  73.5699997    0.0363498
  73.5800018    0.0349860
  73.5900040    0.0305820
  73.6000061    0.0311749
  73.6100006    0.0289724
  73.6200027    0.0254643
  73.6300049    0.0227509
  73.6400070    0.0275915
  73.6500015    0.0229748
  73.6600037    0.0295862
  73.6700058    0.0366770
  73.6800003    0.0359265
  73.6900024    0.0343623
  73.7000046    0.0320808
  73.7100067    0.0411912
  73.7200012    0.0404173
  73.7300034    0.0353470
  73.7400055    0.0359239
  73.7500000    0.0310255
  73.7600021    0.0395634
  73.7700043    0.0371419
  73.7800064    0.0325444
  73.7900009    0.0405179
  73.8000031    0.0418474
  73.8100052    0.0431843
  73.8199997    0.0322500
  73.8300018    0.0382449
  73.8400040    0.0313393
  73.8500061    0.0317997
  73.8600006    0.0271003
  73.8700027    0.0276604
  73.8800049    0.0300477
  73.8900070    0.0342677
  73.9000015    0.0315851
  73.9100037    0.0348670
  73.9200058    0.0320862
  73.9300003    0.0262215
  73.9400024    0.0377705
  73.9500046    0.0388048
  73.9600067    0.0350466
  73.9700012    0.0283721
  73.9800034    0.0388247
  73.9900055    0.0287014
  74.0000000    0.0451533
  74.0100021    0.0279923
  74.0200043    0.0324339
  74.0300064    0.0323656
  74.0400009    0.0391400
  74.0500031    0.0383974
  74.0600052    0.0261420
  74.0700073    0.0414949
  74.0800018    0.0379557
  74.0900040    0.0351814
  74.1000061    0.0399766
  74.1100006    0.0385898
  74.1200027    0.0345606
  74.1300049    0.0407582
  74.1400070    0.0398863
  74.1500015    0.0366708
  74.1600037    0.0341190
  74.1700058    0.0271721
  74.1800003    0.0258587
  74.1900024    0.0292342
  74.2000046    0.0352496
  74.2100067    0.0361351
  74.2200012    0.0387832
  74.2300034    0.0355555
  74.2400055    0.0366967
  74.2500000    0.0377701
  74.2600021    0.0390390
  74.2700043    0.0346968
  74.2800064    0.0475247
  74.2900009    0.0274813
  74.3000031    0.0346085
  74.3100052    0.0420147
  74.3200073    0.0398401
  74.3300018    0.0341583
  74.3400040    0.0383056
  74.3500061    0.0414865
  74.3600006    0.0362260
  74.3700027    0.0388654
  74.3800049    0.0427813
  74.3900070    0.0393881
  74.4000015    0.0395530
  74.4100037    0.0312229
  74.4200058    0.0296256
  74.4300003    0.0302998
  74.4400024    0.0454706
  74.4500046    0.0422888
  74.4600067    0.0345333
  74.4700012    0.0494827
  74.4800034    0.0366201
  74.4900055    0.0356701
  74.5000000    0.0478757
  74.5100021    0.0353510
  74.5200043    0.0364073
  74.5300064    0.0375544
  74.5400009    0.0343108
  74.5500031    0.0327739
  74.5600052    0.0398929
  74.5700073    0.0420664
  74.5800018    0.0280847
  74.5900040    0.0300495
  74.6000061    0.0278616
  74.6100006    0.0401577
  74.6200027    0.0329451
  74.6300049    0.0297668
  74.6400070    0.0286959
  74.6500015    0.0342762
  74.6600037    0.0384705
  74.6700058    0.0358092
  74.6800003    0.0351730
  74.6900024    0.0377863
  74.7000046    0.0342797
  74.7100067    0.0341115
  74.7200012    0.0368604
  74.7300034    0.0387624
  74.7400055    0.0391674
  74.7500000    0.0340391
  74.7600021    0.0419376
  74.7700043    0.0345638
  74.7800064    0.0398826
  74.7900009    0.0348104
  74.8000031    0.0373709
  74.8100052    0.0345885
  74.8200073    0.0362505
  74.8300018    0.0299292
  74.8400040    0.0289776
  74.8500061    0.0342200
  74.8600006    0.0347406
  74.8700027    0.0357879
  74.8800049    0.0295657
  74.8900070    0.0333448
  74.9000015    0.0326692
  74.9100037    0.0342170
  74.9200058    0.0222679
  74.9300003    0.0261743
  74.9400024    0.0310867
  74.9500046    0.0234221
  74.9600067    0.0358317
  74.9700012    0.0390090
  74.9800034    0.0280637
  74.9900055    0.0326959
  75.0000000    0.0267106
  75.0100021    0.0245106
  75.0200043    0.0328780
  75.0300064    0.0339439
  75.0400009    0.0402375
  75.0500031    0.0252375
  75.0600052    0.0328415
  75.0700073    0.0346225
  75.0800018    0.0283252
  75.0900040    0.0371478
  75.1000061    0.0280934
  75.1100006    0.0264667
  75.1200027    0.0329681
  75.1300049    0.0310660
  75.1400070    0.0379758
  75.1500015    0.0404097
  75.1600037    0.0281884
  75.1700058    0.0343959
  75.1800003    0.0375655
  75.1900024    0.0319873
  75.2000046    0.0429379
  75.2100067    0.0378853
  75.2200012    0.0340004
  75.2300034    0.0321960
  75.2400055    0.0384176
  75.2500000    0.0377807
  75.2600021    0.0342220
  75.2700043    0.0399836
  75.2800064    0.0377932
  75.2900009    0.0411093
  75.3000031    0.0369767
  75.3100052    0.0375377
  75.3200073    0.0279907
  75.3300018    0.0322126
  75.3400040    0.0358758
  75.3500061    0.0405304
  75.3600006    0.0394580
  75.3700027    0.0342776
  75.3800049    0.0352005
  75.3900070    0.0350178
  75.4000015    0.0357319
  75.4100037    0.0365457
  75.4200058    0.0317325
  75.4300003    0.0304666
  75.4400024    0.0394508
  75.4500046    0.0372049
  75.4600067    0.0283728
  75.4700012    0.0430140
  75.4800034    0.0281386
  75.4900055    0.0443678
  75.5000000    0.0426594
  75.5100021    0.0326071
  75.5200043    0.0384948
  75.5300064    0.0310083
  75.5400009    0.0281108
  75.5500031    0.0364335
  75.5600052    0.0368308
  75.5700073    0.0355344
  75.5800018    0.0384880
  75.5900040    0.0342415
  75.6000061    0.0417987
  75.6100006    0.0403962
  75.6200027    0.0389782
  75.6300049    0.0326056
  75.6400070    0.0286694
  75.6500015    0.0354335
  75.6600037    0.0377037
  75.6700058    0.0352715
  75.6800003    0.0332642
  75.6900024    0.0378384
  75.7000046    0.0243023
  75.7100067    0.0302453
  75.7200012    0.0365667
  75.7300034    0.0335166
  75.7400055    0.0314905
  75.7500000    0.0278553
  75.7600021    0.0397157
  75.7700043    0.0375477
  75.7800064    0.0351595
  75.7900009    0.0306591
  75.8000031    0.0392776
  75.8100052    0.0340172
  75.8200073    0.0301682
  75.8300018    0.0365570
  75.8400040    0.0446980
  75.8500061    0.0331033
  75.8600006    0.0369763
  75.8700027    0.0350379
  75.8800049    0.0329295
  75.8900070    0.0364977
  75.9000015    0.0331693
  75.9100037    0.0355024
  75.9200058    0.0365339
  75.9300003    0.0225807
  75.9400024    0.0366856
  75.9500046    0.0338123
  75.9600067    0.0421537
  75.9700012    0.0401012
  75.9800034    0.0342841
  75.9900055    0.0371162
  76.0000000    0.0353342
  76.0100021    0.0311195
  76.0200043    0.0325605
  76.0300064    0.0339764
  76.0400009    0.0368892
  76.0500031    0.0369600
  76.0600052    0.0337078
  76.0700073    0.0351777
  76.0800018    0.0304928
  76.0900040    0.0370465
  76.1000061    0.0322337
  76.1100006    0.0409108
  76.1200027    0.0323870
  76.1300049    0.0316348
  76.1400070    0.0337445
  76.1500015    0.0266017
  76.1600037    0.0340799
  76.1700058    0.0272639
  76.1800003    0.0456847
  76.1900024    0.0321096
  76.2000046    0.0310707
  76.2100067    0.0319244
  76.2200012    0.0364160
  76.2300034    0.0315153
  76.2400055    0.0366113
  76.2500000    0.0398019
  76.2600021    0.0338242
  76.2700043    0.0372528
  76.2800064    0.0398376
  76.2900009    0.0334933
  76.3000031    0.0288962
  76.3100052    0.0254216
  76.3200073    0.0374044
  76.3300018    0.0289351
  76.3400040    0.0304704
  76.3500061    0.0224923
  76.3600006    0.0237648
  76.3700027    0.0192405
  76.3800049    0.0276999
  76.3900070    0.0177839
  76.4000015    0.0346390
  76.4100037    0.0335472
  76.4200058    0.0320143
  76.4300003    0.0305013
  76.4400024    0.0229922
  76.4500046    0.0454593
  76.4600067    0.0358663
  76.4700012    0.0267000
  76.4800034    0.0302815
  76.4900055    0.0175127
  76.5000000    0.0195853
  76.5100021    0.0228952
  76.5200043    0.0447609
  76.5300064    0.0363893
  76.5400009    0.0282309
  76.5500031    0.0466881
  76.5600052    0.0337535
  76.5700073    0.0274029
  76.5800018    0.0317618
  76.5900040    0.0275623
  76.6000061    0.0287841
  76.6100006    0.0261718
  76.6200027    0.0343097
  76.6300049    0.0403232
  76.6400070    0.0352402
  76.6500015    0.0392137
  76.6600037    0.0379918
  76.6700058    0.0303710
  76.6800003    0.0359215
  76.6900024    0.0306164
  76.7000046    0.0417615
  76.7100067    0.0277644
  76.7200012    0.0392757
  76.7300034    0.0356575
  76.7400055    0.0396727
  76.7500000    0.0405453
  76.7600021    0.0406983
  76.7700043    0.0276576
  76.7800064    0.0339898
  76.7900009    0.0348477
  76.8000031    0.0285855
  76.8100052    0.0309782
  76.8200073    0.0347588
  76.8300018    0.0392139
  76.8400040    0.0301008
  76.8500061    0.0342185
  76.8600006    0.0311088
  76.8700027    0.0332096
  76.8800049    0.0288010
  76.8900070    0.0284267
  76.9000015    0.0373512
  76.9100037    0.0283872
  76.9200058    0.0450384
  76.9300003    0.0336513
  76.9400024    0.0392043
  76.9500046    0.0335645
  76.9600067    0.0397455
  76.9700012    0.0366482
  76.9800034    0.0367831
  76.9900055    0.0345903
  77.0000000    0.0362863
  77.0100021    0.0323649
  77.0200043    0.0357084
  77.0300064    0.0296208
  77.0400009    0.0381604
  77.0500031    0.0359369
  77.0600052    0.0421300
  77.0700073    0.0276139
  77.0800018    0.0287841
  77.0900040    0.0330294
  77.1000061    0.0412830
  77.1100006    0.0402873
  77.1200027    0.0342462
  77.1300049    0.0304267
  77.1400070    0.0317381
  77.1500015    0.0303015
  77.1600037    0.0404227
  77.1700058    0.0270236
  77.1800003    0.0358193
  77.1900024    0.0245818
  77.2000046    0.0233160
  77.2100067    0.0353578
  77.2200012    0.0302870
  77.2300034    0.0162712
  77.2400055    0.0213156
  77.2500000    0.0260217
  77.2600021    0.0220746
  77.2700043    0.0251085
  77.2800064    0.0295927
  77.2900009    0.0300674
  77.3000031    0.0200318
  77.3100052    0.0275372
  77.3200073    0.0314461
  77.3300018    0.0309327
  77.3400040    0.0179342
  77.3500061    0.0257953
  77.3600006    0.0181667
  77.3700027    0.0292169
  77.3800049    0.0293617
  77.3900070    0.0099775
  77.4000015    0.0336885
  77.4100037    0.0164859
  77.4200058    0.0215507
  77.4300003    0.0301616
  77.4400024    0.0296532
  77.4500046    0.0330348
  77.4600067    0.0335487
  77.4700012    0.0201825
  77.4800034    0.0328249
  77.4900055    0.0299727
  77.5000000    0.0252372
  77.5100021    0.0256705
  77.5200043    0.0277820
  77.5300064    0.0327326
  77.5400009    0.0211937
  77.5500031    0.0263573
  77.5600052    0.0223031
  77.5700073    0.0308300
  77.5800018    0.0365279
  77.5900040    0.0402162
  77.6000061    0.0291760
  77.6100006    0.0304419
  77.6200027    0.0417599
  77.6300049    0.0343273
  77.6400070    0.0459046
  77.6500015    0.0376996
  77.6600037    0.0371789
  77.6700058    0.0434806
  77.6800003    0.0299855
  77.6900024    0.0347058
  77.7000046    0.0315754
  77.7100067    0.0375172
  77.7200012    0.0369974
  77.7300034    0.0355978
  77.7400055    0.0325599
  77.7500000    0.0367083
  77.7600021    0.0384083
  77.7700043    0.0330128
  77.7800064    0.0295625
  77.7900009    0.0297135
  77.8000031    0.0279108
  77.8100052    0.0257139
  77.8200073    0.0277950
  77.8300018    0.0396990
  77.8400040    0.0323320
  77.8500061    0.0249942
  77.8600006    0.0241320
  77.8700027    0.0315486
  77.8800049    0.0326264
  77.8900070    0.0335139
  77.9000015    0.0272948
  77.9100037    0.0473335
  77.9200058    0.0343431
  77.9300003    0.0286578
  77.9400024    0.0465189
  77.9500046    0.0450144
  77.9600067    0.0420117
  77.9700012    0.0437086
  77.9800034    0.0427749
  77.9900055    0.0282976
  78.0000000    0.0358262
  78.0100021    0.0270440
  78.0200043    0.0362956
  78.0300064    0.0391021
  78.0400009    0.0341291
  78.0500031    0.0367542
  78.0600052    0.0255468
  78.0700073    0.0357770
  78.0800018    0.0360768
  78.0900040    0.0382000
  78.1000061    0.0414748
  78.1100006    0.0370049
  78.1200027    0.0283957
  78.1300049    0.0336168
  78.1400070    0.0342147
  78.1500015    0.0336973
  78.1600037    0.0320434
  78.1700058    0.0289915
  78.1800003    0.0358025
  78.1900024    0.0351453
  78.2000046    0.0263554
  78.2100067    0.0371989
  78.2200012    0.0443805
  78.2300034    0.0400200
  78.2400055    0.0334116
  78.2500000    0.0387685
  78.2600021    0.0313486
  78.2700043    0.0241709
  78.2800064    0.0362295
  78.2900009    0.0329625
  78.3000031    0.0360743
  78.3100052    0.0414501
  78.3200073    0.0409093
  78.3300018    0.0369899
  78.3400040    0.0387202
  78.3500061    0.0422872
  78.3600006    0.0434517
  78.3700027    0.0367525
  78.3800049    0.0387973
  78.3900070    0.0364770
  78.4000015    0.0324506
  78.4100037    0.0405023
  78.4200058    0.0366644
  78.4300003    0.0322087
  78.4400024    0.0324651
  78.4500046    0.0271356
  78.4600067    0.0392545
  78.4700012    0.0409665
  78.4800034    0.0374630
  78.4900055    0.0359980
  78.5000000    0.0279748
  78.5100021    0.0375240
  78.5200043    0.0321213
  78.5300064    0.0414530
  78.5400009    0.0314913
  78.5500031    0.0385487
  78.5600052    0.0386795
  78.5700073    0.0355355
  78.5800018    0.0401521
  78.5900040    0.0405178
  78.6000061    0.0397934
  78.6100006    0.0427784
  78.6200027    0.0402887
  78.6300049    0.0334004
  78.6400070    0.0321425
  78.6500015    0.0380507
  78.6600037    0.0303599
  78.6700058    0.0339553
  78.6800003    0.0284130
  78.6900024    0.0278620
  78.7000046    0.0442866
  78.7100067    0.0334376
  78.7200012    0.0313456
  78.7300034    0.0329706
  78.7400055    0.0405984
  78.7500000    0.0395595
  78.7600021    0.0235131
  78.7700043    0.0321471
  78.7800064    0.0394807
  78.7900009    0.0319267
  78.8000031    0.0264330
  78.8100052    0.0225125
  78.8200073    0.0306904
  78.8300018    0.0324816
  78.8400040    0.0282017
  78.8500061    0.0336485
  78.8600006    0.0379195
  78.8700027    0.0380389
  78.8800049    0.0365722
  78.8900070    0.0393329
  78.9000015    0.0412852
  78.9100037    0.0370059
  78.9200058    0.0388615
  78.9300003    0.0388458
  78.9400024    0.0373614
  78.9500046    0.0298628
  78.9600067    0.0370159
  78.9700012    0.0386744
  78.9800034    0.0415718
  78.9900055    0.0436984
  79.0000000    0.0377087
  79.0100021    0.0329518
  79.0200043    0.0362082
  79.0300064    0.0265161
  79.0400009    0.0433433
  79.0500031    0.0342907
  79.0600052    0.0346911
  79.0700073    0.0380435
  79.0800018    0.0372181
  79.0900040    0.0313270
  79.1000061    0.0346406
  79.1100006    0.0366897
  79.1200027    0.0363306
  79.1300049    0.0371281
  79.1400070    0.0391245
  79.1500015    0.0416080
  79.1600037    0.0312003
  79.1700058    0.0406129
  79.1800003    0.0422098
  79.1900024    0.0355465
  79.2000046    0.0370883
  79.2100067    0.0355948
  79.2200012    0.0391228
  79.2300034    0.0285417
  79.2400055    0.0332690
  79.2500000    0.0337487
  79.2600021    0.0248596
  79.2700043    0.0364535
  79.2800064    0.0353148
  79.2900009    0.0429335
  79.3000031    0.0334726
  79.3100052    0.0285600
  79.3200073    0.0304705
  79.3300018    0.0390553
  79.3400040    0.0372417
  79.3500061    0.0406958
  79.3600006    0.0361097
  79.3700027    0.0459836
  79.3800049    0.0340115
  79.3900070    0.0343295
  79.4000015    0.0350629
  79.4100037    0.0334382
  79.4200058    0.0355126
  79.4300003    0.0374405
  79.4400024    0.0404278
  79.4500046    0.0396092
  79.4600067    0.0293378
  79.4700012    0.0360101
  79.4800034    0.0427115
  79.4900055    0.0303377
  79.5000000    0.0301394
  79.5100021    0.0299194
  79.5200043    0.0331684
  79.5300064    0.0361801
  79.5400009    0.0258534
  79.5500031    0.0307069
  79.5600052    0.0333145
  79.5700073    0.0346549
  79.5800018    0.0339325
  79.5900040    0.0338642
  79.6000061    0.0263983
  79.6100006    0.0314814
  79.6200027    0.0384995
  79.6300049    0.0312089
  79.6400070    0.0368539
  79.6500015    0.0333894
  79.6600037    0.0321086
  79.6700058    0.0369670
  79.6800003    0.0369888
  79.6900024    0.0406402
  79.7000046    0.0397557
  79.7100067    0.0287313
  79.7200012    0.0370416
  79.7300034    0.0272841
  79.7400055    0.0377079
  79.7500000    0.0406419
  79.7600021    0.0278431
  79.7700043    0.0379505
  79.7800064    0.0245950
  79.7900009    0.0290241
  79.8000031    0.0331869
  79.8100052    0.0293555
  79.8200073    0.0350407
  79.8300018    0.0378700
  79.8400040    0.0488287
  79.8500061    0.0374825
  79.8600006    0.0360591
  79.8700027    0.0338919
  79.8800049    0.0363876
  79.8900070    0.0383495
  79.9000015    0.0370623
  79.9100037    0.0390900
  79.9200058    0.0383726
  79.9300003    0.0344628
  79.9400024    0.0424128
  79.9500046    0.0471233
  79.9600067    0.0373229
  79.9700012    0.0407536
  79.9800034    0.0354091
  79.9900055    0.0321623
  80.0000000    0.0400401
  80.0100021    0.0265843
  80.0200043    0.0217764
  80.0300064    0.0257984
  80.0400009    0.0196784
  80.0500031    0.0166844
  80.0600052    0.0320798
  80.0700073    0.0401662
  80.0800018    0.0155673
  80.0900040    0.0330178
  80.1000061    0.0368948
  80.1100006    0.0390389
  80.1200027    0.0232773
  80.1300049    0.0315205
  80.1400070    0.0328809
  80.1500015    0.0369549
  80.1600037    0.0272205
  80.1700058    0.0304737
  80.1800003    0.0342564
  80.1900024    0.0297065
  80.2000046    0.0270406
  80.2100067    0.0370330
  80.2200012    0.0297017
  80.2300034    0.0364723
  80.2400055    0.0371159
  80.2500000    0.0373233
  80.2600021    0.0329907
  80.2700043    0.0337699
  80.2800064    0.0381969
  80.2900009    0.0320753
  80.3000031    0.0297030
  80.3100052    0.0310423
  80.3200073    0.0356314
  80.3300018    0.0260925
  80.3400040    0.0333828
  80.3500061    0.0400728
  80.3600006    0.0314967
  80.3700027    0.0340561
  80.3800049    0.0385443
  80.3900070    0.0349143
  80.4000015    0.0404678
  80.4100037    0.0266861
  80.4200058    0.0349939
  80.4300003    0.0274507
  80.4400024    0.0279501
  80.4500046    0.0325923
  80.4600067    0.0341001
  80.4700012    0.0269284
  80.4800034    0.0390917
  80.4900055    0.0436756
  80.5000076    0.0366401
  80.5100021    0.0385002
  80.5200043    0.0325720
  80.5300064    0.0410920
  80.5400009    0.0360331
  80.5500031    0.0309552
  80.5600052    0.0310150
  80.5700073    0.0294102
  80.5800018    0.0297889
  80.5900040    0.0309997
  80.6000061    0.0314663
  80.6100006    0.0376886
  80.6200027    0.0322503
  80.6300049    0.0284598
  80.6400070    0.0377144
  80.6500015    0.0417244
  80.6600037    0.0335175
  80.6700058    0.0290422
  80.6800003    0.0375412
  80.6900024    0.0339229
  80.7000046    0.0358859
  80.7100067    0.0369293
  80.7200012    0.0247243
  80.7300034    0.0295947
  80.7400055    0.0316425
  80.7500076    0.0347465
  80.7600021    0.0368853
  80.7700043    0.0309058
  80.7800064    0.0354067
  80.7900009    0.0292944
  80.8000031    0.0359306
  80.8100052    0.0340898
  80.8200073    0.0335305
  80.8300018    0.0256330
  80.8400040    0.0283423
  80.8500061    0.0380962
  80.8600006    0.0392412
  80.8700027    0.0439283
  80.8800049    0.0443536
  80.8900070    0.0331009
  80.9000015    0.0397873
  80.9100037    0.0334342
  80.9200058    0.0243122
  80.9300003    0.0212165
  80.9400024    0.0302558
  80.9500046    0.0405020
  80.9600067    0.0432422
  80.9700012    0.0370944
  80.9800034    0.0418340
  80.9900055    0.0348957
  81.0000076    0.0320912
  81.0100021    0.0485954
  81.0200043    0.0421939
  81.0300064    0.0361123
  81.0400009    0.0476451
  81.0500031    0.0294046
  81.0600052    0.0398878
  81.0700073    0.0435978
  81.0800018    0.0366393
  81.0900040    0.0373221
  81.1000061    0.0354532
  81.1100006    0.0437707
  81.1200027    0.0397453
  81.1300049    0.0339789
  81.1400070    0.0458681
  81.1500015    0.0355728
  81.1600037    0.0302685
  81.1700058    0.0408326
  81.1800003    0.0416994
  81.1900024    0.0327068
  81.2000046    0.0352663
  81.2100067    0.0338748
  81.2200012    0.0330106
  81.2300034    0.0331046
  81.2400055    0.0378150
  81.2500076    0.0373259
  81.2600021    0.0363934
  81.2700043    0.0397666
  81.2800064    0.0387459
  81.2900009    0.0375683
  81.3000031    0.0311453
  81.3100052    0.0364373
  81.3200073    0.0349567
  81.3300018    0.0398677
  81.3400040    0.0256267
  81.3500061    0.0376027
  81.3600006    0.0361508
  81.3700027    0.0381194
  81.3800049    0.0364252
  81.3900070    0.0375481
  81.4000015    0.0235549
  81.4100037    0.0364911
  81.4200058    0.0343715
  81.4300003    0.0314846
  81.4400024    0.0422600
  81.4500046    0.0435733
  81.4600067    0.0354131
  81.4700012    0.0277236
  81.4800034    0.0366500
  81.4900055    0.0398019
  81.5000076    0.0399381
  81.5100021    0.0373064
  81.5200043    0.0369070
  81.5300064    0.0367522
  81.5400009    0.0367359
  81.5500031    0.0408010
  81.5600052    0.0377835
  81.5700073    0.0428177
  81.5800018    0.0356827
  81.5900040    0.0360727
  81.6000061    0.0327919
  81.6100006    0.0385727
  81.6200027    0.0312750
  81.6300049    0.0348367
  81.6400070    0.0376698
  81.6500015    0.0310978
  81.6600037    0.0336945
  81.6700058    0.0334353
  81.6800003    0.0349969
  81.6900024    0.0342483
  81.7000046    0.0397205
  81.7100067    0.0396501
  81.7200012    0.0409482
  81.7300034    0.0326876
  81.7400055    0.0343735
  81.7500076    0.0355612
  81.7600021    0.0416373
  81.7700043    0.0388515
  81.7800064    0.0354703
  81.7900009    0.0339393
  81.8000031    0.0386348
  81.8100052    0.0399082
  81.8200073    0.0478968
  81.8300018    0.0405010
  81.8400040    0.0373609
  81.8500061    0.0475683
  81.8600006    0.0412480
  81.8700027    0.0306548
  81.8800049    0.0258360
  81.8900070    0.0424638
  81.9000015    0.0389897
  81.9100037    0.0379536
  81.9200058    0.0421764
  81.9300003    0.0387753
  81.9400024    0.0451226
  81.9500046    0.0380560
  81.9600067    0.0287646
  81.9700012    0.0393398
  81.9800034    0.0305521
  81.9900055    0.0398922
  82.0000076    0.0356743
  82.0100021    0.0426210
  82.0200043    0.0345845
  82.0300064    0.0390898
  82.0400009    0.0429620
  82.0500031    0.0415161
  82.0600052    0.0391835
  82.0700073    0.0460781
  82.0800018    0.0418706
  82.0900040    0.0302258
  82.1000061    0.0351264
  82.1100006    0.0389761
  82.1200027    0.0355343
  82.1300049    0.0263920
  82.1400070    0.0265418
  82.1500015    0.0318031
  82.1600037    0.0366613
  82.1700058    0.0350752
  82.1800003    0.0400992
  82.1900024    0.0342710
  82.2000046    0.0374895
  82.2100067    0.0424471
  82.2200012    0.0283274
  82.2300034    0.0460959
  82.2400055    0.0438553
  82.2500076    0.0312754
  82.2600021    0.0356458
  82.2700043    0.0309232
  82.2800064    0.0349703
  82.2900009    0.0314111
  82.3000031    0.0506192
  82.3100052    0.0379015
  82.3200073    0.0363754
  82.3300018    0.0340581
  82.3400040    0.0364165
  82.3500061    0.0360470
  82.3600006    0.0336050
  82.3700027    0.0271368
  82.3800049    0.0444732
  82.3900070    0.0348155
  82.4000015    0.0394194
  82.4100037    0.0411008
  82.4200058    0.0373550
  82.4300003    0.0351057
  82.4400024    0.0342644
  82.4500046    0.0287749
  82.4600067    0.0343348
  82.4700012    0.0402410
  82.4800034    0.0401915
  82.4900055    0.0282008
  82.5000076    0.0359023
  82.5100021    0.0402372
  82.5200043    0.0347260
  82.5300064    0.0379159
  82.5400009    0.0308827
  82.5500031    0.0379371
  82.5600052    0.0362037
  82.5700073    0.0363948
  82.5800018    0.0285551
  82.5900040    0.0306368
  82.6000061    0.0323593
  82.6100006    0.0321573
  82.6200027    0.0240850
  82.6300049    0.0277136
  82.6400070    0.0318987
  82.6500015    0.0271437
  82.6600037    0.0325675
  82.6700058    0.0327048
  82.6800003    0.0383533
  82.6900024    0.0275129
  82.7000046    0.0357279
  82.7100067    0.0424672
  82.7200012    0.0371723
  82.7300034    0.0305396
  82.7400055    0.0402045
  82.7500076    0.0375568
  82.7600021    0.0307869
  82.7700043    0.0334156
  82.7800064    0.0341971
  82.7900009    0.0354526
  82.8000031    0.0360685
  82.8100052    0.0347526
  82.8200073    0.0405354
  82.8300018    0.0403721
  82.8400040    0.0392710
  82.8500061    0.0318601
  82.8600006    0.0391962
  82.8700027    0.0435698
  82.8800049    0.0417201
  82.8900070    0.0377965
  82.9000015    0.0308076
  82.9100037    0.0305584
  82.9200058    0.0433282
  82.9300003    0.0428167
  82.9400024    0.0376846
  82.9500046    0.0383015
  82.9600067    0.0313910
  82.9700012    0.0363755
  82.9800034    0.0296378
  82.9900055    0.0329431
  83.0000076    0.0393590
  83.0100021    0.0349685
  83.0200043    0.0373833
  83.0300064    0.0335937
  83.0400009    0.0317524
  83.0500031    0.0372059
  83.0600052    0.0395069
  83.0700073    0.0260856
  83.0800018    0.0349481
  83.0900040    0.0321228
  83.1000061    0.0411589
  83.1100006    0.0330039
  83.1200027    0.0324828
  83.1300049    0.0408184
  83.1400070    0.0377734
  83.1500015    0.0374028
  83.1600037    0.0335291
  83.1700058    0.0298329
  83.1800003    0.0416232
  83.1900024    0.0446727
  83.2000046    0.0358037
  83.2100067    0.0466396
  83.2200012    0.0365712
  83.2300034    0.0419254
  83.2400055    0.0348001
  83.2500076    0.0331077
  83.2600021    0.0376274
  83.2700043    0.0493966
  83.2800064    0.0377840
  83.2900009    0.0310901
  83.3000031    0.0277045
  83.3100052    0.0317552
  83.3200073    0.0280579
  83.3300018    0.0220177
  83.3400040    0.0241092
  83.3500061    0.0168997
  83.3600006    0.0320262
  83.3700027    0.0157315
  83.3800049    0.0203788
  83.3900070    0.0250223
  83.4000015    0.0272898
  83.4100037    0.0275645
  83.4200058    0.0339059
  83.4300003    0.0320508
  83.4400024    0.0363569
  83.4500046    0.0429129
  83.4600067    0.0375451
  83.4700012    0.0372726
  83.4800034    0.0324355
  83.4900055    0.0361483
  83.5000076    0.0390305
  83.5100021    0.0369254
  83.5200043    0.0353200
  83.5300064    0.0393285
  83.5400009    0.0296537
  83.5500031    0.0338242
  83.5600052    0.0324182
  83.5700073    0.0328256
  83.5800018    0.0341970
  83.5900040    0.0298665
  83.6000061    0.0255963
  83.6100006    0.0305784
  83.6200027    0.0350013
  83.6300049    0.0269964
  83.6400070    0.0194173
  83.6500015    0.0221952
  83.6600037    0.0208244
  83.6700058    0.0296919
  83.6800003    0.0325864
  83.6900024    0.0224030
  83.7000046    0.0356145
  83.7100067    0.0376693
  83.7200012    0.0307278
  83.7300034    0.0299666
  83.7400055    0.0362079
  83.7500076    0.0306308
  83.7600021    0.0383758
  83.7700043    0.0375017
  83.7800064    0.0292666
  83.7900009    0.0328594
  83.8000031    0.0270752
  83.8100052    0.0397983
  83.8200073    0.0395399
  83.8300018    0.0260101
  83.8400040    0.0444339
  83.8500061    0.0366882
  83.8600006    0.0352621
  83.8700027    0.0357533
  83.8800049    0.0343143
  83.8900070    0.0324834
  83.9000015    0.0273477
  83.9100037    0.0275400
  83.9200058    0.0322639
  83.9300003    0.0342949
  83.9400024    0.0363164
  83.9500046    0.0393513
  83.9600067    0.0259518
  83.9700012    0.0358419
  83.9800034    0.0303705
  83.9900055    0.0401500
  84.0000076    0.0363916
  84.0100021    0.0355471
  84.0200043    0.0380370
  84.0300064    0.0361104
  84.0400009    0.0354965
  84.0500031    0.0326209
  84.0600052    0.0342888
  84.0700073    0.0338698
  84.0800018    0.0358220
  84.0900040    0.0355871
  84.1000061    0.0428201
  84.1100006    0.0278966
  84.1200027    0.0437545
  84.1300049    0.0357578
  84.1400070    0.0381192
  84.1500015    0.0435975
  84.1600037    0.0375845
  84.1700058    0.0415161
  84.1800003    0.0367531
  84.1900024    0.0432573
  84.2000046    0.0383757
  84.2100067    0.0291016
  84.2200012    0.0367537
  84.2300034    0.0358650
  84.2400055    0.0353894
  84.2500076    0.0462777
  84.2600021    0.0338695
  84.2700043    0.0283603
  84.2800064    0.0361507
  84.2900009    0.0294503
  84.3000031    0.0268669
  84.3100052    0.0328531
  84.3200073    0.0391881
  84.3300018    0.0354025
  84.3400040    0.0414206
  84.3500061    0.0347508
  84.3600006    0.0369218
  84.3700027    0.0394749
  84.3800049    0.0393174
  84.3900070    0.0347355
  84.4000015    0.0360506
  84.4100037    0.0373724
  84.4200058    0.0331878
  84.4300003    0.0310838
  84.4400024    0.0252966
  84.4500046    0.0339027
  84.4600067    0.0413531
  84.4700012    0.0286211
  84.4800034    0.0266144
  84.4900055    0.0262126
  84.5000076    0.0331247
  84.5100021    0.0257805
  84.5200043    0.0339787
  84.5300064    0.0263177
  84.5400009    0.0319894
  84.5500031    0.0282637
  84.5600052    0.0266805
  84.5700073    0.0314112
  84.5800018    0.0312831
  84.5900040    0.0251772
  84.6000061    0.0401295
  84.6100006    0.0417061
  84.6200027    0.0375449
  84.6300049    0.0372208
  84.6400070    0.0298159
  84.6500015    0.0409929
  84.6600037    0.0398029
  84.6700058    0.0344671
  84.6800003    0.0352873
  84.6900024    0.0415028
  84.7000046    0.0297062
  84.7100067    0.0327200
  84.7200012    0.0312216
  84.7300034    0.0342889
  84.7400055    0.0267012
  84.7500076    0.0387708
  84.7600021    0.0342779
  84.7700043    0.0386217
  84.7800064    0.0392177
  84.7900009    0.0316225
  84.8000031    0.0346104
  84.8100052    0.0411842
  84.8200073    0.0324526
  84.8300018    0.0397174
  84.8400040    0.0388352
  84.8500061    0.0322834
  84.8600006    0.0282665
  84.8700027    0.0367702
  84.8800049    0.0424143
  84.8900070    0.0417354
  84.9000015    0.0376067
  84.9100037    0.0424682
  84.9200058    0.0399513
  84.9300003    0.0380777
  84.9400024    0.0398905
  84.9500046    0.0383742
  84.9600067    0.0306252
  84.9700012    0.0381915
  84.9800034    0.0477149
  84.9900055    0.0428777
  85.0000076    0.0400041
  85.0100021    0.0385197
  85.0200043    0.0410696
  85.0300064    0.0227072
  85.0400009    0.0291137
  85.0500031    0.0290961
  85.0600052    0.0309006
  85.0700073    0.0368652
  85.0800018    0.0338915
  85.0900040    0.0315116
  85.1000061    0.0330849
  85.1100006    0.0316489
  85.1200027    0.0266360
  85.1300049    0.0251029
  85.1400070    0.0296576
  85.1500015    0.0257940
  85.1600037    0.0317708
  85.1700058    0.0364395
  85.1800003    0.0388075
  85.1900024    0.0399495
  85.2000046    0.0297555
  85.2100067    0.0328800
  85.2200012    0.0339928
  85.2300034    0.0381988
  85.2400055    0.0358486
  85.2500076    0.0356145
  85.2600021    0.0396784
  85.2700043    0.0336773
  85.2800064    0.0353167
  85.2900009    0.0361840
  85.3000031    0.0336363
  85.3100052    0.0404611
  85.3200073    0.0315998
  85.3300018    0.0342655
  85.3400040    0.0364105
  85.3500061    0.0382354
  85.3600006    0.0303702
  85.3700027    0.0395259
  85.3800049    0.0336227
  85.3900070    0.0234706
  85.4000015    0.0414218
  85.4100037    0.0301232
  85.4200058    0.0303798
  85.4300003    0.0333895
  85.4400024    0.0333992
  85.4500046    0.0323765
  85.4600067    0.0356113
  85.4700012    0.0414593
  85.4800034    0.0344601
  85.4900055    0.0365113
  85.5000076    0.0359344
  85.5100021    0.0254371
  85.5200043    0.0450308
  85.5300064    0.0329234
  85.5400009    0.0336990
  85.5500031    0.0346043
  85.5600052    0.0354088
  85.5700073    0.0362962
  85.5800018    0.0300643
  85.5900040    0.0464227
  85.6000061    0.0397726
  85.6100006    0.0380979
  85.6200027    0.0323134
  85.6300049    0.0306115
  85.6400070    0.0238083
  85.6500015    0.0302480
  85.6600037    0.0296788
  85.6700058    0.0352938
  85.6800003    0.0404655
  85.6900024    0.0377765
  85.7000046    0.0327790
  85.7100067    0.0375363
  85.7200012    0.0357417
  85.7300034    0.0396002
  85.7400055    0.0361475
  85.7500076    0.0371312
  85.7600021    0.0332178
  85.7700043    0.0389982
  85.7800064    0.0343367
  85.7900009    0.0355893
  85.8000031    0.0270676
  85.8100052    0.0414273
  85.8200073    0.0337600
  85.8300018    0.0345468
  85.8400040    0.0369183
  85.8500061    0.0398813
  85.8600006    0.0321876
  85.8700027    0.0377617
  85.8800049    0.0354842
  85.8900070    0.0421860
  85.9000015    0.0351246
  85.9100037    0.0400603
  85.9200058    0.0327324
  85.9300003    0.0350855
  85.9400024    0.0241651
  85.9500046    0.0340410
  85.9600067    0.0384132
  85.9700012    0.0321475
  85.9800034    0.0331095
  85.9900055    0.0345690
  86.0000076    0.0375611
  86.0100021    0.0353396
  86.0200043    0.0289234
  86.0300064    0.0244464
  86.0400009    0.0275220
  86.0500031    0.0316621
  86.0600052    0.0359508
  86.0700073    0.0383612
  86.0800018    0.0335396
  86.0900040    0.0377579
  86.1000061    0.0373978
  86.1100006    0.0401830
  86.1200027    0.0253803
  86.1300049    0.0361374
  86.1400070    0.0339879
  86.1500015    0.0371211
  86.1600037    0.0317049
  86.1700058    0.0325979
  86.1800003    0.0329103
  86.1900024    0.0334906
  86.2000046    0.0166086
  86.2100067    0.0196691
  86.2200012    0.0245191
  86.2300034    0.0302929
  86.2400055    0.0288448
  86.2500076    0.0284345
  86.2600021    0.0269422
  86.2700043    0.0153883
  86.2800064    0.0251863
  86.2900009    0.0284533
  86.3000031    0.0252083
  86.3100052    0.0249340
  86.3200073    0.0320964
  86.3300018    0.0312588
  86.3400040    0.0358593
  86.3500061    0.0286467
  86.3600006    0.0111842
  86.3700027    0.0236597
  86.3800049    0.0270602
  86.3900070    0.0264346
  86.4000015    0.0250968
  86.4100037    0.0244872
  86.4200058    0.0187123
  86.4300003    0.0300856
  86.4400024    0.0272605
  86.4500046    0.0190126
  86.4600067    0.0286497
  86.4700012    0.0262474
  86.4800034    0.0265432
  86.4900055    0.0261129
  86.5000076    0.0284648
  86.5100021    0.0245022
  86.5200043    0.0310386
  86.5300064    0.0386854
  86.5400009    0.0336117
  86.5500031    0.0330193
  86.5600052    0.0363905
  86.5700073    0.0240754
  86.5800018    0.0340199
  86.5900040    0.0316542
  86.6000061    0.0417942
  86.6100006    0.0359099
  86.6200027    0.0357382
  86.6300049    0.0339804
  86.6400070    0.0313565
  86.6500015    0.0308395
  86.6600037    0.0318136
  86.6700058    0.0327528
  86.6800003    0.0408439
  86.6900024    0.0389054
  86.7000046    0.0346933
  86.7100067    0.0335770
  86.7200012    0.0284493
  86.7300034    0.0307766
  86.7400055    0.0334057
  86.7500076    0.0309786
  86.7600021    0.0399079
  86.7700043    0.0366743
  86.7800064    0.0396687
  86.7900009    0.0262435
  86.8000031    0.0334609
  86.8100052    0.0276577
  86.8200073    0.0346347
  86.8300018    0.0289107
  86.8400040    0.0266662
  86.8500061    0.0405398
  86.8600006    0.0334343
  86.8700027    0.0404691
  86.8800049    0.0300214
  86.8900070    0.0320848
  86.9000015    0.0231859
  86.9100037    0.0356642
  86.9200058    0.0352791
  86.9300079    0.0297227
  86.9400024    0.0224444
  86.9500046    0.0337958
  86.9600067    0.0336035
  86.9700012    0.0340299
  86.9800034    0.0343981
  86.9900055    0.0321682
  87.0000076    0.0259071
  87.0100021    0.0334184
  87.0200043    0.0346779
  87.0300064    0.0335890
  87.0400009    0.0321565
  87.0500031    0.0341566
  87.0600052    0.0274858
  87.0700073    0.0272425
  87.0800018    0.0304538
  87.0900040    0.0359563
  87.1000061    0.0254569
  87.1100006    0.0255155
  87.1200027    0.0342732
  87.1300049    0.0308440
  87.1400070    0.0300147
  87.1500015    0.0290741
  87.1600037    0.0379630
  87.1700058    0.0308723
  87.1800079    0.0342343
  87.1900024    0.0312621
  87.2000046    0.0331524
  87.2100067    0.0327228
  87.2200012    0.0361630
  87.2300034    0.0337266
  87.2400055    0.0262526
  87.2500076    0.0393782
  87.2600021    0.0341285
  87.2700043    0.0207770
  87.2800064    0.0383554
  87.2900009    0.0263146
  87.3000031    0.0328056
  87.3100052    0.0339999
  87.3200073    0.0255667
  87.3300018    0.0282064
  87.3400040    0.0314244
  87.3500061    0.0337098
  87.3600006    0.0343777
  87.3700027    0.0305686
  87.3800049    0.0431400
  87.3900070    0.0332685
  87.4000015    0.0368432
  87.4100037    0.0290656
  87.4200058    0.0392239
  87.4300079    0.0269942
  87.4400024    0.0181329
  87.4500046    0.0237544
  87.4600067    0.0225427
  87.4700012    0.0270007
  87.4800034    0.0268770
  87.4900055    0.0229196
  87.5000076    0.0359918
  87.5100021    0.0173883
  87.5200043    0.0249597
  87.5300064    0.0311294
  87.5400009    0.0312448
  87.5500031    0.0216373
  87.5600052    0.0159658
  87.5700073    0.0204718
  87.5800018    0.0257270
  87.5900040    0.0283338
  87.6000061    0.0225493
  87.6100006    0.0172287
  87.6200027    0.0347434
  87.6300049    0.0208650
  87.6400070    0.0310368
  87.6500015    0.0235330
  87.6600037    0.0229397
  87.6700058    0.0124299
  87.6800079    0.0199741
  87.6900024    0.0235881
  87.7000046    0.0281252
  87.7100067    0.0168525
  87.7200012    0.0320791
  87.7300034    0.0161090
  87.7400055    0.0262701
  87.7500076    0.0243737
  87.7600021    0.0302706
  87.7700043    0.0354429
  87.7800064    0.0282355
  87.7900009    0.0289559
  87.8000031    0.0331790
  87.8100052    0.0341006
  87.8200073    0.0291521
  87.8300018    0.0236180
  87.8400040    0.0287472
  87.8500061    0.0345696
  87.8600006    0.0299758
  87.8700027    0.0331202
  87.8800049    0.0329564
  87.8900070    0.0338963
  87.9000015    0.0273358
  87.9100037    0.0300498
  87.9200058    0.0315619
  87.9300079    0.0410397
  87.9400024    0.0262106
  87.9500046    0.0376498
  87.9600067    0.0342856
  87.9700012    0.0274345
  87.9800034    0.0333334
  87.9900055    0.0366249
  88.0000076    0.0346443
  88.0100021    0.0384985
  88.0200043    0.0377856
  88.0300064    0.0289089
  88.0400009    0.0322965
  88.0500031    0.0311136
  88.0600052    0.0226404
  88.0700073    0.0315453
  88.0800018    0.0425314
  88.0900040    0.0336411
  88.1000061    0.0245400
  88.1100006    0.0341171
  88.1200027    0.0334185
  88.1300049    0.0308859
  88.1400070    0.0298776
  88.1500015    0.0313319
  88.1600037    0.0256335
  88.1700058    0.0423457
  88.1800079    0.0246226
  88.1900024    0.0340723
  88.2000046    0.0270234
  88.2100067    0.0327758
  88.2200012    0.0325923
  88.2300034    0.0267878
  88.2400055    0.0373841
  88.2500076    0.0276308
  88.2600021    0.0296786
  88.2700043    0.0352351
  88.2800064    0.0319569
  88.2900009    0.0332004
  88.3000031    0.0342051
  88.3100052    0.0362697
  88.3200073    0.0347705
  88.3300018    0.0355783
  88.3400040    0.0348222
  88.3500061    0.0363787
  88.3600006    0.0328588
  88.3700027    0.0353374
  88.3800049    0.0362331
  88.3900070    0.0348888
  88.4000015    0.0335982
  88.4100037    0.0260263
  88.4200058    0.0244582
  88.4300079    0.0255948
  88.4400024    0.0244860
  88.4500046    0.0324352
  88.4600067    0.0292967
  88.4700012    0.0273310
  88.4800034    0.0334687
  88.4900055    0.0377462
  88.5000076    0.0325794
  88.5100021    0.0300606
  88.5200043    0.0359916
  88.5300064    0.0381211
  88.5400009    0.0437428
  88.5500031    0.0310149
  88.5600052    0.0359293
  88.5700073    0.0359227
  88.5800018    0.0312140
  88.5900040    0.0347419
  88.6000061    0.0326607
  88.6100006    0.0247356
  88.6200027    0.0281738
  88.6300049    0.0290680
  88.6400070    0.0296250
  88.6500015    0.0227009
  88.6600037    0.0122485
  88.6700058    0.0226516
  88.6800079    0.0255605
  88.6900024    0.0251973
  88.7000046    0.0312157
  88.7100067    0.0274809
  88.7200012    0.0261947
  88.7300034    0.0164265
  88.7400055    0.0223980
  88.7500076    0.0283691
  88.7600021    0.0225036
  88.7700043    0.0221930
  88.7800064    0.0314894
  88.7900009    0.0334975
  88.8000031    0.0257388
  88.8100052    0.0263415
  88.8200073    0.0252838
  88.8300018    0.0267036
  88.8400040    0.0344853
  88.8500061    0.0346890
  88.8600006    0.0250274
  88.8700027    0.0295198
  88.8800049    0.0375181
  88.8900070    0.0333795
  88.9000015    0.0308851
  88.9100037    0.0345569
  88.9200058    0.0342063
  88.9300079    0.0370159
  88.9400024    0.0344227
  88.9500046    0.0361619
  88.9600067    0.0337885
  88.9700012    0.0407271
  88.9800034    0.0258780
  88.9900055    0.0302170
  89.0000076    0.0315699
  89.0100021    0.0296409
  89.0200043    0.0347046
  89.0300064    0.0304959
  89.0400009    0.0336683
  89.0500031    0.0269895
  89.0600052    0.0351445
  89.0700073    0.0378669
  89.0800018    0.0322999
  89.0900040    0.0340167
  89.1000061    0.0252181
  89.1100006    0.0285650
  89.1200027    0.0363303
  89.1300049    0.0295013
  89.1400070    0.0274893
  89.1500015    0.0332899
  89.1600037    0.0365753
  89.1700058    0.0364184
  89.1800079    0.0354484
  89.1900024    0.0259085
  89.2000046    0.0276837
  89.2100067    0.0290199
  89.2200012    0.0201861
  89.2300034    0.0254403
  89.2400055    0.0348557
  89.2500076    0.0265594
  89.2600021    0.0239538
  89.2700043    0.0209119
  89.2800064    0.0216784
  89.2900009    0.0318118
  89.3000031    0.0276539
  89.3100052    0.0222505
  89.3200073    0.0287281
  89.3300018    0.0340377
  89.3400040    0.0206038
  89.3500061    0.0348015
  89.3600006    0.0275208
  89.3700027    0.0270035
  89.3800049    0.0229216
  89.3900070    0.0163338
  89.4000015    0.0271590
  89.4100037    0.0277195
  89.4200058    0.0326726
  89.4300079    0.0302220
  89.4400024    0.0312345
  89.4500046    0.0294737
  89.4600067    0.0295870
  89.4700012    0.0290573
  89.4800034    0.0281065
  89.4900055    0.0338039
  89.5000076    0.0337185
  89.5100021    0.0364607
  89.5200043    0.0357731
  89.5300064    0.0302155
  89.5400009    0.0391204
  89.5500031    0.0359002
  89.5600052    0.0412866
  89.5700073    0.0274844
  89.5800018    0.0172167
  89.5900040    0.0299026
  89.6000061    0.0261283
  89.6100006    0.0386901
  89.6200027    0.0193876
  89.6300049    0.0292747
  89.6400070    0.0325303
  89.6500015    0.0292939
  89.6600037    0.0333807
  89.6700058    0.0340384
  89.6800079    0.0279685
  89.6900024    0.0318755
  89.7000046    0.0228462
  89.7100067    0.0331577
  89.7200012    0.0355140
  89.7300034    0.0344650
  89.7400055    0.0379626
  89.7500076    0.0374251
  89.7600021    0.0401077
  89.7700043    0.0244899
  89.7800064    0.0307324
  89.7900009    0.0326231
  89.8000031    0.0396510
  89.8100052    0.0363560
  89.8200073    0.0392483
  89.8300018    0.0307301
  89.8400040    0.0357083
  89.8500061    0.0268148
  89.8600006    0.0321052
  89.8700027    0.0333802
  89.8800049    0.0356756
  89.8900070    0.0357233
  89.9000015    0.0342795
  89.9100037    0.0340455
  89.9200058    0.0299378
  89.9300079    0.0323756
  89.9400024    0.0318739
  89.9500046    0.0354067
  89.9600067    0.0247780
  89.9700012    0.0319760
  89.9800034    0.0319088
  89.9900055    0.0365796
  90.0000076    0.0353482
  90.0100021    0.0328871
  90.0200043    0.0385909
  90.0300064    0.0342780
  90.0400009    0.0371219
  90.0500031    0.0376286
  90.0600052    0.0308591
  90.0700073    0.0268175
  90.0800018    0.0294137
  90.0900040    0.0313076
  90.1000061    0.0306772
  90.1100006    0.0327108
  90.1200027    0.0334136
  90.1300049    0.0377143
  90.1400070    0.0330587
  90.1500015    0.0298312
  90.1600037    0.0288110
  90.1700058    0.0303289
  90.1800079    0.0283450
  90.1900024    0.0319196
  90.2000046    0.0347464
  90.2100067    0.0332215
  90.2200012    0.0299823
  90.2300034    0.0326026
  90.2400055    0.0307997
  90.2500076    0.0313883
  90.2600021    0.0268209
  90.2700043    0.0361010
  90.2800064    0.0363714
  90.2900009    0.0262414
  90.3000031    0.0332999
  90.3100052    0.0363084
  90.3200073    0.0313737
  90.3300018    0.0347053
  90.3400040    0.0386322
  90.3500061    0.0341034
  90.3600006    0.0328255
  90.3700027    0.0219028
  90.3800049    0.0275110
  90.3900070    0.0350753
  90.4000015    0.0274779
  90.4100037    0.0285978
  90.4200058    0.0239320
  90.4300079    0.0322614
  90.4400024    0.0245556
  90.4500046    0.0271270
  90.4600067    0.0243010
  90.4700012    0.0273059
  90.4800034    0.0273944
  90.4900055    0.0344367
  90.5000076    0.0327770
  90.5100021    0.0340838
  90.5200043    0.0331532
  90.5300064    0.0233350
  90.5400009    0.0267877
  90.5500031    0.0310373
  90.5600052    0.0419537
  90.5700073    0.0398570
  90.5800018    0.0325384
  90.5900040    0.0325628
  90.6000061    0.0327160
  90.6100006    0.0344316
  90.6200027    0.0331836
  90.6300049    0.0364974
  90.6400070    0.0372583
  90.6500015    0.0322231
  90.6600037    0.0379714
  90.6700058    0.0224939
  90.6800079    0.0272808
  90.6900024    0.0332846
  90.7000046    0.0420195
  90.7100067    0.0201222
  90.7200012    0.0291723
  90.7300034    0.0293101
  90.7400055    0.0315297
  90.7500076    0.0273479
  90.7600021    0.0277840
  90.7700043    0.0281447
  90.7800064    0.0323057
  90.7900009    0.0260840
  90.8000031    0.0187725
  90.8100052    0.0262261
  90.8200073    0.0253443
  90.8300018    0.0369523
  90.8400040    0.0368769
  90.8500061    0.0315943
  90.8600006    0.0342719
  90.8700027    0.0326172
  90.8800049    0.0324501
  90.8900070    0.0351273
  90.9000015    0.0296648
  90.9100037    0.0270074
  90.9200058    0.0345319
  90.9300079    0.0294697
  90.9400024    0.0386518
  90.9500046    0.0334939
  90.9600067    0.0276142
  90.9700012    0.0346343
  90.9800034    0.0290388
  90.9900055    0.0367869
  91.0000076    0.0368686
  91.0100021    0.0367321
  91.0200043    0.0304793
  91.0300064    0.0208209
  91.0400009    0.0323345
  91.0500031    0.0340095
  91.0600052    0.0349236
  91.0700073    0.0343486
  91.0800018    0.0257733
  91.0900040    0.0344232
  91.1000061    0.0328303
  91.1100006    0.0327626
  91.1200027    0.0292496
  91.1300049    0.0391662
  91.1400070    0.0293470
  91.1500015    0.0353387
  91.1600037    0.0337480
  91.1700058    0.0264143
  91.1800079    0.0343530
  91.1900024    0.0322141
  91.2000046    0.0245272
  91.2100067    0.0373918
  91.2200012    0.0362640
  91.2300034    0.0249790
  91.2400055    0.0263975
  91.2500076    0.0246384
  91.2600021    0.0364427
  91.2700043    0.0341401
  91.2800064    0.0299191
  91.2900009    0.0297205
  91.3000031    0.0292810
  91.3100052    0.0431195
  91.3200073    0.0231444
  91.3300018    0.0301140
  91.3400040    0.0339432
  91.3500061    0.0277581
  91.3600006    0.0321541
  91.3700027    0.0304255
  91.3800049    0.0218455
  91.3900070    0.0236074
  91.4000015    0.0308598
  91.4100037    0.0278166
  91.4200058    0.0272417
  91.4300079    0.0313894
  91.4400024    0.0270057
  91.4500046    0.0156618
  91.4600067    0.0194626
  91.4700012    0.0195744
  91.4800034    0.0254872
  91.4900055    0.0223570
  91.5000076    0.0287114
  91.5100021    0.0302500
  91.5200043    0.0323213
  91.5300064    0.0264472
  91.5400009    0.0239947
  91.5500031    0.0320960
  91.5600052    0.0189318
  91.5700073    0.0297760
  91.5800018    0.0210679
  91.5900040    0.0285751
  91.6000061    0.0224284
  91.6100006    0.0189759
  91.6200027    0.0271772
  91.6300049    0.0278725
  91.6400070    0.0276925
  91.6500015    0.0265307
  91.6600037    0.0186990
  91.6700058    0.0365481
  91.6800079    0.0384444
  91.6900024    0.0368326
  91.7000046    0.0268804
  91.7100067    0.0309970
  91.7200012    0.0336700
  91.7300034    0.0350726
  91.7400055    0.0328912
  91.7500076    0.0231187
  91.7600021    0.0242523
  91.7700043    0.0234861
  91.7800064    0.0323594
  91.7900009    0.0350521
  91.8000031    0.0318804
  91.8100052    0.0361769
  91.8200073    0.0280849
  91.8300018    0.0303597
  91.8400040    0.0320923
  91.8500061    0.0326254
  91.8600006    0.0317617
  91.8700027    0.0357199
  91.8800049    0.0306091
  91.8900070    0.0250292
  91.9000015    0.0197913
  91.9100037    0.0261636
  91.9200058    0.0295495
  91.9300079    0.0244888
  91.9400024    0.0289712
  91.9500046    0.0272381
  91.9600067    0.0267832
  91.9700012    0.0286874
  91.9800034    0.0240441
  91.9900055    0.0243754
  92.0000076    0.0280505
  92.0100021    0.0265441
  92.0200043    0.0161892
  92.0300064    0.0338005
  92.0400009    0.0282738
  92.0500031    0.0160736
  92.0600052    0.0251799
  92.0700073    0.0244098
  92.0800018    0.0283273
  92.0900040    0.0235011
  92.1000061    0.0341115
  92.1100006    0.0185547
  92.1200027    0.0266662
  92.1300049    0.0383032
  92.1400070    0.0178657
  92.1500015    0.0109820
  92.1600037    0.0311883
  92.1700058    0.0295956
  92.1800079    0.0284978
  92.1900024    0.0264920
  92.2000046    0.0388876
  92.2100067    0.0367107
  92.2200012    0.0320058
  92.2300034    0.0352184
  92.2400055    0.0322958
  92.2500076    0.0385442
  92.2600021    0.0231985
  92.2700043    0.0255036
  92.2800064    0.0265358
  92.2900009    0.0339259
  92.3000031    0.0276983
  92.3100052    0.0280991
  92.3200073    0.0150508
  92.3300018    0.0295885
  92.3400040    0.0284900
  92.3500061    0.0384859
  92.3600006    0.0365135
  92.3700027    0.0287513
  92.3800049    0.0354171
  92.3900070    0.0349841
  92.4000015    0.0276283
  92.4100037    0.0265232
  92.4200058    0.0266706
  92.4300079    0.0291299
  92.4400024    0.0253103
  92.4500046    0.0308973
  92.4600067    0.0149385
  92.4700012    0.0229113
  92.4800034    0.0208666
  92.4900055    0.0331139
  92.5000076    0.0305887
  92.5100021    0.0260609
  92.5200043    0.0362712
  92.5300064    0.0333193
  92.5400009    0.0276516
  92.5500031    0.0278782
  92.5600052    0.0333573
  92.5700073    0.0332760
  92.5800018    0.0315619
  92.5900040    0.0261847
  92.6000061    0.0425999
  92.6100006    0.0309925
  92.6200027    0.0321777
  92.6300049    0.0335539
  92.6400070    0.0391483
  92.6500015    0.0308907
  92.6600037    0.0340686
  92.6700058    0.0379194
  92.6800079    0.0332411
  92.6900024    0.0401260
  92.7000046    0.0317884
  92.7100067    0.0304069
  92.7200012    0.0327283
  92.7300034    0.0277164
  92.7400055    0.0292468
  92.7500076    0.0228128
  92.7600021    0.0287281
  92.7700043    0.0277020
  92.7800064    0.0220289
  92.7900009    0.0282292
  92.8000031    0.0294383
  92.8100052    0.0232112
  92.8200073    0.0195079
  92.8300018    0.0286627
  92.8400040    0.0247711
  92.8500061    0.0265244
  92.8600006    0.0210238
  92.8700027    0.0277435
  92.8800049    0.0296498
  92.8900070    0.0270073
  92.9000015    0.0308217
  92.9100037    0.0247664
  92.9200058    0.0276526
  92.9300079    0.0209550
  92.9400024    0.0259341
  92.9500046    0.0276302
  92.9600067    0.0242068
  92.9700012    0.0255204
  92.9800034    0.0302459
  92.9900055    0.0270857
  93.0000076    0.0290817
  93.0100021    0.0229981
  93.0200043    0.0273021
  93.0300064    0.0277226
  93.0400009    0.0250188
  93.0500031    0.0184623
  93.0600052    0.0367158
  93.0700073    0.0280873
  93.0800018    0.0292137
  93.0900040    0.0295897
  93.1000061    0.0325303
  93.1100006    0.0364932
  93.1200027    0.0259925
  93.1300049    0.0376576
  93.1400070    0.0337001
  93.1500015    0.0364355
  93.1600037    0.0268041
  93.1700058    0.0366689
  93.1800079    0.0384455
  93.1900024    0.0407164
  93.2000046    0.0295214
  93.2100067    0.0304612
  93.2200012    0.0296236
  93.2300034    0.0353693
  93.2400055    0.0308395
  93.2500076    0.0325350
  93.2600021    0.0302022
  93.2700043    0.0373221
  93.2800064    0.0344964
  93.2900009    0.0379801
  93.3000031    0.0425465
  93.3100052    0.0269525
  93.3200073    0.0303589
  93.3300018    0.0359599
  93.3400040    0.0317196
  93.3500061    0.0284916
  93.3600082    0.0278226
  93.3700027    0.0332661
  93.3800049    0.0308423
  93.3900070    0.0280335
  93.4000015    0.0328545
  93.4100037    0.0335753
  93.4200058    0.0350792
  93.4300079    0.0324975
  93.4400024    0.0302516
  93.4500046    0.0358522
  93.4600067    0.0236201
  93.4700012    0.0329948
  93.4800034    0.0329613
  93.4900055    0.0361856
  93.5000076    0.0342815
  93.5100021    0.0327249
  93.5200043    0.0371281
  93.5300064    0.0323246
  93.5400009    0.0405982
  93.5500031    0.0299251
  93.5600052    0.0281797
  93.5700073    0.0240063
  93.5800018    0.0240033
  93.5900040    0.0264830
  93.6000061    0.0227134
  93.6100082    0.0281711
  93.6200027    0.0288609
  93.6300049    0.0175998
  93.6400070    0.0289034
  93.6500015    0.0243680
  93.6600037    0.0306420
  93.6700058    0.0175899
  93.6800079    0.0318728
  93.6900024    0.0325192
  93.7000046    0.0369692
  93.7100067    0.0332389
  93.7200012    0.0259966
  93.7300034    0.0349554
  93.7400055    0.0323454
  93.7500076    0.0349152
  93.7600021    0.0260939
  93.7700043    0.0299046
  93.7800064    0.0346124
  93.7900009    0.0312007
  93.8000031    0.0372181
  93.8100052    0.0275203
  93.8200073    0.0339216
  93.8300018    0.0295087
  93.8400040    0.0338593
  93.8500061    0.0273423
  93.8600082    0.0313570
  93.8700027    0.0385079
  93.8800049    0.0286578
  93.8900070    0.0373446
  93.9000015    0.0336374
  93.9100037    0.0321040
  93.9200058    0.0345204
  93.9300079    0.0349046
  93.9400024    0.0346245
  93.9500046    0.0325809
  93.9600067    0.0263668
  93.9700012    0.0272969
  93.9800034    0.0335919
  93.9900055    0.0272539
  94.0000076    0.0288362
  94.0100021    0.0334982
  94.0200043    0.0359586
  94.0300064    0.0247587
  94.0400009    0.0329799
  94.0500031    0.0279160
  94.0600052    0.0380858
  94.0700073    0.0309614
  94.0800018    0.0292242
  94.0900040    0.0333482
  94.1000061    0.0340090
  94.1100082    0.0328265
  94.1200027    0.0338603
  94.1300049    0.0342762
  94.1400070    0.0324999
  94.1500015    0.0370166
  94.1600037    0.0361613
  94.1700058    0.0277332
  94.1800079    0.0347984
  94.1900024    0.0248826
  94.2000046    0.0287215
  94.2100067    0.0234915
  94.2200012    0.0268375
  94.2300034    0.0337542
  94.2400055    0.0372971
  94.2500076    0.0344171
  94.2600021    0.0319996
  94.2700043    0.0248184
  94.2800064    0.0387898
  94.2900009    0.0323195
  94.3000031    0.0279547
  94.3100052    0.0343778
  94.3200073    0.0294342
  94.3300018    0.0336229
  94.3400040    0.0324867
  94.3500061    0.0323712
  94.3600082    0.0242078
  94.3700027    0.0273081
  94.3800049    0.0252969
  94.3900070    0.0353791
  94.4000015    0.0326959
  94.4100037    0.0373034
  94.4200058    0.0283505
  94.4300079    0.0233465
  94.4400024    0.0306053
  94.4500046    0.0401350
  94.4600067    0.0301506
  94.4700012    0.0355202
  94.4800034    0.0319661
  94.4900055    0.0400239
  94.5000076    0.0267124
  94.5100021    0.0326794
  94.5200043    0.0303318
  94.5300064    0.0347472
  94.5400009    0.0436296
  94.5500031    0.0329741
  94.5600052    0.0386896
  94.5700073    0.0319578
  94.5800018    0.0337985
  94.5900040    0.0360804
  94.6000061    0.0302534
  94.6100082    0.0305821
  94.6200027    0.0293867
  94.6300049    0.0269870
  94.6400070    0.0363160
  94.6500015    0.0320334
  94.6600037    0.0264520
  94.6700058    0.0388910
  94.6800079    0.0309175
  94.6900024    0.0349928
  94.7000046    0.0318043
  94.7100067    0.0386092
  94.7200012    0.0275070
  94.7300034    0.0251780
  94.7400055    0.0347642
  94.7500076    0.0259267
  94.7600021    0.0326480
  94.7700043    0.0351122
  94.7800064    0.0352889
  94.7900009    0.0323450
  94.8000031    0.0359933
  94.8100052    0.0320479
  94.8200073    0.0228487
  94.8300018    0.0324812
  94.8400040    0.0334692
  94.8500061    0.0347439
  94.8600082    0.0275343
  94.8700027    0.0364765
  94.8800049    0.0317337
  94.8900070    0.0318147
  94.9000015    0.0347331
  94.9100037    0.0401537
  94.9200058    0.0251556
  94.9300079    0.0344389
  94.9400024    0.0342386
  94.9500046    0.0304328
  94.9600067    0.0338769
  94.9700012    0.0307474
  94.9800034    0.0354905
  94.9900055    0.0253243
  95.0000076    0.0285525
  95.0100021    0.0233815
  95.0200043    0.0275068
  95.0300064    0.0244744
  95.0400009    0.0256972
  95.0500031    0.0341246
  95.0600052    0.0279892
  95.0700073    0.0272252
  95.0800018    0.0182041
  95.0900040    0.0261799
  95.1000061    0.0228887
  95.1100082    0.0281919
  95.1200027    0.0296204
  95.1300049    0.0264377
  95.1400070    0.0240773
  95.1500015    0.0204990
  95.1600037    0.0338538
  95.1700058    0.0294683
  95.1800079    0.0286670
  95.1900024    0.0311235
  95.2000046    0.0248099
  95.2100067    0.0135283
  95.2200012    0.0300105
  95.2300034    0.0303290
  95.2400055    0.0295380
  95.2500076    0.0401770
  95.2600021    0.0233572
  95.2700043    0.0259987
  95.2800064    0.0190916
  95.2900009    0.0261795
  95.3000031    0.0232892
  95.3100052    0.0319814
  95.3200073    0.0358751
  95.3300018    0.0272303
  95.3400040    0.0298920
  95.3500061    0.0292083
  95.3600082    0.0261757
  95.3700027    0.0263434
  95.3800049    0.0280792
  95.3900070    0.0299056
  95.4000015    0.0336850
  95.4100037    0.0275132
  95.4200058    0.0297488
  95.4300079    0.0361537
  95.4400024    0.0330331
  95.4500046    0.0250514
  95.4600067    0.0331385
  95.4700012    0.0359592
  95.4800034    0.0311967
  95.4900055    0.0366169
  95.5000076    0.0385372
  95.5100021    0.0372037
  95.5200043    0.0272464
  95.5300064    0.0302124
  95.5400009    0.0362153
  95.5500031    0.0326139
  95.5600052    0.0322986
  95.5700073    0.0314822
  95.5800018    0.0322768
  95.5900040    0.0383712
  95.6000061    0.0274808
  95.6100082    0.0296573
  95.6200027    0.0303274
  95.6300049    0.0273139
  95.6400070    0.0336851
  95.6500015    0.0384826
  95.6600037    0.0286342
  95.6700058    0.0272483
  95.6800079    0.0370076
  95.6900024    0.0321993
  95.7000046    0.0365516
  95.7100067    0.0289508
  95.7200012    0.0331833
  95.7300034    0.0331842
  95.7400055    0.0395034
  95.7500076    0.0298936
  95.7600021    0.0351621
  95.7700043    0.0319886
  95.7800064    0.0381534
  95.7900009    0.0352396
  95.8000031    0.0330592
  95.8100052    0.0246499
  95.8200073    0.0309382
  95.8300018    0.0329693
  95.8400040    0.0403326
  95.8500061    0.0375239
  95.8600082    0.0267311
  95.8700027    0.0341685
  95.8800049    0.0255015
  95.8900070    0.0414611
  95.9000015    0.0439754
  95.9100037    0.0355608
  95.9200058    0.0434052
  95.9300079    0.0393572
  95.9400024    0.0402611
  95.9500046    0.0360180
  95.9600067    0.0261840
  95.9700012    0.0252537
  95.9800034    0.0384656
  95.9900055    0.0359338
  96.0000076    0.0274032
  96.0100021    0.0298438
  96.0200043    0.0272452
  96.0300064    0.0381959
  96.0400009    0.0346397
  96.0500031    0.0359557
  96.0600052    0.0436404
  96.0700073    0.0345686
  96.0800018    0.0261861
  96.0900040    0.0311115
  96.1000061    0.0300951
  96.1100082    0.0406862
  96.1200027    0.0272900
  96.1300049    0.0383579
  96.1400070    0.0266533
  96.1500015    0.0388627
  96.1600037    0.0386310
  96.1700058    0.0354219
  96.1800079    0.0416270
  96.1900024    0.0348822
  96.2000046    0.0399462
  96.2100067    0.0316573
  96.2200012    0.0345969
  96.2300034    0.0382437
  96.2400055    0.0358170
  96.2500076    0.0387268
  96.2600021    0.0342179
  96.2700043    0.0360745
  96.2800064    0.0166401
  96.2900009    0.0244099
  96.3000031    0.0284649
  96.3100052    0.0211258
  96.3200073    0.0188549
  96.3300018    0.0149690
  96.3400040    0.0320751
  96.3500061    0.0308273
  96.3600082    0.0315080
  96.3700027    0.0327478
  96.3800049    0.0271852
  96.3900070    0.0379832
  96.4000015    0.0415584
  96.4100037    0.0310617
  96.4200058    0.0391639
  96.4300079    0.0303676
  96.4400024    0.0367406
  96.4500046    0.0352592
  96.4600067    0.0288158
  96.4700012    0.0281060
  96.4800034    0.0313854
  96.4900055    0.0246209
  96.5000076    0.0354618
  96.5100021    0.0359072
  96.5200043    0.0348031
  96.5300064    0.0394774
  96.5400009    0.0346196
  96.5500031    0.0349792
  96.5600052    0.0360348
  96.5700073    0.0373681
  96.5800018    0.0269934
  96.5900040    0.0392649
  96.6000061    0.0406044
  96.6100082    0.0277331
  96.6200027    0.0310986
  96.6300049    0.0281819
  96.6400070    0.0336065
  96.6500015    0.0349258
  96.6600037    0.0309300
  96.6700058    0.0370965
  96.6800079    0.0355381
  96.6900024    0.0360801
  96.7000046    0.0331581
  96.7100067    0.0240374
  96.7200012    0.0316458
  96.7300034    0.0309058
  96.7400055    0.0359232
  96.7500076    0.0297023
  96.7600021    0.0322364
  96.7700043    0.0366627
  96.7800064    0.0355977
  96.7900009    0.0355007
  96.8000031    0.0357228
  96.8100052    0.0426394
  96.8200073    0.0354320
  96.8300018    0.0343524
  96.8400040    0.0336382
  96.8500061    0.0318796
  96.8600082    0.0297280
  96.8700027    0.0362524
  96.8800049    0.0324044
  96.8900070    0.0362411
  96.9000015    0.0342988
  96.9100037    0.0296516
  96.9200058    0.0350233
  96.9300079    0.0301498
  96.9400024    0.0276855
  96.9500046    0.0340792
  96.9600067    0.0272255
  96.9700012    0.0283430
  96.9800034    0.0322055
  96.9900055    0.0264683
  97.0000076    0.0357008
  97.0100021    0.0201084
  97.0200043    0.0310256
  97.0300064    0.0365630
  97.0400009    0.0375727
  97.0500031    0.0282358
  97.0600052    0.0323151
  97.0700073    0.0368736
  97.0800018    0.0396069
  97.0900040    0.0367972
  97.1000061    0.0299042
  97.1100082    0.0308846
  97.1200027    0.0309872
  97.1300049    0.0293088
  97.1400070    0.0165418
  97.1500015    0.0256169
  97.1600037    0.0358580
  97.1700058    0.0230659
  97.1800079    0.0325332
  97.1900024    0.0233253
  97.2000046    0.0184076
  97.2100067    0.0337767
  97.2200012    0.0312373
  97.2300034    0.0307692
  97.2400055    0.0245983
  97.2500076    0.0293755
  97.2600021    0.0299727
  97.2700043    0.0276592
  97.2800064    0.0256650
  97.2900009    0.0291607
  97.3000031    0.0266034
  97.3100052    0.0314766
  97.3200073    0.0152719
  97.3300018    0.0284982
  97.3400040    0.0185944
  97.3500061    0.0206685
  97.3600082    0.0297876
  97.3700027    0.0243002
  97.3800049    0.0287256
  97.3900070    0.0266527
  97.4000015    0.0160159
  97.4100037    0.0301967
  97.4200058    0.0283553
  97.4300079    0.0321687
  97.4400024    0.0246410
  97.4500046    0.0365508
  97.4600067    0.0199755
  97.4700012    0.0257873
  97.4800034    0.0409024
  97.4900055    0.0295211
  97.5000076    0.0309077
  97.5100021    0.0304441
  97.5200043    0.0355758
  97.5300064    0.0327870
  97.5400009    0.0356565
  97.5500031    0.0400493
  97.5600052    0.0403668
  97.5700073    0.0323996
  97.5800018    0.0377242
  97.5900040    0.0389625
  97.6000061    0.0382775
  97.6100082    0.0335525
  97.6200027    0.0333486
  97.6300049    0.0253974
  97.6400070    0.0294869
  97.6500015    0.0298258
  97.6600037    0.0246509
  97.6700058    0.0336950
  97.6800079    0.0313094
  97.6900024    0.0307408
  97.7000046    0.0261099
  97.7100067    0.0406639
  97.7200012    0.0379974
  97.7300034    0.0353402
  97.7400055    0.0309097
  97.7500076    0.0406417
  97.7600021    0.0318607
  97.7700043    0.0364092
  97.7800064    0.0322016
  97.7900009    0.0320070
  97.8000031    0.0335551
  97.8100052    0.0314171
  97.8200073    0.0291216
  97.8300018    0.0343490
  97.8400040    0.0367550
  97.8500061    0.0347963
  97.8600082    0.0275721
  97.8700027    0.0321963
  97.8800049    0.0321147
  97.8900070    0.0340407
  97.9000015    0.0330744
  97.9100037    0.0305376
  97.9200058    0.0316399
  97.9300079    0.0335297
  97.9400024    0.0264992
  97.9500046    0.0398813
  97.9600067    0.0359398
  97.9700012    0.0356144
  97.9800034    0.0350110
  97.9900055    0.0331538
  98.0000076    0.0375577
  98.0100021    0.0290043
  98.0200043    0.0327430
  98.0300064    0.0292801
  98.0400009    0.0298164
  98.0500031    0.0337986
  98.0600052    0.0230264
  98.0700073    0.0335053
  98.0800018    0.0303545
  98.0900040    0.0112248
  98.1000061    0.0221911
  98.1100082    0.0335149
  98.1200027    0.0340693
  98.1300049    0.0350613
  98.1400070    0.0223335
  98.1500015    0.0262403
  98.1600037    0.0206773
  98.1700058    0.0212715
  98.1800079    0.0273474
  98.1900024    0.0244719
  98.2000046    0.0119239
  98.2100067    0.0311212
  98.2200012    0.0256485
  98.2300034    0.0357677
  98.2400055    0.0268347
  98.2500076    0.0339365
  98.2600021    0.0319800
  98.2700043    0.0314247
  98.2800064    0.0311155
  98.2900009    0.0310826
  98.3000031    0.0239378
  98.3100052    0.0341466
  98.3200073    0.0317880
  98.3300018    0.0292218
  98.3400040    0.0234722
  98.3500061    0.0359180
  98.3600082    0.0353393
  98.3700027    0.0350228
  98.3800049    0.0354981
  98.3900070    0.0366132
  98.4000015    0.0340358
  98.4100037    0.0374114
  98.4200058    0.0359980
  98.4300079    0.0284223
  98.4400024    0.0293925
  98.4500046    0.0270337
  98.4600067    0.0285184
  98.4700012    0.0321242
  98.4800034    0.0380163
  98.4900055    0.0348631
  98.5000076    0.0346492
  98.5100021    0.0345485
  98.5200043    0.0379767
  98.5300064    0.0413618
  98.5400009    0.0299234
  98.5500031    0.0264872
  98.5600052    0.0281972
  98.5700073    0.0339460
  98.5800018    0.0384618
  98.5900040    0.0339155
  98.6000061    0.0349825
  98.6100082    0.0362764
  98.6200027    0.0338669
  98.6300049    0.0390683
  98.6400070    0.0324333
  98.6500015    0.0367758
  98.6600037    0.0253195
  98.6700058    0.0291319
  98.6800079    0.0353240
  98.6900024    0.0388100
  98.7000046    0.0362786
  98.7100067    0.0326071
  98.7200012    0.0300672
  98.7300034    0.0297052
  98.7400055    0.0332449
  98.7500076    0.0393873
  98.7600021    0.0387465
  98.7700043    0.0345373
  98.7800064    0.0381516
  98.7900009    0.0262179
  98.8000031    0.0227381
  98.8100052    0.0299427
  98.8200073    0.0255117
  98.8300018    0.0204602
  98.8400040    0.0295289
  98.8500061    0.0262110
  98.8600082    0.0188986
  98.8700027    0.0309299
  98.8800049    0.0203099
  98.8900070    0.0302073
  98.9000015    0.0347884
  98.9100037    0.0253621
  98.9200058    0.0270471
  98.9300079    0.0302927
  98.9400024    0.0244190
  98.9500046    0.0295269
  98.9600067    0.0382537
  98.9700012    0.0242528
  98.9800034    0.0270750
  98.9900055    0.0322603
  99.0000076    0.0201685
  99.0100021    0.0131679
  99.0200043    0.0333619
  99.0300064    0.0150421
  99.0400009    0.0174209
  99.0500031    0.0249784
  99.0600052    0.0174263
  99.0700073    0.0158873
  99.0800018    0.0296297
  99.0900040    0.0307453
  99.1000061    0.0254080
  99.1100082    0.0345065
  99.1200027    0.0288545
  99.1300049    0.0328678
  99.1400070    0.0225574
  99.1500015    0.0353907
  99.1600037    0.0342282
  99.1700058    0.0286854
  99.1800079    0.0255751
  99.1900024    0.0333831
  99.2000046    0.0334231
  99.2100067    0.0265481
  99.2200012    0.0362792
  99.2300034    0.0293572
  99.2400055    0.0219032
  99.2500076    0.0188436
  99.2600021    0.0290118
  99.2700043    0.0357971
  99.2800064    0.0371907
  99.2900009    0.0340197
  99.3000031    0.0355155
  99.3100052    0.0336193
  99.3200073    0.0292046
  99.3300018    0.0271284
  99.3400040    0.0360640
  99.3500061    0.0391854
  99.3600082    0.0332397
  99.3700027    0.0352505
  99.3800049    0.0325622
  99.3900070    0.0315988
  99.4000015    0.0344472
  99.4100037    0.0344907
  99.4200058    0.0284189
  99.4300079    0.0252633
  99.4400024    0.0290613
  99.4500046    0.0247443
  99.4600067    0.0266176
  99.4700012    0.0341137
  99.4800034    0.0295164
  99.4900055    0.0274096
  99.5000076    0.0321787
  99.5100021    0.0310602
  99.5200043    0.0277310
  99.5300064    0.0295169
  99.5400009    0.0312275
  99.5500031    0.0316780
  99.5600052    0.0354899
  99.5700073    0.0312809
  99.5800018    0.0413957
  99.5900040    0.0346805
  99.6000061    0.0311253
  99.6100082    0.0273786
  99.6200027    0.0418200
  99.6300049    0.0393997
  99.6400070    0.0410196
  99.6500015    0.0297690
  99.6600037    0.0333584
  99.6700058    0.0239396
  99.6800079    0.0216842
  99.6900024    0.0294707
  99.7000046    0.0222195
  99.7100067    0.0367800
  99.7200012    0.0368551
  99.7300034    0.0366999
  99.7400055    0.0237925
  99.7500076    0.0310726
  99.7600021    0.0304743
  99.7700043    0.0290990
  99.7800064    0.0351231
  99.7900085    0.0364630
  99.8000031    0.0346731
  99.8100052    0.0392636
  99.8200073    0.0351127
  99.8300018    0.0303630
  99.8400040    0.0355108
  99.8500061    0.0293966
  99.8600082    0.0291252
  99.8700027    0.0370396
  99.8800049    0.0334548
  99.8900070    0.0374111
  99.9000015    0.0344034
  99.9100037    0.0396071
  99.9200058    0.0254177
  99.9300079    0.0319648
  99.9400024    0.0376389
  99.9500046    0.0318943
  99.9600067    0.0339229
  99.9700012    0.0363286
  99.9800034    0.0383578
  99.9900055    0.0355062
 100.0000076    0.0345751
