# Supplementary material for: Exploration of the molecular mechanism of melatonin against polycystic ovary syndrome based on a network pharmacology approach and experimental validation
Source: Front Endocrinol (Lausanne). 2025 Aug 5;16:1528518. doi: 10.3389/fendo.2025.1528518 (PMC12361247; doi:10.3389/fendo.2025.1528518)
Supplement: Supplementary file 1 [file DataSheet1.zip › Raw data/molecular dynamics simulation/CYP19A1-Melatonin/rmsd-pro.xvg]

# This file was created Thu Oct 31 18:48:39 2024
# Created by:
#                       :-) GROMACS - gmx rms, 2022.3 (-:
# 
# Executable:   /usr/gromacs-2022.3/build/bin/gmx
# Data prefix:  /usr/gromacs-2022.3 (source tree)
# Working dir:  /media/zhuxf/ed1e2859-6835-4f28-bdc4-842a33339ae6/MD/1031-春天de奥利奥ri/CYP19A1-Melatonin
# Command line:
#   gmx rms -s md_0_1.tpr -f md_0_1_noPBC_MOL.xtc -o rmsd-pro.xvg -tu ns
# gmx rms is part of G R O M A C S:
#
# GRowing Old MAkes el Chrono Sweat
#
@    title "RMSD"
@    xaxis  label "Time (ns)"
@    yaxis  label "RMSD (nm)"
@TYPE xy
@ subtitle "C-alpha after lsq fit to Protein"
   0.0000000    0.0004967
   0.0100000    0.0845976
   0.0200000    0.0777245
   0.0300000    0.0960931
   0.0400000    0.1020191
   0.0500000    0.1009409
   0.0600000    0.1064751
   0.0700000    0.1072074
   0.0800000    0.1094943
   0.0900000    0.1060895
   0.1000000    0.0986357
   0.1100000    0.0951267
   0.1200000    0.0982969
   0.1300000    0.0979812
   0.1400000    0.1097427
   0.1500000    0.1028165
   0.1600000    0.1023900
   0.1700000    0.1163091
   0.1800000    0.1200624
   0.1900000    0.1177837
   0.2000000    0.1113370
   0.2100000    0.1224597
   0.2200000    0.1175670
   0.2300000    0.1215278
   0.2400000    0.1117388
   0.2500000    0.1152020
   0.2600000    0.1174207
   0.2700000    0.1111273
   0.2800000    0.1186095
   0.2900000    0.1232694
   0.3000000    0.1319740
   0.3100000    0.1372830
   0.3200000    0.1410978
   0.3300000    0.1363828
   0.3400000    0.1470397
   0.3500000    0.1434571
   0.3600000    0.1401545
   0.3700000    0.1437417
   0.3800000    0.1451575
   0.3900000    0.1456985
   0.4000000    0.1351087
   0.4100000    0.1383123
   0.4200000    0.1328215
   0.4300000    0.1384757
   0.4400000    0.1535925
   0.4500000    0.1380755
   0.4600000    0.1539026
   0.4700000    0.1520136
   0.4800000    0.1414520
   0.4900000    0.1338844
   0.5000000    0.1453044
   0.5100001    0.1566435
   0.5200000    0.1527207
   0.5300000    0.1467506
   0.5400000    0.1419684
   0.5500000    0.1386382
   0.5600000    0.1487629
   0.5700001    0.1375496
   0.5800000    0.1446651
   0.5900000    0.1492062
   0.6000000    0.1449282
   0.6100000    0.1532587
   0.6200000    0.1568032
   0.6300001    0.1490948
   0.6400000    0.1383629
   0.6500000    0.1279681
   0.6600000    0.1351437
   0.6700000    0.1491907
   0.6800000    0.1394354
   0.6900001    0.1292904
   0.7000000    0.1379167
   0.7100000    0.1342499
   0.7200000    0.1542934
   0.7300000    0.1380402
   0.7400000    0.1438652
   0.7500001    0.1363752
   0.7600001    0.1435660
   0.7700000    0.1476364
   0.7800000    0.1454234
   0.7900000    0.1672847
   0.8000000    0.1656288
   0.8100001    0.1583210
   0.8200001    0.1736866
   0.8300000    0.1728868
   0.8400000    0.1680594
   0.8500000    0.1635949
   0.8600000    0.1513915
   0.8700001    0.1553140
   0.8800001    0.1522054
   0.8900000    0.1439065
   0.9000000    0.1480997
   0.9100000    0.1456643
   0.9200000    0.1522592
   0.9300001    0.1497419
   0.9400001    0.1554091
   0.9500000    0.1542799
   0.9600000    0.1429684
   0.9700000    0.1477852
   0.9800000    0.1578961
   0.9900001    0.1414811
   1.0000000    0.1527662
   1.0100000    0.1464029
   1.0200001    0.1513548
   1.0300001    0.1525585
   1.0400001    0.1344346
   1.0500001    0.1359809
   1.0600001    0.1428006
   1.0700001    0.1392558
   1.0800000    0.1521236
   1.0900000    0.1460925
   1.1000000    0.1504843
   1.1100000    0.1461930
   1.1200000    0.1414411
   1.1300000    0.1527773
   1.1400001    0.1510578
   1.1500001    0.1491794
   1.1600001    0.1581831
   1.1700001    0.1528656
   1.1800001    0.1476807
   1.1900001    0.1450945
   1.2000000    0.1549439
   1.2100000    0.1583742
   1.2200000    0.1614194
   1.2300000    0.1434865
   1.2400000    0.1602281
   1.2500000    0.1569375
   1.2600001    0.1444948
   1.2700001    0.1417641
   1.2800001    0.1566187
   1.2900001    0.1638559
   1.3000001    0.1615847
   1.3100001    0.1637924
   1.3200001    0.1718111
   1.3300000    0.1514203
   1.3400000    0.1645968
   1.3500000    0.1513939
   1.3600000    0.1657328
   1.3700001    0.1587445
   1.3800001    0.1440929
   1.3900001    0.1605611
   1.4000001    0.1604060
   1.4100001    0.1583861
   1.4200001    0.1567712
   1.4300001    0.1570696
   1.4400001    0.1580791
   1.4500000    0.1714098
   1.4600000    0.1650095
   1.4700000    0.1728961
   1.4800000    0.1573939
   1.4900001    0.1670617
   1.5000001    0.1548990
   1.5100001    0.1590930
   1.5200001    0.1546969
   1.5300001    0.1625583
   1.5400001    0.1653471
   1.5500001    0.1524713
   1.5600001    0.1424799
   1.5700001    0.1548552
   1.5800000    0.1558233
   1.5900000    0.1522089
   1.6000000    0.1453732
   1.6100001    0.1527424
   1.6200001    0.1545570
   1.6300001    0.1630888
   1.6400001    0.1458245
   1.6500001    0.1627278
   1.6600001    0.1628149
   1.6700001    0.1600947
   1.6800001    0.1620615
   1.6900001    0.1535051
   1.7000000    0.1441610
   1.7100000    0.1483760
   1.7200000    0.1464094
   1.7300001    0.1456565
   1.7400001    0.1344731
   1.7500001    0.1473315
   1.7600001    0.1526393
   1.7700001    0.1567592
   1.7800001    0.1547514
   1.7900001    0.1587486
   1.8000001    0.1632335
   1.8100001    0.1521264
   1.8200001    0.1518274
   1.8300000    0.1602823
   1.8400000    0.1644969
   1.8500001    0.1612358
   1.8600001    0.1501873
   1.8700001    0.1538507
   1.8800001    0.1606891
   1.8900001    0.1620809
   1.9000001    0.1597776
   1.9100001    0.1741249
   1.9200001    0.1724472
   1.9300001    0.1667829
   1.9400001    0.1628108
   1.9500000    0.1580219
   1.9600000    0.1492204
   1.9700001    0.1658089
   1.9800001    0.1644989
   1.9900001    0.1556979
   2.0000000    0.1537143
   2.0100000    0.1706842
   2.0200000    0.1625450
   2.0300002    0.1710476
   2.0400002    0.1662137
   2.0500002    0.1740188
   2.0600002    0.1621406
   2.0700002    0.1636898
   2.0800002    0.1673703
   2.0900002    0.1736833
   2.1000001    0.1700242
   2.1100001    0.1780888
   2.1200001    0.1771679
   2.1300001    0.1689262
   2.1400001    0.1736601
   2.1500001    0.1672486
   2.1600001    0.1649580
   2.1700001    0.1721768
   2.1800001    0.1600454
   2.1900001    0.1571017
   2.2000000    0.1681187
   2.2100000    0.1551134
   2.2200000    0.1544051
   2.2300000    0.1641088
   2.2400000    0.1662164
   2.2500000    0.1526475
   2.2600000    0.1484036
   2.2700002    0.1572011
   2.2800002    0.1618520
   2.2900002    0.1694037
   2.3000002    0.1625046
   2.3100002    0.1566394
   2.3200002    0.1661216
   2.3300002    0.1547873
   2.3400002    0.1587952
   2.3500001    0.1439414
   2.3600001    0.1567724
   2.3700001    0.1667365
   2.3800001    0.1714753
   2.3900001    0.1640649
   2.4000001    0.1665754
   2.4100001    0.1627053
   2.4200001    0.1489953
   2.4300001    0.1650062
   2.4400001    0.1562484
   2.4500000    0.1614175
   2.4600000    0.1726019
   2.4700000    0.1580626
   2.4800000    0.1541506
   2.4900000    0.1547316
   2.5000000    0.1691926
   2.5100002    0.1695866
   2.5200002    0.1645946
   2.5300002    0.1541005
   2.5400002    0.1501894
   2.5500002    0.1685618
   2.5600002    0.1749222
   2.5700002    0.1773571
   2.5800002    0.1758265
   2.5900002    0.1808401
   2.6000001    0.1937033
   2.6100001    0.1779013
   2.6200001    0.1561733
   2.6300001    0.1649765
   2.6400001    0.1711713
   2.6500001    0.1648615
   2.6600001    0.1638807
   2.6700001    0.1511559
   2.6800001    0.1516179
   2.6900001    0.1673897
   2.7000000    0.1563608
   2.7100000    0.1626695
   2.7200000    0.1716093
   2.7300000    0.1649015
   2.7400002    0.1748350
   2.7500002    0.1598042
   2.7600002    0.1691255
   2.7700002    0.1690131
   2.7800002    0.1725256
   2.7900002    0.1764190
   2.8000002    0.1812222
   2.8100002    0.1772653
   2.8200002    0.1739760
   2.8300002    0.1747337
   2.8400002    0.1637940
   2.8500001    0.1552674
   2.8600001    0.1550592
   2.8700001    0.1673852
   2.8800001    0.1689580
   2.8900001    0.1631805
   2.9000001    0.1628487
   2.9100001    0.1599458
   2.9200001    0.1511856
   2.9300001    0.1567109
   2.9400001    0.1520223
   2.9500000    0.1716716
   2.9600000    0.1606970
   2.9700000    0.1531748
   2.9800003    0.1562124
   2.9900002    0.1631971
   3.0000002    0.1501504
   3.0100002    0.1512466
   3.0200002    0.1464361
   3.0300002    0.1566604
   3.0400002    0.1458360
   3.0500002    0.1580657
   3.0600002    0.1543089
   3.0700002    0.1607477
   3.0800002    0.1588221
   3.0900002    0.1629430
   3.1000001    0.1582335
   3.1100001    0.1645358
   3.1200001    0.1468389
   3.1300001    0.1540967
   3.1400001    0.1576318
   3.1500001    0.1523957
   3.1600001    0.1563765
   3.1700001    0.1587461
   3.1800001    0.1551141
   3.1900001    0.1548975
   3.2000000    0.1524608
   3.2100000    0.1541539
   3.2200003    0.1468202
   3.2300003    0.1600652
   3.2400002    0.1704405
   3.2500002    0.1785290
   3.2600002    0.1578915
   3.2700002    0.1561609
   3.2800002    0.1630103
   3.2900002    0.1757493
   3.3000002    0.1822063
   3.3100002    0.1654223
   3.3200002    0.1509919
   3.3300002    0.1436301
   3.3400002    0.1495434
   3.3500001    0.1667982
   3.3600001    0.1614822
   3.3700001    0.1596525
   3.3800001    0.1571218
   3.3900001    0.1561109
   3.4000001    0.1522236
   3.4100001    0.1570505
   3.4200001    0.1510196
   3.4300001    0.1473436
   3.4400001    0.1578026
   3.4500000    0.1575668
   3.4600003    0.1494088
   3.4700003    0.1581874
   3.4800003    0.1580864
   3.4900002    0.1541772
   3.5000002    0.1559346
   3.5100002    0.1619658
   3.5200002    0.1548121
   3.5300002    0.1615829
   3.5400002    0.1668627
   3.5500002    0.1651422
   3.5600002    0.1723465
   3.5700002    0.1591957
   3.5800002    0.1676846
   3.5900002    0.1576205
   3.6000001    0.1601134
   3.6100001    0.1557368
   3.6200001    0.1690359
   3.6300001    0.1562873
   3.6400001    0.1669251
   3.6500001    0.1606768
   3.6600001    0.1547049
   3.6700001    0.1560579
   3.6800001    0.1677301
   3.6900001    0.1485866
   3.7000003    0.1359584
   3.7100003    0.1471230
   3.7200003    0.1573309
   3.7300003    0.1550700
   3.7400002    0.1619754
   3.7500002    0.1605698
   3.7600002    0.1553116
   3.7700002    0.1573939
   3.7800002    0.1577797
   3.7900002    0.1457075
   3.8000002    0.1647967
   3.8100002    0.1531454
   3.8200002    0.1720019
   3.8300002    0.1496186
   3.8400002    0.1541314
   3.8500001    0.1598043
   3.8600001    0.1693104
   3.8700001    0.1545932
   3.8800001    0.1663990
   3.8900001    0.1637525
   3.9000001    0.1608409
   3.9100001    0.1607987
   3.9200001    0.1664731
   3.9300003    0.1661572
   3.9400003    0.1645630
   3.9500003    0.1726024
   3.9600003    0.1566156
   3.9700003    0.1570650
   3.9800003    0.1756503
   3.9900002    0.1640290
   4.0000000    0.1522998
   4.0100002    0.1537414
   4.0200000    0.1541985
   4.0300002    0.1541975
   4.0400000    0.1483685
   4.0500002    0.1410145
   4.0600004    0.1648536
   4.0700002    0.1465791
   4.0800004    0.1568855
   4.0900002    0.1661857
   4.1000004    0.1699549
   4.1100001    0.1578677
   4.1200004    0.1572552
   4.1300001    0.1821205
   4.1400003    0.1798166
   4.1500001    0.1791230
   4.1600003    0.1706401
   4.1700001    0.1691724
   4.1800003    0.1678387
   4.1900001    0.1658870
   4.2000003    0.1703376
   4.2100000    0.1543060
   4.2200003    0.1546202
   4.2300000    0.1715345
   4.2400002    0.1726218
   4.2500000    0.1682463
   4.2600002    0.1739593
   4.2700000    0.1555139
   4.2800002    0.1587181
   4.2900004    0.1673017
   4.3000002    0.1693188
   4.3100004    0.1750304
   4.3200002    0.1666263
   4.3300004    0.1752756
   4.3400002    0.1696358
   4.3500004    0.1529897
   4.3600001    0.1645736
   4.3700004    0.1636740
   4.3800001    0.1580925
   4.3900003    0.1711564
   4.4000001    0.1634050
   4.4100003    0.1620738
   4.4200001    0.1738134
   4.4300003    0.1738142
   4.4400001    0.1702750
   4.4500003    0.1828839
   4.4600000    0.1751200
   4.4700003    0.1710829
   4.4800000    0.1697259
   4.4900002    0.1782572
   4.5000000    0.1882601
   4.5100002    0.1844999
   4.5200000    0.1916445
   4.5300002    0.1654035
   4.5400004    0.1609742
   4.5500002    0.1824946
   4.5600004    0.1735998
   4.5700002    0.1698843
   4.5800004    0.1726832
   4.5900002    0.1722033
   4.6000004    0.1811464
   4.6100001    0.1726600
   4.6200004    0.1627798
   4.6300001    0.1670034
   4.6400003    0.1774127
   4.6500001    0.1699783
   4.6600003    0.1737675
   4.6700001    0.1790610
   4.6800003    0.1772532
   4.6900001    0.1706782
   4.7000003    0.1723510
   4.7100000    0.1748914
   4.7200003    0.1706261
   4.7300000    0.1738385
   4.7400002    0.1913865
   4.7500000    0.1883541
   4.7600002    0.1687004
   4.7700005    0.1889546
   4.7800002    0.1886953
   4.7900004    0.1950064
   4.8000002    0.1813384
   4.8100004    0.1784735
   4.8200002    0.1741972
   4.8300004    0.1771290
   4.8400002    0.1690772
   4.8500004    0.1758935
   4.8600001    0.1801314
   4.8700004    0.1778137
   4.8800001    0.1817819
   4.8900003    0.1802305
   4.9000001    0.1742328
   4.9100003    0.1668699
   4.9200001    0.1822515
   4.9300003    0.1575673
   4.9400001    0.1637549
   4.9500003    0.1653755
   4.9600000    0.1795413
   4.9700003    0.1748975
   4.9800000    0.1693154
   4.9900002    0.1593915
   5.0000000    0.1810792
   5.0100002    0.1666167
   5.0200005    0.1768426
   5.0300002    0.1756099
   5.0400004    0.1711245
   5.0500002    0.1715818
   5.0600004    0.1715030
   5.0700002    0.1677155
   5.0800004    0.1750855
   5.0900002    0.1745830
   5.1000004    0.1660931
   5.1100001    0.1718291
   5.1200004    0.1771269
   5.1300001    0.1647702
   5.1400003    0.1655736
   5.1500001    0.1636753
   5.1600003    0.1756887
   5.1700001    0.1789184
   5.1800003    0.1554949
   5.1900001    0.1586742
   5.2000003    0.1566729
   5.2100000    0.1585505
   5.2200003    0.1513263
   5.2300000    0.1547974
   5.2400002    0.1580789
   5.2500005    0.1619283
   5.2600002    0.1520882
   5.2700005    0.1558518
   5.2800002    0.1532240
   5.2900004    0.1644390
   5.3000002    0.1483561
   5.3100004    0.1507156
   5.3200002    0.1543364
   5.3300004    0.1618851
   5.3400002    0.1711947
   5.3500004    0.1721707
   5.3600001    0.1723939
   5.3700004    0.1771646
   5.3800001    0.1594311
   5.3900003    0.1746450
   5.4000001    0.1714977
   5.4100003    0.1841586
   5.4200001    0.1605532
   5.4300003    0.1811927
   5.4400001    0.1802253
   5.4500003    0.1676167
   5.4600000    0.1605055
   5.4700003    0.1630501
   5.4800005    0.1689440
   5.4900002    0.1682111
   5.5000005    0.1576794
   5.5100002    0.1664104
   5.5200005    0.1621991
   5.5300002    0.1579422
   5.5400004    0.1498229
   5.5500002    0.1441960
   5.5600004    0.1543926
   5.5700002    0.1506300
   5.5800004    0.1548687
   5.5900002    0.1610115
   5.6000004    0.1659409
   5.6100001    0.1563352
   5.6200004    0.1749880
   5.6300001    0.1704345
   5.6400003    0.1600876
   5.6500001    0.1666757
   5.6600003    0.1631471
   5.6700001    0.1474529
   5.6800003    0.1575543
   5.6900001    0.1559811
   5.7000003    0.1540019
   5.7100000    0.1601851
   5.7200003    0.1424431
   5.7300005    0.1595945
   5.7400002    0.1534729
   5.7500005    0.1647787
   5.7600002    0.1616091
   5.7700005    0.1571740
   5.7800002    0.1611721
   5.7900004    0.1586492
   5.8000002    0.1499074
   5.8100004    0.1440433
   5.8200002    0.1383859
   5.8300004    0.1384123
   5.8400002    0.1664505
   5.8500004    0.1497636
   5.8600001    0.1692117
   5.8700004    0.1714361
   5.8800001    0.1672891
   5.8900003    0.1650751
   5.9000001    0.1608072
   5.9100003    0.1763805
   5.9200001    0.1597491
   5.9300003    0.1610091
   5.9400001    0.1672800
   5.9500003    0.1741892
   5.9600005    0.1602059
   5.9700003    0.1701510
   5.9800005    0.1641851
   5.9900002    0.1777669
   6.0000005    0.1716878
   6.0100002    0.1801779
   6.0200005    0.1628822
   6.0300002    0.1813342
   6.0400004    0.1834466
   6.0500002    0.1905340
   6.0600004    0.1882879
   6.0700002    0.1681657
   6.0800004    0.1830179
   6.0900002    0.1652896
   6.1000004    0.1486944
   6.1100001    0.1603327
   6.1200004    0.1676079
   6.1300001    0.1698345
   6.1400003    0.1658152
   6.1500001    0.1519410
   6.1600003    0.1684797
   6.1700001    0.1518941
   6.1800003    0.1524648
   6.1900001    0.1466817
   6.2000003    0.1588798
   6.2100005    0.1592970
   6.2200003    0.1567929
   6.2300005    0.1533330
   6.2400002    0.1588605
   6.2500005    0.1684787
   6.2600002    0.1682607
   6.2700005    0.1629413
   6.2800002    0.1687276
   6.2900004    0.1776720
   6.3000002    0.1802882
   6.3100004    0.1746556
   6.3200002    0.1710902
   6.3300004    0.1541942
   6.3400002    0.1616524
   6.3500004    0.1676254
   6.3600001    0.1530606
   6.3700004    0.1727277
   6.3800001    0.1620126
   6.3900003    0.1529836
   6.4000001    0.1675163
   6.4100003    0.1727893
   6.4200001    0.1584440
   6.4300003    0.1627427
   6.4400005    0.1696472
   6.4500003    0.1728888
   6.4600005    0.1678791
   6.4700003    0.1577796
   6.4800005    0.1707989
   6.4900002    0.1587152
   6.5000005    0.1659793
   6.5100002    0.1672463
   6.5200005    0.1510441
   6.5300002    0.1652762
   6.5400004    0.1655601
   6.5500002    0.1740338
   6.5600004    0.1632534
   6.5700002    0.1604023
   6.5800004    0.1788891
   6.5900002    0.1511019
   6.6000004    0.1709277
   6.6100001    0.1589416
   6.6200004    0.1706219
   6.6300001    0.1572422
   6.6400003    0.1762773
   6.6500001    0.1717009
   6.6600003    0.1613969
   6.6700006    0.1676002
   6.6800003    0.1607674
   6.6900005    0.1707752
   6.7000003    0.1739531
   6.7100005    0.1532634
   6.7200003    0.1729671
   6.7300005    0.1605365
   6.7400002    0.1617195
   6.7500005    0.1705065
   6.7600002    0.1617883
   6.7700005    0.1668593
   6.7800002    0.1646348
   6.7900004    0.1593325
   6.8000002    0.1703441
   6.8100004    0.1892272
   6.8200002    0.1792342
   6.8300004    0.1802383
   6.8400002    0.1725496
   6.8500004    0.1603679
   6.8600001    0.1615298
   6.8700004    0.1749237
   6.8800001    0.1655433
   6.8900003    0.1761607
   6.9000001    0.1784132
   6.9100003    0.1682961
   6.9200006    0.1752700
   6.9300003    0.1690184
   6.9400005    0.1718717
   6.9500003    0.1748582
   6.9600005    0.1733041
   6.9700003    0.1775819
   6.9800005    0.1647470
   6.9900002    0.1759419
   7.0000005    0.1846371
   7.0100002    0.1633220
   7.0200005    0.1743546
   7.0300002    0.1689626
   7.0400004    0.1855916
   7.0500002    0.1665311
   7.0600004    0.1695949
   7.0700002    0.1797526
   7.0800004    0.1602916
   7.0900002    0.1666472
   7.1000004    0.1734938
   7.1100001    0.1691123
   7.1200004    0.1674358
   7.1300001    0.1698556
   7.1400003    0.1708075
   7.1500006    0.1848006
   7.1600003    0.1681080
   7.1700006    0.1663841
   7.1800003    0.1702782
   7.1900005    0.1666264
   7.2000003    0.1696461
   7.2100005    0.1699919
   7.2200003    0.1825909
   7.2300005    0.1733464
   7.2400002    0.1662647
   7.2500005    0.1777309
   7.2600002    0.1722436
   7.2700005    0.1799218
   7.2800002    0.1688290
   7.2900004    0.1732430
   7.3000002    0.1699443
   7.3100004    0.1843613
   7.3200002    0.1762557
   7.3300004    0.1667999
   7.3400002    0.1604855
   7.3500004    0.1735038
   7.3600001    0.1693566
   7.3700004    0.1663675
   7.3800001    0.1670431
   7.3900003    0.1721407
   7.4000006    0.1665918
   7.4100003    0.1570242
   7.4200006    0.1760179
   7.4300003    0.1661648
   7.4400005    0.1568819
   7.4500003    0.1570079
   7.4600005    0.1654082
   7.4700003    0.1732266
   7.4800005    0.1658119
   7.4900002    0.1669022
   7.5000005    0.1547605
   7.5100002    0.1644458
   7.5200005    0.1672029
   7.5300002    0.1876707
   7.5400004    0.1828515
   7.5500002    0.1778272
   7.5600004    0.1774380
   7.5700002    0.1670341
   7.5800004    0.1729303
   7.5900002    0.1692620
   7.6000004    0.1818420
   7.6100001    0.1664930
   7.6200004    0.1520525
   7.6300006    0.1559029
   7.6400003    0.1562965
   7.6500006    0.1598951
   7.6600003    0.1507718
   7.6700006    0.1615070
   7.6800003    0.1577507
   7.6900005    0.1604223
   7.7000003    0.1681230
   7.7100005    0.1698446
   7.7200003    0.1784750
   7.7300005    0.1680792
   7.7400002    0.1762295
   7.7500005    0.1770599
   7.7600002    0.1794897
   7.7700005    0.1585280
   7.7800002    0.1571035
   7.7900004    0.1576579
   7.8000002    0.1581065
   7.8100004    0.1525848
   7.8200002    0.1614804
   7.8300004    0.1533649
   7.8400002    0.1569282
   7.8500004    0.1573033
   7.8600006    0.1480378
   7.8700004    0.1582987
   7.8800006    0.1586498
   7.8900003    0.1653868
   7.9000006    0.1742983
   7.9100003    0.1599272
   7.9200006    0.1550702
   7.9300003    0.1578180
   7.9400005    0.1435852
   7.9500003    0.1587005
   7.9600005    0.1510714
   7.9700003    0.1683114
   7.9800005    0.1478662
   7.9900002    0.1611932
   8.0000000    0.1505305
   8.0100002    0.1521310
   8.0200005    0.1703486
   8.0300007    0.1626622
   8.0400000    0.1628757
   8.0500002    0.1765587
   8.0600004    0.1641563
   8.0700006    0.1661181
   8.0799999    0.1573498
   8.0900002    0.1663183
   8.1000004    0.1623221
   8.1100006    0.1706005
   8.1200008    0.1628367
   8.1300001    0.1524813
   8.1400003    0.1522880
   8.1500006    0.1638903
   8.1600008    0.1621507
   8.1700001    0.1785613
   8.1800003    0.1712785
   8.1900005    0.1704951
   8.2000008    0.1792976
   8.2100000    0.1746106
   8.2200003    0.1636141
   8.2300005    0.1570762
   8.2400007    0.1599712
   8.2500000    0.1640563
   8.2600002    0.1643638
   8.2700005    0.1647787
   8.2800007    0.1538353
   8.2900000    0.1561961
   8.3000002    0.1537123
   8.3100004    0.1508935
   8.3200006    0.1636716
   8.3299999    0.1622635
   8.3400002    0.1511591
   8.3500004    0.1750202
   8.3600006    0.1601566
   8.3700008    0.1658665
   8.3800001    0.1646165
   8.3900003    0.1690211
   8.4000006    0.1602640
   8.4100008    0.1679520
   8.4200001    0.1585697
   8.4300003    0.1558788
   8.4400005    0.1626027
   8.4500008    0.1576306
   8.4600000    0.1523055
   8.4700003    0.1545734
   8.4800005    0.1589509
   8.4900007    0.1584473
   8.5000000    0.1655437
   8.5100002    0.1652447
   8.5200005    0.1703091
   8.5300007    0.1707065
   8.5400000    0.1726988
   8.5500002    0.1783986
   8.5600004    0.1716408
   8.5700006    0.1681866
   8.5800009    0.1566829
   8.5900002    0.1622185
   8.6000004    0.1571160
   8.6100006    0.1657466
   8.6200008    0.1685466
   8.6300001    0.1721988
   8.6400003    0.1647662
   8.6500006    0.1750090
   8.6600008    0.1745456
   8.6700001    0.1706772
   8.6800003    0.1778401
   8.6900005    0.1774773
   8.7000008    0.1842015
   8.7100000    0.1796715
   8.7200003    0.1711469
   8.7300005    0.1757460
   8.7400007    0.1761283
   8.7500000    0.1656851
   8.7600002    0.1784665
   8.7700005    0.1715979
   8.7800007    0.1606146
   8.7900000    0.1587408
   8.8000002    0.1687038
   8.8100004    0.1686936
   8.8200006    0.1781255
   8.8300009    0.1730926
   8.8400002    0.1536904
   8.8500004    0.1585455
   8.8600006    0.1646138
   8.8700008    0.1655841
   8.8800001    0.1653043
   8.8900003    0.1645189
   8.9000006    0.1632577
   8.9100008    0.1710660
   8.9200001    0.1662679
   8.9300003    0.1660653
   8.9400005    0.1590019
   8.9500008    0.1664417
   8.9600000    0.1624242
   8.9700003    0.1562146
   8.9800005    0.1542950
   8.9900007    0.1678807
   9.0000000    0.1534540
   9.0100002    0.1625855
   9.0200005    0.1554731
   9.0300007    0.1602921
   9.0400000    0.1565703
   9.0500002    0.1539350
   9.0600004    0.1644208
   9.0700006    0.1713218
   9.0800009    0.1637641
   9.0900002    0.1535128
   9.1000004    0.1593672
   9.1100006    0.1733914
   9.1200008    0.1589134
   9.1300001    0.1653516
   9.1400003    0.1803582
   9.1500006    0.1630107
   9.1600008    0.1662107
   9.1700001    0.1684792
   9.1800003    0.1695430
   9.1900005    0.1565643
   9.2000008    0.1556028
   9.2100000    0.1553600
   9.2200003    0.1621573
   9.2300005    0.1490687
   9.2400007    0.1608880
   9.2500000    0.1648844
   9.2600002    0.1567374
   9.2700005    0.1592373
   9.2800007    0.1599178
   9.2900009    0.1725613
   9.3000002    0.1518082
   9.3100004    0.1691237
   9.3200006    0.1536103
   9.3300009    0.1569016
   9.3400002    0.1477991
   9.3500004    0.1498444
   9.3600006    0.1608963
   9.3700008    0.1388942
   9.3800001    0.1382941
   9.3900003    0.1507114
   9.4000006    0.1573226
   9.4100008    0.1502620
   9.4200001    0.1693941
   9.4300003    0.1666384
   9.4400005    0.1634998
   9.4500008    0.1579490
   9.4600000    0.1602105
   9.4700003    0.1557191
   9.4800005    0.1546522
   9.4900007    0.1594484
   9.5000000    0.1583413
   9.5100002    0.1546059
   9.5200005    0.1666483
   9.5300007    0.1502523
   9.5400009    0.1543081
   9.5500002    0.1495163
   9.5600004    0.1722491
   9.5700006    0.1633642
   9.5800009    0.1627687
   9.5900002    0.1705426
   9.6000004    0.1640706
   9.6100006    0.1761001
   9.6200008    0.1717078
   9.6300001    0.1769986
   9.6400003    0.1784451
   9.6500006    0.1653740
   9.6600008    0.1671995
   9.6700001    0.1691600
   9.6800003    0.1725990
   9.6900005    0.1847795
   9.7000008    0.1792061
   9.7100000    0.1680961
   9.7200003    0.1843239
   9.7300005    0.1621316
   9.7400007    0.1617402
   9.7500000    0.1621646
   9.7600002    0.1688614
   9.7700005    0.1726686
   9.7800007    0.1665792
   9.7900009    0.1466048
   9.8000002    0.1603487
   9.8100004    0.1733090
   9.8200006    0.1637101
   9.8300009    0.1563065
   9.8400002    0.1538155
   9.8500004    0.1766519
   9.8600006    0.1677096
   9.8700008    0.1542420
   9.8800001    0.1577942
   9.8900003    0.1664174
   9.9000006    0.1575229
   9.9100008    0.1651945
   9.9200001    0.1675643
   9.9300003    0.1614959
   9.9400005    0.1596210
   9.9500008    0.1640322
   9.9600000    0.1674053
   9.9700003    0.1646857
   9.9800005    0.1458200
   9.9900007    0.1495935
  10.0000000    0.1603066
  10.0100002    0.1662365
  10.0200005    0.1802862
  10.0300007    0.1722979
  10.0400009    0.1622721
  10.0500002    0.1687833
  10.0600004    0.1615221
  10.0700006    0.1570866
  10.0800009    0.1618095
  10.0900002    0.1489667
  10.1000004    0.1535446
  10.1100006    0.1536763
  10.1200008    0.1598183
  10.1300001    0.1615356
  10.1400003    0.1549567
  10.1500006    0.1635058
  10.1600008    0.1709467
  10.1700001    0.1654986
  10.1800003    0.1700248
  10.1900005    0.1540778
  10.2000008    0.1569984
  10.2100000    0.1621549
  10.2200003    0.1603245
  10.2300005    0.1480699
  10.2400007    0.1534197
  10.2500010    0.1477769
  10.2600002    0.1613604
  10.2700005    0.1678024
  10.2800007    0.1490572
  10.2900009    0.1423397
  10.3000002    0.1645900
  10.3100004    0.1639128
  10.3200006    0.1683889
  10.3300009    0.1745273
  10.3400002    0.1639838
  10.3500004    0.1757713
  10.3600006    0.1709818
  10.3700008    0.1608631
  10.3800001    0.1669574
  10.3900003    0.1699587
  10.4000006    0.1744048
  10.4100008    0.1827938
  10.4200001    0.1748432
  10.4300003    0.1690527
  10.4400005    0.1864961
  10.4500008    0.1690691
  10.4600000    0.1670023
  10.4700003    0.1608433
  10.4800005    0.1552225
  10.4900007    0.1734389
  10.5000010    0.1694766
  10.5100002    0.1800783
  10.5200005    0.1739727
  10.5300007    0.1698773
  10.5400009    0.1682242
  10.5500002    0.1755557
  10.5600004    0.1698352
  10.5700006    0.1742611
  10.5800009    0.1792060
  10.5900002    0.1761278
  10.6000004    0.1882748
  10.6100006    0.1702047
  10.6200008    0.1599604
  10.6300001    0.1612547
  10.6400003    0.1614065
  10.6500006    0.1629078
  10.6600008    0.1574896
  10.6700001    0.1615863
  10.6800003    0.1657182
  10.6900005    0.1648533
  10.7000008    0.1760221
  10.7100000    0.1680398
  10.7200003    0.1673871
  10.7300005    0.1659777
  10.7400007    0.1685468
  10.7500010    0.1677410
  10.7600002    0.1643242
  10.7700005    0.1873354
  10.7800007    0.1872486
  10.7900009    0.1787625
  10.8000002    0.1868950
  10.8100004    0.1715461
  10.8200006    0.1782079
  10.8300009    0.1922438
  10.8400002    0.1894871
  10.8500004    0.1789452
  10.8600006    0.1826825
  10.8700008    0.1846876
  10.8800001    0.1834436
  10.8900003    0.1895380
  10.9000006    0.1928649
  10.9100008    0.1796442
  10.9200001    0.1943006
  10.9300003    0.2001834
  10.9400005    0.1920040
  10.9500008    0.2045258
  10.9600010    0.2010208
  10.9700003    0.1971094
  10.9800005    0.1993469
  10.9900007    0.1933468
  11.0000010    0.1932800
  11.0100002    0.1902794
  11.0200005    0.1945093
  11.0300007    0.2042264
  11.0400009    0.1855001
  11.0500002    0.1817951
  11.0600004    0.1794270
  11.0700006    0.1748178
  11.0800009    0.1658406
  11.0900002    0.1755852
  11.1000004    0.1826107
  11.1100006    0.1857069
  11.1200008    0.1649838
  11.1300001    0.1685883
  11.1400003    0.1839639
  11.1500006    0.1728614
  11.1600008    0.1826455
  11.1700001    0.1736622
  11.1800003    0.1890523
  11.1900005    0.1791260
  11.2000008    0.1902137
  11.2100010    0.1736638
  11.2200003    0.1864433
  11.2300005    0.1819513
  11.2400007    0.1895372
  11.2500010    0.1826846
  11.2600002    0.1837512
  11.2700005    0.1875271
  11.2800007    0.1704224
  11.2900009    0.1731399
  11.3000002    0.1579084
  11.3100004    0.1636653
  11.3200006    0.1667566
  11.3300009    0.1590175
  11.3400002    0.1743545
  11.3500004    0.1714350
  11.3600006    0.1634097
  11.3700008    0.1706074
  11.3800001    0.1604556
  11.3900003    0.1666796
  11.4000006    0.1582274
  11.4100008    0.1566089
  11.4200001    0.1647503
  11.4300003    0.1745898
  11.4400005    0.1734706
  11.4500008    0.1722173
  11.4600010    0.1722114
  11.4700003    0.1682545
  11.4800005    0.1724293
  11.4900007    0.1725453
  11.5000010    0.1639104
  11.5100002    0.1631821
  11.5200005    0.1618221
  11.5300007    0.1651640
  11.5400009    0.1729925
  11.5500002    0.1717950
  11.5600004    0.1651266
  11.5700006    0.1631841
  11.5800009    0.1557678
  11.5900002    0.1833772
  11.6000004    0.1745880
  11.6100006    0.1616464
  11.6200008    0.1692389
  11.6300001    0.1637201
  11.6400003    0.1597138
  11.6500006    0.1680989
  11.6600008    0.1680311
  11.6700010    0.1739889
  11.6800003    0.1679067
  11.6900005    0.1661593
  11.7000008    0.1656028
  11.7100010    0.1620218
  11.7200003    0.1636240
  11.7300005    0.1633693
  11.7400007    0.1585809
  11.7500010    0.1739860
  11.7600002    0.1633830
  11.7700005    0.1685295
  11.7800007    0.1577548
  11.7900009    0.1584295
  11.8000002    0.1570762
  11.8100004    0.1673089
  11.8200006    0.1602391
  11.8300009    0.1575771
  11.8400002    0.1600159
  11.8500004    0.1714558
  11.8600006    0.1867706
  11.8700008    0.1771782
  11.8800001    0.1683789
  11.8900003    0.1603117
  11.9000006    0.1659645
  11.9100008    0.1669820
  11.9200010    0.1776352
  11.9300003    0.1625484
  11.9400005    0.1673211
  11.9500008    0.1789379
  11.9600010    0.1689829
  11.9700003    0.1710172
  11.9800005    0.1610792
  11.9900007    0.1683111
  12.0000010    0.1743323
  12.0100002    0.1628618
  12.0200005    0.1524159
  12.0300007    0.1611559
  12.0400009    0.1661752
  12.0500002    0.1858406
  12.0600004    0.1591523
  12.0700006    0.1542704
  12.0800009    0.1729069
  12.0900002    0.1732362
  12.1000004    0.1777018
  12.1100006    0.1717539
  12.1200008    0.1792194
  12.1300001    0.1685637
  12.1400003    0.1564771
  12.1500006    0.1661075
  12.1600008    0.1602629
  12.1700010    0.1610121
  12.1800003    0.1570009
  12.1900005    0.1565646
  12.2000008    0.1617257
  12.2100010    0.1669430
  12.2200003    0.1691006
  12.2300005    0.1639687
  12.2400007    0.1621963
  12.2500010    0.1536467
  12.2600002    0.1581572
  12.2700005    0.1766793
  12.2800007    0.1610383
  12.2900009    0.1516301
  12.3000002    0.1585213
  12.3100004    0.1572310
  12.3200006    0.1613370
  12.3300009    0.1518425
  12.3400002    0.1604713
  12.3500004    0.1654954
  12.3600006    0.1612857
  12.3700008    0.1588931
  12.3800001    0.1718554
  12.3900003    0.1536227
  12.4000006    0.1561448
  12.4100008    0.1759018
  12.4200010    0.1597169
  12.4300003    0.1627810
  12.4400005    0.1584304
  12.4500008    0.1707042
  12.4600010    0.1683703
  12.4700003    0.1730720
  12.4800005    0.1663658
  12.4900007    0.1517172
  12.5000010    0.1617623
  12.5100002    0.1613003
  12.5200005    0.1517062
  12.5300007    0.1579659
  12.5400009    0.1649381
  12.5500002    0.1584842
  12.5600004    0.1483713
  12.5700006    0.1529329
  12.5800009    0.1530473
  12.5900002    0.1599482
  12.6000004    0.1635543
  12.6100006    0.1566084
  12.6200008    0.1578424
  12.6300011    0.1595376
  12.6400003    0.1639356
  12.6500006    0.1604113
  12.6600008    0.1645461
  12.6700010    0.1500060
  12.6800003    0.1615852
  12.6900005    0.1679535
  12.7000008    0.1610598
  12.7100010    0.1634222
  12.7200003    0.1718519
  12.7300005    0.1689433
  12.7400007    0.1664511
  12.7500010    0.1610361
  12.7600002    0.1628747
  12.7700005    0.1686696
  12.7800007    0.1635181
  12.7900009    0.1684984
  12.8000002    0.1618841
  12.8100004    0.1592552
  12.8200006    0.1438423
  12.8300009    0.1686876
  12.8400002    0.1635476
  12.8500004    0.1485260
  12.8600006    0.1511709
  12.8700008    0.1529633
  12.8800011    0.1608681
  12.8900003    0.1506564
  12.9000006    0.1465357
  12.9100008    0.1624058
  12.9200010    0.1543612
  12.9300003    0.1500476
  12.9400005    0.1542174
  12.9500008    0.1579271
  12.9600010    0.1682977
  12.9700003    0.1720721
  12.9800005    0.1842311
  12.9900007    0.1806825
  13.0000010    0.1769535
  13.0100002    0.1898825
  13.0200005    0.1805909
  13.0300007    0.1772132
  13.0400009    0.1667248
  13.0500002    0.1790737
  13.0600004    0.1712262
  13.0700006    0.1599631
  13.0800009    0.1782034
  13.0900002    0.1658435
  13.1000004    0.1727772
  13.1100006    0.1660327
  13.1200008    0.1633333
  13.1300011    0.1647581
  13.1400003    0.1593791
  13.1500006    0.1600305
  13.1600008    0.1663605
  13.1700010    0.1642469
  13.1800003    0.1663559
  13.1900005    0.1750574
  13.2000008    0.1662764
  13.2100010    0.1739644
  13.2200003    0.1731825
  13.2300005    0.1745986
  13.2400007    0.1686461
  13.2500010    0.1643832
  13.2600002    0.1802166
  13.2700005    0.1688429
  13.2800007    0.1643215
  13.2900009    0.1709361
  13.3000002    0.1589373
  13.3100004    0.1540364
  13.3200006    0.1650174
  13.3300009    0.1667910
  13.3400011    0.1704328
  13.3500004    0.1735519
  13.3600006    0.1520218
  13.3700008    0.1532016
  13.3800011    0.1564111
  13.3900003    0.1524102
  13.4000006    0.1621358
  13.4100008    0.1548078
  13.4200010    0.1521691
  13.4300003    0.1597784
  13.4400005    0.1646701
  13.4500008    0.1593175
  13.4600010    0.1665553
  13.4700003    0.1721179
  13.4800005    0.1639560
  13.4900007    0.1724644
  13.5000010    0.1580665
  13.5100002    0.1625825
  13.5200005    0.1684521
  13.5300007    0.1581943
  13.5400009    0.1548994
  13.5500002    0.1552246
  13.5600004    0.1639932
  13.5700006    0.1601566
  13.5800009    0.1606019
  13.5900011    0.1468116
  13.6000004    0.1451234
  13.6100006    0.1464994
  13.6200008    0.1475754
  13.6300011    0.1561911
  13.6400003    0.1525821
  13.6500006    0.1552429
  13.6600008    0.1653715
  13.6700010    0.1481863
  13.6800003    0.1479718
  13.6900005    0.1550749
  13.7000008    0.1435578
  13.7100010    0.1512222
  13.7200003    0.1526062
  13.7300005    0.1512817
  13.7400007    0.1430497
  13.7500010    0.1539136
  13.7600002    0.1688682
  13.7700005    0.1553211
  13.7800007    0.1633961
  13.7900009    0.1547393
  13.8000002    0.1441163
  13.8100004    0.1549748
  13.8200006    0.1610816
  13.8300009    0.1664210
  13.8400011    0.1579564
  13.8500004    0.1640718
  13.8600006    0.1520881
  13.8700008    0.1541847
  13.8800011    0.1625522
  13.8900003    0.1588696
  13.9000006    0.1495554
  13.9100008    0.1485472
  13.9200010    0.1613885
  13.9300003    0.1512638
  13.9400005    0.1689135
  13.9500008    0.1579189
  13.9600010    0.1534968
  13.9700003    0.1622031
  13.9800005    0.1618970
  13.9900007    0.1551809
  14.0000010    0.1536791
  14.0100002    0.1724971
  14.0200005    0.1592366
  14.0300007    0.1590812
  14.0400009    0.1609166
  14.0500002    0.1590750
  14.0600004    0.1657829
  14.0700006    0.1573856
  14.0800009    0.1561870
  14.0900011    0.1728392
  14.1000004    0.1708345
  14.1100006    0.1601747
  14.1200008    0.1682180
  14.1300011    0.1768513
  14.1400003    0.1885951
  14.1500006    0.1772498
  14.1600008    0.1612747
  14.1700010    0.1706085
  14.1800003    0.1656999
  14.1900005    0.1862780
  14.2000008    0.1795946
  14.2100010    0.1887670
  14.2200003    0.1683993
  14.2300005    0.1682866
  14.2400007    0.1822360
  14.2500010    0.1657256
  14.2600002    0.1547045
  14.2700005    0.1542809
  14.2800007    0.1549226
  14.2900009    0.1745445
  14.3000011    0.1636665
  14.3100004    0.1606937
  14.3200006    0.1586576
  14.3300009    0.1575478
  14.3400011    0.1601869
  14.3500004    0.1595232
  14.3600006    0.1589372
  14.3700008    0.1608674
  14.3800011    0.1656279
  14.3900003    0.1450442
  14.4000006    0.1505014
  14.4100008    0.1490906
  14.4200010    0.1434149
  14.4300003    0.1558605
  14.4400005    0.1556655
  14.4500008    0.1587546
  14.4600010    0.1659390
  14.4700003    0.1649641
  14.4800005    0.1556895
  14.4900007    0.1559056
  14.5000010    0.1609142
  14.5100002    0.1594240
  14.5200005    0.1749632
  14.5300007    0.1561517
  14.5400009    0.1814277
  14.5500011    0.1688598
  14.5600004    0.1753572
  14.5700006    0.1635577
  14.5800009    0.1768287
  14.5900011    0.1587625
  14.6000004    0.1590672
  14.6100006    0.1688867
  14.6200008    0.1558984
  14.6300011    0.1745964
  14.6400003    0.1678602
  14.6500006    0.1585821
  14.6600008    0.1696964
  14.6700010    0.1677315
  14.6800003    0.1718753
  14.6900005    0.1624596
  14.7000008    0.1633248
  14.7100010    0.1624917
  14.7200003    0.1556680
  14.7300005    0.1496572
  14.7400007    0.1659675
  14.7500010    0.1647010
  14.7600002    0.1659385
  14.7700005    0.1719662
  14.7800007    0.1538311
  14.7900009    0.1569719
  14.8000011    0.1524891
  14.8100004    0.1636474
  14.8200006    0.1704380
  14.8300009    0.1645795
  14.8400011    0.1491408
  14.8500004    0.1674611
  14.8600006    0.1600808
  14.8700008    0.1748065
  14.8800011    0.1605835
  14.8900003    0.1692279
  14.9000006    0.1573432
  14.9100008    0.1629523
  14.9200010    0.1601849
  14.9300003    0.1593101
  14.9400005    0.1675245
  14.9500008    0.1687076
  14.9600010    0.1642927
  14.9700003    0.1619367
  14.9800005    0.1681931
  14.9900007    0.1725129
  15.0000010    0.1630936
  15.0100012    0.1579254
  15.0200005    0.1767261
  15.0300007    0.1768631
  15.0400009    0.1602622
  15.0500011    0.1659696
  15.0600004    0.1700016
  15.0700006    0.1693038
  15.0800009    0.1659784
  15.0900011    0.1680498
  15.1000004    0.1641088
  15.1100006    0.1603852
  15.1200008    0.1754105
  15.1300011    0.1804877
  15.1400003    0.1640460
  15.1500006    0.1632283
  15.1600008    0.1528291
  15.1700010    0.1703403
  15.1800003    0.1627927
  15.1900005    0.1653816
  15.2000008    0.1744555
  15.2100010    0.1559841
  15.2200003    0.1721215
  15.2300005    0.1671769
  15.2400007    0.1625402
  15.2500010    0.1583133
  15.2600012    0.1614451
  15.2700005    0.1683499
  15.2800007    0.1731574
  15.2900009    0.1729435
  15.3000011    0.1708945
  15.3100004    0.1614601
  15.3200006    0.1626022
  15.3300009    0.1674146
  15.3400011    0.1648962
  15.3500004    0.1833361
  15.3600006    0.1728827
  15.3700008    0.1699004
  15.3800011    0.1708709
  15.3900003    0.1855074
  15.4000006    0.1792489
  15.4100008    0.1890614
  15.4200010    0.1901192
  15.4300003    0.1822673
  15.4400005    0.1810498
  15.4500008    0.1677847
  15.4600010    0.1834135
  15.4700003    0.1715957
  15.4800005    0.1538969
  15.4900007    0.1608583
  15.5000010    0.1547928
  15.5100012    0.1604625
  15.5200005    0.1578532
  15.5300007    0.1719217
  15.5400009    0.1600781
  15.5500011    0.1655073
  15.5600004    0.1756458
  15.5700006    0.1651753
  15.5800009    0.1774582
  15.5900011    0.1788465
  15.6000004    0.1720202
  15.6100006    0.1725423
  15.6200008    0.1648218
  15.6300011    0.1580514
  15.6400003    0.1538736
  15.6500006    0.1581077
  15.6600008    0.1577038
  15.6700010    0.1434575
  15.6800003    0.1527336
  15.6900005    0.1592729
  15.7000008    0.1547787
  15.7100010    0.1572983
  15.7200012    0.1598872
  15.7300005    0.1521628
  15.7400007    0.1556651
  15.7500010    0.1593380
  15.7600012    0.1548086
  15.7700005    0.1556840
  15.7800007    0.1694476
  15.7900009    0.1590372
  15.8000011    0.1601975
  15.8100004    0.1664745
  15.8200006    0.1660965
  15.8300009    0.1621735
  15.8400011    0.1570365
  15.8500004    0.1692142
  15.8600006    0.1736186
  15.8700008    0.1656942
  15.8800011    0.1634483
  15.8900003    0.1652392
  15.9000006    0.1689019
  15.9100008    0.1572243
  15.9200010    0.1567229
  15.9300003    0.1588216
  15.9400005    0.1601449
  15.9500008    0.1654792
  15.9600010    0.1685108
  15.9700012    0.1742287
  15.9800005    0.1647448
  15.9900007    0.1698792
  16.0000000    0.1655038
  16.0100002    0.1707956
  16.0200005    0.1588358
  16.0300007    0.1538657
  16.0400009    0.1594426
  16.0500011    0.1627623
  16.0600014    0.1642451
  16.0700016    0.1618053
  16.0799999    0.1588545
  16.0900002    0.1530142
  16.1000004    0.1555363
  16.1100006    0.1671147
  16.1200008    0.1609011
  16.1300011    0.1636704
  16.1400013    0.1614453
  16.1500015    0.1575310
  16.1599998    0.1584633
  16.1700001    0.1576943
  16.1800003    0.1639131
  16.1900005    0.1666060
  16.2000008    0.1675828
  16.2100010    0.1617770
  16.2200012    0.1681553
  16.2300014    0.1600036
  16.2400017    0.1549229
  16.2500000    0.1527034
  16.2600002    0.1454902
  16.2700005    0.1491025
  16.2800007    0.1506687
  16.2900009    0.1573489
  16.3000011    0.1694873
  16.3100014    0.1597358
  16.3200016    0.1581932
  16.3299999    0.1688127
  16.3400002    0.1696755
  16.3500004    0.1642633
  16.3600006    0.1677254
  16.3700008    0.1676025
  16.3800011    0.1595289
  16.3900013    0.1585630
  16.4000015    0.1703087
  16.4099998    0.1623785
  16.4200001    0.1797221
  16.4300003    0.1624516
  16.4400005    0.1617323
  16.4500008    0.1564496
  16.4600010    0.1580309
  16.4700012    0.1712043
  16.4800014    0.1694167
  16.4900017    0.1774893
  16.5000000    0.1758104
  16.5100002    0.1586062
  16.5200005    0.1601085
  16.5300007    0.1646950
  16.5400009    0.1700333
  16.5500011    0.1680337
  16.5600014    0.1763131
  16.5700016    0.1736909
  16.5799999    0.1694962
  16.5900002    0.1690721
  16.6000004    0.1686363
  16.6100006    0.1778651
  16.6200008    0.1535103
  16.6300011    0.1730561
  16.6400013    0.1768336
  16.6500015    0.1818866
  16.6599998    0.1694023
  16.6700001    0.1710102
  16.6800003    0.1731630
  16.6900005    0.1518537
  16.7000008    0.1517983
  16.7100010    0.1668142
  16.7200012    0.1604446
  16.7300014    0.1664479
  16.7400017    0.1607174
  16.7500000    0.1635226
  16.7600002    0.1766711
  16.7700005    0.1739376
  16.7800007    0.1854074
  16.7900009    0.1704132
  16.8000011    0.1661184
  16.8100014    0.1559673
  16.8200016    0.1735909
  16.8299999    0.1616528
  16.8400002    0.1676704
  16.8500004    0.1789452
  16.8600006    0.1854131
  16.8700008    0.1782874
  16.8800011    0.1758882
  16.8900013    0.1888378
  16.9000015    0.1876671
  16.9100018    0.1803821
  16.9200001    0.1868823
  16.9300003    0.1778989
  16.9400005    0.1782598
  16.9500008    0.1785048
  16.9600010    0.1868032
  16.9700012    0.1755066
  16.9800014    0.1716107
  16.9900017    0.1728630
  17.0000000    0.1681222
  17.0100002    0.1704522
  17.0200005    0.1706879
  17.0300007    0.1827783
  17.0400009    0.1794870
  17.0500011    0.1796753
  17.0600014    0.1755100
  17.0700016    0.1622772
  17.0799999    0.1681167
  17.0900002    0.1673262
  17.1000004    0.1730131
  17.1100006    0.1864046
  17.1200008    0.1707406
  17.1300011    0.1550581
  17.1400013    0.1806239
  17.1500015    0.1876706
  17.1600018    0.1830189
  17.1700001    0.1797708
  17.1800003    0.1777161
  17.1900005    0.1883775
  17.2000008    0.1751920
  17.2100010    0.1860588
  17.2200012    0.1848194
  17.2300014    0.1700392
  17.2400017    0.1664915
  17.2500000    0.1851965
  17.2600002    0.2033203
  17.2700005    0.1833678
  17.2800007    0.1743747
  17.2900009    0.1740066
  17.3000011    0.1837333
  17.3100014    0.1791767
  17.3200016    0.1719507
  17.3299999    0.1738622
  17.3400002    0.1754900
  17.3500004    0.1628589
  17.3600006    0.1774098
  17.3700008    0.1639172
  17.3800011    0.1611691
  17.3900013    0.1742442
  17.4000015    0.1661648
  17.4100018    0.1601186
  17.4200001    0.1690878
  17.4300003    0.1562611
  17.4400005    0.1741098
  17.4500008    0.1636502
  17.4600010    0.1703528
  17.4700012    0.1674195
  17.4800014    0.1642591
  17.4900017    0.1605656
  17.5000000    0.1624072
  17.5100002    0.1679811
  17.5200005    0.1600150
  17.5300007    0.1634686
  17.5400009    0.1661658
  17.5500011    0.1566659
  17.5600014    0.1471895
  17.5700016    0.1519006
  17.5799999    0.1583507
  17.5900002    0.1607088
  17.6000004    0.1602333
  17.6100006    0.1680464
  17.6200008    0.1716022
  17.6300011    0.1634476
  17.6400013    0.1650576
  17.6500015    0.1615201
  17.6600018    0.1646320
  17.6700001    0.1648640
  17.6800003    0.1669145
  17.6900005    0.1645748
  17.7000008    0.1643675
  17.7100010    0.1741648
  17.7200012    0.1724371
  17.7300014    0.1799621
  17.7400017    0.1752633
  17.7500000    0.1794376
  17.7600002    0.1831558
  17.7700005    0.1753804
  17.7800007    0.1740928
  17.7900009    0.1597213
  17.8000011    0.1606107
  17.8100014    0.1660800
  17.8200016    0.1764404
  17.8299999    0.1757425
  17.8400002    0.1715563
  17.8500004    0.1777144
  17.8600006    0.1665536
  17.8700008    0.1713679
  17.8800011    0.1723260
  17.8900013    0.1665698
  17.9000015    0.1685037
  17.9100018    0.1637241
  17.9200001    0.1653076
  17.9300003    0.1766680
  17.9400005    0.1723689
  17.9500008    0.1729237
  17.9600010    0.1676485
  17.9700012    0.1687658
  17.9800014    0.1852390
  17.9900017    0.1725721
  18.0000000    0.1723827
  18.0100002    0.1674725
  18.0200005    0.1714016
  18.0300007    0.1669965
  18.0400009    0.1763568
  18.0500011    0.1692856
  18.0600014    0.1848895
  18.0700016    0.1758365
  18.0799999    0.1834909
  18.0900002    0.1673420
  18.1000004    0.1795510
  18.1100006    0.1651546
  18.1200008    0.1797685
  18.1300011    0.1702969
  18.1400013    0.1615238
  18.1500015    0.1639752
  18.1600018    0.1597114
  18.1700001    0.1610948
  18.1800003    0.1770721
  18.1900005    0.1634716
  18.2000008    0.1765366
  18.2100010    0.1692558
  18.2200012    0.1616870
  18.2300014    0.1687295
  18.2400017    0.1608763
  18.2500000    0.1776559
  18.2600002    0.1925460
  18.2700005    0.1815888
  18.2800007    0.1812972
  18.2900009    0.1752723
  18.3000011    0.1702155
  18.3100014    0.1849924
  18.3200016    0.1806812
  18.3299999    0.1746767
  18.3400002    0.1704635
  18.3500004    0.1709469
  18.3600006    0.1715495
  18.3700008    0.1801901
  18.3800011    0.1727855
  18.3900013    0.1730089
  18.4000015    0.1840957
  18.4100018    0.1769036
  18.4200001    0.1680799
  18.4300003    0.1719768
  18.4400005    0.1798534
  18.4500008    0.1730771
  18.4600010    0.1878480
  18.4700012    0.1785282
  18.4800014    0.1767611
  18.4900017    0.1771142
  18.5000000    0.1872177
  18.5100002    0.1833844
  18.5200005    0.2017280
  18.5300007    0.1886595
  18.5400009    0.1779885
  18.5500011    0.1773841
  18.5600014    0.1874926
  18.5700016    0.1916632
  18.5800018    0.1809313
  18.5900002    0.1873397
  18.6000004    0.2020988
  18.6100006    0.1752895
  18.6200008    0.1725854
  18.6300011    0.1743239
  18.6400013    0.1769419
  18.6500015    0.1796007
  18.6600018    0.1836512
  18.6700001    0.1843877
  18.6800003    0.1907246
  18.6900005    0.1782061
  18.7000008    0.1665927
  18.7100010    0.1718341
  18.7200012    0.1909944
  18.7300014    0.1775938
  18.7400017    0.1758609
  18.7500000    0.1860584
  18.7600002    0.1984059
  18.7700005    0.1865277
  18.7800007    0.1849836
  18.7900009    0.1724916
  18.8000011    0.1879960
  18.8100014    0.1858094
  18.8200016    0.1698750
  18.8300018    0.1542307
  18.8400002    0.1708441
  18.8500004    0.1815240
  18.8600006    0.1773694
  18.8700008    0.1851163
  18.8800011    0.1836965
  18.8900013    0.1800897
  18.9000015    0.1643795
  18.9100018    0.1777012
  18.9200001    0.1649092
  18.9300003    0.1765937
  18.9400005    0.1924731
  18.9500008    0.1751150
  18.9600010    0.1834086
  18.9700012    0.1914721
  18.9800014    0.2023487
  18.9900017    0.1806506
  19.0000000    0.1882162
  19.0100002    0.1857178
  19.0200005    0.1837253
  19.0300007    0.1838119
  19.0400009    0.1784807
  19.0500011    0.1784622
  19.0600014    0.1861780
  19.0700016    0.1812218
  19.0800018    0.1820866
  19.0900002    0.1635000
  19.1000004    0.1580691
  19.1100006    0.1788767
  19.1200008    0.1612443
  19.1300011    0.1671223
  19.1400013    0.1780231
  19.1500015    0.1614471
  19.1600018    0.1788994
  19.1700001    0.1690791
  19.1800003    0.1695547
  19.1900005    0.1689811
  19.2000008    0.1598511
  19.2100010    0.1680378
  19.2200012    0.1706046
  19.2300014    0.1725450
  19.2400017    0.1684133
  19.2500000    0.1703205
  19.2600002    0.1721952
  19.2700005    0.1812081
  19.2800007    0.1544503
  19.2900009    0.1620846
  19.3000011    0.1609684
  19.3100014    0.1558173
  19.3200016    0.1679666
  19.3300018    0.1850643
  19.3400002    0.1757537
  19.3500004    0.1736065
  19.3600006    0.1751972
  19.3700008    0.1660496
  19.3800011    0.1740679
  19.3900013    0.1713553
  19.4000015    0.1740454
  19.4100018    0.1753067
  19.4200001    0.1862015
  19.4300003    0.1725587
  19.4400005    0.1725213
  19.4500008    0.1879362
  19.4600010    0.1856338
  19.4700012    0.1750783
  19.4800014    0.1685473
  19.4900017    0.1667419
  19.5000000    0.1730708
  19.5100002    0.1757616
  19.5200005    0.1760591
  19.5300007    0.1827201
  19.5400009    0.1800833
  19.5500011    0.1868684
  19.5600014    0.1872489
  19.5700016    0.1754795
  19.5800018    0.1860618
  19.5900002    0.1736290
  19.6000004    0.1723692
  19.6100006    0.1778748
  19.6200008    0.1794072
  19.6300011    0.1780807
  19.6400013    0.1749833
  19.6500015    0.1702240
  19.6600018    0.1677390
  19.6700001    0.1703136
  19.6800003    0.1762206
  19.6900005    0.1629332
  19.7000008    0.1647383
  19.7100010    0.1697247
  19.7200012    0.1628503
  19.7300014    0.1662715
  19.7400017    0.1732961
  19.7500000    0.1593081
  19.7600002    0.1848773
  19.7700005    0.1697034
  19.7800007    0.1650746
  19.7900009    0.1773142
  19.8000011    0.1657886
  19.8100014    0.1741583
  19.8200016    0.1776289
  19.8300018    0.1681493
  19.8400002    0.1805338
  19.8500004    0.1704259
  19.8600006    0.1590662
  19.8700008    0.1665622
  19.8800011    0.1735928
  19.8900013    0.1786321
  19.9000015    0.1745125
  19.9100018    0.1826933
  19.9200001    0.1899170
  19.9300003    0.1823595
  19.9400005    0.1816436
  19.9500008    0.1723393
  19.9600010    0.1843856
  19.9700012    0.1818123
  19.9800014    0.1934273
  19.9900017    0.1721565
  20.0000000    0.1769916
  20.0100002    0.1871426
  20.0200005    0.2006879
  20.0300007    0.1934875
  20.0400009    0.1862456
  20.0500011    0.1807045
  20.0600014    0.1772211
  20.0700016    0.1917769
  20.0800018    0.1902090
  20.0900002    0.1921250
  20.1000004    0.1822828
  20.1100006    0.1874317
  20.1200008    0.1779525
  20.1300011    0.1789686
  20.1400013    0.1729741
  20.1500015    0.1676286
  20.1600018    0.1811828
  20.1700001    0.1690208
  20.1800003    0.1552190
  20.1900005    0.1626830
  20.2000008    0.1616747
  20.2100010    0.1692323
  20.2200012    0.1767756
  20.2300014    0.1639461
  20.2400017    0.1623203
  20.2500019    0.1780863
  20.2600002    0.1648515
  20.2700005    0.1825716
  20.2800007    0.1863342
  20.2900009    0.1772620
  20.3000011    0.1617064
  20.3100014    0.1707177
  20.3200016    0.1640730
  20.3300018    0.1721773
  20.3400002    0.1751811
  20.3500004    0.1702476
  20.3600006    0.1635173
  20.3700008    0.1837595
  20.3800011    0.1764948
  20.3900013    0.1801115
  20.4000015    0.1736100
  20.4100018    0.1689334
  20.4200001    0.1660151
  20.4300003    0.1733863
  20.4400005    0.1791217
  20.4500008    0.1684338
  20.4600010    0.1663334
  20.4700012    0.1595019
  20.4800014    0.1682716
  20.4900017    0.1678963
  20.5000019    0.1793805
  20.5100002    0.1682630
  20.5200005    0.1602008
  20.5300007    0.1707232
  20.5400009    0.1741250
  20.5500011    0.1537623
  20.5600014    0.1709777
  20.5700016    0.1694117
  20.5800018    0.1708896
  20.5900002    0.1642686
  20.6000004    0.1818880
  20.6100006    0.1841854
  20.6200008    0.1728511
  20.6300011    0.1678305
  20.6400013    0.1710328
  20.6500015    0.1754614
  20.6600018    0.1812533
  20.6700001    0.1781251
  20.6800003    0.1817767
  20.6900005    0.1809961
  20.7000008    0.1743312
  20.7100010    0.1875015
  20.7200012    0.1919692
  20.7300014    0.1930883
  20.7400017    0.1863268
  20.7500019    0.1790101
  20.7600002    0.1783678
  20.7700005    0.1779410
  20.7800007    0.1769561
  20.7900009    0.1834913
  20.8000011    0.1902454
  20.8100014    0.1618688
  20.8200016    0.1797382
  20.8300018    0.1636916
  20.8400002    0.1672351
  20.8500004    0.1742375
  20.8600006    0.1788180
  20.8700008    0.1692340
  20.8800011    0.1684672
  20.8900013    0.1756820
  20.9000015    0.1735587
  20.9100018    0.1717530
  20.9200001    0.1628682
  20.9300003    0.1692689
  20.9400005    0.1598295
  20.9500008    0.1612727
  20.9600010    0.1722089
  20.9700012    0.1740026
  20.9800014    0.1662606
  20.9900017    0.1690195
  21.0000019    0.1753901
  21.0100002    0.1777317
  21.0200005    0.1651883
  21.0300007    0.1725274
  21.0400009    0.1703005
  21.0500011    0.1598010
  21.0600014    0.1782915
  21.0700016    0.1620012
  21.0800018    0.1723593
  21.0900002    0.1800736
  21.1000004    0.1557084
  21.1100006    0.1718192
  21.1200008    0.1694906
  21.1300011    0.1818398
  21.1400013    0.1808503
  21.1500015    0.1607448
  21.1600018    0.1741052
  21.1700001    0.1729633
  21.1800003    0.1580363
  21.1900005    0.1714547
  21.2000008    0.1709764
  21.2100010    0.1604923
  21.2200012    0.1666840
  21.2300014    0.1805284
  21.2400017    0.1701468
  21.2500019    0.1658208
  21.2600002    0.1671015
  21.2700005    0.1807804
  21.2800007    0.1899991
  21.2900009    0.1663512
  21.3000011    0.1782291
  21.3100014    0.1614538
  21.3200016    0.1717751
  21.3300018    0.1820046
  21.3400002    0.1724674
  21.3500004    0.1894142
  21.3600006    0.1849567
  21.3700008    0.1716234
  21.3800011    0.1708552
  21.3900013    0.1628916
  21.4000015    0.1585728
  21.4100018    0.1667997
  21.4200001    0.1713693
  21.4300003    0.1786562
  21.4400005    0.1703737
  21.4500008    0.1851679
  21.4600010    0.1834339
  21.4700012    0.1757476
  21.4800014    0.1769119
  21.4900017    0.1606467
  21.5000019    0.1635664
  21.5100002    0.1624385
  21.5200005    0.1705943
  21.5300007    0.1574004
  21.5400009    0.1612245
  21.5500011    0.1603924
  21.5600014    0.1637165
  21.5700016    0.1613775
  21.5800018    0.1706238
  21.5900002    0.1732011
  21.6000004    0.1671947
  21.6100006    0.1682156
  21.6200008    0.1802931
  21.6300011    0.1768055
  21.6400013    0.1784441
  21.6500015    0.1716580
  21.6600018    0.1805989
  21.6700001    0.1691754
  21.6800003    0.1768177
  21.6900005    0.1613879
  21.7000008    0.1767013
  21.7100010    0.1758847
  21.7200012    0.1711432
  21.7300014    0.1716188
  21.7400017    0.1712520
  21.7500019    0.1612194
  21.7600002    0.1654704
  21.7700005    0.1688897
  21.7800007    0.1707931
  21.7900009    0.1915133
  21.8000011    0.1887589
  21.8100014    0.1869857
  21.8200016    0.1847034
  21.8300018    0.1676548
  21.8400002    0.1728513
  21.8500004    0.1771886
  21.8600006    0.1825291
  21.8700008    0.1731614
  21.8800011    0.1872963
  21.8900013    0.1796621
  21.9000015    0.1625221
  21.9100018    0.1690446
  21.9200020    0.1792198
  21.9300003    0.1742687
  21.9400005    0.1753630
  21.9500008    0.1735278
  21.9600010    0.1675462
  21.9700012    0.1634859
  21.9800014    0.1658540
  21.9900017    0.1574924
  22.0000019    0.1699019
  22.0100002    0.1782012
  22.0200005    0.1726091
  22.0300007    0.1779203
  22.0400009    0.1820160
  22.0500011    0.1735905
  22.0600014    0.1739043
  22.0700016    0.1801565
  22.0800018    0.1774106
  22.0900002    0.1921271
  22.1000004    0.1894209
  22.1100006    0.1832640
  22.1200008    0.1906799
  22.1300011    0.1865928
  22.1400013    0.1885546
  22.1500015    0.1731748
  22.1600018    0.1850155
  22.1700020    0.1744763
  22.1800003    0.1851529
  22.1900005    0.1845219
  22.2000008    0.1863491
  22.2100010    0.1779233
  22.2200012    0.1781001
  22.2300014    0.1792196
  22.2400017    0.1767086
  22.2500019    0.1799589
  22.2600002    0.1882987
  22.2700005    0.1874150
  22.2800007    0.1947657
  22.2900009    0.2049204
  22.3000011    0.1844065
  22.3100014    0.1811494
  22.3200016    0.1791050
  22.3300018    0.1839952
  22.3400002    0.1885126
  22.3500004    0.1774346
  22.3600006    0.1752810
  22.3700008    0.1686346
  22.3800011    0.1842988
  22.3900013    0.1844096
  22.4000015    0.1657615
  22.4100018    0.1776659
  22.4200020    0.1913004
  22.4300003    0.1854626
  22.4400005    0.1793511
  22.4500008    0.1834078
  22.4600010    0.1829575
  22.4700012    0.1760926
  22.4800014    0.1752348
  22.4900017    0.1792763
  22.5000019    0.1790354
  22.5100002    0.1719366
  22.5200005    0.1795220
  22.5300007    0.1770521
  22.5400009    0.1911981
  22.5500011    0.1911213
  22.5600014    0.1760253
  22.5700016    0.1837543
  22.5800018    0.1886332
  22.5900002    0.1928856
  22.6000004    0.1839575
  22.6100006    0.1867548
  22.6200008    0.1757306
  22.6300011    0.1820903
  22.6400013    0.1932913
  22.6500015    0.1787409
  22.6600018    0.1793675
  22.6700020    0.1762152
  22.6800003    0.1547022
  22.6900005    0.1686386
  22.7000008    0.1693559
  22.7100010    0.1650257
  22.7200012    0.1689540
  22.7300014    0.1771296
  22.7400017    0.1718394
  22.7500019    0.1784594
  22.7600002    0.1690477
  22.7700005    0.1618704
  22.7800007    0.1721540
  22.7900009    0.1715315
  22.8000011    0.1804940
  22.8100014    0.1811830
  22.8200016    0.1841878
  22.8300018    0.1804485
  22.8400002    0.1711694
  22.8500004    0.1764222
  22.8600006    0.1812503
  22.8700008    0.1772307
  22.8800011    0.1610447
  22.8900013    0.1709501
  22.9000015    0.1632171
  22.9100018    0.1670264
  22.9200020    0.1635262
  22.9300003    0.1718283
  22.9400005    0.1840088
  22.9500008    0.1710503
  22.9600010    0.1779177
  22.9700012    0.1812605
  22.9800014    0.1747832
  22.9900017    0.1895436
  23.0000019    0.1877071
  23.0100002    0.1820472
  23.0200005    0.1891177
  23.0300007    0.1990505
  23.0400009    0.1922086
  23.0500011    0.1883741
  23.0600014    0.1784886
  23.0700016    0.1845772
  23.0800018    0.1679934
  23.0900002    0.1716146
  23.1000004    0.1737992
  23.1100006    0.1652013
  23.1200008    0.1677168
  23.1300011    0.1610711
  23.1400013    0.1754541
  23.1500015    0.1837905
  23.1600018    0.1776184
  23.1700020    0.1941631
  23.1800003    0.1729952
  23.1900005    0.1666154
  23.2000008    0.1681670
  23.2100010    0.1774327
  23.2200012    0.1717729
  23.2300014    0.1627894
  23.2400017    0.1626256
  23.2500019    0.1671698
  23.2600002    0.1646931
  23.2700005    0.1614920
  23.2800007    0.1604169
  23.2900009    0.1671399
  23.3000011    0.1698675
  23.3100014    0.1868222
  23.3200016    0.1752047
  23.3300018    0.1835107
  23.3400021    0.1680435
  23.3500004    0.1632361
  23.3600006    0.1743797
  23.3700008    0.1652751
  23.3800011    0.1679932
  23.3900013    0.1587118
  23.4000015    0.1579718
  23.4100018    0.1706510
  23.4200020    0.1741708
  23.4300003    0.1728200
  23.4400005    0.1643942
  23.4500008    0.1591801
  23.4600010    0.1647817
  23.4700012    0.1628970
  23.4800014    0.1644160
  23.4900017    0.1620281
  23.5000019    0.1652765
  23.5100002    0.1810523
  23.5200005    0.1831178
  23.5300007    0.1669127
  23.5400009    0.1600988
  23.5500011    0.1731420
  23.5600014    0.1570154
  23.5700016    0.1576990
  23.5800018    0.1649215
  23.5900021    0.1611642
  23.6000004    0.1602447
  23.6100006    0.1570356
  23.6200008    0.1682827
  23.6300011    0.1596924
  23.6400013    0.1670078
  23.6500015    0.1750627
  23.6600018    0.1743526
  23.6700020    0.1786886
  23.6800003    0.1860724
  23.6900005    0.1915780
  23.7000008    0.1760887
  23.7100010    0.1737846
  23.7200012    0.1818811
  23.7300014    0.1905544
  23.7400017    0.1804463
  23.7500019    0.1951223
  23.7600002    0.2044467
  23.7700005    0.1854704
  23.7800007    0.1766835
  23.7900009    0.1793885
  23.8000011    0.1829185
  23.8100014    0.1825908
  23.8200016    0.1930849
  23.8300018    0.1956147
  23.8400021    0.1872951
  23.8500004    0.1684424
  23.8600006    0.1664025
  23.8700008    0.1805279
  23.8800011    0.1759405
  23.8900013    0.1703400
  23.9000015    0.1721003
  23.9100018    0.1869412
  23.9200020    0.1684155
  23.9300003    0.1754587
  23.9400005    0.1733631
  23.9500008    0.1651640
  23.9600010    0.1713836
  23.9700012    0.1678762
  23.9800014    0.1696655
  23.9900017    0.1697168
  24.0000019    0.1703428
  24.0100002    0.1606962
  24.0200005    0.1598808
  24.0300007    0.1647042
  24.0400009    0.1727470
  24.0500011    0.1718943
  24.0600014    0.1739360
  24.0700016    0.1761387
  24.0800018    0.1753704
  24.0900021    0.1730444
  24.1000004    0.1725774
  24.1100006    0.1698898
  24.1200008    0.1912299
  24.1300011    0.1893248
  24.1400013    0.1721711
  24.1500015    0.1857058
  24.1600018    0.1712540
  24.1700020    0.1858645
  24.1800003    0.1750769
  24.1900005    0.1766477
  24.2000008    0.1665258
  24.2100010    0.1707824
  24.2200012    0.1622518
  24.2300014    0.1595849
  24.2400017    0.1554234
  24.2500019    0.1495271
  24.2600002    0.1476813
  24.2700005    0.1408514
  24.2800007    0.1458984
  24.2900009    0.1459413
  24.3000011    0.1518892
  24.3100014    0.1510956
  24.3200016    0.1703423
  24.3300018    0.1577023
  24.3400021    0.1639610
  24.3500004    0.1712356
  24.3600006    0.1710799
  24.3700008    0.1682253
  24.3800011    0.1685587
  24.3900013    0.1679751
  24.4000015    0.1795287
  24.4100018    0.1652689
  24.4200020    0.1674043
  24.4300003    0.1699476
  24.4400005    0.1683786
  24.4500008    0.1686927
  24.4600010    0.1636238
  24.4700012    0.1562977
  24.4800014    0.1647438
  24.4900017    0.1585768
  24.5000019    0.1676282
  24.5100002    0.1763284
  24.5200005    0.1733848
  24.5300007    0.1727371
  24.5400009    0.1794892
  24.5500011    0.1756701
  24.5600014    0.1615627
  24.5700016    0.1594017
  24.5800018    0.1632592
  24.5900021    0.1654616
  24.6000004    0.1846405
  24.6100006    0.1811120
  24.6200008    0.1733306
  24.6300011    0.1706904
  24.6400013    0.1598172
  24.6500015    0.1684265
  24.6600018    0.1660872
  24.6700020    0.1623789
  24.6800003    0.1651565
  24.6900005    0.1528912
  24.7000008    0.1621827
  24.7100010    0.1493815
  24.7200012    0.1668565
  24.7300014    0.1607364
  24.7400017    0.1595124
  24.7500019    0.1554779
  24.7600002    0.1497720
  24.7700005    0.1511619
  24.7800007    0.1616292
  24.7900009    0.1584480
  24.8000011    0.1595440
  24.8100014    0.1641185
  24.8200016    0.1544843
  24.8300018    0.1547615
  24.8400021    0.1662466
  24.8500004    0.1695650
  24.8600006    0.1577474
  24.8700008    0.1657222
  24.8800011    0.1546915
  24.8900013    0.1751933
  24.9000015    0.1699965
  24.9100018    0.1654674
  24.9200020    0.1545347
  24.9300003    0.1668679
  24.9400005    0.1687784
  24.9500008    0.1755747
  24.9600010    0.1718893
  24.9700012    0.1839848
  24.9800014    0.1662634
  24.9900017    0.1775934
  25.0000019    0.1699184
  25.0100021    0.1714690
  25.0200005    0.1760252
  25.0300007    0.1623378
  25.0400009    0.1675462
  25.0500011    0.1722590
  25.0600014    0.1602835
  25.0700016    0.1749552
  25.0800018    0.1724838
  25.0900021    0.1668319
  25.1000004    0.1616227
  25.1100006    0.1777204
  25.1200008    0.1730322
  25.1300011    0.1760290
  25.1400013    0.1737741
  25.1500015    0.1644066
  25.1600018    0.1906010
  25.1700020    0.1668134
  25.1800003    0.1659799
  25.1900005    0.1702764
  25.2000008    0.1720307
  25.2100010    0.1582790
  25.2200012    0.1737340
  25.2300014    0.1761179
  25.2400017    0.1773383
  25.2500019    0.1701164
  25.2600021    0.1737702
  25.2700005    0.1612976
  25.2800007    0.1610156
  25.2900009    0.1534618
  25.3000011    0.1573856
  25.3100014    0.1576854
  25.3200016    0.1555826
  25.3300018    0.1514595
  25.3400021    0.1434869
  25.3500004    0.1419439
  25.3600006    0.1550526
  25.3700008    0.1554573
  25.3800011    0.1542489
  25.3900013    0.1456309
  25.4000015    0.1452970
  25.4100018    0.1442403
  25.4200020    0.1448974
  25.4300003    0.1484796
  25.4400005    0.1589416
  25.4500008    0.1577631
  25.4600010    0.1594874
  25.4700012    0.1605643
  25.4800014    0.1493753
  25.4900017    0.1480393
  25.5000019    0.1531309
  25.5100021    0.1470654
  25.5200005    0.1581742
  25.5300007    0.1656254
  25.5400009    0.1688970
  25.5500011    0.1688293
  25.5600014    0.1584846
  25.5700016    0.1642834
  25.5800018    0.1632480
  25.5900021    0.1626951
  25.6000004    0.1670437
  25.6100006    0.1745651
  25.6200008    0.1617869
  25.6300011    0.1548218
  25.6400013    0.1570687
  25.6500015    0.1623394
  25.6600018    0.1633745
  25.6700020    0.1569255
  25.6800003    0.1624575
  25.6900005    0.1640470
  25.7000008    0.1701730
  25.7100010    0.1755577
  25.7200012    0.1714876
  25.7300014    0.1697881
  25.7400017    0.1612274
  25.7500019    0.1690643
  25.7600021    0.1622151
  25.7700005    0.1670393
  25.7800007    0.1575808
  25.7900009    0.1544014
  25.8000011    0.1675954
  25.8100014    0.1631390
  25.8200016    0.1640555
  25.8300018    0.1587421
  25.8400021    0.1621099
  25.8500004    0.1675946
  25.8600006    0.1595659
  25.8700008    0.1722288
  25.8800011    0.1554046
  25.8900013    0.1523529
  25.9000015    0.1535383
  25.9100018    0.1507513
  25.9200020    0.1598855
  25.9300003    0.1630637
  25.9400005    0.1704794
  25.9500008    0.1629189
  25.9600010    0.1622737
  25.9700012    0.1731205
  25.9800014    0.1623514
  25.9900017    0.1628499
  26.0000019    0.1570077
  26.0100021    0.1572542
  26.0200005    0.1486127
  26.0300007    0.1578338
  26.0400009    0.1497740
  26.0500011    0.1446208
  26.0600014    0.1515509
  26.0700016    0.1583327
  26.0800018    0.1610650
  26.0900021    0.1541819
  26.1000004    0.1619170
  26.1100006    0.1602987
  26.1200008    0.1555939
  26.1300011    0.1558716
  26.1400013    0.1590591
  26.1500015    0.1505605
  26.1600018    0.1588976
  26.1700020    0.1723298
  26.1800003    0.1677075
  26.1900005    0.1785192
  26.2000008    0.1644280
  26.2100010    0.1695764
  26.2200012    0.1501503
  26.2300014    0.1531126
  26.2400017    0.1571282
  26.2500019    0.1582919
  26.2600021    0.1535031
  26.2700005    0.1473506
  26.2800007    0.1578593
  26.2900009    0.1544478
  26.3000011    0.1654407
  26.3100014    0.1646451
  26.3200016    0.1642729
  26.3300018    0.1577809
  26.3400021    0.1608264
  26.3500004    0.1741367
  26.3600006    0.1699300
  26.3700008    0.1786909
  26.3800011    0.1788743
  26.3900013    0.1719303
  26.4000015    0.1707997
  26.4100018    0.1789401
  26.4200020    0.1768394
  26.4300003    0.1718383
  26.4400005    0.1778478
  26.4500008    0.1736865
  26.4600010    0.1697426
  26.4700012    0.1613215
  26.4800014    0.1690636
  26.4900017    0.1752162
  26.5000019    0.1804903
  26.5100021    0.1698235
  26.5200005    0.1753772
  26.5300007    0.1744675
  26.5400009    0.1649267
  26.5500011    0.1735158
  26.5600014    0.1673927
  26.5700016    0.1747902
  26.5800018    0.1651282
  26.5900021    0.1674687
  26.6000004    0.1634370
  26.6100006    0.1689049
  26.6200008    0.1725500
  26.6300011    0.1651254
  26.6400013    0.1654688
  26.6500015    0.1692952
  26.6600018    0.1640960
  26.6700020    0.1826255
  26.6800022    0.1799134
  26.6900005    0.1853163
  26.7000008    0.1780446
  26.7100010    0.1583881
  26.7200012    0.1793408
  26.7300014    0.1939649
  26.7400017    0.1795179
  26.7500019    0.1776523
  26.7600021    0.1768038
  26.7700005    0.1722496
  26.7800007    0.1733546
  26.7900009    0.1802792
  26.8000011    0.1722781
  26.8100014    0.1747500
  26.8200016    0.1743752
  26.8300018    0.1743502
  26.8400021    0.1625693
  26.8500004    0.1632203
  26.8600006    0.1746339
  26.8700008    0.1764642
  26.8800011    0.1574973
  26.8900013    0.1674034
  26.9000015    0.1666148
  26.9100018    0.1493640
  26.9200020    0.1629717
  26.9300022    0.1596158
  26.9400005    0.1576780
  26.9500008    0.1570026
  26.9600010    0.1728866
  26.9700012    0.1730071
  26.9800014    0.1743704
  26.9900017    0.1663121
  27.0000019    0.1749792
  27.0100021    0.1813529
  27.0200005    0.1696595
  27.0300007    0.1771441
  27.0400009    0.1866231
  27.0500011    0.1542707
  27.0600014    0.1517853
  27.0700016    0.1553668
  27.0800018    0.1634688
  27.0900021    0.1630317
  27.1000004    0.1501916
  27.1100006    0.1543240
  27.1200008    0.1621486
  27.1300011    0.1750233
  27.1400013    0.1741296
  27.1500015    0.1762344
  27.1600018    0.1802941
  27.1700020    0.1716240
  27.1800022    0.1788816
  27.1900005    0.1832269
  27.2000008    0.1736756
  27.2100010    0.1882917
  27.2200012    0.1810557
  27.2300014    0.1840988
  27.2400017    0.1745628
  27.2500019    0.1852580
  27.2600021    0.1722371
  27.2700005    0.1743788
  27.2800007    0.1561690
  27.2900009    0.1621417
  27.3000011    0.1631894
  27.3100014    0.1748346
  27.3200016    0.1730051
  27.3300018    0.1821918
  27.3400021    0.1816331
  27.3500004    0.1935252
  27.3600006    0.1740376
  27.3700008    0.1936814
  27.3800011    0.1803348
  27.3900013    0.1860166
  27.4000015    0.1896277
  27.4100018    0.1974141
  27.4200020    0.1789237
  27.4300022    0.1837345
  27.4400005    0.1767752
  27.4500008    0.1734765
  27.4600010    0.1927096
  27.4700012    0.1725495
  27.4800014    0.1803150
  27.4900017    0.1779882
  27.5000019    0.1878409
  27.5100021    0.1639318
  27.5200005    0.1615730
  27.5300007    0.1619824
  27.5400009    0.1742326
  27.5500011    0.1755101
  27.5600014    0.1846862
  27.5700016    0.1736357
  27.5800018    0.1701022
  27.5900021    0.1752507
  27.6000004    0.1684721
  27.6100006    0.1775037
  27.6200008    0.1844112
  27.6300011    0.1810100
  27.6400013    0.1899990
  27.6500015    0.1829344
  27.6600018    0.1955590
  27.6700020    0.1938541
  27.6800022    0.1859100
  27.6900005    0.1820976
  27.7000008    0.1744002
  27.7100010    0.1760206
  27.7200012    0.1762986
  27.7300014    0.1868469
  27.7400017    0.1759391
  27.7500019    0.1758129
  27.7600021    0.1724087
  27.7700005    0.1805342
  27.7800007    0.1767089
  27.7900009    0.1773078
  27.8000011    0.1920415
  27.8100014    0.1875069
  27.8200016    0.1832083
  27.8300018    0.1900156
  27.8400021    0.1792718
  27.8500004    0.1888948
  27.8600006    0.1891977
  27.8700008    0.1817153
  27.8800011    0.1827290
  27.8900013    0.1921789
  27.9000015    0.1818712
  27.9100018    0.1868009
  27.9200020    0.1802145
  27.9300022    0.1926957
  27.9400005    0.1861996
  27.9500008    0.1824484
  27.9600010    0.1733011
  27.9700012    0.1769987
  27.9800014    0.1710723
  27.9900017    0.1717702
  28.0000019    0.1751601
  28.0100021    0.1749094
  28.0200005    0.1757368
  28.0300007    0.1683799
  28.0400009    0.1628047
  28.0500011    0.1652299
  28.0600014    0.1755629
  28.0700016    0.1704617
  28.0800018    0.1519070
  28.0900021    0.1540333
  28.1000004    0.1495408
  28.1100006    0.1518689
  28.1200008    0.1664447
  28.1300011    0.1528995
  28.1400013    0.1513464
  28.1500015    0.1653350
  28.1600018    0.1637828
  28.1700020    0.1539678
  28.1800022    0.1604243
  28.1900005    0.1676159
  28.2000008    0.1596053
  28.2100010    0.1532407
  28.2200012    0.1508162
  28.2300014    0.1600426
  28.2400017    0.1596176
  28.2500019    0.1550178
  28.2600021    0.1549597
  28.2700005    0.1673673
  28.2800007    0.1735066
  28.2900009    0.1635026
  28.3000011    0.1649287
  28.3100014    0.1597413
  28.3200016    0.1624470
  28.3300018    0.1618272
  28.3400021    0.1707500
  28.3500023    0.1776111
  28.3600006    0.1738721
  28.3700008    0.1737324
  28.3800011    0.1558961
  28.3900013    0.1717703
  28.4000015    0.1727297
  28.4100018    0.1683568
  28.4200020    0.1757859
  28.4300022    0.1661058
  28.4400005    0.1624630
  28.4500008    0.1514983
  28.4600010    0.1574777
  28.4700012    0.1513638
  28.4800014    0.1513971
  28.4900017    0.1605962
  28.5000019    0.1645692
  28.5100021    0.1713502
  28.5200005    0.1770556
  28.5300007    0.1787364
  28.5400009    0.1559715
  28.5500011    0.1584423
  28.5600014    0.1512719
  28.5700016    0.1741075
  28.5800018    0.1778092
  28.5900021    0.1882170
  28.6000023    0.1897667
  28.6100006    0.1850633
  28.6200008    0.1864177
  28.6300011    0.1741964
  28.6400013    0.1621421
  28.6500015    0.1607307
  28.6600018    0.1685909
  28.6700020    0.1627448
  28.6800022    0.1621769
  28.6900005    0.1704258
  28.7000008    0.1684002
  28.7100010    0.1575992
  28.7200012    0.1565306
  28.7300014    0.1634655
  28.7400017    0.1673701
  28.7500019    0.1631266
  28.7600021    0.1641582
  28.7700005    0.1675622
  28.7800007    0.1650168
  28.7900009    0.1604320
  28.8000011    0.1661026
  28.8100014    0.1560653
  28.8200016    0.1803356
  28.8300018    0.1719737
  28.8400021    0.1719188
  28.8500023    0.1650804
  28.8600006    0.1736706
  28.8700008    0.1640742
  28.8800011    0.1660439
  28.8900013    0.1603393
  28.9000015    0.1733289
  28.9100018    0.1631866
  28.9200020    0.1589209
  28.9300022    0.1628838
  28.9400005    0.1597109
  28.9500008    0.1527558
  28.9600010    0.1591639
  28.9700012    0.1554343
  28.9800014    0.1538693
  28.9900017    0.1578008
  29.0000019    0.1440740
  29.0100021    0.1587119
  29.0200005    0.1643237
  29.0300007    0.1640049
  29.0400009    0.1637939
  29.0500011    0.1543154
  29.0600014    0.1616035
  29.0700016    0.1640165
  29.0800018    0.1596476
  29.0900021    0.1534524
  29.1000023    0.1751764
  29.1100006    0.1696589
  29.1200008    0.1747510
  29.1300011    0.1674653
  29.1400013    0.1711599
  29.1500015    0.1617500
  29.1600018    0.1726409
  29.1700020    0.1570446
  29.1800022    0.1598381
  29.1900005    0.1740416
  29.2000008    0.1624101
  29.2100010    0.1850244
  29.2200012    0.1755178
  29.2300014    0.1676456
  29.2400017    0.1747306
  29.2500019    0.1736965
  29.2600021    0.1674965
  29.2700005    0.1634219
  29.2800007    0.1629234
  29.2900009    0.1547072
  29.3000011    0.1528280
  29.3100014    0.1534362
  29.3200016    0.1738100
  29.3300018    0.1786760
  29.3400021    0.1771597
  29.3500023    0.1713883
  29.3600006    0.1641507
  29.3700008    0.1675926
  29.3800011    0.1636011
  29.3900013    0.1576850
  29.4000015    0.1493539
  29.4100018    0.1577570
  29.4200020    0.1600602
  29.4300022    0.1697514
  29.4400005    0.1669073
  29.4500008    0.1621651
  29.4600010    0.1493471
  29.4700012    0.1551982
  29.4800014    0.1707122
  29.4900017    0.1706742
  29.5000019    0.1591877
  29.5100021    0.1697722
  29.5200005    0.1602771
  29.5300007    0.1612828
  29.5400009    0.1621463
  29.5500011    0.1663445
  29.5600014    0.1756140
  29.5700016    0.1682369
  29.5800018    0.1693242
  29.5900021    0.1567319
  29.6000023    0.1608945
  29.6100006    0.1638134
  29.6200008    0.1514070
  29.6300011    0.1545310
  29.6400013    0.1677250
  29.6500015    0.1553262
  29.6600018    0.1635045
  29.6700020    0.1723212
  29.6800022    0.1682266
  29.6900005    0.1754273
  29.7000008    0.1782945
  29.7100010    0.1646923
  29.7200012    0.1617885
  29.7300014    0.1595139
  29.7400017    0.1637078
  29.7500019    0.1572751
  29.7600021    0.1762088
  29.7700024    0.1685603
  29.7800007    0.1710183
  29.7900009    0.1639643
  29.8000011    0.1647587
  29.8100014    0.1673897
  29.8200016    0.1723313
  29.8300018    0.1641379
  29.8400021    0.1652336
  29.8500023    0.1649103
  29.8600006    0.1707478
  29.8700008    0.1798413
  29.8800011    0.1733753
  29.8900013    0.1751512
  29.9000015    0.1684201
  29.9100018    0.1734865
  29.9200020    0.1843024
  29.9300022    0.1765322
  29.9400005    0.1754598
  29.9500008    0.1744145
  29.9600010    0.1804037
  29.9700012    0.1957568
  29.9800014    0.1999660
  29.9900017    0.1905823
  30.0000019    0.1817594
  30.0100021    0.1763655
  30.0200024    0.1771014
  30.0300007    0.1690494
  30.0400009    0.1933111
  30.0500011    0.1823345
  30.0600014    0.1726280
  30.0700016    0.1843955
  30.0800018    0.1767862
  30.0900021    0.1816914
  30.1000023    0.1807693
  30.1100006    0.1749016
  30.1200008    0.1713653
  30.1300011    0.1795966
  30.1400013    0.1798429
  30.1500015    0.1648423
  30.1600018    0.1670863
  30.1700020    0.1706309
  30.1800022    0.1792486
  30.1900005    0.1876469
  30.2000008    0.1774252
  30.2100010    0.1732507
  30.2200012    0.1845596
  30.2300014    0.1863874
  30.2400017    0.1762320
  30.2500019    0.1789960
  30.2600021    0.1884441
  30.2700024    0.1828628
  30.2800007    0.1831328
  30.2900009    0.1866041
  30.3000011    0.1891022
  30.3100014    0.1745887
  30.3200016    0.1831154
  30.3300018    0.1763022
  30.3400021    0.1792492
  30.3500023    0.1799352
  30.3600006    0.1771814
  30.3700008    0.1751054
  30.3800011    0.1752167
  30.3900013    0.1716985
  30.4000015    0.1768631
  30.4100018    0.1773026
  30.4200020    0.1745254
  30.4300022    0.1777960
  30.4400005    0.1832210
  30.4500008    0.1911350
  30.4600010    0.1868419
  30.4700012    0.1886637
  30.4800014    0.1805312
  30.4900017    0.1776987
  30.5000019    0.1755825
  30.5100021    0.1812721
  30.5200024    0.1813776
  30.5300007    0.1798172
  30.5400009    0.1858013
  30.5500011    0.1816097
  30.5600014    0.1707234
  30.5700016    0.1914671
  30.5800018    0.1889514
  30.5900021    0.1760224
  30.6000023    0.1731196
  30.6100006    0.1750996
  30.6200008    0.1714192
  30.6300011    0.1713893
  30.6400013    0.1766087
  30.6500015    0.1873620
  30.6600018    0.1818794
  30.6700020    0.1941327
  30.6800022    0.1859336
  30.6900005    0.1702134
  30.7000008    0.1627271
  30.7100010    0.1649956
  30.7200012    0.1653652
  30.7300014    0.1797773
  30.7400017    0.1691078
  30.7500019    0.1558495
  30.7600021    0.1654873
  30.7700024    0.1631050
  30.7800007    0.1746379
  30.7900009    0.1841184
  30.8000011    0.1840563
  30.8100014    0.1989886
  30.8200016    0.1835690
  30.8300018    0.1814443
  30.8400021    0.1869351
  30.8500023    0.2123002
  30.8600006    0.2007246
  30.8700008    0.1987695
  30.8800011    0.2008175
  30.8900013    0.2013738
  30.9000015    0.2004264
  30.9100018    0.1895201
  30.9200020    0.1914066
  30.9300022    0.2060786
  30.9400005    0.1926056
  30.9500008    0.1969519
  30.9600010    0.1834547
  30.9700012    0.2011857
  30.9800014    0.1940427
  30.9900017    0.2009529
  31.0000019    0.2014194
  31.0100021    0.2059232
  31.0200024    0.1899478
  31.0300007    0.1948532
  31.0400009    0.1901585
  31.0500011    0.1857844
  31.0600014    0.1872314
  31.0700016    0.1958768
  31.0800018    0.1964539
  31.0900021    0.1968765
  31.1000023    0.1968577
  31.1100006    0.1993308
  31.1200008    0.1967514
  31.1300011    0.1865711
  31.1400013    0.2135517
  31.1500015    0.1940202
  31.1600018    0.1919918
  31.1700020    0.1933186
  31.1800022    0.1905966
  31.1900005    0.1903976
  31.2000008    0.1949120
  31.2100010    0.2093498
  31.2200012    0.1881084
  31.2300014    0.1860456
  31.2400017    0.1820568
  31.2500019    0.1791530
  31.2600021    0.1793011
  31.2700024    0.1868204
  31.2800007    0.1992359
  31.2900009    0.1904168
  31.3000011    0.1816363
  31.3100014    0.1785137
  31.3200016    0.2026879
  31.3300018    0.1978132
  31.3400021    0.1921489
  31.3500023    0.1903656
  31.3600006    0.1940179
  31.3700008    0.1899261
  31.3800011    0.1928852
  31.3900013    0.1903125
  31.4000015    0.1891315
  31.4100018    0.1873240
  31.4200020    0.1890419
  31.4300022    0.1884125
  31.4400024    0.1865492
  31.4500008    0.1974543
  31.4600010    0.1854761
  31.4700012    0.1898292
  31.4800014    0.1929094
  31.4900017    0.1992333
  31.5000019    0.1915313
  31.5100021    0.1912491
  31.5200024    0.1975702
  31.5300007    0.2006824
  31.5400009    0.1999228
  31.5500011    0.1817221
  31.5600014    0.1846418
  31.5700016    0.1955872
  31.5800018    0.1969833
  31.5900021    0.1901008
  31.6000023    0.1960593
  31.6100006    0.2025411
  31.6200008    0.1903659
  31.6300011    0.1866763
  31.6400013    0.2001272
  31.6500015    0.1870924
  31.6600018    0.1885310
  31.6700020    0.1970837
  31.6800022    0.1845041
  31.6900024    0.1874234
  31.7000008    0.1818206
  31.7100010    0.1830910
  31.7200012    0.1968219
  31.7300014    0.1862075
  31.7400017    0.1881053
  31.7500019    0.1863701
  31.7600021    0.1946185
  31.7700024    0.1874627
  31.7800007    0.1898938
  31.7900009    0.1861354
  31.8000011    0.1902341
  31.8100014    0.2024289
  31.8200016    0.1861894
  31.8300018    0.1915105
  31.8400021    0.1821062
  31.8500023    0.1789155
  31.8600006    0.1889252
  31.8700008    0.1927562
  31.8800011    0.1925284
  31.8900013    0.1874330
  31.9000015    0.1805990
  31.9100018    0.1953980
  31.9200020    0.1853014
  31.9300022    0.1965605
  31.9400024    0.1866561
  31.9500008    0.1797371
  31.9600010    0.1946262
  31.9700012    0.1823904
  31.9800014    0.1849316
  31.9900017    0.1804355
  32.0000000    0.1715556
  32.0100021    0.1758014
  32.0200005    0.1728057
  32.0300026    0.1708865
  32.0400009    0.1740740
  32.0500031    0.1656116
  32.0600014    0.1721547
  32.0699997    0.1840757
  32.0800018    0.1858937
  32.0900002    0.1827959
  32.1000023    0.1802126
  32.1100006    0.1791541
  32.1200027    0.1828385
  32.1300011    0.1606023
  32.1400032    0.1656960
  32.1500015    0.1661722
  32.1599998    0.1686800
  32.1700020    0.1727313
  32.1800003    0.1646311
  32.1900024    0.1760070
  32.2000008    0.1731172
  32.2100029    0.1706093
  32.2200012    0.1816239
  32.2300034    0.1809396
  32.2400017    0.1659023
  32.2500000    0.1765735
  32.2600021    0.1731383
  32.2700005    0.1693439
  32.2800026    0.1712489
  32.2900009    0.1683783
  32.3000031    0.1656620
  32.3100014    0.1723805
  32.3199997    0.1682739
  32.3300018    0.1792159
  32.3400002    0.1823617
  32.3500023    0.1777519
  32.3600006    0.1724580
  32.3700027    0.1760492
  32.3800011    0.1656844
  32.3900032    0.1559250
  32.4000015    0.1582143
  32.4099998    0.1656883
  32.4200020    0.1623316
  32.4300003    0.1692652
  32.4400024    0.1689772
  32.4500008    0.1659673
  32.4600029    0.1672900
  32.4700012    0.1520892
  32.4800034    0.1670150
  32.4900017    0.1676220
  32.5000000    0.1645178
  32.5100021    0.1546175
  32.5200005    0.1662048
  32.5300026    0.1694471
  32.5400009    0.1670901
  32.5500031    0.1821797
  32.5600014    0.1825761
  32.5699997    0.1795047
  32.5800018    0.1885603
  32.5900002    0.1757157
  32.6000023    0.1818713
  32.6100006    0.1795992
  32.6200027    0.1727967
  32.6300011    0.1696793
  32.6400032    0.1801402
  32.6500015    0.1906459
  32.6599998    0.1788594
  32.6700020    0.1884185
  32.6800003    0.1866593
  32.6900024    0.1966937
  32.7000008    0.1878546
  32.7100029    0.1788502
  32.7200012    0.1748582
  32.7300034    0.1732483
  32.7400017    0.1850788
  32.7500000    0.1848696
  32.7600021    0.1883066
  32.7700005    0.1846146
  32.7800026    0.1899840
  32.7900009    0.1827185
  32.8000031    0.1739932
  32.8100014    0.1949123
  32.8199997    0.1801219
  32.8300018    0.1908518
  32.8400002    0.1885599
  32.8500023    0.1829611
  32.8600006    0.1879410
  32.8700027    0.1837075
  32.8800011    0.1786323
  32.8900032    0.1742758
  32.9000015    0.1818978
  32.9099998    0.1838101
  32.9200020    0.1908955
  32.9300003    0.1847454
  32.9400024    0.1849858
  32.9500008    0.1926523
  32.9600029    0.1852201
  32.9700012    0.1790746
  32.9800034    0.1799773
  32.9900017    0.1774255
  33.0000000    0.1726145
  33.0100021    0.1705039
  33.0200005    0.1746553
  33.0300026    0.1691701
  33.0400009    0.1725869
  33.0500031    0.1651179
  33.0600014    0.1776628
  33.0699997    0.1703411
  33.0800018    0.1838164
  33.0900002    0.1683146
  33.1000023    0.1721190
  33.1100006    0.1716357
  33.1200027    0.1844388
  33.1300011    0.1799892
  33.1400032    0.1832719
  33.1500015    0.1811738
  33.1599998    0.1718276
  33.1700020    0.1854891
  33.1800003    0.1791457
  33.1900024    0.1784937
  33.2000008    0.1757653
  33.2100029    0.1778994
  33.2200012    0.1730707
  33.2300034    0.1865157
  33.2400017    0.1688004
  33.2500000    0.1712129
  33.2600021    0.1741207
  33.2700005    0.1783944
  33.2800026    0.1814892
  33.2900009    0.1766070
  33.3000031    0.1752336
  33.3100014    0.1709710
  33.3199997    0.1724611
  33.3300018    0.1678824
  33.3400002    0.1634339
  33.3500023    0.1757080
  33.3600006    0.1672464
  33.3700027    0.1683281
  33.3800011    0.1761928
  33.3900032    0.1770256
  33.4000015    0.1674564
  33.4099998    0.1706700
  33.4200020    0.1770355
  33.4300003    0.1754693
  33.4400024    0.1874609
  33.4500008    0.1860120
  33.4600029    0.1860639
  33.4700012    0.1773739
  33.4800034    0.1840791
  33.4900017    0.1723876
  33.5000000    0.1753995
  33.5100021    0.1749466
  33.5200005    0.1789117
  33.5300026    0.1757853
  33.5400009    0.1790810
  33.5500031    0.1664601
  33.5600014    0.1718542
  33.5699997    0.1896652
  33.5800018    0.1856780
  33.5900002    0.1753198
  33.6000023    0.1691858
  33.6100006    0.1856325
  33.6200027    0.1921959
  33.6300011    0.1933527
  33.6400032    0.1780457
  33.6500015    0.1857762
  33.6599998    0.1761300
  33.6700020    0.1791100
  33.6800003    0.1689180
  33.6900024    0.1683000
  33.7000008    0.1721500
  33.7100029    0.1676662
  33.7200012    0.1820951
  33.7300034    0.1799551
  33.7400017    0.1808802
  33.7500000    0.1815386
  33.7600021    0.1753449
  33.7700005    0.1670511
  33.7800026    0.1644702
  33.7900009    0.1652290
  33.8000031    0.1672534
  33.8100014    0.1742709
  33.8200035    0.1748774
  33.8300018    0.1718453
  33.8400002    0.1810801
  33.8500023    0.1861371
  33.8600006    0.1779070
  33.8700027    0.1806795
  33.8800011    0.1697981
  33.8900032    0.1736629
  33.9000015    0.1684663
  33.9099998    0.1706287
  33.9200020    0.1606820
  33.9300003    0.1687324
  33.9400024    0.1611599
  33.9500008    0.1565562
  33.9600029    0.1787750
  33.9700012    0.1763416
  33.9800034    0.1802859
  33.9900017    0.1729766
  34.0000000    0.1712306
  34.0100021    0.1706634
  34.0200005    0.1722487
  34.0300026    0.1706987
  34.0400009    0.1849582
  34.0500031    0.1759472
  34.0600014    0.1860770
  34.0700035    0.1802596
  34.0800018    0.1761814
  34.0900002    0.1717542
  34.1000023    0.1599546
  34.1100006    0.1670942
  34.1200027    0.1711542
  34.1300011    0.1652922
  34.1400032    0.1568823
  34.1500015    0.1630143
  34.1599998    0.1674968
  34.1700020    0.1657103
  34.1800003    0.1687161
  34.1900024    0.1674230
  34.2000008    0.1710439
  34.2100029    0.1837981
  34.2200012    0.1707783
  34.2300034    0.1635831
  34.2400017    0.1761579
  34.2500000    0.1579600
  34.2600021    0.1643758
  34.2700005    0.1730710
  34.2800026    0.1633775
  34.2900009    0.1700767
  34.3000031    0.1601729
  34.3100014    0.1607512
  34.3200035    0.1660837
  34.3300018    0.1656533
  34.3400002    0.1582133
  34.3500023    0.1614345
  34.3600006    0.1663502
  34.3700027    0.1790645
  34.3800011    0.1819973
  34.3900032    0.1845739
  34.4000015    0.1973539
  34.4099998    0.1803073
  34.4200020    0.1841805
  34.4300003    0.1743807
  34.4400024    0.1839570
  34.4500008    0.1637870
  34.4600029    0.1732239
  34.4700012    0.1662313
  34.4800034    0.1576311
  34.4900017    0.1646412
  34.5000000    0.1586339
  34.5100021    0.1724288
  34.5200005    0.1687820
  34.5300026    0.1773239
  34.5400009    0.1755097
  34.5500031    0.1837119
  34.5600014    0.1775283
  34.5700035    0.1737993
  34.5800018    0.1705960
  34.5900002    0.1813464
  34.6000023    0.1794943
  34.6100006    0.1898826
  34.6200027    0.1735081
  34.6300011    0.1785895
  34.6400032    0.1849272
  34.6500015    0.1812081
  34.6599998    0.1747099
  34.6700020    0.1781788
  34.6800003    0.1873510
  34.6900024    0.1797916
  34.7000008    0.1776479
  34.7100029    0.1734728
  34.7200012    0.1656679
  34.7300034    0.1626437
  34.7400017    0.1770523
  34.7500000    0.1693976
  34.7600021    0.1648468
  34.7700005    0.1707164
  34.7800026    0.1764022
  34.7900009    0.1669571
  34.8000031    0.1754332
  34.8100014    0.1808469
  34.8200035    0.1772767
  34.8300018    0.1735702
  34.8400002    0.1635256
  34.8500023    0.1652946
  34.8600006    0.1741199
  34.8700027    0.1616593
  34.8800011    0.1637009
  34.8900032    0.1591505
  34.9000015    0.1636866
  34.9099998    0.1615420
  34.9200020    0.1673305
  34.9300003    0.1699520
  34.9400024    0.1684473
  34.9500008    0.1713609
  34.9600029    0.1703216
  34.9700012    0.1603933
  34.9800034    0.1652381
  34.9900017    0.1755721
  35.0000000    0.1616345
  35.0100021    0.1691890
  35.0200005    0.1610182
  35.0300026    0.1610616
  35.0400009    0.1614485
  35.0500031    0.1657434
  35.0600014    0.1678137
  35.0700035    0.1635256
  35.0800018    0.1678500
  35.0900002    0.1686158
  35.1000023    0.1613451
  35.1100006    0.1635833
  35.1200027    0.1659075
  35.1300011    0.1661555
  35.1400032    0.1690937
  35.1500015    0.1711935
  35.1599998    0.1779948
  35.1700020    0.1651686
  35.1800003    0.1726251
  35.1900024    0.1827875
  35.2000008    0.1736878
  35.2100029    0.1800381
  35.2200012    0.1689858
  35.2300034    0.1759483
  35.2400017    0.1709345
  35.2500000    0.1764816
  35.2600021    0.1724652
  35.2700005    0.1702576
  35.2800026    0.1832044
  35.2900009    0.1776842
  35.3000031    0.1852738
  35.3100014    0.1860789
  35.3200035    0.1895858
  35.3300018    0.1965525
  35.3400002    0.1832925
  35.3500023    0.1871798
  35.3600006    0.1828692
  35.3700027    0.1736768
  35.3800011    0.1896866
  35.3900032    0.1794388
  35.4000015    0.1820614
  35.4099998    0.1713086
  35.4200020    0.1810514
  35.4300003    0.1792607
  35.4400024    0.1806331
  35.4500008    0.1781836
  35.4600029    0.1840101
  35.4700012    0.1784260
  35.4800034    0.1857718
  35.4900017    0.1706951
  35.5000000    0.1796671
  35.5100021    0.1642597
  35.5200005    0.1790580
  35.5300026    0.1873348
  35.5400009    0.1923052
  35.5500031    0.1859499
  35.5600014    0.1827204
  35.5700035    0.1923095
  35.5800018    0.1805695
  35.5900002    0.1865574
  35.6000023    0.1797784
  35.6100006    0.1793270
  35.6200027    0.1858807
  35.6300011    0.1808681
  35.6400032    0.1795080
  35.6500015    0.1724481
  35.6599998    0.1782840
  35.6700020    0.1666271
  35.6800003    0.1803862
  35.6900024    0.1721440
  35.7000008    0.1699512
  35.7100029    0.1840024
  35.7200012    0.1777981
  35.7300034    0.1816388
  35.7400017    0.1794754
  35.7500000    0.1852810
  35.7600021    0.1780428
  35.7700005    0.1704782
  35.7800026    0.1717966
  35.7900009    0.1799175
  35.8000031    0.1788588
  35.8100014    0.1786387
  35.8200035    0.1772489
  35.8300018    0.1753238
  35.8400002    0.1776659
  35.8500023    0.1767197
  35.8600006    0.1750723
  35.8700027    0.1733512
  35.8800011    0.1805273
  35.8900032    0.1712746
  35.9000015    0.1797221
  35.9099998    0.1733242
  35.9200020    0.1782388
  35.9300003    0.1856098
  35.9400024    0.1798433
  35.9500008    0.1768476
  35.9600029    0.1788689
  35.9700012    0.1723708
  35.9800034    0.1784996
  35.9900017    0.1813263
  36.0000000    0.1762637
  36.0100021    0.1762142
  36.0200005    0.1768694
  36.0300026    0.1768347
  36.0400009    0.1765893
  36.0500031    0.1720036
  36.0600014    0.1758072
  36.0700035    0.1735065
  36.0800018    0.1703248
  36.0900002    0.1741933
  36.1000023    0.1775839
  36.1100006    0.1733683
  36.1200027    0.1725352
  36.1300011    0.1690859
  36.1400032    0.1829238
  36.1500015    0.1802151
  36.1599998    0.1731789
  36.1700020    0.1668936
  36.1800003    0.1808130
  36.1900024    0.1789075
  36.2000008    0.1691536
  36.2100029    0.1721638
  36.2200012    0.1727692
  36.2300034    0.1791839
  36.2400017    0.1694813
  36.2500000    0.1660984
  36.2600021    0.1649168
  36.2700005    0.1548476
  36.2800026    0.1727214
  36.2900009    0.1705790
  36.3000031    0.1786966
  36.3100014    0.1808598
  36.3200035    0.1700639
  36.3300018    0.1637759
  36.3400002    0.1652637
  36.3500023    0.1746637
  36.3600006    0.1693719
  36.3700027    0.1718983
  36.3800011    0.1662908
  36.3900032    0.1720900
  36.4000015    0.1727070
  36.4099998    0.1749160
  36.4200020    0.1726736
  36.4300003    0.1716164
  36.4400024    0.1809974
  36.4500008    0.1836805
  36.4600029    0.1707243
  36.4700012    0.1712949
  36.4800034    0.1715648
  36.4900017    0.1739699
  36.5000000    0.1763643
  36.5100021    0.1792269
  36.5200005    0.1819061
  36.5300026    0.1841376
  36.5400009    0.1789737
  36.5500031    0.1838886
  36.5600014    0.1749299
  36.5700035    0.1780124
  36.5800018    0.1781424
  36.5900002    0.1644394
  36.6000023    0.1590078
  36.6100006    0.1625653
  36.6200027    0.1627156
  36.6300011    0.1609158
  36.6400032    0.1642824
  36.6500015    0.1803993
  36.6599998    0.1813345
  36.6700020    0.1708907
  36.6800003    0.1629163
  36.6900024    0.1561137
  36.7000008    0.1626498
  36.7100029    0.1626475
  36.7200012    0.1665018
  36.7300034    0.1660807
  36.7400017    0.1749153
  36.7500000    0.1711473
  36.7600021    0.1668185
  36.7700005    0.1661319
  36.7800026    0.1719278
  36.7900009    0.1653081
  36.8000031    0.1819953
  36.8100014    0.1717857
  36.8200035    0.1749842
  36.8300018    0.1654899
  36.8400002    0.1722950
  36.8500023    0.1639402
  36.8600006    0.1646838
  36.8700027    0.1641480
  36.8800011    0.1580848
  36.8900032    0.1720838
  36.9000015    0.1743300
  36.9099998    0.1714607
  36.9200020    0.1654855
  36.9300003    0.1632525
  36.9400024    0.1627218
  36.9500008    0.1641712
  36.9600029    0.1598071
  36.9700012    0.1653218
  36.9800034    0.1607313
  36.9900017    0.1693655
  37.0000000    0.1667132
  37.0100021    0.1657163
  37.0200005    0.1687495
  37.0300026    0.1725677
  37.0400009    0.1652987
  37.0500031    0.1680452
  37.0600014    0.1670799
  37.0700035    0.1714909
  37.0800018    0.1757326
  37.0900002    0.1772407
  37.1000023    0.1748709
  37.1100006    0.1758804
  37.1200027    0.1715946
  37.1300011    0.1692894
  37.1400032    0.1635365
  37.1500015    0.1670090
  37.1600037    0.1693536
  37.1700020    0.1733775
  37.1800003    0.1715636
  37.1900024    0.1712635
  37.2000008    0.1689290
  37.2100029    0.1676740
  37.2200012    0.1822858
  37.2300034    0.1707141
  37.2400017    0.1589992
  37.2500000    0.1659224
  37.2600021    0.1624366
  37.2700005    0.1634560
  37.2800026    0.1721760
  37.2900009    0.1817909
  37.3000031    0.1767188
  37.3100014    0.1700604
  37.3200035    0.1701888
  37.3300018    0.1740806
  37.3400002    0.1788501
  37.3500023    0.1734631
  37.3600006    0.1867110
  37.3700027    0.1915601
  37.3800011    0.1850680
  37.3900032    0.1737041
  37.4000015    0.1859758
  37.4100037    0.1774977
  37.4200020    0.1768988
  37.4300003    0.1796121
  37.4400024    0.1860140
  37.4500008    0.1675240
  37.4600029    0.1730246
  37.4700012    0.1704131
  37.4800034    0.1773128
  37.4900017    0.1762582
  37.5000000    0.1744153
  37.5100021    0.1732927
  37.5200005    0.1808229
  37.5300026    0.1677377
  37.5400009    0.1715754
  37.5500031    0.1650961
  37.5600014    0.1754396
  37.5700035    0.1720653
  37.5800018    0.1846160
  37.5900002    0.1792852
  37.6000023    0.1767019
  37.6100006    0.1884419
  37.6200027    0.1836923
  37.6300011    0.1771871
  37.6400032    0.1856861
  37.6500015    0.1824073
  37.6600037    0.1774462
  37.6700020    0.1761923
  37.6800003    0.1866825
  37.6900024    0.1862068
  37.7000008    0.1942091
  37.7100029    0.1753285
  37.7200012    0.1766247
  37.7300034    0.1754505
  37.7400017    0.1770554
  37.7500000    0.1766218
  37.7600021    0.1729707
  37.7700005    0.1719742
  37.7800026    0.1832997
  37.7900009    0.1864332
  37.8000031    0.1812558
  37.8100014    0.1772285
  37.8200035    0.1663370
  37.8300018    0.1724759
  37.8400002    0.1747675
  37.8500023    0.1781943
  37.8600006    0.1786786
  37.8700027    0.1701180
  37.8800011    0.1708925
  37.8900032    0.1706666
  37.9000015    0.1701473
  37.9100037    0.1634362
  37.9200020    0.1702341
  37.9300003    0.1619609
  37.9400024    0.1666214
  37.9500008    0.1695432
  37.9600029    0.1695472
  37.9700012    0.1635180
  37.9800034    0.1541909
  37.9900017    0.1613507
  38.0000000    0.1595366
  38.0100021    0.1495482
  38.0200005    0.1565287
  38.0300026    0.1509028
  38.0400009    0.1614323
  38.0500031    0.1488196
  38.0600014    0.1564755
  38.0700035    0.1615989
  38.0800018    0.1591797
  38.0900002    0.1783114
  38.1000023    0.1713717
  38.1100006    0.1720861
  38.1200027    0.1744605
  38.1300011    0.1563249
  38.1400032    0.1679873
  38.1500015    0.1686407
  38.1600037    0.1718502
  38.1700020    0.1635969
  38.1800003    0.1594963
  38.1900024    0.1694075
  38.2000008    0.1689028
  38.2100029    0.1566667
  38.2200012    0.1689006
  38.2300034    0.1721249
  38.2400017    0.1744692
  38.2500000    0.1679009
  38.2600021    0.1725193
  38.2700005    0.1807578
  38.2800026    0.1755362
  38.2900009    0.1680034
  38.3000031    0.1564407
  38.3100014    0.1774117
  38.3200035    0.1725676
  38.3300018    0.1737108
  38.3400002    0.1737462
  38.3500023    0.1819851
  38.3600006    0.1811996
  38.3700027    0.1755974
  38.3800011    0.1743907
  38.3900032    0.1773526
  38.4000015    0.1810868
  38.4100037    0.1729217
  38.4200020    0.1820059
  38.4300003    0.1734856
  38.4400024    0.1680528
  38.4500008    0.1643177
  38.4600029    0.1703449
  38.4700012    0.1667899
  38.4800034    0.1672618
  38.4900017    0.1726212
  38.5000000    0.1829060
  38.5100021    0.1846435
  38.5200005    0.1796664
  38.5300026    0.1963817
  38.5400009    0.1907150
  38.5500031    0.1786717
  38.5600014    0.1753161
  38.5700035    0.1874665
  38.5800018    0.1713800
  38.5900002    0.1748469
  38.6000023    0.1706023
  38.6100006    0.1831811
  38.6200027    0.1744604
  38.6300011    0.1789796
  38.6400032    0.1742892
  38.6500015    0.1774051
  38.6600037    0.1837179
  38.6700020    0.1841285
  38.6800003    0.1832559
  38.6900024    0.1908916
  38.7000008    0.1897408
  38.7100029    0.1820942
  38.7200012    0.1846422
  38.7300034    0.1789423
  38.7400017    0.1728656
  38.7500000    0.1888660
  38.7600021    0.1921149
  38.7700005    0.1695537
  38.7800026    0.1863357
  38.7900009    0.1856595
  38.8000031    0.1954967
  38.8100014    0.1877690
  38.8200035    0.1872562
  38.8300018    0.1826386
  38.8400002    0.1801318
  38.8500023    0.1741717
  38.8600006    0.1740580
  38.8700027    0.1813733
  38.8800011    0.1976935
  38.8900032    0.1830997
  38.9000015    0.1936427
  38.9100037    0.1775296
  38.9200020    0.1777027
  38.9300003    0.1853574
  38.9400024    0.1770821
  38.9500008    0.1738035
  38.9600029    0.1795914
  38.9700012    0.1720340
  38.9800034    0.1773315
  38.9900017    0.1716582
  39.0000000    0.1797795
  39.0100021    0.1720338
  39.0200005    0.1679391
  39.0300026    0.1607147
  39.0400009    0.1714531
  39.0500031    0.1817377
  39.0600014    0.1846043
  39.0700035    0.1919526
  39.0800018    0.1749361
  39.0900002    0.1872058
  39.1000023    0.1705083
  39.1100006    0.1746668
  39.1200027    0.1709200
  39.1300011    0.1740272
  39.1400032    0.1783296
  39.1500015    0.1858786
  39.1600037    0.1811831
  39.1700020    0.1818742
  39.1800003    0.1802128
  39.1900024    0.1753183
  39.2000008    0.1753889
  39.2100029    0.1786223
  39.2200012    0.1698920
  39.2300034    0.1647312
  39.2400017    0.1758717
  39.2500000    0.1735237
  39.2600021    0.1794756
  39.2700005    0.1759738
  39.2800026    0.1720484
  39.2900009    0.1892915
  39.3000031    0.1748903
  39.3100014    0.1735621
  39.3200035    0.1701294
  39.3300018    0.1637721
  39.3400002    0.1685538
  39.3500023    0.1656555
  39.3600006    0.1736582
  39.3700027    0.1811129
  39.3800011    0.1718314
  39.3900032    0.1710252
  39.4000015    0.1708227
  39.4100037    0.1712937
  39.4200020    0.1760440
  39.4300003    0.1699407
  39.4400024    0.1818938
  39.4500008    0.1664639
  39.4600029    0.1669208
  39.4700012    0.1701400
  39.4800034    0.1771707
  39.4900017    0.1774957
  39.5000000    0.1695905
  39.5100021    0.1693286
  39.5200005    0.1722767
  39.5300026    0.1606898
  39.5400009    0.1598752
  39.5500031    0.1563578
  39.5600014    0.1632489
  39.5700035    0.1598066
  39.5800018    0.1581133
  39.5900002    0.1550505
  39.6000023    0.1751586
  39.6100006    0.1725293
  39.6200027    0.1726814
  39.6300011    0.1791338
  39.6400032    0.1787132
  39.6500015    0.1736524
  39.6600037    0.1839976
  39.6700020    0.1769736
  39.6800003    0.1870835
  39.6900024    0.1804118
  39.7000008    0.1756371
  39.7100029    0.1617620
  39.7200012    0.1620199
  39.7300034    0.1644114
  39.7400017    0.1664925
  39.7500000    0.1693898
  39.7600021    0.1664002
  39.7700005    0.1642917
  39.7800026    0.1716139
  39.7900009    0.1663206
  39.8000031    0.1703259
  39.8100014    0.1831072
  39.8200035    0.1696085
  39.8300018    0.1725161
  39.8400002    0.1657079
  39.8500023    0.1605174
  39.8600006    0.1671867
  39.8700027    0.1587171
  39.8800011    0.1725529
  39.8900032    0.1835314
  39.9000015    0.1682326
  39.9100037    0.1751281
  39.9200020    0.1751941
  39.9300003    0.1636877
  39.9400024    0.1650823
  39.9500008    0.1656114
  39.9600029    0.1612717
  39.9700012    0.1620599
  39.9800034    0.1657551
  39.9900017    0.1640622
  40.0000000    0.1601511
  40.0100021    0.1689919
  40.0200005    0.1690157
  40.0300026    0.1654177
  40.0400009    0.1801973
  40.0500031    0.1780689
  40.0600014    0.1691952
  40.0700035    0.1742894
  40.0800018    0.1705538
  40.0900002    0.1610547
  40.1000023    0.1545077
  40.1100006    0.1615334
  40.1200027    0.1481470
  40.1300011    0.1503540
  40.1400032    0.1599268
  40.1500015    0.1560131
  40.1600037    0.1570566
  40.1700020    0.1711445
  40.1800003    0.1719273
  40.1900024    0.1790128
  40.2000008    0.1745612
  40.2100029    0.1689375
  40.2200012    0.1738769
  40.2300034    0.1800886
  40.2400017    0.1856714
  40.2500038    0.1743297
  40.2600021    0.1775692
  40.2700005    0.1752776
  40.2800026    0.1734590
  40.2900009    0.1749874
  40.3000031    0.1875773
  40.3100014    0.1827458
  40.3200035    0.1725648
  40.3300018    0.1792142
  40.3400002    0.1796153
  40.3500023    0.1734420
  40.3600006    0.1736206
  40.3700027    0.1879540
  40.3800011    0.1768750
  40.3900032    0.1833746
  40.4000015    0.1840923
  40.4100037    0.1823111
  40.4200020    0.1771563
  40.4300003    0.1775573
  40.4400024    0.1721051
  40.4500008    0.1714078
  40.4600029    0.1786663
  40.4700012    0.1804324
  40.4800034    0.1827075
  40.4900017    0.1738829
  40.5000038    0.1691238
  40.5100021    0.1840956
  40.5200005    0.1684358
  40.5300026    0.1735833
  40.5400009    0.1753364
  40.5500031    0.1789033
  40.5600014    0.1745928
  40.5700035    0.1777447
  40.5800018    0.1869471
  40.5900002    0.1769004
  40.6000023    0.1720352
  40.6100006    0.1713197
  40.6200027    0.1850803
  40.6300011    0.1853713
  40.6400032    0.1990469
  40.6500015    0.1928075
  40.6600037    0.1862851
  40.6700020    0.1842637
  40.6800003    0.1705257
  40.6900024    0.1786950
  40.7000008    0.1902282
  40.7100029    0.1810885
  40.7200012    0.1860588
  40.7300034    0.1696466
  40.7400017    0.1743433
  40.7500038    0.1885980
  40.7600021    0.1691372
  40.7700005    0.1769363
  40.7800026    0.1816442
  40.7900009    0.1920502
  40.8000031    0.1811639
  40.8100014    0.1819721
  40.8200035    0.1912246
  40.8300018    0.1829037
  40.8400002    0.1965469
  40.8500023    0.1913101
  40.8600006    0.1873501
  40.8700027    0.1908109
  40.8800011    0.1888874
  40.8900032    0.1815201
  40.9000015    0.1757995
  40.9100037    0.1794514
  40.9200020    0.1807577
  40.9300003    0.1797761
  40.9400024    0.1823401
  40.9500008    0.1906507
  40.9600029    0.1816329
  40.9700012    0.1840197
  40.9800034    0.1672032
  40.9900017    0.1882697
  41.0000038    0.1899866
  41.0100021    0.1808667
  41.0200005    0.1794489
  41.0300026    0.1701577
  41.0400009    0.1659759
  41.0500031    0.1798821
  41.0600014    0.1848037
  41.0700035    0.1867094
  41.0800018    0.1789519
  41.0900002    0.1799484
  41.1000023    0.1756844
  41.1100006    0.1669983
  41.1200027    0.1788236
  41.1300011    0.1875730
  41.1400032    0.1830192
  41.1500015    0.1727680
  41.1600037    0.1730930
  41.1700020    0.1703316
  41.1800003    0.1759609
  41.1900024    0.1663543
  41.2000008    0.1780120
  41.2100029    0.1749999
  41.2200012    0.1859831
  41.2300034    0.1754480
  41.2400017    0.1725507
  41.2500038    0.1727191
  41.2600021    0.1783937
  41.2700005    0.1807736
  41.2800026    0.1810912
  41.2900009    0.1806319
  41.3000031    0.1756933
  41.3100014    0.1744258
  41.3200035    0.1661132
  41.3300018    0.1830612
  41.3400002    0.1715692
  41.3500023    0.1762188
  41.3600006    0.1831147
  41.3700027    0.1690874
  41.3800011    0.1751951
  41.3900032    0.1664453
  41.4000015    0.1717608
  41.4100037    0.1681470
  41.4200020    0.1705431
  41.4300003    0.1702716
  41.4400024    0.1680454
  41.4500008    0.1796431
  41.4600029    0.1774540
  41.4700012    0.1639593
  41.4800034    0.1651378
  41.4900017    0.1695034
  41.5000038    0.1690469
  41.5100021    0.1727612
  41.5200005    0.1793922
  41.5300026    0.1770409
  41.5400009    0.1810208
  41.5500031    0.1754437
  41.5600014    0.1818312
  41.5700035    0.1719122
  41.5800018    0.1714681
  41.5900002    0.1747559
  41.6000023    0.1728446
  41.6100006    0.1809621
  41.6200027    0.1730662
  41.6300011    0.1786707
  41.6400032    0.1895359
  41.6500015    0.1946119
  41.6600037    0.1679942
  41.6700020    0.1763657
  41.6800003    0.1796379
  41.6900024    0.1772282
  41.7000008    0.2118659
  41.7100029    0.1782846
  41.7200012    0.1815616
  41.7300034    0.1894677
  41.7400017    0.1922189
  41.7500038    0.1785466
  41.7600021    0.1758828
  41.7700005    0.1786847
  41.7800026    0.1817843
  41.7900009    0.1864572
  41.8000031    0.1854634
  41.8100014    0.1860062
  41.8200035    0.1844322
  41.8300018    0.1818543
  41.8400002    0.1844444
  41.8500023    0.1882816
  41.8600006    0.1786697
  41.8700027    0.2034702
  41.8800011    0.1843855
  41.8900032    0.1765933
  41.9000015    0.1928158
  41.9100037    0.2033807
  41.9200020    0.2012905
  41.9300003    0.1843575
  41.9400024    0.1855162
  41.9500008    0.1963534
  41.9600029    0.1995921
  41.9700012    0.1909451
  41.9800034    0.1883051
  41.9900017    0.1986239
  42.0000038    0.2111174
  42.0100021    0.1957111
  42.0200005    0.1969377
  42.0300026    0.2066804
  42.0400009    0.1993094
  42.0500031    0.1917187
  42.0600014    0.1930212
  42.0700035    0.1992327
  42.0800018    0.2066555
  42.0900002    0.1863000
  42.1000023    0.1874455
  42.1100006    0.1881394
  42.1200027    0.1850576
  42.1300011    0.1771311
  42.1400032    0.1883944
  42.1500015    0.1735328
  42.1600037    0.1844261
  42.1700020    0.1899015
  42.1800003    0.1918806
  42.1900024    0.1992358
  42.2000008    0.1991283
  42.2100029    0.2049090
  42.2200012    0.1947993
  42.2300034    0.1892972
  42.2400017    0.1856600
  42.2500038    0.1846209
  42.2600021    0.1932051
  42.2700005    0.1871348
  42.2800026    0.1913004
  42.2900009    0.1944248
  42.3000031    0.1983135
  42.3100014    0.1921283
  42.3200035    0.1785799
  42.3300018    0.1791236
  42.3400002    0.1833058
  42.3500023    0.1980622
  42.3600006    0.1858113
  42.3700027    0.1954271
  42.3800011    0.1889307
  42.3900032    0.1916557
  42.4000015    0.1887653
  42.4100037    0.1847206
  42.4200020    0.1903502
  42.4300003    0.1938910
  42.4400024    0.1948727
  42.4500008    0.1906757
  42.4600029    0.1964992
  42.4700012    0.2043197
  42.4800034    0.1930516
  42.4900017    0.1951339
  42.5000038    0.1814066
  42.5100021    0.1872557
  42.5200005    0.1960121
  42.5300026    0.1860775
  42.5400009    0.1934699
  42.5500031    0.1884985
  42.5600014    0.1849319
  42.5700035    0.1912575
  42.5800018    0.1910544
  42.5900002    0.1850437
  42.6000023    0.1823276
  42.6100006    0.1888810
  42.6200027    0.1975235
  42.6300011    0.1896469
  42.6400032    0.1748067
  42.6500015    0.1805921
  42.6600037    0.1770789
  42.6700020    0.1746871
  42.6800003    0.1848758
  42.6900024    0.1732891
  42.7000008    0.1907713
  42.7100029    0.1825010
  42.7200012    0.1864894
  42.7300034    0.1792053
  42.7400017    0.1954966
  42.7500038    0.1874326
  42.7600021    0.1871881
  42.7700005    0.1723612
  42.7800026    0.1888832
  42.7900009    0.1874598
  42.8000031    0.1891650
  42.8100014    0.1886707
  42.8200035    0.1866194
  42.8300018    0.1736778
  42.8400002    0.1814512
  42.8500023    0.1754206
  42.8600006    0.1841219
  42.8700027    0.1801205
  42.8800011    0.1863427
  42.8900032    0.1806047
  42.9000015    0.1869201
  42.9100037    0.1916440
  42.9200020    0.1868946
  42.9300003    0.1764145
  42.9400024    0.1767701
  42.9500008    0.1843286
  42.9600029    0.2006108
  42.9700012    0.1982625
  42.9800034    0.1913012
  42.9900017    0.1958345
  43.0000038    0.1909388
  43.0100021    0.2051141
  43.0200005    0.1949771
  43.0300026    0.1854083
  43.0400009    0.1860086
  43.0500031    0.1927907
  43.0600014    0.1911515
  43.0700035    0.1947243
  43.0800018    0.1960154
  43.0900002    0.1906931
  43.1000023    0.1830313
  43.1100006    0.1956682
  43.1200027    0.1904950
  43.1300011    0.1884378
  43.1400032    0.1985909
  43.1500015    0.2005127
  43.1600037    0.1923310
  43.1700020    0.1937297
  43.1800003    0.2077469
  43.1900024    0.1948235
  43.2000008    0.1950471
  43.2100029    0.2005953
  43.2200012    0.2113957
  43.2300034    0.2004833
  43.2400017    0.1856117
  43.2500038    0.1929639
  43.2600021    0.1935893
  43.2700005    0.1972182
  43.2800026    0.2060054
  43.2900009    0.1895877
  43.3000031    0.2029786
  43.3100014    0.2039776
  43.3200035    0.2010440
  43.3300018    0.2027779
  43.3400002    0.2002641
  43.3500023    0.1983419
  43.3600006    0.2032204
  43.3700027    0.1954930
  43.3800011    0.1919790
  43.3900032    0.1938879
  43.4000015    0.2028693
  43.4100037    0.2109052
  43.4200020    0.2038949
  43.4300003    0.1886033
  43.4400024    0.2133758
  43.4500008    0.2092938
  43.4600029    0.2143479
  43.4700012    0.2081629
  43.4800034    0.2107360
  43.4900017    0.2161156
  43.5000038    0.2161774
  43.5100021    0.2135437
  43.5200005    0.1987091
  43.5300026    0.2054923
  43.5400009    0.2104606
  43.5500031    0.1971331
  43.5600014    0.1969680
  43.5700035    0.1910182
  43.5800018    0.2029125
  43.5900040    0.2028282
  43.6000023    0.1916973
  43.6100006    0.1923950
  43.6200027    0.2044463
  43.6300011    0.1977078
  43.6400032    0.1980662
  43.6500015    0.2124930
  43.6600037    0.2060494
  43.6700020    0.1986812
  43.6800003    0.1961201
  43.6900024    0.2142722
  43.7000008    0.1975320
  43.7100029    0.1904646
  43.7200012    0.1941009
  43.7300034    0.1972121
  43.7400017    0.2043028
  43.7500038    0.2028373
  43.7600021    0.2078438
  43.7700005    0.1982448
  43.7800026    0.1950255
  43.7900009    0.1959762
  43.8000031    0.1832375
  43.8100014    0.1847571
  43.8200035    0.1851564
  43.8300018    0.1934186
  43.8400040    0.1844539
  43.8500023    0.1913127
  43.8600006    0.1727269
  43.8700027    0.1837474
  43.8800011    0.1820919
  43.8900032    0.1938469
  43.9000015    0.1858019
  43.9100037    0.1836542
  43.9200020    0.1831912
  43.9300003    0.1790489
  43.9400024    0.1825961
  43.9500008    0.1838939
  43.9600029    0.1689107
  43.9700012    0.1685665
  43.9800034    0.1809751
  43.9900017    0.1834305
  44.0000038    0.1744363
  44.0100021    0.1685964
  44.0200005    0.1843206
  44.0300026    0.1860071
  44.0400009    0.1789494
  44.0500031    0.1829055
  44.0600014    0.1707276
  44.0700035    0.1790251
  44.0800018    0.1870840
  44.0900040    0.1800088
  44.1000023    0.1727827
  44.1100006    0.1794141
  44.1200027    0.1778887
  44.1300011    0.1862401
  44.1400032    0.1774962
  44.1500015    0.1794056
  44.1600037    0.1859254
  44.1700020    0.2009933
  44.1800003    0.1930698
  44.1900024    0.1876938
  44.2000008    0.1883260
  44.2100029    0.1869875
  44.2200012    0.1806752
  44.2300034    0.1790717
  44.2400017    0.1692025
  44.2500038    0.1722764
  44.2600021    0.1692021
  44.2700005    0.1807140
  44.2800026    0.1787400
  44.2900009    0.1763202
  44.3000031    0.1753279
  44.3100014    0.1853043
  44.3200035    0.1864282
  44.3300018    0.1718282
  44.3400040    0.1870450
  44.3500023    0.1675907
  44.3600006    0.1745089
  44.3700027    0.1833320
  44.3800011    0.1919586
  44.3900032    0.1814360
  44.4000015    0.1869358
  44.4100037    0.1887108
  44.4200020    0.1959234
  44.4300003    0.2046026
  44.4400024    0.1960160
  44.4500008    0.2025477
  44.4600029    0.2038477
  44.4700012    0.1972495
  44.4800034    0.1966156
  44.4900017    0.1972759
  44.5000038    0.1940834
  44.5100021    0.1918094
  44.5200005    0.1947580
  44.5300026    0.1954900
  44.5400009    0.1950227
  44.5500031    0.1862467
  44.5600014    0.1956303
  44.5700035    0.1956427
  44.5800018    0.2014407
  44.5900040    0.2152463
  44.6000023    0.1928054
  44.6100006    0.1984299
  44.6200027    0.2178997
  44.6300011    0.2116043
  44.6400032    0.2062322
  44.6500015    0.1945495
  44.6600037    0.1989531
  44.6700020    0.1948404
  44.6800003    0.1920404
  44.6900024    0.1831172
  44.7000008    0.1943849
  44.7100029    0.2006989
  44.7200012    0.1895494
  44.7300034    0.1937981
  44.7400017    0.1949716
  44.7500038    0.2088689
  44.7600021    0.2028005
  44.7700005    0.1981990
  44.7800026    0.1986463
  44.7900009    0.1990956
  44.8000031    0.1980885
  44.8100014    0.2004959
  44.8200035    0.1930798
  44.8300018    0.1901521
  44.8400040    0.1940793
  44.8500023    0.1740009
  44.8600006    0.1876177
  44.8700027    0.1823421
  44.8800011    0.1836843
  44.8900032    0.1937889
  44.9000015    0.2027551
  44.9100037    0.1830760
  44.9200020    0.1945784
  44.9300003    0.1923194
  44.9400024    0.1949195
  44.9500008    0.1978021
  44.9600029    0.1886875
  44.9700012    0.1907121
  44.9800034    0.1945202
  44.9900017    0.1915593
  45.0000038    0.1841959
  45.0100021    0.1987732
  45.0200005    0.1916142
  45.0300026    0.1868097
  45.0400009    0.1948490
  45.0500031    0.1894509
  45.0600014    0.1906687
  45.0700035    0.1924807
  45.0800018    0.2006293
  45.0900040    0.2019740
  45.1000023    0.1962692
  45.1100006    0.1896516
  45.1200027    0.2060242
  45.1300011    0.2028126
  45.1400032    0.2081051
  45.1500015    0.2073576
  45.1600037    0.2187030
  45.1700020    0.2141965
  45.1800003    0.2067597
  45.1900024    0.2246712
  45.2000008    0.2018925
  45.2100029    0.2085007
  45.2200012    0.2307471
  45.2300034    0.2174412
  45.2400017    0.2027330
  45.2500038    0.1902156
  45.2600021    0.2011044
  45.2700005    0.1923835
  45.2800026    0.1954579
  45.2900009    0.1965899
  45.3000031    0.1983784
  45.3100014    0.2049811
  45.3200035    0.1980747
  45.3300018    0.1959291
  45.3400040    0.1938838
  45.3500023    0.1987224
  45.3600006    0.1850839
  45.3700027    0.1982339
  45.3800011    0.1819718
  45.3900032    0.1866299
  45.4000015    0.1897525
  45.4100037    0.1871041
  45.4200020    0.1914305
  45.4300003    0.1947793
  45.4400024    0.1883446
  45.4500008    0.1976448
  45.4600029    0.1814778
  45.4700012    0.1847455
  45.4800034    0.1884449
  45.4900017    0.1969453
  45.5000038    0.1907213
  45.5100021    0.1913975
  45.5200005    0.2064248
  45.5300026    0.1902922
  45.5400009    0.2055852
  45.5500031    0.1981447
  45.5600014    0.2073093
  45.5700035    0.1970512
  45.5800018    0.1948864
  45.5900040    0.1840433
  45.6000023    0.1969505
  45.6100006    0.1996505
  45.6200027    0.1979536
  45.6300011    0.1875175
  45.6400032    0.1875101
  45.6500015    0.1957432
  45.6600037    0.1957244
  45.6700020    0.1955274
  45.6800003    0.1965522
  45.6900024    0.1854462
  45.7000008    0.1878955
  45.7100029    0.1841597
  45.7200012    0.1920253
  45.7300034    0.1844264
  45.7400017    0.1887927
  45.7500038    0.1999987
  45.7600021    0.1830680
  45.7700005    0.1906520
  45.7800026    0.1964564
  45.7900009    0.2083887
  45.8000031    0.2048200
  45.8100014    0.1969547
  45.8200035    0.1830615
  45.8300018    0.1853617
  45.8400040    0.1868674
  45.8500023    0.1908027
  45.8600006    0.2005856
  45.8700027    0.2028875
  45.8800011    0.1896185
  45.8900032    0.2017209
  45.9000015    0.1998111
  45.9100037    0.2021156
  45.9200020    0.2082275
  45.9300003    0.2207057
  45.9400024    0.2123021
  45.9500008    0.2034612
  45.9600029    0.2001985
  45.9700012    0.2135596
  45.9800034    0.2125555
  45.9900017    0.1969254
  46.0000038    0.1987092
  46.0100021    0.2070219
  46.0200005    0.1940619
  46.0300026    0.2207849
  46.0400009    0.2206775
  46.0500031    0.2124393
  46.0600014    0.2177963
  46.0700035    0.2104261
  46.0800018    0.2195569
  46.0900040    0.2061588
  46.1000023    0.2077190
  46.1100006    0.2121581
  46.1200027    0.2012940
  46.1300011    0.1912562
  46.1400032    0.2008725
  46.1500015    0.2079214
  46.1600037    0.2063255
  46.1700020    0.2130470
  46.1800003    0.2101518
  46.1900024    0.1994653
  46.2000008    0.2047879
  46.2100029    0.1899511
  46.2200012    0.2027867
  46.2300034    0.1956647
  46.2400017    0.2028783
  46.2500038    0.2104601
  46.2600021    0.2043736
  46.2700005    0.2035140
  46.2800026    0.2014634
  46.2900009    0.2007084
  46.3000031    0.2195718
  46.3100014    0.2013264
  46.3200035    0.2109737
  46.3300018    0.1879717
  46.3400040    0.1976653
  46.3500023    0.2063797
  46.3600006    0.2082636
  46.3700027    0.2068720
  46.3800011    0.2039901
  46.3900032    0.2073393
  46.4000015    0.1981583
  46.4100037    0.2040727
  46.4200020    0.2028494
  46.4300003    0.2018270
  46.4400024    0.1944340
  46.4500008    0.2038698
  46.4600029    0.2079349
  46.4700012    0.1980791
  46.4800034    0.2117899
  46.4900017    0.2155479
  46.5000038    0.2055796
  46.5100021    0.1959382
  46.5200005    0.1822286
  46.5300026    0.1818327
  46.5400009    0.1900436
  46.5500031    0.1879541
  46.5600014    0.1819004
  46.5700035    0.1843688
  46.5800018    0.1748017
  46.5900040    0.1788873
  46.6000023    0.1808407
  46.6100006    0.1831419
  46.6200027    0.1937151
  46.6300011    0.2011395
  46.6400032    0.1987955
  46.6500015    0.1942756
  46.6600037    0.1921423
  46.6700020    0.1895357
  46.6800041    0.1877806
  46.6900024    0.1877235
  46.7000008    0.1773887
  46.7100029    0.1881705
  46.7200012    0.1928746
  46.7300034    0.2073069
  46.7400017    0.2084432
  46.7500038    0.1959007
  46.7600021    0.2068214
  46.7700005    0.2164328
  46.7800026    0.2071191
  46.7900009    0.2074392
  46.8000031    0.2055662
  46.8100014    0.2031420
  46.8200035    0.2115248
  46.8300018    0.2046650
  46.8400040    0.1882684
  46.8500023    0.1911314
  46.8600006    0.2005551
  46.8700027    0.1905141
  46.8800011    0.1998580
  46.8900032    0.1952900
  46.9000015    0.2155498
  46.9100037    0.1973578
  46.9200020    0.1935133
  46.9300041    0.2002030
  46.9400024    0.1971712
  46.9500008    0.1945998
  46.9600029    0.1853335
  46.9700012    0.1980118
  46.9800034    0.1828438
  46.9900017    0.1725087
  47.0000038    0.1797795
  47.0100021    0.1767168
  47.0200005    0.1730612
  47.0300026    0.1693257
  47.0400009    0.1863988
  47.0500031    0.1806906
  47.0600014    0.1850317
  47.0700035    0.1815020
  47.0800018    0.1804100
  47.0900040    0.1849358
  47.1000023    0.1959517
  47.1100006    0.1669265
  47.1200027    0.1681944
  47.1300011    0.1687894
  47.1400032    0.1703401
  47.1500015    0.1748895
  47.1600037    0.1698354
  47.1700020    0.1638704
  47.1800041    0.1730075
  47.1900024    0.1735274
  47.2000008    0.1655071
  47.2100029    0.1647836
  47.2200012    0.1652185
  47.2300034    0.1682211
  47.2400017    0.1762267
  47.2500038    0.1707435
  47.2600021    0.1744162
  47.2700005    0.1781791
  47.2800026    0.1819858
  47.2900009    0.1796314
  47.3000031    0.1858152
  47.3100014    0.1732461
  47.3200035    0.1607611
  47.3300018    0.1810100
  47.3400040    0.1710369
  47.3500023    0.1838869
  47.3600006    0.1827973
  47.3700027    0.1996255
  47.3800011    0.1969843
  47.3900032    0.1858870
  47.4000015    0.1800098
  47.4100037    0.1812061
  47.4200020    0.1786384
  47.4300041    0.1991293
  47.4400024    0.1950909
  47.4500008    0.1916799
  47.4600029    0.1781893
  47.4700012    0.1958283
  47.4800034    0.1907437
  47.4900017    0.1967358
  47.5000038    0.1938750
  47.5100021    0.1862648
  47.5200005    0.1907782
  47.5300026    0.1863778
  47.5400009    0.1828897
  47.5500031    0.1940313
  47.5600014    0.1850177
  47.5700035    0.1978021
  47.5800018    0.1993221
  47.5900040    0.1870041
  47.6000023    0.1812711
  47.6100006    0.1960183
  47.6200027    0.1831118
  47.6300011    0.1824178
  47.6400032    0.1929027
  47.6500015    0.1874487
  47.6600037    0.1879338
  47.6700020    0.1882049
  47.6800041    0.1912189
  47.6900024    0.1807362
  47.7000008    0.1901259
  47.7100029    0.1813189
  47.7200012    0.1920537
  47.7300034    0.1876296
  47.7400017    0.1801918
  47.7500038    0.1895541
  47.7600021    0.1876668
  47.7700005    0.1940653
  47.7800026    0.1915347
  47.7900009    0.1860867
  47.8000031    0.1852803
  47.8100014    0.1911846
  47.8200035    0.1749552
  47.8300018    0.1837125
  47.8400040    0.1846151
  47.8500023    0.1840147
  47.8600006    0.1814617
  47.8700027    0.1819474
  47.8800011    0.1755578
  47.8900032    0.1732902
  47.9000015    0.1708026
  47.9100037    0.1666047
  47.9200020    0.1828197
  47.9300041    0.1775247
  47.9400024    0.1901288
  47.9500008    0.1734292
  47.9600029    0.1742715
  47.9700012    0.1812964
  47.9800034    0.1828184
  47.9900017    0.1870896
  48.0000038    0.1831487
  48.0100021    0.1925925
  48.0200005    0.1933402
  48.0300026    0.1855392
  48.0400009    0.1863865
  48.0500031    0.1798796
  48.0600014    0.1818433
  48.0700035    0.1816354
  48.0800018    0.1788261
  48.0900040    0.1817005
  48.1000023    0.1691497
  48.1100006    0.1904501
  48.1200027    0.1882237
  48.1300011    0.1871287
  48.1400032    0.1833578
  48.1500015    0.1816647
  48.1600037    0.1765301
  48.1700020    0.1826038
  48.1800041    0.1809576
  48.1900024    0.1845402
  48.2000008    0.1780889
  48.2100029    0.1765842
  48.2200012    0.1948936
  48.2300034    0.1910851
  48.2400017    0.1969677
  48.2500038    0.1832049
  48.2600021    0.1802031
  48.2700005    0.1690934
  48.2800026    0.1680396
  48.2900009    0.1748236
  48.3000031    0.1651313
  48.3100014    0.1749478
  48.3200035    0.1763443
  48.3300018    0.1880142
  48.3400040    0.1763097
  48.3500023    0.1806477
  48.3600006    0.1745303
  48.3700027    0.1712871
  48.3800011    0.1786161
  48.3900032    0.1770118
  48.4000015    0.1800746
  48.4100037    0.1735570
  48.4200020    0.1670643
  48.4300041    0.1771662
  48.4400024    0.1643946
  48.4500008    0.1611258
  48.4600029    0.1746906
  48.4700012    0.1770793
  48.4800034    0.1753847
  48.4900017    0.1751626
  48.5000038    0.1759848
  48.5100021    0.1788992
  48.5200005    0.1843808
  48.5300026    0.1817617
  48.5400009    0.1807130
  48.5500031    0.1873082
  48.5600014    0.1810167
  48.5700035    0.1758785
  48.5800018    0.1736850
  48.5900040    0.1933194
  48.6000023    0.1666908
  48.6100006    0.1862605
  48.6200027    0.1777914
  48.6300011    0.1855176
  48.6400032    0.1777202
  48.6500015    0.1765651
  48.6600037    0.1703383
  48.6700020    0.1762292
  48.6800041    0.1811702
  48.6900024    0.1757131
  48.7000008    0.1662768
  48.7100029    0.1701950
  48.7200012    0.1687597
  48.7300034    0.1765405
  48.7400017    0.1807564
  48.7500038    0.1735571
  48.7600021    0.1733030
  48.7700005    0.1609053
  48.7800026    0.1640573
  48.7900009    0.1841811
  48.8000031    0.1792293
  48.8100014    0.1777682
  48.8200035    0.1801440
  48.8300018    0.1676084
  48.8400040    0.1716445
  48.8500023    0.1867454
  48.8600006    0.1728730
  48.8700027    0.1834210
  48.8800011    0.1802136
  48.8900032    0.1818949
  48.9000015    0.1783711
  48.9100037    0.1773882
  48.9200020    0.1819052
  48.9300041    0.1864849
  48.9400024    0.1857311
  48.9500008    0.1878955
  48.9600029    0.1855827
  48.9700012    0.1784379
  48.9800034    0.1772030
  48.9900017    0.1747953
  49.0000038    0.1751911
  49.0100021    0.1704255
  49.0200005    0.1740759
  49.0300026    0.1733705
  49.0400009    0.1776470
  49.0500031    0.1792903
  49.0600014    0.1853970
  49.0700035    0.1681125
  49.0800018    0.1683758
  49.0900040    0.1609056
  49.1000023    0.1706293
  49.1100006    0.1656614
  49.1200027    0.1773788
  49.1300011    0.1590151
  49.1400032    0.1822309
  49.1500015    0.1767556
  49.1600037    0.1788912
  49.1700020    0.1956706
  49.1800041    0.1746339
  49.1900024    0.1647861
  49.2000008    0.1786319
  49.2100029    0.1656092
  49.2200012    0.1763530
  49.2300034    0.1662919
  49.2400017    0.1768770
  49.2500038    0.1791475
  49.2600021    0.1850351
  49.2700005    0.1998185
  49.2800026    0.1793141
  49.2900009    0.1746471
  49.3000031    0.1840617
  49.3100014    0.1798709
  49.3200035    0.1861121
  49.3300018    0.1795097
  49.3400040    0.1860542
  49.3500023    0.1750963
  49.3600006    0.1773346
  49.3700027    0.1718020
  49.3800011    0.1847258
  49.3900032    0.1870101
  49.4000015    0.1844404
  49.4100037    0.1908296
  49.4200020    0.1747998
  49.4300041    0.1767589
  49.4400024    0.1692874
  49.4500008    0.1650885
  49.4600029    0.1713348
  49.4700012    0.1615060
  49.4800034    0.1704656
  49.4900017    0.1735815
  49.5000038    0.1640063
  49.5100021    0.1659366
  49.5200005    0.1702776
  49.5300026    0.1786771
  49.5400009    0.1798313
  49.5500031    0.1727556
  49.5600014    0.1889863
  49.5700035    0.1711122
  49.5800018    0.1786447
  49.5900040    0.1754065
  49.6000023    0.1784908
  49.6100006    0.1889302
  49.6200027    0.1712693
  49.6300011    0.1673511
  49.6400032    0.1879626
  49.6500015    0.1869312
  49.6600037    0.1747799
  49.6700020    0.1705348
  49.6800041    0.1794053
  49.6900024    0.1763636
  49.7000008    0.1794273
  49.7100029    0.1676500
  49.7200012    0.1890853
  49.7300034    0.1765366
  49.7400017    0.1940358
  49.7500038    0.1820044
  49.7600021    0.1827649
  49.7700005    0.1798098
  49.7800026    0.1713258
  49.7900009    0.1717614
  49.8000031    0.1908691
  49.8100014    0.1855657
  49.8200035    0.1936793
  49.8300018    0.1806037
  49.8400040    0.1915597
  49.8500023    0.1853911
  49.8600006    0.1859730
  49.8700027    0.1733158
  49.8800011    0.1840921
  49.8900032    0.1916355
  49.9000015    0.1760910
  49.9100037    0.1738581
  49.9200020    0.1908325
  49.9300041    0.1818895
  49.9400024    0.1978525
  49.9500008    0.1873482
  49.9600029    0.1865822
  49.9700012    0.1820710
  49.9800034    0.1814235
  49.9900017    0.1814449
  50.0000038    0.1869931
  50.0100021    0.1876715
  50.0200043    0.1966864
  50.0300026    0.1998979
  50.0400009    0.1809542
  50.0500031    0.1747240
  50.0600014    0.1901146
  50.0700035    0.1839013
  50.0800018    0.1858949
  50.0900040    0.1839499
  50.1000023    0.1913856
  50.1100006    0.1884034
  50.1200027    0.1987257
  50.1300011    0.1855514
  50.1400032    0.1953854
  50.1500015    0.1922525
  50.1600037    0.1850612
  50.1700020    0.2053646
  50.1800041    0.1952512
  50.1900024    0.1836677
  50.2000008    0.1848430
  50.2100029    0.1805413
  50.2200012    0.1954120
  50.2300034    0.1736605
  50.2400017    0.1784203
  50.2500038    0.1808660
  50.2600021    0.1844244
  50.2700043    0.1810281
  50.2800026    0.1824626
  50.2900009    0.1938796
  50.3000031    0.1782124
  50.3100014    0.1792994
  50.3200035    0.1776540
  50.3300018    0.1766026
  50.3400040    0.1785984
  50.3500023    0.1820355
  50.3600006    0.1826101
  50.3700027    0.1744392
  50.3800011    0.1796978
  50.3900032    0.1815457
  50.4000015    0.1676032
  50.4100037    0.1683819
  50.4200020    0.1828643
  50.4300041    0.1828797
  50.4400024    0.1866732
  50.4500008    0.1767783
  50.4600029    0.1703309
  50.4700012    0.1784180
  50.4800034    0.1888339
  50.4900017    0.1994369
  50.5000038    0.1900602
  50.5100021    0.1808959
  50.5200043    0.1898666
  50.5300026    0.1769738
  50.5400009    0.1796252
  50.5500031    0.1885230
  50.5600014    0.1706807
  50.5700035    0.1708108
  50.5800018    0.1706958
  50.5900040    0.1796950
  50.6000023    0.1740834
  50.6100006    0.1736292
  50.6200027    0.1837779
  50.6300011    0.1771038
  50.6400032    0.1751053
  50.6500015    0.1809515
  50.6600037    0.1810956
  50.6700020    0.1827336
  50.6800041    0.1904446
  50.6900024    0.1871720
  50.7000008    0.1803949
  50.7100029    0.1902129
  50.7200012    0.1838806
  50.7300034    0.1916400
  50.7400017    0.1887688
  50.7500038    0.1700242
  50.7600021    0.1867764
  50.7700043    0.1974932
  50.7800026    0.1873339
  50.7900009    0.1909184
  50.8000031    0.1955729
  50.8100014    0.1922732
  50.8200035    0.1837699
  50.8300018    0.1964402
  50.8400040    0.1922138
  50.8500023    0.1849542
  50.8600006    0.1823392
  50.8700027    0.1816699
  50.8800011    0.1960873
  50.8900032    0.1793889
  50.9000015    0.1855528
  50.9100037    0.1731287
  50.9200020    0.1686657
  50.9300041    0.1750360
  50.9400024    0.1719073
  50.9500008    0.1863386
  50.9600029    0.1792359
  50.9700012    0.1805357
  50.9800034    0.1767619
  50.9900017    0.1719713
  51.0000038    0.1849787
  51.0100021    0.1909429
  51.0200043    0.1987424
  51.0300026    0.1884499
  51.0400009    0.1898297
  51.0500031    0.1982360
  51.0600014    0.1895624
  51.0700035    0.1765329
  51.0800018    0.1855660
  51.0900040    0.1812119
  51.1000023    0.1862921
  51.1100006    0.1829469
  51.1200027    0.1811176
  51.1300011    0.1710444
  51.1400032    0.1813927
  51.1500015    0.1765664
  51.1600037    0.1744058
  51.1700020    0.1856465
  51.1800041    0.1843252
  51.1900024    0.1775796
  51.2000008    0.1841625
  51.2100029    0.1826284
  51.2200012    0.1822009
  51.2300034    0.1766565
  51.2400017    0.1811893
  51.2500038    0.1714265
  51.2600021    0.1833321
  51.2700043    0.1861793
  51.2800026    0.1867045
  51.2900009    0.1857989
  51.3000031    0.1768362
  51.3100014    0.1863858
  51.3200035    0.1716951
  51.3300018    0.1810677
  51.3400040    0.1820875
  51.3500023    0.1809711
  51.3600006    0.1758076
  51.3700027    0.1772538
  51.3800011    0.1667614
  51.3900032    0.1716212
  51.4000015    0.1794080
  51.4100037    0.1745090
  51.4200020    0.1817024
  51.4300041    0.1925464
  51.4400024    0.1683135
  51.4500008    0.1761537
  51.4600029    0.1739842
  51.4700012    0.1760260
  51.4800034    0.1641285
  51.4900017    0.1869279
  51.5000038    0.1890131
  51.5100021    0.1903712
  51.5200043    0.1750578
  51.5300026    0.1742064
  51.5400009    0.1791065
  51.5500031    0.1800917
  51.5600014    0.1690987
  51.5700035    0.1770491
  51.5800018    0.1749903
  51.5900040    0.1825580
  51.6000023    0.1705598
  51.6100006    0.1740418
  51.6200027    0.1780543
  51.6300011    0.1595011
  51.6400032    0.1659982
  51.6500015    0.1751035
  51.6600037    0.1718598
  51.6700020    0.1682661
  51.6800041    0.1632687
  51.6900024    0.1713840
  51.7000008    0.1706583
  51.7100029    0.1780926
  51.7200012    0.1837538
  51.7300034    0.1899759
  51.7400017    0.1956008
  51.7500038    0.1864690
  51.7600021    0.1832924
  51.7700043    0.1897554
  51.7800026    0.1786576
  51.7900009    0.1890264
  51.8000031    0.1822177
  51.8100014    0.2042988
  51.8200035    0.1851744
  51.8300018    0.1802083
  51.8400040    0.1779286
  51.8500023    0.1931901
  51.8600006    0.1977122
  51.8700027    0.1849577
  51.8800011    0.1900358
  51.8900032    0.1950309
  51.9000015    0.1874240
  51.9100037    0.1794640
  51.9200020    0.1843748
  51.9300041    0.1744386
  51.9400024    0.1866158
  51.9500008    0.2016415
  51.9600029    0.1890571
  51.9700012    0.1873301
  51.9800034    0.1919496
  51.9900017    0.1911392
  52.0000038    0.1913193
  52.0100021    0.1961332
  52.0200043    0.1753687
  52.0300026    0.1827870
  52.0400009    0.1808905
  52.0500031    0.1789043
  52.0600014    0.1789966
  52.0700035    0.1864326
  52.0800018    0.1958054
  52.0900040    0.1906159
  52.1000023    0.2006052
  52.1100006    0.1902009
  52.1200027    0.1962602
  52.1300011    0.1990396
  52.1400032    0.1934384
  52.1500015    0.1990664
  52.1600037    0.2059346
  52.1700020    0.2099912
  52.1800041    0.2018617
  52.1900024    0.1934465
  52.2000008    0.2025627
  52.2100029    0.2097281
  52.2200012    0.1921068
  52.2300034    0.1870857
  52.2400017    0.1905267
  52.2500038    0.1935796
  52.2600021    0.1969425
  52.2700043    0.1856772
  52.2800026    0.1878541
  52.2900009    0.2198855
  52.3000031    0.2010004
  52.3100014    0.1986708
  52.3200035    0.1996192
  52.3300018    0.1908783
  52.3400040    0.2103991
  52.3500023    0.1944642
  52.3600006    0.2012504
  52.3700027    0.1983009
  52.3800011    0.1881717
  52.3900032    0.2004904
  52.4000015    0.1902185
  52.4100037    0.1908396
  52.4200020    0.1829404
  52.4300041    0.1812926
  52.4400024    0.1836945
  52.4500008    0.1839856
  52.4600029    0.1886044
  52.4700012    0.1977981
  52.4800034    0.2053132
  52.4900017    0.1974248
  52.5000038    0.1996577
  52.5100021    0.1766642
  52.5200043    0.1797933
  52.5300026    0.1867694
  52.5400009    0.1827308
  52.5500031    0.1712208
  52.5600014    0.1843158
  52.5700035    0.1941606
  52.5800018    0.1943335
  52.5900040    0.1862810
  52.6000023    0.1936775
  52.6100006    0.1911640
  52.6200027    0.1768101
  52.6300011    0.1842713
  52.6400032    0.1820160
  52.6500015    0.1926492
  52.6600037    0.1831272
  52.6700020    0.1746499
  52.6800041    0.1782527
  52.6900024    0.1744445
  52.7000008    0.1826227
  52.7100029    0.1897961
  52.7200012    0.1960617
  52.7300034    0.1907262
  52.7400017    0.1849211
  52.7500038    0.1984888
  52.7600021    0.1873525
  52.7700043    0.1903749
  52.7800026    0.1903778
  52.7900009    0.1732525
  52.8000031    0.1840711
  52.8100014    0.1848051
  52.8200035    0.1738282
  52.8300018    0.1844271
  52.8400040    0.1881912
  52.8500023    0.1880328
  52.8600006    0.1854225
  52.8700027    0.1971852
  52.8800011    0.1905769
  52.8900032    0.2001530
  52.9000015    0.1890014
  52.9100037    0.1876285
  52.9200020    0.1954288
  52.9300041    0.1971806
  52.9400024    0.2055584
  52.9500008    0.1920380
  52.9600029    0.1871038
  52.9700012    0.1929954
  52.9800034    0.2053433
  52.9900017    0.2011581
  53.0000038    0.1987047
  53.0100021    0.2053515
  53.0200043    0.2076751
  53.0300026    0.2002727
  53.0400009    0.1918132
  53.0500031    0.1899489
  53.0600014    0.1939834
  53.0700035    0.1927541
  53.0800018    0.1872223
  53.0900040    0.1875270
  53.1000023    0.1867765
  53.1100044    0.1966244
  53.1200027    0.1882550
  53.1300011    0.1908841
  53.1400032    0.1856679
  53.1500015    0.1921023
  53.1600037    0.1877666
  53.1700020    0.1755064
  53.1800041    0.1801341
  53.1900024    0.1831155
  53.2000008    0.1792050
  53.2100029    0.1824700
  53.2200012    0.1814641
  53.2300034    0.1936904
  53.2400017    0.1895402
  53.2500038    0.1934786
  53.2600021    0.1838145
  53.2700043    0.1919666
  53.2800026    0.1914447
  53.2900009    0.1981816
  53.3000031    0.1988527
  53.3100014    0.2085429
  53.3200035    0.2011830
  53.3300018    0.1938208
  53.3400040    0.1872412
  53.3500023    0.2057773
  53.3600044    0.2054039
  53.3700027    0.2020678
  53.3800011    0.2073141
  53.3900032    0.1907717
  53.4000015    0.1924539
  53.4100037    0.1865517
  53.4200020    0.1933253
  53.4300041    0.2042740
  53.4400024    0.1935258
  53.4500008    0.2057205
  53.4600029    0.2032918
  53.4700012    0.1917456
  53.4800034    0.1920430
  53.4900017    0.2054609
  53.5000038    0.1968993
  53.5100021    0.1891459
  53.5200043    0.1936550
  53.5300026    0.1959878
  53.5400009    0.1935528
  53.5500031    0.1887951
  53.5600014    0.1911037
  53.5700035    0.1899691
  53.5800018    0.1874039
  53.5900040    0.1717042
  53.6000023    0.1748385
  53.6100044    0.1946529
  53.6200027    0.1974297
  53.6300011    0.1929097
  53.6400032    0.1996775
  53.6500015    0.1908897
  53.6600037    0.1919452
  53.6700020    0.1866754
  53.6800041    0.1948687
  53.6900024    0.2014675
  53.7000008    0.1927505
  53.7100029    0.2089442
  53.7200012    0.2009707
  53.7300034    0.1971212
  53.7400017    0.1922511
  53.7500038    0.1923928
  53.7600021    0.1869884
  53.7700043    0.1936118
  53.7800026    0.2004057
  53.7900009    0.1974189
  53.8000031    0.2031096
  53.8100014    0.1945234
  53.8200035    0.1995481
  53.8300018    0.1981039
  53.8400040    0.1868746
  53.8500023    0.1895927
  53.8600044    0.1904807
  53.8700027    0.1828171
  53.8800011    0.1791814
  53.8900032    0.1909322
  53.9000015    0.1831997
  53.9100037    0.1836318
  53.9200020    0.1894761
  53.9300041    0.1875236
  53.9400024    0.1896693
  53.9500008    0.1879060
  53.9600029    0.1867436
  53.9700012    0.1894300
  53.9800034    0.2051980
  53.9900017    0.1989358
  54.0000038    0.1934176
  54.0100021    0.1944576
  54.0200043    0.1914789
  54.0300026    0.2087622
  54.0400009    0.1993380
  54.0500031    0.2124837
  54.0600014    0.2107647
  54.0700035    0.1960694
  54.0800018    0.2053919
  54.0900040    0.1931918
  54.1000023    0.1857857
  54.1100044    0.1896854
  54.1200027    0.1946634
  54.1300011    0.1968981
  54.1400032    0.1949684
  54.1500015    0.1860700
  54.1600037    0.1837095
  54.1700020    0.2062554
  54.1800041    0.1873979
  54.1900024    0.1815688
  54.2000008    0.1881600
  54.2100029    0.1959603
  54.2200012    0.1946845
  54.2300034    0.1986303
  54.2400017    0.2034862
  54.2500038    0.1964630
  54.2600021    0.1981651
  54.2700043    0.1969776
  54.2800026    0.1981053
  54.2900009    0.1977107
  54.3000031    0.2040241
  54.3100014    0.2116072
  54.3200035    0.1984370
  54.3300018    0.1905133
  54.3400040    0.2093492
  54.3500023    0.1941128
  54.3600044    0.1958190
  54.3700027    0.2016772
  54.3800011    0.2063816
  54.3900032    0.2061215
  54.4000015    0.2101024
  54.4100037    0.1983752
  54.4200020    0.1932967
  54.4300041    0.2009726
  54.4400024    0.2044620
  54.4500008    0.1988671
  54.4600029    0.1967669
  54.4700012    0.1921896
  54.4800034    0.2010216
  54.4900017    0.2001011
  54.5000038    0.1951227
  54.5100021    0.2084062
  54.5200043    0.2112537
  54.5300026    0.1976865
  54.5400009    0.2009523
  54.5500031    0.1946843
  54.5600014    0.1889571
  54.5700035    0.1880821
  54.5800018    0.1839879
  54.5900040    0.1946003
  54.6000023    0.1954381
  54.6100044    0.1981854
  54.6200027    0.1979970
  54.6300011    0.1977868
  54.6400032    0.2004141
  54.6500015    0.1951290
  54.6600037    0.1971753
  54.6700020    0.1885532
  54.6800041    0.1939297
  54.6900024    0.2045183
  54.7000008    0.2031200
  54.7100029    0.2034022
  54.7200012    0.1896064
  54.7300034    0.1991176
  54.7400017    0.1930227
  54.7500038    0.2006034
  54.7600021    0.1971380
  54.7700043    0.1871780
  54.7800026    0.1975788
  54.7900009    0.2210533
  54.8000031    0.2072656
  54.8100014    0.2033800
  54.8200035    0.2214417
  54.8300018    0.2068115
  54.8400040    0.2003361
  54.8500023    0.2058102
  54.8600044    0.2056480
  54.8700027    0.2078772
  54.8800011    0.2038642
  54.8900032    0.2103038
  54.9000015    0.2076613
  54.9100037    0.1995574
  54.9200020    0.1950042
  54.9300041    0.2076706
  54.9400024    0.2162388
  54.9500008    0.1979305
  54.9600029    0.1947251
  54.9700012    0.2059347
  54.9800034    0.2003029
  54.9900017    0.2026664
  55.0000038    0.2028533
  55.0100021    0.1926104
  55.0200043    0.1960182
  55.0300026    0.1910739
  55.0400009    0.1937276
  55.0500031    0.1973329
  55.0600014    0.2064313
  55.0700035    0.1956562
  55.0800018    0.1914094
  55.0900040    0.1964649
  55.1000023    0.1885879
  55.1100044    0.1892795
  55.1200027    0.1832586
  55.1300011    0.1863110
  55.1400032    0.1961993
  55.1500015    0.1855593
  55.1600037    0.1950963
  55.1700020    0.1851895
  55.1800041    0.1949536
  55.1900024    0.1929241
  55.2000008    0.1974152
  55.2100029    0.1891162
  55.2200012    0.1918702
  55.2300034    0.1944629
  55.2400017    0.1966481
  55.2500038    0.2035777
  55.2600021    0.2035848
  55.2700043    0.1997401
  55.2800026    0.2058296
  55.2900009    0.2100090
  55.3000031    0.2012956
  55.3100014    0.2069921
  55.3200035    0.2049390
  55.3300018    0.2083910
  55.3400040    0.2167062
  55.3500023    0.2065912
  55.3600044    0.2005337
  55.3700027    0.2077337
  55.3800011    0.2101644
  55.3900032    0.2081394
  55.4000015    0.2021764
  55.4100037    0.2070118
  55.4200020    0.1944261
  55.4300041    0.1999873
  55.4400024    0.2081895
  55.4500008    0.2097322
  55.4600029    0.2115882
  55.4700012    0.2064940
  55.4800034    0.2149059
  55.4900017    0.2029917
  55.5000038    0.1930026
  55.5100021    0.2005005
  55.5200043    0.1937315
  55.5300026    0.2033279
  55.5400009    0.2021881
  55.5500031    0.2186400
  55.5600014    0.2008272
  55.5700035    0.2068681
  55.5800018    0.2091544
  55.5900040    0.2234091
  55.6000023    0.2050471
  55.6100044    0.2236977
  55.6200027    0.2202621
  55.6300011    0.2194810
  55.6400032    0.2164552
  55.6500015    0.2100053
  55.6600037    0.2051211
  55.6700020    0.2039698
  55.6800041    0.2243959
  55.6900024    0.2176345
  55.7000008    0.2072303
  55.7100029    0.2199814
  55.7200012    0.2004846
  55.7300034    0.2168590
  55.7400017    0.2008385
  55.7500038    0.1981417
  55.7600021    0.2107584
  55.7700043    0.1969620
  55.7800026    0.2062600
  55.7900009    0.2088656
  55.8000031    0.1915362
  55.8100014    0.2036554
  55.8200035    0.1916642
  55.8300018    0.1973059
  55.8400040    0.1948957
  55.8500023    0.2096829
  55.8600044    0.1955766
  55.8700027    0.2062831
  55.8800011    0.2087096
  55.8900032    0.2148188
  55.9000015    0.2106407
  55.9100037    0.2064210
  55.9200020    0.2088912
  55.9300041    0.2031744
  55.9400024    0.2101048
  55.9500008    0.2226415
  55.9600029    0.2107194
  55.9700012    0.2197075
  55.9800034    0.2068245
  55.9900017    0.2101183
  56.0000038    0.2243378
  56.0100021    0.2103511
  56.0200043    0.2077222
  56.0300026    0.2137161
  56.0400009    0.2120663
  56.0500031    0.2169777
  56.0600014    0.2260131
  56.0700035    0.2062493
  56.0800018    0.2110581
  56.0900040    0.2167247
  56.1000023    0.2107140
  56.1100044    0.2166451
  56.1200027    0.2202656
  56.1300011    0.2091412
  56.1400032    0.2198995
  56.1500015    0.2049091
  56.1600037    0.2021591
  56.1700020    0.2084251
  56.1800041    0.1939387
  56.1900024    0.2109613
  56.2000008    0.2033561
  56.2100029    0.1894591
  56.2200012    0.1955493
  56.2300034    0.1964173
  56.2400017    0.2033517
  56.2500038    0.2045321
  56.2600021    0.2006218
  56.2700043    0.2155258
  56.2800026    0.2264577
  56.2900009    0.2160739
  56.3000031    0.2063295
  56.3100014    0.2044637
  56.3200035    0.2050651
  56.3300018    0.2149866
  56.3400040    0.1992007
  56.3500023    0.2117472
  56.3600044    0.1956193
  56.3700027    0.1972939
  56.3800011    0.1883185
  56.3900032    0.2053673
  56.4000015    0.2046108
  56.4100037    0.1918577
  56.4200020    0.2012877
  56.4300041    0.1894102
  56.4400024    0.2041590
  56.4500046    0.1994599
  56.4600029    0.1877194
  56.4700012    0.1963008
  56.4800034    0.1949620
  56.4900017    0.1990736
  56.5000038    0.1829514
  56.5100021    0.1975648
  56.5200043    0.1923118
  56.5300026    0.2043930
  56.5400009    0.2026839
  56.5500031    0.2129217
  56.5600014    0.1915126
  56.5700035    0.2010945
  56.5800018    0.1930380
  56.5900040    0.2098067
  56.6000023    0.1987011
  56.6100044    0.1939563
  56.6200027    0.2137633
  56.6300011    0.2045056
  56.6400032    0.1971442
  56.6500015    0.2128205
  56.6600037    0.2115789
  56.6700020    0.2089549
  56.6800041    0.1971529
  56.6900024    0.2055839
  56.7000046    0.2114954
  56.7100029    0.1989114
  56.7200012    0.2053772
  56.7300034    0.2111561
  56.7400017    0.2090412
  56.7500038    0.2107055
  56.7600021    0.2194684
  56.7700043    0.2214539
  56.7800026    0.2186235
  56.7900009    0.2084734
  56.8000031    0.2231252
  56.8100014    0.2093837
  56.8200035    0.2089483
  56.8300018    0.2167321
  56.8400040    0.2035342
  56.8500023    0.2106258
  56.8600044    0.2179946
  56.8700027    0.2071867
  56.8800011    0.2173549
  56.8900032    0.2065223
  56.9000015    0.2210695
  56.9100037    0.2258975
  56.9200020    0.2338557
  56.9300041    0.2253653
  56.9400024    0.2160646
  56.9500046    0.2243115
  56.9600029    0.2046467
  56.9700012    0.2112348
  56.9800034    0.2238985
  56.9900017    0.2235284
  57.0000038    0.2243837
  57.0100021    0.2211098
  57.0200043    0.2252924
  57.0300026    0.2251197
  57.0400009    0.2312638
  57.0500031    0.2362653
  57.0600014    0.2403398
  57.0700035    0.2171223
  57.0800018    0.2246785
  57.0900040    0.2172715
  57.1000023    0.2378702
  57.1100044    0.2248406
  57.1200027    0.2398665
  57.1300011    0.2279172
  57.1400032    0.2296904
  57.1500015    0.2323827
  57.1600037    0.2207995
  57.1700020    0.2244042
  57.1800041    0.2101499
  57.1900024    0.2123625
  57.2000046    0.2124409
  57.2100029    0.2244892
  57.2200012    0.2234975
  57.2300034    0.2118634
  57.2400017    0.2052228
  57.2500038    0.2188523
  57.2600021    0.2201309
  57.2700043    0.2038058
  57.2800026    0.2135970
  57.2900009    0.2187877
  57.3000031    0.2125600
  57.3100014    0.2043172
  57.3200035    0.2060368
  57.3300018    0.2152435
  57.3400040    0.2157451
  57.3500023    0.2253301
  57.3600044    0.2204279
  57.3700027    0.2179496
  57.3800011    0.2199690
  57.3900032    0.2144021
  57.4000015    0.2137617
  57.4100037    0.2246278
  57.4200020    0.2121671
  57.4300041    0.2192385
  57.4400024    0.2145856
  57.4500046    0.2272005
  57.4600029    0.2213660
  57.4700012    0.2088903
  57.4800034    0.2190840
  57.4900017    0.2046864
  57.5000038    0.2136773
  57.5100021    0.2190837
  57.5200043    0.2192068
  57.5300026    0.2281672
  57.5400009    0.2244774
  57.5500031    0.2144283
  57.5600014    0.2083567
  57.5700035    0.1934012
  57.5800018    0.2111249
  57.5900040    0.2122265
  57.6000023    0.2167897
  57.6100044    0.2108081
  57.6200027    0.2017340
  57.6300011    0.2123477
  57.6400032    0.2140852
  57.6500015    0.2148927
  57.6600037    0.2114334
  57.6700020    0.2058183
  57.6800041    0.2099008
  57.6900024    0.2187825
  57.7000046    0.2175557
  57.7100029    0.2142354
  57.7200012    0.2196129
  57.7300034    0.2182933
  57.7400017    0.2127631
  57.7500038    0.2178194
  57.7600021    0.2109017
  57.7700043    0.2082574
  57.7800026    0.2098950
  57.7900009    0.2026034
  57.8000031    0.2064879
  57.8100014    0.2052334
  57.8200035    0.2182517
  57.8300018    0.2104872
  57.8400040    0.2064402
  57.8500023    0.2124345
  57.8600044    0.2067538
  57.8700027    0.2106615
  57.8800011    0.2266826
  57.8900032    0.2137615
  57.9000015    0.2219150
  57.9100037    0.2144944
  57.9200020    0.2087547
  57.9300041    0.2138484
  57.9400024    0.2084432
  57.9500046    0.2175369
  57.9600029    0.2234076
  57.9700012    0.2345936
  57.9800034    0.2208738
  57.9900017    0.2273166
  58.0000038    0.2165802
  58.0100021    0.2332999
  58.0200043    0.2184182
  58.0300026    0.2222327
  58.0400009    0.2242828
  58.0500031    0.2265343
  58.0600014    0.2281692
  58.0700035    0.2300642
  58.0800018    0.2318122
  58.0900040    0.2178579
  58.1000023    0.2179369
  58.1100044    0.2158134
  58.1200027    0.2207687
  58.1300011    0.2211444
  58.1400032    0.2194007
  58.1500015    0.2193053
  58.1600037    0.2267241
  58.1700020    0.2212173
  58.1800041    0.2240551
  58.1900024    0.2139334
  58.2000046    0.2201096
  58.2100029    0.2230826
  58.2200012    0.2065665
  58.2300034    0.2165700
  58.2400017    0.2339108
  58.2500038    0.2242965
  58.2600021    0.2236581
  58.2700043    0.1924406
  58.2800026    0.2192497
  58.2900009    0.2057876
  58.3000031    0.2187764
  58.3100014    0.1966687
  58.3200035    0.1950231
  58.3300018    0.1939912
  58.3400040    0.1915639
  58.3500023    0.2009140
  58.3600044    0.1994680
  58.3700027    0.1948346
  58.3800011    0.2075433
  58.3900032    0.1997388
  58.4000015    0.1903975
  58.4100037    0.1956122
  58.4200020    0.1906918
  58.4300041    0.1990157
  58.4400024    0.2034950
  58.4500046    0.1982327
  58.4600029    0.2077436
  58.4700012    0.1960588
  58.4800034    0.2064532
  58.4900017    0.2045681
  58.5000038    0.2192448
  58.5100021    0.2170062
  58.5200043    0.2139075
  58.5300026    0.2066031
  58.5400009    0.2037072
  58.5500031    0.1972185
  58.5600014    0.1920622
  58.5700035    0.2132684
  58.5800018    0.2035715
  58.5900040    0.2069508
  58.6000023    0.2085008
  58.6100044    0.1982383
  58.6200027    0.2033453
  58.6300011    0.2046982
  58.6400032    0.1955988
  58.6500015    0.2033499
  58.6600037    0.2064648
  58.6700020    0.2053722
  58.6800041    0.2101785
  58.6900024    0.2034357
  58.7000046    0.1968471
  58.7100029    0.1987049
  58.7200012    0.1911374
  58.7300034    0.2002871
  58.7400017    0.1960149
  58.7500038    0.2048565
  58.7600021    0.2028397
  58.7700043    0.2042690
  58.7800026    0.1948474
  58.7900009    0.2024446
  58.8000031    0.2042104
  58.8100014    0.1927931
  58.8200035    0.2051997
  58.8300018    0.2052245
  58.8400040    0.2133797
  58.8500023    0.1991685
  58.8600044    0.1971109
  58.8700027    0.2152753
  58.8800011    0.2112251
  58.8900032    0.2174632
  58.9000015    0.2178558
  58.9100037    0.2258935
  58.9200020    0.2269973
  58.9300041    0.2097394
  58.9400024    0.2101469
  58.9500046    0.2135654
  58.9600029    0.2076417
  58.9700012    0.2109411
  58.9800034    0.2154174
  58.9900017    0.2072981
  59.0000038    0.2078059
  59.0100021    0.2167875
  59.0200043    0.2114841
  59.0300026    0.2075686
  59.0400009    0.2085130
  59.0500031    0.2143230
  59.0600014    0.2202407
  59.0700035    0.2236257
  59.0800018    0.1995176
  59.0900040    0.2058086
  59.1000023    0.2206540
  59.1100044    0.2074267
  59.1200027    0.2297372
  59.1300011    0.2192925
  59.1400032    0.2097345
  59.1500015    0.2139294
  59.1600037    0.2218175
  59.1700020    0.2146991
  59.1800041    0.2064926
  59.1900024    0.2046859
  59.2000046    0.1985310
  59.2100029    0.2100946
  59.2200012    0.2057768
  59.2300034    0.2022311
  59.2400017    0.2090774
  59.2500038    0.1998682
  59.2600021    0.2084058
  59.2700043    0.2083435
  59.2800026    0.2082543
  59.2900009    0.1960057
  59.3000031    0.2049868
  59.3100014    0.1963881
  59.3200035    0.2038451
  59.3300018    0.1954877
  59.3400040    0.2123148
  59.3500023    0.2034206
  59.3600044    0.2184486
  59.3700027    0.2135225
  59.3800011    0.2008596
  59.3900032    0.2293636
  59.4000015    0.2112391
  59.4100037    0.2057842
  59.4200020    0.1980365
  59.4300041    0.2145490
  59.4400024    0.2079380
  59.4500046    0.1957502
  59.4600029    0.1944602
  59.4700012    0.2030101
  59.4800034    0.1992344
  59.4900017    0.2019564
  59.5000038    0.2083740
  59.5100021    0.2015773
  59.5200043    0.1889159
  59.5300026    0.1833837
  59.5400047    0.1811825
  59.5500031    0.2006689
  59.5600014    0.1917204
  59.5700035    0.1966831
  59.5800018    0.1967802
  59.5900040    0.2004953
  59.6000023    0.2072648
  59.6100044    0.2105838
  59.6200027    0.2108467
  59.6300011    0.2064945
  59.6400032    0.2155246
  59.6500015    0.1985306
  59.6600037    0.2000948
  59.6700020    0.2201775
  59.6800041    0.1981404
  59.6900024    0.2096052
  59.7000046    0.2204810
  59.7100029    0.2135764
  59.7200012    0.1901071
  59.7300034    0.2008795
  59.7400017    0.1936857
  59.7500038    0.1984551
  59.7600021    0.1969487
  59.7700043    0.2010633
  59.7800026    0.2122112
  59.7900047    0.2133985
  59.8000031    0.2002631
  59.8100014    0.2026363
  59.8200035    0.1899609
  59.8300018    0.1908816
  59.8400040    0.1940622
  59.8500023    0.1927302
  59.8600044    0.1846838
  59.8700027    0.1891769
  59.8800011    0.1896489
  59.8900032    0.2070012
  59.9000015    0.2022520
  59.9100037    0.2127438
  59.9200020    0.2067998
  59.9300041    0.2102601
  59.9400024    0.2076298
  59.9500046    0.2097378
  59.9600029    0.2006963
  59.9700012    0.2019021
  59.9800034    0.1966575
  59.9900017    0.1932942
  60.0000038    0.2015503
  60.0100021    0.2074958
  60.0200043    0.2158199
  60.0300026    0.2068751
  60.0400047    0.2054220
  60.0500031    0.2148628
  60.0600014    0.1939449
  60.0700035    0.2057447
  60.0800018    0.2058633
  60.0900040    0.2136946
  60.1000023    0.2323051
  60.1100044    0.2319885
  60.1200027    0.2287639
  60.1300011    0.2260269
  60.1400032    0.2257098
  60.1500015    0.2190904
  60.1600037    0.2335212
  60.1700020    0.2345033
  60.1800041    0.2347504
  60.1900024    0.2254829
  60.2000046    0.2302474
  60.2100029    0.2257143
  60.2200012    0.2142934
  60.2300034    0.2180360
  60.2400017    0.2294527
  60.2500038    0.2290346
  60.2600021    0.2233377
  60.2700043    0.2278769
  60.2800026    0.2200626
  60.2900047    0.2348120
  60.3000031    0.2362987
  60.3100014    0.2377352
  60.3200035    0.2338784
  60.3300018    0.2385856
  60.3400040    0.2324509
  60.3500023    0.2257261
  60.3600044    0.2374637
  60.3700027    0.2269593
  60.3800011    0.2219140
  60.3900032    0.2163907
  60.4000015    0.2105208
  60.4100037    0.2168088
  60.4200020    0.2270561
  60.4300041    0.2153151
  60.4400024    0.2253809
  60.4500046    0.2229710
  60.4600029    0.2298065
  60.4700012    0.2206485
  60.4800034    0.2264542
  60.4900017    0.2257641
  60.5000038    0.2346091
  60.5100021    0.2265870
  60.5200043    0.2269853
  60.5300026    0.2320339
  60.5400047    0.2269111
  60.5500031    0.2253027
  60.5600014    0.2127205
  60.5700035    0.2312191
  60.5800018    0.2206237
  60.5900040    0.2223181
  60.6000023    0.2157363
  60.6100044    0.2111057
  60.6200027    0.2237584
  60.6300011    0.2263882
  60.6400032    0.2230113
  60.6500015    0.2249348
  60.6600037    0.2063964
  60.6700020    0.2153181
  60.6800041    0.2222856
  60.6900024    0.2161509
  60.7000046    0.2158783
  60.7100029    0.2002045
  60.7200012    0.2072030
  60.7300034    0.2220256
  60.7400017    0.2286294
  60.7500038    0.2223364
  60.7600021    0.2312148
  60.7700043    0.2338750
  60.7800026    0.2212564
  60.7900047    0.2004271
  60.8000031    0.2194457
  60.8100014    0.2060737
  60.8200035    0.2177820
  60.8300018    0.2125075
  60.8400040    0.2269543
  60.8500023    0.2125592
  60.8600044    0.2180967
  60.8700027    0.2316609
  60.8800011    0.2314907
  60.8900032    0.2441454
  60.9000015    0.2358912
  60.9100037    0.2328557
  60.9200020    0.2229220
  60.9300041    0.2031176
  60.9400024    0.1905781
  60.9500046    0.1925687
  60.9600029    0.1967187
  60.9700012    0.2044964
  60.9800034    0.2117115
  60.9900017    0.2116340
  61.0000038    0.2106869
  61.0100021    0.2153541
  61.0200043    0.2096448
  61.0300026    0.2184667
  61.0400047    0.2177071
  61.0500031    0.2167868
  61.0600014    0.2208546
  61.0700035    0.2299424
  61.0800018    0.2228732
  61.0900040    0.2172728
  61.1000023    0.2175651
  61.1100044    0.2263077
  61.1200027    0.2031304
  61.1300011    0.2044726
  61.1400032    0.1987936
  61.1500015    0.2119084
  61.1600037    0.2107219
  61.1700020    0.2136210
  61.1800041    0.2087461
  61.1900024    0.2059468
  61.2000046    0.2127202
  61.2100029    0.2057880
  61.2200012    0.2090723
  61.2300034    0.1910772
  61.2400017    0.2035686
  61.2500038    0.2102883
  61.2600021    0.2188029
  61.2700043    0.2157688
  61.2800026    0.2044225
  61.2900047    0.2149904
  61.3000031    0.2085116
  61.3100014    0.2134129
  61.3200035    0.2151973
  61.3300018    0.2282510
  61.3400040    0.2374549
  61.3500023    0.2104617
  61.3600044    0.2066321
  61.3700027    0.2046875
  61.3800011    0.2107352
  61.3900032    0.2146282
  61.4000015    0.2070376
  61.4100037    0.2135918
  61.4200020    0.1916552
  61.4300041    0.1957669
  61.4400024    0.1925195
  61.4500046    0.2204748
  61.4600029    0.2074503
  61.4700012    0.2076409
  61.4800034    0.2045396
  61.4900017    0.1985868
  61.5000038    0.1974686
  61.5100021    0.1881948
  61.5200043    0.1979541
  61.5300026    0.1966812
  61.5400047    0.2135302
  61.5500031    0.2079405
  61.5600014    0.2056660
  61.5700035    0.2002259
  61.5800018    0.1970016
  61.5900040    0.2107803
  61.6000023    0.2209741
  61.6100044    0.2050005
  61.6200027    0.1921145
  61.6300011    0.2086262
  61.6400032    0.1974287
  61.6500015    0.2077195
  61.6600037    0.1893953
  61.6700020    0.1990488
  61.6800041    0.1874821
  61.6900024    0.1888123
  61.7000046    0.1807357
  61.7100029    0.1790656
  61.7200012    0.2034703
  61.7300034    0.1959999
  61.7400017    0.1967575
  61.7500038    0.2007473
  61.7600021    0.1842652
  61.7700043    0.1934342
  61.7800026    0.1909546
  61.7900047    0.2002315
  61.8000031    0.1937377
  61.8100014    0.1905013
  61.8200035    0.1776031
  61.8300018    0.1822602
  61.8400040    0.1965819
  61.8500023    0.2001877
  61.8600044    0.1995852
  61.8700027    0.1907126
  61.8800011    0.1912759
  61.8900032    0.1822184
  61.9000015    0.1883282
  61.9100037    0.1894491
  61.9200020    0.1988665
  61.9300041    0.2077884
  61.9400024    0.2077653
  61.9500046    0.2031129
  61.9600029    0.2004297
  61.9700012    0.1902143
  61.9800034    0.1956344
  61.9900017    0.2004263
  62.0000038    0.1919412
  62.0100021    0.1929660
  62.0200043    0.2058036
  62.0300026    0.2244836
  62.0400047    0.1994430
  62.0500031    0.2030518
  62.0600014    0.1991351
  62.0700035    0.1975273
  62.0800018    0.2102309
  62.0900040    0.1845343
  62.1000023    0.1977965
  62.1100044    0.2027083
  62.1200027    0.2044248
  62.1300011    0.1971628
  62.1400032    0.1996349
  62.1500015    0.1907146
  62.1600037    0.2019209
  62.1700020    0.2076040
  62.1800041    0.2037342
  62.1900024    0.1994190
  62.2000046    0.2153682
  62.2100029    0.2000554
  62.2200012    0.2120749
  62.2300034    0.2053235
  62.2400017    0.1966591
  62.2500038    0.2000423
  62.2600021    0.1948613
  62.2700043    0.1965683
  62.2800026    0.2018334
  62.2900047    0.2067860
  62.3000031    0.2132544
  62.3100014    0.1938871
  62.3200035    0.2024173
  62.3300018    0.2159266
  62.3400040    0.2200955
  62.3500023    0.2138372
  62.3600044    0.2173169
  62.3700027    0.2064500
  62.3800011    0.1959307
  62.3900032    0.2033457
  62.4000015    0.1994064
  62.4100037    0.2059965
  62.4200020    0.1995240
  62.4300041    0.2105506
  62.4400024    0.2023934
  62.4500046    0.1976448
  62.4600029    0.2082970
  62.4700012    0.2015341
  62.4800034    0.2016312
  62.4900017    0.2052679
  62.5000038    0.1780469
  62.5100021    0.1921216
  62.5200043    0.2065688
  62.5300026    0.1886741
  62.5400047    0.1952196
  62.5500031    0.1998734
  62.5600014    0.1968720
  62.5700035    0.2063056
  62.5800018    0.2032535
  62.5900040    0.2015514
  62.6000023    0.1920395
  62.6100044    0.2025372
  62.6200027    0.2141587
  62.6300011    0.2234798
  62.6400032    0.2016162
  62.6500015    0.2097095
  62.6600037    0.1902353
  62.6700020    0.2008893
  62.6800041    0.1940816
  62.6900024    0.2006540
  62.7000046    0.1918448
  62.7100029    0.2110432
  62.7200012    0.2053277
  62.7300034    0.1908604
  62.7400017    0.1979766
  62.7500038    0.1952846
  62.7600021    0.2049095
  62.7700043    0.1970056
  62.7800026    0.2037551
  62.7900047    0.1839612
  62.8000031    0.1842678
  62.8100014    0.1900034
  62.8200035    0.1955190
  62.8300018    0.1893841
  62.8400040    0.1882285
  62.8500023    0.1798024
  62.8600044    0.1920487
  62.8700027    0.1973966
  62.8800049    0.2026594
  62.8900032    0.2000573
  62.9000015    0.1899105
  62.9100037    0.1813128
  62.9200020    0.1859890
  62.9300041    0.1872199
  62.9400024    0.1815991
  62.9500046    0.1928357
  62.9600029    0.1780851
  62.9700012    0.1904121
  62.9800034    0.1937549
  62.9900017    0.1945076
  63.0000038    0.2041675
  63.0100021    0.1996555
  63.0200043    0.2061975
  63.0300026    0.1966963
  63.0400047    0.2061335
  63.0500031    0.1868067
  63.0600014    0.1841516
  63.0700035    0.1974961
  63.0800018    0.1749174
  63.0900040    0.1879927
  63.1000023    0.2020039
  63.1100044    0.1932956
  63.1200027    0.1833479
  63.1300049    0.2017140
  63.1400032    0.2034622
  63.1500015    0.2021600
  63.1600037    0.1935438
  63.1700020    0.1996717
  63.1800041    0.1953206
  63.1900024    0.1906158
  63.2000046    0.1912589
  63.2100029    0.1894007
  63.2200012    0.1955751
  63.2300034    0.2032033
  63.2400017    0.1926457
  63.2500038    0.1896344
  63.2600021    0.2125621
  63.2700043    0.1986083
  63.2800026    0.1924764
  63.2900047    0.2019731
  63.3000031    0.1936648
  63.3100014    0.2025100
  63.3200035    0.2000550
  63.3300018    0.1869212
  63.3400040    0.2013231
  63.3500023    0.2037313
  63.3600044    0.1981851
  63.3700027    0.1938430
  63.3800049    0.1960014
  63.3900032    0.2039082
  63.4000015    0.2046165
  63.4100037    0.2015509
  63.4200020    0.2126941
  63.4300041    0.1985622
  63.4400024    0.2088463
  63.4500046    0.2047673
  63.4600029    0.1987257
  63.4700012    0.2006181
  63.4800034    0.2078141
  63.4900017    0.2077967
  63.5000038    0.1984487
  63.5100021    0.1930694
  63.5200043    0.1983755
  63.5300026    0.2020826
  63.5400047    0.2024907
  63.5500031    0.2038306
  63.5600014    0.1941406
  63.5700035    0.1911530
  63.5800018    0.1856049
  63.5900040    0.1942915
  63.6000023    0.1875167
  63.6100044    0.1862179
  63.6200027    0.1929459
  63.6300049    0.1879668
  63.6400032    0.1841177
  63.6500015    0.1871794
  63.6600037    0.1882903
  63.6700020    0.1945553
  63.6800041    0.1935984
  63.6900024    0.1831781
  63.7000046    0.1889179
  63.7100029    0.1808090
  63.7200012    0.1853349
  63.7300034    0.1755052
  63.7400017    0.1859742
  63.7500038    0.1918211
  63.7600021    0.1809145
  63.7700043    0.1835895
  63.7800026    0.1749046
  63.7900047    0.1835381
  63.8000031    0.1925839
  63.8100014    0.1902892
  63.8200035    0.2050780
  63.8300018    0.1961040
  63.8400040    0.1905415
  63.8500023    0.1956372
  63.8600044    0.2055221
  63.8700027    0.2048329
  63.8800049    0.1930017
  63.8900032    0.2040586
  63.9000015    0.1965657
  63.9100037    0.2009090
  63.9200020    0.2190479
  63.9300041    0.1970036
  63.9400024    0.1983142
  63.9500046    0.1859230
  63.9600029    0.1928779
  63.9700012    0.1947864
  63.9800034    0.1927068
  63.9900017    0.1751527
  64.0000000    0.1884779
  64.0100021    0.1793656
  64.0200043    0.1785938
  64.0300064    0.1811741
  64.0400009    0.1900707
  64.0500031    0.1928252
  64.0600052    0.1968719
  64.0699997    0.1970188
  64.0800018    0.1982852
  64.0900040    0.1988977
  64.1000061    0.2080590
  64.1100006    0.2017183
  64.1200027    0.2008310
  64.1300049    0.1999003
  64.1399994    0.1995927
  64.1500015    0.1943352
  64.1600037    0.1940705
  64.1700058    0.1936393
  64.1800003    0.1925189
  64.1900024    0.1776372
  64.2000046    0.1910613
  64.2100067    0.1858866
  64.2200012    0.1764911
  64.2300034    0.1950123
  64.2400055    0.1926824
  64.2500000    0.1938163
  64.2600021    0.2095315
  64.2700043    0.1840141
  64.2800064    0.2071422
  64.2900009    0.2011744
  64.3000031    0.1902634
  64.3100052    0.1784922
  64.3199997    0.1781627
  64.3300018    0.1850170
  64.3400040    0.1742986
  64.3500061    0.1719607
  64.3600006    0.1769710
  64.3700027    0.1818684
  64.3800049    0.1809608
  64.3899994    0.1762867
  64.4000015    0.1793462
  64.4100037    0.1793152
  64.4200058    0.1888829
  64.4300003    0.1891859
  64.4400024    0.1907948
  64.4500046    0.1732938
  64.4600067    0.1956873
  64.4700012    0.1964131
  64.4800034    0.1778280
  64.4900055    0.1749801
  64.5000000    0.1951879
  64.5100021    0.1834276
  64.5200043    0.1912179
  64.5300064    0.1860426
  64.5400009    0.1707603
  64.5500031    0.1868372
  64.5600052    0.1803896
  64.5699997    0.2006173
  64.5800018    0.1974754
  64.5900040    0.1907612
  64.6000061    0.1848234
  64.6100006    0.1747580
  64.6200027    0.1778161
  64.6300049    0.1868137
  64.6399994    0.1815397
  64.6500015    0.1809785
  64.6600037    0.1802400
  64.6700058    0.1799611
  64.6800003    0.1886263
  64.6900024    0.1750394
  64.7000046    0.1745754
  64.7100067    0.1770010
  64.7200012    0.1839044
  64.7300034    0.1940163
  64.7400055    0.1923153
  64.7500000    0.1882432
  64.7600021    0.1799075
  64.7700043    0.1859857
  64.7800064    0.1918445
  64.7900009    0.1891530
  64.8000031    0.1874364
  64.8100052    0.1883931
  64.8199997    0.1871956
  64.8300018    0.1939052
  64.8400040    0.1739088
  64.8500061    0.1786228
  64.8600006    0.1975578
  64.8700027    0.1928808
  64.8800049    0.1877227
  64.8899994    0.1888870
  64.9000015    0.1797845
  64.9100037    0.1878540
  64.9200058    0.1824455
  64.9300003    0.1801636
  64.9400024    0.1794402
  64.9500046    0.1910659
  64.9600067    0.1793722
  64.9700012    0.1891796
  64.9800034    0.1876394
  64.9900055    0.1830911
  65.0000000    0.1839054
  65.0100021    0.1793619
  65.0200043    0.1814541
  65.0300064    0.1897373
  65.0400009    0.1805558
  65.0500031    0.1782770
  65.0600052    0.1860249
  65.0699997    0.1874467
  65.0800018    0.1851627
  65.0900040    0.1819685
  65.1000061    0.1706976
  65.1100006    0.1764726
  65.1200027    0.1996462
  65.1300049    0.1943023
  65.1399994    0.1861296
  65.1500015    0.1967583
  65.1600037    0.1885096
  65.1700058    0.1807484
  65.1800003    0.1770104
  65.1900024    0.1929319
  65.2000046    0.1886177
  65.2100067    0.2051752
  65.2200012    0.1973581
  65.2300034    0.1852181
  65.2400055    0.1883327
  65.2500000    0.1798322
  65.2600021    0.1791586
  65.2700043    0.1839898
  65.2800064    0.1775364
  65.2900009    0.1866255
  65.3000031    0.1812803
  65.3100052    0.1934929
  65.3199997    0.1840930
  65.3300018    0.1845451
  65.3400040    0.1819941
  65.3500061    0.1856629
  65.3600006    0.1819388
  65.3700027    0.1902431
  65.3800049    0.1934198
  65.3899994    0.1852171
  65.4000015    0.1797767
  65.4100037    0.1823338
  65.4200058    0.1822908
  65.4300003    0.1752013
  65.4400024    0.1820217
  65.4500046    0.1789338
  65.4600067    0.1818120
  65.4700012    0.1718637
  65.4800034    0.1850541
  65.4900055    0.1774893
  65.5000000    0.1793343
  65.5100021    0.1790374
  65.5200043    0.1721271
  65.5300064    0.1763474
  65.5400009    0.1728552
  65.5500031    0.1716492
  65.5600052    0.1712772
  65.5699997    0.1721301
  65.5800018    0.1764999
  65.5900040    0.1858344
  65.6000061    0.1801249
  65.6100006    0.1857331
  65.6200027    0.1759829
  65.6300049    0.1810506
  65.6399994    0.1745726
  65.6500015    0.1716329
  65.6600037    0.1788355
  65.6700058    0.1723211
  65.6800003    0.1776944
  65.6900024    0.1812971
  65.7000046    0.1758159
  65.7100067    0.1686232
  65.7200012    0.1793898
  65.7300034    0.1752871
  65.7400055    0.1682360
  65.7500000    0.1672139
  65.7600021    0.1728425
  65.7700043    0.1696178
  65.7800064    0.1694659
  65.7900009    0.1749948
  65.8000031    0.1926867
  65.8100052    0.1709898
  65.8199997    0.1665296
  65.8300018    0.1683319
  65.8400040    0.1747629
  65.8500061    0.1815438
  65.8600006    0.1782283
  65.8700027    0.1642176
  65.8800049    0.1720764
  65.8899994    0.1849145
  65.9000015    0.1711896
  65.9100037    0.1726469
  65.9200058    0.1698262
  65.9300003    0.1760915
  65.9400024    0.1906014
  65.9500046    0.1868324
  65.9600067    0.1813968
  65.9700012    0.1789348
  65.9800034    0.1698531
  65.9900055    0.1881315
  66.0000000    0.1822891
  66.0100021    0.1700786
  66.0200043    0.1832386
  66.0300064    0.1819627
  66.0400009    0.1701374
  66.0500031    0.1808106
  66.0600052    0.1791976
  66.0699997    0.1826015
  66.0800018    0.1899617
  66.0900040    0.1809878
  66.1000061    0.1750192
  66.1100006    0.1812831
  66.1200027    0.1754709
  66.1300049    0.1932249
  66.1399994    0.1838896
  66.1500015    0.1880325
  66.1600037    0.1787638
  66.1700058    0.1756805
  66.1800003    0.1911110
  66.1900024    0.1847231
  66.2000046    0.1813579
  66.2100067    0.1881687
  66.2200012    0.1815602
  66.2300034    0.1870364
  66.2400055    0.1803468
  66.2500000    0.1792186
  66.2600021    0.1788154
  66.2700043    0.1858230
  66.2800064    0.1933728
  66.2900009    0.1834787
  66.3000031    0.1942183
  66.3100052    0.2022149
  66.3199997    0.1905252
  66.3300018    0.1757006
  66.3400040    0.1910652
  66.3500061    0.1878950
  66.3600006    0.1972972
  66.3700027    0.1854029
  66.3800049    0.1816138
  66.3899994    0.1971477
  66.4000015    0.1945802
  66.4100037    0.2041729
  66.4200058    0.2030974
  66.4300003    0.2092617
  66.4400024    0.1984103
  66.4500046    0.1918261
  66.4600067    0.1790270
  66.4700012    0.1796044
  66.4800034    0.1829080
  66.4900055    0.1677797
  66.5000000    0.1746667
  66.5100021    0.1799574
  66.5200043    0.1892361
  66.5300064    0.1870837
  66.5400009    0.1867188
  66.5500031    0.1796312
  66.5600052    0.1838467
  66.5699997    0.1879917
  66.5800018    0.1819273
  66.5900040    0.1739096
  66.6000061    0.1866271
  66.6100006    0.1867861
  66.6200027    0.1874889
  66.6300049    0.1816924
  66.6399994    0.1672867
  66.6500015    0.1780878
  66.6600037    0.1828223
  66.6700058    0.1724164
  66.6800003    0.1931732
  66.6900024    0.1885656
  66.7000046    0.1931966
  66.7100067    0.1841283
  66.7200012    0.1843563
  66.7300034    0.1845816
  66.7400055    0.1753660
  66.7500000    0.1806267
  66.7600021    0.1823994
  66.7700043    0.1905823
  66.7800064    0.1903042
  66.7900009    0.1727470
  66.8000031    0.1879592
  66.8100052    0.1861258
  66.8199997    0.1841704
  66.8300018    0.1905804
  66.8400040    0.1952598
  66.8500061    0.1756537
  66.8600006    0.1960690
  66.8700027    0.1919441
  66.8800049    0.1845179
  66.8899994    0.1870003
  66.9000015    0.1905214
  66.9100037    0.1862176
  66.9200058    0.1866665
  66.9300003    0.1894676
  66.9400024    0.1902236
  66.9500046    0.1889298
  66.9600067    0.1882355
  66.9700012    0.1889426
  66.9800034    0.1893780
  66.9900055    0.1966995
  67.0000000    0.1945112
  67.0100021    0.1918082
  67.0200043    0.1827365
  67.0300064    0.1863475
  67.0400009    0.1899114
  67.0500031    0.1830438
  67.0600052    0.1772410
  67.0699997    0.1920326
  67.0800018    0.1794890
  67.0900040    0.1797024
  67.1000061    0.1762552
  67.1100006    0.1684165
  67.1200027    0.1820187
  67.1300049    0.1831415
  67.1399994    0.1914651
  67.1500015    0.1804128
  67.1600037    0.1815827
  67.1700058    0.1799572
  67.1800003    0.1850989
  67.1900024    0.2039809
  67.2000046    0.1818198
  67.2100067    0.1773130
  67.2200012    0.1802892
  67.2300034    0.1849630
  67.2400055    0.1783781
  67.2500000    0.1821743
  67.2600021    0.1840137
  67.2700043    0.1915054
  67.2800064    0.2014707
  67.2900009    0.1821234
  67.3000031    0.1879997
  67.3100052    0.1996159
  67.3199997    0.1970095
  67.3300018    0.1938123
  67.3400040    0.1820622
  67.3500061    0.1730733
  67.3600006    0.1657020
  67.3700027    0.1719347
  67.3800049    0.1763199
  67.3899994    0.1801112
  67.4000015    0.1741448
  67.4100037    0.1735110
  67.4200058    0.1760067
  67.4300003    0.1556410
  67.4400024    0.1620561
  67.4500046    0.1693709
  67.4600067    0.1715731
  67.4700012    0.1860564
  67.4800034    0.1692736
  67.4900055    0.1691322
  67.5000000    0.1722488
  67.5100021    0.1901969
  67.5200043    0.1814559
  67.5300064    0.1876149
  67.5400009    0.1978366
  67.5500031    0.1878439
  67.5600052    0.1822708
  67.5699997    0.1816958
  67.5800018    0.1921286
  67.5900040    0.1861337
  67.6000061    0.1876035
  67.6100006    0.1933785
  67.6200027    0.2038706
  67.6300049    0.1973010
  67.6400070    0.1954354
  67.6500015    0.1942575
  67.6600037    0.1872270
  67.6700058    0.1926076
  67.6800003    0.1840186
  67.6900024    0.1613181
  67.7000046    0.1646243
  67.7100067    0.1797805
  67.7200012    0.1818611
  67.7300034    0.1722788
  67.7400055    0.1834448
  67.7500000    0.1825792
  67.7600021    0.1746183
  67.7700043    0.1763216
  67.7800064    0.1777317
  67.7900009    0.1790489
  67.8000031    0.1834097
  67.8100052    0.1815882
  67.8199997    0.1861750
  67.8300018    0.1911556
  67.8400040    0.1926832
  67.8500061    0.1731476
  67.8600006    0.1804737
  67.8700027    0.1732948
  67.8800049    0.1790245
  67.8900070    0.1869182
  67.9000015    0.1882111
  67.9100037    0.1877012
  67.9200058    0.1789699
  67.9300003    0.1868338
  67.9400024    0.1837401
  67.9500046    0.1796721
  67.9600067    0.1979603
  67.9700012    0.1856123
  67.9800034    0.1797384
  67.9900055    0.1797099
  68.0000000    0.1824525
  68.0100021    0.1783171
  68.0200043    0.1751449
  68.0300064    0.1696094
  68.0400009    0.1763125
  68.0500031    0.1728912
  68.0600052    0.1693453
  68.0699997    0.1769714
  68.0800018    0.1743068
  68.0900040    0.1791091
  68.1000061    0.1753732
  68.1100006    0.1889048
  68.1200027    0.1801142
  68.1300049    0.1769498
  68.1400070    0.1777014
  68.1500015    0.1783214
  68.1600037    0.1910440
  68.1700058    0.1776389
  68.1800003    0.1888632
  68.1900024    0.1887044
  68.2000046    0.1813683
  68.2100067    0.1878623
  68.2200012    0.1833851
  68.2300034    0.1995158
  68.2400055    0.1952851
  68.2500000    0.1943455
  68.2600021    0.1866081
  68.2700043    0.1752785
  68.2800064    0.1778245
  68.2900009    0.1853461
  68.3000031    0.1796463
  68.3100052    0.1937338
  68.3199997    0.1840137
  68.3300018    0.1836614
  68.3400040    0.1824502
  68.3500061    0.1695687
  68.3600006    0.1716585
  68.3700027    0.1776241
  68.3800049    0.1823372
  68.3900070    0.1892857
  68.4000015    0.1956439
  68.4100037    0.1814761
  68.4200058    0.1927295
  68.4300003    0.2013042
  68.4400024    0.2018134
  68.4500046    0.1869562
  68.4600067    0.1996212
  68.4700012    0.1897946
  68.4800034    0.2029369
  68.4900055    0.1855659
  68.5000000    0.1978527
  68.5100021    0.1978189
  68.5200043    0.1922476
  68.5300064    0.1901773
  68.5400009    0.1831560
  68.5500031    0.1848881
  68.5600052    0.1967242
  68.5699997    0.1849878
  68.5800018    0.1828735
  68.5900040    0.1803170
  68.6000061    0.1813352
  68.6100006    0.1760660
  68.6200027    0.1838912
  68.6300049    0.1801293
  68.6400070    0.1765872
  68.6500015    0.1825390
  68.6600037    0.1762580
  68.6700058    0.1761645
  68.6800003    0.1884723
  68.6900024    0.1791806
  68.7000046    0.1828341
  68.7100067    0.1800051
  68.7200012    0.1829047
  68.7300034    0.1912341
  68.7400055    0.1756970
  68.7500000    0.1819280
  68.7600021    0.1763844
  68.7700043    0.1819694
  68.7800064    0.1764069
  68.7900009    0.1834222
  68.8000031    0.1851450
  68.8100052    0.1806841
  68.8199997    0.1718894
  68.8300018    0.1578035
  68.8400040    0.1778265
  68.8500061    0.1777465
  68.8600006    0.1607893
  68.8700027    0.1720247
  68.8800049    0.1728230
  68.8900070    0.1778304
  68.9000015    0.1808824
  68.9100037    0.2028696
  68.9200058    0.1999658
  68.9300003    0.2102948
  68.9400024    0.1931996
  68.9500046    0.2033007
  68.9600067    0.1893748
  68.9700012    0.1982018
  68.9800034    0.2010871
  68.9900055    0.1880549
  69.0000000    0.1982495
  69.0100021    0.1921528
  69.0200043    0.1944222
  69.0300064    0.1926011
  69.0400009    0.2065873
  69.0500031    0.2037622
  69.0600052    0.1949523
  69.0699997    0.2088836
  69.0800018    0.2018668
  69.0900040    0.1868998
  69.1000061    0.1820159
  69.1100006    0.1801438
  69.1200027    0.1807232
  69.1300049    0.1755188
  69.1400070    0.1690891
  69.1500015    0.1658363
  69.1600037    0.1759140
  69.1700058    0.1873039
  69.1800003    0.1866193
  69.1900024    0.1876007
  69.2000046    0.1910829
  69.2100067    0.1864388
  69.2200012    0.1803373
  69.2300034    0.1923344
  69.2400055    0.1898120
  69.2500000    0.1877654
  69.2600021    0.1903156
  69.2700043    0.1885372
  69.2800064    0.1859132
  69.2900009    0.1845409
  69.3000031    0.1815517
  69.3100052    0.1875637
  69.3199997    0.1908126
  69.3300018    0.1946887
  69.3400040    0.1860558
  69.3500061    0.1865960
  69.3600006    0.1747246
  69.3700027    0.1754137
  69.3800049    0.1849899
  69.3900070    0.1746995
  69.4000015    0.1862262
  69.4100037    0.1810286
  69.4200058    0.1756080
  69.4300003    0.1890100
  69.4400024    0.1841109
  69.4500046    0.1779455
  69.4600067    0.1818341
  69.4700012    0.1853832
  69.4800034    0.1922030
  69.4900055    0.1899152
  69.5000000    0.1736329
  69.5100021    0.1777195
  69.5200043    0.1845929
  69.5300064    0.1755954
  69.5400009    0.1819063
  69.5500031    0.1820009
  69.5600052    0.1727228
  69.5699997    0.1862028
  69.5800018    0.1812034
  69.5900040    0.1740328
  69.6000061    0.1807566
  69.6100006    0.1833277
  69.6200027    0.1826039
  69.6300049    0.1807813
  69.6400070    0.1872872
  69.6500015    0.1831181
  69.6600037    0.1865270
  69.6700058    0.1777990
  69.6800003    0.1919659
  69.6900024    0.1882451
  69.7000046    0.1843091
  69.7100067    0.1881214
  69.7200012    0.1948068
  69.7300034    0.1901180
  69.7400055    0.1836829
  69.7500000    0.1812892
  69.7600021    0.1842200
  69.7700043    0.1859123
  69.7800064    0.1758145
  69.7900009    0.1737532
  69.8000031    0.1754989
  69.8100052    0.1926711
  69.8199997    0.1811580
  69.8300018    0.1797573
  69.8400040    0.1882101
  69.8500061    0.1957035
  69.8600006    0.1943250
  69.8700027    0.1944052
  69.8800049    0.1855311
  69.8900070    0.1877377
  69.9000015    0.1926862
  69.9100037    0.1915271
  69.9200058    0.2033525
  69.9300003    0.2022776
  69.9400024    0.1989620
  69.9500046    0.1904187
  69.9600067    0.2077890
  69.9700012    0.1841891
  69.9800034    0.1820704
  69.9900055    0.1924915
  70.0000000    0.1888702
  70.0100021    0.1895751
  70.0200043    0.1850377
  70.0300064    0.1948535
  70.0400009    0.1912973
  70.0500031    0.1645621
  70.0600052    0.1842594
  70.0699997    0.1813761
  70.0800018    0.1897857
  70.0900040    0.1946538
  70.1000061    0.1962131
  70.1100006    0.1973846
  70.1200027    0.1812741
  70.1300049    0.1933477
  70.1400070    0.1942496
  70.1500015    0.1926383
  70.1600037    0.1911354
  70.1700058    0.1871911
  70.1800003    0.1960306
  70.1900024    0.1748435
  70.2000046    0.1879095
  70.2100067    0.1942169
  70.2200012    0.1972317
  70.2300034    0.2062392
  70.2400055    0.1994996
  70.2500000    0.1894269
  70.2600021    0.1910614
  70.2700043    0.2001493
  70.2800064    0.1995172
  70.2900009    0.1916352
  70.3000031    0.1954798
  70.3100052    0.1820663
  70.3199997    0.1799687
  70.3300018    0.1910738
  70.3400040    0.1954101
  70.3500061    0.1966512
  70.3600006    0.1938957
  70.3700027    0.2055990
  70.3800049    0.1883725
  70.3900070    0.2012262
  70.4000015    0.1867130
  70.4100037    0.1918917
  70.4200058    0.1990998
  70.4300003    0.1877352
  70.4400024    0.1881067
  70.4500046    0.1868050
  70.4600067    0.1914569
  70.4700012    0.1809177
  70.4800034    0.1757453
  70.4900055    0.1817933
  70.5000000    0.1839700
  70.5100021    0.1723254
  70.5200043    0.1753457
  70.5300064    0.1882755
  70.5400009    0.1882589
  70.5500031    0.1879382
  70.5600052    0.1976109
  70.5699997    0.1792112
  70.5800018    0.1817137
  70.5900040    0.1716463
  70.6000061    0.1702406
  70.6100006    0.1720763
  70.6200027    0.1769947
  70.6300049    0.1750762
  70.6400070    0.1757561
  70.6500015    0.1721201
  70.6600037    0.1787917
  70.6700058    0.1666087
  70.6800003    0.1710726
  70.6900024    0.1629419
  70.7000046    0.1789697
  70.7100067    0.1776135
  70.7200012    0.1734894
  70.7300034    0.1808672
  70.7400055    0.1668000
  70.7500000    0.1701202
  70.7600021    0.1721024
  70.7700043    0.1713880
  70.7800064    0.1673290
  70.7900009    0.1738790
  70.8000031    0.1653347
  70.8100052    0.1806727
  70.8199997    0.1806674
  70.8300018    0.1719117
  70.8400040    0.1794223
  70.8500061    0.1849817
  70.8600006    0.1766534
  70.8700027    0.1805963
  70.8800049    0.1829311
  70.8900070    0.1857739
  70.9000015    0.1832118
  70.9100037    0.1762621
  70.9200058    0.1883836
  70.9300003    0.1794789
  70.9400024    0.1874477
  70.9500046    0.1897883
  70.9600067    0.1816141
  70.9700012    0.1855664
  70.9800034    0.1876098
  70.9900055    0.1859358
  71.0000000    0.1771341
  71.0100021    0.1829831
  71.0200043    0.1695536
  71.0300064    0.1751805
  71.0400009    0.1845550
  71.0500031    0.1897303
  71.0600052    0.1872597
  71.0699997    0.1856132
  71.0800018    0.1885644
  71.0900040    0.1925504
  71.1000061    0.1774127
  71.1100006    0.1807355
  71.1200027    0.1809926
  71.1300049    0.1885476
  71.1400070    0.1951392
  71.1500015    0.1829009
  71.1600037    0.1936468
  71.1700058    0.1951118
  71.1800003    0.1939574
  71.1900024    0.1967584
  71.2000046    0.1847428
  71.2100067    0.1795160
  71.2200012    0.1827183
  71.2300034    0.1884669
  71.2400055    0.1876874
  71.2500000    0.1912807
  71.2600021    0.1913013
  71.2700043    0.1922877
  71.2800064    0.1984234
  71.2900009    0.1899024
  71.3000031    0.1866856
  71.3100052    0.1799261
  71.3199997    0.1940283
  71.3300018    0.1866818
  71.3400040    0.1785871
  71.3500061    0.1624786
  71.3600006    0.1728034
  71.3700027    0.1740480
  71.3800049    0.1757285
  71.3900070    0.1719746
  71.4000015    0.1790572
  71.4100037    0.1831096
  71.4200058    0.1883604
  71.4300003    0.1875488
  71.4400024    0.1934595
  71.4500046    0.1797591
  71.4600067    0.1917651
  71.4700012    0.1987359
  71.4800034    0.1917603
  71.4900055    0.1880580
  71.5000000    0.1926499
  71.5100021    0.1934159
  71.5200043    0.1858911
  71.5300064    0.1816491
  71.5400009    0.1804829
  71.5500031    0.1749866
  71.5600052    0.1926507
  71.5699997    0.1877167
  71.5800018    0.1735523
  71.5900040    0.1836618
  71.6000061    0.1706868
  71.6100006    0.1851380
  71.6200027    0.1825980
  71.6300049    0.1850339
  71.6400070    0.1771226
  71.6500015    0.1850954
  71.6600037    0.1807784
  71.6700058    0.1890484
  71.6800003    0.1855892
  71.6900024    0.1838934
  71.7000046    0.1882828
  71.7100067    0.1783182
  71.7200012    0.1870010
  71.7300034    0.1858700
  71.7400055    0.1880629
  71.7500000    0.1894382
  71.7600021    0.1812178
  71.7700043    0.1773917
  71.7800064    0.1759292
  71.7900009    0.1665389
  71.8000031    0.1829719
  71.8100052    0.1818326
  71.8199997    0.1885677
  71.8300018    0.1771415
  71.8400040    0.1806132
  71.8500061    0.1919626
  71.8600006    0.1929427
  71.8700027    0.2076111
  71.8800049    0.2004262
  71.8900070    0.1939598
  71.9000015    0.1768277
  71.9100037    0.1871717
  71.9200058    0.1971804
  71.9300003    0.1701194
  71.9400024    0.1830823
  71.9500046    0.1758448
  71.9600067    0.1775165
  71.9700012    0.1661385
  71.9800034    0.1804967
  71.9900055    0.1804884
  72.0000000    0.1771727
  72.0100021    0.1769400
  72.0200043    0.1947502
  72.0300064    0.1815190
  72.0400009    0.1884732
  72.0500031    0.1805703
  72.0600052    0.1755168
  72.0699997    0.1907807
  72.0800018    0.1861067
  72.0900040    0.1888147
  72.1000061    0.1941884
  72.1100006    0.1911457
  72.1200027    0.1873698
  72.1300049    0.1826335
  72.1400070    0.1902780
  72.1500015    0.1862491
  72.1600037    0.1923931
  72.1700058    0.1876373
  72.1800003    0.1770172
  72.1900024    0.1817542
  72.2000046    0.1738038
  72.2100067    0.1766416
  72.2200012    0.1774905
  72.2300034    0.1832362
  72.2400055    0.1682083
  72.2500000    0.1809081
  72.2600021    0.1836355
  72.2700043    0.1814712
  72.2800064    0.1793260
  72.2900009    0.1899733
  72.3000031    0.1870173
  72.3100052    0.1703078
  72.3199997    0.1778143
  72.3300018    0.1689030
  72.3400040    0.1651514
  72.3500061    0.1678071
  72.3600006    0.1671343
  72.3700027    0.1634750
  72.3800049    0.1608228
  72.3900070    0.1694306
  72.4000015    0.1622042
  72.4100037    0.1604988
  72.4200058    0.1617675
  72.4300003    0.1589277
  72.4400024    0.1623726
  72.4500046    0.1647819
  72.4600067    0.1677620
  72.4700012    0.1555059
  72.4800034    0.1632873
  72.4900055    0.1623142
  72.5000000    0.1666266
  72.5100021    0.1536734
  72.5200043    0.1617378
  72.5300064    0.1729023
  72.5400009    0.1807615
  72.5500031    0.1724011
  72.5600052    0.1619043
  72.5699997    0.1690547
  72.5800018    0.1670740
  72.5900040    0.1637077
  72.6000061    0.1616739
  72.6100006    0.1625763
  72.6200027    0.1585821
  72.6300049    0.1586803
  72.6400070    0.1579019
  72.6500015    0.1555769
  72.6600037    0.1545781
  72.6700058    0.1510660
  72.6800003    0.1502553
  72.6900024    0.1568142
  72.7000046    0.1515740
  72.7100067    0.1565271
  72.7200012    0.1681851
  72.7300034    0.1630418
  72.7400055    0.1569832
  72.7500000    0.1647199
  72.7600021    0.1738285
  72.7700043    0.1599290
  72.7800064    0.1720309
  72.7900009    0.1586552
  72.8000031    0.1525545
  72.8100052    0.1770543
  72.8199997    0.1540866
  72.8300018    0.1639101
  72.8400040    0.1572408
  72.8500061    0.1531038
  72.8600006    0.1548900
  72.8700027    0.1607095
  72.8800049    0.1565707
  72.8900070    0.1645532
  72.9000015    0.1603903
  72.9100037    0.1523963
  72.9200058    0.1490824
  72.9300003    0.1472195
  72.9400024    0.1530766
  72.9500046    0.1486579
  72.9600067    0.1570440
  72.9700012    0.1716593
  72.9800034    0.1540919
  72.9900055    0.1590227
  73.0000000    0.1554685
  73.0100021    0.1504820
  73.0200043    0.1516867
  73.0300064    0.1624726
  73.0400009    0.1594214
  73.0500031    0.1530181
  73.0600052    0.1510902
  73.0699997    0.1496038
  73.0800018    0.1506789
  73.0900040    0.1479123
  73.1000061    0.1607455
  73.1100006    0.1660175
  73.1200027    0.1713582
  73.1300049    0.1678965
  73.1400070    0.1619881
  73.1500015    0.1500332
  73.1600037    0.1648925
  73.1700058    0.1673921
  73.1800003    0.1603694
  73.1900024    0.1665989
  73.2000046    0.1538345
  73.2100067    0.1611030
  73.2200012    0.1542824
  73.2300034    0.1588705
  73.2400055    0.1541789
  73.2500000    0.1591688
  73.2600021    0.1544035
  73.2700043    0.1559584
  73.2800064    0.1553496
  73.2900009    0.1626515
  73.3000031    0.1603410
  73.3100052    0.1616802
  73.3199997    0.1568211
  73.3300018    0.1608108
  73.3400040    0.1666843
  73.3500061    0.1706893
  73.3600006    0.1627533
  73.3700027    0.1518466
  73.3800049    0.1548799
  73.3900070    0.1491289
  73.4000015    0.1580150
  73.4100037    0.1650359
  73.4200058    0.1613423
  73.4300003    0.1676356
  73.4400024    0.1648882
  73.4500046    0.1615124
  73.4600067    0.1560112
  73.4700012    0.1562319
  73.4800034    0.1492826
  73.4900055    0.1571262
  73.5000000    0.1648323
  73.5100021    0.1494369
  73.5200043    0.1539252
  73.5300064    0.1548267
  73.5400009    0.1626958
  73.5500031    0.1696885
  73.5600052    0.1644274
  73.5699997    0.1594381
  73.5800018    0.1524842
  73.5900040    0.1486512
  73.6000061    0.1540570
  73.6100006    0.1545786
  73.6200027    0.1512742
  73.6300049    0.1482709
  73.6400070    0.1613471
  73.6500015    0.1621743
  73.6600037    0.1517418
  73.6700058    0.1532227
  73.6800003    0.1593972
  73.6900024    0.1560586
  73.7000046    0.1444274
  73.7100067    0.1515115
  73.7200012    0.1674643
  73.7300034    0.1488523
  73.7400055    0.1532550
  73.7500000    0.1457300
  73.7600021    0.1440854
  73.7700043    0.1563996
  73.7800064    0.1478246
  73.7900009    0.1562290
  73.8000031    0.1596984
  73.8100052    0.1462881
  73.8199997    0.1482475
  73.8300018    0.1609762
  73.8400040    0.1598593
  73.8500061    0.1640992
  73.8600006    0.1580742
  73.8700027    0.1591722
  73.8800049    0.1600090
  73.8900070    0.1542376
  73.9000015    0.1632992
  73.9100037    0.1519243
  73.9200058    0.1654559
  73.9300003    0.1576165
  73.9400024    0.1619155
  73.9500046    0.1674434
  73.9600067    0.1721902
  73.9700012    0.1637575
  73.9800034    0.1564247
  73.9900055    0.1575482
  74.0000000    0.1669953
  74.0100021    0.1648573
  74.0200043    0.1539740
  74.0300064    0.1532087
  74.0400009    0.1470385
  74.0500031    0.1592538
  74.0600052    0.1671805
  74.0700073    0.1690769
  74.0800018    0.1697745
  74.0900040    0.1699838
  74.1000061    0.1617546
  74.1100006    0.1545881
  74.1200027    0.1449806
  74.1300049    0.1560504
  74.1400070    0.1498545
  74.1500015    0.1535640
  74.1600037    0.1702106
  74.1700058    0.1739116
  74.1800003    0.1628222
  74.1900024    0.1678714
  74.2000046    0.1648505
  74.2100067    0.1720441
  74.2200012    0.1617503
  74.2300034    0.1688826
  74.2400055    0.1607640
  74.2500000    0.1631415
  74.2600021    0.1590478
  74.2700043    0.1585012
  74.2800064    0.1520242
  74.2900009    0.1553663
  74.3000031    0.1597651
  74.3100052    0.1579222
  74.3200073    0.1694512
  74.3300018    0.1682502
  74.3400040    0.1623188
  74.3500061    0.1630105
  74.3600006    0.1586452
  74.3700027    0.1624726
  74.3800049    0.1491954
  74.3900070    0.1530605
  74.4000015    0.1544954
  74.4100037    0.1714778
  74.4200058    0.1689821
  74.4300003    0.1607176
  74.4400024    0.1616394
  74.4500046    0.1601762
  74.4600067    0.1754556
  74.4700012    0.1671542
  74.4800034    0.1618625
  74.4900055    0.1718008
  74.5000000    0.1581414
  74.5100021    0.1638902
  74.5200043    0.1598531
  74.5300064    0.1576259
  74.5400009    0.1689102
  74.5500031    0.1476270
  74.5600052    0.1578432
  74.5700073    0.1611984
  74.5800018    0.1559218
  74.5900040    0.1656928
  74.6000061    0.1514308
  74.6100006    0.1632697
  74.6200027    0.1581934
  74.6300049    0.1504498
  74.6400070    0.1477243
  74.6500015    0.1494620
  74.6600037    0.1509310
  74.6700058    0.1414592
  74.6800003    0.1584040
  74.6900024    0.1474850
  74.7000046    0.1510782
  74.7100067    0.1541443
  74.7200012    0.1558969
  74.7300034    0.1661726
  74.7400055    0.1543075
  74.7500000    0.1596835
  74.7600021    0.1500220
  74.7700043    0.1441879
  74.7800064    0.1464812
  74.7900009    0.1510130
  74.8000031    0.1525056
  74.8100052    0.1610753
  74.8200073    0.1554111
  74.8300018    0.1540501
  74.8400040    0.1496341
  74.8500061    0.1511006
  74.8600006    0.1476215
  74.8700027    0.1484847
  74.8800049    0.1425252
  74.8900070    0.1477075
  74.9000015    0.1593316
  74.9100037    0.1526496
  74.9200058    0.1553749
  74.9300003    0.1567641
  74.9400024    0.1733184
  74.9500046    0.1645485
  74.9600067    0.1574334
  74.9700012    0.1587838
  74.9800034    0.1589423
  74.9900055    0.1604486
  75.0000000    0.1516186
  75.0100021    0.1609332
  75.0200043    0.1561310
  75.0300064    0.1565186
  75.0400009    0.1628766
  75.0500031    0.1624999
  75.0600052    0.1599094
  75.0700073    0.1658039
  75.0800018    0.1699695
  75.0900040    0.1645658
  75.1000061    0.1661328
  75.1100006    0.1529228
  75.1200027    0.1546073
  75.1300049    0.1740155
  75.1400070    0.1586294
  75.1500015    0.1594806
  75.1600037    0.1657279
  75.1700058    0.1553919
  75.1800003    0.1654396
  75.1900024    0.1589168
  75.2000046    0.1581434
  75.2100067    0.1751523
  75.2200012    0.1717520
  75.2300034    0.1664451
  75.2400055    0.1692155
  75.2500000    0.1564838
  75.2600021    0.1672697
  75.2700043    0.1656003
  75.2800064    0.1570634
  75.2900009    0.1646391
  75.3000031    0.1690788
  75.3100052    0.1767133
  75.3200073    0.1761756
  75.3300018    0.1802414
  75.3400040    0.1637367
  75.3500061    0.1608197
  75.3600006    0.1621449
  75.3700027    0.1520240
  75.3800049    0.1562270
  75.3900070    0.1660673
  75.4000015    0.1671773
  75.4100037    0.1563541
  75.4200058    0.1562646
  75.4300003    0.1537673
  75.4400024    0.1506690
  75.4500046    0.1458423
  75.4600067    0.1535126
  75.4700012    0.1468895
  75.4800034    0.1377139
  75.4900055    0.1419678
  75.5000000    0.1416172
  75.5100021    0.1441456
  75.5200043    0.1580009
  75.5300064    0.1498487
  75.5400009    0.1653116
  75.5500031    0.1516399
  75.5600052    0.1614937
  75.5700073    0.1662135
  75.5800018    0.1685453
  75.5900040    0.1566073
  75.6000061    0.1639324
  75.6100006    0.1602720
  75.6200027    0.1595639
  75.6300049    0.1635722
  75.6400070    0.1641170
  75.6500015    0.1654704
  75.6600037    0.1544895
  75.6700058    0.1646321
  75.6800003    0.1588411
  75.6900024    0.1674260
  75.7000046    0.1661512
  75.7100067    0.1687122
  75.7200012    0.1673535
  75.7300034    0.1539010
  75.7400055    0.1573122
  75.7500000    0.1571395
  75.7600021    0.1607831
  75.7700043    0.1674320
  75.7800064    0.1575804
  75.7900009    0.1676525
  75.8000031    0.1543514
  75.8100052    0.1600341
  75.8200073    0.1600445
  75.8300018    0.1722652
  75.8400040    0.1611811
  75.8500061    0.1601278
  75.8600006    0.1729490
  75.8700027    0.1637987
  75.8800049    0.1609438
  75.8900070    0.1608828
  75.9000015    0.1593672
  75.9100037    0.1627793
  75.9200058    0.1573088
  75.9300003    0.1534420
  75.9400024    0.1560273
  75.9500046    0.1603673
  75.9600067    0.1549749
  75.9700012    0.1564996
  75.9800034    0.1589888
  75.9900055    0.1579133
  76.0000000    0.1677499
  76.0100021    0.1686755
  76.0200043    0.1745501
  76.0300064    0.1718956
  76.0400009    0.1629045
  76.0500031    0.1665226
  76.0600052    0.1701036
  76.0700073    0.1651730
  76.0800018    0.1645559
  76.0900040    0.1522623
  76.1000061    0.1579241
  76.1100006    0.1623117
  76.1200027    0.1704119
  76.1300049    0.1702651
  76.1400070    0.1602331
  76.1500015    0.1700394
  76.1600037    0.1791200
  76.1700058    0.1796769
  76.1800003    0.1785180
  76.1900024    0.1785186
  76.2000046    0.1801862
  76.2100067    0.1759732
  76.2200012    0.1964294
  76.2300034    0.1829656
  76.2400055    0.1921771
  76.2500000    0.1905462
  76.2600021    0.1880045
  76.2700043    0.1810285
  76.2800064    0.1893439
  76.2900009    0.1787722
  76.3000031    0.1731041
  76.3100052    0.1949098
  76.3200073    0.1771802
  76.3300018    0.1729802
  76.3400040    0.1877743
  76.3500061    0.1814336
  76.3600006    0.1770934
  76.3700027    0.1702704
  76.3800049    0.1729341
  76.3900070    0.1886698
  76.4000015    0.1792620
  76.4100037    0.1795978
  76.4200058    0.1944503
  76.4300003    0.1758630
  76.4400024    0.1798829
  76.4500046    0.1825172
  76.4600067    0.1789959
  76.4700012    0.1788818
  76.4800034    0.1994176
  76.4900055    0.1823065
  76.5000000    0.1921596
  76.5100021    0.1925787
  76.5200043    0.1948801
  76.5300064    0.1874843
  76.5400009    0.1979764
  76.5500031    0.1895853
  76.5600052    0.1896876
  76.5700073    0.1874469
  76.5800018    0.1925026
  76.5900040    0.2038031
  76.6000061    0.1899407
  76.6100006    0.1983889
  76.6200027    0.1859943
  76.6300049    0.1907703
  76.6400070    0.1798063
  76.6500015    0.1816907
  76.6600037    0.1860910
  76.6700058    0.1812766
  76.6800003    0.1886082
  76.6900024    0.1841814
  76.7000046    0.1752808
  76.7100067    0.1838757
  76.7200012    0.1826109
  76.7300034    0.1866364
  76.7400055    0.1808499
  76.7500000    0.1864374
  76.7600021    0.1986739
  76.7700043    0.1759026
  76.7800064    0.1794503
  76.7900009    0.1836639
  76.8000031    0.1763603
  76.8100052    0.1923584
  76.8200073    0.1796156
  76.8300018    0.1882015
  76.8400040    0.1722349
  76.8500061    0.1734670
  76.8600006    0.1685347
  76.8700027    0.1806171
  76.8800049    0.1720652
  76.8900070    0.1867990
  76.9000015    0.1795998
  76.9100037    0.1834427
  76.9200058    0.1764492
  76.9300003    0.1778497
  76.9400024    0.1872877
  76.9500046    0.1873798
  76.9600067    0.1837124
  76.9700012    0.1774018
  76.9800034    0.1924274
  76.9900055    0.1846052
  77.0000000    0.1718503
  77.0100021    0.1911047
  77.0200043    0.1913751
  77.0300064    0.1945586
  77.0400009    0.1925205
  77.0500031    0.1910492
  77.0600052    0.1828561
  77.0700073    0.1810752
  77.0800018    0.1871109
  77.0900040    0.1749181
  77.1000061    0.1829735
  77.1100006    0.1798130
  77.1200027    0.1885343
  77.1300049    0.1828578
  77.1400070    0.1894840
  77.1500015    0.1803555
  77.1600037    0.1929135
  77.1700058    0.1833919
  77.1800003    0.1848054
  77.1900024    0.1765493
  77.2000046    0.1811108
  77.2100067    0.1921499
  77.2200012    0.1689890
  77.2300034    0.1767992
  77.2400055    0.1776057
  77.2500000    0.1690810
  77.2600021    0.1761574
  77.2700043    0.1814842
  77.2800064    0.1747809
  77.2900009    0.1640821
  77.3000031    0.1702382
  77.3100052    0.1688235
  77.3200073    0.1637934
  77.3300018    0.1744452
  77.3400040    0.1745261
  77.3500061    0.1737614
  77.3600006    0.1742092
  77.3700027    0.1852763
  77.3800049    0.1794123
  77.3900070    0.1800244
  77.4000015    0.1755142
  77.4100037    0.1767379
  77.4200058    0.1856011
  77.4300003    0.1827669
  77.4400024    0.1839053
  77.4500046    0.1777604
  77.4600067    0.1779907
  77.4700012    0.1744545
  77.4800034    0.1766130
  77.4900055    0.1818175
  77.5000000    0.1842973
  77.5100021    0.1793122
  77.5200043    0.1789450
  77.5300064    0.1850812
  77.5400009    0.1781343
  77.5500031    0.1891019
  77.5600052    0.1709746
  77.5700073    0.1891649
  77.5800018    0.1790704
  77.5900040    0.1746311
  77.6000061    0.1808373
  77.6100006    0.1780853
  77.6200027    0.1793019
  77.6300049    0.1901233
  77.6400070    0.1865856
  77.6500015    0.1750403
  77.6600037    0.1827801
  77.6700058    0.1819736
  77.6800003    0.1847177
  77.6900024    0.1728791
  77.7000046    0.1807696
  77.7100067    0.1853605
  77.7200012    0.1866052
  77.7300034    0.1760209
  77.7400055    0.1873327
  77.7500000    0.1759821
  77.7600021    0.1782499
  77.7700043    0.1900450
  77.7800064    0.1916417
  77.7900009    0.1826025
  77.8000031    0.1712524
  77.8100052    0.1844572
  77.8200073    0.1881223
  77.8300018    0.1877167
  77.8400040    0.1871794
  77.8500061    0.1860054
  77.8600006    0.1925294
  77.8700027    0.1901334
  77.8800049    0.1909125
  77.8900070    0.1925843
  77.9000015    0.1833840
  77.9100037    0.1853829
  77.9200058    0.1925250
  77.9300003    0.1928737
  77.9400024    0.1925254
  77.9500046    0.1825021
  77.9600067    0.1903081
  77.9700012    0.1849737
  77.9800034    0.1987399
  77.9900055    0.1873450
  78.0000000    0.1890514
  78.0100021    0.1912951
  78.0200043    0.1868434
  78.0300064    0.1862061
  78.0400009    0.1898962
  78.0500031    0.1896450
  78.0600052    0.1907498
  78.0700073    0.1870340
  78.0800018    0.1806324
  78.0900040    0.1891904
  78.1000061    0.1763297
  78.1100006    0.1754068
  78.1200027    0.1722858
  78.1300049    0.1797142
  78.1400070    0.1779301
  78.1500015    0.1798036
  78.1600037    0.1908347
  78.1700058    0.1988835
  78.1800003    0.1785104
  78.1900024    0.1933435
  78.2000046    0.1855355
  78.2100067    0.1851462
  78.2200012    0.1883775
  78.2300034    0.1934126
  78.2400055    0.1917401
  78.2500000    0.1817195
  78.2600021    0.1794638
  78.2700043    0.1877508
  78.2800064    0.1914811
  78.2900009    0.1924666
  78.3000031    0.1980137
  78.3100052    0.2083608
  78.3200073    0.2022420
  78.3300018    0.1994432
  78.3400040    0.1957447
  78.3500061    0.2063066
  78.3600006    0.1935057
  78.3700027    0.1915418
  78.3800049    0.1930973
  78.3900070    0.1920455
  78.4000015    0.1857492
  78.4100037    0.1847806
  78.4200058    0.1873596
  78.4300003    0.1884741
  78.4400024    0.1841687
  78.4500046    0.1990948
  78.4600067    0.2046379
  78.4700012    0.1858940
  78.4800034    0.1887480
  78.4900055    0.1913377
  78.5000000    0.1733390
  78.5100021    0.1821738
  78.5200043    0.1841835
  78.5300064    0.1893420
  78.5400009    0.1887982
  78.5500031    0.1985851
  78.5600052    0.1777821
  78.5700073    0.1839399
  78.5800018    0.1895161
  78.5900040    0.1777865
  78.6000061    0.1831466
  78.6100006    0.1995275
  78.6200027    0.2025381
  78.6300049    0.2014773
  78.6400070    0.1901464
  78.6500015    0.1854585
  78.6600037    0.1859176
  78.6700058    0.1718531
  78.6800003    0.1770804
  78.6900024    0.1846166
  78.7000046    0.1763117
  78.7100067    0.1785794
  78.7200012    0.1670450
  78.7300034    0.1631937
  78.7400055    0.1711393
  78.7500000    0.1687144
  78.7600021    0.1741712
  78.7700043    0.1696537
  78.7800064    0.1656329
  78.7900009    0.1638293
  78.8000031    0.1732301
  78.8100052    0.1768123
  78.8200073    0.1808568
  78.8300018    0.1742955
  78.8400040    0.1861526
  78.8500061    0.1810757
  78.8600006    0.1775695
  78.8700027    0.1929135
  78.8800049    0.1913799
  78.8900070    0.1771461
  78.9000015    0.1742076
  78.9100037    0.1763845
  78.9200058    0.1698695
  78.9300003    0.1656759
  78.9400024    0.1647199
  78.9500046    0.1749645
  78.9600067    0.1725173
  78.9700012    0.1668219
  78.9800034    0.1628235
  78.9900055    0.1777387
  79.0000000    0.1809166
  79.0100021    0.1903056
  79.0200043    0.1944578
  79.0300064    0.1859151
  79.0400009    0.1906822
  79.0500031    0.1875069
  79.0600052    0.1820540
  79.0700073    0.1932480
  79.0800018    0.1747076
  79.0900040    0.1894759
  79.1000061    0.1763786
  79.1100006    0.1877587
  79.1200027    0.1695493
  79.1300049    0.1966460
  79.1400070    0.1856087
  79.1500015    0.1816581
  79.1600037    0.1826860
  79.1700058    0.1809768
  79.1800003    0.1885543
  79.1900024    0.1845106
  79.2000046    0.1919725
  79.2100067    0.1933590
  79.2200012    0.1979863
  79.2300034    0.1963561
  79.2400055    0.1976579
  79.2500000    0.2032061
  79.2600021    0.1925126
  79.2700043    0.1963379
  79.2800064    0.1902715
  79.2900009    0.1809772
  79.3000031    0.1829743
  79.3100052    0.1949890
  79.3200073    0.2033442
  79.3300018    0.1917511
  79.3400040    0.1881456
  79.3500061    0.1855560
  79.3600006    0.1869249
  79.3700027    0.1848068
  79.3800049    0.1870598
  79.3900070    0.1873137
  79.4000015    0.1959246
  79.4100037    0.1868083
  79.4200058    0.1852311
  79.4300003    0.1840566
  79.4400024    0.1842926
  79.4500046    0.1682186
  79.4600067    0.1768668
  79.4700012    0.1861726
  79.4800034    0.1815116
  79.4900055    0.1803609
  79.5000000    0.1795067
  79.5100021    0.1817586
  79.5200043    0.1790153
  79.5300064    0.1725676
  79.5400009    0.1724887
  79.5500031    0.1775791
  79.5600052    0.1927607
  79.5700073    0.1869571
  79.5800018    0.1771882
  79.5900040    0.1830510
  79.6000061    0.1807838
  79.6100006    0.1782485
  79.6200027    0.1886511
  79.6300049    0.1888500
  79.6400070    0.1946847
  79.6500015    0.1871565
  79.6600037    0.1859396
  79.6700058    0.1880244
  79.6800003    0.1760784
  79.6900024    0.1780758
  79.7000046    0.1854146
  79.7100067    0.1811883
  79.7200012    0.1783061
  79.7300034    0.1694157
  79.7400055    0.1792805
  79.7500000    0.1796748
  79.7600021    0.1804228
  79.7700043    0.1754635
  79.7800064    0.1849122
  79.7900009    0.1737931
  79.8000031    0.1817834
  79.8100052    0.1607400
  79.8200073    0.1817192
  79.8300018    0.1917190
  79.8400040    0.1959381
  79.8500061    0.1907365
  79.8600006    0.1817665
  79.8700027    0.1792012
  79.8800049    0.1755799
  79.8900070    0.1793647
  79.9000015    0.1900376
  79.9100037    0.1891647
  79.9200058    0.1851942
  79.9300003    0.1883514
  79.9400024    0.1742811
  79.9500046    0.1786597
  79.9600067    0.1843513
  79.9700012    0.1743466
  79.9800034    0.1761362
  79.9900055    0.1868955
  80.0000000    0.1980583
  80.0100021    0.1748257
  80.0200043    0.1940750
  80.0300064    0.1848691
  80.0400009    0.1828483
  80.0500031    0.1756121
  80.0600052    0.2016840
  80.0700073    0.1900907
  80.0800018    0.1955100
  80.0900040    0.1834683
  80.1000061    0.1841859
  80.1100006    0.1843255
  80.1200027    0.1857895
  80.1300049    0.1903904
  80.1400070    0.1793618
  80.1500015    0.1778969
  80.1600037    0.1716843
  80.1700058    0.1682591
  80.1800003    0.1693581
  80.1900024    0.1755785
  80.2000046    0.1773954
  80.2100067    0.1804735
  80.2200012    0.1848094
  80.2300034    0.1788776
  80.2400055    0.1837340
  80.2500000    0.1818991
  80.2600021    0.1779058
  80.2700043    0.1907324
  80.2800064    0.1673239
  80.2900009    0.1654516
  80.3000031    0.1798307
  80.3100052    0.1852812
  80.3200073    0.1839143
  80.3300018    0.1766365
  80.3400040    0.1776900
  80.3500061    0.1745425
  80.3600006    0.1712188
  80.3700027    0.1769641
  80.3800049    0.1768609
  80.3900070    0.1810589
  80.4000015    0.1854402
  80.4100037    0.1763730
  80.4200058    0.1781751
  80.4300003    0.1806436
  80.4400024    0.1745153
  80.4500046    0.1633071
  80.4600067    0.1601489
  80.4700012    0.1685136
  80.4800034    0.1716884
  80.4900055    0.1766046
  80.5000076    0.1675723
  80.5100021    0.1587501
  80.5200043    0.1749841
  80.5300064    0.1635244
  80.5400009    0.1797353
  80.5500031    0.1770494
  80.5600052    0.1841975
  80.5700073    0.1696515
  80.5800018    0.1649598
  80.5900040    0.1780311
  80.6000061    0.1582269
  80.6100006    0.1780549
  80.6200027    0.1807823
  80.6300049    0.1868922
  80.6400070    0.1763138
  80.6500015    0.1597719
  80.6600037    0.1746001
  80.6700058    0.1834322
  80.6800003    0.1874929
  80.6900024    0.1778612
  80.7000046    0.1851266
  80.7100067    0.1708677
  80.7200012    0.1724026
  80.7300034    0.1693954
  80.7400055    0.1669822
  80.7500076    0.1673718
  80.7600021    0.1838548
  80.7700043    0.1929304
  80.7800064    0.1966137
  80.7900009    0.1825967
  80.8000031    0.1796015
  80.8100052    0.1907981
  80.8200073    0.1824766
  80.8300018    0.1836030
  80.8400040    0.1739116
  80.8500061    0.1834479
  80.8600006    0.1752359
  80.8700027    0.1864352
  80.8800049    0.1676858
  80.8900070    0.1769787
  80.9000015    0.1838420
  80.9100037    0.1755904
  80.9200058    0.1880916
  80.9300003    0.1814825
  80.9400024    0.1711146
  80.9500046    0.1721076
  80.9600067    0.1783326
  80.9700012    0.1883616
  80.9800034    0.1887067
  80.9900055    0.1794995
  81.0000076    0.1836340
  81.0100021    0.1838036
  81.0200043    0.1779568
  81.0300064    0.1778695
  81.0400009    0.1826941
  81.0500031    0.1804069
  81.0600052    0.1788855
  81.0700073    0.1858305
  81.0800018    0.1857086
  81.0900040    0.1806412
  81.1000061    0.1794049
  81.1100006    0.1916470
  81.1200027    0.1854626
  81.1300049    0.1785244
  81.1400070    0.1744726
  81.1500015    0.1744441
  81.1600037    0.1794783
  81.1700058    0.1910091
  81.1800003    0.1933260
  81.1900024    0.1828919
  81.2000046    0.1836008
  81.2100067    0.1903434
  81.2200012    0.1787500
  81.2300034    0.1728969
  81.2400055    0.1714925
  81.2500076    0.1728554
  81.2600021    0.1791103
  81.2700043    0.1803000
  81.2800064    0.1775459
  81.2900009    0.1788822
  81.3000031    0.1671671
  81.3100052    0.1746713
  81.3200073    0.1802743
  81.3300018    0.1721507
  81.3400040    0.1792489
  81.3500061    0.1860455
  81.3600006    0.1828038
  81.3700027    0.1916114
  81.3800049    0.1875601
  81.3900070    0.1728280
  81.4000015    0.1737394
  81.4100037    0.1726299
  81.4200058    0.1797956
  81.4300003    0.1891710
  81.4400024    0.1841042
  81.4500046    0.1689330
  81.4600067    0.1692486
  81.4700012    0.1700908
  81.4800034    0.1653475
  81.4900055    0.1847704
  81.5000076    0.1834122
  81.5100021    0.1709080
  81.5200043    0.1832590
  81.5300064    0.1948310
  81.5400009    0.1880260
  81.5500031    0.1884237
  81.5600052    0.1794162
  81.5700073    0.1899074
  81.5800018    0.1746094
  81.5900040    0.1786284
  81.6000061    0.1804147
  81.6100006    0.1755000
  81.6200027    0.1731181
  81.6300049    0.1769168
  81.6400070    0.1785548
  81.6500015    0.1794773
  81.6600037    0.1868613
  81.6700058    0.1698856
  81.6800003    0.1772827
  81.6900024    0.1788705
  81.7000046    0.1746660
  81.7100067    0.1786425
  81.7200012    0.1721861
  81.7300034    0.1775468
  81.7400055    0.1894860
  81.7500076    0.1735662
  81.7600021    0.1617532
  81.7700043    0.1809871
  81.7800064    0.1850065
  81.7900009    0.1825365
  81.8000031    0.1931781
  81.8100052    0.1720946
  81.8200073    0.1811979
  81.8300018    0.1774185
  81.8400040    0.1806486
  81.8500061    0.1960777
  81.8600006    0.1919382
  81.8700027    0.1854526
  81.8800049    0.1761415
  81.8900070    0.1816603
  81.9000015    0.1776881
  81.9100037    0.1774849
  81.9200058    0.1713445
  81.9300003    0.1679553
  81.9400024    0.1673568
  81.9500046    0.1690923
  81.9600067    0.1720811
  81.9700012    0.1727920
  81.9800034    0.1629880
  81.9900055    0.1648159
  82.0000076    0.1714249
  82.0100021    0.1675453
  82.0200043    0.1730358
  82.0300064    0.1660356
  82.0400009    0.1659791
  82.0500031    0.1730101
  82.0600052    0.1710896
  82.0700073    0.1646617
  82.0800018    0.1737258
  82.0900040    0.1837776
  82.1000061    0.1634770
  82.1100006    0.1627020
  82.1200027    0.1887146
  82.1300049    0.1756694
  82.1400070    0.1890355
  82.1500015    0.1816129
  82.1600037    0.1784934
  82.1700058    0.1750714
  82.1800003    0.1668509
  82.1900024    0.1699563
  82.2000046    0.1719505
  82.2100067    0.1659522
  82.2200012    0.1710911
  82.2300034    0.1727869
  82.2400055    0.1698246
  82.2500076    0.1646033
  82.2600021    0.1578435
  82.2700043    0.1713615
  82.2800064    0.1777305
  82.2900009    0.1690625
  82.3000031    0.1679505
  82.3100052    0.1589450
  82.3200073    0.1628924
  82.3300018    0.1769398
  82.3400040    0.1683160
  82.3500061    0.1606950
  82.3600006    0.1640055
  82.3700027    0.1654503
  82.3800049    0.1641148
  82.3900070    0.1657150
  82.4000015    0.1832391
  82.4100037    0.1925860
  82.4200058    0.1783891
  82.4300003    0.1786492
  82.4400024    0.1786149
  82.4500046    0.1628016
  82.4600067    0.1801156
  82.4700012    0.1790288
  82.4800034    0.1779994
  82.4900055    0.1827488
  82.5000076    0.1858812
  82.5100021    0.1755747
  82.5200043    0.1941545
  82.5300064    0.1795627
  82.5400009    0.1875831
  82.5500031    0.1897371
  82.5600052    0.1844162
  82.5700073    0.1889573
  82.5800018    0.1824915
  82.5900040    0.1717559
  82.6000061    0.1799256
  82.6100006    0.1739060
  82.6200027    0.1774700
  82.6300049    0.1744840
  82.6400070    0.1778487
  82.6500015    0.1795516
  82.6600037    0.1768864
  82.6700058    0.1740548
  82.6800003    0.1720044
  82.6900024    0.1617838
  82.7000046    0.1685088
  82.7100067    0.1624912
  82.7200012    0.1595493
  82.7300034    0.1619243
  82.7400055    0.1587270
  82.7500076    0.1573288
  82.7600021    0.1615668
  82.7700043    0.1530267
  82.7800064    0.1749196
  82.7900009    0.1647148
  82.8000031    0.1607055
  82.8100052    0.1614820
  82.8200073    0.1635173
  82.8300018    0.1743990
  82.8400040    0.1789038
  82.8500061    0.1737703
  82.8600006    0.1719442
  82.8700027    0.1801177
  82.8800049    0.1748993
  82.8900070    0.1747045
  82.9000015    0.1756251
  82.9100037    0.1762298
  82.9200058    0.1706003
  82.9300003    0.1766349
  82.9400024    0.1889110
  82.9500046    0.1633464
  82.9600067    0.1784949
  82.9700012    0.1796762
  82.9800034    0.1850256
  82.9900055    0.1673434
  83.0000076    0.1743249
  83.0100021    0.1743148
  83.0200043    0.1888239
  83.0300064    0.1852166
  83.0400009    0.1877898
  83.0500031    0.1860123
  83.0600052    0.1797439
  83.0700073    0.1997155
  83.0800018    0.1798086
  83.0900040    0.1846697
  83.1000061    0.1775975
  83.1100006    0.1870625
  83.1200027    0.1832806
  83.1300049    0.1895497
  83.1400070    0.1768250
  83.1500015    0.1801564
  83.1600037    0.1785887
  83.1700058    0.1723017
  83.1800003    0.1697868
  83.1900024    0.1681195
  83.2000046    0.1768125
  83.2100067    0.1702904
  83.2200012    0.1874621
  83.2300034    0.1883929
  83.2400055    0.1708508
  83.2500076    0.1761595
  83.2600021    0.1772007
  83.2700043    0.1777102
  83.2800064    0.1666611
  83.2900009    0.1661125
  83.3000031    0.1857314
  83.3100052    0.1789498
  83.3200073    0.1797369
  83.3300018    0.1725567
  83.3400040    0.1797745
  83.3500061    0.1800473
  83.3600006    0.1765505
  83.3700027    0.1848397
  83.3800049    0.1746588
  83.3900070    0.1769095
  83.4000015    0.1891677
  83.4100037    0.1797440
  83.4200058    0.1870336
  83.4300003    0.1945357
  83.4400024    0.1811892
  83.4500046    0.1798950
  83.4600067    0.1858157
  83.4700012    0.1958266
  83.4800034    0.1858606
  83.4900055    0.1895896
  83.5000076    0.1983334
  83.5100021    0.1802463
  83.5200043    0.1765247
  83.5300064    0.1824357
  83.5400009    0.1835699
  83.5500031    0.1785603
  83.5600052    0.1768290
  83.5700073    0.1789049
  83.5800018    0.1746256
  83.5900040    0.1823172
  83.6000061    0.1818281
  83.6100006    0.1751468
  83.6200027    0.1719443
  83.6300049    0.1795949
  83.6400070    0.1789034
  83.6500015    0.1924992
  83.6600037    0.1851179
  83.6700058    0.1751546
  83.6800003    0.1760281
  83.6900024    0.1885462
  83.7000046    0.1892256
  83.7100067    0.1881198
  83.7200012    0.1771657
  83.7300034    0.1847471
  83.7400055    0.1876701
  83.7500076    0.1735574
  83.7600021    0.1956652
  83.7700043    0.1929489
  83.7800064    0.1914182
  83.7900009    0.1907552
  83.8000031    0.1849238
  83.8100052    0.1862928
  83.8200073    0.1797204
  83.8300018    0.1749226
  83.8400040    0.1718656
  83.8500061    0.1881465
  83.8600006    0.1824704
  83.8700027    0.1849106
  83.8800049    0.1901316
  83.8900070    0.1774717
  83.9000015    0.1763519
  83.9100037    0.1733276
  83.9200058    0.1853179
  83.9300003    0.1830767
  83.9400024    0.1957821
  83.9500046    0.1888315
  83.9600067    0.1761960
  83.9700012    0.1702790
  83.9800034    0.1922527
  83.9900055    0.1782656
  84.0000076    0.1783161
  84.0100021    0.1901415
  84.0200043    0.1853081
  84.0300064    0.1904734
  84.0400009    0.1827017
  84.0500031    0.1899045
  84.0600052    0.1839241
  84.0700073    0.1795719
  84.0800018    0.1771461
  84.0900040    0.1747558
  84.1000061    0.1817700
  84.1100006    0.1873364
  84.1200027    0.1897214
  84.1300049    0.1986332
  84.1400070    0.1909574
  84.1500015    0.1803383
  84.1600037    0.1923504
  84.1700058    0.1810720
  84.1800003    0.1919843
  84.1900024    0.1899019
  84.2000046    0.1839972
  84.2100067    0.1837936
  84.2200012    0.1888208
  84.2300034    0.1878594
  84.2400055    0.1848176
  84.2500076    0.1903310
  84.2600021    0.1688839
  84.2700043    0.1935743
  84.2800064    0.1953087
  84.2900009    0.2014168
  84.3000031    0.1833869
  84.3100052    0.1752146
  84.3200073    0.1779651
  84.3300018    0.1769003
  84.3400040    0.1807558
  84.3500061    0.1869209
  84.3600006    0.1943709
  84.3700027    0.1783662
  84.3800049    0.1905597
  84.3900070    0.1732481
  84.4000015    0.1673042
  84.4100037    0.2017963
  84.4200058    0.1857229
  84.4300003    0.1995346
  84.4400024    0.1940925
  84.4500046    0.1741983
  84.4600067    0.1902943
  84.4700012    0.1907974
  84.4800034    0.1926032
  84.4900055    0.1916393
  84.5000076    0.1827942
  84.5100021    0.1873678
  84.5200043    0.1954139
  84.5300064    0.1908706
  84.5400009    0.1852750
  84.5500031    0.1876703
  84.5600052    0.1889362
  84.5700073    0.1932493
  84.5800018    0.1741890
  84.5900040    0.1845804
  84.6000061    0.1870518
  84.6100006    0.1907650
  84.6200027    0.1781202
  84.6300049    0.1845088
  84.6400070    0.1939355
  84.6500015    0.1926722
  84.6600037    0.1774722
  84.6700058    0.1955926
  84.6800003    0.1851562
  84.6900024    0.1794486
  84.7000046    0.1882937
  84.7100067    0.1872092
  84.7200012    0.1795832
  84.7300034    0.1778958
  84.7400055    0.1952344
  84.7500076    0.1757095
  84.7600021    0.1779592
  84.7700043    0.1781832
  84.7800064    0.1848486
  84.7900009    0.1734394
  84.8000031    0.1714398
  84.8100052    0.1839039
  84.8200073    0.1789877
  84.8300018    0.1699470
  84.8400040    0.1756423
  84.8500061    0.1776500
  84.8600006    0.1914136
  84.8700027    0.1753848
  84.8800049    0.1884108
  84.8900070    0.1875549
  84.9000015    0.1962864
  84.9100037    0.1856593
  84.9200058    0.1998879
  84.9300003    0.1754529
  84.9400024    0.1910564
  84.9500046    0.1938874
  84.9600067    0.2008591
  84.9700012    0.1828078
  84.9800034    0.1853617
  84.9900055    0.1920636
  85.0000076    0.1896313
  85.0100021    0.1810152
  85.0200043    0.1793760
  85.0300064    0.2022468
  85.0400009    0.1965813
  85.0500031    0.1852361
  85.0600052    0.1913752
  85.0700073    0.1877606
  85.0800018    0.1785528
  85.0900040    0.1903351
  85.1000061    0.2042579
  85.1100006    0.2022749
  85.1200027    0.1933827
  85.1300049    0.1909200
  85.1400070    0.1784987
  85.1500015    0.1931053
  85.1600037    0.2069805
  85.1700058    0.1916408
  85.1800003    0.1980085
  85.1900024    0.1912272
  85.2000046    0.1928582
  85.2100067    0.1937854
  85.2200012    0.1934112
  85.2300034    0.1906422
  85.2400055    0.1909996
  85.2500076    0.2054060
  85.2600021    0.1885363
  85.2700043    0.1958296
  85.2800064    0.2076261
  85.2900009    0.2072435
  85.3000031    0.2092653
  85.3100052    0.1929843
  85.3200073    0.2075951
  85.3300018    0.1917099
  85.3400040    0.1935495
  85.3500061    0.1861754
  85.3600006    0.1841321
  85.3700027    0.1949015
  85.3800049    0.1831841
  85.3900070    0.1716912
  85.4000015    0.1876745
  85.4100037    0.2098992
  85.4200058    0.2027535
  85.4300003    0.1956540
  85.4400024    0.2103868
  85.4500046    0.1959190
  85.4600067    0.2023967
  85.4700012    0.1963919
  85.4800034    0.2019730
  85.4900055    0.1807159
  85.5000076    0.1878613
  85.5100021    0.1879420
  85.5200043    0.1868678
  85.5300064    0.1833198
  85.5400009    0.1828893
  85.5500031    0.1934722
  85.5600052    0.1901767
  85.5700073    0.1867517
  85.5800018    0.1879134
  85.5900040    0.1966264
  85.6000061    0.1955680
  85.6100006    0.1727370
  85.6200027    0.1854671
  85.6300049    0.1847105
  85.6400070    0.1806929
  85.6500015    0.1969765
  85.6600037    0.2091400
  85.6700058    0.2106869
  85.6800003    0.2081780
  85.6900024    0.2098041
  85.7000046    0.2020380
  85.7100067    0.2082179
  85.7200012    0.2105350
  85.7300034    0.2136135
  85.7400055    0.2033653
  85.7500076    0.1911279
  85.7600021    0.2024010
  85.7700043    0.1894266
  85.7800064    0.2013318
  85.7900009    0.2007410
  85.8000031    0.1902757
  85.8100052    0.1926604
  85.8200073    0.2026275
  85.8300018    0.1902247
  85.8400040    0.1852282
  85.8500061    0.1910313
  85.8600006    0.2074051
  85.8700027    0.2115728
  85.8800049    0.1899124
  85.8900070    0.1954858
  85.9000015    0.1907645
  85.9100037    0.1936514
  85.9200058    0.1952559
  85.9300003    0.1776358
  85.9400024    0.1833539
  85.9500046    0.1875737
  85.9600067    0.1772273
  85.9700012    0.1870953
  85.9800034    0.1806466
  85.9900055    0.1762757
  86.0000076    0.1704210
  86.0100021    0.1685738
  86.0200043    0.1767660
  86.0300064    0.1879546
  86.0400009    0.1749728
  86.0500031    0.1718392
  86.0600052    0.1729694
  86.0700073    0.1687234
  86.0800018    0.1638527
  86.0900040    0.1502135
  86.1000061    0.1546545
  86.1100006    0.1569229
  86.1200027    0.1686594
  86.1300049    0.1756561
  86.1400070    0.1778139
  86.1500015    0.1856003
  86.1600037    0.1773637
  86.1700058    0.1894120
  86.1800003    0.1942415
  86.1900024    0.2039533
  86.2000046    0.1768804
  86.2100067    0.1774052
  86.2200012    0.1761261
  86.2300034    0.1685998
  86.2400055    0.1834458
  86.2500076    0.1729377
  86.2600021    0.1699613
  86.2700043    0.1654780
  86.2800064    0.1734325
  86.2900009    0.1675287
  86.3000031    0.1728450
  86.3100052    0.1799120
  86.3200073    0.1884156
  86.3300018    0.1788540
  86.3400040    0.1834791
  86.3500061    0.1772762
  86.3600006    0.1901058
  86.3700027    0.1863379
  86.3800049    0.1910480
  86.3900070    0.1931619
  86.4000015    0.1688386
  86.4100037    0.1821459
  86.4200058    0.1812932
  86.4300003    0.1749637
  86.4400024    0.1772789
  86.4500046    0.1847814
  86.4600067    0.1780349
  86.4700012    0.1728555
  86.4800034    0.1809789
  86.4900055    0.1714793
  86.5000076    0.1753466
  86.5100021    0.1812193
  86.5200043    0.1884890
  86.5300064    0.1716896
  86.5400009    0.1820296
  86.5500031    0.1887853
  86.5600052    0.1769857
  86.5700073    0.1817010
  86.5800018    0.1696841
  86.5900040    0.1685342
  86.6000061    0.1849996
  86.6100006    0.1838169
  86.6200027    0.1804635
  86.6300049    0.1805544
  86.6400070    0.1752960
  86.6500015    0.1718207
  86.6600037    0.1924266
  86.6700058    0.1819413
  86.6800003    0.1844020
  86.6900024    0.1860841
  86.7000046    0.1829216
  86.7100067    0.1878524
  86.7200012    0.1981962
  86.7300034    0.1770071
  86.7400055    0.1719113
  86.7500076    0.1903562
  86.7600021    0.1827012
  86.7700043    0.1898230
  86.7800064    0.1982877
  86.7900009    0.2032623
  86.8000031    0.1908416
  86.8100052    0.1875666
  86.8200073    0.2019371
  86.8300018    0.1842732
  86.8400040    0.2049308
  86.8500061    0.1960439
  86.8600006    0.2017780
  86.8700027    0.1940811
  86.8800049    0.1809034
  86.8900070    0.1701004
  86.9000015    0.1801331
  86.9100037    0.1874398
  86.9200058    0.1821095
  86.9300079    0.1874828
  86.9400024    0.1937914
  86.9500046    0.1983743
  86.9600067    0.1904722
  86.9700012    0.1822519
  86.9800034    0.1905158
  86.9900055    0.1885781
  87.0000076    0.1971611
  87.0100021    0.1878801
  87.0200043    0.1803735
  87.0300064    0.1819973
  87.0400009    0.1851423
  87.0500031    0.1866184
  87.0600052    0.1918895
  87.0700073    0.1909234
  87.0800018    0.1951036
  87.0900040    0.1886850
  87.1000061    0.1862597
  87.1100006    0.1835954
  87.1200027    0.1821412
  87.1300049    0.1733473
  87.1400070    0.1860497
  87.1500015    0.1811144
  87.1600037    0.1819147
  87.1700058    0.1759383
  87.1800079    0.1772550
  87.1900024    0.1803144
  87.2000046    0.1933750
  87.2100067    0.1804385
  87.2200012    0.1877692
  87.2300034    0.1908984
  87.2400055    0.1923048
  87.2500076    0.1896640
  87.2600021    0.1852524
  87.2700043    0.1993626
  87.2800064    0.2096610
  87.2900009    0.2015317
  87.3000031    0.1921509
  87.3100052    0.1847981
  87.3200073    0.1965514
  87.3300018    0.1880151
  87.3400040    0.1899785
  87.3500061    0.1970188
  87.3600006    0.1765085
  87.3700027    0.1964278
  87.3800049    0.1851413
  87.3900070    0.1941757
  87.4000015    0.1842690
  87.4100037    0.1696929
  87.4200058    0.1723229
  87.4300079    0.1798431
  87.4400024    0.1771004
  87.4500046    0.1821108
  87.4600067    0.1737273
  87.4700012    0.1678616
  87.4800034    0.1872054
  87.4900055    0.1804335
  87.5000076    0.1969094
  87.5100021    0.1906573
  87.5200043    0.1859662
  87.5300064    0.1932872
  87.5400009    0.1831077
  87.5500031    0.1845604
  87.5600052    0.1784039
  87.5700073    0.1675627
  87.5800018    0.1738401
  87.5900040    0.1829584
  87.6000061    0.1799714
  87.6100006    0.1679688
  87.6200027    0.1801500
  87.6300049    0.1735112
  87.6400070    0.1727372
  87.6500015    0.1693497
  87.6600037    0.1787236
  87.6700058    0.1946899
  87.6800079    0.1886612
  87.6900024    0.2019404
  87.7000046    0.1759442
  87.7100067    0.1750904
  87.7200012    0.1740581
  87.7300034    0.1693507
  87.7400055    0.1835430
  87.7500076    0.1815939
  87.7600021    0.1658329
  87.7700043    0.1739737
  87.7800064    0.1866324
  87.7900009    0.1766066
  87.8000031    0.1768771
  87.8100052    0.1893586
  87.8200073    0.1902950
  87.8300018    0.1820378
  87.8400040    0.1853023
  87.8500061    0.1792216
  87.8600006    0.1831087
  87.8700027    0.1927126
  87.8800049    0.1804118
  87.8900070    0.1950938
  87.9000015    0.1846072
  87.9100037    0.1745856
  87.9200058    0.1799155
  87.9300079    0.1792221
  87.9400024    0.1566750
  87.9500046    0.1764258
  87.9600067    0.1812153
  87.9700012    0.1678559
  87.9800034    0.1814719
  87.9900055    0.1718152
  88.0000076    0.1861466
  88.0100021    0.1749998
  88.0200043    0.1790606
  88.0300064    0.1999754
  88.0400009    0.1901167
  88.0500031    0.1814522
  88.0600052    0.1872690
  88.0700073    0.1823303
  88.0800018    0.1792673
  88.0900040    0.1896787
  88.1000061    0.1788042
  88.1100006    0.1870460
  88.1200027    0.1966189
  88.1300049    0.1881690
  88.1400070    0.1916824
  88.1500015    0.1910286
  88.1600037    0.1859499
  88.1700058    0.1774140
  88.1800079    0.1933185
  88.1900024    0.2006463
  88.2000046    0.1896762
  88.2100067    0.1935312
  88.2200012    0.1813940
  88.2300034    0.1922845
  88.2400055    0.1771302
  88.2500076    0.1840514
  88.2600021    0.1778357
  88.2700043    0.1830138
  88.2800064    0.1733117
  88.2900009    0.1726746
  88.3000031    0.1725962
  88.3100052    0.1750719
  88.3200073    0.1773736
  88.3300018    0.1709874
  88.3400040    0.1689936
  88.3500061    0.1670788
  88.3600006    0.1739603
  88.3700027    0.1728082
  88.3800049    0.1752723
  88.3900070    0.1763660
  88.4000015    0.1753315
  88.4100037    0.1776350
  88.4200058    0.1643797
  88.4300079    0.1806679
  88.4400024    0.1856076
  88.4500046    0.1807129
  88.4600067    0.1763662
  88.4700012    0.1786000
  88.4800034    0.1935850
  88.4900055    0.1749806
  88.5000076    0.1872238
  88.5100021    0.1817352
  88.5200043    0.1894874
  88.5300064    0.1883265
  88.5400009    0.1837684
  88.5500031    0.1884885
  88.5600052    0.1934433
  88.5700073    0.1819748
  88.5800018    0.1892387
  88.5900040    0.1737648
  88.6000061    0.1806217
  88.6100006    0.1766242
  88.6200027    0.1846154
  88.6300049    0.1821144
  88.6400070    0.2000512
  88.6500015    0.1906661
  88.6600037    0.1927556
  88.6700058    0.1885189
  88.6800079    0.1969467
  88.6900024    0.1914361
  88.7000046    0.1806165
  88.7100067    0.1909832
  88.7200012    0.1982912
  88.7300034    0.1930716
  88.7400055    0.1922676
  88.7500076    0.1920017
  88.7600021    0.1715430
  88.7700043    0.1852257
  88.7800064    0.1924198
  88.7900009    0.1818285
  88.8000031    0.1837378
  88.8100052    0.1909353
  88.8200073    0.1855620
  88.8300018    0.1902182
  88.8400040    0.1905182
  88.8500061    0.2023683
  88.8600006    0.1958255
  88.8700027    0.1867926
  88.8800049    0.1971773
  88.8900070    0.1972398
  88.9000015    0.2011342
  88.9100037    0.1834746
  88.9200058    0.1932691
  88.9300079    0.1958188
  88.9400024    0.1955897
  88.9500046    0.1906373
  88.9600067    0.1930497
  88.9700012    0.1828191
  88.9800034    0.1863169
  88.9900055    0.1785900
  89.0000076    0.1794438
  89.0100021    0.1761274
  89.0200043    0.1807855
  89.0300064    0.1890633
  89.0400009    0.1936303
  89.0500031    0.1853660
  89.0600052    0.1946324
  89.0700073    0.2006778
  89.0800018    0.1856106
  89.0900040    0.1850624
  89.1000061    0.1902976
  89.1100006    0.1877478
  89.1200027    0.1876116
  89.1300049    0.1838333
  89.1400070    0.1949059
  89.1500015    0.1770382
  89.1600037    0.1735861
  89.1700058    0.1783025
  89.1800079    0.1772479
  89.1900024    0.1740963
  89.2000046    0.1904971
  89.2100067    0.1807452
  89.2200012    0.1706901
  89.2300034    0.1865166
  89.2400055    0.1850071
  89.2500076    0.1827902
  89.2600021    0.1804632
  89.2700043    0.1777998
  89.2800064    0.1881227
  89.2900009    0.1901715
  89.3000031    0.1843218
  89.3100052    0.1889857
  89.3200073    0.1835538
  89.3300018    0.1791221
  89.3400040    0.1872994
  89.3500061    0.1897196
  89.3600006    0.1784006
  89.3700027    0.1818886
  89.3800049    0.1963246
  89.3900070    0.1859681
  89.4000015    0.1980506
  89.4100037    0.1943656
  89.4200058    0.1936784
  89.4300079    0.1883430
  89.4400024    0.1906344
  89.4500046    0.1890121
  89.4600067    0.1870848
  89.4700012    0.1888941
  89.4800034    0.2020720
  89.4900055    0.1854513
  89.5000076    0.1902202
  89.5100021    0.1896688
  89.5200043    0.1870166
  89.5300064    0.1763611
  89.5400009    0.1894583
  89.5500031    0.1795806
  89.5600052    0.1917155
  89.5700073    0.1922932
  89.5800018    0.1761272
  89.5900040    0.1892336
  89.6000061    0.1896763
  89.6100006    0.1825830
  89.6200027    0.1892626
  89.6300049    0.1865509
  89.6400070    0.1883069
  89.6500015    0.1798078
  89.6600037    0.1780222
  89.6700058    0.1839397
  89.6800079    0.1851350
  89.6900024    0.1843253
  89.7000046    0.1931940
  89.7100067    0.1985861
  89.7200012    0.1906809
  89.7300034    0.1858024
  89.7400055    0.1879320
  89.7500076    0.1948806
  89.7600021    0.1889530
  89.7700043    0.1927226
  89.7800064    0.2030600
  89.7900009    0.1992306
  89.8000031    0.2002544
  89.8100052    0.1920077
  89.8200073    0.1867153
  89.8300018    0.1921088
  89.8400040    0.2049845
  89.8500061    0.1993379
  89.8600006    0.2031600
  89.8700027    0.1996022
  89.8800049    0.2059341
  89.8900070    0.1957300
  89.9000015    0.1958094
  89.9100037    0.2006492
  89.9200058    0.1880534
  89.9300079    0.1957484
  89.9400024    0.2018158
  89.9500046    0.2039099
  89.9600067    0.1960650
  89.9700012    0.2015234
  89.9800034    0.1903811
  89.9900055    0.1966911
  90.0000076    0.1982951
  90.0100021    0.2039363
  90.0200043    0.1950184
  90.0300064    0.1822428
  90.0400009    0.1986570
  90.0500031    0.2036885
  90.0600052    0.2020831
  90.0700073    0.2010968
  90.0800018    0.2121840
  90.0900040    0.2064832
  90.1000061    0.2049298
  90.1100006    0.2072940
  90.1200027    0.1990406
  90.1300049    0.1977665
  90.1400070    0.1881894
  90.1500015    0.2031731
  90.1600037    0.2002604
  90.1700058    0.1853658
  90.1800079    0.1814572
  90.1900024    0.2032992
  90.2000046    0.1927499
  90.2100067    0.1861487
  90.2200012    0.1939981
  90.2300034    0.2074159
  90.2400055    0.1953243
  90.2500076    0.1917523
  90.2600021    0.1905534
  90.2700043    0.1827510
  90.2800064    0.1855513
  90.2900009    0.1816274
  90.3000031    0.1862921
  90.3100052    0.1853331
  90.3200073    0.1950361
  90.3300018    0.1993939
  90.3400040    0.1892702
  90.3500061    0.1861163
  90.3600006    0.2001196
  90.3700027    0.1976987
  90.3800049    0.1900092
  90.3900070    0.1964197
  90.4000015    0.1988717
  90.4100037    0.1915134
  90.4200058    0.1807198
  90.4300079    0.1860245
  90.4400024    0.1953269
  90.4500046    0.1934626
  90.4600067    0.2006317
  90.4700012    0.1912346
  90.4800034    0.1844038
  90.4900055    0.1868524
  90.5000076    0.2034712
  90.5100021    0.1831371
  90.5200043    0.1883484
  90.5300064    0.1859826
  90.5400009    0.1753504
  90.5500031    0.1885518
  90.5600052    0.1770924
  90.5700073    0.1761662
  90.5800018    0.1816573
  90.5900040    0.1843716
  90.6000061    0.1831904
  90.6100006    0.1964953
  90.6200027    0.2000752
  90.6300049    0.2059680
  90.6400070    0.1949761
  90.6500015    0.1989250
  90.6600037    0.1934711
  90.6700058    0.1889330
  90.6800079    0.1969230
  90.6900024    0.1850206
  90.7000046    0.1919732
  90.7100067    0.1954961
  90.7200012    0.1995058
  90.7300034    0.1839808
  90.7400055    0.1861866
  90.7500076    0.1873347
  90.7600021    0.1861574
  90.7700043    0.1952465
  90.7800064    0.1801389
  90.7900009    0.1837013
  90.8000031    0.1862175
  90.8100052    0.1864484
  90.8200073    0.1873048
  90.8300018    0.1992017
  90.8400040    0.1903673
  90.8500061    0.1852660
  90.8600006    0.1776798
  90.8700027    0.1891081
  90.8800049    0.1910185
  90.8900070    0.1997220
  90.9000015    0.1841069
  90.9100037    0.1890227
  90.9200058    0.1897298
  90.9300079    0.1893867
  90.9400024    0.1920036
  90.9500046    0.2043188
  90.9600067    0.1951138
  90.9700012    0.2118870
  90.9800034    0.1965410
  90.9900055    0.2046620
  91.0000076    0.1915765
  91.0100021    0.1948361
  91.0200043    0.1996509
  91.0300064    0.1910409
  91.0400009    0.2029492
  91.0500031    0.1944058
  91.0600052    0.1884597
  91.0700073    0.1954875
  91.0800018    0.1985032
  91.0900040    0.1953599
  91.1000061    0.2066108
  91.1100006    0.1923946
  91.1200027    0.1953752
  91.1300049    0.1948302
  91.1400070    0.1875586
  91.1500015    0.1931533
  91.1600037    0.1978325
  91.1700058    0.1959839
  91.1800079    0.1827780
  91.1900024    0.1920444
  91.2000046    0.1912113
  91.2100067    0.1825460
  91.2200012    0.1890974
  91.2300034    0.1839938
  91.2400055    0.1873639
  91.2500076    0.1911721
  91.2600021    0.1815242
  91.2700043    0.1886365
  91.2800064    0.1836926
  91.2900009    0.1869530
  91.3000031    0.1898602
  91.3100052    0.1867860
  91.3200073    0.2001615
  91.3300018    0.1812328
  91.3400040    0.1832303
  91.3500061    0.1861585
  91.3600006    0.1815566
  91.3700027    0.1784767
  91.3800049    0.1808338
  91.3900070    0.1911241
  91.4000015    0.1867051
  91.4100037    0.1938165
  91.4200058    0.1908937
  91.4300079    0.1922493
  91.4400024    0.2113589
  91.4500046    0.1971626
  91.4600067    0.2110976
  91.4700012    0.1950283
  91.4800034    0.2013634
  91.4900055    0.1864659
  91.5000076    0.1917000
  91.5100021    0.2007369
  91.5200043    0.1905453
  91.5300064    0.1934165
  91.5400009    0.1813059
  91.5500031    0.1858788
  91.5600052    0.1937862
  91.5700073    0.1961395
  91.5800018    0.1851764
  91.5900040    0.1932241
  91.6000061    0.1814283
  91.6100006    0.1890325
  91.6200027    0.1914279
  91.6300049    0.2034829
  91.6400070    0.2004167
  91.6500015    0.1938834
  91.6600037    0.1851823
  91.6700058    0.1893589
  91.6800079    0.1841432
  91.6900024    0.1754937
  91.7000046    0.1857288
  91.7100067    0.1738235
  91.7200012    0.1755156
  91.7300034    0.1870286
  91.7400055    0.1870862
  91.7500076    0.1873444
  91.7600021    0.1911531
  91.7700043    0.1926704
  91.7800064    0.2013182
  91.7900009    0.1992571
  91.8000031    0.1890541
  91.8100052    0.1801650
  91.8200073    0.1876133
  91.8300018    0.1926065
  91.8400040    0.1988941
  91.8500061    0.1961550
  91.8600006    0.2019701
  91.8700027    0.1831306
  91.8800049    0.1827421
  91.8900070    0.1995641
  91.9000015    0.1924378
  91.9100037    0.1763723
  91.9200058    0.1879996
  91.9300079    0.1898974
  91.9400024    0.1901670
  91.9500046    0.1888278
  91.9600067    0.1888220
  91.9700012    0.1953634
  91.9800034    0.1787319
  91.9900055    0.1871015
  92.0000076    0.1852789
  92.0100021    0.1872507
  92.0200043    0.1859394
  92.0300064    0.1872633
  92.0400009    0.1861560
  92.0500031    0.1838089
  92.0600052    0.1788920
  92.0700073    0.1842202
  92.0800018    0.1805991
  92.0900040    0.1899498
  92.1000061    0.1869409
  92.1100006    0.2011015
  92.1200027    0.1794157
  92.1300049    0.1764308
  92.1400070    0.1811868
  92.1500015    0.1886445
  92.1600037    0.1738753
  92.1700058    0.1915984
  92.1800079    0.1801991
  92.1900024    0.1794650
  92.2000046    0.1749060
  92.2100067    0.1768054
  92.2200012    0.1862399
  92.2300034    0.1744043
  92.2400055    0.1821636
  92.2500076    0.1837042
  92.2600021    0.1895007
  92.2700043    0.1930854
  92.2800064    0.1914455
  92.2900009    0.1909093
  92.3000031    0.1908809
  92.3100052    0.1967534
  92.3200073    0.1971172
  92.3300018    0.1939691
  92.3400040    0.1855111
  92.3500061    0.1888722
  92.3600006    0.1946513
  92.3700027    0.1816579
  92.3800049    0.1898176
  92.3900070    0.1879285
  92.4000015    0.1813142
  92.4100037    0.1813748
  92.4200058    0.1774204
  92.4300079    0.1895960
  92.4400024    0.1806497
  92.4500046    0.1887718
  92.4600067    0.1965988
  92.4700012    0.1972432
  92.4800034    0.1999351
  92.4900055    0.1954408
  92.5000076    0.1912865
  92.5100021    0.1813298
  92.5200043    0.1819354
  92.5300064    0.1980989
  92.5400009    0.1875646
  92.5500031    0.1942603
  92.5600052    0.1982079
  92.5700073    0.1936427
  92.5800018    0.1901003
  92.5900040    0.1915024
  92.6000061    0.1898472
  92.6100006    0.1996388
  92.6200027    0.1888295
  92.6300049    0.1959851
  92.6400070    0.1856457
  92.6500015    0.1820993
  92.6600037    0.1898570
  92.6700058    0.1904430
  92.6800079    0.1923935
  92.6900024    0.1875320
  92.7000046    0.1916216
  92.7100067    0.1918941
  92.7200012    0.1959636
  92.7300034    0.1893028
  92.7400055    0.1916597
  92.7500076    0.1871724
  92.7600021    0.1984948
  92.7700043    0.1886961
  92.7800064    0.1984425
  92.7900009    0.1927154
  92.8000031    0.1998255
  92.8100052    0.2053768
  92.8200073    0.1997551
  92.8300018    0.1938812
  92.8400040    0.1989518
  92.8500061    0.2087257
  92.8600006    0.2041986
  92.8700027    0.1896888
  92.8800049    0.1857537
  92.8900070    0.1960117
  92.9000015    0.1832491
  92.9100037    0.1918334
  92.9200058    0.1752532
  92.9300079    0.1860603
  92.9400024    0.1945003
  92.9500046    0.2040263
  92.9600067    0.1869675
  92.9700012    0.1892069
  92.9800034    0.1966206
  92.9900055    0.1993259
  93.0000076    0.2007212
  93.0100021    0.1970738
  93.0200043    0.1819962
  93.0300064    0.1850683
  93.0400009    0.1768279
  93.0500031    0.1877250
  93.0600052    0.1954119
  93.0700073    0.1881960
  93.0800018    0.1890160
  93.0900040    0.1778691
  93.1000061    0.1862185
  93.1100006    0.1953401
  93.1200027    0.1825305
  93.1300049    0.1944623
  93.1400070    0.1893468
  93.1500015    0.1834008
  93.1600037    0.1874310
  93.1700058    0.1841858
  93.1800079    0.1930310
  93.1900024    0.2034134
  93.2000046    0.1913367
  93.2100067    0.1865669
  93.2200012    0.2040442
  93.2300034    0.2026450
  93.2400055    0.2021823
  93.2500076    0.1986810
  93.2600021    0.1897181
  93.2700043    0.1945424
  93.2800064    0.1863334
  93.2900009    0.1920492
  93.3000031    0.1902503
  93.3100052    0.1914188
  93.3200073    0.1875644
  93.3300018    0.1998485
  93.3400040    0.2115161
  93.3500061    0.2019229
  93.3600082    0.2027747
  93.3700027    0.2047112
  93.3800049    0.2034731
  93.3900070    0.1947493
  93.4000015    0.2031738
  93.4100037    0.2081317
  93.4200058    0.2021456
  93.4300079    0.1895938
  93.4400024    0.1950231
  93.4500046    0.1992192
  93.4600067    0.2052737
  93.4700012    0.1959557
  93.4800034    0.1953586
  93.4900055    0.2017221
  93.5000076    0.1969118
  93.5100021    0.1955535
  93.5200043    0.1907226
  93.5300064    0.1967659
  93.5400009    0.1901154
  93.5500031    0.2101063
  93.5600052    0.2043616
  93.5700073    0.1980703
  93.5800018    0.2060448
  93.5900040    0.1949270
  93.6000061    0.1992998
  93.6100082    0.2017900
  93.6200027    0.1887397
  93.6300049    0.1879624
  93.6400070    0.1971697
  93.6500015    0.1910306
  93.6600037    0.1831010
  93.6700058    0.1851649
  93.6800079    0.1973428
  93.6900024    0.1797247
  93.7000046    0.1902020
  93.7100067    0.1890426
  93.7200012    0.1958321
  93.7300034    0.1867911
  93.7400055    0.1882686
  93.7500076    0.1910039
  93.7600021    0.1794370
  93.7700043    0.1711686
  93.7800064    0.1800237
  93.7900009    0.1754684
  93.8000031    0.1715869
  93.8100052    0.1745194
  93.8200073    0.1783888
  93.8300018    0.1722165
  93.8400040    0.1897648
  93.8500061    0.1804047
  93.8600082    0.1778031
  93.8700027    0.1677877
  93.8800049    0.1786037
  93.8900070    0.1766919
  93.9000015    0.1664962
  93.9100037    0.1842457
  93.9200058    0.1637813
  93.9300079    0.1655127
  93.9400024    0.1814082
  93.9500046    0.1774813
  93.9600067    0.1721203
  93.9700012    0.1759273
  93.9800034    0.1898725
  93.9900055    0.1921978
  94.0000076    0.1915908
  94.0100021    0.1934188
  94.0200043    0.1872852
  94.0300064    0.1785115
  94.0400009    0.1878853
  94.0500031    0.1898990
  94.0600052    0.1887573
  94.0700073    0.1874879
  94.0800018    0.1919454
  94.0900040    0.1892071
  94.1000061    0.1692730
  94.1100082    0.1718455
  94.1200027    0.1783162
  94.1300049    0.1802115
  94.1400070    0.1751994
  94.1500015    0.1812596
  94.1600037    0.1734737
  94.1700058    0.1792147
  94.1800079    0.1830406
  94.1900024    0.1800524
  94.2000046    0.1661897
  94.2100067    0.1849855
  94.2200012    0.1904005
  94.2300034    0.1734817
  94.2400055    0.1867092
  94.2500076    0.1646365
  94.2600021    0.1730348
  94.2700043    0.1788326
  94.2800064    0.1876221
  94.2900009    0.1879921
  94.3000031    0.1947467
  94.3100052    0.1952311
  94.3200073    0.1821360
  94.3300018    0.1911215
  94.3400040    0.1880229
  94.3500061    0.1781424
  94.3600082    0.1785678
  94.3700027    0.1850515
  94.3800049    0.1972654
  94.3900070    0.1837892
  94.4000015    0.1920261
  94.4100037    0.1772685
  94.4200058    0.1846090
  94.4300079    0.1891647
  94.4400024    0.1884157
  94.4500046    0.1907227
  94.4600067    0.1974036
  94.4700012    0.1883549
  94.4800034    0.1757866
  94.4900055    0.1855945
  94.5000076    0.1769024
  94.5100021    0.1867492
  94.5200043    0.1739036
  94.5300064    0.1802821
  94.5400009    0.1750271
  94.5500031    0.1755805
  94.5600052    0.1783452
  94.5700073    0.1834664
  94.5800018    0.1738733
  94.5900040    0.1667620
  94.6000061    0.1798338
  94.6100082    0.1809316
  94.6200027    0.1789539
  94.6300049    0.1718926
  94.6400070    0.1791846
  94.6500015    0.1776624
  94.6600037    0.1828570
  94.6700058    0.1805168
  94.6800079    0.1831530
  94.6900024    0.1871112
  94.7000046    0.1837449
  94.7100067    0.1847737
  94.7200012    0.1832817
  94.7300034    0.1861147
  94.7400055    0.1810037
  94.7500076    0.2012550
  94.7600021    0.1921329
  94.7700043    0.1834788
  94.7800064    0.1796845
  94.7900009    0.1901868
  94.8000031    0.1812268
  94.8100052    0.1898739
  94.8200073    0.1985519
  94.8300018    0.1779169
  94.8400040    0.1954627
  94.8500061    0.1891744
  94.8600082    0.1855238
  94.8700027    0.1796176
  94.8800049    0.1824411
  94.8900070    0.1888881
  94.9000015    0.1829618
  94.9100037    0.1848304
  94.9200058    0.1931918
  94.9300079    0.1880344
  94.9400024    0.1846366
  94.9500046    0.1757712
  94.9600067    0.1952524
  94.9700012    0.1833863
  94.9800034    0.1885761
  94.9900055    0.1728032
  95.0000076    0.1731687
  95.0100021    0.1729223
  95.0200043    0.1782499
  95.0300064    0.1793264
  95.0400009    0.1711319
  95.0500031    0.1706695
  95.0600052    0.1788306
  95.0700073    0.1706708
  95.0800018    0.1882167
  95.0900040    0.1836153
  95.1000061    0.1778505
  95.1100082    0.1747167
  95.1200027    0.1737313
  95.1300049    0.1893800
  95.1400070    0.1752966
  95.1500015    0.1798129
  95.1600037    0.1844600
  95.1700058    0.1740333
  95.1800079    0.1741418
  95.1900024    0.1750349
  95.2000046    0.1777174
  95.2100067    0.1732677
  95.2200012    0.1704268
  95.2300034    0.1697856
  95.2400055    0.1579602
  95.2500076    0.1764913
  95.2600021    0.1743797
  95.2700043    0.1709374
  95.2800064    0.1633701
  95.2900009    0.1686572
  95.3000031    0.1616311
  95.3100052    0.1650899
  95.3200073    0.1665650
  95.3300018    0.1659847
  95.3400040    0.1818422
  95.3500061    0.1869582
  95.3600082    0.1822341
  95.3700027    0.1894082
  95.3800049    0.1967977
  95.3900070    0.1800269
  95.4000015    0.1965280
  95.4100037    0.1840494
  95.4200058    0.1847436
  95.4300079    0.1674700
  95.4400024    0.1841169
  95.4500046    0.1896781
  95.4600067    0.1756437
  95.4700012    0.1679758
  95.4800034    0.1620902
  95.4900055    0.1699620
  95.5000076    0.1652745
  95.5100021    0.1613787
  95.5200043    0.1644223
  95.5300064    0.1679703
  95.5400009    0.1601353
  95.5500031    0.1623545
  95.5600052    0.1693966
  95.5700073    0.1616523
  95.5800018    0.1789798
  95.5900040    0.1830469
  95.6000061    0.1798816
  95.6100082    0.1848939
  95.6200027    0.1794260
  95.6300049    0.1821125
  95.6400070    0.1779822
  95.6500015    0.1647555
  95.6600037    0.1761009
  95.6700058    0.1657422
  95.6800079    0.1583218
  95.6900024    0.1655392
  95.7000046    0.1788016
  95.7100067    0.1807317
  95.7200012    0.1864464
  95.7300034    0.1758689
  95.7400055    0.1746975
  95.7500076    0.1727882
  95.7600021    0.1826394
  95.7700043    0.1731495
  95.7800064    0.1724885
  95.7900009    0.1696123
  95.8000031    0.1704988
  95.8100052    0.1670929
  95.8200073    0.1664230
  95.8300018    0.1738240
  95.8400040    0.1776202
  95.8500061    0.1884284
  95.8600082    0.1743979
  95.8700027    0.1800738
  95.8800049    0.1763737
  95.8900070    0.1752104
  95.9000015    0.1756332
  95.9100037    0.1864588
  95.9200058    0.1758543
  95.9300079    0.1796035
  95.9400024    0.1743949
  95.9500046    0.1956661
  95.9600067    0.1732607
  95.9700012    0.1709570
  95.9800034    0.1732844
  95.9900055    0.1662864
  96.0000076    0.1651563
  96.0100021    0.1643734
  96.0200043    0.1806836
  96.0300064    0.1810032
  96.0400009    0.1765057
  96.0500031    0.1680474
  96.0600052    0.1752275
  96.0700073    0.1735154
  96.0800018    0.1827582
  96.0900040    0.1911212
  96.1000061    0.1865028
  96.1100082    0.1786920
  96.1200027    0.1864557
  96.1300049    0.1954154
  96.1400070    0.1747169
  96.1500015    0.1783001
  96.1600037    0.1937852
  96.1700058    0.1860052
  96.1800079    0.1787577
  96.1900024    0.1814750
  96.2000046    0.1816982
  96.2100067    0.1776818
  96.2200012    0.1809383
  96.2300034    0.1741417
  96.2400055    0.1750940
  96.2500076    0.1820849
  96.2600021    0.1735756
  96.2700043    0.1741619
  96.2800064    0.1887059
  96.2900009    0.1802351
  96.3000031    0.1822428
  96.3100052    0.1740442
  96.3200073    0.1783220
  96.3300018    0.1877052
  96.3400040    0.1864914
  96.3500061    0.1703698
  96.3600082    0.1895797
  96.3700027    0.1838810
  96.3800049    0.1695459
  96.3900070    0.1748412
  96.4000015    0.1751414
  96.4100037    0.1807017
  96.4200058    0.1746787
  96.4300079    0.1696116
  96.4400024    0.1862486
  96.4500046    0.1876203
  96.4600067    0.1852228
  96.4700012    0.1745280
  96.4800034    0.1671675
  96.4900055    0.1831576
  96.5000076    0.1688845
  96.5100021    0.1817406
  96.5200043    0.1765741
  96.5300064    0.1776800
  96.5400009    0.1704509
  96.5500031    0.1688575
  96.5600052    0.1727062
  96.5700073    0.1803210
  96.5800018    0.1803263
  96.5900040    0.1850134
  96.6000061    0.1834481
  96.6100082    0.1835225
  96.6200027    0.1843661
  96.6300049    0.1837629
  96.6400070    0.1728894
  96.6500015    0.1809686
  96.6600037    0.1883195
  96.6700058    0.2017004
  96.6800079    0.1731184
  96.6900024    0.1773812
  96.7000046    0.1855083
  96.7100067    0.1754367
  96.7200012    0.1801650
  96.7300034    0.1826163
  96.7400055    0.1965906
  96.7500076    0.1838017
  96.7600021    0.1826127
  96.7700043    0.1915457
  96.7800064    0.1717527
  96.7900009    0.1815926
  96.8000031    0.1784289
  96.8100052    0.1795415
  96.8200073    0.1839509
  96.8300018    0.1912101
  96.8400040    0.1928249
  96.8500061    0.1861838
  96.8600082    0.1853415
  96.8700027    0.1852827
  96.8800049    0.1811992
  96.8900070    0.1818139
  96.9000015    0.1946837
  96.9100037    0.1820663
  96.9200058    0.1932359
  96.9300079    0.1834452
  96.9400024    0.1646947
  96.9500046    0.1710627
  96.9600067    0.1726198
  96.9700012    0.1640529
  96.9800034    0.1679381
  96.9900055    0.1864874
  97.0000076    0.1764841
  97.0100021    0.1791524
  97.0200043    0.1801980
  97.0300064    0.1883522
  97.0400009    0.1756637
  97.0500031    0.1736963
  97.0600052    0.1820604
  97.0700073    0.1936163
  97.0800018    0.1897075
  97.0900040    0.1870385
  97.1000061    0.1863631
  97.1100082    0.1778803
  97.1200027    0.1822446
  97.1300049    0.1821788
  97.1400070    0.1718723
  97.1500015    0.1810932
  97.1600037    0.1733817
  97.1700058    0.1801263
  97.1800079    0.1791426
  97.1900024    0.1818640
  97.2000046    0.1878481
  97.2100067    0.1850797
  97.2200012    0.1877339
  97.2300034    0.1845622
  97.2400055    0.1773250
  97.2500076    0.1801304
  97.2600021    0.1944765
  97.2700043    0.1970248
  97.2800064    0.1940241
  97.2900009    0.1937821
  97.3000031    0.1834980
  97.3100052    0.1832942
  97.3200073    0.1863836
  97.3300018    0.1907164
  97.3400040    0.1841869
  97.3500061    0.1988644
  97.3600082    0.1796098
  97.3700027    0.1923596
  97.3800049    0.1851698
  97.3900070    0.1819828
  97.4000015    0.1911772
  97.4100037    0.1939701
  97.4200058    0.1929913
  97.4300079    0.1806147
  97.4400024    0.1935906
  97.4500046    0.2024047
  97.4600067    0.1875232
  97.4700012    0.1904282
  97.4800034    0.1839120
  97.4900055    0.1935136
  97.5000076    0.1935146
  97.5100021    0.1988766
  97.5200043    0.1901433
  97.5300064    0.1939133
  97.5400009    0.1816338
  97.5500031    0.1889405
  97.5600052    0.1828565
  97.5700073    0.1779969
  97.5800018    0.1859958
  97.5900040    0.1953165
  97.6000061    0.1792423
  97.6100082    0.1836698
  97.6200027    0.1949473
  97.6300049    0.1914623
  97.6400070    0.1879550
  97.6500015    0.1833129
  97.6600037    0.1772197
  97.6700058    0.1823263
  97.6800079    0.1936176
  97.6900024    0.1927193
  97.7000046    0.1910293
  97.7100067    0.1906284
  97.7200012    0.1965131
  97.7300034    0.1933234
  97.7400055    0.1924949
  97.7500076    0.1989948
  97.7600021    0.2011093
  97.7700043    0.1907682
  97.7800064    0.1915118
  97.7900009    0.1944891
  97.8000031    0.1940589
  97.8100052    0.1905835
  97.8200073    0.1941923
  97.8300018    0.1919588
  97.8400040    0.1975994
  97.8500061    0.2049768
  97.8600082    0.2041731
  97.8700027    0.2004419
  97.8800049    0.2085290
  97.8900070    0.1892517
  97.9000015    0.1877860
  97.9100037    0.1985862
  97.9200058    0.1974101
  97.9300079    0.2005737
  97.9400024    0.1927394
  97.9500046    0.1876116
  97.9600067    0.1803065
  97.9700012    0.2020702
  97.9800034    0.1985645
  97.9900055    0.2005522
  98.0000076    0.1859694
  98.0100021    0.1919957
  98.0200043    0.1911820
  98.0300064    0.1934396
  98.0400009    0.1983259
  98.0500031    0.1946993
  98.0600052    0.1987247
  98.0700073    0.1945177
  98.0800018    0.2013372
  98.0900040    0.2087934
  98.1000061    0.2038393
  98.1100082    0.2061270
  98.1200027    0.2010347
  98.1300049    0.2065493
  98.1400070    0.2165821
  98.1500015    0.2086346
  98.1600037    0.2030308
  98.1700058    0.1995236
  98.1800079    0.1943835
  98.1900024    0.2018206
  98.2000046    0.1946329
  98.2100067    0.2009542
  98.2200012    0.2177283
  98.2300034    0.2067988
  98.2400055    0.2144495
  98.2500076    0.2100076
  98.2600021    0.1931915
  98.2700043    0.2003630
  98.2800064    0.2031242
  98.2900009    0.2135320
  98.3000031    0.2004542
  98.3100052    0.1978618
  98.3200073    0.2052418
  98.3300018    0.1979693
  98.3400040    0.1982681
  98.3500061    0.1867312
  98.3600082    0.1905283
  98.3700027    0.1973706
  98.3800049    0.1860554
  98.3900070    0.1902450
  98.4000015    0.1900732
  98.4100037    0.1903729
  98.4200058    0.1981709
  98.4300079    0.1988063
  98.4400024    0.1963431
  98.4500046    0.1961928
  98.4600067    0.1998555
  98.4700012    0.2047560
  98.4800034    0.1907368
  98.4900055    0.1957970
  98.5000076    0.2146702
  98.5100021    0.2037219
  98.5200043    0.1991834
  98.5300064    0.1984438
  98.5400009    0.2213203
  98.5500031    0.2132714
  98.5600052    0.2102006
  98.5700073    0.2062072
  98.5800018    0.2021401
  98.5900040    0.2025083
  98.6000061    0.1928879
  98.6100082    0.2037406
  98.6200027    0.1852188
  98.6300049    0.1899445
  98.6400070    0.1918258
  98.6500015    0.1892901
  98.6600037    0.1965580
  98.6700058    0.2024768
  98.6800079    0.2116669
  98.6900024    0.2183576
  98.7000046    0.2050119
  98.7100067    0.2101015
  98.7200012    0.2111619
  98.7300034    0.2010205
  98.7400055    0.2100355
  98.7500076    0.1980632
  98.7600021    0.2003313
  98.7700043    0.1853002
  98.7800064    0.1926848
  98.7900009    0.1976924
  98.8000031    0.1940967
  98.8100052    0.1923724
  98.8200073    0.2025228
  98.8300018    0.2065441
  98.8400040    0.1922715
  98.8500061    0.2031718
  98.8600082    0.1965893
  98.8700027    0.1897837
  98.8800049    0.2083518
  98.8900070    0.2000648
  98.9000015    0.2043966
  98.9100037    0.1942309
  98.9200058    0.2073261
  98.9300079    0.2132428
  98.9400024    0.2135957
  98.9500046    0.2150209
  98.9600067    0.2170722
  98.9700012    0.2108588
  98.9800034    0.2130111
  98.9900055    0.2206799
  99.0000076    0.2260110
  99.0100021    0.2177470
  99.0200043    0.2264477
  99.0300064    0.2127907
  99.0400009    0.2013095
  99.0500031    0.2095576
  99.0600052    0.2021730
  99.0700073    0.2007809
  99.0800018    0.2023212
  99.0900040    0.2059476
  99.1000061    0.1967168
  99.1100082    0.2029450
  99.1200027    0.2031474
  99.1300049    0.1942878
  99.1400070    0.2041608
  99.1500015    0.2008978
  99.1600037    0.1975425
  99.1700058    0.2253684
  99.1800079    0.2096235
  99.1900024    0.2060431
  99.2000046    0.1932655
  99.2100067    0.1969078
  99.2200012    0.1816681
  99.2300034    0.2009187
  99.2400055    0.2006317
  99.2500076    0.1866080
  99.2600021    0.1852776
  99.2700043    0.1901836
  99.2800064    0.1970757
  99.2900009    0.1948953
  99.3000031    0.2201897
  99.3100052    0.2019120
  99.3200073    0.2048361
  99.3300018    0.2089344
  99.3400040    0.2007196
  99.3500061    0.1990326
  99.3600082    0.2033326
  99.3700027    0.2063811
  99.3800049    0.1943904
  99.3900070    0.2061622
  99.4000015    0.2030945
  99.4100037    0.1919910
  99.4200058    0.2035914
  99.4300079    0.2086018
  99.4400024    0.2091072
  99.4500046    0.2118217
  99.4600067    0.2018462
  99.4700012    0.2032821
  99.4800034    0.2094050
  99.4900055    0.2068920
  99.5000076    0.2142795
  99.5100021    0.2079578
  99.5200043    0.1970791
  99.5300064    0.2003779
  99.5400009    0.2156542
  99.5500031    0.2209450
  99.5600052    0.2204199
  99.5700073    0.2104947
  99.5800018    0.1956289
  99.5900040    0.1984285
  99.6000061    0.2014794
  99.6100082    0.2065989
  99.6200027    0.2090292
  99.6300049    0.1969635
  99.6400070    0.1927989
  99.6500015    0.1938571
  99.6600037    0.1960697
  99.6700058    0.1952399
  99.6800079    0.2068748
  99.6900024    0.2001530
  99.7000046    0.2057255
  99.7100067    0.1945511
  99.7200012    0.1911168
  99.7300034    0.2022940
  99.7400055    0.2092726
  99.7500076    0.2118240
  99.7600021    0.2043765
  99.7700043    0.2059288
  99.7800064    0.2071386
  99.7900085    0.1992946
  99.8000031    0.1977019
  99.8100052    0.2081696
  99.8200073    0.1987497
  99.8300018    0.1927032
  99.8400040    0.2076719
  99.8500061    0.2154086
  99.8600082    0.2057880
  99.8700027    0.1960323
  99.8800049    0.2031338
  99.8900070    0.2096471
  99.9000015    0.2158521
  99.9100037    0.2076507
  99.9200058    0.2196681
  99.9300079    0.2173041
  99.9400024    0.2126287
  99.9500046    0.2096557
  99.9600067    0.2000422
  99.9700012    0.2067927
  99.9800034    0.2148692
  99.9900055    0.2011100
 100.0000076    0.2122743
