# Supplementary material for: Exploration of the molecular mechanism of melatonin against polycystic ovary syndrome based on a network pharmacology approach and experimental validation
Source: Front Endocrinol (Lausanne). 2025 Aug 5;16:1528518. doi: 10.3389/fendo.2025.1528518 (PMC12361247; doi:10.3389/fendo.2025.1528518)
Supplement: Supplementary file 1 [file DataSheet1.zip › Raw data/molecular dynamics simulation/CYP19A1-Melatonin/rmsf-pro.xvg]

# This file was created Thu Oct 31 18:49:05 2024
# Created by:
#                       :-) GROMACS - gmx rmsf, 2022.3 (-:
# 
# Executable:   /usr/gromacs-2022.3/build/bin/gmx
# Data prefix:  /usr/gromacs-2022.3 (source tree)
# Working dir:  /media/zhuxf/ed1e2859-6835-4f28-bdc4-842a33339ae6/MD/1031-春天de奥利奥ri/CYP19A1-Melatonin
# Command line:
#   gmx rmsf -s md_0_1.tpr -f md_0_1_noPBC_MOL.xtc -o rmsf-pro.xvg -oq bfactor.pdb -res
# gmx rmsf is part of G R O M A C S:
#
# GROwing Monsters And Cloning Shrimps
#
@    title "RMS fluctuation"
@    xaxis  label "Residue"
@    yaxis  label "(nm)"
@TYPE xy
   45   0.4653
   46   0.2265
   47   0.1313
   48   0.1232
   49   0.1236
   50   0.1253
   51   0.1366
   52   0.1599
   53   0.1637
   54   0.2466
   55   0.1465
   56   0.1511
   57   0.1118
   58   0.1036
   59   0.1416
   60   0.1461
   61   0.0938
   62   0.0698
   63   0.0827
   64   0.1436
   65   0.0799
   66   0.1040
   67   0.2379
   68   0.1650
   69   0.1022
   70   0.1345
   71   0.1123
   72   0.1227
   73   0.0927
   74   0.1029
   75   0.1670
   76   0.1308
   77   0.1108
   78   0.1793
   79   0.2466
   80   0.1824
   81   0.1424
   82   0.1229
   83   0.1934
   84   0.1320
   85   0.0984
   86   0.1517
   87   0.0752
   88   0.0988
   89   0.0763
   90   0.0769
   91   0.0917
   92   0.1187
   93   0.1189
   94   0.0679
   95   0.0850
   96   0.0912
   97   0.0991
   98   0.1205
   99   0.1300
  100   0.1053
  101   0.0953
  102   0.0877
  103   0.1890
  104   0.1069
  105   0.1370
  106   0.0888
  107   0.1350
  108   0.1569
  109   0.1649
  110   0.1513
  111   0.1672
  112   0.0879
  113   0.1147
  114   0.1185
  115   0.1494
  116   0.1015
  117   0.0728
  118   0.0762
  119   0.1624
  120   0.1115
  121   0.0680
  122   0.0850
  123   0.1323
  124   0.0987
  125   0.1133
  126   0.1107
  127   0.1907
  128   0.1897
  129   0.1553
  130   0.1510
  131   0.0981
  132   0.1589
  133   0.1720
  134   0.1493
  135   0.0813
  136   0.1344
  137   0.1293
  138   0.1930
  139   0.2594
  140   0.1815
  141   0.1947
  142   0.2207
  143   0.1403
  144   0.1255
  145   0.2207
  146   0.1304
  147   0.1251
  148   0.1487
  149   0.1836
  150   0.1593
  151   0.1307
  152   0.1538
  153   0.1805
  154   0.1881
  155   0.2162
  156   0.1620
  157   0.1894
  158   0.2135
  159   0.3226
  160   0.2155
  161   0.1603
  162   0.1559
  163   0.1188
  164   0.1461
  165   0.0864
  166   0.1483
  167   0.1046
  168   0.0707
  169   0.1587
  170   0.0872
  171   0.0733
  172   0.0772
  173   0.1342
  174   0.1325
  175   0.0934
  176   0.1587
  177   0.1179
  178   0.0777
  179   0.0871
  180   0.1115
  181   0.2083
  182   0.1291
  183   0.1034
  184   0.1324
  185   0.0701
  186   0.1083
  187   0.1021
  188   0.0674
  189   0.0601
  190   0.0716
  191   0.0633
  192   0.0604
  193   0.0679
  194   0.0730
  195   0.1012
  196   0.0852
  197   0.0838
  198   0.0622
  199   0.0556
  200   0.0595
  201   0.0793
  202   0.1125
  203   0.0670
  204   0.0640
  205   0.1292
  206   0.0711
  207   0.0981
  208   0.1105
  209   0.1676
  210   0.1214
  211   0.1309
  212   0.1085
  213   0.0877
  214   0.0856
  215   0.1062
  216   0.0777
  217   0.0628
  218   0.1217
  219   0.0638
  220   0.0935
  221   0.0756
  222   0.1012
  223   0.0729
  224   0.1021
  225   0.1019
  226   0.0779
  227   0.0713
  228   0.0802
  229   0.0806
  230   0.0861
  231   0.0851
  232   0.1428
  233   0.1700
  234   0.0979
  235   0.0954
  236   0.2196
  237   0.1884
  238   0.1896
  239   0.2937
  240   0.1678
  241   0.1089
  242   0.1480
  243   0.1799
  244   0.0900
  245   0.1038
  246   0.1768
  247   0.0734
  248   0.0782
  249   0.1609
  250   0.0977
  251   0.0639
  252   0.1340
  253   0.1233
  254   0.0709
  255   0.0825
  256   0.1480
  257   0.1081
  258   0.0733
  259   0.0867
  260   0.0847
  261   0.1061
  262   0.0713
  263   0.1155
  264   0.1930
  265   0.1533
  266   0.1105
  267   0.1450
  268   0.1664
  269   0.2332
  270   0.3175
  271   0.3202
  272   0.2321
  273   0.3233
  274   0.2777
  275   0.2124
  276   0.1618
  277   0.0761
  278   0.0993
  279   0.0669
  280   0.0793
  281   0.1197
  282   0.0967
  283   0.0872
  284   0.1128
  285   0.1086
  286   0.1193
  287   0.1747
  288   0.1445
  289   0.1387
  290   0.1499
  291   0.1219
  292   0.1166
  293   0.1316
  294   0.1800
  295   0.1057
  296   0.0783
  297   0.0803
  298   0.0811
  299   0.0735
  300   0.0668
  301   0.0880
  302   0.1213
  303   0.0881
  304   0.1042
  305   0.0853
  306   0.0789
  307   0.0679
  308   0.0719
  309   0.1183
  310   0.0923
  311   0.1039
  312   0.0786
  313   0.1000
  314   0.0729
  315   0.0925
  316   0.0635
  317   0.0701
  318   0.0767
  319   0.0836
  320   0.0859
  321   0.1121
  322   0.1256
  323   0.1214
  324   0.1836
  325   0.1047
  326   0.1033
  327   0.1811
  328   0.0958
  329   0.1000
  330   0.1409
  331   0.0848
  332   0.0816
  333   0.0976
  334   0.1772
  335   0.0947
  336   0.0920
  337   0.1576
  338   0.1212
  339   0.1351
  340   0.1409
  341   0.1274
  342   0.2209
  343   0.1879
  344   0.2155
  345   0.1670
  346   0.1943
  347   0.1914
  348   0.1646
  349   0.1270
  350   0.1320
  351   0.1767
  352   0.1512
  353   0.0989
  354   0.2049
  355   0.0829
  356   0.0670
  357   0.1018
  358   0.0840
  359   0.0763
  360   0.0651
  361   0.1096
  362   0.0854
  363   0.0664
  364   0.0976
  365   0.0961
  366   0.1027
  367   0.1169
  368   0.1046
  369   0.1892
  370   0.1875
  371   0.1168
  372   0.1296
  373   0.0919
  374   0.1054
  375   0.0794
  376   0.1149
  377   0.0954
  378   0.1623
  379   0.1675
  380   0.1563
  381   0.1403
  382   0.1489
  383   0.1662
  384   0.1962
  385   0.1553
  386   0.1736
  387   0.1403
  388   0.1398
  389   0.2065
  390   0.1750
  391   0.1126
  392   0.0979
  393   0.0814
  394   0.0789
  395   0.0768
  396   0.1036
  397   0.1241
  398   0.1223
  399   0.1178
  400   0.2487
  401   0.1402
  402   0.1462
  403   0.2525
  404   0.1955
  405   0.1811
  406   0.2267
  407   0.1156
  408   0.1425
  409   0.1599
  410   0.1453
  411   0.1843
  412   0.1841
  413   0.1040
  414   0.1129
  415   0.1131
  416   0.1604
  417   0.0993
  418   0.0865
  419   0.1289
  420   0.2093
  421   0.1829
  422   0.0959
  423   0.0937
  424   0.1050
  425   0.1784
  426   0.1116
  427   0.0858
  428   0.0899
  429   0.1012
  430   0.1107
  431   0.0949
  432   0.0987
  433   0.1083
  434   0.1378
  435   0.1288
  436   0.2135
  437   0.1760
  438   0.2437
  439   0.1593
  440   0.1476
  441   0.2162
  442   0.1599
  443   0.0874
  444   0.1019
  445   0.0911
  446   0.1054
  447   0.0839
  448   0.0716
  449   0.0633
  450   0.0893
  451   0.0676
  452   0.0900
  453   0.0715
  454   0.0918
  455   0.0960
  456   0.2397
  457   0.2388
  458   0.0793
  459   0.1105
  460   0.1011
  461   0.1514
  462   0.0815
  463   0.1040
  464   0.1678
  465   0.0991
  466   0.1276
  467   0.1290
  468   0.0936
  469   0.1480
  470   0.1005
  471   0.0918
  472   0.1511
  473   0.1084
  474   0.1073
  475   0.0947
  476   0.1548
  477   0.1353
  478   0.1028
  479   0.1106
  480   0.0886
  481   0.0729
  482   0.0833
  483   0.0866
  484   0.0991
  485   0.1141
  486   0.1460
  487   0.1543
  488   0.0886
  489   0.1267
  490   0.0842
  491   0.0883
  492   0.1125
  493   0.0949
  494   0.0928
  495   0.0929
  496   0.2247
