# Supplementary material for: Exploration of the molecular mechanism of melatonin against polycystic ovary syndrome based on a network pharmacology approach and experimental validation
Source: Front Endocrinol (Lausanne). 2025 Aug 5;16:1528518. doi: 10.3389/fendo.2025.1528518 (PMC12361247; doi:10.3389/fendo.2025.1528518)
Supplement: Supplementary file 1 [file DataSheet1.zip › Raw data/molecular dynamics simulation/CYP19A1-Melatonin/sasa-pro.xvg]

# This file was created Thu Oct 31 19:06:40 2024
# Created by:
#                       :-) GROMACS - gmx sasa, 2022.3 (-:
# 
# Executable:   /usr/gromacs-2022.3/build/bin/gmx
# Data prefix:  /usr/gromacs-2022.3 (source tree)
# Working dir:  /media/zhuxf/ed1e2859-6835-4f28-bdc4-842a33339ae6/MD/1031-春天de奥利奥ri/CYP19A1-Melatonin
# Command line:
#   gmx sasa -s md_0_1.tpr -f md_0_1_noPBC_MOL.xtc -o sasa-pro.xvg -tu ns
# gmx sasa is part of G R O M A C S:
#
# Georgetown Riga Oslo Madrid Amsterdam Chisinau Stockholm
#
@    title "Solvent Accessible Surface"
@    xaxis  label "Time (ns)"
@    yaxis  label "Area (nm\S2\N)"
@TYPE xy
@ view 0.15, 0.15, 0.75, 0.85
@ legend on
@ legend box on
@ legend loctype view
@ legend 0.78, 0.8
@ legend length 2
@ s0 legend "Total"
      0.000  200.214
      0.010  204.309
      0.020  207.363
      0.030  210.565
      0.040  207.475
      0.050  210.625
      0.060  212.568
      0.070  208.218
      0.080  210.268
      0.090  210.661
      0.100  208.672
      0.110  210.868
      0.120  213.143
      0.130  209.979
      0.140  212.740
      0.150  208.389
      0.160  210.204
      0.170  214.002
      0.180  213.176
      0.190  212.350
      0.200  209.797
      0.210  211.318
      0.220  211.367
      0.230  215.531
      0.240  211.359
      0.250  211.832
      0.260  216.339
      0.270  214.055
      0.280  210.648
      0.290  211.948
      0.300  211.026
      0.310  209.864
      0.320  212.836
      0.330  211.876
      0.340  213.453
      0.350  212.601
      0.360  213.456
      0.370  213.268
      0.380  212.586
      0.390  214.273
      0.400  208.226
      0.410  214.089
      0.420  211.724
      0.430  211.519
      0.440  214.436
      0.450  209.875
      0.460  214.942
      0.470  215.069
      0.480  215.796
      0.490  211.165
      0.500  213.346
      0.510  215.202
      0.520  218.041
      0.530  216.159
      0.540  214.514
      0.550  213.995
      0.560  218.531
      0.570  214.817
      0.580  218.710
      0.590  215.078
      0.600  216.450
      0.610  217.327
      0.620  217.164
      0.630  214.990
      0.640  213.994
      0.650  214.150
      0.660  215.089
      0.670  213.818
      0.680  215.265
      0.690  212.539
      0.700  211.963
      0.710  214.576
      0.720  212.805
      0.730  212.242
      0.740  212.364
      0.750  214.713
      0.760  214.430
      0.770  214.019
      0.780  211.102
      0.790  210.941
      0.800  215.214
      0.810  213.548
      0.820  212.973
      0.830  214.552
      0.840  209.607
      0.850  208.426
      0.860  207.527
      0.870  214.910
      0.880  208.630
      0.890  209.843
      0.900  209.844
      0.910  210.678
      0.920  209.104
      0.930  210.098
      0.940  210.576
      0.950  209.861
      0.960  208.025
      0.970  206.739
      0.980  208.000
      0.990  205.587
      1.000  205.655
      1.010  208.458
      1.020  206.795
      1.030  207.687
      1.040  211.296
      1.050  209.775
      1.060  209.675
      1.070  209.971
      1.080  206.691
      1.090  205.875
      1.100  208.784
      1.110  213.351
      1.120  209.581
      1.130  209.755
      1.140  210.476
      1.150  211.016
      1.160  210.389
      1.170  205.657
      1.180  210.119
      1.190  210.168
      1.200  205.968
      1.210  205.985
      1.220  209.011
      1.230  208.162
      1.240  209.142
      1.250  208.901
      1.260  212.037
      1.270  209.291
      1.280  209.343
      1.290  207.420
      1.300  209.276
      1.310  208.746
      1.320  207.338
      1.330  210.885
      1.340  212.403
      1.350  211.196
      1.360  208.959
      1.370  211.887
      1.380  208.598
      1.390  209.059
      1.400  207.996
      1.410  207.805
      1.420  209.977
      1.430  210.440
      1.440  207.741
      1.450  206.860
      1.460  209.502
      1.470  206.808
      1.480  207.527
      1.490  209.575
      1.500  207.947
      1.510  213.442
      1.520  206.034
      1.530  212.130
      1.540  209.604
      1.550  210.553
      1.560  209.280
      1.570  208.244
      1.580  206.635
      1.590  211.755
      1.600  207.856
      1.610  210.078
      1.620  208.783
      1.630  208.280
      1.640  207.310
      1.650  211.212
      1.660  212.081
      1.670  209.896
      1.680  211.201
      1.690  212.843
      1.700  209.703
      1.710  208.801
      1.720  211.398
      1.730  212.107
      1.740  207.435
      1.750  208.604
      1.760  210.615
      1.770  207.975
      1.780  208.444
      1.790  206.185
      1.800  212.617
      1.810  212.891
      1.820  209.305
      1.830  212.756
      1.840  212.390
      1.850  211.166
      1.860  209.888
      1.870  210.669
      1.880  212.776
      1.890  212.777
      1.900  210.019
      1.910  210.704
      1.920  214.058
      1.930  213.017
      1.940  209.398
      1.950  211.475
      1.960  214.471
      1.970  209.448
      1.980  213.303
      1.990  210.818
      2.000  210.526
      2.010  211.033
      2.020  209.228
      2.030  211.841
      2.040  211.104
      2.050  209.512
      2.060  211.965
      2.070  211.866
      2.080  209.659
      2.090  207.905
      2.100  208.593
      2.110  210.122
      2.120  212.396
      2.130  206.858
      2.140  206.499
      2.150  208.261
      2.160  210.908
      2.170  208.260
      2.180  207.757
      2.190  208.909
      2.200  207.263
      2.210  206.071
      2.220  207.853
      2.230  209.935
      2.240  207.464
      2.250  206.629
      2.260  208.853
      2.270  207.621
      2.280  208.220
      2.290  210.463
      2.300  210.887
      2.310  210.094
      2.320  209.365
      2.330  207.471
      2.340  209.860
      2.350  209.634
      2.360  208.392
      2.370  211.108
      2.380  214.410
      2.390  212.858
      2.400  211.137
      2.410  210.924
      2.420  211.434
      2.430  210.556
      2.440  208.465
      2.450  209.252
      2.460  206.247
      2.470  209.383
      2.480  211.828
      2.490  209.994
      2.500  208.449
      2.510  215.053
      2.520  207.017
      2.530  210.936
      2.540  208.074
      2.550  211.063
      2.560  213.200
      2.570  212.941
      2.580  209.981
      2.590  211.453
      2.600  211.205
      2.610  209.900
      2.620  206.315
      2.630  209.858
      2.640  207.040
      2.650  211.415
      2.660  209.039
      2.670  212.492
      2.680  208.312
      2.690  210.288
      2.700  211.216
      2.710  209.858
      2.720  211.014
      2.730  206.634
      2.740  207.738
      2.750  209.898
      2.760  210.578
      2.770  210.224
      2.780  208.343
      2.790  207.901
      2.800  210.576
      2.810  207.960
      2.820  207.889
      2.830  208.964
      2.840  206.973
      2.850  208.697
      2.860  209.977
      2.870  209.565
      2.880  211.457
      2.890  208.532
      2.900  210.886
      2.910  209.307
      2.920  209.243
      2.930  206.786
      2.940  207.524
      2.950  210.743
      2.960  208.420
      2.970  209.264
      2.980  208.795
      2.990  209.529
      3.000  208.683
      3.010  210.777
      3.020  212.128
      3.030  213.500
      3.040  211.875
      3.050  210.860
      3.060  209.086
      3.070  210.545
      3.080  209.375
      3.090  208.046
      3.100  210.384
      3.110  213.466
      3.120  209.980
      3.130  210.571
      3.140  210.898
      3.150  210.493
      3.160  211.460
      3.170  208.937
      3.180  206.959
      3.190  210.348
      3.200  212.003
      3.210  211.561
      3.220  208.271
      3.230  208.465
      3.240  211.251
      3.250  208.408
      3.260  209.544
      3.270  207.733
      3.280  209.475
      3.290  211.678
      3.300  211.025
      3.310  210.329
      3.320  212.029
      3.330  211.487
      3.340  210.423
      3.350  209.064
      3.360  210.253
      3.370  211.968
      3.380  212.730
      3.390  215.369
      3.400  213.219
      3.410  210.842
      3.420  210.338
      3.430  207.285
      3.440  211.948
      3.450  208.291
      3.460  212.249
      3.470  212.311
      3.480  208.856
      3.490  210.347
      3.500  211.879
      3.510  212.761
      3.520  208.731
      3.530  213.782
      3.540  211.124
      3.550  211.566
      3.560  211.288
      3.570  212.459
      3.580  213.422
      3.590  215.463
      3.600  209.168
      3.610  212.411
      3.620  213.668
      3.630  211.818
      3.640  213.260
      3.650  213.145
      3.660  211.252
      3.670  210.320
      3.680  213.365
      3.690  209.609
      3.700  206.747
      3.710  213.007
      3.720  212.371
      3.730  212.452
      3.740  213.701
      3.750  211.629
      3.760  211.656
      3.770  211.638
      3.780  211.151
      3.790  211.859
      3.800  207.665
      3.810  212.553
      3.820  211.192
      3.830  210.260
      3.840  208.511
      3.850  209.259
      3.860  209.757
      3.870  209.313
      3.880  208.812
      3.890  211.396
      3.900  212.272
      3.910  211.555
      3.920  212.835
      3.930  212.317
      3.940  215.530
      3.950  212.066
      3.960  213.391
      3.970  213.206
      3.980  214.645
      3.990  212.036
      4.000  210.591
      4.010  212.272
      4.020  209.924
      4.030  213.728
      4.040  211.727
      4.050  211.376
      4.060  210.208
      4.070  208.775
      4.080  208.304
      4.090  209.146
      4.100  211.019
      4.110  210.032
      4.120  208.849
      4.130  210.463
      4.140  206.906
      4.150  208.945
      4.160  207.574
      4.170  208.293
      4.180  209.736
      4.190  207.938
      4.200  208.814
      4.210  208.968
      4.220  209.382
      4.230  213.819
      4.240  210.180
      4.250  207.584
      4.260  207.766
      4.270  209.361
      4.280  210.205
      4.290  214.309
      4.300  215.260
      4.310  213.394
      4.320  210.988
      4.330  214.593
      4.340  215.252
      4.350  214.044
      4.360  212.972
      4.370  214.844
      4.380  212.634
      4.390  209.731
      4.400  212.217
      4.410  212.814
      4.420  213.297
      4.430  212.504
      4.440  212.415
      4.450  212.781
      4.460  212.313
      4.470  213.102
      4.480  210.125
      4.490  211.301
      4.500  212.060
      4.510  211.894
      4.520  213.392
      4.530  209.732
      4.540  211.944
      4.550  212.136
      4.560  210.783
      4.570  209.470
      4.580  208.320
      4.590  208.136
      4.600  210.915
      4.610  211.255
      4.620  210.845
      4.630  208.938
      4.640  209.948
      4.650  208.744
      4.660  213.198
      4.670  211.685
      4.680  208.182
      4.690  209.814
      4.700  208.723
      4.710  210.540
      4.720  205.938
      4.730  210.560
      4.740  207.391
      4.750  208.521
      4.760  207.495
      4.770  208.841
      4.780  208.746
      4.790  207.059
      4.800  207.915
      4.810  206.447
      4.820  208.314
      4.830  205.946
      4.840  207.347
      4.850  206.736
      4.860  207.826
      4.870  206.166
      4.880  208.205
      4.890  212.508
      4.900  211.158
      4.910  206.643
      4.920  209.118
      4.930  208.412
      4.940  206.054
      4.950  207.019
      4.960  209.389
      4.970  208.182
      4.980  207.077
      4.990  207.550
      5.000  209.300
      5.010  211.345
      5.020  208.365
      5.030  207.464
      5.040  205.774
      5.050  207.924
      5.060  207.945
      5.070  203.061
      5.080  204.310
      5.090  208.511
      5.100  208.643
      5.110  206.869
      5.120  207.391
      5.130  212.473
      5.140  211.226
      5.150  209.204
      5.160  211.647
      5.170  208.494
      5.180  209.616
      5.190  209.693
      5.200  210.623
      5.210  209.596
      5.220  207.891
      5.230  206.046
      5.240  207.422
      5.250  208.190
      5.260  206.478
      5.270  211.384
      5.280  208.732
      5.290  207.334
      5.300  206.537
      5.310  205.657
      5.320  207.975
      5.330  209.900
      5.340  207.534
      5.350  210.958
      5.360  208.581
      5.370  209.167
      5.380  210.561
      5.390  213.976
      5.400  207.853
      5.410  211.701
      5.420  212.939
      5.430  209.285
      5.440  208.651
      5.450  208.942
      5.460  207.856
      5.470  212.029
      5.480  212.160
      5.490  210.404
      5.500  210.216
      5.510  210.416
      5.520  210.184
      5.530  207.668
      5.540  211.347
      5.550  211.989
      5.560  213.089
      5.570  211.519
      5.580  208.681
      5.590  207.873
      5.600  209.437
      5.610  211.270
      5.620  209.298
      5.630  207.501
      5.640  210.903
      5.650  207.099
      5.660  210.430
      5.670  210.860
      5.680  207.605
      5.690  209.144
      5.700  210.024
      5.710  206.695
      5.720  209.078
      5.730  209.240
      5.740  215.260
      5.750  208.869
      5.760  212.525
      5.770  214.329
      5.780  211.625
      5.790  208.740
      5.800  206.880
      5.810  210.432
      5.820  211.822
      5.830  209.282
      5.840  210.074
      5.850  208.310
      5.860  205.855
      5.870  208.198
      5.880  209.120
      5.890  211.310
      5.900  210.988
      5.910  211.142
      5.920  208.827
      5.930  213.312
      5.940  206.521
      5.950  209.634
      5.960  210.276
      5.970  211.795
      5.980  209.271
      5.990  209.785
      6.000  208.790
      6.010  208.620
      6.020  208.868
      6.030  212.101
      6.040  208.792
      6.050  210.072
      6.060  207.155
      6.070  210.575
      6.080  210.783
      6.090  209.441
      6.100  208.644
      6.110  211.968
      6.120  210.672
      6.130  210.021
      6.140  209.794
      6.150  211.489
      6.160  211.835
      6.170  211.930
      6.180  213.027
      6.190  212.859
      6.200  212.406
      6.210  209.528
      6.220  209.270
      6.230  209.652
      6.240  207.547
      6.250  206.655
      6.260  207.514
      6.270  211.459
      6.280  209.246
      6.290  208.962
      6.300  207.535
      6.310  209.511
      6.320  209.267
      6.330  207.979
      6.340  204.657
      6.350  207.000
      6.360  208.144
      6.370  209.006
      6.380  206.561
      6.390  207.636
      6.400  206.622
      6.410  205.605
      6.420  208.244
      6.430  210.987
      6.440  209.368
      6.450  211.337
      6.460  211.027
      6.470  209.064
      6.480  209.871
      6.490  210.427
      6.500  208.917
      6.510  207.306
      6.520  209.172
      6.530  210.925
      6.540  207.244
      6.550  209.509
      6.560  208.484
      6.570  208.005
      6.580  206.953
      6.590  209.804
      6.600  208.522
      6.610  209.559
      6.620  209.070
      6.630  210.815
      6.640  209.188
      6.650  207.964
      6.660  207.500
      6.670  209.653
      6.680  211.631
      6.690  209.851
      6.700  209.244
      6.710  212.887
      6.720  209.394
      6.730  206.246
      6.740  209.901
      6.750  210.086
      6.760  210.715
      6.770  211.613
      6.780  210.292
      6.790  209.519
      6.800  209.378
      6.810  208.211
      6.820  209.613
      6.830  209.152
      6.840  209.823
      6.850  211.633
      6.860  209.374
      6.870  209.639
      6.880  211.735
      6.890  210.278
      6.900  212.531
      6.910  214.670
      6.920  208.285
      6.930  209.240
      6.940  210.138
      6.950  212.421
      6.960  212.696
      6.970  210.985
      6.980  213.313
      6.990  212.617
      7.000  212.059
      7.010  211.807
      7.020  215.703
      7.030  212.283
      7.040  209.014
      7.050  211.997
      7.060  210.367
      7.070  209.305
      7.080  211.636
      7.090  210.078
      7.100  211.510
      7.110  207.412
      7.120  210.627
      7.130  210.096
      7.140  213.226
      7.150  210.430
      7.160  208.360
      7.170  208.255
      7.180  208.721
      7.190  210.824
      7.200  210.452
      7.210  209.520
      7.220  209.652
      7.230  210.883
      7.240  210.830
      7.250  213.423
      7.260  212.022
      7.270  210.869
      7.280  211.122
      7.290  210.015
      7.300  212.098
      7.310  207.757
      7.320  211.652
      7.330  212.567
      7.340  211.691
      7.350  208.691
      7.360  211.998
      7.370  210.008
      7.380  208.087
      7.390  207.922
      7.400  207.062
      7.410  210.806
      7.420  210.140
      7.430  208.886
      7.440  210.993
      7.450  210.228
      7.460  211.529
      7.470  210.648
      7.480  211.275
      7.490  208.435
      7.500  211.906
      7.510  210.623
      7.520  208.525
      7.530  212.583
      7.540  211.055
      7.550  208.356
      7.560  209.870
      7.570  212.908
      7.580  211.298
      7.590  209.984
      7.600  208.672
      7.610  208.370
      7.620  209.770
      7.630  210.138
      7.640  206.966
      7.650  212.031
      7.660  209.531
      7.670  209.409
      7.680  208.728
      7.690  209.433
      7.700  206.033
      7.710  207.379
      7.720  210.751
      7.730  207.722
      7.740  207.302
      7.750  209.724
      7.760  208.990
      7.770  208.636
      7.780  209.308
      7.790  210.112
      7.800  209.696
      7.810  213.188
      7.820  210.622
      7.830  211.760
      7.840  211.058
      7.850  209.842
      7.860  207.066
      7.870  210.617
      7.880  205.917
      7.890  205.494
      7.900  208.259
      7.910  207.221
      7.920  209.547
      7.930  208.472
      7.940  207.285
      7.950  205.794
      7.960  206.258
      7.970  207.294
      7.980  203.450
      7.990  205.348
      8.000  207.930
      8.010  207.661
      8.020  208.210
      8.030  206.764
      8.040  207.060
      8.050  207.638
      8.060  207.581
      8.070  208.103
      8.080  208.996
      8.090  208.480
      8.100  205.575
      8.110  207.662
      8.120  208.015
      8.130  204.285
      8.140  207.294
      8.150  208.677
      8.160  205.606
      8.170  205.079
      8.180  204.711
      8.190  205.177
      8.200  205.777
      8.210  207.252
      8.220  202.997
      8.230  205.425
      8.240  205.296
      8.250  206.232
      8.260  207.205
      8.270  206.654
      8.280  209.684
      8.290  207.015
      8.300  207.373
      8.310  207.233
      8.320  204.080
      8.330  207.564
      8.340  203.240
      8.350  206.224
      8.360  205.255
      8.370  205.489
      8.380  207.425
      8.390  207.340
      8.400  204.329
      8.410  206.874
      8.420  206.680
      8.430  205.250
      8.440  208.589
      8.450  206.506
      8.460  205.769
      8.470  206.714
      8.480  209.104
      8.490  207.645
      8.500  205.138
      8.510  208.782
      8.520  209.146
      8.530  208.551
      8.540  207.404
      8.550  210.392
      8.560  208.846
      8.570  208.351
      8.580  208.140
      8.590  207.428
      8.600  207.292
      8.610  209.563
      8.620  206.940
      8.630  208.670
      8.640  209.797
      8.650  208.757
      8.660  207.042
      8.670  209.540
      8.680  208.941
      8.690  208.134
      8.700  209.351
      8.710  209.289
      8.720  205.371
      8.730  205.864
      8.740  204.635
      8.750  207.662
      8.760  205.897
      8.770  207.243
      8.780  207.552
      8.790  204.291
      8.800  205.524
      8.810  203.092
      8.820  206.362
      8.830  203.319
      8.840  208.996
      8.850  205.701
      8.860  205.671
      8.870  206.160
      8.880  206.134
      8.890  205.753
      8.900  205.901
      8.910  208.456
      8.920  207.771
      8.930  205.923
      8.940  205.541
      8.950  205.378
      8.960  207.332
      8.970  205.682
      8.980  207.982
      8.990  209.878
      9.000  207.014
      9.010  207.671
      9.020  206.750
      9.030  205.096
      9.040  206.748
      9.050  207.776
      9.060  208.718
      9.070  208.842
      9.080  205.204
      9.090  209.807
      9.100  205.762
      9.110  206.523
      9.120  204.946
      9.130  207.549
      9.140  208.539
      9.150  209.234
      9.160  208.240
      9.170  207.894
      9.180  209.336
      9.190  208.400
      9.200  208.732
      9.210  211.860
      9.220  207.713
      9.230  208.060
      9.240  210.511
      9.250  207.250
      9.260  211.946
      9.270  210.533
      9.280  209.153
      9.290  209.094
      9.300  208.899
      9.310  209.069
      9.320  208.363
      9.330  204.710
      9.340  208.102
      9.350  207.094
      9.360  212.299
      9.370  208.617
      9.380  207.102
      9.390  207.674
      9.400  205.780
      9.410  205.656
      9.420  210.134
      9.430  204.076
      9.440  207.775
      9.450  208.091
      9.460  208.971
      9.470  207.559
      9.480  210.882
      9.490  205.332
      9.500  206.283
      9.510  206.762
      9.520  209.379
      9.530  212.477
      9.540  208.985
      9.550  204.929
      9.560  209.915
      9.570  209.572
      9.580  212.740
      9.590  211.429
      9.600  211.185
      9.610  208.374
      9.620  206.891
      9.630  209.037
      9.640  210.842
      9.650  207.757
      9.660  209.250
      9.670  213.512
      9.680  208.856
      9.690  209.480
      9.700  206.413
      9.710  207.448
      9.720  209.936
      9.730  209.756
      9.740  206.805
      9.750  209.622
      9.760  204.901
      9.770  206.303
      9.780  205.159
      9.790  205.296
      9.800  207.213
      9.810  207.543
      9.820  205.891
      9.830  207.630
      9.840  209.034
      9.850  208.027
      9.860  205.184
      9.870  204.267
      9.880  204.421
      9.890  202.119
      9.900  205.996
      9.910  206.967
      9.920  207.579
      9.930  205.683
      9.940  206.680
      9.950  208.973
      9.960  207.126
      9.970  206.664
      9.980  203.551
      9.990  206.172
     10.000  207.355
     10.010  209.011
     10.020  207.305
     10.030  208.264
     10.040  206.165
     10.050  205.048
     10.060  204.984
     10.070  203.692
     10.080  208.895
     10.090  207.964
     10.100  204.855
     10.110  209.078
     10.120  206.971
     10.130  208.790
     10.140  207.121
     10.150  211.626
     10.160  208.704
     10.170  207.735
     10.180  211.967
     10.190  209.154
     10.200  208.007
     10.210  209.554
     10.220  209.553
     10.230  207.060
     10.240  206.520
     10.250  208.725
     10.260  212.386
     10.270  207.126
     10.280  209.714
     10.290  210.522
     10.300  209.447
     10.310  211.249
     10.320  212.215
     10.330  209.153
     10.340  209.811
     10.350  207.557
     10.360  208.548
     10.370  207.367
     10.380  207.494
     10.390  205.867
     10.400  210.048
     10.410  207.575
     10.420  204.194
     10.430  211.377
     10.440  209.179
     10.450  209.760
     10.460  212.223
     10.470  210.040
     10.480  208.189
     10.490  205.685
     10.500  209.182
     10.510  207.590
     10.520  205.563
     10.530  209.158
     10.540  210.367
     10.550  205.653
     10.560  206.872
     10.570  210.197
     10.580  207.258
     10.590  203.832
     10.600  206.755
     10.610  206.895
     10.620  207.902
     10.630  204.954
     10.640  207.812
     10.650  208.193
     10.660  208.903
     10.670  205.601
     10.680  206.683
     10.690  207.782
     10.700  207.867
     10.710  206.697
     10.720  206.417
     10.730  205.678
     10.740  209.649
     10.750  210.732
     10.760  209.926
     10.770  210.982
     10.780  210.470
     10.790  210.568
     10.800  211.352
     10.810  208.216
     10.820  210.631
     10.830  205.735
     10.840  207.879
     10.850  209.311
     10.860  212.012
     10.870  207.572
     10.880  209.060
     10.890  208.152
     10.900  208.417
     10.910  208.940
     10.920  210.442
     10.930  211.486
     10.940  210.696
     10.950  208.268
     10.960  209.262
     10.970  206.812
     10.980  208.856
     10.990  210.507
     11.000  211.403
     11.010  210.053
     11.020  210.256
     11.030  210.481
     11.040  208.404
     11.050  211.369
     11.060  208.629
     11.070  212.389
     11.080  208.774
     11.090  210.415
     11.100  206.970
     11.110  206.882
     11.120  205.775
     11.130  207.277
     11.140  209.529
     11.150  208.302
     11.160  209.893
     11.170  207.374
     11.180  205.215
     11.190  206.371
     11.200  206.229
     11.210  211.451
     11.220  207.494
     11.230  209.642
     11.240  206.215
     11.250  203.366
     11.260  203.361
     11.270  204.441
     11.280  208.482
     11.290  205.877
     11.300  207.243
     11.310  207.496
     11.320  209.390
     11.330  206.836
     11.340  206.261
     11.350  205.601
     11.360  203.709
     11.370  208.985
     11.380  210.831
     11.390  210.493
     11.400  210.595
     11.410  208.089
     11.420  210.138
     11.430  205.295
     11.440  206.261
     11.450  207.707
     11.460  208.410
     11.470  207.332
     11.480  206.399
     11.490  207.070
     11.500  207.812
     11.510  207.613
     11.520  207.187
     11.530  207.136
     11.540  209.353
     11.550  210.152
     11.560  210.116
     11.570  206.415
     11.580  209.896
     11.590  207.614
     11.600  210.392
     11.610  206.908
     11.620  207.501
     11.630  209.095
     11.640  208.645
     11.650  208.155
     11.660  206.183
     11.670  206.229
     11.680  207.984
     11.690  207.561
     11.700  207.071
     11.710  208.089
     11.720  206.953
     11.730  205.993
     11.740  209.400
     11.750  206.500
     11.760  209.327
     11.770  208.146
     11.780  205.189
     11.790  207.154
     11.800  206.669
     11.810  204.824
     11.820  206.784
     11.830  208.801
     11.840  208.657
     11.850  208.296
     11.860  207.012
     11.870  206.581
     11.880  205.261
     11.890  204.807
     11.900  204.628
     11.910  206.071
     11.920  205.969
     11.930  205.029
     11.940  207.651
     11.950  208.630
     11.960  207.479
     11.970  206.471
     11.980  204.331
     11.990  207.827
     12.000  209.807
     12.010  208.159
     12.020  208.519
     12.030  208.019
     12.040  208.603
     12.050  207.332
     12.060  207.666
     12.070  206.541
     12.080  207.877
     12.090  210.311
     12.100  207.502
     12.110  207.485
     12.120  206.698
     12.130  204.580
     12.140  204.762
     12.150  209.539
     12.160  207.129
     12.170  207.419
     12.180  205.698
     12.190  208.475
     12.200  209.136
     12.210  208.704
     12.220  208.537
     12.230  209.540
     12.240  210.256
     12.250  211.220
     12.260  213.497
     12.270  210.306
     12.280  209.425
     12.290  213.890
     12.300  211.182
     12.310  208.437
     12.320  211.417
     12.330  211.649
     12.340  211.481
     12.350  209.320
     12.360  210.823
     12.370  206.814
     12.380  208.455
     12.390  212.029
     12.400  211.089
     12.410  212.965
     12.420  208.895
     12.430  211.797
     12.440  212.494
     12.450  207.387
     12.460  205.872
     12.470  211.697
     12.480  207.935
     12.490  209.126
     12.500  207.417
     12.510  207.215
     12.520  206.045
     12.530  209.397
     12.540  209.336
     12.550  209.759
     12.560  208.715
     12.570  208.653
     12.580  211.835
     12.590  208.526
     12.600  211.412
     12.610  207.428
     12.620  212.780
     12.630  210.269
     12.640  207.136
     12.650  207.791
     12.660  206.164
     12.670  209.301
     12.680  207.409
     12.690  206.615
     12.700  207.644
     12.710  209.263
     12.720  209.333
     12.730  209.444
     12.740  211.068
     12.750  207.236
     12.760  206.991
     12.770  207.261
     12.780  209.745
     12.790  210.407
     12.800  207.801
     12.810  208.817
     12.820  208.153
     12.830  207.203
     12.840  204.535
     12.850  205.548
     12.860  205.039
     12.870  211.454
     12.880  205.920
     12.890  205.983
     12.900  204.262
     12.910  208.336
     12.920  206.407
     12.930  206.861
     12.940  206.566
     12.950  204.224
     12.960  203.525
     12.970  204.945
     12.980  204.873
     12.990  206.294
     13.000  207.423
     13.010  203.437
     13.020  205.919
     13.030  207.644
     13.040  206.830
     13.050  211.276
     13.060  207.443
     13.070  202.731
     13.080  204.418
     13.090  204.536
     13.100  207.466
     13.110  205.341
     13.120  202.476
     13.130  205.121
     13.140  204.296
     13.150  207.965
     13.160  203.530
     13.170  206.267
     13.180  205.804
     13.190  202.680
     13.200  205.445
     13.210  206.503
     13.220  208.144
     13.230  208.454
     13.240  209.936
     13.250  210.250
     13.260  205.210
     13.270  206.915
     13.280  207.878
     13.290  209.064
     13.300  205.985
     13.310  205.121
     13.320  208.761
     13.330  209.576
     13.340  206.207
     13.350  209.157
     13.360  205.734
     13.370  208.042
     13.380  209.598
     13.390  208.939
     13.400  206.169
     13.410  209.198
     13.420  209.904
     13.430  209.691
     13.440  210.502
     13.450  207.387
     13.460  208.731
     13.470  209.431
     13.480  211.098
     13.490  204.815
     13.500  204.222
     13.510  205.427
     13.520  208.579
     13.530  206.800
     13.540  208.371
     13.550  206.017
     13.560  207.350
     13.570  210.477
     13.580  208.727
     13.590  208.747
     13.600  207.877
     13.610  208.731
     13.620  205.226
     13.630  209.872
     13.640  207.847
     13.650  208.073
     13.660  210.343
     13.670  206.454
     13.680  206.889
     13.690  209.670
     13.700  208.636
     13.710  206.526
     13.720  206.154
     13.730  207.278
     13.740  206.308
     13.750  203.158
     13.760  207.107
     13.770  207.209
     13.780  209.219
     13.790  207.925
     13.800  205.741
     13.810  208.263
     13.820  207.781
     13.830  207.525
     13.840  206.589
     13.850  206.966
     13.860  209.648
     13.870  205.801
     13.880  210.475
     13.890  207.855
     13.900  206.062
     13.910  208.138
     13.920  209.346
     13.930  206.644
     13.940  208.422
     13.950  208.776
     13.960  207.385
     13.970  208.820
     13.980  211.128
     13.990  208.606
     14.000  207.925
     14.010  210.838
     14.020  206.191
     14.030  208.796
     14.040  210.677
     14.050  207.838
     14.060  208.328
     14.070  209.906
     14.080  209.800
     14.090  207.012
     14.100  207.074
     14.110  208.141
     14.120  210.692
     14.130  209.966
     14.140  209.940
     14.150  209.786
     14.160  209.794
     14.170  209.682
     14.180  206.568
     14.190  210.499
     14.200  207.595
     14.210  205.683
     14.220  205.487
     14.230  206.014
     14.240  204.911
     14.250  206.598
     14.260  208.148
     14.270  206.558
     14.280  206.896
     14.290  207.130
     14.300  205.996
     14.310  204.501
     14.320  205.047
     14.330  208.246
     14.340  205.703
     14.350  209.732
     14.360  206.527
     14.370  209.644
     14.380  208.385
     14.390  207.983
     14.400  207.063
     14.410  207.704
     14.420  206.978
     14.430  207.389
     14.440  209.919
     14.450  206.260
     14.460  208.494
     14.470  211.079
     14.480  210.284
     14.490  207.634
     14.500  208.092
     14.510  210.032
     14.520  213.801
     14.530  209.010
     14.540  209.648
     14.550  214.135
     14.560  212.198
     14.570  209.252
     14.580  209.294
     14.590  207.092
     14.600  207.627
     14.610  208.885
     14.620  211.343
     14.630  205.870
     14.640  207.010
     14.650  206.873
     14.660  209.422
     14.670  207.481
     14.680  214.378
     14.690  207.015
     14.700  210.458
     14.710  212.579
     14.720  211.137
     14.730  206.930
     14.740  205.316
     14.750  207.084
     14.760  207.800
     14.770  208.619
     14.780  206.760
     14.790  208.941
     14.800  206.993
     14.810  209.116
     14.820  209.589
     14.830  207.565
     14.840  208.211
     14.850  210.423
     14.860  211.888
     14.870  206.551
     14.880  209.606
     14.890  207.090
     14.900  206.351
     14.910  210.548
     14.920  207.907
     14.930  210.308
     14.940  207.195
     14.950  211.008
     14.960  208.524
     14.970  212.173
     14.980  210.664
     14.990  207.272
     15.000  206.240
     15.010  205.818
     15.020  206.725
     15.030  205.946
     15.040  207.821
     15.050  206.759
     15.060  210.557
     15.070  207.918
     15.080  205.860
     15.090  204.898
     15.100  206.673
     15.110  205.168
     15.120  206.177
     15.130  205.917
     15.140  209.873
     15.150  204.740
     15.160  207.618
     15.170  206.278
     15.180  205.477
     15.190  204.157
     15.200  206.220
     15.210  204.285
     15.220  206.353
     15.230  205.627
     15.240  202.390
     15.250  202.673
     15.260  205.048
     15.270  205.029
     15.280  203.023
     15.290  204.933
     15.300  207.728
     15.310  205.524
     15.320  208.394
     15.330  207.694
     15.340  203.991
     15.350  208.141
     15.360  205.606
     15.370  206.619
     15.380  205.762
     15.390  207.500
     15.400  208.979
     15.410  209.172
     15.420  211.362
     15.430  206.970
     15.440  207.289
     15.450  208.600
     15.460  209.628
     15.470  208.539
     15.480  207.727
     15.490  211.320
     15.500  206.618
     15.510  208.329
     15.520  205.067
     15.530  210.385
     15.540  207.565
     15.550  207.812
     15.560  208.533
     15.570  210.045
     15.580  207.843
     15.590  207.664
     15.600  210.138
     15.610  207.813
     15.620  212.417
     15.630  208.243
     15.640  209.506
     15.650  206.543
     15.660  205.364
     15.670  204.750
     15.680  208.723
     15.690  207.962
     15.700  208.860
     15.710  205.608
     15.720  208.999
     15.730  211.425
     15.740  208.206
     15.750  211.818
     15.760  209.772
     15.770  208.246
     15.780  208.133
     15.790  207.919
     15.800  207.544
     15.810  207.974
     15.820  206.801
     15.830  207.028
     15.840  207.765
     15.850  207.700
     15.860  204.608
     15.870  204.098
     15.880  208.170
     15.890  207.962
     15.900  205.133
     15.910  203.784
     15.920  204.478
     15.930  206.665
     15.940  205.174
     15.950  204.780
     15.960  208.368
     15.970  208.791
     15.980  208.582
     15.990  206.561
     16.000  201.850
     16.010  203.803
     16.020  204.945
     16.030  205.708
     16.040  208.696
     16.050  205.731
     16.060  205.182
     16.070  206.399
     16.080  203.434
     16.090  203.778
     16.100  206.978
     16.110  205.094
     16.120  205.047
     16.130  203.388
     16.140  207.013
     16.150  208.505
     16.160  205.709
     16.170  207.215
     16.180  206.926
     16.190  207.816
     16.200  207.762
     16.210  208.590
     16.220  207.285
     16.230  211.841
     16.240  204.661
     16.250  205.885
     16.260  210.126
     16.270  206.946
     16.280  210.969
     16.290  205.318
     16.300  206.014
     16.310  205.116
     16.320  205.584
     16.330  206.880
     16.340  210.027
     16.350  208.185
     16.360  206.636
     16.370  208.033
     16.380  209.914
     16.390  210.745
     16.400  204.669
     16.410  211.682
     16.420  205.443
     16.430  207.058
     16.440  209.222
     16.450  210.263
     16.460  206.125
     16.470  207.433
     16.480  209.726
     16.490  210.185
     16.500  208.064
     16.510  206.933
     16.520  208.007
     16.530  208.284
     16.540  205.637
     16.550  207.425
     16.560  208.170
     16.570  208.418
     16.580  208.984
     16.590  205.818
     16.600  210.296
     16.610  208.582
     16.620  207.643
     16.630  206.857
     16.640  207.352
     16.650  208.111
     16.660  207.206
     16.670  207.250
     16.680  208.497
     16.690  206.570
     16.700  208.657
     16.710  205.256
     16.720  205.771
     16.730  207.116
     16.740  206.008
     16.750  208.182
     16.760  207.332
     16.770  209.886
     16.780  209.002
     16.790  208.219
     16.800  209.903
     16.810  207.188
     16.820  209.181
     16.830  208.070
     16.840  208.392
     16.850  208.708
     16.860  206.765
     16.870  211.185
     16.880  209.711
     16.890  209.400
     16.900  209.773
     16.910  210.220
     16.920  210.077
     16.930  212.945
     16.940  210.074
     16.950  208.969
     16.960  211.709
     16.970  208.011
     16.980  210.360
     16.990  206.878
     17.000  208.766
     17.010  210.782
     17.020  207.828
     17.030  212.438
     17.040  213.310
     17.050  214.347
     17.060  216.353
     17.070  211.405
     17.080  212.662
     17.090  214.266
     17.100  210.609
     17.110  210.710
     17.120  211.590
     17.130  212.701
     17.140  210.416
     17.150  212.298
     17.160  214.172
     17.170  209.871
     17.180  211.799
     17.190  210.807
     17.200  209.803
     17.210  211.359
     17.220  206.936
     17.230  210.443
     17.240  213.361
     17.250  213.326
     17.260  210.380
     17.270  208.054
     17.280  210.563
     17.290  212.836
     17.300  210.609
     17.310  211.246
     17.320  210.749
     17.330  209.827
     17.340  210.783
     17.350  208.576
     17.360  208.152
     17.370  210.148
     17.380  207.582
     17.390  204.745
     17.400  207.449
     17.410  207.725
     17.420  208.077
     17.430  210.923
     17.440  208.828
     17.450  209.921
     17.460  212.771
     17.470  209.115
     17.480  209.824
     17.490  207.490
     17.500  206.238
     17.510  211.485
     17.520  210.152
     17.530  207.618
     17.540  211.004
     17.550  208.294
     17.560  211.665
     17.570  213.275
     17.580  210.418
     17.590  211.431
     17.600  211.088
     17.610  210.938
     17.620  208.839
     17.630  212.332
     17.640  208.935
     17.650  211.053
     17.660  207.648
     17.670  208.328
     17.680  207.653
     17.690  208.273
     17.700  207.530
     17.710  208.634
     17.720  211.446
     17.730  208.374
     17.740  210.539
     17.750  210.184
     17.760  211.493
     17.770  210.300
     17.780  209.332
     17.790  208.682
     17.800  210.860
     17.810  211.346
     17.820  211.237
     17.830  209.580
     17.840  207.514
     17.850  205.615
     17.860  208.113
     17.870  208.470
     17.880  207.810
     17.890  208.536
     17.900  205.828
     17.910  204.120
     17.920  208.592
     17.930  203.353
     17.940  205.718
     17.950  206.789
     17.960  207.383
     17.970  207.223
     17.980  207.430
     17.990  203.812
     18.000  206.860
     18.010  209.288
     18.020  213.845
     18.030  210.499
     18.040  209.464
     18.050  211.208
     18.060  208.652
     18.070  209.585
     18.080  211.064
     18.090  211.576
     18.100  209.420
     18.110  209.729
     18.120  208.175
     18.130  208.570
     18.140  209.936
     18.150  211.688
     18.160  208.730
     18.170  208.078
     18.180  208.418
     18.190  208.696
     18.200  210.499
     18.210  206.169
     18.220  209.210
     18.230  209.316
     18.240  208.673
     18.250  209.834
     18.260  212.404
     18.270  210.084
     18.280  211.286
     18.290  210.800
     18.300  210.433
     18.310  211.587
     18.320  212.057
     18.330  212.065
     18.340  212.236
     18.350  208.415
     18.360  209.797
     18.370  208.726
     18.380  210.641
     18.390  211.471
     18.400  208.822
     18.410  209.153
     18.420  208.422
     18.430  208.977
     18.440  212.134
     18.450  209.650
     18.460  211.046
     18.470  209.740
     18.480  207.595
     18.490  207.427
     18.500  208.898
     18.510  206.071
     18.520  209.831
     18.530  210.936
     18.540  208.994
     18.550  211.094
     18.560  211.932
     18.570  210.696
     18.580  211.460
     18.590  210.747
     18.600  211.768
     18.610  209.981
     18.620  210.515
     18.630  209.541
     18.640  210.593
     18.650  213.227
     18.660  210.385
     18.670  211.038
     18.680  212.628
     18.690  211.406
     18.700  212.996
     18.710  211.145
     18.720  209.966
     18.730  214.132
     18.740  210.844
     18.750  212.134
     18.760  207.852
     18.770  211.537
     18.780  214.279
     18.790  209.541
     18.800  213.515
     18.810  209.362
     18.820  211.534
     18.830  207.445
     18.840  210.469
     18.850  210.908
     18.860  213.023
     18.870  213.041
     18.880  210.416
     18.890  213.281
     18.900  215.942
     18.910  211.246
     18.920  212.441
     18.930  209.455
     18.940  208.478
     18.950  210.002
     18.960  211.145
     18.970  212.149
     18.980  209.504
     18.990  209.734
     19.000  214.467
     19.010  213.252
     19.020  215.330
     19.030  211.681
     19.040  213.340
     19.050  213.458
     19.060  213.864
     19.070  210.681
     19.080  211.702
     19.090  211.225
     19.100  209.244
     19.110  209.032
     19.120  212.361
     19.130  211.714
     19.140  207.770
     19.150  208.629
     19.160  206.198
     19.170  212.648
     19.180  212.863
     19.190  212.646
     19.200  211.209
     19.210  213.276
     19.220  215.789
     19.230  218.415
     19.240  214.548
     19.250  214.859
     19.260  215.522
     19.270  212.131
     19.280  211.929
     19.290  212.303
     19.300  210.509
     19.310  211.045
     19.320  213.738
     19.330  214.505
     19.340  209.798
     19.350  209.234
     19.360  209.361
     19.370  210.126
     19.380  207.479
     19.390  209.331
     19.400  209.929
     19.410  208.145
     19.420  210.855
     19.430  211.712
     19.440  210.960
     19.450  212.280
     19.460  213.772
     19.470  210.546
     19.480  213.934
     19.490  210.087
     19.500  214.357
     19.510  208.508
     19.520  207.486
     19.530  208.975
     19.540  207.329
     19.550  210.684
     19.560  211.335
     19.570  210.738
     19.580  211.868
     19.590  209.580
     19.600  211.887
     19.610  209.425
     19.620  213.523
     19.630  209.027
     19.640  206.568
     19.650  206.849
     19.660  208.821
     19.670  208.103
     19.680  211.738
     19.690  208.839
     19.700  211.546
     19.710  208.846
     19.720  208.421
     19.730  210.269
     19.740  211.993
     19.750  209.506
     19.760  211.288
     19.770  208.050
     19.780  207.911
     19.790  210.650
     19.800  209.876
     19.810  210.617
     19.820  208.985
     19.830  209.183
     19.840  211.553
     19.850  210.678
     19.860  212.726
     19.870  214.397
     19.880  213.654
     19.890  210.848
     19.900  211.135
     19.910  210.821
     19.920  211.343
     19.930  207.105
     19.940  209.126
     19.950  210.911
     19.960  210.806
     19.970  210.906
     19.980  210.146
     19.990  211.870
     20.000  207.945
     20.010  210.492
     20.020  210.002
     20.030  211.029
     20.040  212.311
     20.050  211.939
     20.060  210.084
     20.070  208.547
     20.080  210.136
     20.090  211.671
     20.100  207.398
     20.110  208.712
     20.120  212.096
     20.130  213.712
     20.140  211.242
     20.150  212.195
     20.160  210.562
     20.170  212.712
     20.180  211.501
     20.190  213.115
     20.200  212.676
     20.210  214.638
     20.220  212.013
     20.230  210.365
     20.240  210.854
     20.250  215.680
     20.260  211.969
     20.270  215.712
     20.280  215.254
     20.290  214.508
     20.300  217.669
     20.310  215.411
     20.320  214.980
     20.330  210.806
     20.340  211.012
     20.350  212.416
     20.360  206.335
     20.370  206.827
     20.380  212.736
     20.390  213.236
     20.400  211.323
     20.410  211.523
     20.420  210.253
     20.430  212.602
     20.440  211.626
     20.450  211.508
     20.460  209.162
     20.470  211.978
     20.480  209.250
     20.490  207.575
     20.500  211.080
     20.510  210.382
     20.520  210.230
     20.530  208.515
     20.540  210.753
     20.550  209.356
     20.560  212.452
     20.570  210.499
     20.580  209.607
     20.590  209.660
     20.600  209.453
     20.610  210.711
     20.620  212.242
     20.630  209.078
     20.640  210.859
     20.650  210.835
     20.660  210.840
     20.670  210.022
     20.680  207.881
     20.690  210.927
     20.700  212.371
     20.710  209.069
     20.720  210.474
     20.730  213.434
     20.740  211.331
     20.750  211.827
     20.760  209.400
     20.770  209.891
     20.780  212.249
     20.790  216.233
     20.800  210.637
     20.810  210.301
     20.820  208.214
     20.830  210.162
     20.840  210.340
     20.850  211.745
     20.860  209.983
     20.870  208.450
     20.880  209.971
     20.890  208.680
     20.900  210.636
     20.910  209.750
     20.920  205.859
     20.930  210.708
     20.940  209.470
     20.950  205.886
     20.960  209.437
     20.970  204.318
     20.980  208.701
     20.990  208.606
     21.000  209.559
     21.010  207.282
     21.020  208.277
     21.030  206.752
     21.040  207.855
     21.050  208.385
     21.060  207.332
     21.070  207.931
     21.080  208.048
     21.090  204.902
     21.100  207.135
     21.110  210.149
     21.120  210.173
     21.130  209.430
     21.140  210.805
     21.150  207.588
     21.160  209.249
     21.170  209.874
     21.180  208.898
     21.190  208.992
     21.200  209.820
     21.210  212.325
     21.220  211.099
     21.230  212.701
     21.240  211.327
     21.250  208.145
     21.260  209.994
     21.270  212.301
     21.280  209.115
     21.290  210.220
     21.300  206.275
     21.310  207.887
     21.320  208.085
     21.330  209.487
     21.340  208.791
     21.350  206.407
     21.360  210.765
     21.370  208.503
     21.380  212.481
     21.390  210.715
     21.400  208.255
     21.410  208.072
     21.420  210.039
     21.430  209.456
     21.440  211.156
     21.450  210.762
     21.460  208.342
     21.470  211.024
     21.480  209.818
     21.490  209.988
     21.500  209.044
     21.510  209.230
     21.520  208.662
     21.530  211.102
     21.540  207.759
     21.550  210.137
     21.560  208.117
     21.570  208.887
     21.580  207.250
     21.590  205.926
     21.600  207.998
     21.610  207.526
     21.620  209.530
     21.630  205.623
     21.640  204.741
     21.650  207.291
     21.660  210.364
     21.670  208.361
     21.680  208.515
     21.690  206.324
     21.700  209.449
     21.710  208.476
     21.720  208.792
     21.730  211.305
     21.740  208.194
     21.750  208.894
     21.760  206.579
     21.770  209.572
     21.780  208.141
     21.790  208.977
     21.800  206.400
     21.810  212.354
     21.820  210.100
     21.830  209.715
     21.840  211.957
     21.850  208.306
     21.860  207.668
     21.870  212.017
     21.880  208.159
     21.890  211.717
     21.900  211.343
     21.910  207.713
     21.920  209.636
     21.930  207.800
     21.940  211.335
     21.950  212.011
     21.960  211.326
     21.970  210.378
     21.980  212.176
     21.990  211.604
     22.000  209.876
     22.010  215.489
     22.020  212.442
     22.030  209.499
     22.040  209.726
     22.050  211.192
     22.060  209.039
     22.070  211.024
     22.080  206.994
     22.090  208.594
     22.100  210.807
     22.110  211.706
     22.120  211.246
     22.130  208.952
     22.140  207.383
     22.150  209.724
     22.160  207.403
     22.170  209.264
     22.180  210.246
     22.190  210.151
     22.200  207.989
     22.210  210.626
     22.220  206.878
     22.230  210.385
     22.240  208.237
     22.250  209.005
     22.260  209.287
     22.270  210.475
     22.280  208.476
     22.290  210.558
     22.300  206.707
     22.310  208.922
     22.320  208.297
     22.330  207.251
     22.340  209.468
     22.350  207.195
     22.360  210.343
     22.370  209.906
     22.380  207.722
     22.390  211.539
     22.400  212.856
     22.410  209.893
     22.420  211.080
     22.430  211.135
     22.440  206.943
     22.450  212.491
     22.460  208.303
     22.470  210.064
     22.480  205.703
     22.490  212.304
     22.500  209.295
     22.510  206.087
     22.520  205.245
     22.530  205.938
     22.540  210.746
     22.550  210.206
     22.560  210.663
     22.570  207.262
     22.580  209.378
     22.590  210.719
     22.600  209.092
     22.610  209.829
     22.620  212.530
     22.630  211.149
     22.640  208.552
     22.650  208.514
     22.660  209.819
     22.670  208.246
     22.680  209.910
     22.690  212.658
     22.700  210.855
     22.710  208.438
     22.720  210.484
     22.730  210.310
     22.740  210.941
     22.750  210.542
     22.760  210.782
     22.770  208.139
     22.780  207.915
     22.790  211.176
     22.800  208.206
     22.810  209.924
     22.820  210.887
     22.830  207.286
     22.840  210.665
     22.850  212.090
     22.860  210.050
     22.870  212.337
     22.880  208.763
     22.890  209.623
     22.900  208.429
     22.910  212.196
     22.920  212.872
     22.930  209.987
     22.940  211.658
     22.950  207.874
     22.960  214.908
     22.970  211.462
     22.980  207.984
     22.990  211.948
     23.000  210.821
     23.010  211.036
     23.020  211.118
     23.030  212.216
     23.040  212.178
     23.050  207.752
     23.060  211.102
     23.070  210.901
     23.080  206.485
     23.090  208.183
     23.100  208.846
     23.110  207.942
     23.120  206.524
     23.130  207.167
     23.140  208.883
     23.150  207.887
     23.160  209.940
     23.170  209.827
     23.180  209.634
     23.190  210.586
     23.200  209.533
     23.210  208.548
     23.220  209.039
     23.230  206.473
     23.240  207.696
     23.250  209.127
     23.260  207.344
     23.270  206.922
     23.280  208.735
     23.290  209.318
     23.300  209.851
     23.310  214.382
     23.320  209.179
     23.330  210.379
     23.340  211.093
     23.350  210.559
     23.360  210.493
     23.370  211.645
     23.380  211.716
     23.390  210.501
     23.400  213.138
     23.410  210.997
     23.420  210.887
     23.430  209.875
     23.440  209.579
     23.450  210.426
     23.460  210.543
     23.470  208.996
     23.480  210.357
     23.490  210.122
     23.500  211.014
     23.510  208.069
     23.520  211.252
     23.530  209.659
     23.540  208.868
     23.550  211.460
     23.560  211.166
     23.570  206.655
     23.580  208.486
     23.590  210.959
     23.600  209.512
     23.610  209.287
     23.620  206.917
     23.630  206.715
     23.640  208.538
     23.650  207.436
     23.660  208.613
     23.670  209.140
     23.680  209.505
     23.690  206.658
     23.700  206.973
     23.710  210.039
     23.720  212.019
     23.730  209.463
     23.740  210.208
     23.750  207.211
     23.760  207.882
     23.770  207.362
     23.780  209.031
     23.790  206.857
     23.800  209.532
     23.810  209.343
     23.820  212.150
     23.830  211.215
     23.840  212.491
     23.850  206.415
     23.860  209.280
     23.870  208.067
     23.880  209.069
     23.890  210.748
     23.900  212.385
     23.910  212.061
     23.920  215.259
     23.930  211.958
     23.940  209.459
     23.950  208.797
     23.960  212.310
     23.970  210.898
     23.980  208.456
     23.990  210.611
     24.000  208.463
     24.010  212.678
     24.020  213.370
     24.030  209.082
     24.040  212.052
     24.050  210.427
     24.060  211.989
     24.070  213.742
     24.080  210.588
     24.090  213.216
     24.100  213.028
     24.110  210.507
     24.120  211.033
     24.130  213.843
     24.140  209.728
     24.150  214.428
     24.160  212.961
     24.170  210.251
     24.180  211.037
     24.190  210.365
     24.200  207.972
     24.210  211.667
     24.220  212.207
     24.230  207.467
     24.240  208.433
     24.250  209.314
     24.260  210.475
     24.270  210.393
     24.280  206.571
     24.290  209.401
     24.300  207.579
     24.310  208.285
     24.320  210.917
     24.330  213.039
     24.340  211.052
     24.350  210.909
     24.360  215.002
     24.370  213.494
     24.380  212.309
     24.390  211.714
     24.400  210.283
     24.410  207.905
     24.420  212.241
     24.430  210.317
     24.440  209.559
     24.450  210.968
     24.460  212.684
     24.470  209.721
     24.480  209.909
     24.490  212.968
     24.500  210.705
     24.510  209.590
     24.520  208.938
     24.530  209.056
     24.540  211.480
     24.550  209.457
     24.560  211.829
     24.570  211.086
     24.580  209.024
     24.590  210.754
     24.600  210.027
     24.610  215.336
     24.620  214.037
     24.630  214.631
     24.640  212.683
     24.650  213.290
     24.660  210.669
     24.670  210.194
     24.680  211.400
     24.690  210.583
     24.700  212.978
     24.710  209.923
     24.720  212.295
     24.730  209.801
     24.740  212.115
     24.750  212.901
     24.760  215.437
     24.770  219.230
     24.780  213.041
     24.790  210.731
     24.800  209.412
     24.810  207.975
     24.820  209.693
     24.830  209.611
     24.840  209.484
     24.850  210.029
     24.860  206.874
     24.870  206.557
     24.880  207.491
     24.890  208.679
     24.900  209.868
     24.910  206.742
     24.920  206.011
     24.930  206.881
     24.940  207.031
     24.950  208.909
     24.960  210.030
     24.970  211.237
     24.980  207.070
     24.990  207.938
     25.000  208.670
     25.010  205.684
     25.020  206.522
     25.030  206.669
     25.040  209.542
     25.050  208.179
     25.060  206.389
     25.070  209.561
     25.080  213.305
     25.090  209.137
     25.100  210.814
     25.110  210.437
     25.120  208.365
     25.130  207.232
     25.140  207.494
     25.150  208.693
     25.160  208.095
     25.170  210.591
     25.180  208.931
     25.190  209.439
     25.200  212.036
     25.210  210.041
     25.220  208.467
     25.230  208.381
     25.240  213.777
     25.250  211.754
     25.260  213.036
     25.270  211.812
     25.280  213.767
     25.290  209.057
     25.300  209.621
     25.310  211.706
     25.320  208.725
     25.330  211.261
     25.340  210.643
     25.350  212.660
     25.360  210.326
     25.370  210.474
     25.380  213.928
     25.390  215.805
     25.400  213.721
     25.410  209.315
     25.420  213.017
     25.430  210.873
     25.440  209.402
     25.450  212.655
     25.460  209.358
     25.470  211.430
     25.480  209.261
     25.490  210.885
     25.500  211.367
     25.510  212.545
     25.520  211.202
     25.530  213.037
     25.540  208.654
     25.550  212.819
     25.560  212.678
     25.570  210.302
     25.580  206.336
     25.590  209.997
     25.600  210.608
     25.610  210.584
     25.620  208.214
     25.630  206.489
     25.640  207.529
     25.650  209.682
     25.660  213.297
     25.670  209.309
     25.680  209.817
     25.690  212.499
     25.700  213.070
     25.710  212.484
     25.720  209.478
     25.730  211.186
     25.740  211.780
     25.750  213.465
     25.760  212.234
     25.770  211.120
     25.780  211.951
     25.790  213.604
     25.800  211.677
     25.810  209.387
     25.820  208.841
     25.830  205.959
     25.840  213.254
     25.850  211.615
     25.860  210.406
     25.870  209.548
     25.880  210.594
     25.890  207.604
     25.900  207.563
     25.910  209.908
     25.920  210.075
     25.930  210.949
     25.940  210.214
     25.950  210.037
     25.960  208.645
     25.970  212.894
     25.980  210.067
     25.990  207.258
     26.000  206.050
     26.010  211.003
     26.020  212.948
     26.030  209.649
     26.040  211.951
     26.050  210.980
     26.060  209.275
     26.070  209.164
     26.080  212.257
     26.090  213.516
     26.100  211.050
     26.110  211.183
     26.120  209.847
     26.130  210.896
     26.140  207.482
     26.150  209.158
     26.160  209.634
     26.170  212.234
     26.180  214.442
     26.190  211.976
     26.200  212.750
     26.210  212.984
     26.220  212.315
     26.230  212.533
     26.240  211.259
     26.250  211.785
     26.260  212.259
     26.270  212.518
     26.280  213.641
     26.290  208.003
     26.300  212.192
     26.310  209.007
     26.320  210.530
     26.330  211.241
     26.340  213.232
     26.350  214.422
     26.360  212.768
     26.370  211.818
     26.380  213.710
     26.390  213.449
     26.400  213.191
     26.410  215.476
     26.420  216.360
     26.430  215.255
     26.440  212.420
     26.450  213.814
     26.460  215.514
     26.470  213.693
     26.480  211.434
     26.490  211.964
     26.500  214.399
     26.510  213.176
     26.520  215.968
     26.530  212.878
     26.540  212.003
     26.550  215.098
     26.560  212.905
     26.570  212.290
     26.580  212.585
     26.590  213.266
     26.600  212.841
     26.610  209.654
     26.620  213.216
     26.630  211.865
     26.640  212.703
     26.650  211.148
     26.660  214.246
     26.670  214.123
     26.680  216.742
     26.690  213.745
     26.700  213.129
     26.710  212.469
     26.720  215.225
     26.730  212.172
     26.740  217.817
     26.750  216.823
     26.760  214.719
     26.770  215.118
     26.780  216.342
     26.790  212.695
     26.800  213.633
     26.810  213.492
     26.820  213.549
     26.830  216.905
     26.840  213.609
     26.850  214.561
     26.860  213.407
     26.870  212.427
     26.880  210.468
     26.890  214.609
     26.900  215.181
     26.910  213.816
     26.920  211.599
     26.930  218.065
     26.940  214.945
     26.950  212.999
     26.960  210.257
     26.970  209.892
     26.980  210.934
     26.990  211.086
     27.000  211.553
     27.010  207.908
     27.020  208.708
     27.030  211.980
     27.040  211.353
     27.050  213.294
     27.060  211.264
     27.070  214.577
     27.080  215.109
     27.090  217.267
     27.100  213.166
     27.110  213.030
     27.120  216.958
     27.130  217.322
     27.140  214.886
     27.150  218.194
     27.160  214.020
     27.170  213.830
     27.180  214.495
     27.190  216.398
     27.200  215.676
     27.210  213.926
     27.220  215.290
     27.230  213.243
     27.240  215.801
     27.250  213.057
     27.260  211.208
     27.270  214.709
     27.280  213.569
     27.290  213.139
     27.300  215.065
     27.310  213.876
     27.320  212.696
     27.330  213.465
     27.340  209.709
     27.350  212.883
     27.360  215.837
     27.370  218.424
     27.380  216.020
     27.390  212.122
     27.400  215.101
     27.410  214.967
     27.420  212.647
     27.430  217.228
     27.440  214.463
     27.450  213.330
     27.460  215.947
     27.470  215.640
     27.480  215.598
     27.490  216.460
     27.500  216.004
     27.510  212.143
     27.520  215.855
     27.530  215.601
     27.540  218.122
     27.550  219.377
     27.560  217.308
     27.570  212.303
     27.580  215.525
     27.590  214.540
     27.600  210.680
     27.610  212.417
     27.620  216.854
     27.630  221.115
     27.640  214.978
     27.650  215.849
     27.660  216.375
     27.670  214.815
     27.680  215.892
     27.690  215.711
     27.700  218.154
     27.710  215.784
     27.720  215.872
     27.730  220.001
     27.740  220.766
     27.750  220.718
     27.760  218.167
     27.770  217.140
     27.780  216.463
     27.790  218.183
     27.800  218.743
     27.810  219.720
     27.820  215.761
     27.830  220.082
     27.840  217.632
     27.850  218.107
     27.860  215.296
     27.870  216.995
     27.880  215.818
     27.890  217.472
     27.900  220.928
     27.910  221.261
     27.920  220.569
     27.930  217.761
     27.940  218.654
     27.950  218.114
     27.960  219.132
     27.970  216.860
     27.980  218.820
     27.990  218.210
     28.000  220.099
     28.010  218.309
     28.020  213.441
     28.030  214.917
     28.040  216.832
     28.050  215.721
     28.060  216.315
     28.070  216.481
     28.080  212.658
     28.090  216.044
     28.100  217.266
     28.110  215.177
     28.120  220.808
     28.130  218.322
     28.140  218.398
     28.150  214.762
     28.160  216.634
     28.170  215.897
     28.180  219.311
     28.190  217.526
     28.200  215.532
     28.210  216.253
     28.220  217.915
     28.230  217.935
     28.240  212.747
     28.250  216.633
     28.260  219.059
     28.270  214.825
     28.280  217.361
     28.290  219.141
     28.300  218.337
     28.310  217.071
     28.320  217.082
     28.330  213.502
     28.340  216.921
     28.350  218.403
     28.360  215.122
     28.370  213.008
     28.380  217.567
     28.390  215.086
     28.400  215.784
     28.410  211.592
     28.420  217.083
     28.430  219.095
     28.440  217.587
     28.450  215.698
     28.460  216.899
     28.470  216.805
     28.480  215.543
     28.490  213.144
     28.500  213.755
     28.510  216.536
     28.520  220.577
     28.530  215.008
     28.540  212.350
     28.550  218.411
     28.560  215.264
     28.570  218.013
     28.580  216.435
     28.590  212.102
     28.600  213.429
     28.610  212.271
     28.620  212.396
     28.630  209.758
     28.640  213.721
     28.650  214.928
     28.660  210.480
     28.670  213.472
     28.680  212.351
     28.690  214.350
     28.700  213.002
     28.710  214.342
     28.720  216.248
     28.730  216.589
     28.740  214.351
     28.750  210.801
     28.760  214.019
     28.770  214.214
     28.780  212.169
     28.790  216.125
     28.800  215.253
     28.810  211.157
     28.820  212.705
     28.830  211.834
     28.840  211.363
     28.850  210.335
     28.860  213.208
     28.870  213.921
     28.880  213.573
     28.890  213.846
     28.900  214.737
     28.910  212.583
     28.920  211.810
     28.930  215.804
     28.940  213.414
     28.950  212.044
     28.960  212.819
     28.970  213.030
     28.980  214.203
     28.990  211.130
     29.000  213.874
     29.010  213.168
     29.020  211.126
     29.030  215.601
     29.040  210.195
     29.050  210.726
     29.060  211.597
     29.070  210.054
     29.080  213.039
     29.090  214.798
     29.100  211.947
     29.110  208.358
     29.120  210.109
     29.130  210.051
     29.140  211.284
     29.150  214.205
     29.160  208.846
     29.170  212.336
     29.180  212.001
     29.190  213.770
     29.200  214.968
     29.210  211.879
     29.220  214.773
     29.230  217.245
     29.240  217.773
     29.250  215.990
     29.260  215.412
     29.270  216.820
     29.280  216.876
     29.290  213.854
     29.300  219.540
     29.310  218.425
     29.320  218.814
     29.330  219.452
     29.340  220.525
     29.350  219.278
     29.360  221.349
     29.370  221.101
     29.380  218.168
     29.390  216.770
     29.400  214.354
     29.410  217.044
     29.420  213.616
     29.430  212.791
     29.440  213.268
     29.450  217.246
     29.460  213.810
     29.470  215.469
     29.480  214.537
     29.490  215.253
     29.500  212.907
     29.510  211.777
     29.520  214.392
     29.530  213.828
     29.540  213.417
     29.550  212.141
     29.560  216.136
     29.570  214.192
     29.580  214.941
     29.590  215.877
     29.600  210.852
     29.610  215.578
     29.620  213.423
     29.630  210.214
     29.640  214.894
     29.650  212.572
     29.660  216.626
     29.670  214.537
     29.680  214.314
     29.690  220.718
     29.700  217.199
     29.710  214.057
     29.720  215.523
     29.730  214.711
     29.740  211.922
     29.750  213.431
     29.760  218.133
     29.770  213.646
     29.780  212.810
     29.790  216.756
     29.800  214.092
     29.810  213.995
     29.820  215.125
     29.830  215.152
     29.840  214.948
     29.850  213.117
     29.860  214.443
     29.870  213.823
     29.880  214.171
     29.890  210.877
     29.900  213.036
     29.910  213.388
     29.920  213.820
     29.930  212.569
     29.940  212.804
     29.950  215.332
     29.960  207.327
     29.970  213.127
     29.980  211.884
     29.990  213.084
     30.000  213.040
     30.010  213.878
     30.020  210.797
     30.030  214.044
     30.040  216.501
     30.050  212.526
     30.060  212.731
     30.070  211.989
     30.080  210.314
     30.090  212.509
     30.100  210.745
     30.110  212.734
     30.120  211.992
     30.130  211.547
     30.140  215.290
     30.150  211.760
     30.160  214.520
     30.170  213.374
     30.180  214.652
     30.190  215.059
     30.200  217.093
     30.210  215.493
     30.220  216.828
     30.230  213.613
     30.240  215.437
     30.250  215.694
     30.260  215.513
     30.270  219.840
     30.280  215.259
     30.290  213.701
     30.300  214.235
     30.310  216.415
     30.320  215.734
     30.330  214.718
     30.340  215.031
     30.350  214.364
     30.360  216.462
     30.370  214.453
     30.380  215.188
     30.390  212.190
     30.400  214.251
     30.410  210.996
     30.420  212.157
     30.430  213.985
     30.440  214.081
     30.450  216.857
     30.460  212.272
     30.470  213.699
     30.480  212.781
     30.490  217.189
     30.500  211.572
     30.510  209.793
     30.520  212.998
     30.530  213.210
     30.540  211.873
     30.550  213.011
     30.560  213.489
     30.570  215.943
     30.580  214.203
     30.590  212.370
     30.600  214.886
     30.610  214.766
     30.620  214.538
     30.630  215.114
     30.640  214.764
     30.650  214.659
     30.660  213.314
     30.670  212.838
     30.680  213.460
     30.690  212.112
     30.700  214.498
     30.710  214.935
     30.720  215.431
     30.730  214.067
     30.740  213.435
     30.750  209.671
     30.760  207.515
     30.770  211.939
     30.780  210.540
     30.790  209.935
     30.800  210.738
     30.810  210.452
     30.820  213.676
     30.830  211.336
     30.840  214.408
     30.850  214.717
     30.860  212.998
     30.870  211.987
     30.880  213.007
     30.890  214.442
     30.900  210.274
     30.910  212.543
     30.920  215.838
     30.930  209.847
     30.940  214.591
     30.950  215.977
     30.960  215.163
     30.970  214.462
     30.980  213.566
     30.990  215.511
     31.000  214.483
     31.010  214.815
     31.020  212.962
     31.030  216.041
     31.040  216.592
     31.050  217.169
     31.060  217.038
     31.070  214.277
     31.080  214.537
     31.090  210.855
     31.100  212.607
     31.110  211.744
     31.120  211.986
     31.130  215.242
     31.140  213.066
     31.150  213.903
     31.160  212.389
     31.170  209.652
     31.180  211.910
     31.190  211.918
     31.200  210.568
     31.210  209.234
     31.220  211.034
     31.230  209.479
     31.240  214.699
     31.250  212.786
     31.260  213.762
     31.270  208.893
     31.280  212.568
     31.290  210.795
     31.300  208.926
     31.310  211.842
     31.320  210.737
     31.330  210.616
     31.340  212.026
     31.350  212.331
     31.360  211.284
     31.370  211.758
     31.380  209.619
     31.390  212.410
     31.400  208.775
     31.410  210.052
     31.420  211.085
     31.430  208.863
     31.440  209.721
     31.450  208.849
     31.460  209.718
     31.470  208.735
     31.480  208.476
     31.490  209.642
     31.500  211.455
     31.510  208.646
     31.520  210.011
     31.530  212.194
     31.540  211.150
     31.550  207.358
     31.560  209.234
     31.570  209.117
     31.580  208.432
     31.590  212.018
     31.600  210.857
     31.610  211.855
     31.620  211.823
     31.630  210.074
     31.640  207.646
     31.650  209.787
     31.660  209.166
     31.670  210.617
     31.680  211.941
     31.690  206.936
     31.700  211.124
     31.710  211.844
     31.720  209.477
     31.730  207.703
     31.740  210.512
     31.750  210.771
     31.760  209.949
     31.770  209.659
     31.780  209.674
     31.790  207.809
     31.800  205.952
     31.810  211.300
     31.820  208.095
     31.830  210.688
     31.840  206.697
     31.850  208.267
     31.860  208.550
     31.870  209.905
     31.880  208.451
     31.890  211.776
     31.900  208.168
     31.910  207.375
     31.920  205.803
     31.930  208.234
     31.940  208.423
     31.950  204.889
     31.960  207.302
     31.970  206.869
     31.980  207.368
     31.990  207.177
     32.000  207.095
     32.010  210.813
     32.020  203.934
     32.030  208.705
     32.040  209.207
     32.050  209.578
     32.060  205.759
     32.070  208.827
     32.080  208.816
     32.090  207.775
     32.100  211.592
     32.110  206.383
     32.120  207.600
     32.130  208.383
     32.140  210.643
     32.150  207.028
     32.160  208.959
     32.170  208.237
     32.180  206.318
     32.190  209.530
     32.200  207.774
     32.210  210.093
     32.220  207.173
     32.230  209.718
     32.240  212.237
     32.250  211.656
     32.260  210.553
     32.270  212.450
     32.280  209.863
     32.290  210.953
     32.300  212.019
     32.310  211.182
     32.320  213.630
     32.330  212.377
     32.340  206.868
     32.350  207.206
     32.360  208.145
     32.370  210.731
     32.380  209.165
     32.390  212.667
     32.400  212.201
     32.410  211.362
     32.420  211.763
     32.430  211.795
     32.440  212.021
     32.450  209.960
     32.460  210.688
     32.470  209.349
     32.480  209.610
     32.490  210.551
     32.500  207.717
     32.510  210.856
     32.520  209.172
     32.530  206.661
     32.540  204.726
     32.550  208.960
     32.560  207.332
     32.570  207.359
     32.580  208.470
     32.590  209.373
     32.600  209.189
     32.610  209.469
     32.620  209.574
     32.630  209.012
     32.640  208.978
     32.650  208.913
     32.660  205.579
     32.670  210.635
     32.680  207.925
     32.690  208.454
     32.700  208.327
     32.710  209.666
     32.720  211.870
     32.730  207.931
     32.740  209.475
     32.750  210.255
     32.760  210.252
     32.770  208.487
     32.780  210.746
     32.790  207.986
     32.800  205.055
     32.810  206.498
     32.820  208.178
     32.830  205.264
     32.840  207.937
     32.850  203.357
     32.860  207.434
     32.870  211.662
     32.880  211.966
     32.890  212.194
     32.900  213.001
     32.910  209.774
     32.920  210.007
     32.930  208.152
     32.940  205.716
     32.950  210.030
     32.960  211.211
     32.970  208.581
     32.980  204.565
     32.990  208.018
     33.000  211.123
     33.010  210.121
     33.020  211.892
     33.030  207.808
     33.040  212.862
     33.050  206.581
     33.060  208.734
     33.070  208.753
     33.080  209.024
     33.090  208.425
     33.100  209.251
     33.110  206.826
     33.120  213.198
     33.130  208.297
     33.140  207.652
     33.150  206.412
     33.160  210.463
     33.170  211.389
     33.180  206.091
     33.190  210.465
     33.200  209.542
     33.210  209.719
     33.220  211.377
     33.230  208.554
     33.240  211.390
     33.250  210.278
     33.260  207.691
     33.270  207.765
     33.280  212.474
     33.290  208.978
     33.300  208.938
     33.310  208.524
     33.320  206.606
     33.330  208.053
     33.340  211.515
     33.350  210.050
     33.360  207.092
     33.370  208.607
     33.380  210.877
     33.390  208.922
     33.400  208.219
     33.410  209.759
     33.420  210.865
     33.430  206.600
     33.440  209.720
     33.450  206.533
     33.460  206.873
     33.470  208.836
     33.480  210.678
     33.490  210.386
     33.500  208.691
     33.510  208.975
     33.520  209.750
     33.530  211.278
     33.540  209.021
     33.550  207.425
     33.560  207.285
     33.570  206.504
     33.580  204.504
     33.590  205.592
     33.600  205.127
     33.610  206.204
     33.620  205.938
     33.630  209.879
     33.640  208.519
     33.650  209.301
     33.660  207.633
     33.670  209.403
     33.680  210.001
     33.690  207.483
     33.700  207.140
     33.710  205.820
     33.720  210.136
     33.730  209.174
     33.740  209.838
     33.750  210.263
     33.760  209.859
     33.770  206.167
     33.780  205.889
     33.790  210.396
     33.800  209.855
     33.810  207.810
     33.820  209.762
     33.830  210.329
     33.840  211.604
     33.850  210.221
     33.860  208.402
     33.870  210.772
     33.880  208.393
     33.890  206.970
     33.900  209.589
     33.910  209.660
     33.920  209.243
     33.930  211.153
     33.940  206.627
     33.950  206.140
     33.960  209.226
     33.970  207.156
     33.980  207.548
     33.990  207.278
     34.000  208.223
     34.010  209.999
     34.020  212.289
     34.030  210.529
     34.040  215.676
     34.050  211.963
     34.060  215.453
     34.070  215.012
     34.080  215.193
     34.090  209.050
     34.100  210.194
     34.110  208.605
     34.120  209.360
     34.130  208.122
     34.140  210.008
     34.150  210.861
     34.160  211.474
     34.170  210.609
     34.180  210.272
     34.190  210.247
     34.200  208.454
     34.210  206.505
     34.220  209.129
     34.230  212.164
     34.240  211.975
     34.250  213.738
     34.260  208.397
     34.270  209.198
     34.280  208.506
     34.290  210.816
     34.300  209.519
     34.310  208.447
     34.320  209.864
     34.330  209.196
     34.340  207.388
     34.350  211.548
     34.360  210.335
     34.370  206.904
     34.380  209.342
     34.390  212.256
     34.400  211.897
     34.410  215.400
     34.420  209.625
     34.430  209.383
     34.440  208.846
     34.450  209.935
     34.460  209.155
     34.470  209.938
     34.480  206.867
     34.490  210.240
     34.500  207.532
     34.510  210.636
     34.520  212.658
     34.530  208.836
     34.540  211.330
     34.550  208.754
     34.560  212.791
     34.570  207.902
     34.580  207.016
     34.590  206.218
     34.600  207.131
     34.610  210.342
     34.620  210.033
     34.630  209.529
     34.640  209.574
     34.650  206.338
     34.660  207.284
     34.670  210.572
     34.680  211.241
     34.690  213.531
     34.700  210.586
     34.710  208.847
     34.720  210.084
     34.730  212.160
     34.740  212.075
     34.750  211.068
     34.760  211.157
     34.770  207.614
     34.780  210.167
     34.790  207.887
     34.800  214.728
     34.810  213.141
     34.820  212.816
     34.830  209.245
     34.840  210.767
     34.850  209.298
     34.860  209.955
     34.870  211.854
     34.880  211.252
     34.890  210.682
     34.900  207.785
     34.910  207.998
     34.920  210.409
     34.930  205.232
     34.940  206.857
     34.950  208.702
     34.960  211.675
     34.970  205.451
     34.980  209.371
     34.990  208.020
     35.000  211.128
     35.010  208.924
     35.020  209.540
     35.030  209.489
     35.040  211.735
     35.050  209.767
     35.060  210.995
     35.070  208.378
     35.080  207.880
     35.090  207.225
     35.100  206.170
     35.110  208.812
     35.120  208.725
     35.130  207.866
     35.140  209.816
     35.150  211.469
     35.160  210.993
     35.170  213.452
     35.180  213.416
     35.190  216.465
     35.200  209.288
     35.210  209.443
     35.220  208.707
     35.230  209.989
     35.240  209.926
     35.250  213.062
     35.260  208.793
     35.270  206.213
     35.280  210.616
     35.290  210.093
     35.300  209.835
     35.310  209.869
     35.320  208.785
     35.330  210.860
     35.340  212.482
     35.350  210.121
     35.360  207.722
     35.370  207.189
     35.380  210.938
     35.390  207.163
     35.400  209.189
     35.410  209.884
     35.420  207.448
     35.430  213.397
     35.440  213.658
     35.450  209.463
     35.460  212.812
     35.470  208.647
     35.480  207.746
     35.490  209.412
     35.500  209.119
     35.510  208.307
     35.520  211.052
     35.530  208.821
     35.540  210.848
     35.550  210.571
     35.560  209.081
     35.570  211.086
     35.580  207.040
     35.590  210.433
     35.600  207.665
     35.610  211.061
     35.620  210.474
     35.630  209.305
     35.640  206.342
     35.650  209.980
     35.660  210.011
     35.670  215.911
     35.680  211.442
     35.690  211.108
     35.700  212.983
     35.710  210.124
     35.720  212.539
     35.730  212.658
     35.740  213.637
     35.750  211.059
     35.760  211.837
     35.770  212.154
     35.780  213.005
     35.790  212.809
     35.800  213.500
     35.810  208.313
     35.820  210.110
     35.830  211.418
     35.840  211.440
     35.850  212.967
     35.860  212.015
     35.870  213.087
     35.880  213.379
     35.890  213.065
     35.900  212.594
     35.910  212.713
     35.920  210.233
     35.930  213.130
     35.940  207.115
     35.950  211.564
     35.960  210.036
     35.970  211.996
     35.980  210.096
     35.990  211.685
     36.000  210.418
     36.010  211.879
     36.020  209.365
     36.030  210.529
     36.040  209.303
     36.050  210.643
     36.060  212.946
     36.070  211.967
     36.080  210.132
     36.090  211.450
     36.100  211.184
     36.110  215.117
     36.120  212.321
     36.130  215.878
     36.140  212.911
     36.150  215.261
     36.160  211.406
     36.170  212.558
     36.180  214.684
     36.190  213.241
     36.200  213.213
     36.210  216.052
     36.220  211.071
     36.230  211.265
     36.240  210.544
     36.250  208.993
     36.260  213.219
     36.270  213.912
     36.280  213.077
     36.290  214.849
     36.300  214.255
     36.310  213.634
     36.320  212.833
     36.330  212.192
     36.340  212.457
     36.350  210.903
     36.360  209.868
     36.370  208.836
     36.380  209.344
     36.390  209.454
     36.400  211.393
     36.410  208.403
     36.420  209.832
     36.430  207.388
     36.440  209.674
     36.450  210.004
     36.460  212.650
     36.470  209.836
     36.480  208.835
     36.490  210.292
     36.500  209.092
     36.510  209.920
     36.520  210.568
     36.530  213.069
     36.540  210.429
     36.550  208.200
     36.560  210.790
     36.570  209.580
     36.580  209.753
     36.590  209.029
     36.600  208.017
     36.610  208.747
     36.620  213.054
     36.630  210.403
     36.640  209.419
     36.650  212.690
     36.660  211.957
     36.670  211.954
     36.680  209.988
     36.690  210.331
     36.700  212.470
     36.710  210.951
     36.720  211.997
     36.730  210.536
     36.740  210.894
     36.750  211.542
     36.760  210.459
     36.770  210.804
     36.780  212.116
     36.790  209.607
     36.800  210.219
     36.810  211.634
     36.820  212.541
     36.830  212.183
     36.840  209.703
     36.850  211.035
     36.860  211.088
     36.870  211.098
     36.880  212.166
     36.890  208.515
     36.900  210.679
     36.910  210.541
     36.920  211.531
     36.930  210.913
     36.940  212.930
     36.950  214.330
     36.960  209.179
     36.970  213.106
     36.980  211.929
     36.990  212.200
     37.000  209.868
     37.010  211.043
     37.020  209.655
     37.030  214.114
     37.040  210.517
     37.050  210.536
     37.060  211.584
     37.070  212.057
     37.080  210.762
     37.090  210.421
     37.100  213.799
     37.110  210.257
     37.120  211.285
     37.130  210.670
     37.140  211.875
     37.150  211.523
     37.160  209.896
     37.170  213.774
     37.180  212.237
     37.190  210.931
     37.200  211.734
     37.210  207.503
     37.220  208.413
     37.230  210.805
     37.240  209.794
     37.250  208.084
     37.260  211.123
     37.270  210.800
     37.280  208.436
     37.290  212.327
     37.300  210.350
     37.310  209.548
     37.320  211.333
     37.330  210.710
     37.340  210.332
     37.350  211.396
     37.360  211.772
     37.370  208.412
     37.380  209.237
     37.390  208.888
     37.400  207.534
     37.410  206.778
     37.420  204.624
     37.430  206.274
     37.440  207.304
     37.450  206.258
     37.460  207.190
     37.470  207.296
     37.480  209.406
     37.490  208.995
     37.500  208.745
     37.510  212.608
     37.520  213.486
     37.530  208.111
     37.540  209.399
     37.550  207.429
     37.560  211.478
     37.570  211.662
     37.580  213.325
     37.590  213.181
     37.600  211.626
     37.610  210.897
     37.620  208.398
     37.630  212.957
     37.640  211.608
     37.650  211.333
     37.660  209.330
     37.670  210.984
     37.680  213.268
     37.690  214.112
     37.700  213.524
     37.710  209.406
     37.720  210.411
     37.730  209.904
     37.740  212.143
     37.750  212.400
     37.760  215.465
     37.770  211.275
     37.780  211.027
     37.790  215.255
     37.800  212.538
     37.810  210.329
     37.820  210.166
     37.830  209.242
     37.840  211.138
     37.850  210.466
     37.860  212.393
     37.870  209.428
     37.880  210.088
     37.890  209.886
     37.900  209.654
     37.910  208.090
     37.920  211.159
     37.930  209.643
     37.940  209.077
     37.950  210.124
     37.960  209.095
     37.970  208.848
     37.980  209.509
     37.990  209.454
     38.000  212.345
     38.010  211.726
     38.020  208.552
     38.030  208.230
     38.040  210.445
     38.050  208.664
     38.060  208.308
     38.070  211.576
     38.080  211.288
     38.090  211.844
     38.100  212.141
     38.110  211.283
     38.120  212.408
     38.130  212.251
     38.140  208.394
     38.150  211.967
     38.160  211.631
     38.170  207.836
     38.180  208.114
     38.190  209.562
     38.200  212.434
     38.210  209.260
     38.220  208.694
     38.230  209.807
     38.240  210.383
     38.250  210.044
     38.260  211.958
     38.270  213.277
     38.280  208.738
     38.290  211.111
     38.300  208.441
     38.310  210.123
     38.320  212.051
     38.330  211.644
     38.340  209.458
     38.350  208.199
     38.360  204.601
     38.370  206.764
     38.380  205.782
     38.390  207.650
     38.400  206.660
     38.410  207.025
     38.420  207.558
     38.430  204.821
     38.440  208.608
     38.450  207.762
     38.460  205.257
     38.470  207.071
     38.480  209.027
     38.490  208.123
     38.500  209.265
     38.510  205.169
     38.520  206.346
     38.530  204.621
     38.540  206.753
     38.550  206.424
     38.560  207.857
     38.570  205.796
     38.580  207.838
     38.590  207.691
     38.600  208.004
     38.610  205.895
     38.620  205.207
     38.630  206.882
     38.640  208.386
     38.650  205.478
     38.660  205.408
     38.670  204.579
     38.680  204.703
     38.690  204.787
     38.700  204.814
     38.710  207.473
     38.720  207.563
     38.730  204.574
     38.740  202.417
     38.750  207.605
     38.760  207.412
     38.770  203.436
     38.780  207.486
     38.790  208.940
     38.800  209.802
     38.810  208.373
     38.820  207.308
     38.830  209.334
     38.840  207.990
     38.850  206.969
     38.860  206.422
     38.870  209.613
     38.880  209.333
     38.890  212.153
     38.900  210.613
     38.910  209.320
     38.920  206.331
     38.930  206.284
     38.940  206.555
     38.950  208.851
     38.960  207.805
     38.970  210.622
     38.980  211.544
     38.990  209.937
     39.000  214.175
     39.010  208.551
     39.020  212.408
     39.030  209.763
     39.040  210.629
     39.050  208.666
     39.060  209.371
     39.070  210.585
     39.080  206.284
     39.090  209.071
     39.100  210.538
     39.110  210.225
     39.120  208.291
     39.130  213.187
     39.140  213.112
     39.150  211.078
     39.160  211.195
     39.170  210.330
     39.180  208.737
     39.190  208.554
     39.200  210.223
     39.210  206.910
     39.220  210.583
     39.230  209.597
     39.240  209.062
     39.250  207.668
     39.260  209.330
     39.270  207.293
     39.280  207.784
     39.290  210.704
     39.300  209.877
     39.310  212.703
     39.320  206.936
     39.330  209.110
     39.340  207.221
     39.350  205.659
     39.360  207.638
     39.370  207.481
     39.380  208.437
     39.390  207.929
     39.400  206.655
     39.410  209.959
     39.420  205.051
     39.430  208.453
     39.440  209.547
     39.450  206.200
     39.460  211.648
     39.470  209.230
     39.480  212.888
     39.490  209.842
     39.500  208.201
     39.510  207.600
     39.520  204.820
     39.530  207.335
     39.540  203.960
     39.550  207.484
     39.560  207.764
     39.570  208.695
     39.580  205.016
     39.590  206.681
     39.600  206.766
     39.610  209.927
     39.620  209.691
     39.630  207.723
     39.640  207.899
     39.650  206.052
     39.660  207.715
     39.670  206.654
     39.680  210.317
     39.690  207.291
     39.700  212.513
     39.710  213.251
     39.720  205.100
     39.730  204.802
     39.740  206.941
     39.750  208.279
     39.760  205.234
     39.770  204.667
     39.780  204.610
     39.790  204.691
     39.800  202.680
     39.810  203.579
     39.820  204.665
     39.830  202.251
     39.840  205.378
     39.850  208.238
     39.860  207.231
     39.870  209.410
     39.880  205.829
     39.890  206.507
     39.900  207.056
     39.910  205.382
     39.920  204.762
     39.930  207.984
     39.940  209.046
     39.950  205.942
     39.960  205.705
     39.970  207.065
     39.980  203.720
     39.990  203.929
     40.000  209.504
     40.010  206.043
     40.020  206.724
     40.030  203.517
     40.040  207.707
     40.050  206.121
     40.060  208.933
     40.070  204.153
     40.080  209.531
     40.090  208.355
     40.100  207.864
     40.110  206.060
     40.120  207.508
     40.130  203.663
     40.140  205.635
     40.150  207.506
     40.160  204.740
     40.170  209.200
     40.180  208.878
     40.190  208.511
     40.200  209.026
     40.210  208.052
     40.220  204.790
     40.230  208.013
     40.240  206.667
     40.250  205.179
     40.260  206.967
     40.270  207.526
     40.280  207.252
     40.290  208.438
     40.300  211.775
     40.310  209.490
     40.320  209.192
     40.330  207.329
     40.340  206.259
     40.350  207.228
     40.360  206.970
     40.370  210.500
     40.380  209.141
     40.390  206.967
     40.400  209.008
     40.410  208.012
     40.420  207.655
     40.430  207.077
     40.440  205.202
     40.450  206.448
     40.460  209.631
     40.470  212.357
     40.480  209.443
     40.490  205.654
     40.500  205.595
     40.510  205.893
     40.520  206.887
     40.530  207.494
     40.540  207.813
     40.550  206.686
     40.560  208.958
     40.570  210.059
     40.580  205.783
     40.590  204.740
     40.600  207.700
     40.610  204.889
     40.620  206.570
     40.630  206.104
     40.640  206.407
     40.650  205.551
     40.660  206.159
     40.670  206.599
     40.680  206.954
     40.690  209.024
     40.700  208.296
     40.710  204.854
     40.720  207.358
     40.730  208.454
     40.740  207.062
     40.750  207.698
     40.760  208.481
     40.770  208.307
     40.780  205.329
     40.790  207.324
     40.800  206.451
     40.810  205.705
     40.820  204.838
     40.830  205.066
     40.840  211.056
     40.850  205.894
     40.860  209.638
     40.870  210.105
     40.880  208.560
     40.890  209.692
     40.900  206.644
     40.910  209.849
     40.920  208.415
     40.930  208.898
     40.940  210.437
     40.950  209.118
     40.960  207.873
     40.970  206.650
     40.980  205.413
     40.990  207.253
     41.000  204.968
     41.010  206.703
     41.020  205.698
     41.030  208.077
     41.040  206.586
     41.050  206.779
     41.060  206.774
     41.070  205.583
     41.080  208.303
     41.090  208.547
     41.100  205.097
     41.110  203.946
     41.120  208.201
     41.130  205.876
     41.140  202.420
     41.150  204.767
     41.160  207.126
     41.170  206.767
     41.180  205.927
     41.190  205.678
     41.200  204.362
     41.210  205.299
     41.220  204.217
     41.230  206.419
     41.240  205.641
     41.250  206.503
     41.260  207.221
     41.270  206.067
     41.280  203.754
     41.290  208.728
     41.300  205.150
     41.310  205.272
     41.320  209.203
     41.330  206.416
     41.340  208.604
     41.350  208.026
     41.360  209.862
     41.370  211.126
     41.380  209.581
     41.390  209.838
     41.400  210.401
     41.410  211.694
     41.420  209.692
     41.430  210.099
     41.440  211.727
     41.450  211.413
     41.460  213.559
     41.470  209.660
     41.480  210.524
     41.490  208.898
     41.500  208.787
     41.510  207.739
     41.520  210.350
     41.530  212.223
     41.540  208.780
     41.550  211.216
     41.560  210.265
     41.570  211.869
     41.580  209.634
     41.590  207.787
     41.600  208.830
     41.610  206.672
     41.620  207.663
     41.630  207.424
     41.640  206.928
     41.650  205.836
     41.660  207.699
     41.670  206.479
     41.680  208.347
     41.690  211.611
     41.700  211.024
     41.710  212.229
     41.720  211.065
     41.730  210.632
     41.740  216.484
     41.750  210.639
     41.760  210.500
     41.770  214.070
     41.780  213.878
     41.790  212.420
     41.800  216.175
     41.810  213.263
     41.820  211.660
     41.830  210.565
     41.840  209.355
     41.850  208.863
     41.860  207.121
     41.870  210.305
     41.880  207.031
     41.890  212.455
     41.900  209.164
     41.910  208.158
     41.920  208.665
     41.930  210.340
     41.940  205.517
     41.950  211.232
     41.960  208.027
     41.970  208.407
     41.980  206.369
     41.990  211.458
     42.000  208.485
     42.010  211.295
     42.020  211.220
     42.030  208.575
     42.040  210.331
     42.050  210.889
     42.060  209.624
     42.070  207.082
     42.080  212.175
     42.090  212.288
     42.100  211.658
     42.110  211.219
     42.120  207.837
     42.130  209.935
     42.140  208.044
     42.150  207.991
     42.160  206.056
     42.170  205.719
     42.180  207.783
     42.190  208.569
     42.200  209.550
     42.210  210.192
     42.220  208.379
     42.230  209.690
     42.240  211.364
     42.250  208.966
     42.260  208.933
     42.270  208.817
     42.280  208.241
     42.290  204.484
     42.300  206.232
     42.310  205.649
     42.320  205.394
     42.330  203.438
     42.340  207.322
     42.350  207.077
     42.360  205.439
     42.370  205.500
     42.380  205.951
     42.390  208.864
     42.400  209.368
     42.410  207.244
     42.420  209.491
     42.430  207.820
     42.440  204.851
     42.450  207.571
     42.460  207.279
     42.470  209.008
     42.480  205.532
     42.490  207.428
     42.500  205.993
     42.510  203.411
     42.520  203.910
     42.530  206.004
     42.540  205.967
     42.550  208.262
     42.560  205.765
     42.570  205.786
     42.580  209.463
     42.590  205.065
     42.600  207.671
     42.610  207.080
     42.620  208.892
     42.630  208.006
     42.640  208.524
     42.650  206.731
     42.660  210.805
     42.670  204.045
     42.680  207.870
     42.690  207.354
     42.700  206.038
     42.710  206.420
     42.720  207.289
     42.730  209.697
     42.740  206.811
     42.750  207.509
     42.760  208.726
     42.770  209.625
     42.780  210.350
     42.790  210.092
     42.800  209.830
     42.810  210.729
     42.820  207.569
     42.830  209.477
     42.840  209.243
     42.850  211.985
     42.860  210.482
     42.870  209.111
     42.880  207.447
     42.890  209.900
     42.900  208.131
     42.910  209.759
     42.920  208.679
     42.930  204.162
     42.940  203.735
     42.950  204.640
     42.960  206.238
     42.970  206.823
     42.980  205.880
     42.990  200.679
     43.000  205.769
     43.010  207.436
     43.020  208.189
     43.030  205.803
     43.040  206.325
     43.050  207.132
     43.060  208.143
     43.070  211.213
     43.080  209.115
     43.090  211.035
     43.100  205.785
     43.110  208.317
     43.120  207.171
     43.130  213.466
     43.140  210.697
     43.150  210.792
     43.160  211.944
     43.170  207.760
     43.180  209.137
     43.190  211.676
     43.200  213.076
     43.210  206.878
     43.220  210.600
     43.230  213.680
     43.240  213.781
     43.250  211.518
     43.260  214.738
     43.270  212.573
     43.280  214.595
     43.290  208.921
     43.300  208.780
     43.310  207.116
     43.320  209.957
     43.330  208.577
     43.340  209.361
     43.350  206.371
     43.360  210.633
     43.370  206.009
     43.380  207.628
     43.390  207.591
     43.400  209.578
     43.410  210.372
     43.420  208.522
     43.430  204.521
     43.440  206.612
     43.450  204.175
     43.460  207.975
     43.470  205.762
     43.480  209.948
     43.490  210.787
     43.500  207.087
     43.510  208.756
     43.520  208.061
     43.530  209.305
     43.540  207.810
     43.550  208.774
     43.560  206.266
     43.570  207.848
     43.580  206.112
     43.590  206.501
     43.600  206.586
     43.610  207.309
     43.620  209.623
     43.630  209.386
     43.640  209.175
     43.650  207.684
     43.660  206.897
     43.670  208.298
     43.680  208.981
     43.690  209.796
     43.700  207.196
     43.710  209.120
     43.720  206.781
     43.730  207.227
     43.740  209.371
     43.750  208.041
     43.760  206.165
     43.770  204.769
     43.780  204.630
     43.790  207.530
     43.800  205.361
     43.810  207.098
     43.820  209.976
     43.830  208.167
     43.840  206.540
     43.850  203.389
     43.860  206.790
     43.870  205.309
     43.880  205.788
     43.890  205.086
     43.900  205.026
     43.910  207.848
     43.920  207.839
     43.930  207.942
     43.940  205.830
     43.950  207.685
     43.960  208.322
     43.970  209.112
     43.980  206.430
     43.990  210.772
     44.000  206.038
     44.010  205.875
     44.020  209.203
     44.030  209.433
     44.040  204.769
     44.050  211.313
     44.060  204.104
     44.070  205.753
     44.080  206.862
     44.090  208.350
     44.100  204.263
     44.110  209.673
     44.120  208.553
     44.130  203.733
     44.140  207.125
     44.150  205.357
     44.160  206.998
     44.170  207.425
     44.180  207.969
     44.190  203.820
     44.200  204.651
     44.210  205.613
     44.220  207.303
     44.230  204.216
     44.240  206.896
     44.250  207.772
     44.260  207.655
     44.270  205.804
     44.280  209.114
     44.290  204.518
     44.300  204.361
     44.310  204.463
     44.320  203.039
     44.330  205.479
     44.340  205.296
     44.350  206.970
     44.360  203.255
     44.370  204.258
     44.380  205.092
     44.390  204.219
     44.400  205.408
     44.410  202.800
     44.420  202.969
     44.430  204.243
     44.440  203.196
     44.450  204.380
     44.460  206.867
     44.470  203.691
     44.480  206.211
     44.490  207.563
     44.500  209.801
     44.510  207.490
     44.520  207.456
     44.530  207.969
     44.540  207.035
     44.550  206.188
     44.560  205.797
     44.570  209.088
     44.580  205.430
     44.590  206.184
     44.600  204.460
     44.610  207.828
     44.620  208.359
     44.630  210.198
     44.640  208.900
     44.650  208.022
     44.660  207.749
     44.670  210.100
     44.680  208.590
     44.690  209.462
     44.700  211.111
     44.710  208.410
     44.720  210.470
     44.730  209.431
     44.740  207.799
     44.750  208.326
     44.760  206.838
     44.770  210.777
     44.780  206.424
     44.790  207.508
     44.800  209.161
     44.810  208.598
     44.820  209.900
     44.830  209.088
     44.840  207.131
     44.850  208.428
     44.860  206.792
     44.870  207.282
     44.880  206.936
     44.890  207.616
     44.900  205.657
     44.910  207.677
     44.920  207.673
     44.930  209.774
     44.940  209.697
     44.950  209.446
     44.960  211.325
     44.970  208.942
     44.980  210.068
     44.990  211.783
     45.000  208.752
     45.010  208.116
     45.020  212.505
     45.030  209.899
     45.040  209.467
     45.050  210.253
     45.060  210.137
     45.070  213.890
     45.080  213.244
     45.090  211.046
     45.100  209.663
     45.110  210.201
     45.120  207.252
     45.130  208.315
     45.140  211.040
     45.150  208.977
     45.160  204.949
     45.170  209.944
     45.180  209.565
     45.190  208.409
     45.200  207.120
     45.210  208.513
     45.220  205.571
     45.230  209.548
     45.240  209.183
     45.250  206.246
     45.260  205.128
     45.270  208.394
     45.280  207.931
     45.290  207.218
     45.300  204.727
     45.310  210.307
     45.320  207.559
     45.330  203.824
     45.340  206.622
     45.350  211.173
     45.360  207.070
     45.370  209.652
     45.380  203.968
     45.390  209.072
     45.400  207.843
     45.410  205.003
     45.420  205.651
     45.430  209.909
     45.440  206.618
     45.450  209.641
     45.460  210.336
     45.470  206.227
     45.480  204.847
     45.490  208.183
     45.500  207.491
     45.510  203.748
     45.520  208.700
     45.530  204.356
     45.540  204.660
     45.550  207.580
     45.560  208.168
     45.570  205.289
     45.580  209.153
     45.590  208.986
     45.600  207.408
     45.610  204.889
     45.620  208.922
     45.630  205.483
     45.640  207.822
     45.650  206.835
     45.660  204.289
     45.670  206.000
     45.680  205.507
     45.690  207.530
     45.700  209.777
     45.710  204.299
     45.720  206.681
     45.730  209.878
     45.740  208.512
     45.750  208.203
     45.760  211.308
     45.770  208.219
     45.780  210.044
     45.790  208.928
     45.800  210.277
     45.810  210.739
     45.820  212.192
     45.830  211.437
     45.840  208.745
     45.850  208.429
     45.860  208.401
     45.870  210.898
     45.880  206.539
     45.890  209.722
     45.900  211.441
     45.910  211.216
     45.920  210.068
     45.930  208.821
     45.940  208.921
     45.950  213.105
     45.960  206.708
     45.970  210.436
     45.980  207.396
     45.990  208.063
     46.000  208.032
     46.010  207.841
     46.020  208.389
     46.030  206.364
     46.040  208.474
     46.050  206.716
     46.060  207.059
     46.070  208.271
     46.080  210.005
     46.090  210.736
     46.100  210.382
     46.110  209.418
     46.120  210.015
     46.130  206.227
     46.140  208.631
     46.150  207.541
     46.160  205.706
     46.170  206.993
     46.180  204.064
     46.190  206.504
     46.200  206.554
     46.210  207.288
     46.220  207.174
     46.230  211.624
     46.240  207.724
     46.250  208.968
     46.260  208.523
     46.270  207.761
     46.280  206.005
     46.290  204.004
     46.300  203.404
     46.310  205.559
     46.320  204.900
     46.330  204.476
     46.340  205.610
     46.350  203.411
     46.360  207.005
     46.370  205.967
     46.380  209.164
     46.390  205.779
     46.400  202.336
     46.410  206.344
     46.420  205.678
     46.430  205.981
     46.440  205.117
     46.450  206.673
     46.460  204.406
     46.470  205.706
     46.480  201.841
     46.490  203.774
     46.500  204.985
     46.510  207.002
     46.520  205.232
     46.530  206.069
     46.540  208.461
     46.550  207.073
     46.560  206.257
     46.570  203.166
     46.580  202.357
     46.590  205.720
     46.600  202.509
     46.610  205.342
     46.620  206.354
     46.630  209.313
     46.640  210.117
     46.650  207.112
     46.660  205.252
     46.670  206.161
     46.680  202.611
     46.690  205.009
     46.700  203.942
     46.710  204.635
     46.720  207.066
     46.730  207.804
     46.740  204.905
     46.750  202.365
     46.760  204.134
     46.770  205.314
     46.780  205.678
     46.790  203.832
     46.800  208.244
     46.810  206.986
     46.820  206.265
     46.830  206.478
     46.840  206.239
     46.850  207.349
     46.860  206.178
     46.870  207.784
     46.880  210.194
     46.890  210.239
     46.900  213.460
     46.910  210.346
     46.920  209.287
     46.930  208.791
     46.940  208.210
     46.950  209.650
     46.960  208.001
     46.970  209.023
     46.980  208.666
     46.990  206.059
     47.000  206.505
     47.010  209.152
     47.020  208.101
     47.030  207.113
     47.040  206.104
     47.050  210.133
     47.060  205.191
     47.070  204.197
     47.080  209.060
     47.090  213.992
     47.100  212.570
     47.110  207.752
     47.120  209.078
     47.130  208.911
     47.140  206.006
     47.150  204.920
     47.160  206.154
     47.170  207.582
     47.180  207.957
     47.190  210.190
     47.200  206.675
     47.210  206.560
     47.220  205.505
     47.230  206.666
     47.240  206.277
     47.250  205.478
     47.260  208.475
     47.270  205.086
     47.280  206.387
     47.290  208.029
     47.300  210.002
     47.310  207.896
     47.320  209.337
     47.330  208.590
     47.340  207.079
     47.350  208.570
     47.360  206.440
     47.370  210.493
     47.380  209.956
     47.390  210.418
     47.400  208.171
     47.410  210.138
     47.420  212.808
     47.430  207.835
     47.440  209.517
     47.450  209.821
     47.460  209.804
     47.470  209.875
     47.480  208.098
     47.490  209.992
     47.500  209.455
     47.510  209.130
     47.520  206.461
     47.530  209.621
     47.540  214.414
     47.550  210.917
     47.560  210.842
     47.570  208.987
     47.580  209.421
     47.590  209.401
     47.600  211.068
     47.610  212.260
     47.620  209.097
     47.630  211.997
     47.640  213.208
     47.650  213.764
     47.660  212.383
     47.670  210.739
     47.680  210.946
     47.690  210.542
     47.700  208.802
     47.710  211.542
     47.720  210.098
     47.730  209.463
     47.740  212.535
     47.750  211.370
     47.760  208.744
     47.770  209.081
     47.780  206.017
     47.790  207.353
     47.800  211.950
     47.810  209.632
     47.820  210.740
     47.830  208.681
     47.840  210.363
     47.850  208.652
     47.860  211.386
     47.870  209.622
     47.880  208.307
     47.890  209.293
     47.900  211.553
     47.910  207.457
     47.920  209.067
     47.930  208.570
     47.940  207.530
     47.950  207.677
     47.960  205.131
     47.970  202.782
     47.980  204.718
     47.990  207.868
     48.000  205.764
     48.010  204.819
     48.020  208.645
     48.030  206.725
     48.040  206.726
     48.050  208.081
     48.060  207.484
     48.070  209.479
     48.080  206.501
     48.090  206.196
     48.100  205.620
     48.110  202.948
     48.120  205.204
     48.130  207.612
     48.140  207.289
     48.150  208.981
     48.160  211.090
     48.170  209.509
     48.180  209.621
     48.190  208.273
     48.200  208.818
     48.210  206.785
     48.220  210.041
     48.230  205.553
     48.240  211.393
     48.250  209.477
     48.260  203.572
     48.270  208.104
     48.280  208.413
     48.290  207.026
     48.300  209.454
     48.310  213.173
     48.320  210.216
     48.330  209.586
     48.340  209.228
     48.350  209.205
     48.360  212.267
     48.370  212.111
     48.380  212.319
     48.390  211.960
     48.400  211.325
     48.410  209.523
     48.420  211.307
     48.430  209.856
     48.440  207.392
     48.450  210.343
     48.460  207.740
     48.470  207.080
     48.480  208.621
     48.490  207.653
     48.500  209.738
     48.510  212.507
     48.520  210.985
     48.530  207.973
     48.540  206.586
     48.550  207.671
     48.560  205.932
     48.570  204.302
     48.580  207.390
     48.590  206.385
     48.600  205.710
     48.610  204.682
     48.620  206.296
     48.630  207.160
     48.640  206.995
     48.650  206.341
     48.660  209.268
     48.670  209.549
     48.680  208.513
     48.690  207.128
     48.700  207.890
     48.710  207.816
     48.720  208.824
     48.730  205.500
     48.740  207.340
     48.750  209.511
     48.760  209.711
     48.770  207.851
     48.780  209.546
     48.790  209.918
     48.800  210.814
     48.810  209.887
     48.820  209.180
     48.830  208.582
     48.840  207.102
     48.850  207.118
     48.860  208.737
     48.870  207.729
     48.880  206.721
     48.890  208.743
     48.900  206.827
     48.910  209.411
     48.920  210.235
     48.930  207.889
     48.940  210.463
     48.950  208.794
     48.960  208.147
     48.970  208.914
     48.980  211.037
     48.990  206.025
     49.000  207.577
     49.010  208.271
     49.020  210.419
     49.030  206.626
     49.040  205.315
     49.050  210.086
     49.060  205.919
     49.070  206.137
     49.080  204.658
     49.090  206.351
     49.100  208.087
     49.110  206.160
     49.120  206.982
     49.130  204.524
     49.140  204.108
     49.150  211.407
     49.160  208.059
     49.170  210.593
     49.180  207.135
     49.190  209.369
     49.200  208.958
     49.210  208.466
     49.220  207.250
     49.230  205.054
     49.240  206.375
     49.250  209.476
     49.260  208.387
     49.270  210.964
     49.280  210.149
     49.290  204.667
     49.300  208.665
     49.310  212.720
     49.320  210.882
     49.330  212.157
     49.340  209.638
     49.350  211.336
     49.360  210.563
     49.370  211.894
     49.380  212.567
     49.390  211.366
     49.400  211.852
     49.410  208.897
     49.420  212.521
     49.430  206.769
     49.440  208.621
     49.450  210.211
     49.460  212.979
     49.470  210.716
     49.480  211.440
     49.490  210.808
     49.500  209.303
     49.510  209.805
     49.520  211.311
     49.530  206.043
     49.540  208.273
     49.550  207.850
     49.560  210.705
     49.570  205.802
     49.580  207.484
     49.590  210.876
     49.600  209.598
     49.610  210.793
     49.620  206.926
     49.630  209.556
     49.640  204.949
     49.650  209.768
     49.660  210.295
     49.670  207.753
     49.680  206.777
     49.690  208.026
     49.700  208.991
     49.710  209.800
     49.720  206.000
     49.730  206.730
     49.740  209.710
     49.750  207.214
     49.760  208.755
     49.770  208.107
     49.780  210.841
     49.790  210.792
     49.800  210.833
     49.810  209.252
     49.820  209.844
     49.830  208.237
     49.840  208.752
     49.850  206.423
     49.860  207.386
     49.870  207.027
     49.880  213.518
     49.890  211.579
     49.900  208.633
     49.910  208.679
     49.920  208.748
     49.930  207.123
     49.940  207.911
     49.950  206.291
     49.960  206.878
     49.970  207.884
     49.980  209.601
     49.990  209.784
     50.000  203.594
     50.010  206.952
     50.020  207.111
     50.030  206.874
     50.040  208.740
     50.050  204.010
     50.060  207.726
     50.070  209.889
     50.080  209.476
     50.090  206.472
     50.100  205.907
     50.110  205.551
     50.120  207.835
     50.130  209.183
     50.140  210.125
     50.150  208.410
     50.160  206.846
     50.170  206.199
     50.180  208.301
     50.190  206.494
     50.200  208.412
     50.210  207.041
     50.220  205.367
     50.230  205.155
     50.240  207.641
     50.250  207.488
     50.260  206.713
     50.270  206.458
     50.280  205.934
     50.290  205.550
     50.300  209.724
     50.310  207.353
     50.320  211.422
     50.330  206.242
     50.340  210.280
     50.350  210.243
     50.360  210.716
     50.370  208.395
     50.380  211.316
     50.390  208.042
     50.400  209.200
     50.410  208.195
     50.420  208.779
     50.430  208.735
     50.440  206.337
     50.450  206.703
     50.460  208.804
     50.470  210.087
     50.480  207.473
     50.490  209.679
     50.500  206.599
     50.510  209.670
     50.520  209.855
     50.530  209.208
     50.540  209.574
     50.550  208.597
     50.560  206.785
     50.570  208.748
     50.580  208.341
     50.590  206.384
     50.600  207.391
     50.610  204.374
     50.620  208.081
     50.630  204.939
     50.640  205.800
     50.650  204.543
     50.660  203.650
     50.670  207.969
     50.680  205.785
     50.690  204.314
     50.700  204.641
     50.710  205.312
     50.720  206.841
     50.730  204.620
     50.740  203.938
     50.750  205.171
     50.760  206.868
     50.770  206.233
     50.780  206.240
     50.790  206.198
     50.800  208.190
     50.810  207.371
     50.820  206.965
     50.830  210.969
     50.840  209.840
     50.850  205.514
     50.860  210.607
     50.870  206.625
     50.880  208.156
     50.890  209.344
     50.900  211.499
     50.910  210.430
     50.920  208.006
     50.930  208.318
     50.940  206.665
     50.950  209.792
     50.960  209.550
     50.970  210.330
     50.980  213.425
     50.990  210.696
     51.000  212.618
     51.010  210.035
     51.020  211.773
     51.030  211.746
     51.040  213.135
     51.050  211.485
     51.060  213.925
     51.070  212.272
     51.080  212.603
     51.090  214.990
     51.100  214.569
     51.110  211.209
     51.120  209.651
     51.130  212.308
     51.140  209.094
     51.150  211.567
     51.160  213.607
     51.170  211.455
     51.180  213.457
     51.190  211.270
     51.200  212.036
     51.210  210.600
     51.220  212.596
     51.230  209.313
     51.240  208.678
     51.250  212.433
     51.260  210.369
     51.270  211.158
     51.280  209.968
     51.290  210.673
     51.300  212.361
     51.310  211.628
     51.320  212.772
     51.330  214.291
     51.340  212.287
     51.350  215.082
     51.360  210.044
     51.370  209.489
     51.380  209.249
     51.390  207.074
     51.400  207.301
     51.410  209.231
     51.420  208.876
     51.430  206.757
     51.440  210.041
     51.450  211.101
     51.460  206.358
     51.470  210.586
     51.480  204.685
     51.490  209.092
     51.500  209.143
     51.510  205.590
     51.520  209.068
     51.530  208.705
     51.540  209.624
     51.550  209.735
     51.560  211.809
     51.570  212.638
     51.580  209.422
     51.590  209.845
     51.600  211.435
     51.610  210.811
     51.620  207.558
     51.630  211.127
     51.640  212.568
     51.650  214.175
     51.660  211.565
     51.670  213.892
     51.680  214.453
     51.690  211.383
     51.700  209.098
     51.710  210.833
     51.720  208.483
     51.730  209.895
     51.740  209.607
     51.750  209.290
     51.760  208.164
     51.770  213.372
     51.780  209.330
     51.790  210.997
     51.800  211.723
     51.810  210.648
     51.820  209.729
     51.830  212.086
     51.840  210.520
     51.850  208.099
     51.860  212.053
     51.870  213.953
     51.880  212.649
     51.890  207.698
     51.900  209.232
     51.910  211.488
     51.920  212.249
     51.930  211.953
     51.940  213.100
     51.950  213.700
     51.960  214.880
     51.970  214.638
     51.980  209.537
     51.990  213.031
     52.000  212.199
     52.010  210.443
     52.020  211.216
     52.030  210.987
     52.040  208.993
     52.050  212.689
     52.060  210.913
     52.070  212.181
     52.080  212.162
     52.090  215.325
     52.100  212.600
     52.110  211.209
     52.120  212.178
     52.130  214.433
     52.140  213.327
     52.150  211.845
     52.160  213.537
     52.170  211.871
     52.180  209.649
     52.190  210.855
     52.200  212.471
     52.210  211.967
     52.220  211.702
     52.230  211.112
     52.240  209.169
     52.250  209.840
     52.260  210.988
     52.270  208.033
     52.280  207.216
     52.290  208.205
     52.300  209.971
     52.310  211.515
     52.320  208.794
     52.330  208.753
     52.340  209.334
     52.350  213.669
     52.360  212.567
     52.370  211.102
     52.380  208.376
     52.390  211.916
     52.400  210.732
     52.410  212.258
     52.420  208.828
     52.430  210.017
     52.440  212.133
     52.450  214.830
     52.460  212.663
     52.470  211.619
     52.480  210.790
     52.490  214.505
     52.500  208.360
     52.510  208.043
     52.520  212.342
     52.530  211.234
     52.540  208.934
     52.550  207.760
     52.560  206.559
     52.570  208.708
     52.580  209.047
     52.590  213.161
     52.600  212.340
     52.610  211.705
     52.620  214.766
     52.630  210.703
     52.640  210.546
     52.650  210.812
     52.660  209.673
     52.670  208.818
     52.680  209.584
     52.690  212.376
     52.700  210.096
     52.710  209.278
     52.720  209.279
     52.730  208.235
     52.740  207.275
     52.750  211.531
     52.760  213.459
     52.770  212.531
     52.780  209.526
     52.790  210.905
     52.800  212.880
     52.810  211.717
     52.820  213.307
     52.830  214.115
     52.840  211.657
     52.850  210.478
     52.860  213.834
     52.870  214.157
     52.880  210.165
     52.890  211.712
     52.900  211.627
     52.910  212.854
     52.920  207.724
     52.930  210.719
     52.940  209.839
     52.950  209.995
     52.960  213.207
     52.970  210.387
     52.980  212.622
     52.990  212.982
     53.000  209.342
     53.010  209.619
     53.020  212.418
     53.030  211.348
     53.040  213.219
     53.050  210.654
     53.060  212.836
     53.070  208.744
     53.080  210.320
     53.090  210.542
     53.100  208.710
     53.110  211.247
     53.120  211.029
     53.130  211.020
     53.140  210.269
     53.150  212.026
     53.160  209.097
     53.170  208.415
     53.180  211.192
     53.190  208.684
     53.200  208.151
     53.210  210.681
     53.220  211.465
     53.230  212.314
     53.240  211.181
     53.250  212.154
     53.260  207.242
     53.270  210.516
     53.280  210.451
     53.290  212.848
     53.300  210.156
     53.310  210.445
     53.320  214.500
     53.330  211.896
     53.340  215.057
     53.350  212.358
     53.360  211.960
     53.370  211.758
     53.380  214.862
     53.390  209.423
     53.400  208.792
     53.410  210.260
     53.420  213.901
     53.430  211.003
     53.440  210.479
     53.450  208.916
     53.460  210.194
     53.470  208.737
     53.480  209.243
     53.490  209.130
     53.500  209.301
     53.510  207.588
     53.520  212.245
     53.530  208.825
     53.540  210.424
     53.550  209.876
     53.560  207.788
     53.570  207.364
     53.580  210.453
     53.590  208.462
     53.600  204.537
     53.610  205.550
     53.620  207.979
     53.630  205.982
     53.640  206.878
     53.650  211.443
     53.660  210.843
     53.670  212.096
     53.680  207.929
     53.690  207.582
     53.700  209.985
     53.710  207.658
     53.720  205.029
     53.730  208.349
     53.740  210.514
     53.750  205.167
     53.760  205.490
     53.770  208.903
     53.780  208.712
     53.790  206.601
     53.800  207.326
     53.810  205.451
     53.820  206.433
     53.830  207.719
     53.840  203.988
     53.850  206.875
     53.860  209.006
     53.870  207.185
     53.880  205.286
     53.890  205.468
     53.900  205.952
     53.910  206.272
     53.920  207.680
     53.930  203.408
     53.940  207.236
     53.950  202.455
     53.960  203.456
     53.970  206.695
     53.980  204.191
     53.990  205.367
     54.000  208.814
     54.010  205.778
     54.020  203.908
     54.030  208.092
     54.040  207.850
     54.050  206.760
     54.060  207.085
     54.070  208.157
     54.080  206.999
     54.090  205.687
     54.100  207.063
     54.110  206.154
     54.120  206.478
     54.130  204.811
     54.140  207.067
     54.150  208.722
     54.160  206.949
     54.170  210.658
     54.180  208.470
     54.190  209.120
     54.200  207.956
     54.210  208.577
     54.220  208.127
     54.230  206.895
     54.240  208.465
     54.250  209.759
     54.260  207.865
     54.270  207.999
     54.280  206.880
     54.290  207.783
     54.300  207.817
     54.310  207.962
     54.320  206.078
     54.330  210.016
     54.340  210.005
     54.350  208.324
     54.360  206.420
     54.370  210.114
     54.380  211.490
     54.390  208.110
     54.400  211.499
     54.410  211.875
     54.420  209.800
     54.430  210.051
     54.440  209.663
     54.450  211.820
     54.460  211.266
     54.470  208.424
     54.480  213.032
     54.490  207.581
     54.500  208.139
     54.510  209.754
     54.520  206.540
     54.530  213.579
     54.540  211.106
     54.550  211.285
     54.560  210.485
     54.570  209.846
     54.580  205.934
     54.590  210.542
     54.600  208.621
     54.610  208.433
     54.620  206.775
     54.630  201.576
     54.640  204.661
     54.650  209.137
     54.660  209.341
     54.670  208.079
     54.680  205.127
     54.690  206.231
     54.700  205.105
     54.710  205.714
     54.720  205.802
     54.730  205.787
     54.740  206.616
     54.750  208.614
     54.760  207.699
     54.770  205.311
     54.780  208.574
     54.790  205.916
     54.800  207.140
     54.810  207.275
     54.820  207.678
     54.830  209.539
     54.840  207.905
     54.850  208.835
     54.860  208.190
     54.870  206.887
     54.880  206.623
     54.890  208.634
     54.900  210.698
     54.910  205.885
     54.920  208.802
     54.930  208.541
     54.940  207.806
     54.950  204.185
     54.960  209.037
     54.970  207.112
     54.980  210.320
     54.990  210.779
     55.000  209.026
     55.010  204.946
     55.020  208.458
     55.030  207.586
     55.040  210.753
     55.050  205.802
     55.060  205.527
     55.070  206.621
     55.080  207.393
     55.090  207.038
     55.100  206.846
     55.110  211.813
     55.120  207.722
     55.130  208.697
     55.140  208.352
     55.150  208.370
     55.160  207.042
     55.170  208.150
     55.180  204.612
     55.190  202.654
     55.200  206.698
     55.210  204.379
     55.220  205.011
     55.230  206.859
     55.240  209.526
     55.250  209.065
     55.260  208.202
     55.270  207.505
     55.280  206.439
     55.290  203.260
     55.300  205.072
     55.310  205.055
     55.320  204.708
     55.330  209.105
     55.340  208.646
     55.350  205.035
     55.360  204.567
     55.370  205.402
     55.380  207.876
     55.390  206.419
     55.400  206.418
     55.410  205.877
     55.420  205.287
     55.430  209.067
     55.440  206.375
     55.450  206.328
     55.460  210.159
     55.470  207.746
     55.480  209.373
     55.490  207.590
     55.500  207.470
     55.510  206.514
     55.520  207.018
     55.530  211.227
     55.540  209.820
     55.550  208.109
     55.560  208.717
     55.570  208.527
     55.580  208.114
     55.590  207.188
     55.600  205.768
     55.610  209.839
     55.620  208.458
     55.630  211.496
     55.640  207.726
     55.650  208.740
     55.660  208.130
     55.670  206.579
     55.680  207.472
     55.690  207.627
     55.700  208.388
     55.710  208.400
     55.720  206.942
     55.730  206.171
     55.740  203.936
     55.750  204.128
     55.760  203.086
     55.770  203.625
     55.780  204.124
     55.790  205.954
     55.800  204.214
     55.810  207.088
     55.820  204.678
     55.830  206.032
     55.840  207.190
     55.850  205.156
     55.860  204.501
     55.870  206.868
     55.880  202.394
     55.890  203.504
     55.900  204.306
     55.910  204.340
     55.920  205.999
     55.930  203.653
     55.940  205.976
     55.950  206.640
     55.960  204.277
     55.970  206.261
     55.980  205.180
     55.990  205.400
     56.000  209.912
     56.010  209.562
     56.020  207.832
     56.030  208.680
     56.040  206.805
     56.050  211.932
     56.060  207.755
     56.070  208.309
     56.080  210.618
     56.090  208.294
     56.100  206.289
     56.110  207.407
     56.120  206.085
     56.130  207.341
     56.140  204.227
     56.150  206.512
     56.160  206.092
     56.170  207.122
     56.180  206.022
     56.190  208.593
     56.200  206.621
     56.210  206.110
     56.220  208.686
     56.230  204.703
     56.240  208.103
     56.250  205.682
     56.260  204.479
     56.270  208.388
     56.280  208.288
     56.290  208.852
     56.300  205.218
     56.310  209.273
     56.320  213.364
     56.330  210.558
     56.340  213.911
     56.350  211.418
     56.360  209.500
     56.370  210.855
     56.380  212.177
     56.390  210.389
     56.400  213.742
     56.410  211.776
     56.420  212.153
     56.430  214.192
     56.440  210.293
     56.450  216.002
     56.460  213.137
     56.470  214.596
     56.480  211.565
     56.490  214.511
     56.500  214.180
     56.510  212.489
     56.520  214.394
     56.530  212.395
     56.540  210.257
     56.550  212.564
     56.560  209.758
     56.570  210.057
     56.580  206.878
     56.590  208.140
     56.600  209.104
     56.610  210.210
     56.620  213.233
     56.630  209.830
     56.640  209.251
     56.650  209.802
     56.660  212.378
     56.670  209.702
     56.680  213.733
     56.690  209.282
     56.700  208.835
     56.710  207.591
     56.720  204.439
     56.730  207.756
     56.740  209.381
     56.750  204.975
     56.760  205.270
     56.770  207.429
     56.780  207.506
     56.790  205.978
     56.800  208.058
     56.810  210.211
     56.820  210.548
     56.830  207.134
     56.840  208.442
     56.850  208.250
     56.860  208.494
     56.870  208.038
     56.880  209.576
     56.890  205.582
     56.900  207.455
     56.910  206.661
     56.920  204.017
     56.930  207.634
     56.940  207.766
     56.950  209.724
     56.960  208.544
     56.970  206.612
     56.980  210.965
     56.990  212.026
     57.000  209.129
     57.010  210.292
     57.020  211.450
     57.030  209.861
     57.040  207.952
     57.050  211.564
     57.060  211.970
     57.070  208.938
     57.080  210.349
     57.090  208.888
     57.100  211.569
     57.110  210.013
     57.120  209.150
     57.130  211.081
     57.140  209.162
     57.150  209.754
     57.160  208.173
     57.170  210.650
     57.180  213.024
     57.190  212.933
     57.200  210.341
     57.210  211.616
     57.220  212.436
     57.230  212.302
     57.240  212.065
     57.250  209.900
     57.260  214.026
     57.270  211.271
     57.280  210.910
     57.290  211.592
     57.300  208.672
     57.310  210.458
     57.320  213.402
     57.330  212.946
     57.340  208.990
     57.350  212.607
     57.360  210.304
     57.370  211.415
     57.380  210.382
     57.390  211.364
     57.400  210.752
     57.410  209.205
     57.420  207.055
     57.430  206.583
     57.440  208.931
     57.450  211.681
     57.460  208.105
     57.470  210.481
     57.480  207.940
     57.490  209.462
     57.500  207.686
     57.510  208.039
     57.520  209.202
     57.530  209.069
     57.540  208.613
     57.550  206.428
     57.560  205.355
     57.570  209.516
     57.580  210.898
     57.590  211.625
     57.600  210.697
     57.610  212.533
     57.620  211.083
     57.630  210.803
     57.640  208.417
     57.650  210.967
     57.660  213.359
     57.670  212.696
     57.680  214.360
     57.690  210.595
     57.700  210.469
     57.710  209.356
     57.720  207.471
     57.730  211.216
     57.740  209.378
     57.750  209.848
     57.760  212.171
     57.770  209.747
     57.780  207.529
     57.790  209.856
     57.800  207.488
     57.810  209.476
     57.820  208.836
     57.830  209.187
     57.840  212.630
     57.850  217.295
     57.860  212.376
     57.870  209.620
     57.880  213.005
     57.890  209.583
     57.900  210.223
     57.910  210.363
     57.920  208.350
     57.930  209.125
     57.940  210.105
     57.950  209.221
     57.960  208.877
     57.970  209.328
     57.980  212.096
     57.990  212.900
     58.000  210.375
     58.010  212.597
     58.020  210.627
     58.030  208.760
     58.040  210.443
     58.050  213.683
     58.060  211.984
     58.070  212.513
     58.080  212.015
     58.090  209.034
     58.100  209.807
     58.110  208.128
     58.120  209.544
     58.130  209.840
     58.140  208.687
     58.150  206.401
     58.160  206.427
     58.170  208.238
     58.180  208.308
     58.190  208.758
     58.200  207.641
     58.210  209.379
     58.220  206.475
     58.230  204.592
     58.240  209.010
     58.250  209.583
     58.260  205.503
     58.270  207.430
     58.280  207.910
     58.290  205.221
     58.300  208.760
     58.310  210.543
     58.320  207.183
     58.330  207.366
     58.340  209.493
     58.350  210.421
     58.360  209.189
     58.370  211.033
     58.380  209.698
     58.390  211.644
     58.400  206.380
     58.410  208.879
     58.420  207.331
     58.430  209.024
     58.440  209.639
     58.450  208.462
     58.460  209.546
     58.470  206.009
     58.480  210.793
     58.490  211.557
     58.500  209.943
     58.510  211.219
     58.520  209.464
     58.530  211.403
     58.540  209.826
     58.550  209.083
     58.560  211.639
     58.570  210.739
     58.580  209.587
     58.590  208.748
     58.600  211.069
     58.610  207.365
     58.620  208.218
     58.630  211.719
     58.640  210.611
     58.650  210.028
     58.660  209.489
     58.670  213.662
     58.680  215.612
     58.690  212.074
     58.700  210.508
     58.710  211.820
     58.720  208.070
     58.730  208.854
     58.740  209.951
     58.750  207.685
     58.760  209.090
     58.770  212.670
     58.780  214.748
     58.790  212.380
     58.800  212.536
     58.810  211.417
     58.820  213.527
     58.830  210.851
     58.840  212.915
     58.850  212.804
     58.860  209.150
     58.870  212.973
     58.880  212.368
     58.890  212.677
     58.900  212.106
     58.910  212.151
     58.920  212.460
     58.930  212.130
     58.940  212.765
     58.950  210.063
     58.960  212.885
     58.970  211.279
     58.980  213.714
     58.990  212.743
     59.000  212.145
     59.010  210.886
     59.020  210.090
     59.030  213.132
     59.040  211.186
     59.050  210.469
     59.060  210.582
     59.070  213.526
     59.080  209.805
     59.090  208.961
     59.100  210.178
     59.110  206.525
     59.120  207.494
     59.130  210.896
     59.140  208.887
     59.150  214.166
     59.160  213.244
     59.170  207.697
     59.180  212.020
     59.190  212.070
     59.200  210.589
     59.210  210.601
     59.220  208.633
     59.230  210.781
     59.240  209.059
     59.250  210.644
     59.260  213.505
     59.270  214.601
     59.280  211.245
     59.290  212.231
     59.300  212.880
     59.310  213.314
     59.320  210.834
     59.330  210.287
     59.340  208.904
     59.350  209.925
     59.360  212.829
     59.370  211.632
     59.380  210.500
     59.390  212.396
     59.400  207.759
     59.410  207.753
     59.420  212.780
     59.430  210.294
     59.440  211.237
     59.450  209.331
     59.460  211.121
     59.470  210.129
     59.480  208.577
     59.490  209.276
     59.500  207.598
     59.510  206.389
     59.520  211.268
     59.530  208.894
     59.540  206.598
     59.550  208.194
     59.560  211.449
     59.570  210.779
     59.580  206.167
     59.590  209.461
     59.600  208.865
     59.610  209.787
     59.620  210.857
     59.630  208.512
     59.640  210.391
     59.650  208.247
     59.660  212.608
     59.670  210.471
     59.680  215.217
     59.690  211.843
     59.700  211.369
     59.710  211.913
     59.720  212.157
     59.730  212.670
     59.740  210.671
     59.750  209.821
     59.760  208.268
     59.770  215.541
     59.780  212.710
     59.790  214.097
     59.800  212.964
     59.810  209.341
     59.820  209.599
     59.830  210.068
     59.840  209.391
     59.850  210.979
     59.860  208.419
     59.870  212.299
     59.880  211.771
     59.890  211.067
     59.900  208.237
     59.910  212.344
     59.920  212.451
     59.930  210.709
     59.940  212.660
     59.950  210.739
     59.960  214.324
     59.970  211.988
     59.980  214.880
     59.990  215.816
     60.000  214.045
     60.010  214.482
     60.020  214.375
     60.030  211.562
     60.040  212.279
     60.050  212.706
     60.060  214.569
     60.070  211.054
     60.080  214.206
     60.090  214.031
     60.100  214.460
     60.110  215.402
     60.120  212.910
     60.130  214.239
     60.140  211.856
     60.150  212.042
     60.160  209.463
     60.170  215.316
     60.180  211.416
     60.190  216.336
     60.200  215.193
     60.210  211.380
     60.220  208.835
     60.230  211.919
     60.240  210.905
     60.250  211.670
     60.260  211.740
     60.270  211.434
     60.280  211.627
     60.290  213.668
     60.300  210.889
     60.310  210.202
     60.320  211.465
     60.330  213.169
     60.340  211.943
     60.350  213.671
     60.360  211.551
     60.370  210.797
     60.380  215.581
     60.390  215.946
     60.400  211.497
     60.410  214.017
     60.420  212.130
     60.430  217.066
     60.440  216.869
     60.450  216.245
     60.460  213.254
     60.470  212.437
     60.480  214.534
     60.490  212.597
     60.500  211.831
     60.510  212.102
     60.520  212.018
     60.530  212.846
     60.540  216.417
     60.550  215.639
     60.560  212.781
     60.570  211.394
     60.580  215.251
     60.590  213.766
     60.600  210.804
     60.610  213.111
     60.620  213.571
     60.630  212.994
     60.640  214.766
     60.650  212.034
     60.660  213.690
     60.670  215.911
     60.680  216.528
     60.690  216.046
     60.700  213.624
     60.710  214.642
     60.720  217.018
     60.730  212.236
     60.740  214.970
     60.750  218.570
     60.760  213.242
     60.770  217.419
     60.780  215.034
     60.790  215.710
     60.800  216.930
     60.810  214.786
     60.820  218.672
     60.830  213.699
     60.840  216.674
     60.850  216.212
     60.860  214.246
     60.870  216.819
     60.880  213.888
     60.890  213.610
     60.900  211.663
     60.910  214.696
     60.920  213.051
     60.930  213.393
     60.940  209.241
     60.950  209.273
     60.960  212.789
     60.970  211.625
     60.980  211.288
     60.990  211.387
     61.000  210.819
     61.010  213.006
     61.020  211.630
     61.030  210.617
     61.040  212.249
     61.050  211.454
     61.060  211.669
     61.070  210.463
     61.080  209.257
     61.090  209.229
     61.100  210.908
     61.110  210.141
     61.120  209.533
     61.130  213.788
     61.140  211.682
     61.150  209.341
     61.160  213.551
     61.170  207.982
     61.180  210.993
     61.190  209.481
     61.200  213.811
     61.210  214.462
     61.220  213.611
     61.230  211.518
     61.240  211.182
     61.250  208.446
     61.260  213.500
     61.270  213.356
     61.280  211.999
     61.290  209.474
     61.300  210.401
     61.310  212.343
     61.320  211.886
     61.330  212.836
     61.340  215.215
     61.350  213.744
     61.360  215.290
     61.370  213.272
     61.380  213.313
     61.390  213.619
     61.400  213.842
     61.410  210.723
     61.420  210.136
     61.430  214.294
     61.440  212.063
     61.450  213.516
     61.460  216.957
     61.470  213.850
     61.480  213.232
     61.490  213.421
     61.500  210.163
     61.510  212.675
     61.520  211.433
     61.530  210.793
     61.540  209.812
     61.550  212.222
     61.560  209.788
     61.570  208.133
     61.580  210.629
     61.590  213.402
     61.600  212.572
     61.610  210.850
     61.620  208.988
     61.630  210.454
     61.640  211.605
     61.650  213.579
     61.660  210.805
     61.670  209.989
     61.680  212.302
     61.690  210.832
     61.700  211.624
     61.710  210.797
     61.720  213.266
     61.730  206.822
     61.740  212.287
     61.750  210.561
     61.760  210.537
     61.770  210.027
     61.780  210.324
     61.790  211.883
     61.800  210.692
     61.810  210.784
     61.820  208.814
     61.830  207.574
     61.840  209.441
     61.850  212.185
     61.860  211.346
     61.870  209.873
     61.880  209.838
     61.890  210.592
     61.900  212.495
     61.910  209.277
     61.920  209.582
     61.930  209.829
     61.940  212.580
     61.950  207.742
     61.960  211.508
     61.970  208.019
     61.980  211.509
     61.990  212.241
     62.000  209.409
     62.010  209.940
     62.020  210.308
     62.030  212.465
     62.040  210.772
     62.050  209.625
     62.060  211.499
     62.070  210.517
     62.080  210.247
     62.090  212.229
     62.100  209.457
     62.110  209.935
     62.120  208.211
     62.130  208.505
     62.140  209.223
     62.150  207.311
     62.160  210.566
     62.170  208.366
     62.180  209.616
     62.190  210.862
     62.200  204.722
     62.210  207.323
     62.220  210.284
     62.230  209.022
     62.240  207.141
     62.250  207.776
     62.260  208.055
     62.270  208.149
     62.280  209.735
     62.290  207.946
     62.300  207.388
     62.310  206.868
     62.320  206.442
     62.330  210.063
     62.340  209.827
     62.350  209.979
     62.360  208.826
     62.370  209.491
     62.380  210.595
     62.390  212.688
     62.400  214.041
     62.410  212.486
     62.420  209.896
     62.430  210.416
     62.440  209.714
     62.450  213.127
     62.460  212.890
     62.470  213.228
     62.480  213.508
     62.490  212.134
     62.500  213.751
     62.510  214.548
     62.520  213.531
     62.530  212.321
     62.540  211.126
     62.550  216.243
     62.560  211.753
     62.570  213.812
     62.580  212.616
     62.590  212.843
     62.600  210.004
     62.610  212.275
     62.620  210.155
     62.630  212.282
     62.640  210.613
     62.650  210.179
     62.660  212.804
     62.670  212.123
     62.680  209.803
     62.690  212.238
     62.700  210.890
     62.710  209.670
     62.720  207.502
     62.730  210.856
     62.740  211.345
     62.750  212.759
     62.760  209.948
     62.770  212.600
     62.780  210.714
     62.790  211.208
     62.800  213.130
     62.810  209.389
     62.820  212.127
     62.830  210.618
     62.840  209.847
     62.850  210.016
     62.860  210.851
     62.870  207.793
     62.880  212.410
     62.890  211.710
     62.900  205.821
     62.910  210.694
     62.920  210.812
     62.930  212.627
     62.940  215.426
     62.950  210.801
     62.960  208.947
     62.970  209.626
     62.980  210.891
     62.990  209.347
     63.000  209.220
     63.010  209.061
     63.020  206.959
     63.030  210.224
     63.040  211.324
     63.050  212.644
     63.060  213.864
     63.070  210.871
     63.080  212.911
     63.090  210.002
     63.100  209.979
     63.110  208.349
     63.120  208.998
     63.130  208.332
     63.140  212.189
     63.150  212.270
     63.160  212.424
     63.170  212.308
     63.180  209.456
     63.190  212.626
     63.200  211.670
     63.210  209.974
     63.220  209.552
     63.230  212.237
     63.240  207.134
     63.250  211.838
     63.260  206.738
     63.270  207.172
     63.280  210.029
     63.290  213.065
     63.300  211.571
     63.310  211.418
     63.320  212.135
     63.330  208.207
     63.340  211.884
     63.350  212.058
     63.360  210.522
     63.370  209.572
     63.380  212.433
     63.390  212.158
     63.400  211.260
     63.410  212.093
     63.420  211.009
     63.430  211.289
     63.440  207.261
     63.450  210.121
     63.460  210.350
     63.470  209.286
     63.480  207.767
     63.490  209.823
     63.500  208.080
     63.510  209.195
     63.520  210.323
     63.530  210.524
     63.540  210.126
     63.550  208.511
     63.560  209.784
     63.570  210.722
     63.580  210.963
     63.590  212.907
     63.600  212.370
     63.610  209.681
     63.620  211.115
     63.630  208.133
     63.640  207.335
     63.650  210.214
     63.660  210.889
     63.670  210.938
     63.680  210.568
     63.690  209.988
     63.700  210.356
     63.710  210.192
     63.720  210.927
     63.730  210.162
     63.740  211.857
     63.750  214.067
     63.760  212.336
     63.770  210.946
     63.780  211.518
     63.790  209.803
     63.800  208.706
     63.810  209.424
     63.820  211.175
     63.830  210.179
     63.840  212.569
     63.850  213.548
     63.860  215.146
     63.870  211.566
     63.880  211.367
     63.890  214.058
     63.900  214.469
     63.910  219.941
     63.920  215.159
     63.930  209.502
     63.940  213.702
     63.950  209.923
     63.960  214.562
     63.970  211.377
     63.980  211.857
     63.990  210.274
     64.000  210.703
     64.010  210.104
     64.020  215.696
     64.030  209.549
     64.040  208.320
     64.050  210.475
     64.060  213.486
     64.070  212.246
     64.080  210.548
     64.090  210.008
     64.100  210.443
     64.110  214.478
     64.120  209.140
     64.130  211.992
     64.140  214.821
     64.150  210.429
     64.160  211.818
     64.170  210.448
     64.180  212.155
     64.190  211.018
     64.200  210.687
     64.210  212.571
     64.220  213.532
     64.230  211.550
     64.240  209.583
     64.250  214.707
     64.260  212.158
     64.270  210.640
     64.280  212.467
     64.290  215.233
     64.300  211.612
     64.310  211.071
     64.320  212.049
     64.330  210.635
     64.340  211.415
     64.350  210.448
     64.360  211.710
     64.370  210.596
     64.380  211.389
     64.390  210.499
     64.400  208.042
     64.410  214.106
     64.420  209.815
     64.430  211.751
     64.440  212.960
     64.450  210.261
     64.460  208.866
     64.470  209.085
     64.480  210.051
     64.490  209.134
     64.500  207.339
     64.510  208.280
     64.520  212.213
     64.530  210.440
     64.540  209.266
     64.550  210.301
     64.560  211.339
     64.570  213.168
     64.580  211.395
     64.590  209.767
     64.600  212.018
     64.610  207.990
     64.620  211.418
     64.630  212.598
     64.640  209.640
     64.650  211.158
     64.660  210.757
     64.670  210.689
     64.680  209.339
     64.690  211.617
     64.700  207.802
     64.710  210.783
     64.720  209.123
     64.730  211.125
     64.740  210.093
     64.750  208.828
     64.760  211.417
     64.770  212.466
     64.780  211.102
     64.790  210.416
     64.800  211.132
     64.810  214.600
     64.820  211.243
     64.830  215.307
     64.840  212.184
     64.850  213.678
     64.860  215.472
     64.870  212.728
     64.880  213.509
     64.890  214.893
     64.900  213.289
     64.910  214.208
     64.920  212.265
     64.930  212.227
     64.940  213.667
     64.950  215.038
     64.960  210.923
     64.970  209.885
     64.980  213.270
     64.990  209.274
     65.000  212.407
     65.010  211.086
     65.020  209.557
     65.030  210.963
     65.040  214.381
     65.050  212.625
     65.060  210.174
     65.070  212.545
     65.080  211.119
     65.090  210.525
     65.100  215.424
     65.110  210.792
     65.120  211.809
     65.130  212.754
     65.140  212.569
     65.150  209.679
     65.160  213.482
     65.170  208.826
     65.180  216.013
     65.190  214.197
     65.200  213.779
     65.210  213.797
     65.220  213.509
     65.230  212.944
     65.240  209.867
     65.250  211.784
     65.260  211.017
     65.270  212.614
     65.280  209.710
     65.290  211.414
     65.300  210.487
     65.310  210.723
     65.320  209.348
     65.330  214.262
     65.340  211.053
     65.350  209.750
     65.360  210.925
     65.370  211.517
     65.380  207.981
     65.390  211.884
     65.400  208.809
     65.410  212.898
     65.420  209.063
     65.430  212.113
     65.440  212.017
     65.450  205.783
     65.460  210.763
     65.470  212.192
     65.480  210.819
     65.490  210.107
     65.500  209.963
     65.510  209.630
     65.520  212.699
     65.530  209.237
     65.540  209.458
     65.550  210.933
     65.560  212.011
     65.570  212.089
     65.580  209.498
     65.590  210.795
     65.600  208.309
     65.610  211.260
     65.620  209.606
     65.630  208.361
     65.640  208.781
     65.650  210.617
     65.660  207.340
     65.670  207.318
     65.680  210.294
     65.690  210.681
     65.700  209.090
     65.710  207.912
     65.720  208.681
     65.730  210.230
     65.740  209.826
     65.750  210.416
     65.760  209.074
     65.770  210.931
     65.780  212.364
     65.790  209.912
     65.800  211.545
     65.810  210.758
     65.820  210.152
     65.830  210.653
     65.840  208.432
     65.850  208.867
     65.860  207.731
     65.870  208.458
     65.880  211.672
     65.890  210.132
     65.900  211.119
     65.910  210.562
     65.920  211.638
     65.930  212.582
     65.940  212.162
     65.950  212.610
     65.960  212.108
     65.970  207.838
     65.980  209.145
     65.990  210.909
     66.000  208.737
     66.010  209.876
     66.020  208.070
     66.030  211.596
     66.040  213.007
     66.050  209.255
     66.060  212.079
     66.070  212.812
     66.080  209.762
     66.090  209.491
     66.100  208.114
     66.110  213.659
     66.120  213.793
     66.130  214.370
     66.140  214.221
     66.150  211.641
     66.160  212.580
     66.170  214.134
     66.180  209.953
     66.190  207.139
     66.200  208.438
     66.210  207.834
     66.220  206.532
     66.230  208.237
     66.240  210.675
     66.250  207.573
     66.260  209.098
     66.270  207.870
     66.280  206.033
     66.290  207.700
     66.300  207.180
     66.310  208.204
     66.320  207.832
     66.330  209.603
     66.340  209.047
     66.350  210.743
     66.360  214.211
     66.370  209.139
     66.380  210.294
     66.390  205.398
     66.400  208.876
     66.410  211.202
     66.420  212.259
     66.430  211.064
     66.440  213.545
     66.450  209.831
     66.460  211.934
     66.470  210.567
     66.480  211.513
     66.490  209.085
     66.500  210.856
     66.510  210.404
     66.520  211.591
     66.530  208.692
     66.540  209.823
     66.550  208.232
     66.560  209.895
     66.570  211.984
     66.580  207.960
     66.590  208.864
     66.600  211.083
     66.610  211.982
     66.620  207.575
     66.630  207.187
     66.640  207.606
     66.650  208.954
     66.660  204.108
     66.670  204.580
     66.680  208.015
     66.690  209.323
     66.700  207.334
     66.710  205.886
     66.720  207.905
     66.730  209.709
     66.740  209.137
     66.750  208.453
     66.760  207.283
     66.770  205.962
     66.780  209.630
     66.790  211.948
     66.800  209.905
     66.810  209.596
     66.820  208.696
     66.830  207.340
     66.840  206.688
     66.850  211.009
     66.860  207.745
     66.870  206.663
     66.880  206.716
     66.890  207.083
     66.900  209.857
     66.910  208.223
     66.920  206.449
     66.930  209.099
     66.940  209.974
     66.950  207.107
     66.960  210.165
     66.970  208.905
     66.980  208.136
     66.990  211.564
     67.000  212.854
     67.010  209.689
     67.020  209.825
     67.030  208.414
     67.040  211.718
     67.050  209.779
     67.060  209.799
     67.070  207.351
     67.080  208.143
     67.090  207.508
     67.100  210.163
     67.110  206.651
     67.120  206.018
     67.130  206.847
     67.140  203.301
     67.150  206.436
     67.160  208.913
     67.170  209.297
     67.180  208.583
     67.190  208.369
     67.200  206.161
     67.210  207.868
     67.220  209.213
     67.230  207.146
     67.240  206.472
     67.250  205.185
     67.260  205.795
     67.270  206.645
     67.280  209.442
     67.290  206.125
     67.300  207.062
     67.310  207.793
     67.320  203.923
     67.330  204.555
     67.340  204.955
     67.350  207.541
     67.360  211.462
     67.370  208.953
     67.380  205.495
     67.390  206.159
     67.400  208.931
     67.410  210.615
     67.420  207.429
     67.430  207.832
     67.440  204.933
     67.450  205.187
     67.460  205.612
     67.470  207.021
     67.480  203.719
     67.490  204.776
     67.500  204.302
     67.510  205.541
     67.520  207.122
     67.530  206.325
     67.540  205.863
     67.550  206.271
     67.560  205.451
     67.570  208.222
     67.580  204.643
     67.590  205.964
     67.600  205.967
     67.610  203.162
     67.620  206.385
     67.630  204.113
     67.640  206.986
     67.650  208.233
     67.660  207.501
     67.670  203.391
     67.680  204.894
     67.690  205.904
     67.700  206.223
     67.710  206.896
     67.720  208.322
     67.730  206.853
     67.740  206.615
     67.750  209.603
     67.760  209.200
     67.770  208.113
     67.780  201.855
     67.790  206.525
     67.800  204.779
     67.810  206.263
     67.820  208.437
     67.830  207.531
     67.840  208.027
     67.850  207.461
     67.860  208.731
     67.870  209.224
     67.880  209.160
     67.890  207.285
     67.900  209.630
     67.910  210.811
     67.920  206.308
     67.930  211.170
     67.940  206.271
     67.950  209.216
     67.960  210.274
     67.970  205.796
     67.980  207.923
     67.990  208.677
     68.000  208.908
     68.010  205.593
     68.020  206.726
     68.030  206.571
     68.040  205.045
     68.050  208.764
     68.060  203.631
     68.070  203.538
     68.080  207.427
     68.090  202.013
     68.100  206.672
     68.110  208.475
     68.120  208.748
     68.130  209.035
     68.140  208.613
     68.150  208.039
     68.160  208.713
     68.170  208.450
     68.180  209.865
     68.190  208.125
     68.200  207.610
     68.210  210.359
     68.220  209.967
     68.230  209.770
     68.240  210.338
     68.250  212.361
     68.260  209.186
     68.270  210.248
     68.280  205.828
     68.290  209.310
     68.300  209.096
     68.310  207.333
     68.320  208.485
     68.330  210.828
     68.340  208.052
     68.350  206.018
     68.360  208.328
     68.370  208.872
     68.380  210.133
     68.390  209.393
     68.400  208.961
     68.410  210.214
     68.420  208.431
     68.430  210.632
     68.440  208.512
     68.450  206.926
     68.460  210.981
     68.470  206.217
     68.480  209.657
     68.490  208.176
     68.500  209.225
     68.510  209.931
     68.520  209.428
     68.530  206.572
     68.540  209.615
     68.550  210.812
     68.560  209.704
     68.570  208.707
     68.580  207.273
     68.590  210.097
     68.600  207.114
     68.610  209.634
     68.620  208.866
     68.630  209.529
     68.640  208.867
     68.650  208.993
     68.660  206.893
     68.670  204.727
     68.680  209.962
     68.690  208.764
     68.700  209.314
     68.710  209.414
     68.720  211.545
     68.730  209.631
     68.740  207.011
     68.750  208.900
     68.760  207.951
     68.770  208.965
     68.780  208.717
     68.790  209.689
     68.800  207.272
     68.810  206.194
     68.820  211.669
     68.830  210.590
     68.840  210.784
     68.850  208.506
     68.860  208.015
     68.870  209.489
     68.880  209.141
     68.890  212.827
     68.900  208.072
     68.910  211.111
     68.920  212.413
     68.930  210.023
     68.940  209.579
     68.950  208.856
     68.960  209.618
     68.970  209.479
     68.980  210.259
     68.990  209.552
     69.000  209.236
     69.010  210.379
     69.020  209.407
     69.030  209.634
     69.040  211.014
     69.050  214.150
     69.060  210.038
     69.070  213.316
     69.080  208.725
     69.090  211.147
     69.100  211.034
     69.110  212.990
     69.120  212.394
     69.130  212.073
     69.140  211.416
     69.150  210.923
     69.160  209.726
     69.170  211.891
     69.180  211.691
     69.190  210.050
     69.200  209.687
     69.210  208.666
     69.220  212.152
     69.230  211.400
     69.240  209.353
     69.250  210.934
     69.260  208.306
     69.270  210.066
     69.280  209.714
     69.290  208.125
     69.300  207.207
     69.310  208.222
     69.320  207.355
     69.330  208.652
     69.340  209.509
     69.350  206.668
     69.360  208.972
     69.370  209.949
     69.380  207.230
     69.390  206.277
     69.400  208.593
     69.410  211.665
     69.420  210.243
     69.430  210.377
     69.440  208.500
     69.450  206.785
     69.460  211.631
     69.470  208.233
     69.480  205.925
     69.490  209.482
     69.500  210.943
     69.510  208.248
     69.520  210.594
     69.530  208.570
     69.540  209.933
     69.550  210.476
     69.560  211.792
     69.570  211.283
     69.580  209.253
     69.590  208.674
     69.600  211.017
     69.610  210.178
     69.620  209.750
     69.630  209.569
     69.640  209.507
     69.650  207.857
     69.660  209.897
     69.670  210.077
     69.680  211.569
     69.690  210.364
     69.700  208.723
     69.710  209.222
     69.720  212.034
     69.730  210.368
     69.740  210.931
     69.750  208.040
     69.760  211.291
     69.770  210.093
     69.780  210.460
     69.790  211.072
     69.800  211.000
     69.810  213.501
     69.820  212.946
     69.830  212.624
     69.840  213.691
     69.850  210.472
     69.860  212.435
     69.870  210.087
     69.880  209.944
     69.890  215.719
     69.900  216.453
     69.910  210.761
     69.920  212.394
     69.930  207.990
     69.940  212.107
     69.950  210.299
     69.960  213.803
     69.970  212.057
     69.980  209.250
     69.990  211.166
     70.000  214.206
     70.010  212.233
     70.020  212.347
     70.030  212.126
     70.040  209.928
     70.050  209.761
     70.060  212.618
     70.070  214.627
     70.080  210.454
     70.090  212.822
     70.100  214.042
     70.110  214.665
     70.120  211.197
     70.130  210.230
     70.140  208.934
     70.150  207.393
     70.160  212.006
     70.170  209.829
     70.180  215.120
     70.190  212.670
     70.200  214.795
     70.210  211.955
     70.220  210.101
     70.230  214.049
     70.240  205.627
     70.250  209.743
     70.260  210.682
     70.270  208.515
     70.280  208.854
     70.290  209.488
     70.300  207.457
     70.310  208.846
     70.320  209.261
     70.330  207.897
     70.340  209.146
     70.350  208.938
     70.360  209.323
     70.370  208.624
     70.380  210.517
     70.390  208.617
     70.400  210.296
     70.410  211.090
     70.420  211.400
     70.430  213.378
     70.440  208.007
     70.450  208.998
     70.460  206.188
     70.470  208.811
     70.480  210.627
     70.490  210.295
     70.500  213.108
     70.510  210.488
     70.520  210.646
     70.530  206.853
     70.540  207.727
     70.550  208.068
     70.560  208.441
     70.570  202.817
     70.580  206.225
     70.590  205.615
     70.600  208.029
     70.610  207.783
     70.620  211.078
     70.630  212.116
     70.640  207.937
     70.650  207.796
     70.660  211.094
     70.670  209.756
     70.680  210.199
     70.690  211.821
     70.700  211.816
     70.710  206.899
     70.720  212.410
     70.730  207.191
     70.740  206.726
     70.750  208.918
     70.760  209.849
     70.770  209.562
     70.780  213.475
     70.790  210.664
     70.800  208.983
     70.810  208.874
     70.820  209.862
     70.830  212.493
     70.840  209.242
     70.850  208.296
     70.860  208.956
     70.870  208.961
     70.880  209.965
     70.890  211.295
     70.900  210.207
     70.910  210.588
     70.920  211.436
     70.930  209.307
     70.940  210.378
     70.950  208.853
     70.960  210.047
     70.970  211.243
     70.980  210.494
     70.990  211.909
     71.000  212.386
     71.010  210.813
     71.020  212.025
     71.030  209.396
     71.040  207.487
     71.050  206.467
     71.060  206.818
     71.070  208.993
     71.080  210.001
     71.090  209.993
     71.100  207.597
     71.110  206.372
     71.120  210.067
     71.130  210.657
     71.140  209.504
     71.150  209.623
     71.160  209.479
     71.170  206.847
     71.180  208.271
     71.190  210.698
     71.200  211.204
     71.210  206.694
     71.220  208.648
     71.230  210.094
     71.240  212.288
     71.250  208.781
     71.260  210.514
     71.270  209.865
     71.280  210.625
     71.290  211.874
     71.300  208.666
     71.310  208.388
     71.320  212.321
     71.330  212.880
     71.340  212.759
     71.350  208.601
     71.360  208.829
     71.370  207.894
     71.380  209.216
     71.390  208.072
     71.400  211.465
     71.410  211.223
     71.420  208.471
     71.430  210.485
     71.440  208.923
     71.450  209.325
     71.460  207.687
     71.470  210.643
     71.480  212.518
     71.490  213.145
     71.500  209.974
     71.510  212.131
     71.520  210.266
     71.530  211.295
     71.540  211.701
     71.550  210.320
     71.560  211.754
     71.570  211.710
     71.580  208.540
     71.590  208.821
     71.600  209.840
     71.610  208.538
     71.620  209.034
     71.630  209.104
     71.640  209.147
     71.650  211.101
     71.660  207.565
     71.670  206.431
     71.680  206.930
     71.690  209.552
     71.700  212.412
     71.710  208.050
     71.720  206.656
     71.730  206.716
     71.740  211.703
     71.750  208.598
     71.760  209.694
     71.770  209.329
     71.780  209.065
     71.790  211.633
     71.800  211.731
     71.810  209.155
     71.820  212.813
     71.830  210.451
     71.840  209.187
     71.850  212.013
     71.860  209.720
     71.870  211.373
     71.880  210.365
     71.890  210.963
     71.900  207.725
     71.910  209.090
     71.920  208.928
     71.930  206.899
     71.940  211.517
     71.950  206.627
     71.960  207.922
     71.970  208.406
     71.980  206.852
     71.990  209.603
     72.000  204.242
     72.010  209.396
     72.020  208.245
     72.030  208.654
     72.040  209.202
     72.050  207.318
     72.060  206.899
     72.070  207.810
     72.080  209.365
     72.090  206.486
     72.100  208.733
     72.110  208.408
     72.120  208.555
     72.130  210.181
     72.140  209.016
     72.150  208.349
     72.160  209.727
     72.170  205.836
     72.180  208.905
     72.190  209.277
     72.200  209.612
     72.210  209.694
     72.220  211.213
     72.230  211.405
     72.240  207.097
     72.250  210.241
     72.260  208.881
     72.270  208.816
     72.280  208.916
     72.290  209.913
     72.300  207.809
     72.310  206.899
     72.320  209.781
     72.330  210.099
     72.340  208.909
     72.350  209.309
     72.360  210.701
     72.370  209.493
     72.380  206.712
     72.390  209.599
     72.400  209.771
     72.410  210.258
     72.420  211.298
     72.430  211.983
     72.440  213.079
     72.450  213.577
     72.460  211.442
     72.470  208.831
     72.480  209.250
     72.490  208.648
     72.500  207.839
     72.510  206.256
     72.520  206.642
     72.530  207.637
     72.540  207.404
     72.550  208.068
     72.560  204.751
     72.570  210.374
     72.580  206.263
     72.590  207.405
     72.600  208.181
     72.610  206.781
     72.620  206.235
     72.630  205.763
     72.640  205.801
     72.650  206.373
     72.660  207.612
     72.670  204.696
     72.680  205.025
     72.690  208.330
     72.700  205.051
     72.710  206.725
     72.720  209.483
     72.730  210.514
     72.740  210.657
     72.750  208.072
     72.760  208.635
     72.770  209.939
     72.780  208.796
     72.790  209.938
     72.800  211.134
     72.810  209.166
     72.820  209.686
     72.830  213.588
     72.840  209.919
     72.850  210.764
     72.860  207.876
     72.870  211.177
     72.880  209.303
     72.890  209.754
     72.900  207.851
     72.910  211.782
     72.920  207.427
     72.930  208.306
     72.940  207.968
     72.950  210.066
     72.960  207.712
     72.970  209.879
     72.980  206.064
     72.990  210.634
     73.000  210.715
     73.010  212.371
     73.020  212.694
     73.030  210.419
     73.040  209.310
     73.050  209.346
     73.060  207.410
     73.070  208.367
     73.080  212.474
     73.090  210.468
     73.100  210.552
     73.110  210.620
     73.120  211.559
     73.130  208.750
     73.140  208.509
     73.150  209.515
     73.160  209.258
     73.170  209.043
     73.180  209.123
     73.190  208.109
     73.200  209.372
     73.210  209.752
     73.220  206.402
     73.230  208.239
     73.240  211.787
     73.250  211.412
     73.260  211.519
     73.270  210.771
     73.280  207.333
     73.290  212.851
     73.300  207.608
     73.310  210.498
     73.320  211.329
     73.330  213.757
     73.340  211.069
     73.350  209.815
     73.360  214.428
     73.370  208.438
     73.380  213.186
     73.390  210.921
     73.400  209.732
     73.410  209.559
     73.420  211.205
     73.430  210.182
     73.440  212.647
     73.450  210.757
     73.460  210.632
     73.470  210.461
     73.480  211.208
     73.490  210.233
     73.500  212.800
     73.510  208.585
     73.520  210.400
     73.530  208.162
     73.540  208.645
     73.550  210.448
     73.560  209.202
     73.570  211.313
     73.580  210.136
     73.590  211.439
     73.600  211.427
     73.610  210.446
     73.620  210.713
     73.630  211.185
     73.640  209.960
     73.650  208.280
     73.660  209.963
     73.670  211.688
     73.680  212.291
     73.690  209.342
     73.700  208.219
     73.710  208.406
     73.720  205.735
     73.730  205.846
     73.740  207.567
     73.750  210.080
     73.760  208.994
     73.770  210.885
     73.780  209.353
     73.790  207.736
     73.800  212.042
     73.810  208.038
     73.820  213.586
     73.830  210.729
     73.840  209.884
     73.850  210.937
     73.860  208.401
     73.870  211.747
     73.880  207.136
     73.890  206.380
     73.900  210.420
     73.910  209.096
     73.920  210.095
     73.930  209.177
     73.940  212.455
     73.950  211.971
     73.960  210.789
     73.970  210.879
     73.980  213.137
     73.990  213.594
     74.000  211.283
     74.010  210.353
     74.020  210.224
     74.030  211.416
     74.040  206.920
     74.050  209.961
     74.060  209.386
     74.070  210.588
     74.080  211.006
     74.090  213.312
     74.100  207.357
     74.110  207.993
     74.120  206.781
     74.130  209.283
     74.140  207.598
     74.150  208.113
     74.160  208.924
     74.170  207.501
     74.180  208.912
     74.190  208.184
     74.200  210.010
     74.210  211.781
     74.220  213.366
     74.230  213.493
     74.240  211.801
     74.250  212.423
     74.260  210.804
     74.270  206.234
     74.280  211.549
     74.290  211.215
     74.300  208.556
     74.310  208.123
     74.320  213.307
     74.330  210.700
     74.340  211.267
     74.350  210.551
     74.360  213.195
     74.370  211.116
     74.380  214.638
     74.390  209.409
     74.400  212.775
     74.410  211.876
     74.420  213.682
     74.430  207.804
     74.440  210.808
     74.450  211.914
     74.460  211.464
     74.470  210.631
     74.480  209.110
     74.490  210.341
     74.500  210.516
     74.510  206.184
     74.520  209.264
     74.530  209.411
     74.540  210.182
     74.550  210.837
     74.560  207.648
     74.570  211.997
     74.580  207.452
     74.590  209.230
     74.600  208.816
     74.610  207.164
     74.620  207.987
     74.630  207.905
     74.640  208.577
     74.650  208.591
     74.660  207.653
     74.670  210.228
     74.680  208.894
     74.690  210.921
     74.700  207.892
     74.710  207.891
     74.720  208.929
     74.730  209.429
     74.740  207.521
     74.750  211.418
     74.760  206.820
     74.770  209.760
     74.780  208.652
     74.790  209.070
     74.800  207.140
     74.810  209.290
     74.820  211.146
     74.830  210.533
     74.840  210.264
     74.850  209.699
     74.860  210.057
     74.870  209.360
     74.880  208.455
     74.890  209.692
     74.900  210.222
     74.910  209.980
     74.920  209.726
     74.930  209.625
     74.940  206.878
     74.950  211.414
     74.960  208.654
     74.970  210.048
     74.980  211.580
     74.990  209.901
     75.000  202.936
     75.010  203.975
     75.020  208.333
     75.030  208.209
     75.040  206.638
     75.050  209.744
     75.060  211.783
     75.070  208.697
     75.080  208.681
     75.090  210.461
     75.100  209.936
     75.110  208.965
     75.120  210.142
     75.130  207.803
     75.140  208.013
     75.150  208.215
     75.160  207.745
     75.170  206.411
     75.180  209.940
     75.190  207.583
     75.200  206.213
     75.210  207.779
     75.220  207.056
     75.230  209.336
     75.240  206.343
     75.250  209.249
     75.260  208.051
     75.270  211.040
     75.280  211.369
     75.290  208.646
     75.300  209.711
     75.310  208.930
     75.320  207.560
     75.330  207.769
     75.340  206.546
     75.350  207.461
     75.360  208.096
     75.370  207.047
     75.380  206.003
     75.390  203.963
     75.400  208.955
     75.410  209.660
     75.420  209.410
     75.430  210.339
     75.440  207.646
     75.450  207.238
     75.460  206.748
     75.470  206.724
     75.480  209.751
     75.490  204.869
     75.500  206.663
     75.510  212.692
     75.520  208.200
     75.530  211.055
     75.540  207.024
     75.550  208.054
     75.560  208.418
     75.570  210.927
     75.580  207.936
     75.590  210.776
     75.600  207.124
     75.610  206.952
     75.620  210.369
     75.630  207.778
     75.640  208.776
     75.650  208.946
     75.660  206.257
     75.670  209.329
     75.680  209.419
     75.690  209.974
     75.700  214.123
     75.710  211.971
     75.720  211.242
     75.730  207.739
     75.740  211.164
     75.750  208.495
     75.760  209.503
     75.770  207.736
     75.780  208.207
     75.790  206.499
     75.800  210.072
     75.810  209.307
     75.820  209.323
     75.830  209.835
     75.840  208.205
     75.850  207.584
     75.860  205.584
     75.870  205.843
     75.880  205.004
     75.890  209.447
     75.900  203.546
     75.910  203.783
     75.920  205.004
     75.930  207.358
     75.940  206.190
     75.950  208.063
     75.960  207.005
     75.970  209.434
     75.980  208.989
     75.990  210.615
     76.000  207.036
     76.010  207.683
     76.020  210.570
     76.030  207.134
     76.040  207.830
     76.050  208.337
     76.060  210.493
     76.070  206.680
     76.080  207.004
     76.090  208.257
     76.100  208.768
     76.110  208.692
     76.120  206.191
     76.130  208.927
     76.140  206.905
     76.150  207.985
     76.160  208.300
     76.170  207.265
     76.180  209.167
     76.190  209.066
     76.200  208.560
     76.210  205.921
     76.220  206.070
     76.230  207.072
     76.240  209.498
     76.250  205.278
     76.260  205.904
     76.270  207.943
     76.280  203.911
     76.290  204.992
     76.300  205.958
     76.310  210.839
     76.320  204.738
     76.330  210.275
     76.340  205.334
     76.350  205.558
     76.360  202.856
     76.370  206.112
     76.380  206.114
     76.390  209.142
     76.400  209.376
     76.410  208.419
     76.420  208.872
     76.430  213.060
     76.440  207.474
     76.450  208.314
     76.460  205.673
     76.470  208.615
     76.480  208.465
     76.490  206.491
     76.500  208.284
     76.510  211.221
     76.520  205.785
     76.530  210.442
     76.540  211.637
     76.550  208.113
     76.560  207.138
     76.570  203.889
     76.580  205.480
     76.590  208.538
     76.600  208.278
     76.610  205.299
     76.620  204.340
     76.630  208.936
     76.640  207.645
     76.650  205.264
     76.660  207.717
     76.670  207.470
     76.680  207.923
     76.690  204.893
     76.700  208.632
     76.710  207.959
     76.720  211.963
     76.730  207.041
     76.740  208.556
     76.750  211.425
     76.760  210.504
     76.770  207.823
     76.780  208.354
     76.790  206.312
     76.800  206.989
     76.810  206.050
     76.820  207.828
     76.830  208.559
     76.840  207.195
     76.850  207.599
     76.860  207.420
     76.870  210.213
     76.880  210.037
     76.890  209.980
     76.900  208.477
     76.910  209.857
     76.920  210.862
     76.930  208.561
     76.940  209.645
     76.950  211.208
     76.960  207.406
     76.970  210.032
     76.980  210.990
     76.990  208.661
     77.000  209.589
     77.010  209.878
     77.020  211.045
     77.030  205.893
     77.040  208.301
     77.050  207.637
     77.060  209.006
     77.070  204.848
     77.080  208.525
     77.090  209.281
     77.100  212.462
     77.110  210.564
     77.120  208.596
     77.130  210.906
     77.140  209.823
     77.150  208.772
     77.160  207.664
     77.170  206.794
     77.180  210.023
     77.190  207.398
     77.200  210.845
     77.210  212.660
     77.220  206.203
     77.230  207.323
     77.240  208.414
     77.250  207.105
     77.260  208.113
     77.270  207.263
     77.280  210.407
     77.290  208.061
     77.300  209.554
     77.310  213.059
     77.320  211.193
     77.330  211.148
     77.340  211.531
     77.350  207.764
     77.360  209.119
     77.370  208.159
     77.380  210.087
     77.390  210.440
     77.400  210.246
     77.410  210.097
     77.420  207.180
     77.430  205.257
     77.440  208.175
     77.450  206.251
     77.460  209.437
     77.470  211.032
     77.480  210.525
     77.490  207.471
     77.500  210.521
     77.510  210.924
     77.520  206.605
     77.530  210.860
     77.540  211.134
     77.550  211.951
     77.560  210.894
     77.570  208.458
     77.580  208.018
     77.590  209.551
     77.600  208.739
     77.610  206.496
     77.620  204.974
     77.630  207.819
     77.640  208.445
     77.650  206.567
     77.660  208.417
     77.670  210.894
     77.680  206.046
     77.690  209.103
     77.700  207.367
     77.710  205.828
     77.720  208.289
     77.730  212.577
     77.740  209.156
     77.750  207.347
     77.760  208.411
     77.770  211.472
     77.780  205.382
     77.790  211.063
     77.800  207.430
     77.810  206.069
     77.820  207.028
     77.830  208.314
     77.840  209.182
     77.850  211.925
     77.860  204.542
     77.870  207.581
     77.880  206.764
     77.890  206.218
     77.900  212.153
     77.910  207.231
     77.920  208.340
     77.930  206.862
     77.940  208.323
     77.950  209.599
     77.960  208.870
     77.970  207.086
     77.980  207.588
     77.990  207.240
     78.000  205.333
     78.010  204.828
     78.020  208.326
     78.030  206.330
     78.040  208.627
     78.050  208.081
     78.060  209.111
     78.070  207.519
     78.080  210.511
     78.090  212.261
     78.100  210.699
     78.110  208.048
     78.120  207.389
     78.130  208.730
     78.140  210.060
     78.150  208.297
     78.160  211.747
     78.170  208.955
     78.180  210.024
     78.190  209.788
     78.200  208.486
     78.210  208.037
     78.220  212.707
     78.230  210.083
     78.240  213.013
     78.250  209.306
     78.260  213.330
     78.270  213.189
     78.280  209.272
     78.290  210.641
     78.300  210.581
     78.310  207.584
     78.320  209.501
     78.330  206.299
     78.340  208.321
     78.350  210.328
     78.360  210.288
     78.370  209.206
     78.380  206.621
     78.390  207.857
     78.400  208.525
     78.410  211.548
     78.420  208.465
     78.430  206.188
     78.440  207.708
     78.450  209.907
     78.460  210.566
     78.470  208.098
     78.480  208.618
     78.490  209.296
     78.500  210.063
     78.510  209.309
     78.520  208.548
     78.530  209.604
     78.540  208.764
     78.550  213.666
     78.560  210.840
     78.570  213.168
     78.580  206.966
     78.590  209.397
     78.600  210.355
     78.610  212.445
     78.620  213.192
     78.630  212.003
     78.640  211.212
     78.650  209.283
     78.660  212.618
     78.670  213.443
     78.680  213.949
     78.690  212.521
     78.700  211.104
     78.710  212.051
     78.720  211.535
     78.730  209.999
     78.740  211.925
     78.750  206.778
     78.760  212.925
     78.770  210.781
     78.780  209.269
     78.790  205.868
     78.800  208.923
     78.810  208.460
     78.820  207.048
     78.830  209.402
     78.840  208.490
     78.850  208.352
     78.860  208.250
     78.870  206.865
     78.880  208.310
     78.890  209.855
     78.900  210.454
     78.910  209.552
     78.920  208.116
     78.930  210.663
     78.940  211.400
     78.950  208.029
     78.960  210.194
     78.970  206.581
     78.980  207.017
     78.990  209.125
     79.000  208.267
     79.010  209.202
     79.020  209.271
     79.030  206.702
     79.040  209.654
     79.050  209.365
     79.060  209.417
     79.070  212.065
     79.080  209.653
     79.090  212.163
     79.100  208.934
     79.110  210.310
     79.120  210.391
     79.130  212.006
     79.140  209.676
     79.150  207.714
     79.160  209.300
     79.170  211.127
     79.180  209.640
     79.190  209.096
     79.200  207.999
     79.210  208.036
     79.220  208.370
     79.230  209.023
     79.240  210.534
     79.250  211.444
     79.260  211.385
     79.270  209.466
     79.280  213.071
     79.290  210.544
     79.300  210.418
     79.310  212.961
     79.320  213.408
     79.330  210.952
     79.340  210.014
     79.350  211.071
     79.360  209.167
     79.370  213.619
     79.380  215.346
     79.390  211.317
     79.400  209.459
     79.410  210.350
     79.420  215.037
     79.430  210.915
     79.440  214.112
     79.450  210.488
     79.460  212.997
     79.470  210.588
     79.480  210.144
     79.490  210.022
     79.500  209.917
     79.510  208.062
     79.520  208.598
     79.530  212.630
     79.540  211.025
     79.550  210.772
     79.560  209.221
     79.570  210.266
     79.580  210.574
     79.590  213.672
     79.600  212.264
     79.610  211.180
     79.620  209.111
     79.630  209.843
     79.640  209.316
     79.650  210.386
     79.660  208.605
     79.670  206.464
     79.680  208.463
     79.690  208.080
     79.700  211.255
     79.710  209.811
     79.720  208.591
     79.730  210.458
     79.740  208.707
     79.750  207.146
     79.760  207.069
     79.770  207.756
     79.780  208.831
     79.790  207.874
     79.800  207.115
     79.810  208.393
     79.820  206.598
     79.830  207.524
     79.840  205.742
     79.850  206.229
     79.860  209.352
     79.870  204.855
     79.880  206.384
     79.890  207.561
     79.900  210.658
     79.910  208.419
     79.920  210.448
     79.930  206.411
     79.940  206.751
     79.950  210.069
     79.960  208.229
     79.970  210.323
     79.980  209.860
     79.990  204.970
     80.000  210.107
     80.010  205.007
     80.020  204.451
     80.030  211.197
     80.040  207.379
     80.050  209.176
     80.060  211.122
     80.070  207.464
     80.080  208.554
     80.090  209.163
     80.100  208.764
     80.110  206.399
     80.120  206.706
     80.130  205.105
     80.140  208.903
     80.150  207.864
     80.160  209.038
     80.170  206.154
     80.180  207.565
     80.190  208.330
     80.200  211.347
     80.210  208.946
     80.220  208.980
     80.230  208.099
     80.240  205.668
     80.250  208.014
     80.260  206.151
     80.270  208.364
     80.280  208.042
     80.290  206.865
     80.300  209.756
     80.310  207.354
     80.320  210.041
     80.330  211.069
     80.340  208.106
     80.350  208.723
     80.360  211.400
     80.370  210.303
     80.380  210.227
     80.390  214.061
     80.400  211.180
     80.410  210.557
     80.420  212.373
     80.430  209.572
     80.440  210.570
     80.450  210.625
     80.460  211.986
     80.470  216.297
     80.480  215.054
     80.490  211.192
     80.500  207.032
     80.510  209.425
     80.520  207.412
     80.530  209.565
     80.540  210.477
     80.550  213.944
     80.560  209.164
     80.570  212.465
     80.580  208.376
     80.590  210.863
     80.600  211.521
     80.610  210.713
     80.620  212.665
     80.630  209.090
     80.640  210.066
     80.650  208.921
     80.660  209.825
     80.670  207.367
     80.680  212.835
     80.690  212.916
     80.700  209.539
     80.710  210.859
     80.720  210.193
     80.730  207.213
     80.740  211.514
     80.750  211.494
     80.760  210.563
     80.770  207.889
     80.780  213.338
     80.790  210.688
     80.800  207.989
     80.810  212.107
     80.820  210.799
     80.830  211.275
     80.840  213.286
     80.850  209.078
     80.860  205.964
     80.870  207.617
     80.880  210.036
     80.890  209.054
     80.900  205.546
     80.910  210.311
     80.920  206.930
     80.930  207.604
     80.940  209.061
     80.950  210.588
     80.960  210.286
     80.970  208.311
     80.980  210.747
     80.990  209.823
     81.000  207.718
     81.010  211.792
     81.020  210.390
     81.030  211.379
     81.040  209.629
     81.050  210.081
     81.060  209.384
     81.070  210.504
     81.080  213.544
     81.090  207.681
     81.100  210.851
     81.110  210.104
     81.120  209.921
     81.130  210.265
     81.140  207.293
     81.150  209.665
     81.160  210.441
     81.170  204.194
     81.180  207.922
     81.190  209.750
     81.200  208.965
     81.210  206.102
     81.220  209.934
     81.230  206.696
     81.240  208.872
     81.250  209.023
     81.260  210.230
     81.270  207.630
     81.280  208.285
     81.290  209.855
     81.300  206.501
     81.310  207.228
     81.320  206.021
     81.330  207.096
     81.340  208.953
     81.350  210.101
     81.360  212.761
     81.370  209.169
     81.380  212.308
     81.390  211.343
     81.400  211.274
     81.410  211.728
     81.420  212.373
     81.430  212.387
     81.440  214.065
     81.450  209.452
     81.460  213.170
     81.470  209.874
     81.480  209.942
     81.490  211.607
     81.500  209.784
     81.510  213.458
     81.520  212.326
     81.530  214.465
     81.540  214.577
     81.550  214.841
     81.560  210.517
     81.570  215.458
     81.580  211.096
     81.590  210.611
     81.600  213.278
     81.610  208.567
     81.620  209.311
     81.630  212.927
     81.640  214.013
     81.650  208.925
     81.660  211.465
     81.670  209.740
     81.680  209.704
     81.690  211.450
     81.700  211.491
     81.710  211.942
     81.720  213.981
     81.730  215.043
     81.740  211.269
     81.750  213.817
     81.760  213.218
     81.770  214.534
     81.780  210.664
     81.790  211.179
     81.800  213.313
     81.810  213.328
     81.820  212.193
     81.830  208.578
     81.840  208.468
     81.850  215.428
     81.860  209.835
     81.870  211.403
     81.880  211.274
     81.890  205.857
     81.900  207.482
     81.910  206.021
     81.920  208.543
     81.930  210.067
     81.940  209.220
     81.950  209.326
     81.960  211.044
     81.970  209.823
     81.980  207.869
     81.990  207.902
     82.000  209.779
     82.010  213.515
     82.020  209.843
     82.030  213.065
     82.040  210.784
     82.050  211.613
     82.060  211.530
     82.070  210.802
     82.080  208.617
     82.090  213.889
     82.100  208.094
     82.110  211.208
     82.120  212.896
     82.130  210.619
     82.140  209.215
     82.150  212.122
     82.160  211.985
     82.170  210.698
     82.180  212.147
     82.190  211.245
     82.200  208.928
     82.210  207.603
     82.220  207.929
     82.230  210.979
     82.240  208.456
     82.250  209.297
     82.260  212.407
     82.270  211.431
     82.280  213.129
     82.290  208.943
     82.300  209.748
     82.310  210.866
     82.320  209.057
     82.330  207.884
     82.340  208.895
     82.350  211.948
     82.360  209.226
     82.370  209.529
     82.380  210.064
     82.390  210.130
     82.400  208.275
     82.410  210.182
     82.420  209.805
     82.430  208.099
     82.440  209.265
     82.450  210.968
     82.460  209.882
     82.470  209.997
     82.480  208.061
     82.490  210.164
     82.500  212.243
     82.510  208.412
     82.520  210.450
     82.530  206.749
     82.540  211.699
     82.550  209.992
     82.560  209.530
     82.570  210.522
     82.580  213.106
     82.590  212.562
     82.600  208.246
     82.610  212.543
     82.620  207.478
     82.630  210.201
     82.640  210.814
     82.650  211.888
     82.660  209.244
     82.670  210.935
     82.680  208.476
     82.690  209.094
     82.700  209.359
     82.710  206.613
     82.720  209.795
     82.730  206.986
     82.740  208.865
     82.750  210.469
     82.760  204.287
     82.770  208.623
     82.780  208.414
     82.790  210.718
     82.800  208.616
     82.810  208.294
     82.820  206.101
     82.830  210.708
     82.840  209.258
     82.850  209.293
     82.860  209.477
     82.870  207.138
     82.880  213.297
     82.890  211.064
     82.900  209.746
     82.910  206.033
     82.920  202.765
     82.930  206.389
     82.940  206.218
     82.950  202.361
     82.960  207.216
     82.970  207.782
     82.980  206.684
     82.990  206.552
     83.000  206.932
     83.010  205.440
     83.020  206.148
     83.030  208.188
     83.040  210.466
     83.050  212.763
     83.060  207.081
     83.070  208.445
     83.080  208.658
     83.090  209.824
     83.100  209.513
     83.110  214.152
     83.120  211.219
     83.130  212.231
     83.140  208.387
     83.150  211.668
     83.160  210.655
     83.170  210.189
     83.180  212.381
     83.190  210.315
     83.200  208.769
     83.210  205.957
     83.220  209.372
     83.230  208.457
     83.240  208.054
     83.250  209.722
     83.260  210.397
     83.270  208.746
     83.280  207.905
     83.290  208.054
     83.300  210.335
     83.310  207.375
     83.320  209.438
     83.330  210.167
     83.340  208.940
     83.350  209.328
     83.360  208.200
     83.370  207.606
     83.380  205.825
     83.390  208.190
     83.400  208.872
     83.410  207.007
     83.420  207.502
     83.430  209.916
     83.440  209.494
     83.450  206.761
     83.460  206.738
     83.470  207.471
     83.480  209.035
     83.490  209.188
     83.500  210.739
     83.510  209.428
     83.520  207.023
     83.530  209.051
     83.540  208.225
     83.550  207.419
     83.560  205.845
     83.570  207.182
     83.580  209.122
     83.590  206.552
     83.600  205.573
     83.610  209.830
     83.620  207.599
     83.630  211.046
     83.640  208.404
     83.650  212.580
     83.660  213.334
     83.670  207.999
     83.680  213.145
     83.690  209.124
     83.700  209.791
     83.710  211.902
     83.720  208.562
     83.730  206.388
     83.740  208.257
     83.750  207.113
     83.760  209.652
     83.770  212.680
     83.780  209.954
     83.790  208.326
     83.800  208.342
     83.810  210.466
     83.820  207.986
     83.830  205.756
     83.840  204.732
     83.850  204.731
     83.860  204.702
     83.870  207.330
     83.880  205.945
     83.890  204.887
     83.900  204.286
     83.910  206.416
     83.920  205.365
     83.930  205.561
     83.940  205.201
     83.950  210.418
     83.960  207.832
     83.970  211.451
     83.980  210.076
     83.990  207.530
     84.000  205.058
     84.010  206.762
     84.020  204.769
     84.030  206.283
     84.040  208.348
     84.050  205.650
     84.060  205.191
     84.070  206.587
     84.080  205.398
     84.090  207.070
     84.100  207.349
     84.110  205.414
     84.120  205.413
     84.130  205.919
     84.140  206.774
     84.150  204.207
     84.160  208.014
     84.170  205.705
     84.180  204.722
     84.190  207.168
     84.200  202.880
     84.210  203.993
     84.220  206.209
     84.230  206.412
     84.240  205.360
     84.250  205.546
     84.260  203.888
     84.270  206.062
     84.280  206.900
     84.290  207.136
     84.300  205.956
     84.310  205.379
     84.320  205.195
     84.330  205.241
     84.340  204.526
     84.350  206.037
     84.360  204.973
     84.370  206.868
     84.380  203.999
     84.390  207.090
     84.400  206.620
     84.410  206.880
     84.420  208.438
     84.430  205.781
     84.440  204.274
     84.450  208.614
     84.460  208.503
     84.470  206.415
     84.480  205.002
     84.490  208.355
     84.500  203.535
     84.510  208.445
     84.520  207.240
     84.530  209.939
     84.540  207.930
     84.550  212.543
     84.560  210.543
     84.570  209.740
     84.580  210.122
     84.590  210.552
     84.600  210.379
     84.610  205.012
     84.620  206.201
     84.630  206.071
     84.640  206.595
     84.650  207.793
     84.660  208.577
     84.670  207.830
     84.680  208.246
     84.690  210.223
     84.700  207.891
     84.710  210.112
     84.720  210.556
     84.730  208.929
     84.740  212.701
     84.750  209.368
     84.760  207.879
     84.770  211.123
     84.780  210.984
     84.790  208.463
     84.800  203.192
     84.810  209.969
     84.820  205.616
     84.830  207.682
     84.840  203.861
     84.850  209.312
     84.860  207.993
     84.870  209.632
     84.880  208.556
     84.890  209.876
     84.900  210.916
     84.910  208.691
     84.920  207.529
     84.930  208.471
     84.940  205.407
     84.950  209.242
     84.960  210.126
     84.970  206.026
     84.980  210.501
     84.990  211.961
     85.000  211.366
     85.010  208.375
     85.020  210.811
     85.030  208.423
     85.040  202.177
     85.050  207.377
     85.060  207.538
     85.070  209.885
     85.080  206.835
     85.090  207.752
     85.100  208.532
     85.110  209.042
     85.120  208.801
     85.130  207.612
     85.140  206.517
     85.150  209.657
     85.160  209.567
     85.170  207.285
     85.180  207.704
     85.190  210.964
     85.200  208.426
     85.210  211.033
     85.220  206.772
     85.230  211.023
     85.240  209.241
     85.250  213.279
     85.260  210.298
     85.270  210.395
     85.280  210.838
     85.290  210.172
     85.300  209.943
     85.310  209.821
     85.320  210.577
     85.330  207.901
     85.340  210.001
     85.350  210.446
     85.360  211.647
     85.370  208.852
     85.380  205.587
     85.390  208.806
     85.400  209.245
     85.410  209.578
     85.420  208.138
     85.430  205.425
     85.440  209.535
     85.450  207.900
     85.460  206.068
     85.470  205.910
     85.480  207.137
     85.490  206.193
     85.500  207.239
     85.510  207.636
     85.520  207.543
     85.530  207.563
     85.540  202.476
     85.550  208.183
     85.560  206.176
     85.570  208.956
     85.580  206.418
     85.590  208.818
     85.600  206.648
     85.610  208.049
     85.620  208.775
     85.630  205.136
     85.640  206.553
     85.650  209.194
     85.660  210.047
     85.670  209.372
     85.680  208.903
     85.690  206.982
     85.700  205.990
     85.710  208.189
     85.720  207.503
     85.730  206.403
     85.740  205.919
     85.750  207.004
     85.760  207.126
     85.770  207.242
     85.780  206.391
     85.790  206.097
     85.800  206.354
     85.810  207.491
     85.820  210.885
     85.830  208.756
     85.840  205.621
     85.850  211.729
     85.860  212.206
     85.870  208.831
     85.880  208.679
     85.890  205.142
     85.900  207.576
     85.910  208.350
     85.920  209.547
     85.930  205.021
     85.940  205.977
     85.950  204.381
     85.960  201.919
     85.970  206.019
     85.980  204.573
     85.990  205.190
     86.000  207.020
     86.010  207.442
     86.020  206.922
     86.030  205.357
     86.040  205.711
     86.050  205.589
     86.060  203.999
     86.070  204.063
     86.080  204.080
     86.090  204.109
     86.100  203.860
     86.110  204.154
     86.120  204.798
     86.130  208.097
     86.140  208.446
     86.150  205.878
     86.160  204.800
     86.170  204.901
     86.180  206.012
     86.190  208.983
     86.200  204.562
     86.210  205.235
     86.220  206.203
     86.230  204.515
     86.240  207.613
     86.250  207.975
     86.260  203.126
     86.270  207.034
     86.280  206.031
     86.290  210.199
     86.300  209.370
     86.310  206.707
     86.320  207.492
     86.330  209.437
     86.340  209.973
     86.350  210.908
     86.360  207.667
     86.370  208.521
     86.380  209.402
     86.390  207.163
     86.400  205.809
     86.410  206.819
     86.420  204.505
     86.430  209.240
     86.440  207.462
     86.450  206.840
     86.460  206.878
     86.470  205.265
     86.480  206.649
     86.490  205.805
     86.500  205.990
     86.510  205.939
     86.520  209.226
     86.530  206.634
     86.540  208.471
     86.550  206.807
     86.560  201.483
     86.570  205.000
     86.580  202.356
     86.590  203.632
     86.600  205.196
     86.610  206.427
     86.620  208.141
     86.630  206.288
     86.640  204.853
     86.650  208.036
     86.660  207.929
     86.670  207.127
     86.680  209.106
     86.690  207.410
     86.700  207.340
     86.710  203.996
     86.720  207.808
     86.730  205.062
     86.740  205.029
     86.750  209.128
     86.760  208.971
     86.770  210.232
     86.780  217.459
     86.790  210.578
     86.800  212.414
     86.810  210.170
     86.820  209.090
     86.830  211.478
     86.840  209.918
     86.850  210.219
     86.860  209.992
     86.870  208.611
     86.880  208.746
     86.890  208.864
     86.900  209.104
     86.910  209.747
     86.920  211.570
     86.930  211.062
     86.940  210.578
     86.950  210.060
     86.960  208.761
     86.970  207.594
     86.980  209.349
     86.990  207.866
     87.000  210.335
     87.010  212.573
     87.020  209.233
     87.030  209.991
     87.040  209.180
     87.050  212.612
     87.060  208.552
     87.070  211.606
     87.080  210.879
     87.090  209.160
     87.100  208.730
     87.110  209.556
     87.120  209.315
     87.130  208.163
     87.140  203.886
     87.150  208.616
     87.160  207.219
     87.170  209.482
     87.180  209.457
     87.190  209.431
     87.200  208.442
     87.210  209.668
     87.220  208.770
     87.230  213.753
     87.240  211.634
     87.250  212.780
     87.260  214.137
     87.270  213.097
     87.280  212.018
     87.290  210.675
     87.300  211.846
     87.310  209.790
     87.320  213.386
     87.330  212.600
     87.340  212.169
     87.350  210.514
     87.360  208.604
     87.370  209.144
     87.380  209.028
     87.390  208.821
     87.400  209.103
     87.410  207.920
     87.420  210.741
     87.430  205.793
     87.440  205.755
     87.450  208.453
     87.460  209.206
     87.470  207.821
     87.480  208.410
     87.490  209.299
     87.500  209.799
     87.510  210.893
     87.520  210.371
     87.530  209.757
     87.540  210.222
     87.550  210.047
     87.560  207.158
     87.570  206.827
     87.580  207.510
     87.590  209.369
     87.600  210.803
     87.610  210.010
     87.620  210.353
     87.630  208.331
     87.640  210.223
     87.650  207.424
     87.660  207.448
     87.670  210.521
     87.680  212.258
     87.690  211.355
     87.700  210.940
     87.710  209.240
     87.720  208.108
     87.730  210.112
     87.740  210.121
     87.750  206.693
     87.760  209.741
     87.770  210.672
     87.780  207.489
     87.790  207.409
     87.800  207.710
     87.810  205.879
     87.820  205.999
     87.830  207.762
     87.840  208.156
     87.850  207.145
     87.860  207.614
     87.870  208.680
     87.880  209.401
     87.890  209.975
     87.900  207.944
     87.910  208.001
     87.920  209.398
     87.930  209.647
     87.940  210.168
     87.950  210.314
     87.960  207.027
     87.970  208.528
     87.980  211.067
     87.990  210.810
     88.000  210.613
     88.010  209.607
     88.020  208.043
     88.030  210.011
     88.040  209.307
     88.050  211.239
     88.060  210.880
     88.070  205.751
     88.080  210.363
     88.090  207.980
     88.100  209.226
     88.110  207.175
     88.120  207.818
     88.130  208.447
     88.140  212.423
     88.150  210.284
     88.160  209.176
     88.170  211.048
     88.180  209.853
     88.190  207.385
     88.200  208.513
     88.210  208.121
     88.220  212.061
     88.230  206.823
     88.240  210.355
     88.250  210.030
     88.260  205.855
     88.270  207.846
     88.280  208.286
     88.290  206.162
     88.300  206.011
     88.310  209.261
     88.320  210.441
     88.330  205.167
     88.340  205.685
     88.350  207.801
     88.360  207.086
     88.370  208.965
     88.380  208.528
     88.390  209.217
     88.400  209.944
     88.410  208.102
     88.420  206.002
     88.430  206.305
     88.440  205.859
     88.450  204.426
     88.460  203.756
     88.470  208.958
     88.480  207.585
     88.490  207.470
     88.500  206.099
     88.510  209.472
     88.520  207.779
     88.530  209.721
     88.540  208.603
     88.550  208.382
     88.560  208.680
     88.570  209.705
     88.580  207.954
     88.590  207.332
     88.600  208.436
     88.610  209.373
     88.620  209.972
     88.630  208.580
     88.640  210.252
     88.650  211.164
     88.660  207.261
     88.670  206.162
     88.680  207.277
     88.690  206.306
     88.700  208.172
     88.710  208.461
     88.720  210.030
     88.730  207.717
     88.740  207.419
     88.750  208.120
     88.760  210.109
     88.770  207.950
     88.780  207.667
     88.790  206.760
     88.800  210.836
     88.810  211.647
     88.820  210.388
     88.830  208.020
     88.840  209.051
     88.850  208.980
     88.860  209.122
     88.870  211.497
     88.880  207.055
     88.890  209.095
     88.900  209.069
     88.910  205.863
     88.920  207.604
     88.930  207.427
     88.940  210.167
     88.950  209.127
     88.960  211.135
     88.970  210.909
     88.980  211.772
     88.990  210.096
     89.000  210.296
     89.010  210.465
     89.020  211.754
     89.030  212.557
     89.040  212.351
     89.050  212.108
     89.060  211.348
     89.070  208.227
     89.080  211.755
     89.090  209.329
     89.100  214.383
     89.110  211.190
     89.120  210.510
     89.130  212.731
     89.140  211.101
     89.150  207.780
     89.160  212.150
     89.170  210.067
     89.180  209.618
     89.190  212.064
     89.200  211.382
     89.210  208.508
     89.220  208.709
     89.230  207.704
     89.240  208.166
     89.250  208.974
     89.260  209.757
     89.270  208.383
     89.280  208.647
     89.290  208.001
     89.300  207.100
     89.310  207.303
     89.320  207.628
     89.330  208.390
     89.340  206.243
     89.350  203.932
     89.360  207.182
     89.370  208.632
     89.380  208.675
     89.390  202.635
     89.400  205.252
     89.410  209.778
     89.420  207.744
     89.430  206.097
     89.440  211.945
     89.450  210.495
     89.460  211.393
     89.470  210.143
     89.480  209.715
     89.490  210.091
     89.500  208.946
     89.510  206.142
     89.520  212.222
     89.530  209.297
     89.540  211.314
     89.550  209.268
     89.560  209.696
     89.570  213.061
     89.580  211.336
     89.590  210.171
     89.600  208.352
     89.610  209.316
     89.620  208.552
     89.630  206.376
     89.640  208.426
     89.650  210.494
     89.660  211.719
     89.670  211.382
     89.680  210.691
     89.690  209.048
     89.700  209.667
     89.710  208.657
     89.720  210.388
     89.730  205.506
     89.740  207.217
     89.750  208.421
     89.760  205.744
     89.770  205.550
     89.780  209.554
     89.790  210.087
     89.800  207.995
     89.810  210.729
     89.820  210.451
     89.830  210.709
     89.840  213.423
     89.850  212.830
     89.860  207.733
     89.870  208.007
     89.880  210.788
     89.890  209.585
     89.900  207.838
     89.910  209.366
     89.920  212.525
     89.930  208.040
     89.940  212.531
     89.950  210.835
     89.960  209.353
     89.970  209.699
     89.980  210.175
     89.990  211.229
     90.000  211.036
     90.010  214.283
     90.020  213.230
     90.030  211.270
     90.040  214.201
     90.050  214.718
     90.060  213.574
     90.070  209.939
     90.080  212.421
     90.090  211.261
     90.100  210.938
     90.110  209.211
     90.120  209.579
     90.130  209.246
     90.140  210.780
     90.150  210.571
     90.160  210.747
     90.170  211.237
     90.180  210.530
     90.190  209.743
     90.200  211.711
     90.210  210.135
     90.220  209.953
     90.230  211.440
     90.240  209.462
     90.250  212.500
     90.260  211.335
     90.270  212.181
     90.280  212.972
     90.290  209.906
     90.300  210.828
     90.310  209.612
     90.320  211.710
     90.330  211.439
     90.340  209.383
     90.350  211.332
     90.360  210.299
     90.370  211.361
     90.380  209.154
     90.390  207.220
     90.400  208.543
     90.410  207.382
     90.420  208.369
     90.430  208.703
     90.440  207.061
     90.450  207.208
     90.460  210.031
     90.470  211.751
     90.480  207.903
     90.490  206.794
     90.500  211.051
     90.510  211.388
     90.520  208.920
     90.530  206.910
     90.540  207.304
     90.550  212.334
     90.560  211.214
     90.570  209.997
     90.580  207.564
     90.590  205.892
     90.600  207.787
     90.610  207.660
     90.620  207.789
     90.630  209.347
     90.640  210.267
     90.650  212.145
     90.660  209.595
     90.670  210.375
     90.680  206.196
     90.690  208.748
     90.700  208.506
     90.710  213.382
     90.720  209.608
     90.730  210.321
     90.740  210.770
     90.750  209.778
     90.760  208.663
     90.770  212.756
     90.780  212.224
     90.790  211.193
     90.800  213.192
     90.810  209.231
     90.820  208.624
     90.830  213.618
     90.840  212.436
     90.850  213.867
     90.860  211.024
     90.870  208.508
     90.880  214.704
     90.890  211.569
     90.900  207.657
     90.910  210.593
     90.920  210.912
     90.930  210.494
     90.940  211.548
     90.950  208.939
     90.960  212.381
     90.970  212.685
     90.980  211.331
     90.990  213.019
     91.000  212.712
     91.010  211.738
     91.020  212.682
     91.030  209.687
     91.040  212.736
     91.050  210.611
     91.060  212.282
     91.070  213.135
     91.080  212.626
     91.090  208.274
     91.100  211.911
     91.110  208.728
     91.120  207.922
     91.130  213.234
     91.140  211.667
     91.150  212.154
     91.160  210.611
     91.170  210.092
     91.180  212.689
     91.190  210.057
     91.200  211.077
     91.210  210.171
     91.220  209.202
     91.230  209.928
     91.240  212.515
     91.250  211.241
     91.260  208.985
     91.270  207.397
     91.280  210.415
     91.290  211.868
     91.300  209.487
     91.310  210.473
     91.320  208.791
     91.330  210.583
     91.340  211.659
     91.350  210.791
     91.360  210.110
     91.370  210.673
     91.380  213.031
     91.390  210.037
     91.400  211.575
     91.410  210.917
     91.420  211.863
     91.430  212.429
     91.440  215.394
     91.450  211.979
     91.460  210.722
     91.470  208.363
     91.480  213.258
     91.490  210.156
     91.500  212.872
     91.510  211.362
     91.520  213.187
     91.530  211.395
     91.540  215.168
     91.550  214.121
     91.560  213.958
     91.570  211.146
     91.580  210.657
     91.590  211.322
     91.600  210.729
     91.610  209.126
     91.620  209.290
     91.630  210.943
     91.640  211.569
     91.650  209.748
     91.660  212.524
     91.670  210.049
     91.680  210.856
     91.690  210.777
     91.700  213.229
     91.710  210.472
     91.720  212.757
     91.730  212.568
     91.740  211.736
     91.750  212.066
     91.760  215.053
     91.770  212.030
     91.780  210.557
     91.790  213.282
     91.800  211.502
     91.810  211.919
     91.820  213.447
     91.830  214.165
     91.840  211.913
     91.850  214.036
     91.860  212.225
     91.870  211.799
     91.880  212.500
     91.890  212.965
     91.900  214.899
     91.910  214.669
     91.920  214.247
     91.930  209.943
     91.940  212.609
     91.950  212.559
     91.960  209.742
     91.970  210.507
     91.980  210.868
     91.990  209.197
     92.000  208.917
     92.010  208.846
     92.020  208.978
     92.030  208.403
     92.040  208.436
     92.050  212.293
     92.060  213.312
     92.070  210.785
     92.080  210.214
     92.090  210.647
     92.100  210.596
     92.110  205.892
     92.120  212.956
     92.130  211.670
     92.140  207.786
     92.150  206.647
     92.160  209.633
     92.170  210.147
     92.180  206.212
     92.190  206.946
     92.200  207.268
     92.210  207.356
     92.220  212.020
     92.230  209.460
     92.240  211.290
     92.250  207.072
     92.260  204.763
     92.270  205.508
     92.280  205.420
     92.290  208.841
     92.300  207.158
     92.310  207.191
     92.320  211.111
     92.330  208.019
     92.340  213.038
     92.350  211.987
     92.360  208.326
     92.370  207.829
     92.380  209.095
     92.390  210.692
     92.400  211.297
     92.410  208.865
     92.420  207.812
     92.430  210.021
     92.440  207.061
     92.450  210.551
     92.460  207.947
     92.470  209.464
     92.480  211.206
     92.490  213.562
     92.500  211.496
     92.510  212.817
     92.520  214.931
     92.530  214.933
     92.540  208.461
     92.550  210.825
     92.560  210.706
     92.570  213.430
     92.580  211.939
     92.590  213.448
     92.600  213.161
     92.610  210.622
     92.620  214.777
     92.630  209.147
     92.640  213.246
     92.650  209.065
     92.660  212.289
     92.670  212.064
     92.680  212.066
     92.690  213.450
     92.700  211.625
     92.710  211.845
     92.720  212.306
     92.730  213.588
     92.740  213.634
     92.750  212.862
     92.760  213.888
     92.770  213.049
     92.780  214.942
     92.790  210.626
     92.800  214.328
     92.810  215.545
     92.820  212.693
     92.830  214.660
     92.840  210.084
     92.850  214.335
     92.860  212.840
     92.870  211.582
     92.880  213.701
     92.890  213.143
     92.900  211.078
     92.910  209.509
     92.920  211.193
     92.930  213.244
     92.940  211.360
     92.950  214.435
     92.960  215.810
     92.970  211.417
     92.980  213.055
     92.990  208.739
     93.000  211.161
     93.010  210.804
     93.020  213.210
     93.030  211.759
     93.040  211.171
     93.050  213.354
     93.060  211.463
     93.070  213.643
     93.080  214.413
     93.090  211.669
     93.100  210.894
     93.110  216.736
     93.120  216.583
     93.130  211.231
     93.140  208.999
     93.150  211.202
     93.160  212.168
     93.170  212.830
     93.180  209.723
     93.190  212.468
     93.200  214.816
     93.210  211.015
     93.220  211.146
     93.230  207.603
     93.240  208.279
     93.250  205.040
     93.260  210.582
     93.270  204.892
     93.280  211.757
     93.290  208.413
     93.300  208.296
     93.310  210.154
     93.320  208.620
     93.330  211.397
     93.340  212.175
     93.350  210.372
     93.360  208.482
     93.370  209.848
     93.380  207.519
     93.390  210.323
     93.400  208.850
     93.410  210.275
     93.420  212.193
     93.430  212.721
     93.440  208.951
     93.450  210.815
     93.460  208.671
     93.470  209.775
     93.480  211.156
     93.490  208.729
     93.500  210.741
     93.510  209.520
     93.520  210.863
     93.530  207.777
     93.540  209.206
     93.550  210.935
     93.560  211.867
     93.570  210.673
     93.580  211.811
     93.590  209.707
     93.600  210.963
     93.610  209.500
     93.620  210.419
     93.630  209.806
     93.640  211.872
     93.650  210.523
     93.660  210.433
     93.670  209.809
     93.680  209.293
     93.690  210.145
     93.700  213.729
     93.710  211.980
     93.720  213.063
     93.730  212.747
     93.740  213.294
     93.750  210.070
     93.760  210.962
     93.770  214.171
     93.780  213.382
     93.790  213.020
     93.800  210.660
     93.810  210.365
     93.820  211.841
     93.830  209.929
     93.840  209.694
     93.850  209.305
     93.860  212.443
     93.870  205.546
     93.880  213.258
     93.890  212.037
     93.900  212.333
     93.910  212.614
     93.920  211.562
     93.930  214.103
     93.940  213.424
     93.950  208.192
     93.960  214.289
     93.970  211.208
     93.980  211.177
     93.990  215.564
     94.000  210.414
     94.010  214.906
     94.020  213.496
     94.030  211.089
     94.040  213.839
     94.050  214.151
     94.060  215.304
     94.070  214.373
     94.080  213.499
     94.090  214.419
     94.100  211.929
     94.110  210.048
     94.120  215.430
     94.130  213.879
     94.140  214.533
     94.150  212.800
     94.160  213.272
     94.170  207.714
     94.180  212.151
     94.190  210.568
     94.200  210.032
     94.210  213.112
     94.220  212.488
     94.230  212.412
     94.240  212.376
     94.250  209.832
     94.260  211.098
     94.270  211.419
     94.280  210.652
     94.290  209.780
     94.300  210.595
     94.310  210.291
     94.320  210.164
     94.330  208.181
     94.340  211.131
     94.350  207.224
     94.360  210.659
     94.370  211.443
     94.380  212.475
     94.390  213.463
     94.400  211.471
     94.410  210.135
     94.420  212.131
     94.430  210.919
     94.440  212.165
     94.450  211.366
     94.460  211.158
     94.470  215.261
     94.480  210.889
     94.490  212.163
     94.500  211.372
     94.510  207.885
     94.520  208.262
     94.530  212.305
     94.540  206.593
     94.550  207.359
     94.560  204.612
     94.570  207.017
     94.580  209.076
     94.590  206.010
     94.600  208.109
     94.610  210.797
     94.620  211.412
     94.630  209.614
     94.640  211.778
     94.650  210.441
     94.660  211.868
     94.670  215.037
     94.680  210.963
     94.690  210.770
     94.700  212.691
     94.710  211.054
     94.720  215.916
     94.730  210.636
     94.740  213.851
     94.750  210.977
     94.760  212.550
     94.770  212.719
     94.780  210.842
     94.790  208.659
     94.800  209.197
     94.810  207.618
     94.820  209.822
     94.830  208.413
     94.840  206.638
     94.850  210.768
     94.860  209.584
     94.870  209.645
     94.880  207.752
     94.890  211.315
     94.900  209.956
     94.910  207.829
     94.920  207.841
     94.930  207.380
     94.940  208.541
     94.950  205.162
     94.960  209.109
     94.970  209.452
     94.980  209.528
     94.990  208.745
     95.000  210.732
     95.010  210.171
     95.020  211.261
     95.030  209.702
     95.040  209.745
     95.050  209.642
     95.060  207.203
     95.070  208.356
     95.080  212.350
     95.090  211.141
     95.100  210.140
     95.110  209.875
     95.120  209.262
     95.130  209.643
     95.140  209.136
     95.150  209.270
     95.160  211.677
     95.170  213.514
     95.180  210.883
     95.190  212.485
     95.200  209.394
     95.210  213.277
     95.220  208.859
     95.230  208.125
     95.240  209.531
     95.250  208.241
     95.260  209.593
     95.270  212.581
     95.280  210.339
     95.290  211.767
     95.300  209.434
     95.310  208.489
     95.320  211.452
     95.330  210.105
     95.340  208.372
     95.350  210.930
     95.360  209.538
     95.370  210.067
     95.380  211.769
     95.390  211.900
     95.400  210.378
     95.410  211.448
     95.420  208.049
     95.430  210.312
     95.440  213.955
     95.450  211.982
     95.460  211.255
     95.470  213.220
     95.480  207.895
     95.490  208.959
     95.500  207.578
     95.510  208.730
     95.520  209.738
     95.530  211.086
     95.540  209.964
     95.550  211.851
     95.560  214.064
     95.570  209.718
     95.580  210.602
     95.590  211.308
     95.600  206.019
     95.610  209.846
     95.620  208.574
     95.630  207.966
     95.640  212.169
     95.650  207.818
     95.660  209.530
     95.670  209.872
     95.680  207.386
     95.690  208.852
     95.700  211.197
     95.710  209.083
     95.720  209.385
     95.730  209.546
     95.740  212.708
     95.750  211.358
     95.760  212.805
     95.770  212.400
     95.780  209.802
     95.790  208.359
     95.800  208.130
     95.810  208.074
     95.820  210.077
     95.830  209.714
     95.840  207.652
     95.850  209.004
     95.860  209.382
     95.870  209.676
     95.880  209.261
     95.890  215.797
     95.900  212.355
     95.910  210.528
     95.920  208.933
     95.930  211.231
     95.940  209.971
     95.950  212.193
     95.960  211.197
     95.970  213.429
     95.980  212.081
     95.990  214.399
     96.000  214.682
     96.010  213.617
     96.020  212.373
     96.030  213.709
     96.040  213.871
     96.050  212.577
     96.060  211.771
     96.070  209.652
     96.080  211.693
     96.090  211.220
     96.100  212.826
     96.110  209.656
     96.120  213.239
     96.130  212.595
     96.140  213.285
     96.150  210.902
     96.160  211.004
     96.170  212.601
     96.180  211.970
     96.190  208.812
     96.200  212.590
     96.210  213.932
     96.220  209.943
     96.230  210.735
     96.240  212.772
     96.250  214.949
     96.260  211.997
     96.270  211.232
     96.280  213.068
     96.290  212.173
     96.300  209.275
     96.310  209.397
     96.320  212.145
     96.330  210.438
     96.340  214.292
     96.350  214.233
     96.360  211.370
     96.370  215.813
     96.380  212.962
     96.390  210.855
     96.400  209.117
     96.410  211.141
     96.420  213.043
     96.430  212.582
     96.440  209.890
     96.450  212.822
     96.460  209.682
     96.470  205.736
     96.480  209.939
     96.490  206.728
     96.500  209.613
     96.510  207.708
     96.520  212.395
     96.530  213.157
     96.540  212.368
     96.550  213.945
     96.560  212.042
     96.570  207.141
     96.580  208.818
     96.590  210.011
     96.600  209.006
     96.610  208.735
     96.620  211.957
     96.630  214.346
     96.640  210.434
     96.650  210.225
     96.660  208.815
     96.670  211.427
     96.680  211.372
     96.690  212.577
     96.700  216.477
     96.710  210.125
     96.720  211.983
     96.730  211.557
     96.740  213.765
     96.750  210.361
     96.760  210.207
     96.770  209.418
     96.780  209.355
     96.790  210.027
     96.800  207.217
     96.810  211.096
     96.820  209.476
     96.830  210.676
     96.840  209.121
     96.850  209.039
     96.860  208.091
     96.870  210.069
     96.880  209.294
     96.890  209.276
     96.900  208.301
     96.910  209.413
     96.920  211.715
     96.930  205.777
     96.940  210.565
     96.950  210.131
     96.960  210.758
     96.970  211.975
     96.980  210.855
     96.990  211.468
     97.000  211.341
     97.010  208.649
     97.020  212.051
     97.030  211.120
     97.040  211.004
     97.050  212.470
     97.060  209.186
     97.070  209.762
     97.080  206.608
     97.090  209.695
     97.100  211.490
     97.110  207.494
     97.120  210.293
     97.130  207.548
     97.140  210.586
     97.150  211.929
     97.160  209.561
     97.170  210.811
     97.180  209.764
     97.190  211.074
     97.200  212.185
     97.210  208.269
     97.220  211.333
     97.230  211.013
     97.240  207.404
     97.250  212.076
     97.260  207.089
     97.270  210.789
     97.280  208.446
     97.290  208.478
     97.300  207.500
     97.310  210.263
     97.320  209.011
     97.330  207.941
     97.340  210.631
     97.350  208.655
     97.360  206.742
     97.370  209.637
     97.380  208.934
     97.390  212.106
     97.400  208.819
     97.410  212.234
     97.420  210.839
     97.430  209.547
     97.440  209.276
     97.450  209.343
     97.460  207.441
     97.470  207.118
     97.480  210.420
     97.490  210.108
     97.500  208.027
     97.510  208.285
     97.520  209.488
     97.530  212.175
     97.540  207.909
     97.550  209.147
     97.560  210.599
     97.570  207.102
     97.580  208.319
     97.590  209.058
     97.600  206.849
     97.610  212.049
     97.620  211.684
     97.630  209.647
     97.640  207.528
     97.650  208.988
     97.660  210.179
     97.670  209.772
     97.680  210.026
     97.690  208.608
     97.700  208.773
     97.710  209.701
     97.720  210.776
     97.730  204.949
     97.740  210.078
     97.750  207.753
     97.760  206.394
     97.770  206.976
     97.780  209.523
     97.790  208.776
     97.800  208.550
     97.810  207.920
     97.820  208.084
     97.830  209.357
     97.840  213.352
     97.850  211.069
     97.860  210.721
     97.870  209.937
     97.880  210.080
     97.890  210.500
     97.900  207.541
     97.910  206.430
     97.920  207.997
     97.930  208.115
     97.940  208.306
     97.950  207.998
     97.960  207.474
     97.970  208.162
     97.980  206.513
     97.990  204.895
     98.000  208.250
     98.010  208.640
     98.020  207.295
     98.030  205.205
     98.040  206.771
     98.050  210.667
     98.060  208.533
     98.070  209.853
     98.080  211.759
     98.090  212.298
     98.100  210.775
     98.110  212.119
     98.120  209.691
     98.130  208.620
     98.140  207.524
     98.150  213.679
     98.160  209.738
     98.170  213.154
     98.180  213.032
     98.190  212.306
     98.200  209.636
     98.210  211.744
     98.220  206.744
     98.230  211.693
     98.240  212.943
     98.250  212.405
     98.260  214.121
     98.270  213.274
     98.280  211.727
     98.290  210.844
     98.300  209.904
     98.310  212.354
     98.320  211.500
     98.330  213.537
     98.340  210.987
     98.350  209.568
     98.360  211.370
     98.370  211.537
     98.380  210.586
     98.390  212.031
     98.400  207.438
     98.410  208.332
     98.420  210.050
     98.430  210.202
     98.440  208.262
     98.450  208.302
     98.460  207.094
     98.470  212.588
     98.480  211.092
     98.490  212.402
     98.500  210.985
     98.510  208.211
     98.520  209.893
     98.530  210.635
     98.540  211.595
     98.550  211.349
     98.560  217.168
     98.570  211.792
     98.580  213.292
     98.590  213.690
     98.600  211.773
     98.610  210.938
     98.620  211.366
     98.630  213.435
     98.640  215.044
     98.650  215.886
     98.660  215.812
     98.670  214.793
     98.680  215.676
     98.690  216.509
     98.700  211.445
     98.710  217.732
     98.720  212.860
     98.730  211.542
     98.740  213.991
     98.750  215.930
     98.760  214.880
     98.770  215.976
     98.780  213.982
     98.790  216.757
     98.800  213.881
     98.810  212.471
     98.820  214.017
     98.830  211.084
     98.840  213.068
     98.850  212.239
     98.860  213.393
     98.870  210.588
     98.880  212.543
     98.890  213.886
     98.900  211.288
     98.910  212.796
     98.920  206.783
     98.930  214.155
     98.940  215.311
     98.950  212.336
     98.960  210.992
     98.970  210.988
     98.980  212.199
     98.990  211.746
     99.000  213.342
     99.010  209.449
     99.020  209.703
     99.030  210.113
     99.040  211.403
     99.050  212.310
     99.060  211.708
     99.070  211.276
     99.080  209.969
     99.090  207.469
     99.100  209.578
     99.110  209.753
     99.120  207.318
     99.130  212.778
     99.140  211.224
     99.150  206.285
     99.160  209.930
     99.170  207.493
     99.180  209.121
     99.190  209.283
     99.200  208.660
     99.210  208.584
     99.220  208.628
     99.230  210.256
     99.240  211.112
     99.250  210.295
     99.260  208.510
     99.270  205.581
     99.280  208.104
     99.290  207.283
     99.300  208.355
     99.310  209.690
     99.320  208.130
     99.330  209.466
     99.340  201.574
     99.350  206.669
     99.360  207.608
     99.370  208.161
     99.380  208.789
     99.390  207.052
     99.400  207.328
     99.410  205.641
     99.420  207.702
     99.430  208.293
     99.440  208.308
     99.450  206.550
     99.460  210.722
     99.470  205.541
     99.480  209.401
     99.490  208.753
     99.500  211.793
     99.510  205.660
     99.520  210.740
     99.530  205.979
     99.540  208.086
     99.550  206.114
     99.560  207.966
     99.570  205.049
     99.580  204.977
     99.590  208.107
     99.600  205.897
     99.610  209.466
     99.620  209.516
     99.630  205.566
     99.640  206.963
     99.650  205.381
     99.660  205.696
     99.670  208.473
     99.680  210.199
     99.690  206.549
     99.700  207.714
     99.710  206.200
     99.720  211.668
     99.730  205.977
     99.740  208.700
     99.750  205.572
     99.760  205.631
     99.770  209.865
     99.780  205.965
     99.790  209.664
     99.800  210.508
     99.810  208.179
     99.820  207.527
     99.830  209.008
     99.840  212.774
     99.850  210.620
     99.860  210.751
     99.870  207.702
     99.880  210.539
     99.890  209.835
     99.900  208.445
     99.910  209.415
     99.920  209.817
     99.930  211.852
     99.940  210.219
     99.950  210.592
     99.960  208.974
     99.970  210.986
     99.980  208.089
     99.990  209.378
    100.000  210.369
