# Supplementary material for: Exploration of the molecular mechanism of melatonin against polycystic ovary syndrome based on a network pharmacology approach and experimental validation
Source: Front Endocrinol (Lausanne). 2025 Aug 5;16:1528518. doi: 10.3389/fendo.2025.1528518 (PMC12361247; doi:10.3389/fendo.2025.1528518)
Supplement: Supplementary file 1 [file DataSheet1.zip › Raw data/PCOS_Melatonin Network Pharmacology.xlsx]

## Sheet: PCOS target
PCOS1	genecard＞0.7
INS	ncbi.gene全部
SHBG	disgenet0.1
AMH
INSR
ADIPOQ
PPARG
RETN
IRS1
FST
IRS2
LEP
DENND1A
PRL
IGF1
TCF7L2
AR
CYP19A1
CRP
GHRL
CYP11A1
CYP17A1
GNRH1
FSHR
NAMPT
CAPN10
IGFBP1
IL6
IGF2
CYP21A2
THADA
CGA
LHCGR
SLC2A4
GAS5
GH1
IGFBP3
SRD5A1
SERPINE1
GDF9
LINC01828
TNF
AKT2
KCNJ11
STAR
VEGFA
FTO
SULT2A1
HSD3B2
POR
PON1
ACE
MSH2
AFA1
AGA2
AGA3
PPP1R3A
HNF1A
ENPP1
MSR1
ABCC8
MTNR1B
MTHFR
HSD11B1
APOB
SLC30A8
RBP4
GCK
HNF4A
SLC2A2
HNF1B
LIPC
ADIPOR1
APOA1
TBC1D4
IGF2BP2
MIR29C
ESR1
PPARGC1A
MIR29A
AGER
IL18
FBN3
MC4R
ADIPOR2
VDR
PTPN1
GPD2
PDX1
WFS1
HMGA1
MAPK8IP1
PRMT7
NEUROD1
PAX4
MIR657
NIDDM4
IL1B
ANGPTL8
RARRES2
CCL2
PTEN
AMHR2
HP
H6PD
SERPINA12
PPARD
PLA2G7
GATA6
MIF
PBX1
FNDC5
HMGB1
AKR1C3
REN
ICAM1
POMC
GLP1R
AHSG
PCSK9
MSTN
PAEP
IAPP
INSIG2
PPARA
DPP4
RUNX2
ESR2
CXCL8
ADRB2
GSTM1
LEPQTL1
PYY
AKT1
MMP9
PTX3
GIP
LEPR
IL17A
SREBF1
HSD3BP4
HSD17B6
MIR146A
MIR155
ANXA5
ITLN1
IDE
APPL1
CYP1A1
SRD5A2
NR1H3
MIR27A
HIF1A
NPY
TGFB2
CHIT1
LGALS3
STS
IGF1R
TGFB1
GPX3
ADAMTS1
FGF19
MIR21
LCN2
PNPLA3
KISS1
ADRB3
KLK3
CARTPT
LBP
IGFBP2
F2
MAP3K2-DT
CXCL12
FAS
MALAT1
LMNA
STK11
MIR323A
UTS2
PLAT
GCG
ALDH1A3
PTH1R
GC
LPL
CYP3A4
CYP2D6
GSK3B
KISS1R
GHR
UCP2
MIR222
MIR320A
NR3C1
IL1RN
LOC108964933
IL10
ADA
APLN
PIK3R1
FABP4
CCK
LDLR
TNFRSF11B
FOXC2
MUC1
MIR135A1
MIR23A
MIR483
GPT
SERPINC1
LIPE
MAPK3
SGK3
GPER1
INSL3
GNAS
BMP15
MMP2
TLR2
FKBP5
MIR486-1
EDN2
STAT3
HLA-DRB1
TNFRSF1B
FOXO3
HOXA10
MIR335
MIR486-2
INHA
HMGCR
ENHO
MIR23B
HMOX1
SPP1
CDKAL1
WT1
DICER1
SH2B3
PEPD
CMKLR1
IL18BP
PWRN2
APOE
HHEX
SFRP5
GRP
OSGIN1
MIR135A2
FOXO1
TIMP1
SST
PLAU
ADO
F5
TP53
SAA1
MDM2
NOTCH3
CD44
ITGAX
NR5A2
XBP1
MIR30C1
MIR30C2
VWF
CD40LG
AZGP1
NPPB
SOCS3
GALNT2
CCL3
AQP8
MIR200C
MIR103A1
KL
FEM1A
LOC109623489
FLT1
LPIN1
PDP1
VCAM1
GAL
LTA
INHBB
TNFRSF10B
WNT5A
HSPA5
FDX1
RAD54B
GREB1
PATL2
UCA1
MIR339
CD36
AVP
IL2
FABP1
HAMP
LPA
FGF21
DROSHA
IL7
XPO5
CDCA4
MIR200B
MIR424
SOD1
TNFSF11
THBS1
ANGPTL4
GYS1
IL6R
SELP
LOC110408762
PIK3CD
PRKCZ
SET
ADAMTS5
ADAMTS4
GJA4
ARNTL
HOXA11
ZNF143
STK26
STXBP3
XIAP
PRKAA2
GNB3
SELENOP
MIR223
MIR423
MMP8
FBN1
FGF2
PNPLA2
AQP7
GDF15
C1QTNF3
MIR125B1
MIR125B2
MIR27B
MIR203A
GNRHR
CAPN5
SGTA
AGT
CETP
EDN1
CNR1
F3
ADM
IL1A
GGT1
CYBA
KCNJ5
SLC17A5
SLC22A1
METRNL
ABCA1
ANGPTL3
CHI3L1
GYS2
COG2
BGLAP
SMAD4
MMP1
NOS3
TLR4
DRD2
ACHE
IL1R1
PLIN1
FADS1
FADS2
SOCS1
CYP3A5
PGRMC1
CAT
CFTR
MPO
CREB1
CAV1
IFNG
IGF2R
KNG1
CTLA4
FGF23
IL4
ANGPTL6
PLIN3
TXNIP
C1QTNF9
GHRH
INHBA
LHB
GSTP1
CYP1A2
FEM1B
ALB
KRT18
NR1H2
CCR5
CXCL10
HLA-DQB1
MC3R
SREBF2
PECAM1
MIR143
MIR145
NGF
IGFBP4
MARK4
CFLAR
FSHB
SOD2
CASP9
NLRP3
PON2
TRIB3
APOA4
EPHX1
GSTT1
ACVR2A
BCL2
KCNQ1
TFRC
TTR
THBD
MGAM
CCN2
FEM1C
FSHR
CRP
AGTR1
LDLR
KLK3
TNFRSF11B
FNDC5
FOXO1
ABCA1
PCSK9
CYP21A2
FN1
ADIPOQ
HBA1
GDF15
CD40LG
TIMP1
PTX3
E2F1
DPP4
CXCL10
AHR
MPO
AR
EGF
H19
IGFBP3
IL33
TNFSF11
VCAM1
KCNQ1
C3
DICER1
CHI3L1
VDR
PLAUR
MALAT1
HP
S100A9
HSPB1
HSD11B1
HAMP
IRS2
NRG1
MC4R
ACE
PLA2G7
HNF1A
AHSG
NQO1
FBN1
ITLN1
PIK3R1
CD36
BECN1
TOX3
TGFB1
XIAP
RARRES2
PCOS1
NOTCH3
TNFRSF1B
SREBF1
GC
GH1
TRPV1
KCNJ11
PPARG
ADM
APLN
CAPN10
FABP4
FGF21
POSTN
PAX6
ERBB4
GNB3
IAPP
LEP
ADORA2A
SAA1
FKBP5
PLAT
UCP2
SOCS1
AVP
YY1
MIR143
NGF
APOE
PTH
GZMB
MIR222
MIR29A
SERPINF1
F13A1
SUOX
NPY
MIR27A
CD28
SERPINE1
ADA
SERPINA12
ARID1A
CASP9
CPB2
CYBA
PKD1
CD163
MIR223
GPER1
LHCGR
PON1
SRD5A2
CX3CL1
SIRT3
TNFRSF10B
PECAM1
IL23A
WWTR1
POMC
TGFB2
FURIN
IGF1
CCN1
IGFBP1
AKT2
GAS5
MTRR
ANXA5
FST
GGT1
INHBA
ANGPTL4
IL1B
NR1H3
IGFBP2
REN
ENPP1
GNAQ
ANGPTL8
PDCD4
MSTN
NR5A1
SLC30A8
ESR1
ATF4
MTNR1B
IL32
TFAM
SLC2A4
IL6ST
MMP8
DCN
ADIPOR1
XIST
HMGA2
INHA
TXNIP
PRF1
IL1R1
MIR182
MIR93
TNFSF12
TUG1
MIR142
MIR16-1
FTO
CRH
CSF3
RAB5B
LIF
GNRHR
HSD11B2
HBEGF
FAAH
RAB5A
VCAN
GHRL
GDF9
HOXA10
NUCB2
ESM1
HMGCR
XDH
PON2
CYP11A1
IGF2BP2
INSL3
MMP9
GATA6
APOC1
AKR1C3
APOA4
SET
PRLR
IDE
BMAL1
CHIT1
DROSHA
IL10
GREM1
MIR335
CDKAL1
ACAN
AZGP1
INHBB
ACVR1
PAEP
ADAMTS1
MIR19A
STAT3
HHEX
MIR320A
SLC22A1
ZFP36L2
HSD17B1
AMHR2
STS
STON1-GTF2A1L
MIR29C
ADIPOR2
TNF
TLR4
KISS1R
ZBTB16
GIP
ADRA2B
MIR27B
STAR
STC1
PEPD
CCK
TRIB3
AKT1
TGFBR3
SELENOP
BMP15
ADORA1
PAFAH1B1
LPIN1
PLIN1
HSD3B1
UTS2
ORM1
CYP19A1
CYP11B1
ANGPTL3
MTNR1A
SLC22A2
SULT2A1
LBP
SRD5A1
SESN2
DIAPH1
KIR3DS1
HLA-DRB1
MIR423
CYP3A7
LUM
ATP5F1B
MC3R
LHB
GCLC
LIPE
AQP9
FSHB
COMT
MIR128-1
MIR98
MIR130B
MIR483
KIR2DS4
ANGPTL2
SFRP4
SMAD5
SFRP5
HSD3B2
CD274
AHRR
MTM1
SH2B3
IL34
MIR99A
SRA1
C1QTNF3
MIR135A1
CARTPT
FERMT3
PTEN
ENHO
MIR194-1
SERPINA4
MIR30C1
PRKAR2B
HSD17B2
COPA
SGTA
ADAMTS9
EDN2
TCF7L2
NCOA4
GCLM
GTF2A1L
XPO5
MIR103A1
AOPEP
APPL1
PLIN3
MIR574
TAC3
THADA
AQP7
LPCAT1
MIR136
MMP26
TINCR
H6PD
TBC1D4
SGK3
TOR2A
NFIC
INS
MIR188
AKAP8
IL36A
TACR3
RPS26
BCO1
NEIL2
MIR33B
DLGAP5
SNHG7
VEGFA
CXCL8
FGF13
SORBS1
KLB
MIR613
C1QTNF9
AFM
MIR30C2
PCYT1A
KLF7
MIRLET7D
RETN
COL8A1
ERFE
CAPN5
GPC4
FDX1
C1QTNF6
MIR323A
MIR760
UCN3
MEP1A
IL17A
ANGPTL6
MIR151A
FBN3
SLC5A3
SESN1
MIR18B
MIRLET7E
HSD17B6
SORCS1
MIR1294
GSTM1
ANGPTL1
INSL5
MIR1224
USP34
METRNL
FEM1B
SUMO1P1
LEAP2
MIOX
MIR592
MIR21
GALP
FEM1A
HSD3B7
TMPO-AS1
MIR1179
TM4SF4
NENF
CTBP1-AS
MIR3188
STON1
MMP2
PWRN2
C1QTNF2
MIR518C
LNCOC1
LINC00477
LNCSRLR
LINC02402
NEWENTRY
NR3C1
GSTT1
DENND1A
CYP17A1
IL6
ICAM1
IL18
MDM2
ADRB2
ESR2
CDKN1A
NPPB
IRS1
TLR2
CD4
INSR
MIR146A
CCL2
AMH
CCR5
LCN2
HMGB1
RBP4
ATM
NAMPT
F2
MTHFR
DRD2
GSK3B
MIR155
F5
HLA-DQB1
AGER
IGF1R
CYP1A1
HFE
SPP1
YAP1
PPARGC1A
PDCD1
LGALS3
SHBG
MIF
IL1RN
LEPR
APOA1
AGT
NLRP3
TP53
APOB
IGF2
IL1A
EDN1
FOXO3
SOD2
KISS1
WT1
CDKN1B
MAPK3
BCL2
HSD3B1
LIF
LHB
AZGP1
GAB1
CGB5
AKR1C1
CCNB1
MANEA
ERRFI1
CLDN4
DMD
PNPLA2
TFRC
BAX
TNRC6B
RP2
RAB2A
MAPK8IP3
FUT7
TMEFF2
IQCC
FLT4
LSM5
RPL37A
RRM2
MAPRE3
PWWP2B
TCF15
UBE2H
AKR1C2
TTLL9
TMF1
TOP2A
LINC00475
PTCRA
TBX1
S100P
SCNN1A
SCT
SFTPC
DUX4L5
ELAVL3
SOX15
DLG4
TTK
LTK
IGHG1
NMNAT3
TONSL
ADGRD2
S100A7A
FOXP3
PDE3B
HMMR
BCL11A
ATF1
MYBL1
LIFR
MAD2L1
BLOC1S3
KRT3
SPATA21
ZSWIM9
ODF3B
TMEM151B
ISYNA1
NRG1
HELLS
ANLN
PTGER3
PLEKHG5
REXO1
ARHGAP23
SPTBN4
ASPM
PRKD2
ARHGAP30
NPB
PTAFR
EMSY
TNPO2
NOP53
RACGAP1
LPCAT2
CEP55
TRPV6
GP1BB
CMTR2
PBK
TMEM151A
ABCB6
C12orf66
ZMYM5
RHPN1
CAMK2D
TEAD2
CKS2
CNTROB
MGAT5B
ADAMTS7
PDLIM4
HACD1
SRSF10
RUNX3
ADARB1
FGF18
CCNE2
ZNF205
DDX54
RASL10B
SAP30L
LARP4
CDC6
TAB1
BBOF1
JSRP1
ZNF430
MORN1
FBXO44
CARMIL3
DCBLD2
DACT3
CDH15
HOOK3
LRATD1
THAP3
IL34
PGR
HSD17B7
CD36
NCOR1
TNFSF10
TH
SLPI
NGFR
ADRA1D
ADRA1A
ADRA1B
ATP5F1B
YAP1
AOPEP
ATM
ERBB4
HMGA2
VCAN
CBX2
FOS
CAV1
SETD2
PLIN1
ERBB3
AGPAT2
BAZ1B
ANTXR2
MAP3K1
DHH
VCAN-AS1
TBL2
CRB1
RFC2
TICRR
FLT1
CDK2
CORIN
LINC02055
GTF2I
LMNB2
STON1-GTF2A1L
CCDC91
CAVIN1
BSCL2
NR5A1
GABRB1
IL1A
BRD2
ELN
SOX5
SOX3
KIF7
CYP2B6
SOX9
DMRT1
ZBTB16
SRY
NR0B1
ALMS1
GTF2IRD1
CLIP2
LIMK1
IKZF3
CIDEC
MMP14
MAPRE1
MSX1
IRF1-AS1
STOX1
PMEL

## Sheet: melatonin target
ABL2	黑色是mapper
ACHE	绿色是swisstarget
ACO2	紫色是tcmsp
ACR	蓝色是drugbank
ACTA1
ALAD
ALPP
AMY1
ANXA5
ANXA6
ATIC
AZGP1
BCKDHA
BLMH
BLVRA
CAPN9
CCNE1
CD38
CD3E
CDKN2A
CLIC1
CPSF3
CSDE1
DHRS1
DICER1
DLG1
DPYS
DUSP6
EDC3
EIF4E
EPN1
ERBB2
ESR2
Ets1
F13A1
FBP1
FGA
FLOT2
FOLH1
GAD1
GALK1
GAN
GLRB
GRK6
GSR
GTF2B
HHEX
HMGB2
IDI1
IFNGR1
IMPA1
IRF3
IYD
LDHAL6B,
LYN
MAGI3
MAN2A2
MAN2B1
MAP2K2
MCAT
ME1
MEF2A
MLC1
MYNN
NAT1
NMRAL1
OAZ3
PAX6
PCTP
PDE3B
PDF
PEBP1
PELO
PGPEP1
PMP2
POLR2A
POT1
PPDK1
PPP1R8
PRKD2
PRPS1
PTPRA
RAB22A
RARB
RARG
RBP3
RNASEH1
RNH1
RPA3
RXRG
S100B
SEC13
SERPINC1
SIN3A
SMPD1
SNRPA
SNX9
SPEN
SSBP3
STRBP
TBCE
THTPA
TIMM44
TIMM9
TOP1
TP73
TPI1
TRIP10
UAP1
UBL5
UNC45A
UPF3B
UPRT
USP14
VRK2
WEE1
XPOT
XRN2
ZBTB16
ADORA2B
ADORA3
ADRA2A
ADRA2B
ADRA2C
AR
BACE2
BAZ2A
BAZ2B
BCHE
BRD4
CCNCCDK8
CCND1CDK4
CDK4
CDK8
CREBBP
DBF4CDC7
DRD1
DRD2
DRD3
DUSP3
DUT
EGFR
FAAH
FLT4
GABRA1
GRM1
GRM4
GRM5
GSK3A
HRH1
HRH2
HRH3
HSD11B1
HTR1A
HTR1B
HTR1D
HTR1E
HTR2A
HTR2B
HTR2C
HTR4
HTR5A
HTR6
HTR7
IGF1R
IRAK4
ITK
KAT2B
KCNK3
KCNK9
KDR
LRRK2
LTA4H
MAPK10
MAPK8
MAPKAPK2
MDM2
MMP9
MPO
MTNR1A
MTNR1B
NOS3
NQO2
NR3C1
NR3C2
OPRK1
PARP1
PDE4D
PDE9A
PGR
PIK3C2A
PIK3C2B
PIK3CA
PIK3CB
PIK3CD
PIK3CG
PIM2
PKM
PKN2
PLA2G2A
PORCN
PRKDC
PTGS2
PTK6
RPS6KA3
SIGMAR1
SLC6A2
SLC6A3
SLC6A4
STS
TLR7
TRPA1
TRPV1
TTK
TYMP
TYMS
RXRA
MMP8
IGHG1
NCOA2
ESR1
RORB
CALM1
EPX
CALR
ASMT
CYP1A2
CYP1B1
CYP2C19
CYP2C9
IDO1
CYP19A1
CYP1A1

## Sheet: PCOS+melatonin交集
ACHE
ADRA2B
ANXA5
AR
AZGP1
CYP19A1
CYP1A1
CYP1A2
DICER1
DRD2
ESR1
ESR2
F13A1
FAAH
FLT4
HHEX
HSD11B1
IGF1R
IGHG1
MDM2
MMP8
MMP9
MPO
MTNR1A
MTNR1B
NOS3
NR3C1
PAX6
PDE3B
PGR
PIK3CD
PRKD2
SERPINC1
STS
TRPV1
TTK
ZBTB16

## Sheet: cytohubba
CYTOHUBBA
MCC	DMNC	MNC
ESR1	NR3C1	AR
AR	MDM2	CYP19A1
MMP9	IGF1R	PGR
CYP19A1	CYP19A1	CYP1A1
IGF1R	PGR	NR3C1
PGR	ZBTB16	MDM2
CYP1A1	CYP1A2	IGF1R
NR3C1	CYP1A1	STS
ESR2	AR	CYP1A2
MDM2	STS	ZBTB16

## Sheet: BP
Category	Term		Count	%	PValue	Genes	List Total	Pop Hits	Pop Total	Fold Enrichment	Bonferroni	Benjamini	FDR
GOTERM_BP_DIRECT	GO:0030518~intracellular steroid hormone receptor signaling pathway	intracellular steroid hormone receptor signaling pathway	5	13.8889	2.99004e-09	AR, PGR, NR3C1, ESR1, ESR2	36	11	19256	243.131	2.21562e-06	2.21562e-06	2.16479e-06		intracellular steroid hormone receptor signaling pathway
GOTERM_BP_DIRECT	GO:0045944~positive regulation of transcription from RNA polymerase II promoter	positive regulation of transcription from RNA polymerase II promoter	11	30.5556	3.74444e-05	AR, HHEX, ZBTB16, MDM2, PAX6, PRKD2, PGR, DRD2, NR3C1, ESR1, ESR2	36	1201	19256	4.89907	0.0273654	0.00887771	0.00867404		positive regulation of transcription from RNA polymerase II promoter
GOTERM_BP_DIRECT	GO:0000122~negative regulation of transcription from RNA polymerase II promoter	negative regulation of transcription from RNA polymerase II promoter	10	27.7778	4.23346e-05	AR, HHEX, ZBTB16, MDM2, PAX6, TRPV1, DICER1, NR3C1, ESR1, ESR2	36	967	19256	5.53143	0.0308836	0.00887771	0.00867404		negative regulation of transcription from RNA polymerase II promoter
GOTERM_BP_DIRECT	GO:0006706~steroid catabolic process	steroid catabolic process	3	8.33333	4.79229e-05	HSD11B1, STS, CYP1A2	36	6	19256	267.444	0.0348886	0.00887771	0.00867404		steroid catabolic process
GOTERM_BP_DIRECT	GO:0043410~positive regulation of MAPK cascade	positive regulation of MAPK cascade	5	13.8889	0.00019665	AR, FLT4, MMP8, ADRA2B, IGF1R	36	160	19256	16.7153	0.13561	0.0291435	0.0284749		positive regulation of MAPK cascade
GOTERM_BP_DIRECT	GO:0010628~positive regulation of gene expression	positive regulation of gene expression	7	19.4444	0.000292104	AR, NOS3, MDM2, PIK3CD, PAX6, PGR, MMP8	36	513	19256	7.29868	0.194652	0.0360749	0.0352472		positive regulation of gene expression
GOTERM_BP_DIRECT	GO:0071391~cellular response to estrogen stimulus	cellular response to estrogen stimulus	3	8.33333	0.000538269	AR, MDM2, ESR1	36	19	19256	84.4561	0.328986	0.0569797	0.0556724		cellular response to estrogen stimulus
GOTERM_BP_DIRECT	GO:0030520~intracellular estrogen receptor signaling pathway	intracellular estrogen receptor signaling pathway	3	8.33333	0.000724651	AR, ESR1, ESR2	36	22	19256	72.9394	0.415595	0.0671208	0.0655809		intracellular estrogen receptor signaling pathway
GOTERM_BP_DIRECT	GO:0001525~angiogenesis	angiogenesis	5	13.8889	0.0010901	NOS3, FLT4, PDE3B, PRKD2, ADRA2B	36	252	19256	10.6129	0.554341	0.0897512	0.0876921		angiogenesis
GOTERM_BP_DIRECT	GO:0010629~negative regulation of gene expression	negative regulation of gene expression	5	13.8889	0.00227369	PIK3CD, PGR, DICER1, MMP8, ESR1	36	308	19256	8.68326	0.814874	0.160888	0.157197		negative regulation of gene expression
GOTERM_BP_DIRECT	GO:0071392~cellular response to estradiol stimulus	cellular response to estradiol stimulus	3	8.33333	0.0026401	ESR1, ESR2, IGF1R	36	42	19256	38.2063	0.858987	0.160888	0.157197		cellular response to estradiol stimulus
GOTERM_BP_DIRECT	GO:0034504~protein localization to nucleus	protein localization to nucleus	3	8.33333	0.00276574	HHEX, ZBTB16, MDM2	36	43	19256	37.3178	0.871554	0.160888	0.157197		protein localization to nucleus
GOTERM_BP_DIRECT	GO:0032496~response to lipopolysaccharide	response to lipopolysaccharide	4	11.1111	0.0028226	NOS3, CYP1A2, CYP1A1, MPO	36	156	19256	13.7151	0.876868	0.160888	0.157197		response to lipopolysaccharide
GOTERM_BP_DIRECT	GO:0045429~positive regulation of nitric oxide biosynthetic process	positive regulation of nitric oxide biosynthetic process	3	8.33333	0.00357738	TRPV1, MMP8, ESR1	36	49	19256	32.7483	0.929743	0.189345	0.185001		positive regulation of nitric oxide biosynthetic process
GOTERM_BP_DIRECT	GO:0046777~protein autophosphorylation	protein autophosphorylation	4	11.1111	0.00428581	FLT4, TTK, PRKD2, IGF1R	36	181	19256	11.8207	0.958523	0.211719	0.206862		protein autophosphorylation
GOTERM_BP_DIRECT	GO:0002679~respiratory burst involved in defense response	respiratory burst involved in defense response	2	5.55556	0.00544322	PIK3CD, MPO	36	3	19256	356.593	0.982481	0.23726	0.231817		respiratory burst involved in defense response
GOTERM_BP_DIRECT	GO:0060748~tertiary branching involved in mammary gland duct morphogenesis	tertiary branching involved in mammary gland duct morphogenesis	2	5.55556	0.00544322	AR, PGR	36	3	19256	356.593	0.982481	0.23726	0.231817		tertiary branching involved in mammary gland duct morphogenesis
GOTERM_BP_DIRECT	GO:0010595~positive regulation of endothelial cell migration	positive regulation of endothelial cell migration	3	8.33333	0.00678161	FLT4, PIK3CD, PRKD2	36	68	19256	23.598	0.993541	0.25311	0.247303		positive regulation of endothelial cell migration
GOTERM_BP_DIRECT	GO:0050680~negative regulation of epithelial cell proliferation	negative regulation of epithelial cell proliferation	3	8.33333	0.00678161	AR, PAX6, DRD2	36	68	19256	23.598	0.993541	0.25311	0.247303		negative regulation of epithelial cell proliferation
GOTERM_BP_DIRECT	GO:0007165~signal transduction	signal transduction	8	22.2222	0.00693852	AR, PDE3B, PIK3CD, PGR, NR3C1, ESR1, ESR2, IGF1R	36	1267	19256	3.37736	0.994255	0.25311	0.247303		signal transduction
GOTERM_BP_DIRECT	GO:0009611~response to wounding	response to wounding	3	8.33333	0.00717316	HHEX, CYP1A1, PAX6	36	70	19256	22.9238	0.995178	0.25311	0.247303		response to wounding
GOTERM_BP_DIRECT	GO:0007267~cell-cell signaling	cell-cell signaling	4	11.1111	0.00830667	AR, PGR, ADRA2B, ESR2	36	230	19256	9.30242	0.997932	0.265081	0.258999		cell-cell signaling
GOTERM_BP_DIRECT	GO:0001938~positive regulation of endothelial cell proliferation	positive regulation of endothelial cell proliferation	3	8.33333	0.0086222	FLT4, PIK3CD, PRKD2	36	77	19256	20.8398	0.998366	0.265081	0.258999		positive regulation of endothelial cell proliferation
GOTERM_BP_DIRECT	GO:0045893~positive regulation of transcription, DNA-templated	positive regulation of transcription, DNA-templated	6	16.6667	0.00902601	AR, HHEX, ZBTB16, PAX6, ESR1, ESR2	36	716	19256	4.48231	0.998792	0.265081	0.258999		positive regulation of transcription, DNA-templated
GOTERM_BP_DIRECT	GO:0006778~porphyrin-containing compound metabolic process	porphyrin-containing compound metabolic process	2	5.55556	0.00905604	CYP1A2, CYP1A1	36	5	19256	213.956	0.998819	0.265081	0.258999		porphyrin-containing compound metabolic process
GOTERM_BP_DIRECT	GO:0008285~negative regulation of cell proliferation	negative regulation of cell proliferation	5	13.8889	0.00930108	AR, AZGP1, NOS3, ZBTB16, DRD2	36	459	19256	5.82668	0.999016	0.265081	0.258999		negative regulation of cell proliferation
GOTERM_BP_DIRECT	GO:0006357~regulation of transcription from RNA polymerase II promoter	regulation of transcription from RNA polymerase II promoter	9	25	0.0105644	AR, HHEX, ZBTB16, MDM2, PAX6, PGR, NR3C1, ESR1, ESR2	36	1721	19256	2.79721	0.999618	0.289934	0.283282		regulation of transcription from RNA polymerase II promoter
GOTERM_BP_DIRECT	GO:0030324~lung development	lung development	3	8.33333	0.011877	HSD11B1, NOS3, CYP1A2	36	91	19256	17.6337	0.999857	0.314316	0.307105		lung development
GOTERM_BP_DIRECT	GO:0071312~cellular response to alkaloid	cellular response to alkaloid	2	5.55556	0.0144514	MDM2, TRPV1	36	8	19256	133.722	0.999979	0.352536	0.344448		cellular response to alkaloid
GOTERM_BP_DIRECT	GO:0060736~prostate gland growth	prostate gland growth	2	5.55556	0.0144514	AR, CYP19A1	36	8	19256	133.722	0.999979	0.352536	0.344448		prostate gland growth
GOTERM_BP_DIRECT	GO:0043066~negative regulation of apoptotic process	negative regulation of apoptotic process	5	13.8889	0.0147485	FLT4, MDM2, MPO, MMP9, IGF1R	36	526	19256	5.0845	0.999983	0.352536	0.344448		negative regulation of apoptotic process
GOTERM_BP_DIRECT	GO:0001542~ovulation from ovarian follicle	ovulation from ovarian follicle	2	5.55556	0.0162435	NOS3, PGR	36	9	19256	118.864	0.999995	0.364523	0.35616		ovulation from ovarian follicle
GOTERM_BP_DIRECT	GO:0008284~positive regulation of cell proliferation	positive regulation of cell proliferation	5	13.8889	0.0170037	AR, FLT4, MDM2, TTK, IGF1R	36	549	19256	4.87148	0.999997	0.364523	0.35616		positive regulation of cell proliferation
GOTERM_BP_DIRECT	GO:0032355~response to estradiol	response to estradiol	3	8.33333	0.0176055	CYP1A2, ESR1, CYP19A1	36	112	19256	14.3274	0.999998	0.364523	0.35616		response to estradiol
GOTERM_BP_DIRECT	GO:0050665~hydrogen peroxide biosynthetic process	hydrogen peroxide biosynthetic process	2	5.55556	0.0180324	CYP1A2, CYP1A1	36	10	19256	106.978	0.999999	0.364523	0.35616		hydrogen peroxide biosynthetic process
GOTERM_BP_DIRECT	GO:0097267~omega-hydroxylase P450 pathway	omega-hydroxylase P450 pathway	2	5.55556	0.0180324	CYP1A2, CYP1A1	36	10	19256	106.978	0.999999	0.364523	0.35616		omega-hydroxylase P450 pathway
GOTERM_BP_DIRECT	GO:0042593~glucose homeostasis	glucose homeostasis	3	8.33333	0.0182016	MTNR1B, PAX6, IGF1R	36	114	19256	14.076	0.999999	0.364523	0.35616		glucose homeostasis
GOTERM_BP_DIRECT	GO:0051091~positive regulation of sequence-specific DNA binding transcription factor activity	positive regulation of sequence-specific DNA binding transcription factor activity	3	8.33333	0.0197289	PRKD2, ESR1, ESR2	36	119	19256	13.4846	1	0.376545	0.367906		positive regulation of sequence-specific DNA binding transcription factor activity
GOTERM_BP_DIRECT	GO:0071394~cellular response to testosterone stimulus	cellular response to testosterone stimulus	2	5.55556	0.0198182	AR, IGF1R	36	11	19256	97.2525	1	0.376545	0.367906		cellular response to testosterone stimulus
GOTERM_BP_DIRECT	GO:0019430~removal of superoxide radicals	removal of superoxide radicals	2	5.55556	0.0233802	NOS3, MPO	36	13	19256	82.2906	1	0.433119	0.423182		removal of superoxide radicals
GOTERM_BP_DIRECT	GO:0051481~negative regulation of cytosolic calcium ion concentration	negative regulation of cytosolic calcium ion concentration	2	5.55556	0.0251565	MTNR1B, DRD2	36	14	19256	76.4127	1	0.454658	0.444228		negative regulation of cytosolic calcium ion concentration
GOTERM_BP_DIRECT	GO:0071383~cellular response to steroid hormone stimulus	cellular response to steroid hormone stimulus	2	5.55556	0.0286998	AR, NR3C1	36	16	19256	66.8611	1	0.499808	0.488341		cellular response to steroid hormone stimulus
GOTERM_BP_DIRECT	GO:0060065~uterus development	uterus development	2	5.55556	0.0304667	ESR1, CYP19A1	36	17	19256	62.9281	1	0.499808	0.488341		uterus development
GOTERM_BP_DIRECT	GO:0048009~insulin-like growth factor receptor signaling pathway	insulin-like growth factor receptor signaling pathway	2	5.55556	0.0304667	AR, IGF1R	36	17	19256	62.9281	1	0.499808	0.488341		insulin-like growth factor receptor signaling pathway
GOTERM_BP_DIRECT	GO:0003203~endocardial cushion morphogenesis	endocardial cushion morphogenesis	2	5.55556	0.0322305	NOS3, MDM2	36	18	19256	59.4321	1	0.499808	0.488341		endocardial cushion morphogenesis
GOTERM_BP_DIRECT	GO:0060749~mammary gland alveolus development	mammary gland alveolus development	2	5.55556	0.0322305	AR, ESR1	36	18	19256	59.4321	1	0.499808	0.488341		mammary gland alveolus development
GOTERM_BP_DIRECT	GO:0071880~adenylate cyclase-activating adrenergic receptor signaling pathway	adenylate cyclase-activating adrenergic receptor signaling pathway	2	5.55556	0.0322305	DRD2, ADRA2B	36	18	19256	59.4321	1	0.499808	0.488341		adenylate cyclase-activating adrenergic receptor signaling pathway
GOTERM_BP_DIRECT	GO:0002028~regulation of sodium ion transport	regulation of sodium ion transport	2	5.55556	0.0339912	NOS3, DRD2	36	19	19256	56.3041	1	0.499808	0.488341		regulation of sodium ion transport
GOTERM_BP_DIRECT	GO:0010039~response to iron ion	response to iron ion	2	5.55556	0.0339912	MDM2, DRD2	36	19	19256	56.3041	1	0.499808	0.488341		response to iron ion
GOTERM_BP_DIRECT	GO:0045766~positive regulation of angiogenesis	positive regulation of angiogenesis	3	8.33333	0.0357023	NOS3, PIK3CD, PRKD2	36	164	19256	9.78455	1	0.499808	0.488341		positive regulation of angiogenesis
GOTERM_BP_DIRECT	GO:0019373~epoxygenase P450 pathway	epoxygenase P450 pathway	2	5.55556	0.0357487	CYP1A2, CYP1A1	36	20	19256	53.4889	1	0.499808	0.488341		epoxygenase P450 pathway
GOTERM_BP_DIRECT	GO:0042759~long-chain fatty acid biosynthetic process	long-chain fatty acid biosynthetic process	2	5.55556	0.0357487	CYP1A2, CYP1A1	36	20	19256	53.4889	1	0.499808	0.488341		long-chain fatty acid biosynthetic process
GOTERM_BP_DIRECT	GO:0090501~RNA phosphodiester bond hydrolysis	RNA phosphodiester bond hydrolysis	2	5.55556	0.0357487	AZGP1, DICER1	36	20	19256	53.4889	1	0.499808	0.488341		RNA phosphodiester bond hydrolysis
GOTERM_BP_DIRECT	GO:0017144~drug metabolic process	drug metabolic process	2	5.55556	0.0444901	CYP1A2, CYP1A1	36	25	19256	42.7911	1	0.588699	0.575193		drug metabolic process
GOTERM_BP_DIRECT	GO:0032094~response to food	response to food	2	5.55556	0.0444901	CYP1A1, MPO	36	25	19256	42.7911	1	0.588699	0.575193		response to food
GOTERM_BP_DIRECT	GO:0035902~response to immobilization stress	response to immobilization stress	2	5.55556	0.0444901	CYP1A2, CYP1A1	36	25	19256	42.7911	1	0.588699	0.575193		response to immobilization stress
GOTERM_BP_DIRECT	GO:0007568~aging	aging	3	8.33333	0.0483521	CYP1A1, MPO, IGF1R	36	194	19256	8.27148	1	0.606935	0.593011		aging
GOTERM_BP_DIRECT	GO:0002052~positive regulation of neuroblast proliferation	positive regulation of neuroblast proliferation	2	5.55556	0.0496979	PAX6, DRD2	36	28	19256	38.2063	1	0.606935	0.593011		positive regulation of neuroblast proliferation
GOTERM_BP_DIRECT	GO:0045776~negative regulation of blood pressure	negative regulation of blood pressure	2	5.55556	0.0514277	NOS3, DRD2	36	29	19256	36.8889	1	0.606935	0.593011		negative regulation of blood pressure
GOTERM_BP_DIRECT	GO:0071280~cellular response to copper ion	cellular response to copper ion	2	5.55556	0.0514277	CYP1A2, CYP1A1	36	29	19256	36.8889	1	0.606935	0.593011		cellular response to copper ion
GOTERM_BP_DIRECT	GO:0048010~vascular endothelial growth factor receptor signaling pathway	vascular endothelial growth factor receptor signaling pathway	2	5.55556	0.0531544	FLT4, PRKD2	36	30	19256	35.6593	1	0.606935	0.593011		vascular endothelial growth factor receptor signaling pathway
GOTERM_BP_DIRECT	GO:0006306~DNA methylation	DNA methylation	2	5.55556	0.0531544	CYP1A1, PAX6	36	30	19256	35.6593	1	0.606935	0.593011		DNA methylation
GOTERM_BP_DIRECT	GO:0006694~steroid biosynthetic process	steroid biosynthetic process	2	5.55556	0.0531544	CYP1A1, CYP19A1	36	30	19256	35.6593	1	0.606935	0.593011		steroid biosynthetic process
GOTERM_BP_DIRECT	GO:0035987~endodermal cell differentiation	endodermal cell differentiation	2	5.55556	0.0548781	MMP8, MMP9	36	31	19256	34.509	1	0.606935	0.593011		endodermal cell differentiation
GOTERM_BP_DIRECT	GO:0043278~response to morphine	response to morphine	2	5.55556	0.0548781	MDM2, DRD2	36	31	19256	34.509	1	0.606935	0.593011		response to morphine
GOTERM_BP_DIRECT	GO:0008210~estrogen metabolic process	estrogen metabolic process	2	5.55556	0.0548781	CYP1A2, CYP1A1	36	31	19256	34.509	1	0.606935	0.593011		estrogen metabolic process
GOTERM_BP_DIRECT	GO:0046676~negative regulation of insulin secretion	negative regulation of insulin secretion	2	5.55556	0.0548781	MTNR1B, DRD2	36	31	19256	34.509	1	0.606935	0.593011		negative regulation of insulin secretion
GOTERM_BP_DIRECT	GO:0046677~response to antibiotic	response to antibiotic	2	5.55556	0.0565987	MDM2, CYP1A1	36	32	19256	33.4306	1	0.61676	0.60261		response to antibiotic
GOTERM_BP_DIRECT	GO:0043388~positive regulation of DNA binding	positive regulation of DNA binding	2	5.55556	0.0583163	MMP8, MMP9	36	33	19256	32.4175	1	0.626267	0.611899		positive regulation of DNA binding
GOTERM_BP_DIRECT	GO:0035924~cellular response to vascular endothelial growth factor stimulus	cellular response to vascular endothelial growth factor stimulus	2	5.55556	0.0600309	FLT4, PRKD2	36	34	19256	31.4641	1	0.63547	0.620891		cellular response to vascular endothelial growth factor stimulus
GOTERM_BP_DIRECT	GO:0002027~regulation of heart rate	regulation of heart rate	2	5.55556	0.0617424	MDM2, DRD2	36	35	19256	30.5651	1	0.644382	0.629599		regulation of heart rate
GOTERM_BP_DIRECT	GO:0007405~neuroblast proliferation	neuroblast proliferation	2	5.55556	0.0634509	PAX6, DRD2	36	36	19256	29.716	1	0.650166	0.63525		neuroblast proliferation
GOTERM_BP_DIRECT	GO:0070374~positive regulation of ERK1 and ERK2 cascade	positive regulation of ERK1 and ERK2 cascade	3	8.33333	0.0643461	FLT4, PRKD2, DRD2	36	228	19256	7.03801	1	0.650166	0.63525		positive regulation of ERK1 and ERK2 cascade
GOTERM_BP_DIRECT	GO:0071549~cellular response to dexamethasone stimulus	cellular response to dexamethasone stimulus	2	5.55556	0.0651564	NR3C1, IGF1R	36	37	19256	28.9129	1	0.650166	0.63525		cellular response to dexamethasone stimulus
GOTERM_BP_DIRECT	GO:0001974~blood vessel remodeling	blood vessel remodeling	2	5.55556	0.0668588	NOS3, MDM2	36	38	19256	28.152	1	0.650166	0.63525		blood vessel remodeling
GOTERM_BP_DIRECT	GO:0042220~response to cocaine	response to cocaine	2	5.55556	0.0685583	MDM2, DRD2	36	39	19256	27.4302	1	0.650166	0.63525		response to cocaine
GOTERM_BP_DIRECT	GO:0048286~lung alveolus development	lung alveolus development	2	5.55556	0.0702547	FLT4, PGR	36	40	19256	26.7444	1	0.650166	0.63525		lung alveolus development
GOTERM_BP_DIRECT	GO:0035094~response to nicotine	response to nicotine	2	5.55556	0.0702547	DRD2, IGF1R	36	40	19256	26.7444	1	0.650166	0.63525		response to nicotine
GOTERM_BP_DIRECT	GO:0006366~transcription from RNA polymerase II promoter	transcription from RNA polymerase II promoter	3	8.33333	0.0703664	AR, PAX6, ESR1	36	240	19256	6.68611	1	0.650166	0.63525		transcription from RNA polymerase II promoter
GOTERM_BP_DIRECT	GO:0032467~positive regulation of cytokinesis	positive regulation of cytokinesis	2	5.55556	0.0719482	DRD2, IGF1R	36	41	19256	26.0921	1	0.650166	0.63525		positive regulation of cytokinesis
GOTERM_BP_DIRECT	GO:0071276~cellular response to cadmium ion	cellular response to cadmium ion	2	5.55556	0.0719482	CYP1A2, MMP9	36	41	19256	26.0921	1	0.650166	0.63525		cellular response to cadmium ion
GOTERM_BP_DIRECT	GO:0030574~collagen catabolic process	collagen catabolic process	2	5.55556	0.0719482	MMP8, MMP9	36	41	19256	26.0921	1	0.650166	0.63525		collagen catabolic process
GOTERM_BP_DIRECT	GO:0043010~camera-type eye development	camera-type eye development	2	5.55556	0.0753261	MTNR1B, CYP1A1	36	43	19256	24.8786	1	0.664483	0.649239		camera-type eye development
GOTERM_BP_DIRECT	GO:0051209~release of sequestered calcium ion into cytosol	release of sequestered calcium ion into cytosol	2	5.55556	0.0753261	TRPV1, DRD2	36	43	19256	24.8786	1	0.664483	0.649239		release of sequestered calcium ion into cytosol
GOTERM_BP_DIRECT	GO:0030335~positive regulation of cell migration	positive regulation of cell migration	3	8.33333	0.0786698	PIK3CD, MMP9, IGF1R	36	256	19256	6.26823	1	0.670239	0.654862		positive regulation of cell migration
GOTERM_BP_DIRECT	GO:0001568~blood vessel development	blood vessel development	2	5.55556	0.078692	MDM2, PAX6	36	45	19256	23.7728	1	0.670239	0.654862		blood vessel development
GOTERM_BP_DIRECT	GO:0014065~phosphatidylinositol 3-kinase signaling	phosphatidylinositol 3-kinase signaling	2	5.55556	0.078692	PIK3CD, IGF1R	36	45	19256	23.7728	1	0.670239	0.654862		phosphatidylinositol 3-kinase signaling
GOTERM_BP_DIRECT	GO:0022617~extracellular matrix disassembly	extracellular matrix disassembly	2	5.55556	0.0803705	MMP8, MMP9	36	46	19256	23.256	1	0.676756	0.66123		extracellular matrix disassembly
GOTERM_BP_DIRECT	GO:0048015~phosphatidylinositol-mediated signaling	phosphatidylinositol-mediated signaling	2	5.55556	0.0837186	PIK3CD, IGF1R	36	48	19256	22.287	1	0.697028	0.681037		phosphatidylinositol-mediated signaling
GOTERM_BP_DIRECT	GO:0050673~epithelial cell proliferation	epithelial cell proliferation	2	5.55556	0.0853882	AR, DRD2	36	49	19256	21.8322	1	0.70303	0.686901		epithelial cell proliferation
GOTERM_BP_DIRECT	GO:0043536~positive regulation of blood vessel endothelial cell migration	positive regulation of blood vessel endothelial cell migration	2	5.55556	0.0870549	NOS3, PRKD2	36	50	19256	21.3956	1	0.708875	0.692612		positive regulation of blood vessel endothelial cell migration
GOTERM_BP_DIRECT	GO:0045892~negative regulation of transcription, DNA-templated	negative regulation of transcription, DNA-templated	4	11.1111	0.0910376	HHEX, ZBTB16, MDM2, NR3C1	36	590	19256	3.62637	1	0.733248	0.716426		negative regulation of transcription, DNA-templated
GOTERM_BP_DIRECT	GO:0042572~retinol metabolic process	retinol metabolic process	2	5.55556	0.0920371	CYP1A2, CYP1A1	36	53	19256	20.1845	1	0.733328	0.716504		retinol metabolic process
GOTERM_BP_DIRECT	GO:1904707~positive regulation of vascular smooth muscle cell proliferation	positive regulation of vascular smooth muscle cell proliferation	2	5.55556	0.095344	MDM2, MMP9	36	55	19256	19.4505	1	0.74976	0.732559		positive regulation of vascular smooth muscle cell proliferation
GOTERM_BP_DIRECT	GO:0043434~response to peptide hormone	response to peptide hormone	2	5.55556	0.096993	HHEX, TRPV1	36	56	19256	19.1032	1	0.74976	0.732559		response to peptide hormone
GOTERM_BP_DIRECT	GO:0006915~apoptotic process	apoptotic process	4	11.1111	0.0971349	ZBTB16, MDM2, NR3C1, MMP9	36	607	19256	3.5248	1	0.74976	0.732559		apoptotic process
GOTERM_BP_DIRECT	GO:0042493~response to drug	response to drug	3	8.33333	0.0989613	MDM2, CYP1A1, DRD2	36	293	19256	5.47668	1	0.755983	0.738639		response to drug

## Sheet: CC
Category	Term	Count	%	PValue	Genes	List Total	Pop Hits	Pop Total	Fold Enrichment	Bonferroni	Benjamini	FDR
GOTERM_CC_DIRECT	GO:0043231~intracellular membrane-bounded organelle	8	22.2222	0.00118203	HSD11B1, STS, CYP1A2, CYP1A1, MPO, ADRA2B, ESR2, IGF1R	36	982	20472	4.63272	0.114693	0.099053	0.099053
GOTERM_CC_DIRECT	GO:0005886~plasma membrane	18	50	0.00192336	ACHE, SERPINC1, NOS3, FLT4, ZBTB16, PIK3CD, TRPV1, ESR1, ADRA2B, IGF1R, AR, IGHG1, MTNR1A, STS, MTNR1B, MDM2, PRKD2, DRD2	36	5066	20472	2.02053	0.179874	0.099053	0.099053
GOTERM_CC_DIRECT	GO:0000785~chromatin	7	19.4444	0.00837772	AR, HHEX, PAX6, PGR, NR3C1, ESR1, ESR2	36	1057	20472	3.766	0.579596	0.287635	0.287635
GOTERM_CC_DIRECT	GO:0016020~membrane	10	27.7778	0.0243357	HSD11B1, ACHE, STS, PDE3B, PIK3CD, TTK, NR3C1, ESR1, CYP19A1, IGF1R	36	2547	20472	2.23269	0.920942	0.366464	0.366464
GOTERM_CC_DIRECT	GO:0005576~extracellular region	9	25	0.0244923	ACHE, AZGP1, IGHG1, SERPINC1, FLT4, F13A1, MMP8, MPO, MMP9	36	2127	20472	2.40621	0.922239	0.366464	0.366464
GOTERM_CC_DIRECT	GO:0072562~blood microparticle	3	8.33333	0.0254473	IGHG1, SERPINC1, F13A1	36	145	20472	11.7655	0.929701	0.366464	0.366464
GOTERM_CC_DIRECT	GO:0005634~nucleus	17	47.2222	0.0260309	ACHE, NOS3, ZBTB16, TTK, PAX6, DICER1, NR3C1, MPO, ESR1, ESR2, IGF1R, AR, HHEX, AZGP1, MDM2, PRKD2, PGR	36	5930	20472	1.63024	0.933907	0.366464	0.366464
GOTERM_CC_DIRECT	GO:0032991~macromolecular complex	5	13.8889	0.0310789	AR, ZBTB16, MDM2, NR3C1, ESR1	36	703	20472	4.04457	0.961301	0.366464	0.366464
GOTERM_CC_DIRECT	GO:0005789~endoplasmic reticulum membrane	6	16.6667	0.0320211	HSD11B1, FAAH, STS, CYP1A2, CYP1A1, CYP19A1	36	1052	20472	3.24335	0.96499	0.366464	0.366464
GOTERM_CC_DIRECT	GO:0005794~Golgi apparatus	6	16.6667	0.0405951	ACHE, STS, NOS3, PDE3B, PRKD2, ESR1	36	1122	20472	3.041	0.985998	0.366464	0.366464
GOTERM_CC_DIRECT	GO:0005887~integral component of plasma membrane	7	19.4444	0.0406959	MTNR1A, MTNR1B, FLT4, TRPV1, DRD2, ADRA2B, IGF1R	36	1508	20472	2.6397	0.986148	0.366464	0.366464
GOTERM_CC_DIRECT	GO:0005615~extracellular space	8	22.2222	0.0426948	ACHE, AZGP1, IGHG1, SERPINC1, F13A1, MMP8, MPO, MMP9	36	1936	20472	2.34986	0.988826	0.366464	0.366464
GOTERM_CC_DIRECT	GO:0045202~synapse	4	11.1111	0.0501919	ACHE, MTNR1B, MDM2, DRD2	36	488	20472	4.6612	0.995028	0.379545	0.379545
GOTERM_CC_DIRECT	GO:0043235~receptor complex	3	8.33333	0.0529437	MTNR1A, FLT4, IGF1R	36	217	20472	7.86175	0.996313	0.379545	0.379545
GOTERM_CC_DIRECT	GO:0016021~integral component of membrane	15	41.6667	0.0552735	ACHE, FAAH, PDE3B, PAX6, TRPV1, ESR1, CYP19A1, IGF1R, HSD11B1, AR, IGHG1, MTNR1A, STS, MTNR1B, DRD2	36	5406	20472	1.57788	0.997139	0.379545	0.379545
GOTERM_CC_DIRECT	GO:0005829~cytosol	15	41.6667	0.0609306	NOS3, FLT4, ZBTB16, PDE3B, PIK3CD, PAX6, DICER1, TRPV1, NR3C1, ESR1, ADRA2B, AR, MDM2, PRKD2, PGR	36	5477	20472	1.55742	0.998459	0.392241	0.392241
GOTERM_CC_DIRECT	GO:1904724~tertiary granule lumen	2	5.55556	0.0899318	MMP8, MMP9	36	55	20472	20.6788	0.999939	0.544881	0.544881

## Sheet: MF
Category	Term	Count	%	PValue	Genes	List Total	Pop Hits	Pop Total	Fold Enrichment	Bonferroni	Benjamini	FDR
GOTERM_MF_DIRECT	GO:0005496~steroid binding	6	16.6667	2.28104e-09	HSD11B1, AR, PGR, NR3C1, ESR1, ESR2	36	30	18811	104.506	4.6077e-07	4.6077e-07	4.08306e-07
GOTERM_MF_DIRECT	GO:0004879~RNA polymerase II transcription factor activity, ligand-activated sequence-specific DNA binding	5	13.8889	2.97227e-06	AR, PGR, NR3C1, ESR1, ESR2	36	54	18811	48.3822	0.000600219	0.000300199	0.000266018
GOTERM_MF_DIRECT	GO:0019899~enzyme binding	7	19.4444	7.456e-05	AR, CYP1A2, MDM2, CYP1A1, PGR, ESR1, ESR2	36	390	18811	9.3787	0.0149488	0.00502037	0.00444874
GOTERM_MF_DIRECT	GO:0020037~heme binding	5	13.8889	0.000167785	NOS3, CYP1A2, CYP1A1, MPO, CYP19A1	36	150	18811	17.4176	0.0333273	0.00720148	0.00638151
GOTERM_MF_DIRECT	GO:0042802~identical protein binding	12	33.3333	0.000182895	FAAH, SERPINC1, ZBTB16, MDM2, TTK, PGR, TRPV1, DRD2, NR3C1, ESR1, MMP9, IGF1R	36	1712	18811	3.66258	0.0362739	0.00720148	0.00638151
GOTERM_MF_DIRECT	GO:0001228~transcriptional activator activity, RNA polymerase II transcription regulatory region sequence-specific binding	7	19.4444	0.000213905	AR, HHEX, ZBTB16, PAX6, PGR, NR3C1, ESR1	36	473	18811	7.73297	0.0422931	0.00720148	0.00638151
GOTERM_MF_DIRECT	GO:0043565~sequence-specific DNA binding	6	16.6667	0.000330256	AR, HHEX, PGR, NR3C1, ESR1, ESR2	36	328	18811	9.55843	0.0645455	0.00953025	0.00844512
GOTERM_MF_DIRECT	GO:0003700~transcription factor activity, sequence-specific DNA binding	7	19.4444	0.000497995	AR, ZBTB16, PAX6, PGR, NR3C1, ESR1, ESR2	36	554	18811	6.60234	0.0957235	0.0125744	0.0111426
GOTERM_MF_DIRECT	GO:0003707~steroid hormone receptor activity	3	8.33333	0.000830242	PGR, ESR1, ESR2	36	23	18811	68.1558	0.154459	0.0186343	0.0165126
GOTERM_MF_DIRECT	GO:0008270~zinc ion binding	8	22.2222	0.000973411	AR, MDM2, PGR, NR3C1, MMP8, ESR1, MMP9, ESR2	36	873	18811	4.78834	0.178583	0.0196629	0.0174241
GOTERM_MF_DIRECT	GO:0070330~aromatase activity	3	8.33333	0.00132303	CYP1A2, CYP1A1, CYP19A1	36	29	18811	54.0546	0.234655	0.0242956	0.0215292
GOTERM_MF_DIRECT	GO:0003677~DNA binding	9	25	0.00208419	AR, HHEX, ZBTB16, PAX6, PGR, DICER1, NR3C1, ESR1, ESR2	36	1286	18811	3.65688	0.343902	0.0350838	0.0310891
GOTERM_MF_DIRECT	GO:0005515~protein binding	32	88.8889	0.00289462	ACHE, FAAH, SERPINC1, FLT4, PDE3B, PIK3CD, F13A1, TTK, NR3C1, MPO, IGF1R, HHEX, IGHG1, DRD2, NOS3, ZBTB16, PAX6, TRPV1, DICER1, ADRA2B, MMP9, ESR1, ESR2, AR, AZGP1, MTNR1A, MTNR1B, CYP1A2, CYP1A1, MDM2, PRKD2, PGR	36	12539	18811	1.33351	0.443206	0.0437079	0.0387313
GOTERM_MF_DIRECT	GO:0001223~transcription coactivator binding	3	8.33333	0.00302926	AR, PGR, ESR1	36	44	18811	35.6269	0.45819	0.0437079	0.0387313
GOTERM_MF_DIRECT	GO:0030284~estrogen receptor activity	2	5.55556	0.00557176	ESR1, ESR2	36	3	18811	348.352	0.676528	0.075033	0.0664896
GOTERM_MF_DIRECT	GO:0000978~RNA polymerase II core promoter proximal region sequence-specific DNA binding	8	22.2222	0.00605973	AR, HHEX, ZBTB16, PAX6, PGR, NR3C1, ESR1, ESR2	36	1207	18811	3.46332	0.707061	0.0765041	0.0677932
GOTERM_MF_DIRECT	GO:0008134~transcription factor binding	4	11.1111	0.00681114	AR, HHEX, PAX6, ESR1	36	209	18811	10.0005	0.748562	0.0789108	0.0699259
GOTERM_MF_DIRECT	GO:0034056~estrogen response element binding	2	5.55556	0.0074223	ESR1, ESR2	36	4	18811	261.264	0.77796	0.0789108	0.0699259
GOTERM_MF_DIRECT	GO:0008502~melatonin receptor activity	2	5.55556	0.0074223	MTNR1A, MTNR1B	36	4	18811	261.264	0.77796	0.0789108	0.0699259
GOTERM_MF_DIRECT	GO:0004497~monooxygenase activity	3	8.33333	0.0087928	CYP1A2, CYP1A1, CYP19A1	36	76	18811	20.6261	0.832035	0.0888073	0.0786956
GOTERM_MF_DIRECT	GO:0101021~estrogen 2-hydroxylase activity	2	5.55556	0.00926949	CYP1A2, CYP1A1	36	5	18811	209.011	0.847588	0.0891637	0.0790114
GOTERM_MF_DIRECT	GO:0016491~oxidoreductase activity	4	11.1111	0.0100486	HSD11B1, NOS3, CYP1A2, CYP1A1	36	241	18811	8.67266	0.869982	0.0922644	0.0817591
GOTERM_MF_DIRECT	GO:0032451~demethylase activity	2	5.55556	0.0111134	CYP1A2, CYP1A1	36	6	18811	174.176	0.895385	0.0976042	0.0864909
GOTERM_MF_DIRECT	GO:0051117~ATPase binding	3	8.33333	0.0129408	AR, PGR, ESR1	36	93	18811	16.8557	0.928	0.108918	0.0965165
GOTERM_MF_DIRECT	GO:0101020~estrogen 16-alpha-hydroxylase activity	2	5.55556	0.0147911	CYP1A2, CYP1A1	36	8	18811	130.632	0.950714	0.119512	0.105904
GOTERM_MF_DIRECT	GO:0004713~protein tyrosine kinase activity	3	8.33333	0.0187039	FLT4, TTK, IGF1R	36	113	18811	13.8724	0.97794	0.141736	0.125597
GOTERM_MF_DIRECT	GO:0046872~metal ion binding	11	30.5556	0.0190942	STS, NOS3, ZBTB16, PDE3B, MDM2, F13A1, PRKD2, TRPV1, DICER1, MPO, ESR1	36	2642	18811	2.17555	0.979643	0.141736	0.125597
GOTERM_MF_DIRECT	GO:0004714~transmembrane receptor protein tyrosine kinase activity	3	8.33333	0.0196465	FLT4, TTK, IGF1R	36	116	18811	13.5136	0.981832	0.141736	0.125597
GOTERM_MF_DIRECT	GO:0001227~transcriptional repressor activity, RNA polymerase II transcription regulatory region sequence-specific binding	4	11.1111	0.0233233	HHEX, ZBTB16, PAX6, NR3C1	36	331	18811	6.31454	0.991495	0.162459	0.143961
GOTERM_MF_DIRECT	GO:0005506~iron ion binding	3	8.33333	0.0286158	CYP1A2, CYP1A1, CYP19A1	36	142	18811	11.0393	0.997162	0.189005	0.167485
GOTERM_MF_DIRECT	GO:0000981~RNA polymerase II transcription factor activity, sequence-specific DNA binding	7	19.4444	0.0290057	AR, HHEX, PAX6, PGR, NR3C1, ESR1, ESR2	36	1279	18811	2.85981	0.997383	0.189005	0.167485
GOTERM_MF_DIRECT	GO:0042803~protein homodimerization activity	5	13.8889	0.0422972	HSD11B1, ACHE, HHEX, FLT4, ZBTB16	36	713	18811	3.66429	0.999838	0.267001	0.2366
GOTERM_MF_DIRECT	GO:0016712~oxidoreductase activity, acting on paired donors, with incorporation or reduction of molecular oxygen, reduced flavin or flavoprotein as one donor, and incorporation of one atom of oxygen	2	5.55556	0.0472981	CYP1A2, CYP19A1	36	26	18811	40.1944	0.999944	0.289522	0.256556
GOTERM_MF_DIRECT	GO:0017025~TBP-class protein binding	2	5.55556	0.0490732	HHEX, ESR1	36	27	18811	38.7058	0.999961	0.291552	0.258356
GOTERM_MF_DIRECT	GO:0003682~chromatin binding	4	11.1111	0.0553991	AR, PAX6, MPO, ESR1	36	467	18811	4.47561	0.99999	0.319732	0.283327
GOTERM_MF_DIRECT	GO:0008395~steroid hydroxylase activity	2	5.55556	0.0596563	CYP1A1, CYP19A1	36	33	18811	31.6684	0.999996	0.334738	0.296624
GOTERM_MF_DIRECT	GO:0005524~ATP binding	7	19.4444	0.0630365	FLT4, PIK3CD, TTK, PRKD2, TRPV1, DICER1, IGF1R	36	1544	18811	2.36897	0.999998	0.344145	0.304961
GOTERM_MF_DIRECT	GO:0019825~oxygen binding	2	5.55556	0.0649048	CYP1A1, CYP19A1	36	36	18811	29.0293	0.999999	0.34502	0.305736
GOTERM_MF_DIRECT	GO:0001221~transcription cofactor binding	2	5.55556	0.0683881	PAX6, ESR1	36	38	18811	27.5015	0.999999	0.354215	0.313884
GOTERM_MF_DIRECT	GO:0000976~transcription regulatory region sequence-specific DNA binding	3	8.33333	0.0722198	AR, HHEX, PAX6	36	238	18811	6.58648	1	0.36471	0.323184
GOTERM_MF_DIRECT	GO:0050661~NADP binding	2	5.55556	0.0753167	HSD11B1, NOS3	36	42	18811	24.8823	1	0.371073	0.328822
GOTERM_MF_DIRECT	GO:0051879~Hsp90 protein binding	2	5.55556	0.0787623	CYP1A1, NR3C1	36	44	18811	23.7513	1	0.37807	0.335023
GOTERM_MF_DIRECT	GO:0001222~transcription corepressor binding	2	5.55556	0.0804803	ZBTB16, ESR1	36	45	18811	23.2235	1	0.37807	0.335023
GOTERM_MF_DIRECT	GO:0019904~protein domain specific binding	3	8.33333	0.0857512	ZBTB16, MDM2, DICER1	36	263	18811	5.96039	1	0.393676	0.348851

## Sheet: KEGG
Category	Term	Term	Count	%	PValue	Genes	List Total	Pop Hits	Pop Total	Fold Enrichment	Bonferroni	Benjamini	FDR
KEGG_PATHWAY	hsa01522:Endocrine resistance	Endocrine resistance	6	16.2162	3.51971e-05	MDM2, PIK3CD, ESR1, MMP9, ESR2, IGF1R	33	98	8156	15.1317	0.00530075	0.00531476	0.00499798
KEGG_PATHWAY	hsa00140:Steroid hormone biosynthesis	Steroid hormone biosynthesis	5	13.5135	8.70773e-05	HSD11B1, STS, CYP1A2, CYP1A1, CYP19A1	33	61	8156	20.2583	0.0130632	0.00657433	0.00618249
KEGG_PATHWAY	hsa05207:Chemical carcinogenesis - receptor activation	Chemical carcinogenesis - receptor activation	7	18.9189	0.000147914	AR, CYP1A2, CYP1A1, PIK3CD, PGR, ESR1, ESR2	33	212	8156	8.16066	0.0220891	0.00678798	0.0063834
KEGG_PATHWAY	hsa04915:Estrogen signaling pathway	Estrogen signaling pathway	6	16.2162	0.000179814	NOS3, PIK3CD, PGR, ESR1, MMP9, ESR2	33	138	8156	10.7457	0.026789	0.00678798	0.0063834
KEGG_PATHWAY	hsa05224:Breast cancer	Breast cancer	6	16.2162	0.000241628	FLT4, PIK3CD, PGR, ESR1, ESR2, IGF1R	33	147	8156	10.0878	0.0358325	0.00729716	0.00686223
KEGG_PATHWAY	hsa05215:Prostate cancer	Prostate cancer	5	13.5135	0.000523687	AR, MDM2, PIK3CD, MMP9, IGF1R	33	97	8156	12.7398	0.0760502	0.0131795	0.0123939
KEGG_PATHWAY	hsa05200:Pathways in cancer	Pathways in cancer	9	24.3243	0.000798276	AR, FLT4, ZBTB16, MDM2, PIK3CD, ESR1, MMP9, ESR2, IGF1R	33	531	8156	4.18901	0.113601	0.015922	0.014973
KEGG_PATHWAY	hsa05202:Transcriptional misregulation in cancer	Transcriptional misregulation in cancer	6	16.2162	0.00084355	HHEX, ZBTB16, MDM2, MPO, MMP9, IGF1R	33	193	8156	7.68347	0.119645	0.015922	0.014973
KEGG_PATHWAY	hsa04914:Progesterone-mediated oocyte maturation	Progesterone-mediated oocyte maturation	4	10.8108	0.00724041	PDE3B, PIK3CD, PGR, IGF1R	33	102	8156	9.69222	0.666222	0.119828	0.112686
KEGG_PATHWAY	hsa05205:Proteoglycans in cancer	Proteoglycans in cancer	5	13.5135	0.00803066	MDM2, PIK3CD, ESR1, MMP9, IGF1R	33	205	8156	6.02809	0.704038	0.119828	0.112686
KEGG_PATHWAY	hsa04015:Rap1 signaling pathway	Rap1 signaling pathway	5	13.5135	0.00872918	FLT4, PIK3CD, PRKD2, DRD2, IGF1R	33	210	8156	5.88456	0.733903	0.119828	0.112686
KEGG_PATHWAY	hsa04080:Neuroactive ligand-receptor interaction	Neuroactive ligand-receptor interaction	6	16.2162	0.0125529	MTNR1A, MTNR1B, TRPV1, DRD2, NR3C1, ADRA2B	33	362	8156	4.09643	0.851546	0.157957	0.148543
KEGG_PATHWAY	hsa04913:Ovarian steroidogenesis	Ovarian steroidogenesis	3	8.10811	0.0168708	CYP1A1, CYP19A1, IGF1R	33	51	8156	14.5383	0.923405	0.195961	0.184281
KEGG_PATHWAY	hsa05221:Acute myeloid leukemia	Acute myeloid leukemia	3	8.10811	0.0281427	ZBTB16, PIK3CD, MPO	33	67	8156	11.0665	0.986573	0.285505	0.268488
KEGG_PATHWAY	hsa05204:Chemical carcinogenesis - DNA adducts	Chemical carcinogenesis - DNA adducts	3	8.10811	0.0297169	HSD11B1, CYP1A2, CYP1A1	33	69	8156	10.7457	0.989488	0.285505	0.268488
KEGG_PATHWAY	hsa04917:Prolactin signaling pathway	Prolactin signaling pathway	3	8.10811	0.030517	PIK3CD, ESR1, ESR2	33	70	8156	10.5922	0.990719	0.285505	0.268488
KEGG_PATHWAY	hsa05218:Melanoma	Melanoma	3	8.10811	0.0321429	MDM2, PIK3CD, IGF1R	33	72	8156	10.298	0.992797	0.285505	0.268488
KEGG_PATHWAY	hsa05214:Glioma	Glioma	3	8.10811	0.0346448	MDM2, PIK3CD, IGF1R	33	75	8156	9.88606	0.995127	0.290632	0.273309
KEGG_PATHWAY	hsa00980:Metabolism of xenobiotics by cytochrome P450	Metabolism of xenobiotics by cytochrome P450	3	8.10811	0.0372207	HSD11B1, CYP1A2, CYP1A1	33	78	8156	9.50583	0.996745	0.295807	0.278176
KEGG_PATHWAY	hsa04151:PI3K-Akt signaling pathway	PI3K-Akt signaling pathway	5	13.5135	0.0481417	NOS3, FLT4, MDM2, PIK3CD, IGF1R	33	354	8156	3.49084	0.999419	0.36347	0.341806
KEGG_PATHWAY	hsa05417:Lipid and atherosclerosis	Lipid and atherosclerosis	4	10.8108	0.0511572	NOS3, CYP1A1, PIK3CD, MMP9	33	215	8156	4.59817	0.99964	0.367845	0.34592
KEGG_PATHWAY	hsa05208:Chemical carcinogenesis - reactive oxygen species	Chemical carcinogenesis - reactive oxygen species	4	10.8108	0.0559299	CYP1A2, CYP1A1, PIK3CD, PRKD2	33	223	8156	4.43321	0.999832	0.383883	0.361002
KEGG_PATHWAY	hsa04066:HIF-1 signaling pathway	HIF-1 signaling pathway	3	8.10811	0.0677131	NOS3, PIK3CD, IGF1R	33	109	8156	6.80234	0.999975	0.444551	0.418055
KEGG_PATHWAY	hsa04919:Thyroid hormone signaling pathway	Thyroid hormone signaling pathway	3	8.10811	0.0811564	MDM2, PIK3CD, ESR1	33	121	8156	6.12772	0.999997	0.510609	0.480175
KEGG_PATHWAY	hsa04926:Relaxin signaling pathway	Relaxin signaling pathway	3	8.10811	0.0905453	NOS3, PIK3CD, MMP9	33	129	8156	5.74771	0.999999	0.519786	0.488805
KEGG_PATHWAY	hsa04114:Oocyte meiosis	Oocyte meiosis	3	8.10811	0.0929418	AR, PGR, IGF1R	33	131	8156	5.65996	1	0.519786	0.488805
KEGG_PATHWAY	hsa04068:FoxO signaling pathway	FoxO signaling pathway	3	8.10811	0.0929418	MDM2, PIK3CD, IGF1R	33	131	8156	5.65996	1	0.519786	0.488805
KEGG_PATHWAY	hsa04950:Maturity onset diabetes of the young	Maturity onset diabetes of the young	2	5.40541	0.0973034	HHEX, PAX6	33	26	8156	19.0117	1	0.524743	0.493467
KEGG 作图数据(1)
SampleGroup	GeneRatio	Qvalue	Count	Description
Wildtype	0.135135	8.70773e-05	5	Steroid hormone biosynthesis
Wildtype	0.189189	0.000147914	7	Chemical carcinogenesis - receptor activation
Wildtype	0.162162	0.000179814	6	Estrogen signaling pathway
Wildtype	0.162162	0.000241628	6	Breast cancer
Wildtype	0.135135	0.000523687	5	Prostate cancer
Wildtype	0.243243	0.000798276	9	Pathways in cancer
Wildtype	0.162162	0.00084355	6	Transcriptional misregulation in cancer
Wildtype	0.108108	0.00724041	4	Progesterone-mediated oocyte maturation
Wildtype	0.135135	0.00803066	5	Proteoglycans in cancer
Wildtype	0.135135	0.00872918	5	Rap1 signaling pathway
Wildtype	0.162162	0.0125529	6	Neuroactive ligand-receptor interaction
Wildtype	0.0810811	0.0168708	3	Ovarian steroidogenesis
Wildtype	0.0810811	0.0281427	3	Acute myeloid leukemia
Wildtype	0.0810811	0.0297169	3	Chemical carcinogenesis - DNA adducts
Wildtype	0.0810811	0.030517	3	Prolactin signaling pathway
Wildtype	0.0810811	0.0321429	3	Melanoma
Wildtype	0.0810811	0.0346448	3	Glioma
Wildtype	0.0810811	0.0372207	3	Metabolism of xenobiotics by cytochrome P450
Wildtype	0.135135	0.0481417	5	PI3K-Akt signaling pathway

## Sheet: GO作图
gotype	Term	Count	PValue		ID	Gene	Expr	order		ID	Gene	Expr	order	http://www.ehbio.com/ImageGP/作图
BP	intracellular steroid hormone receptor signaling pathway	5	2.99004e-09		intracellular steroid hormone receptor signaling pathway	BP	5	1		1	BP	5
BP	positive regulation of transcription from RNA polymerase II promoter	11	3.74444e-05		positive regulation of transcription from RNA polymerase II promoter	BP	11	2		2	BP	11
BP	negative regulation of transcription from RNA polymerase II promoter	10	4.23346e-05		negative regulation of transcription from RNA polymerase II promoter	BP	10	3		3	BP	10
BP	steroid catabolic process	3	4.79229e-05		steroid catabolic process	BP	3	4		4	BP	3
BP	positive regulation of MAPK cascade	5	0.00019665		positive regulation of MAPK cascade	BP	5	5		5	BP	5
BP	positive regulation of gene expression	7	0.000292104		positive regulation of gene expression	BP	7	6		6	BP	7
BP	cellular response to estrogen stimulus	3	0.000538269		cellular response to estrogen stimulus	BP	3	7		7	BP	3
BP	intracellular estrogen receptor signaling pathway	3	0.000724651		intracellular estrogen receptor signaling pathway	BP	3	8		8	BP	3
BP	angiogenesis	5	0.0010901		angiogenesis	BP	5	9		9	BP	5
BP	negative regulation of gene expression	5	0.00227369		negative regulation of gene expression	BP	5	10		10	BP	5
CC	intracellular membrane-bounded organelle	8	0.00118203		intracellular membrane-bounded organelle	CC	8	11		11	CC	8
CC	plasma membrane	18	0.00192336		plasma membrane	CC	18	12		12	CC	18
CC	chromatin	7	0.00837772		chromatin	CC	7	13		13	CC	7
CC	membrane	10	0.0243357		membrane	CC	10	14		14	CC	10
CC	extracellular region	9	0.0244923		extracellular region	CC	9	15		15	CC	9
CC	blood microparticle	3	0.0254473		blood microparticle	CC	3	16		16	CC	3
CC	nucleus	17	0.0260309		nucleus	CC	17	17		17	CC	17
CC	macromolecular complex	5	0.0310789		macromolecular complex	CC	5	18		18	CC	5
CC	endoplasmic reticulum membrane	6	0.0320211		endoplasmic reticulum membrane	CC	6	19		19	CC	6
CC	Golgi apparatus	6	0.0405951		Golgi apparatus	CC	6	20		20	CC	6
MF	steroid binding	6	2.28104e-09		steroid binding	MF	6	21		21	MF	6
MF	RNA polymerase II transcription factor activity, ligand-activated sequence-specific DNA binding	5	2.97227e-06		ligand-activated sequence-specific DNA binding	MF	5	22		22	MF	5
MF	enzyme binding	7	7.456e-05		enzyme binding	MF	7	23		23	MF	7
MF	heme binding	5	0.000167785		heme binding	MF	5	24		24	MF	5
MF	identical protein binding	12	0.000182895		identical protein binding	MF	12	25		25	MF	12
MF	transcriptional activator activity, RNA polymerase II transcription regulatory region sequence-specific binding	7	0.000213905		RNA polymerase II transcription regulatory region sequence-specific binding	MF	7	26		26	MF	7
MF	sequence-specific DNA binding	6	0.000330256		sequence-specific DNA binding	MF	6	27		27	MF	6
MF	transcription factor activity, sequence-specific DNA binding	7	0.000497995		transcription factor activity, sequence-specific DNA binding	MF	7	28		28	MF	7
MF	steroid hormone receptor activity	3	0.000830242		steroid hormone receptor activity	MF	3	29		29	MF	3
MF	zinc ion binding	8	0.000973411		zinc ion binding	MF	8	30		30	MF	8
